# Supplementary material for: Integrative and comparative genomic analyses identify clinically relevant pulmonary carcinoid groups and unveil the supra-carcinoids
Source: Nat Commun. 2019 Aug 20;10:3407. doi: 10.1038/s41467-019-11276-9 (PMC6702229; doi:10.1038/s41467-019-11276-9)
Supplement: Supplementary file 4 — Supplementary Data 1 [file 41467_2019_11276_MOESM4_ESM.xlsx]

## Sheet: S1_Sample_overview
Supplementary Data 1: Sample overview
Dictionary
Sample_ID	Samples Ids used in the manuscript
Histopathology	Categorical variable indicating the tumor classification defined by histopathology : Atypical, Typical, LCNEC, LCNEC combined SCLC, LCNEC combined ADC, LCNEC combined SqCC, SCLC, Carcinoid
Molecular.subtype.based.on.George.et.al.,2018	Categorical variable indicating molecular subtype of LCNEC samples defined in George et al. 2018, Nat commun. Values : Type 1 LCNEC or Type 2 LNEC
Stage_UICC	Categorical variable indicating tumor stage given by histopatologists based on the TNM. Values : I, Ia, IA1, IA2, IA3, IB, II, IIA, IIB, III, IIIA, IIIb, IIIC, IV, IVA, and NA (not available)
WGS/WES	Categorical variable indicating the type of sequencing performed on DNA. Values : WES for whole exome sequencing, WGS for whole genome sequencing, WES/WGS when both sequencing were performed, and no when sequencing was not available/performed
RNAseq	Binary variable indicating if transcriptome sequencing was performed on RNA (RNA-seq). Values : yes, no
Epic 850K	Binary variable indicating if methylation assay was performed (Epic 850K arrays). Values : yes, no
Age	Numerical value of the patient age at diagnosis
Age_class	Class of the patient age at diagnosis. Values: (15,40] , (40,60] , (60,90] , NA
Sex	Categorical variable indicating the patient sex. Values: M for male and F for female, and NA
Sex_inferred	Categorical variable indicating the patient inferred-sex using molecular data. Values: M for male and F for female
Smoking_status	Categorical variable indicating the smoking status of the patient. Values: Never, Current, Former, Passive, NA
Professional_exposure	Categorical variable indicating reported professional exposure
Survival_censor	Categorical variable indicating the vital status of the patients. Values : alive, dead, NA, 0 (note: values 0 are reported from George et al., 2018 and were considered NA in the present study)
Survival_months	Numerical value of the time between diagnosis and the last vital status (survival_censor)
cluster_LNET	Cluster membership of the LNET samples. Clusters were defined based on the MOFA analysis using only the LNET samples
cluster_LNEN	Cluster membership of the LNEN samples. Clusters were defined based on the MOFA analysis using the LNEN samples
Neutrophil-to-Lymphocyte_ratio	Neutrophil to lymphocyte ratio estimated from RNA-seq data
WES/WGS_source	Categorical variable indicating the whole exome/genome sequencing data sources. Values: New for sequencing newly performed for this paper, otherwise the papers containing the data are mentioned
RNAseq_source	Categorical variable indicating the transcripome sequencing data sources. Values: New for sequencing newly performed for this paper, otherwise the papers containing the data are mentioned
Epic_850K_source	Categorical variable indicating the methylation data sources. Values: New for sequencing newly performed and NA for samples without methylation data available
MOFA LNEN+SCLC	Latent factors coordinates associated with MOFA latent factors based on the LNEN and SCLC samples. Five latent factors are provided (LF1-LF5.LNEN_SCLC)
MOFA LNEN	Latent factors coordinates associated with MOFA latent factors based on the LNEN. Five latent factors are provided (LF1-LF5.LNEN)
MOFA LNET+SCLC	Latent factors coordinates associated with MOFA latent factors based on the LNET and SCLC samples. Five latent factors are provided (LF1-LF5.LNET_SCLC)
MOFA LNET	Latent factors coordinates associated with MOFA latent factors based on the LNET. Five latent factors are provided (LF1-LF5.LNET)
Immune cell quantification	Quantification of the immune cells from RNA-seq data. 11 categories are reported for each sample with RNASeq data: B.cell, Macrophages.M1, Macrophages.M2, Monocytes, Neutrophils, NK.cells, T.cells.CD4, T.cells.CD8, Tregs, Dendritic.cells, and Other
Methylation-ML	Class probabilities resulting from the ML model trained on LNEN samples and on methylation features only. Methylation-ML_Atypical_prob, Methylation-ML_Typical_prob and Methylation-ML_LCNEC_prob correspond to the probabilities of being atypical, typical or LCNEC respectively.
Expression-ML	Class probabilities resulting from the ML model trained on LNEN samples and on expression features only. Expression-ML_Atypical_prob, Expression-ML_Typical_prob and Expression-ML_LCNEC_prob correspond to the probabilities of being atypical, typical or LCNEC respectively.
MKI67-ML	Class probabilities resulting from the ML model trained on LNEN samples and on MKI67 expression only. MKI67-ML_Atypical_prob, MKI67-ML_Typical_prob and MKI67-ML_LCNEC_prob correspond to the probabilities of being atypical, typical or LCNEC respectively.
MOFA-ML	Class probabilities resulting from the ML model trained on LNEN samples and the MOFA latent factors. MOFA-ML_Atypical_prob, MOFA-ML_Typical_prob and MOFA-ML_LCNEC_prob correspond to the probabilities of being atypical, typical or LCNEC, respectively.
ExpressionMethylation-ML	Class probabilities resulting from the ML model trained on LNEN samples and on both expression and methylation features. ExpressionMethylation-ML_Atypical_prob, ExpressionMethylation-ML_Typical_prob and ExpressionMethylation-ML_LCNEC_prob correspond to the probabilities of being atypical, typical or LCNEC respectively.
ExpressionPC-ML	Class probabilities resulting from the ML model trained on LNEN samples and on the principal components computed based on expression data. ExpressionPC-ML_Atypical_prob, ExpressionPC-ML_Typical_prob and ExpressionPC-ML_LCNEC_prob: probabilities of being atypical, typical or LCNEC, respectively.
MethylationPC-ML	Class probabilities resulting from the ML model trained on LNEN samples and on methylation features only. MethylationPC-ML_Atypical_prob, MethylationPC-ML_Typical_prob and MethylationPC-ML_LCNEC_prob: probabilities of being atypical, typical or LCNEC , respectively.
																					MOFA LNEN+SCLC					MOFA LNEN					MOFA LNET+SCLC					MOFA LNET					Immune cell quantification
Sample_ID	Histopathology	Molecular.subtype.based.on.George.et.al.,2018	Stage_UICC	WGS/WES	RNAseq	Epic 850K	Age	Age_class	Sex	Sex_inferred	Smoking_status	Professional_exposure	Survival_censor	Survival_months	cluster_LNET	cluster_LNEN	Neutrophil-to-Lymphocyte_ratio	WES/WGS_source	RNAseq_source	Epic_850K_source	LF1.LNEN_SCLC	LF2.LNEN_SCLC	LF3.LNEN_SCLC	LF4.LNEN_SCLC	LF5.LNEN_SCLC	LF1.LNEN	LF2.LNEN	LF3.LNEN	LF4.LNEN	LF5.LNEN	LF1.LNET_SCLC	LF2.LNET_SCLC	LF3.LNET_SCLC	LF4.LNET_SCLC	LF5.LNET_SCLC	LF1.LNET	LF2.LNET	LF3.LNET	LF4.LNET	LF5.LNET	B.cells	Macrophages.M1	Macrophages.M2	Monocytes	Neutrophils	NK.cells	T.cells.CD4	T.cells.CD8	Tregs
LNEN002	Atypical	NA	IA1	WES	yes	yes	49	(40,60]	M	M	Never	NA	alive	287.7	Ca B	Ca B	0.584823	new	new	new	0.719769	0.631104	-1.83676	0.479062	-0.887665	-0.903407	1.52744	-0.384158	0.935011	-0.374203	1.32384	-0.542479	0.411355	0.510375	0.213368	-1.42085	-0.0172648	-2.42578	-0.155567	1.17414	0.0135795	0	0.0319097	0.0188782	0.0443697	0.0198954	0.00636877	0.00347841	0.0325466
LNEN003	Atypical	NA	IA1	WES	yes	yes	17	(15,40]	M	M	Never	NA	dead	100	Ca A2	Ca A	0.284913	new	new	new	0.515467	0.8324	0.58722	1.26225	-0.216151	-0.768599	-0.49634	-1.11288	0.314756	-0.570778	-0.352125	-0.677568	0.937558	0.131637	-0.0958073	0.232392	0.946004	-0.498951	0.109764	-0.250218	0.00742335	0	0.037118	0	0.0328729	0.01494	0.00152307	0.00584853	0.0856438
LNEN004	Atypical	NA	IB	WES	yes	yes	18	(15,40]	M	M	Current	NA	alive	163.2	Ca A2	Ca A	0.40429	new	new	new	0.675836	0.763466	0.676429	1.46947	-0.109776	-0.867596	-0.550325	-1.21748	0.206256	-0.391981	-0.441384	-0.632212	1.16388	0.0975486	-0.13972	0.310065	1.09803	-0.298401	0.0844022	-0.243301	0.00433611	0	0.0321698	0	0.0271138	0.00862398	0.00126263	0.0167871	0.0360554
LNEN005	Atypical	NA	IB	WES	yes	yes	80	(60,90]	M	M	Former	Asbestos (fibres)	alive	144.6	Ca A1	LCNEC	5.10714	new	new	new	-1.51751	0.0888499	-0.252647	-0.0219123	0.634339	1.33971	0.157536	-0.103464	-0.602935	-2.60856	0.248274	0.119709	-0.774861	-0.229381	3.26267	-0.152528	-0.697455	0.788748	-3.79659	-2.39064	0.0113438	0.0143579	0.0389739	0	0.168459	0.00379314	0	0.00424975	0.0135983
LNEN006	Atypical	NA	IB	WES	yes	yes	58	(40,60]	F	F	Never	NA	alive	166.3	Ca A2	Ca A	0.176821	new	new	new	0.563452	0.584753	0.118656	0.870346	0.467904	-0.666653	-0.134023	-0.830309	-0.439988	-0.0839941	-0.194558	-0.481833	0.866705	-0.105514	0.433883	0.128217	0.657046	0.401902	-0.733896	0.258134	0.00465926	6.65072e-05	0.0360404	0.0314408	0.0131029	0.0117019	0.0308731	0.00432455	0.022544
LNEN007	Atypical	NA	IIIA	WES	yes	yes	66	(60,90]	M	M	Never	NA	dead	50.7	Ca B	Ca B	0.644962	new	new	new	0.60883	0.760059	-3.32883	0.335791	0.156305	-0.846947	2.68256	-0.299491	-0.25307	-0.489408	2.10002	-0.529659	0.376081	-0.20956	-1.04993	-1.98822	0.223909	1.29688	1.13976	-0.324508	0.00778886	0	0.0303661	0	0.0497913	0.014334	0	0.00523264	0.0498449
LNEN008	Atypical	NA	IB	no	yes	no	64	(60,90]	M	M	Current	NA	alive	204.3	Ca B	Ca B	0.29329	NA	new	NA	0.885112	0.77484	-2.8833	0.191563	0.790032	-1.19974	2.29145	-0.314345	-0.900254	-0.0826133	1.80172	-0.610581	-0.00108897	0.627132	0.0151375	-1.77309	0.225758	-2.36491	0.605498	1.14659	0.00407607	0	0.0289625	0.0393565	0.0215167	0.0357386	0	0.00516765	0.0283808
LNEN009	Atypical	NA	IV	WES	yes	yes	49	(40,60]	M	M	NA	NA	dead	5.3	Ca B	Ca B	0.283707	new	new	new	-0.0681764	0.316636	-2.27255	0.933545	0.808711	-0.00921778	1.79563	-0.849712	-0.821238	1.87182	1.37999	-0.158591	0.859784	-0.446107	0.380451	-1.29447	-0.159916	1.47699	-1.40834	2.50275	0.0127758	0.0120649	0.0593771	0	0.0244393	0.0281156	0	0.0151874	0.0300639
LNEN010	Atypical	NA	IB	WES	yes	yes	58	(40,60]	M	M	Never	NA	dead	84	Ca B	Ca B	0.0773103	new	new	new	0.590729	0.608164	-3.77372	0.279156	0.218239	-0.777044	3.06442	-0.190256	-0.313553	-0.124665	2.36553	-0.417357	0.345718	-0.252088	-0.856485	-2.23768	0.0786899	1.48065	1.0072	-0.199119	0.0148599	0	0.0199933	0.051814	0.00979298	0.0222177	0	0.0106643	0.0789291
LNEN011	Atypical	NA	IIB	WES	yes	yes	52	(40,60]	F	F	NA	NA	alive	236	Ca A2	Ca A	0.501731	new	new	new	0.803455	0.705018	0.925202	1.24941	0.105947	-0.944552	-0.764461	-1.08033	-0.00999565	-0.159763	-0.669225	-0.604159	1.12745	0.0724957	0.0657089	0.526704	1.01823	-0.270296	-0.143702	0.146916	0.00256336	0	0.0415823	0	0.0355582	0.0139839	0.0443531	0.000858235	0.00911258
LNEN012	Atypical	NA	IIIC	no	yes	no	70	(60,90]	F	F	NA	NA	alive	111.7	Ca A1	LCNEC	0.962263	NA	new	NA	-1.0268	-0.0161024	-0.591052	0.130016	-0.600524	0.766014	0.437351	0.194855	0.385592	-2.29355	0.585015	0.230209	0.273797	-3.15114	0.928783	-0.418193	-0.640639	4.10654	-2.63964	-4.54082	0.0154587	0.0194519	0.0457554	0	0.0517424	0.0133126	0	0.016937	0.00806325
LNEN013	Atypical	NA	IV	WES	yes	yes	58	(40,60]	F	F	Never	NA	alive	117.8	Ca A1	Ca A	0	new	new	new	0.336811	0.211573	0.855031	-2.13839	0.376355	-0.331726	-0.788723	1.54268	-0.419386	0.579481	-0.60001	-0.0167633	-1.62167	-0.116457	-0.0162428	0.753943	-1.26431	0.318503	-0.0699259	0.58965	0.007465	0.00384105	0.0173277	0	0	0.0349486	0.0395368	0.0118027	0.0361324
LNEN014	Atypical	NA	IB	WES	yes	yes	58	(40,60]	F	F	Never	NA	alive	90.5	Ca B	Ca B	0	new	new	new	0.708466	0.609475	-3.11436	0.148661	0.0497008	-0.874416	2.52413	-0.123204	-0.109609	-0.149385	2.00134	-0.459763	0.273756	-0.0653328	-0.57143	-1.91535	0.0258237	0.587273	0.787373	0.175489	0.00164261	0	0	0.165731	0	0.0398678	0	0.00837872	0.0367312
LNEN015	Atypical	NA	IIB	WES	yes	yes	76	(60,90]	F	F	Passive	NA	alive	90	Ca B	Ca B	0.00540476	new	new	new	0.333507	0.67108	-2.82876	-0.178397	0.324365	-0.560298	2.26127	0.032658	-0.405597	-0.79092	1.81698	-0.471095	-0.0888822	-0.197592	-0.156672	-1.69137	-0.131377	1.11489	0.272478	-0.483379	0.0141092	0	0.0123067	0.0956085	0.000532684	0.0248128	0.00141408	0.00658197	0.0516402
LNEN016	Atypical	NA	IB	WES	yes	yes	42	(40,60]	F	F	Never	NA	alive	89.1	Ca A2	Ca A	0.195218	new	new	new	-0.0652276	0.458477	0.608394	0.906915	0.488919	-0.0805996	-0.524163	-0.872247	-0.389858	-0.698781	-0.363063	-0.33771	0.565301	-0.0855534	1.36401	0.286657	0.387866	0.180272	-1.66972	-0.168045	0.00538297	0	0.0410226	0.0172879	0.0161153	0.0117954	0.0472288	0.0111158	0.00702754
LNEN017	Atypical	NA	IVA	WES	yes	yes	61	(60,90]	M	M	Former	NA	dead	44.8	Ca B	Ca B	0	new	new	new	0.310832	0.412086	-2.7098	0.2833	0.606988	-0.412686	2.18224	-0.315764	-0.619604	0.423752	1.63814	-0.315563	0.404418	-0.220535	0.866525	-1.56945	-0.215337	0.806278	-1.10947	1.21174	0.00093216	0	0.0452496	0.0980703	0	0.0882228	0	0.0201803	0
LNEN018	Atypical	NA	IB	no	yes	no	80	(60,90]	F	F	Never	NA	alive	37.1	Ca A2	Ca A	0.205803	NA	new	NA	0.649375	0.598095	0.195426	0.895121	1.5754	-0.691267	-0.29123	-0.83505	-1.60253	-0.100835	-0.195704	-0.485617	0.511683	0.5988	1.06449	0.12106	0.562428	-1.11472	-0.983902	-0.0592594	0.00861908	0	0.0415859	0.0180213	0.0200169	0.0210924	0.0317116	0.00652494	0.0293145
LNEN019	Atypical	NA	IVA	no	yes	no	59	(40,60]	F	F	Never	NA	dead	10.5	Ca A1	Ca A	0.0682114	NA	new	NA	0.630608	0.199535	0.211313	-1.88648	-0.30832	-0.600589	-0.301917	1.40546	0.476785	0.488011	-0.152603	-0.00725576	-1.45355	0.254987	-0.648395	0.473772	-1.02982	1.51697	0.0245305	1.53608	0.00352832	0	0.0106838	0.00255571	0.00560658	0.0368984	0.0179952	0.00553384	0.0182384
LNEN020	Atypical	NA	IB	WES	yes	yes	75	(60,90]	M	M	Current	NA	dead	38.5	Ca B	Ca B	0.203248	new	new	new	0.20676	0.353252	-2.87088	0.270345	0.584477	-0.298459	2.31601	-0.196542	-0.68304	-0.459169	1.75469	-0.176808	0.234077	-0.332218	-0.0338395	-1.62229	-0.0066399	1.77644	-0.237838	-0.759538	0.00909703	0	0.0538314	0.00546782	0.0131888	0.0249408	0.0215731	0.00496795	0.00431119
LNEN021	Atypical	NA	IA1	no	no	yes	83	(60,90]	F	F	NA	NA	dead	29.8	Ca A1	LCNEC	NA	NA	NA	new	-0.186296	NA	0.58867	-1.9688	0.964638	0.275955	-0.574535	1.33095	-1.06413	-0.383103	-0.482074	NA	-1.52285	-0.282092	1.35236	0.631661	-1.28676	0.926684	-1.62025	-0.241496	NA	NA	NA	NA	NA	NA	NA	NA	NA
LNEN022	Atypical	NA	IIB	no	no	yes	58	(40,60]	F	F	NA	NA	dead	36.1	Ca A1	LCNEC	NA	NA	NA	new	-0.987865	NA	-0.0577615	0.422705	0.635697	1.26129	0.0164758	-0.41269	-0.759311	2.80205	-0.0295745	NA	-0.135522	-0.241577	1.30625	0.00192026	-0.907132	0.33236	-3.58909	2.16148	NA	NA	NA	NA	NA	NA	NA	NA	NA
LNEN023	Typical	NA	IIB	no	no	yes	43	(40,60]	M	M	Never	NA	alive	25.2	Ca A2	Ca A	NA	NA	NA	new	0.824003	NA	0.0400057	1.54465	0.331956	-0.929663	-0.0460901	-1.30254	-0.299904	0.0890031	-0.180314	NA	1.56811	-0.0959384	-0.33213	0.0735919	1.35661	0.5647	0.350105	0.0157342	NA	NA	NA	NA	NA	NA	NA	NA	NA
LNEN024	Typical	NA	IA1	no	no	yes	67	(60,90]	F	F	Former	NA	alive	260.2	Ca A2	Ca A	NA	NA	NA	new	0.57137	NA	0.916394	0.266729	-0.0283456	-0.617602	-0.752549	-0.324871	0.0591304	0.00791292	-0.608052	NA	0.1781	0.0304234	-0.164623	0.543088	0.13123	-0.251488	-0.210915	0.699455	NA	NA	NA	NA	NA	NA	NA	NA	NA
LNEN025	Typical	NA	IA2	no	no	yes	26	(15,40]	F	F	Never	NA	alive	135.3	Ca A2	Ca A	NA	NA	NA	new	0.805329	NA	0.805723	1.44914	-0.0734996	-0.870762	-0.646544	-1.21448	0.115992	0.470856	-0.559284	NA	1.27489	0.0739978	-0.635089	0.402533	1.01622	-0.342834	0.261501	0.785701	NA	NA	NA	NA	NA	NA	NA	NA	NA
LNEN026	Atypical	NA	IB	no	no	yes	50	(40,60]	M	M	NA	NA	NA	NA	Ca B	Ca B	NA	NA	NA	new	0.535579	NA	-0.894021	-0.75856	-1.08274	-0.59341	0.772476	0.875704	1.07142	-0.72224	0.846897	NA	-0.96157	0.468435	0.205267	-0.79947	-0.591487	-1.78022	1.1155	-1.59509	NA	NA	NA	NA	NA	NA	NA	NA	NA
LNEN027	Atypical	NA	IIA	no	no	yes	57	(40,60]	F	F	NA	NA	alive	229	Ca A1	Ca A	NA	NA	NA	new	0.693567	NA	1.20341	-1.02578	-0.379152	-0.715056	-1.00016	0.86844	0.379492	-0.31805	-0.748752	NA	-1.00965	0.163611	-0.422336	0.792401	-0.509147	-0.632632	1.04691	-0.540846	NA	NA	NA	NA	NA	NA	NA	NA	NA
LNEN028	Atypical	NA	NA	no	no	yes	NA	NA	NA	M	NA	NA	NA	NA	Ca A2	Ca A	NA	NA	NA	new	0.230865	NA	0.507831	0.890676	0.113661	-0.300015	-0.410111	-0.766334	-0.0580627	-0.533817	-0.345042	NA	0.554371	0.0332267	0.735749	0.269618	0.523828	-0.126054	-0.682753	-0.41777	NA	NA	NA	NA	NA	NA	NA	NA	NA
LNEN029	Typical	NA	IIB	no	no	yes	68	(60,90]	F	F	NA	NA	alive	52.4	Ca B	Ca B	NA	NA	NA	new	0.592075	NA	-2.17445	0.493237	-0.654328	-0.677718	1.82187	-0.295987	0.622823	-0.0039092	1.51365	NA	0.319667	0.302544	-0.238334	-1.56855	-0.106591	-1.31395	0.0905749	0.600256	NA	NA	NA	NA	NA	NA	NA	NA	NA
LNEN030	Typical	NA	IA2	no	no	yes	38	(15,40]	M	M	NA	NA	dead	236.4	Ca A2	Ca A	NA	NA	NA	new	0.397575	NA	0.72813	1.10226	-0.192859	-0.490875	-0.568632	-0.888681	0.280962	-0.468714	-0.459821	NA	0.714419	0.127568	0.420227	0.345905	0.649142	-0.548692	-0.373745	-0.195032	NA	NA	NA	NA	NA	NA	NA	NA	NA
LNEN031	Atypical	NA	IB	no	no	yes	51	(40,60]	F	F	NA	NA	alive	298.8	Ca A2	Ca A	NA	NA	NA	new	0.668791	NA	0.731834	1.23053	-0.164769	-0.757998	-0.577508	-0.984798	0.236155	-0.0376103	-0.477732	NA	0.979677	0.109736	-0.190024	0.35612	0.908012	-0.393786	0.236186	-0.0198629	NA	NA	NA	NA	NA	NA	NA	NA	NA
LNEN032	Typical	NA	IA2	no	no	yes	31	(15,40]	F	F	Former	NA	alive	37	Ca A2	Ca A	NA	NA	NA	new	0.757964	NA	0.785144	1.18865	-0.261041	-0.855767	-0.620283	-0.947185	0.33065	-0.204435	-0.519595	NA	0.961683	0.183449	-0.0725264	0.385974	0.975837	-0.650668	0.310901	-0.323427	NA	NA	NA	NA	NA	NA	NA	NA	NA
LNEN033	Typical	NA	IA1	no	no	yes	59	(40,60]	M	M	Former	NA	alive	52.9	Ca A2	Ca A	NA	NA	NA	new	0.534157	NA	0.746631	1.24404	0.4497	-0.60463	-0.627887	-1.10275	-0.401462	-0.000162844	-0.621392	NA	1.07271	-0.118888	0.389438	0.521728	0.878109	0.468158	-0.672433	0.152661	NA	NA	NA	NA	NA	NA	NA	NA	NA
LNEN034	Typical	NA	IB	no	no	yes	37	(15,40]	F	F	Never	NA	alive	74.4	Ca A1	Ca A	NA	NA	NA	new	0.521731	NA	0.0735081	-1.88428	-0.443806	-0.458034	-0.0844622	1.62603	0.35909	0.625047	-0.00607321	NA	-1.64568	0.122412	-1.19306	0.149938	-1.09461	-0.416381	1.60253	-0.342801	NA	NA	NA	NA	NA	NA	NA	NA	NA
LNEN035	Typical	NA	IA1	no	no	yes	69	(60,90]	M	M	Former	NA	alive	55.3	Ca B	Ca B	NA	NA	NA	new	-0.00863094	NA	-2.50645	-0.0468508	0.65016	-0.0680641	2.02374	-0.0174817	-0.70195	-0.58384	1.51137	NA	-0.0749847	-0.315709	0.62574	-1.37819	-0.252469	1.51821	-0.628653	-0.517426	NA	NA	NA	NA	NA	NA	NA	NA	NA
LNEN036	Typical	NA	IA1	no	no	yes	53	(40,60]	M	M	NA	NA	NA	NA	Ca B	Ca B	NA	NA	NA	new	0.561385	NA	-1.72828	0.151788	-0.662548	-0.664112	1.45309	-0.0852506	0.646129	-0.775379	1.25008	NA	0.0713559	0.339165	0.376556	-1.29901	-0.21714	-1.49166	-0.236188	0.138514	NA	NA	NA	NA	NA	NA	NA	NA	NA
LNEN037	Typical	NA	IA1	no	no	yes	74	(60,90]	F	F	Former	NA	alive	57.3	Ca A1	Ca A	NA	NA	NA	new	0.0207065	NA	0.887726	-1.24862	-0.065325	-0.042102	-0.740927	0.926399	0.0858432	-1.16361	-0.529222	NA	-1.26155	0.071378	1.29756	0.587439	-0.903685	-0.435375	-1.01648	-0.849402	NA	NA	NA	NA	NA	NA	NA	NA	NA
LNEN038	Typical	NA	IA1	no	no	yes	52	(40,60]	F	F	Current	NA	NA	NA	Ca A2	Ca A	NA	NA	NA	new	0.958342	NA	0.363467	1.25816	-0.186726	-1.01686	-0.29045	-1.00162	0.203827	0.770345	-0.300218	NA	1.24168	0.0869039	-1.2366	0.169584	1.0343	-0.301042	1.0701	0.734842	NA	NA	NA	NA	NA	NA	NA	NA	NA
LNEN039	Typical	NA	IA1	no	no	yes	63	(60,90]	F	F	NA	NA	alive	141.9	Ca A1	Ca A	NA	NA	NA	new	0.854723	NA	1.37136	-1.65149	-0.317273	-0.811555	-1.15148	1.38055	0.260907	0.71596	-0.920585	NA	-1.37313	0.0652223	-1.75837	1.01578	-0.805435	-0.237566	2.05247	0.310952	NA	NA	NA	NA	NA	NA	NA	NA	NA
LNEN040	Typical	NA	IB	no	no	yes	21	(15,40]	F	F	Never	NA	alive	30.5	Ca A2	Ca A	NA	NA	NA	new	0.564752	NA	0.611566	1.21656	0.385666	-0.660318	-0.50878	-1.07839	-0.330902	-0.438068	-0.500054	NA	1.06774	-0.0596133	0.618825	0.40002	0.969685	0.305862	-0.674589	-0.398727	NA	NA	NA	NA	NA	NA	NA	NA	NA
LNEN041	Carcinoid	NA	NA	WGS	no	no	20	(15,40]	F	F	Current	NA	NA	NA	NA	NA	NA	new	NA	NA	NA	NA	NA	NA	NA	NA	NA	NA	NA	NA	NA	NA	NA	NA	NA	NA	NA	NA	NA	NA	NA	NA	NA	NA	NA	NA	NA	NA	NA
LNEN042	Carcinoid	NA	NA	WGS	no	no	34	(15,40]	F	F	Current	NA	NA	NA	NA	NA	NA	new	NA	NA	NA	NA	NA	NA	NA	NA	NA	NA	NA	NA	NA	NA	NA	NA	NA	NA	NA	NA	NA	NA	NA	NA	NA	NA	NA	NA	NA	NA	NA
LNEN043	Carcinoid	NA	NA	WGS	no	no	23	(15,40]	F	F	Never	NA	NA	NA	NA	NA	NA	new	NA	NA	NA	NA	NA	NA	NA	NA	NA	NA	NA	NA	NA	NA	NA	NA	NA	NA	NA	NA	NA	NA	NA	NA	NA	NA	NA	NA	NA	NA	NA
S00016	Typical	NA	IB	WGS	yes	yes	71	(60,90]	F	F	Current	NA	alive	28	Ca A1	Ca A	0	Fernandez-Cuesta et al., 2014	Fernandez-Cuesta et al., 2014	new	0.555621	0.391206	1.24278	-2.94648	1.14768	-0.563694	-1.18748	1.95662	-1.34784	-0.193526	-0.975644	-0.120169	-1.99159	-0.419091	-0.516115	1.20186	-1.31272	1.52916	0.296233	0.277301	0.0209136	0	0.0110883	0	0	0.0184806	0.0126826	0.00666928	0.00777025
S00022	SCLC	NA	IIIa	WES	yes	no	47	(40,60]	M	M	Current	NA	dead	38	NA	NA	0	Peifer et al., 2012	Peifer et al., 2012	NA	1.42225	-0.636734	0.107395	-0.084801	-1.99146	NA	NA	NA	NA	NA	-0.114882	0.686051	0.362914	1.14953	-1.88267	NA	NA	NA	NA	NA	0.0206949	0	0.00891682	0	0	0.0334236	0	0.00600001	0.0134073
S00050	SCLC	NA	Ia	WES	yes	no	47	(40,60]	M	M	Current	NA	dead	42	NA	NA	0	Peifer et al., 2012	Peifer et al., 2012	NA	1.57846	-0.68593	0.0900033	0.0838178	-0.0942769	NA	NA	NA	NA	NA	-0.128815	0.689385	0.231759	2.14273	-0.472565	NA	NA	NA	NA	NA	0.0361159	0	0.0198761	0.00878219	0	0.0455587	0	0.0839427	0.00924854
S00076	Carcinoid	NA	IIIA	no	yes	no	57	(40,60]	F	F	Former	NA	dead	39	Ca A1	Ca A	0.722127	NA	Fernandez-Cuesta et al., 2014	NA	0.68795	-0.0522529	0.372649	-1.39193	0.600287	-0.241452	-0.404136	1.18743	0.172758	1.60703	-0.309952	0.175019	-1.17751	0.825504	0.155702	0.563938	-1.11678	1.30243	-0.663664	1.99877	0.0098381	0	0.0223644	0	0.042682	0.0225094	0.0084326	0.00616842	0.0121574
S00089	Typical	NA	IIB	no	yes	yes	40	(15,40]	F	F	Former	NA	alive	40	Ca B	Ca B	0	NA	Fernandez-Cuesta et al., 2014	new	0.632312	0.528754	-1.02717	-1.60684	-0.985083	-0.790629	0.829829	1.37295	0.923254	-1.51999	0.811094	-0.335603	-1.47393	0.474484	-0.446805	-0.740787	-0.819601	-1.94254	1.07501	-2.11686	0.021506	0	0	0.110169	0	0.0486347	0.0366811	0.0117623	0.122143
S00094	Typical	NA	IB	no	yes	yes	63	(60,90]	M	M	Former	NA	alive	38	Ca A2	Ca A	0.0862885	NA	Fernandez-Cuesta et al., 2014	new	0.751434	0.690576	0.0885486	1.04281	0.209913	-0.894912	-0.0994991	-0.887168	-0.186145	-0.377978	-0.145971	-0.55463	0.956404	-0.0269534	-0.295873	0.0646429	0.913624	0.195563	0.188846	-0.510603	0.00913515	0	0.0233934	0.00671993	0.0123487	0.0126858	0	0.00741859	0.11387
S00118	Typical	NA	IA2	no	yes	no	53	(40,60]	M	M	Former	NA	alive	29	Ca B	Ca B	0	NA	Fernandez-Cuesta et al., 2014	NA	0.676682	0.561262	-1.15183	-1.23066	-0.562202	-1.00809	0.892197	1.00246	0.436859	-0.931359	0.705612	-0.340392	-1.05201	-0.483507	-0.95885	-0.698139	-0.647399	-2.18611	1.20467	-3.24102	0.0159866	0	0.00402286	0.057735	0	0.0186652	0.0434176	0.00372734	0.0339303
S00128	Typical	NA	IIB	no	yes	yes	34	(15,40]	M	M	Former	NA	alive	23	Ca A1	Ca A	0	NA	Fernandez-Cuesta et al., 2014	new	0.556971	0.238339	-0.620746	-1.29702	-0.470092	-0.579817	0.50628	1.18611	0.507826	-0.152433	0.477966	-0.147143	-1.21243	0.312947	0.392836	-0.395254	-0.807003	-1.18931	0.261946	-1.49032	0.0123637	0	0.0102883	0.0978197	0	0.042729	0.155327	0.0160972	0.0763001
S00356	SCLC	NA	IIIa	WES	no	no	54	(40,60]	F	NA	Current	NA	dead	33	NA	NA	NA	Peifer et al., 2012	NA	NA	NA	NA	NA	NA	NA	NA	NA	NA	NA	NA	NA	NA	NA	NA	NA	NA	NA	NA	NA	NA	NA	NA	NA	NA	NA	NA	NA	NA	NA
S00396	LCNEC	Type 2 LCNEC	Ib	no	yes	yes	60	(40,60]	M	M	Current	NA	dead	53	NA	LCNEC	4.42401	NA	George et al., 2018	new	-1.53312	-0.208517	0.188318	0.365542	-0.0288921	1.47119	-0.117615	-0.190611	0.123445	-1.84414	NA	NA	NA	NA	NA	NA	NA	NA	NA	NA	0.00398876	0.0103518	0.0161855	0	0.104836	0.00679777	0.000246891	0.0105902	0.00207334
S00400	LCNEC	Type 1 LCNEC	IIb	no	yes	yes	63	(60,90]	M	M	Current	NA	alive	160	NA	LCNEC	0.517385	NA	George et al., 2018	new	-1.3259	-0.323335	-0.0136418	0.398952	-0.194439	1.35963	0.0377244	-0.288483	0.259234	0.659464	NA	NA	NA	NA	NA	NA	NA	NA	NA	NA	0.0143508	0.0272534	0.00867034	0.0192363	0.0262116	0.00591634	0	0.0170135	0.0133811
S00472	SCLC	NA	IIIa	WES	yes	no	56	(40,60]	M	M	Current	NA	dead	12	NA	NA	0	Peifer et al., 2012	Peifer et al., 2012	NA	0.81821	-0.562946	0.170308	0.115923	-0.337959	NA	NA	NA	NA	NA	-0.114395	0.615257	0.31814	1.53445	-0.142635	NA	NA	NA	NA	NA	0.0155251	0.0108304	0.0240459	0	0	0.0324737	0	0.00626761	0.0197572
S00501	SCLC	NA	IV	WES	yes	no	55	(40,60]	F	F	Current	NA	dead	72	NA	NA	0.227511	Peifer et al., 2012	Peifer et al., 2012	NA	0.166639	-0.53017	0.204385	0.353038	1.22037	NA	NA	NA	NA	NA	-0.0838441	0.582581	0.259345	1.25116	1.553	NA	NA	NA	NA	NA	0.0275233	0.0400048	0.0316195	0	0.026446	0.0125848	0	0.0128351	0.0632973
S00515	Typical	NA	IIA	no	yes	yes	28	(15,40]	F	F	NA	NA	alive	158	Ca A2	Ca A	0	NA	Fernandez-Cuesta et al., 2014	new	0.572382	0.625299	0.652087	1.144	0.159038	-0.717193	-0.531283	-0.975981	-0.0514569	0.000168163	-0.458282	-0.509543	0.963379	0.0123911	0.162154	0.34581	0.798995	-0.0215871	-0.154486	0.234668	0.00865437	0	0.0267769	0	0	0.00338981	0	0.0826964	0.0123742
S00516	Typical	NA	IIB	no	yes	yes	19	(15,40]	F	F	Never	NA	alive	97	Ca A2	Ca A	0	NA	Fernandez-Cuesta et al., 2014	new	0.586234	0.712895	0.881212	1.21624	0.00810131	-0.75503	-0.735062	-1.07668	0.0537046	-0.402449	-0.593764	-0.562149	0.980045	0.0318097	-0.124806	0.47945	0.959731	-0.088936	-0.16744	-0.290897	0.0032106	0	0.0142811	0.0549366	0	0.022603	0.0438618	0	0.0217159
S00517	LCNEC	Type 1 LCNEC	Ib	no	yes	yes	71	(60,90]	M	M	Former	NA	alive	102	NA	LCNEC	0.503369	NA	George et al., 2018	new	-1.13662	0.055828	0.0179429	0.181262	-0.183454	1.0369	-0.0429472	-0.345486	0.180842	0.66272	NA	NA	NA	NA	NA	NA	NA	NA	NA	NA	0.00485784	0.00453945	0.00916922	0	0.00959383	0.0056519	0.00558533	0.00156773	0.00139644
S00520	Typical	NA	IB	no	yes	no	65	(60,90]	M	M	Former	NA	alive	113	Ca B	Ca B	0	NA	Fernandez-Cuesta et al., 2014	NA	0.36316	0.631669	-2.88798	0.356529	0.0111561	-0.790746	2.36804	-0.325921	-0.110939	-0.575738	1.85311	-0.449067	0.287225	-0.333321	-0.205651	-1.80134	0.100452	1.70796	0.240116	-0.32537	0.00760476	0	0.00605314	0.145478	0	0.0248017	0.0440588	0.00920412	0.00673292
S00529	LCNEC	Type 1 LCNEC	IIb	no	yes	no	63	(60,90]	M	M	NA	NA	alive	152	NA	LCNEC	0.512045	NA	George et al., 2018	NA	-1.45078	-0.238532	0.10693	0.472558	-1.06729	1.0857	-0.0603776	-0.55211	1.16522	0.611371	NA	NA	NA	NA	NA	NA	NA	NA	NA	NA	0.0108697	0.0046603	0.0115948	0	0.0206835	0.0142521	0	0.00790216	0.00736985
S00531	LCNEC	Type 2 LCNEC	IIb	no	yes	no	71	(60,90]	M	M	Former	NA	alive	137	NA	LCNEC	0	NA	George et al., 2018	NA	-1.89663	-0.185985	0.108925	0.627549	-0.128654	1.42141	-0.0311203	-0.449768	0.0971468	-1.42688	NA	NA	NA	NA	NA	NA	NA	NA	NA	NA	0.0250534	0.0281981	0.0316829	0.0512453	0	0.00877486	0	0.0169117	0.0195686
S00534	LCNEC	Type 1 LCNEC	Ib	no	yes	no	55	(40,60]	F	F	Current	NA	alive	62	NA	LCNEC	0.422087	NA	George et al., 2018	NA	-2.16859	-0.107485	-0.0122627	0.213451	-3.05371	1.0644	0.136791	-0.622066	2.6389	-0.0190107	NA	NA	NA	NA	NA	NA	NA	NA	NA	NA	0.00540939	0.00786831	0.0138469	0	0.0119885	0.00969505	0	0	0.0132985
S00539	SCLC	NA	IV	WES	no	no	66	(60,90]	F	NA	Current	NA	dead	0	NA	NA	NA	Peifer et al., 2012	NA	NA	NA	NA	NA	NA	NA	NA	NA	NA	NA	NA	NA	NA	NA	NA	NA	NA	NA	NA	NA	NA	NA	NA	NA	NA	NA	NA	NA	NA	NA
S00540	LCNEC	Type 1 LCNEC	IIIa	WGS	yes	no	71	(60,90]	M	M	Former	NA	dead	31	NA	LCNEC	0	George et al., 2018	George et al., 2018	NA	-0.711178	-0.243954	-0.024225	0.0584706	2.34453	0.954467	-0.047942	-0.166876	-2.00981	1.53333	NA	NA	NA	NA	NA	NA	NA	NA	NA	NA	0.113168	0.0230487	0.0776508	0	0	0.00724299	0	0.062735	0.0764441
S00550	LCNEC	Type 2 LCNEC	Ib	WES	yes	yes	51	(40,60]	M	M	Current	NA	alive	90	NA	LCNEC	2.14811	George et al., 2018	George et al., 2018	new	-1.42172	-0.347304	0.174958	0.123024	-0.0327846	1.43115	-0.101153	0.0373489	0.12829	-1.48411	NA	NA	NA	NA	NA	NA	NA	NA	NA	NA	0.0213811	0.014695	0.0258684	0	0.156944	0.00700809	0	0.0212603	0.0234118
S00567	LCNEC	Type 2 LCNEC	IIb	WES	yes	yes	68	(60,90]	M	M	Current	NA	dead	87	NA	LCNEC	4.1013	George et al., 2018	George et al., 2018	new	-1.66873	-0.184726	0.290359	0.228948	-0.379498	1.57754	-0.214513	-0.11521	0.428395	-1.76081	NA	NA	NA	NA	NA	NA	NA	NA	NA	NA	0.00488736	0.00114918	0.00706359	0	0.142566	0.0101398	0	0.0197341	0
S00570	LCNEC	Type 2 LCNEC	IIb	WES	yes	yes	52	(40,60]	M	M	Current	NA	dead	8	NA	LCNEC	0.498947	George et al., 2018	George et al., 2018	new	-1.40882	-0.0836362	0.0202047	0.13432	0.271339	1.32757	-0.038499	-0.235227	-0.202623	-1.46628	NA	NA	NA	NA	NA	NA	NA	NA	NA	NA	0.00787584	0.120073	0.0342287	0	0.0375089	0.0125987	0	0.0185855	0.0361161
S00581	LCNEC	Type 1 LCNEC	IIIb	no	yes	no	47	(40,60]	M	M	Current	NA	dead	4	NA	LCNEC	0.0235224	NA	George et al., 2018	NA	-0.593695	-0.240011	-0.672939	0.666947	-0.0271651	0.660446	0.508729	-0.698434	0.862135	2.70043	NA	NA	NA	NA	NA	NA	NA	NA	NA	NA	0.0218918	0.00987978	0.0268166	7.81445e-06	0.00288079	0.00870942	0.0516334	0.0100489	0.0301868
S00584	LCNEC	Type 2 LCNEC	III	no	yes	no	55	(40,60]	M	M	Current	NA	dead	11	NA	LCNEC	2.6749	NA	George et al., 2018	NA	-1.61747	-0.28909	0.108085	0.635316	-2.00722	1.23564	0.0471663	-0.21293	2.47866	-1.25813	NA	NA	NA	NA	NA	NA	NA	NA	NA	NA	0.015084	0	0.0385561	0.00173446	0.0875745	0.00729192	0	0.00543603	0.00492739
S00587	LCNEC	NA	IIb	WES	yes	yes	67	(60,90]	F	F	Current	NA	alive	55	NA	LCNEC	0.076961	George et al., 2018	George et al., 2018	new	-1.12028	-0.411839	0.00704856	0.0229355	0.316884	1.22355	0.0111652	0.0811221	-0.251975	0.242761	NA	NA	NA	NA	NA	NA	NA	NA	NA	NA	0.0274041	0.0920113	0.0782013	0	0.0105413	0.0092787	0	0.037094	0.0631922
S00602	LCNEC combined SCLC	NA	IIIb	no	yes	no	55	(40,60]	M	M	Current	NA	dead	134	NA	Ca A	0	NA	George et al., 2018	NA	0.756886	0.0745213	0.402926	-1.76441	0.535541	-0.48092	-0.462595	1.41074	0.184717	1.29835	NA	NA	NA	NA	NA	NA	NA	NA	NA	NA	0.0165237	0.00370464	0.0171375	0.0230615	0	0.0340076	0	0.0260221	0.0178556
S00608	LCNEC	Type 1 LCNEC	NA	WES	yes	no	45	(40,60]	M	M	Current	NA	dead	9	NA	LCNEC	0	George et al., 2018	George et al., 2018	NA	-0.239465	-0.172297	-0.491831	0.115534	-1.01998	0.297957	0.381013	-0.144334	1.93303	2.28121	NA	NA	NA	NA	NA	NA	NA	NA	NA	NA	0.0141008	0.0113462	0.0123491	0	0	0.00986437	0	0.000458312	0.00551903
S00609	LCNEC	Type 2 LCNEC	Ib	WES	yes	no	62	(60,90]	M	M	Current	NA	dead	56	NA	LCNEC	0.327957	George et al., 2018	George et al., 2018	NA	-1.27963	-0.365057	0.236359	0.371396	-0.595657	1.28481	-0.120541	0.0852703	0.917066	-1.03255	NA	NA	NA	NA	NA	NA	NA	NA	NA	NA	0.0276481	0.0256729	0.0220487	0	0.0342784	0.0234353	0	0.0387419	0.0146954
S00613	LCNEC combined SCLC	Type 2 LCNEC	IV	no	yes	no	47	(40,60]	M	M	Current	NA	dead	38	NA	LCNEC	0.352938	NA	George et al., 2018	NA	-0.984754	-0.274308	-0.214654	0.20865	-1.48401	0.946063	0.197538	0.281264	1.82768	-1.20751	NA	NA	NA	NA	NA	NA	NA	NA	NA	NA	0.00189489	0.00950598	0.0141908	0	0.0516292	0.0461	0.0787152	0.00424748	0.0153263
S00640	LCNEC	Type 1 LCNEC	Ib	WES	yes	no	53	(40,60]	M	M	Current	NA	alive	59	NA	LCNEC	0.308401	George et al., 2018	George et al., 2018	NA	-1.55249	-0.133352	-0.216114	-0.405917	1.89344	1.23175	0.0826599	-0.181425	-2.63795	0.0823219	NA	NA	NA	NA	NA	NA	NA	NA	NA	NA	0.0466019	0.0501399	0.0606812	0	0.0485289	0.014188	0	0.0235189	0.0730474
S00694	LCNEC combined ADC	NA	III	no	yes	no	74	(60,90]	M	M	Current	NA	dead	11	NA	LCNEC	0	NA	George et al., 2018	NA	1.17219	-0.635305	-0.0637547	0.308722	-1.29129	0.393241	-0.130574	0.907481	2.60595	0.803896	NA	NA	NA	NA	NA	NA	NA	NA	NA	NA	0	0	0.000319488	0	0	0.0499387	0.04046	0.029334	0.0192101
S00710	LCNEC combined SCLC	NA	Ib	WES	yes	no	80	(60,90]	M	M	Current	NA	dead	9	NA	LCNEC	0.0818396	George et al., 2018	George et al., 2018	NA	0.947766	-0.567466	0.243768	-0.437929	-0.363504	0.350499	-0.346465	1.03067	1.67173	1.82761	NA	NA	NA	NA	NA	NA	NA	NA	NA	NA	0.020326	0.00756768	0.0319345	0	0.00813873	0.0415253	0	0.00643927	0.0311568
S00711	LCNEC	Type 1 LCNEC	Ib	WES	yes	no	58	(40,60]	M	M	Current	NA	dead	23	NA	LCNEC	0.50613	George et al., 2018	George et al., 2018	NA	-1.98	-0.0432895	-0.276649	0.0397076	-0.27868	1.18217	0.239604	-0.460128	-0.481262	-0.820013	NA	NA	NA	NA	NA	NA	NA	NA	NA	NA	0.0194085	0.0442095	0.0707923	0	0.0352023	0.00839235	0	0.0111205	0.0306306
S00712	LCNEC combined SCLC	Type 2 LCNEC	III	no	yes	no	90	(60,90]	M	M	Never	NA	dead	31	NA	LCNEC	0.304578	NA	George et al., 2018	NA	-0.828057	-0.380822	0.0450571	-0.220659	-0.903867	1.0143	-0.0702931	0.521327	1.31947	-0.582716	NA	NA	NA	NA	NA	NA	NA	NA	NA	NA	0.0188636	0.0108229	0.0385761	0.00685413	0.0223446	0.0195499	0	0.0132374	0.0217116
S00713	LCNEC	Type 1 LCNEC	Ib	WES	yes	no	74	(60,90]	M	M	Current	NA	dead	14	NA	LCNEC	0.328066	George et al., 2018	George et al., 2018	NA	-0.94273	-0.0848126	-0.292856	-0.307607	1.76583	0.840124	0.146787	-0.0998769	-2.17896	0.765213	NA	NA	NA	NA	NA	NA	NA	NA	NA	NA	0.0337624	0.0184567	0.0468631	0	0.0339786	0.00938481	0	0.0175617	0.0428635
S00714	LCNEC	Type 2 LCNEC	IIIa	WES	yes	no	66	(60,90]	F	F	Current	NA	dead	116	NA	LCNEC	0.0571652	George et al., 2018	George et al., 2018	NA	-0.663733	-0.392886	-0.0401379	-0.148346	0.364471	1.07024	-0.0387429	0.458103	0.0458405	-0.25019	NA	NA	NA	NA	NA	NA	NA	NA	NA	NA	0.0255974	0.0279636	0.0358719	0.00513767	0.00546012	0.0169818	0	0.0157178	0.0372179
S00715	LCNEC	NA	IIIa	WGS	no	no	71	(60,90]	M	M	Current	NA	dead	6	NA	NA	NA	George et al., 2018	NA	NA	NA	NA	NA	NA	NA	NA	NA	NA	NA	NA	NA	NA	NA	NA	NA	NA	NA	NA	NA	NA	NA	NA	NA	NA	NA	NA	NA	NA	NA
S00716_A	Atypical	NA	I	WES	yes	no	71	(60,90]	M	M	Former	NA	dead	89.4	Ca B	Ca B	0	Fernandez-Cuesta et al., 2014	Fernandez-Cuesta et al., 2014	NA	0.492735	0.504466	-3.43489	0.347578	-0.299023	-0.773389	2.82766	-0.211729	0.573748	-0.0778856	2.24359	-0.347367	0.303395	-0.361563	-0.479602	-2.14632	-0.0384217	2.17513	0.493305	0.255477	0.0149566	0	0.0282227	0.0686738	0	0.0259952	0	0.0060645	0.0629743
S00716_B	Atypical	NA	IA1	WES	yes	no	71	(60,90]	M	M	Former	NA	dead	89.4	Ca B	Ca B	0	new	new	NA	0.465005	0.576917	-3.47471	0.407471	0.0419319	-0.801393	2.85644	-0.30316	0.113589	-0.275697	2.24601	-0.415684	0.290941	-0.271815	-0.18806	-2.1539	0.0398106	2.06648	0.348775	-0.0693018	0.0129962	0	0.0324557	0.0724613	0	0.0234133	0.00511537	0.00624239	0.0475032
S00718	LCNEC combined SCLC	Type 2 LCNEC	Ib	WES	yes	no	75	(60,90]	M	M	Current	NA	dead	29	NA	LCNEC	0.920883	George et al., 2018	George et al., 2018	NA	-1.85434	-0.224279	-0.21461	0.198122	-1.48307	1.34806	0.229035	-0.0669694	1.09177	-2.03387	NA	NA	NA	NA	NA	NA	NA	NA	NA	NA	0.0293741	0.047785	0.0164681	0	0.0526854	0.0169287	0	0.00615896	0.00475005
S00725	LCNEC	Type 1 LCNEC	IIIb	WES	yes	no	47	(40,60]	M	M	Current	NA	dead	4	NA	LCNEC	0.0461009	George et al., 2018	George et al., 2018	NA	-0.160191	-0.327549	-0.532817	0.552942	-1.42256	0.436013	0.416935	-0.402049	2.60439	2.92733	NA	NA	NA	NA	NA	NA	NA	NA	NA	NA	0.0115674	0.00570683	0.0202544	0	0.00191046	0.0125539	0	0.00328986	0.0140297
S00732	LCNEC combined SqCC	Type 2 LCNEC	IIb	WES	yes	no	70	(60,90]	M	M	Current	NA	dead	3	NA	LCNEC	0.0241654	George et al., 2018	George et al., 2018	NA	-1.841	-0.255137	-0.0682913	-0.0185137	-2.30757	1.26958	0.145267	0.247371	2.19983	-2.20324	NA	NA	NA	NA	NA	NA	NA	NA	NA	NA	0.037383	0.0155092	0.0347095	0	0.00170445	0.00943973	0	0.00535569	0.0183546
S00733	LCNEC	Type 1 LCNEC	Ib	WES	yes	no	63	(60,90]	M	M	Current	NA	dead	18	NA	LCNEC	0.222178	George et al., 2018	George et al., 2018	NA	-0.694077	-0.14833	-0.237617	0.0056906	0.742726	0.73447	0.0849499	-0.271838	-0.605851	1.25744	NA	NA	NA	NA	NA	NA	NA	NA	NA	NA	0	0.000701835	0.0275433	0	0.140763	0	0	0.63356	0
S00739	LCNEC combined SCLC	Type 2 LCNEC	IIIa	WES	yes	no	55	(40,60]	M	M	Current	NA	dead	24	NA	LCNEC	0.375968	George et al., 2018	George et al., 2018	NA	-0.954761	-0.331597	-0.0917064	0.126697	0.086541	1.09567	0.028067	0.160397	-0.0796125	-0.547538	NA	NA	NA	NA	NA	NA	NA	NA	NA	NA	0.0170481	0.0422269	0.0303751	0.0317632	0.0396988	0.0138863	0.0230463	0.020191	0.0314192
S00790	LCNEC combined SCLC	Type 2 LCNEC	IIIa	WES	yes	no	46	(40,60]	M	M	Current	NA	alive	163	NA	LCNEC	0.0872338	George et al., 2018	George et al., 2018	NA	-0.73374	-0.336073	0.0144838	0.0072161	2.8106	1.19283	-0.140365	0.0520689	-2.60891	0.640561	NA	NA	NA	NA	NA	NA	NA	NA	NA	NA	0.0516713	0.0755652	0.103299	0	0.0196225	0.0119426	0	0.0715108	0.0898171
S00791	LCNEC	Type 1 LCNEC	Ib	WES	yes	no	63	(60,90]	M	M	Current	NA	dead	102	NA	LCNEC	1.01461	George et al., 2018	George et al., 2018	NA	-1.69019	-0.317225	0.0425562	0.027186	0.694919	1.43239	-0.0667154	-0.255499	-0.95042	0.238671	NA	NA	NA	NA	NA	NA	NA	NA	NA	NA	0.0203447	0.0678448	0.0182229	0	0.104071	0.00726487	0	0.0281825	0.0467804
S00793	LCNEC combined SCLC	NA	IIIa	no	yes	no	79	(60,90]	M	M	Current	NA	dead	11	NA	LCNEC	0	NA	George et al., 2018	NA	0.660845	-0.488688	0.198936	-0.0794198	-0.645336	0.380498	-0.239812	0.803613	1.9798	1.45551	NA	NA	NA	NA	NA	NA	NA	NA	NA	NA	0.0196266	0.00269117	0.0273017	0	0	0.0278753	0	0.00539427	0.0243447
S00794	LCNEC	Type 2 LCNEC	IIIb	WES	yes	no	77	(60,90]	M	M	Current	NA	dead	29	NA	LCNEC	0.25641	George et al., 2018	George et al., 2018	NA	-0.659542	-0.346376	-0.0179728	0.25323	-0.717964	0.971133	-0.0300982	0.261693	0.887485	-0.75459	NA	NA	NA	NA	NA	NA	NA	NA	NA	NA	0.0221303	0.0167367	0.0458013	0	0.0167719	0.0149986	0.00577637	0.0081686	0.0143369
S00795	LCNEC combined SCLC	NA	IIIa	WES	yes	no	74	(60,90]	M	M	Current	NA	dead	7	NA	LCNEC	0.0790213	George et al., 2018	George et al., 2018	NA	-0.787137	-0.454341	0.223341	0.416471	-0.495263	1.11695	-0.152333	0.100146	1.16867	0.23463	NA	NA	NA	NA	NA	NA	NA	NA	NA	NA	0.0221776	0.0163242	0.0238789	0	0.00856596	0.032473	0.00708248	0.0109366	0.0357309
S00796	LCNEC combined SqCC	Type 2 LCNEC	IIb	WES	yes	no	49	(40,60]	M	M	Current	NA	alive	62	NA	LCNEC	0.991822	George et al., 2018	George et al., 2018	NA	-2.0001	-0.202722	0.104333	0.124743	-1.49516	1.36337	0.0123462	0.0539358	1.35838	-2.30734	NA	NA	NA	NA	NA	NA	NA	NA	NA	NA	0.0135634	0.020923	0.0218853	0.0087792	0.0497112	0.0161214	0	0.00931946	0.0111168
S00799	LCNEC	Type 2 LCNEC	IV	no	yes	no	74	(60,90]	M	M	Current	NA	dead	3	NA	LCNEC	1.65031	NA	George et al., 2018	NA	-1.36353	-0.131245	0.0273648	0.230154	1.13116	1.15567	-0.0526296	-0.190535	-1.01294	-0.69017	NA	NA	NA	NA	NA	NA	NA	NA	NA	NA	0.0154715	0.0198831	0.0328318	0	0.140664	0.00713381	0	0.0445163	0.0181133
S00825	SCLC	NA	IIIa	no	yes	no	59	(40,60]	M	M	Current	NA	dead	25	NA	NA	0.360493	NA	George et al., 2015	NA	0.188253	-0.498969	0.326235	0.220295	1.99635	NA	NA	NA	NA	NA	-0.156898	0.549593	0.0174057	1.05683	2.05289	NA	NA	NA	NA	NA	0.0387198	0.0300103	0.0624023	0	0.0525976	0.0151562	0.00164539	0.0507402	0.0396431
S00827	SCLC	NA	IIb	WES	yes	no	73	(60,90]	M	M	Former	NA	alive	38	NA	NA	0.037443	Peifer et al., 2012	Peifer et al., 2012	NA	1.19903	-0.684203	0.114987	0.120906	-0.0970198	NA	NA	NA	NA	NA	-0.11477	0.701238	0.268319	1.65973	-0.235112	NA	NA	NA	NA	NA	0.0173435	0.00332295	0.0176124	0.00555118	0.00510445	0.0450487	0.0193936	0.0326954	0.0218448
S00829	SCLC	NA	IIa	no	yes	no	63	(60,90]	M	M	Former	NA	alive	84	NA	NA	0.212499	NA	George et al., 2015	NA	-0.699766	-0.457424	0.267917	0.312218	-0.255714	NA	NA	NA	NA	NA	0.0569067	0.614871	0.385942	-2.98405	0.88073	NA	NA	NA	NA	NA	0.0338242	0.0220519	0.0234805	0.0231331	0.0221318	0.0167512	0	0.0278441	0.0257306
S00830	SCLC	NA	IIb	WES	yes	no	51	(40,60]	F	F	Current	NA	alive	58	NA	NA	0	Peifer et al., 2012	Peifer et al., 2012	NA	1.00544	-0.583591	0.0911131	0.262538	2.42327	NA	NA	NA	NA	NA	-0.119953	0.586206	-0.0187267	2.0404	1.71666	NA	NA	NA	NA	NA	0.0572478	0.0601153	0.0518859	0	0	0.0251004	0	0.0747387	0.0551603
S00832	SCLC	NA	IIb	no	yes	no	70	(60,90]	M	M	Current	NA	dead	77	NA	NA	0	NA	George et al., 2015	NA	0.973871	-0.672943	0.167194	0.279343	-2.09715	NA	NA	NA	NA	NA	-0.0531235	0.738345	0.659888	0.475094	-1.58878	NA	NA	NA	NA	NA	0.0281332	0	0.0160528	0	0	0.0161949	0	0	0.0137511
S00833	SCLC	NA	Ia	WES	no	no	77	(60,90]	F	NA	Current	NA	dead	23	NA	NA	NA	Peifer et al., 2012	NA	NA	NA	NA	NA	NA	NA	NA	NA	NA	NA	NA	NA	NA	NA	NA	NA	NA	NA	NA	NA	NA	NA	NA	NA	NA	NA	NA	NA	NA	NA
S00836	SCLC	NA	Ia	WES	yes	no	66	(60,90]	F	F	Current	NA	alive	90	NA	NA	0.000956315	Peifer et al., 2012	Peifer et al., 2012	NA	0.736348	-0.580612	0.081978	-0.0197711	0.657241	NA	NA	NA	NA	NA	-0.0845622	0.623573	0.0746358	1.54227	0.669257	NA	NA	NA	NA	NA	0.0232417	0.021393	0.02913	0.0132112	7.8095e-05	0.0150151	0	0.0205679	0.0228378
S00837	SCLC	NA	Ia	WES	yes	no	70	(60,90]	F	F	Current	NA	dead	95	NA	NA	1.69915	Peifer et al., 2012	Peifer et al., 2012	NA	-1.30595	-0.392181	0.30897	0.374068	0.608336	NA	NA	NA	NA	NA	0.045069	0.558813	0.377661	-2.89366	2.07262	NA	NA	NA	NA	NA	0.026969	0.0329051	0.0320465	0.0791326	0.144658	0.00651105	0	0.0264613	0.0251944
S00838	SCLC	NA	IIIb	no	yes	no	73	(60,90]	M	M	Former	NA	dead	20	NA	NA	0.080065	NA	George et al., 2015	NA	0.432389	-0.545155	0.183532	0.167695	-0.265316	NA	NA	NA	NA	NA	-0.0712969	0.618586	0.304659	0.132051	0.209958	NA	NA	NA	NA	NA	0.00534664	0.0278378	0.0408864	0	0.00757569	0.0220999	0	0.0418748	0.0252979
S00841	SCLC	NA	IIIa	WES	no	no	73	(60,90]	M	NA	Former	NA	dead	0	NA	NA	NA	Peifer et al., 2012	NA	NA	NA	NA	NA	NA	NA	NA	NA	NA	NA	NA	NA	NA	NA	NA	NA	NA	NA	NA	NA	NA	NA	NA	NA	NA	NA	NA	NA	NA	NA
S00858	Typical	NA	IB	no	yes	no	45	(40,60]	M	M	Never	NA	NA	NA	Ca A2	Ca A	0	NA	Fernandez-Cuesta et al., 2014	NA	0.693645	0.703796	0.765663	1.39103	-1.00987	-1.06137	-0.586203	-1.16279	1.4946	-0.0935143	-0.495517	-0.552216	1.31768	-0.386594	-1.03765	0.320627	1.07483	0.723885	0.590651	1.04652	0	0	0.00474861	0.0435843	0	0	0	0.0941816	0
S00932	SCLC	NA	I	WES	no	no	69	(60,90]	M	NA	NA	NA	NA	NA	NA	NA	NA	Peifer et al., 2012	NA	NA	NA	NA	NA	NA	NA	NA	NA	NA	NA	NA	NA	NA	NA	NA	NA	NA	NA	NA	NA	NA	NA	NA	NA	NA	NA	NA	NA	NA	NA
S00933	SCLC	NA	III	WES	no	no	55	(40,60]	F	NA	NA	NA	NA	NA	NA	NA	NA	Peifer et al., 2012	NA	NA	NA	NA	NA	NA	NA	NA	NA	NA	NA	NA	NA	NA	NA	NA	NA	NA	NA	NA	NA	NA	NA	NA	NA	NA	NA	NA	NA	NA	NA
S00935	SCLC	NA	IV	WES	no	no	57	(40,60]	F	NA	NA	NA	dead	3	NA	NA	NA	Peifer et al., 2012	NA	NA	NA	NA	NA	NA	NA	NA	NA	NA	NA	NA	NA	NA	NA	NA	NA	NA	NA	NA	NA	NA	NA	NA	NA	NA	NA	NA	NA	NA	NA
S00936	SCLC	NA	IV	WES	no	no	50	(40,60]	M	NA	NA	NA	dead	12	NA	NA	NA	Peifer et al., 2012	NA	NA	NA	NA	NA	NA	NA	NA	NA	NA	NA	NA	NA	NA	NA	NA	NA	NA	NA	NA	NA	NA	NA	NA	NA	NA	NA	NA	NA	NA	NA
S00943	SCLC	NA	IV	WES	no	no	61	(60,90]	F	NA	Current	NA	dead	0	NA	NA	NA	Peifer et al., 2012	NA	NA	NA	NA	NA	NA	NA	NA	NA	NA	NA	NA	NA	NA	NA	NA	NA	NA	NA	NA	NA	NA	NA	NA	NA	NA	NA	NA	NA	NA	NA
S00944	SCLC	NA	IV	WES	no	no	64	(60,90]	F	NA	NA	NA	dead	0	NA	NA	NA	Peifer et al., 2012	NA	NA	NA	NA	NA	NA	NA	NA	NA	NA	NA	NA	NA	NA	NA	NA	NA	NA	NA	NA	NA	NA	NA	NA	NA	NA	NA	NA	NA	NA	NA
S00945	SCLC	NA	IV	WES	no	no	83	(60,90]	M	NA	NA	NA	dead	3	NA	NA	NA	Peifer et al., 2012	NA	NA	NA	NA	NA	NA	NA	NA	NA	NA	NA	NA	NA	NA	NA	NA	NA	NA	NA	NA	NA	NA	NA	NA	NA	NA	NA	NA	NA	NA	NA
S00946	SCLC	NA	IV	WES	no	no	59	(40,60]	F	NA	NA	NA	dead	7	NA	NA	NA	Peifer et al., 2012	NA	NA	NA	NA	NA	NA	NA	NA	NA	NA	NA	NA	NA	NA	NA	NA	NA	NA	NA	NA	NA	NA	NA	NA	NA	NA	NA	NA	NA	NA	NA
S00947	SCLC	NA	IV	WES	no	no	71	(60,90]	M	NA	NA	NA	dead	0	NA	NA	NA	Peifer et al., 2012	NA	NA	NA	NA	NA	NA	NA	NA	NA	NA	NA	NA	NA	NA	NA	NA	NA	NA	NA	NA	NA	NA	NA	NA	NA	NA	NA	NA	NA	NA	NA
S01060	Typical	NA	IB	no	yes	no	67	(60,90]	F	F	Current	NA	alive	71.1	Ca A1	Ca A	0	NA	Fernandez-Cuesta et al., 2014	NA	0.797876	0.552565	1.3868	-2.37135	-0.586566	-1.2105	-1.16089	1.61916	0.515476	-0.325345	-0.927893	-0.303817	-1.8578	-0.568643	-1.31006	1.04718	-0.85202	0.730826	1.63047	-0.107397	0.00941203	0.0167605	0	0.00254652	0	0.0143423	0	0.0102694	0.0110573
S01093	LCNEC	NA	NA	WES	yes	yes	NA	NA	M	M	NA	NA	NA	NA	NA	LCNEC	0	George et al., 2018	George et al., 2018	new	-0.941852	-0.42254	0.478079	-0.651547	-0.626693	1.0581	-0.352696	0.660138	0.618831	1.93964	NA	NA	NA	NA	NA	NA	NA	NA	NA	NA	0.013574	0.0151649	0.0239814	0	0	0.0213377	0	0.00782444	0.0840526
S01103	Typical	NA	IIB	no	yes	yes	47	(40,60]	M	M	Never	NA	alive	111.2	Ca A2	Ca A	0	NA	Fernandez-Cuesta et al., 2014	new	0.885702	0.78172	0.690194	1.54588	-0.334869	-1.04646	-0.562462	-1.30458	0.40005	0.80356	-0.481847	-0.605481	1.44362	0.108477	-1.37048	0.317078	1.00437	-0.585682	0.817362	1.85276	0	0	0.0212021	0	0	0.00264509	0	0.0983881	0.0362118
S01202	Atypical	NA	IIB	no	yes	no	53	(40,60]	M	M	Current	NA	alive	60.6	Ca B	Ca B	0	NA	Fernandez-Cuesta et al., 2014	NA	0.773988	0.589324	-2.99798	0.845136	-0.745977	-1.01255	2.51883	-0.503022	1.27551	-0.00823395	1.91479	-0.445836	0.768195	-0.154519	-1.05842	-1.89997	0.324656	1.79894	1.17762	0.429293	0	0	0	0.23382	0	0.0151673	0.0312875	0.0263681	0
S01242	SCLC	NA	Ia	no	yes	no	76	(60,90]	F	F	Current	NA	dead	12	NA	NA	0	NA	George et al., 2015	NA	0.845754	-0.704172	0.112798	0.668985	1.26479	NA	NA	NA	NA	NA	-0.0809423	0.705871	0.44998	1.14178	1.10374	NA	NA	NA	NA	NA	0.0275636	0.0464174	0.0295701	0	0	0.0207965	0	0.0578886	0.061737
S01248	SCLC	NA	Ib	no	yes	no	70	(60,90]	M	M	Current	NA	dead	28	NA	NA	0	NA	George et al., 2015	NA	0.401313	-0.553354	0.228638	0.171398	0.969845	NA	NA	NA	NA	NA	-0.11717	0.606135	0.103979	0.917713	1.10056	NA	NA	NA	NA	NA	0.0278524	0.0347656	0.0412124	0	0	0.0189226	0.00974222	0.0302189	0.0314908
S01318	LCNEC	NA	IIIa	WGS/WES	yes	no	77	(60,90]	M	M	Former	NA	alive	7	NA	LCNEC	1.14188	George et al., 2018	George et al., 2018	NA	-2.26194	-0.0106338	-0.250487	0.0986873	-0.553439	1.23394	0.239808	-0.698056	-0.245677	-0.549882	NA	NA	NA	NA	NA	NA	NA	NA	NA	NA	0.00934942	0.0408551	0.029384	0	0.0426255	0.00579045	0	0.00509502	0.0170944
S01366	SCLC	NA	IIIb	WES	no	no	68	(60,90]	M	NA	Current	NA	dead	22	NA	NA	NA	Peifer et al., 2012	NA	NA	NA	NA	NA	NA	NA	NA	NA	NA	NA	NA	NA	NA	NA	NA	NA	NA	NA	NA	NA	NA	NA	NA	NA	NA	NA	NA	NA	NA	NA
S01407	LCNEC	Type 2 LCNEC	Ia	WES	yes	yes	55	(40,60]	M	M	Current	NA	NA	NA	NA	LCNEC	0.259196	George et al., 2018	George et al., 2018	new	-1.39556	-0.317422	0.247006	0.338506	-0.458547	1.39197	-0.141157	-0.0849142	0.53579	-1.01764	NA	NA	NA	NA	NA	NA	NA	NA	NA	NA	0.00944331	0.0202458	0.0387511	0.0237619	0.012702	0.00794936	0	0.0224789	0.0091337
S01453	SCLC	NA	Ib	WES	yes	no	66	(60,90]	M	M	Former	NA	NA	NA	NA	NA	0.671982	Peifer et al., 2012	Peifer et al., 2012	NA	0.969994	-0.607722	0.284363	-0.32586	-1.25852	NA	NA	NA	NA	NA	-0.17098	0.677436	0.0722261	0.983932	-1.02364	NA	NA	NA	NA	NA	0.00302774	0	0.0091362	0	0.0733272	0.0446131	0.043382	0	0.0180979
S01468	LCNEC	Type 1 LCNEC	Ib	WGS/WES	yes	no	83	(60,90]	M	M	Former	NA	NA	NA	NA	LCNEC	0.236479	George et al., 2018	George et al., 2018	NA	-2.03979	-0.153937	-0.118379	0.0978921	0.966363	1.42453	0.0972962	-0.619657	-1.58427	0.143362	NA	NA	NA	NA	NA	NA	NA	NA	NA	NA	0.034455	0.0430054	0.0439108	0	0.0341006	0.0102222	0	0.0262141	0.0733102
S01493	Typical	NA	IA2	WGS	yes	no	39	(15,40]	M	M	Former	NA	alive	112	Ca B	Ca B	1.18311	Fernandez-Cuesta et al., 2014	Fernandez-Cuesta et al., 2014	NA	0.608899	0.68727	-2.04743	0.533277	0.0809071	-0.967793	1.67185	-0.506696	-0.222433	-0.314511	1.29738	-0.527185	0.38863	0.172458	-0.173119	-1.38282	0.327431	-1.78364	0.290799	0.31017	0.00554234	0	0.0189487	0.00485715	0.0722505	0.0129338	0	0.0057203	0.0368719
S01494	SCLC	NA	IIa	WES	yes	no	58	(40,60]	F	F	Former	NA	alive	76	NA	NA	0	Peifer et al., 2012	Peifer et al., 2012	NA	0.622214	-0.499069	-0.166267	0.534896	-1.26271	NA	NA	NA	NA	NA	0.165367	0.575405	0.684914	-0.695654	-0.755648	NA	NA	NA	NA	NA	0.0199799	0	0.0335233	0	0	0.0263285	0.0306448	4.55155e-05	0.00213467
S01496	LCNEC	NA	IIa	WGS	yes	yes	68	(60,90]	M	M	Current	NA	dead	64	NA	LCNEC	0.0705049	George et al., 2018	George et al., 2018	new	-1.3669	-0.351556	0.114155	0.0118725	0.0599436	1.40762	-0.0886188	-0.0335712	0.0182602	0.488036	NA	NA	NA	NA	NA	NA	NA	NA	NA	NA	0.0318071	0.115977	0.0353554	0	0.00847063	0.0153039	0	0.0270866	0.0459448
S01499	LCNEC	NA	Ib	WGS/WES	yes	no	53	(40,60]	F	F	Current	NA	dead	33.9	NA	LCNEC	0.235729	George et al., 2018	George et al., 2018	NA	-0.0741159	-0.505143	0.359125	0.194583	0.739377	0.912565	-0.354792	0.311058	0.32047	1.38119	NA	NA	NA	NA	NA	NA	NA	NA	NA	NA	0.0132125	0.0628186	0.0273456	0	0.0226047	0.0165564	0	0.0303759	0.0357476
S01501	Typical	NA	IA1	WGS	yes	no	74	(60,90]	F	F	Former	NA	alive	101	Ca A1	Ca A	1.31547	Fernandez-Cuesta et al., 2014	Fernandez-Cuesta et al., 2014	NA	0.358535	0.395553	1.13781	-2.73718	-0.910106	-0.867116	-1.00997	1.75564	0.409642	-0.075157	-0.732497	-0.139986	-2.05862	-0.57089	-1.10319	0.94349	-1.13767	0.738533	0.90647	0.0738892	0.0173389	0	0.0172349	0	0.0811121	0.00621193	0	0.00381289	0.0342966
S01502	Typical	NA	IA1	WGS	yes	yes	71	(60,90]	F	F	Former	NA	alive	100	Ca A1	Ca A	0	Fernandez-Cuesta et al., 2014	Fernandez-Cuesta et al., 2014	new	0.363696	0.390747	0.83343	-2.22386	0.116776	-0.452621	-0.779789	1.55939	-0.181611	-0.367308	-0.567547	-0.172113	-1.73681	-0.0188601	-0.0538296	0.696986	-1.14146	-0.125947	0.217833	-0.270674	0.039901	0.0778132	0	0	0	0.0201844	0	0	0.028071
S01504	Typical	NA	IA1	WGS	yes	no	76	(60,90]	M	M	Former	NA	alive	99	Ca A1	Ca A	0	Fernandez-Cuesta et al., 2014	Fernandez-Cuesta et al., 2014	NA	0.439665	0.169523	0.623124	-2.10501	0.0886269	-0.454289	-0.633897	1.50986	-0.295712	0.178522	-0.437848	0.0183816	-1.64858	-0.0587178	-0.153684	0.701592	-1.13845	0.892027	-0.314725	0.332531	0.0235326	0.0270465	0	0.00105809	0	0.0269934	0.000157951	0.00401612	0.00701847
S01505	LCNEC	NA	Ia	WGS/WES	yes	no	68	(60,90]	F	F	Current	NA	alive	68.9	NA	LCNEC	0.1777	George et al., 2018	George et al., 2018	NA	-0.196936	-0.520211	0.265609	0.231075	0.893762	1.00445	-0.258277	0.279954	0.100931	1.29412	NA	NA	NA	NA	NA	NA	NA	NA	NA	NA	0.0258234	0.0437473	0.031247	0	0.0164346	0.0117162	0	0.0234	0.0315454
S01508	LCNEC	Type 2 LCNEC	IIa	WES	yes	no	65	(60,90]	F	F	Former	NA	alive	68.2	NA	LCNEC	0.340154	George et al., 2018	George et al., 2018	NA	-1.50981	-0.307336	0.277637	0.250764	0.90123	1.42871	-0.160527	0.0222394	-0.650401	-1.0325	NA	NA	NA	NA	NA	NA	NA	NA	NA	NA	0.0441872	0.0203589	0.0409322	0	0.0553102	0.00726942	0	0.0722996	0.0388472
S01510	Typical	NA	IA1	WGS	yes	no	59	(40,60]	F	F	Never	NA	alive	108	Ca B	Ca B	0	Fernandez-Cuesta et al., 2014	Fernandez-Cuesta et al., 2014	NA	0.787126	0.65241	-2.88189	-0.1014	0.878958	-1.01329	2.32031	0.00524752	-0.907301	-0.125978	1.79645	-0.502429	-0.239602	0.722816	0.236092	-1.77238	-0.0899822	-1.41139	0.357768	0.192409	0.00701314	0	0.0107856	0.137166	0	0.028009	0.0349754	0.0150988	0.0352461
S01511	LCNEC	Type 1 LCNEC	IIIa	WES	yes	no	71	(60,90]	M	M	Former	NA	alive	28	NA	LCNEC	1.23805	George et al., 2018	George et al., 2018	NA	-2.07216	-0.0666574	-0.224444	0.122929	-2.50504	1.11807	0.282507	-0.246871	1.89706	-1.80379	NA	NA	NA	NA	NA	NA	NA	NA	NA	NA	0.00735073	0.0447409	0.0107211	0	0.0484877	0.00729238	0.01179	0.00112618	0.0116052
S01512	SCLC	NA	Ia	WES	no	no	64	(60,90]	M	NA	Current	NA	alive	4	NA	NA	NA	Peifer et al., 2012	NA	NA	NA	NA	NA	NA	NA	NA	NA	NA	NA	NA	NA	NA	NA	NA	NA	NA	NA	NA	NA	NA	NA	NA	NA	NA	NA	NA	NA	NA	NA
S01513	Atypical	NA	IIIA	WGS	yes	no	58	(40,60]	M	M	Never	NA	dead	59	Ca A1	LCNEC	0.649998	Fernandez-Cuesta et al., 2014	Fernandez-Cuesta et al., 2014	NA	-0.379193	0.209457	-0.512892	-0.587277	1.52066	0.139452	0.321831	-0.000211985	-2.28557	0.531816	0.375117	-0.0393389	-0.507152	0.507435	1.75385	-0.315409	-0.570374	-0.306752	-2.36034	0.15852	0.0122852	0.0247917	0.0426293	0	0.048023	0.0191048	0.0106135	0.0079404	0.0239378
S01515	Typical	NA	IA1	WES	yes	no	64	(60,90]	M	M	Former	NA	alive	65	Ca A1	Ca A	0	Fernandez-Cuesta et al., 2014	Fernandez-Cuesta et al., 2014	NA	0.400968	0.507132	0.498382	-1.5032	1.64159	-0.6348	-0.528332	0.807416	-2.24956	-0.31941	-0.356082	-0.301106	-1.4106	0.597672	0.99952	0.421149	-0.633315	-1.09341	-0.85554	-0.463214	0.0186255	0	0.0203692	0.0432185	0	0.0174676	0	0.0129285	0.145355
S01517	LCNEC	Type 1 LCNEC	Ia	WGS/WES	yes	no	59	(40,60]	F	F	Current	NA	dead	51	NA	LCNEC	0.63028	George et al., 2018	George et al., 2018	NA	-0.922714	-0.219784	-0.435398	0.0224183	-0.050697	0.809988	0.313298	-0.310268	0.0797191	1.69184	NA	NA	NA	NA	NA	NA	NA	NA	NA	NA	0.00753649	0.0362542	0.0251834	0	0.0275368	0.00955705	0	0.00942782	0.0171684
S01518	LCNEC	Type 1 LCNEC	IIIa	WES	yes	no	58	(40,60]	M	M	Current	NA	dead	94	NA	LCNEC	1.71488	George et al., 2018	George et al., 2018	NA	-2.20886	-0.0784727	-0.0406826	0.476119	-0.29751	1.43282	0.0847589	-0.603987	-0.44745	-1.8592	NA	NA	NA	NA	NA	NA	NA	NA	NA	NA	0.0123571	0.041631	0.0550867	0	0.0841934	0.0081106	0	0.0037527	0.0248752
S01519	Typical	NA	IA2	WES	yes	no	53	(40,60]	F	F	Former	NA	alive	55	Ca A1	Ca A	0	Fernandez-Cuesta et al., 2014	Fernandez-Cuesta et al., 2014	NA	0.788171	0.391085	0.842177	-2.66919	-0.889181	-1.06704	-0.757561	1.88794	0.905104	0.145192	-0.57513	-0.150527	-1.99664	-0.193301	-1.45995	0.841731	-1.10575	1.38809	1.31593	0.766223	0.00948207	0	0.00280055	0	0	0.0414556	0.00675774	0.0110242	0.0150312
S01520	Atypical	NA	IA2	WES	yes	no	68	(60,90]	F	F	NA	NA	alive	8	Ca A1	Ca A	0	Fernandez-Cuesta et al., 2014	Fernandez-Cuesta et al., 2014	NA	0.32576	0.300253	0.712703	-2.27702	1.17223	-0.503281	-0.71276	1.40837	-1.52523	0.368751	-0.503041	-0.104234	-1.93045	0.433302	0.683287	0.6713	-1.10639	-0.330056	-0.626383	1.27762	0.0172136	0.050001	0.00113968	0.0333625	0	0.0232178	0.00764665	0.0129175	0.0273699
S01521	Typical	NA	IB	no	yes	yes	39	(15,40]	F	F	Former	NA	alive	124	Ca A2	Ca A	0.226175	NA	Fernandez-Cuesta et al., 2014	new	0.813075	0.755551	0.983654	1.42699	-0.0541084	-0.975159	-0.80261	-1.20101	0.144679	-0.193007	-0.67659	-0.634382	1.21261	0.0964012	-0.239411	0.525857	1.14659	-0.308262	0.154342	-0.0646907	0.00249138	0.00991565	0.0289047	0.0183281	0.01408	0.0153113	0.0372873	0.00244226	0.00472037
S01522	Atypical	NA	IV	WES	no	yes	63	(60,90]	M	M	Current	NA	dead	7	Ca A1	LCNEC	NA	Fernandez-Cuesta et al., 2014	NA	new	-0.0373917	NA	0.113726	-1.39867	-0.80052	0.161944	-0.0627006	1.36863	0.759096	1.62185	0.0431467	NA	-1.48123	0.154149	-1.07417	0.0585559	-1.21398	-0.743054	0.85874	0.394837	NA	NA	NA	NA	NA	NA	NA	NA	NA
S01523	Typical	NA	IA3	WES	no	no	60	(40,60]	F	F	Never	NA	alive	120	NA	NA	NA	Fernandez-Cuesta et al., 2014	NA	NA	NA	NA	NA	NA	NA	NA	NA	NA	NA	NA	NA	NA	NA	NA	NA	NA	NA	NA	NA	NA	NA	NA	NA	NA	NA	NA	NA	NA	NA
S01524	SCLC	NA	Ia	no	yes	no	77	(60,90]	M	M	Former	NA	dead	11	NA	NA	0	NA	George et al., 2015	NA	0.587904	-0.574325	0.366095	0.645968	-1.84634	NA	NA	NA	NA	NA	-0.158296	0.655976	0.935784	0.21637	-1.03281	NA	NA	NA	NA	NA	0	0	0.00995243	0	0	0.00460842	0	0.0669577	0
S01526	Typical	NA	IB	WGS	yes	no	21	(15,40]	F	F	Never	NA	alive	92	Ca A2	Ca A	0.388844	Fernandez-Cuesta et al., 2014	Fernandez-Cuesta et al., 2014	NA	0.701208	0.859104	1.49774	1.69827	-1.04676	-1.21666	-1.13357	-1.39757	1.32037	-0.633947	-0.91716	-0.700734	1.51793	-0.776314	-1.00748	0.6612	1.38367	0.478346	0.732362	-0.808052	4.89556e-05	0	0.0165844	0	0.0129299	0.0107458	0.0154941	0.00166499	0.00529825
S01528	Typical	NA	IA3	WGS	yes	yes	69	(60,90]	M	M	Never	NA	alive	1	Ca A1	Ca A	0	Fernandez-Cuesta et al., 2014	Fernandez-Cuesta et al., 2014	new	0.726748	0.502559	1.23409	-2.54908	0.274889	-0.80038	-1.12791	1.77174	-0.377233	-0.340814	-0.924498	-0.264386	-1.86237	-0.101441	-0.57533	1.08338	-1.10335	0.332937	0.788557	-0.0560608	0.00630958	0.00941887	0.00352106	0	0	0.0260941	0	0.0246327	0.0163576
S01529	Typical	NA	IB	WGS	yes	yes	52	(40,60]	F	F	Former	NA	alive	1	Ca A2	Ca A	0.0658421	Fernandez-Cuesta et al., 2014	Fernandez-Cuesta et al., 2014	new	0.962586	0.865126	0.760735	1.50469	0.193481	-1.1432	-0.641368	-1.32437	-0.136122	-0.28249	-0.619384	-0.725779	1.43198	-0.0219012	-0.46526	0.462624	1.2768	0.101799	0.282426	0.375789	0.00539201	0	0.0174444	0.00828001	0.00674999	0.0076345	0.00865358	0.00629424	0.0745435
S01531	Typical	NA	IA2	WES	yes	no	25	(15,40]	F	F	Never	NA	alive	83	Ca A2	Ca A	0.192025	Fernandez-Cuesta et al., 2014	Fernandez-Cuesta et al., 2014	NA	0.696904	0.709067	1.23331	1.79406	-0.230268	-0.947732	-0.979037	-1.43298	0.59183	-0.223392	-0.795305	-0.591333	1.49226	-0.229068	-0.28958	0.586779	1.2429	0.431571	-0.0694614	-0.075457	0	0.000252826	0.0181386	0	0.0103213	0.00975763	0.0356409	0.00255913	0.00579189
S01532	Typical	NA	IB	no	yes	no	52	(40,60]	F	F	Former	NA	alive	82	Ca A2	Ca A	0.0930939	NA	Fernandez-Cuesta et al., 2014	NA	0.845491	0.869474	1.25634	1.62465	-0.779303	-1.29479	-0.956992	-1.35949	1.14994	-0.420828	-0.789163	-0.71952	1.38841	-0.486988	-0.954439	0.545385	1.33273	0.244327	0.829898	-0.486966	0.000617523	0	0.0148331	0.0184396	0.0052641	0.00527416	0.006262	0.0443925	0
S01533	LCNEC	Type 1 LCNEC	Ia	WES	yes	no	63	(60,90]	M	M	Current	NA	alive	46	NA	LCNEC	0.124021	George et al., 2018	George et al., 2018	NA	-1.00015	-0.245312	-0.267084	0.611497	1.31651	1.04283	0.188983	-0.639674	-0.589809	1.72883	NA	NA	NA	NA	NA	NA	NA	NA	NA	NA	0.0220715	0.0384814	0.0530908	0	0.011337	0.0073906	0	0.0321961	0.0297542
S01535	LCNEC	Type 1 LCNEC	Ib	WES	yes	no	56	(40,60]	F	F	Former	NA	alive	76	NA	LCNEC	0.550193	George et al., 2018	George et al., 2018	NA	-0.675279	-0.283675	-0.39777	0.29244	0.617108	0.867955	0.264441	-0.273046	0.211982	1.71685	NA	NA	NA	NA	NA	NA	NA	NA	NA	NA	0.0222909	0.0460697	0.0362411	0	0.0372717	0.0123129	0	0.0172656	0.0158736
S01536	Typical	NA	IA3	WGS	yes	no	54	(40,60]	F	F	Current	NA	alive	48	Ca A1	Ca A	0	Fernandez-Cuesta et al., 2014	Fernandez-Cuesta et al., 2014	NA	0.802543	0.473486	1.51483	-2.05661	-0.99245	-1.10165	-1.28324	1.44225	0.94889	-0.175415	-0.995746	-0.248226	-1.50541	-0.284231	-1.4539	1.10992	-0.711561	1.10702	1.46932	-0.0588359	0	0	0.00734208	0	0	0.00217764	0	0.0719189	0
S01537	Typical	NA	IIA	WES	yes	no	62	(60,90]	M	M	Former	NA	dead	48	Ca A2	Ca A	0.851973	Fernandez-Cuesta et al., 2014	Fernandez-Cuesta et al., 2014	NA	0.646384	0.920072	1.12676	1.45586	-0.321817	-1.20935	-0.870669	-1.37452	0.373728	-0.507525	-0.689404	-0.752295	1.21163	-0.44461	-0.539336	0.473315	1.30306	0.25625	0.463024	-0.227938	0.00324461	0	0.00873306	0.0373612	0.0296028	0.0121572	0	0.00421563	0.0151288
S01538	Typical	NA	IIIA	WGS	yes	yes	25	(15,40]	M	M	Never	NA	alive	26	Ca A2	Ca A	0	Fernandez-Cuesta et al., 2014	Fernandez-Cuesta et al., 2014	new	0.537628	0.881419	0.737974	1.23744	0.0548095	-0.793185	-0.626846	-1.13553	0.0225653	-0.739562	-0.494672	-0.703562	0.948381	0.0217607	-0.0753549	0.395486	1.03656	0.0421284	0.0705817	-0.531847	8.24311e-07	0	0.0111933	0.0236872	0	0.00757135	0.0621934	0	0.0120373
S01539	Typical	NA	IA3	WGS	yes	yes	56	(40,60]	F	F	Never	NA	alive	101	Ca A2	Ca A	0.0907754	Fernandez-Cuesta et al., 2014	Fernandez-Cuesta et al., 2014	new	0.657538	0.829954	0.702586	1.15096	-0.194207	-0.883356	-0.588022	-1.04016	0.27441	-0.136642	-0.46819	-0.672396	0.949912	0.0879081	-0.443599	0.339323	0.8882	-0.39711	0.403757	0.427551	0	0	0.0154298	0	0.01089	0.00138857	0.0960064	0	0.0225714
S01540	Typical	NA	IA2	no	yes	yes	43	(40,60]	F	F	Current	NA	alive	83	Ca A1	Ca A	0	NA	Fernandez-Cuesta et al., 2014	new	0.828505	0.323199	1.14202	-1.80415	-0.311803	-0.824571	-0.984317	1.41782	0.280802	0.328174	-0.788919	-0.143647	-1.44665	0.0970325	-0.886924	0.887952	-0.896296	-0.322735	1.13044	0.0454404	0.0116809	0	0.0269846	0	0	0.0161964	0	0.0110675	0.0338529
S01541	Typical	NA	IIB	no	yes	yes	77	(60,90]	M	M	Never	NA	alive	83	Ca A2	Ca A	0.0485558	NA	Fernandez-Cuesta et al., 2014	new	-0.0448822	0.317797	0.461913	0.999588	0.532096	-0.0577679	-0.364698	-0.794767	-0.343011	-0.752725	-0.29405	-0.321955	0.52544	0.0163182	2.51207	0.200642	0.40566	-0.110372	-2.04332	-1.03189	0.0162715	0.0343193	0.0477957	0.0024188	0.00520713	0.00970824	0	0.0153624	0.065898
S01543	Typical	NA	IA2	no	yes	no	66	(60,90]	F	F	Never	NA	alive	84	Ca A1	Ca A	0	NA	Fernandez-Cuesta et al., 2014	NA	0.580086	0.503638	0.871177	-1.66581	0.376385	-0.899497	-0.773048	1.01122	-0.569247	0.0346886	-0.593727	-0.303603	-1.41632	0.347587	-0.115217	0.709467	-0.631405	0.00992682	0.335124	-0.0403296	0.00836364	0	0	0.0546237	0	0.0219	0.0106671	0.0102125	0.0129621
S01544	LCNEC	Type 1 LCNEC	Ib	WES	yes	no	63	(60,90]	F	F	Former	NA	alive	14	NA	LCNEC	0.379865	George et al., 2018	George et al., 2018	NA	-1.41319	-0.295644	0.0563684	0.316439	-0.407934	1.27156	-0.041321	-0.0901065	0.619828	-0.789142	NA	NA	NA	NA	NA	NA	NA	NA	NA	NA	0.0109112	0.0471659	0.0193117	0	0.0250102	0.00779536	0	0.0261501	0.020983
S01545	Typical	NA	IIB	no	yes	yes	69	(60,90]	F	F	Never	NA	alive	24	Ca A1	Ca A	0	NA	Fernandez-Cuesta et al., 2014	new	0.804754	0.58044	1.37685	-1.82904	-0.219306	-0.908549	-1.19962	1.32678	0.15376	-0.126353	-0.942438	-0.327064	-1.45967	0.0153077	-1.3012	1.04347	-0.744068	-0.00836481	1.59157	-0.107427	0	0	0.00571027	0	0	0.000396682	0	0.0441525	0
S01546	Typical	NA	IB	no	yes	no	53	(40,60]	M	M	Current	NA	alive	13	Ca A2	Ca A	0.301829	NA	Fernandez-Cuesta et al., 2014	NA	0.539199	0.544817	0.351998	1.58989	2.3994	-0.464842	-0.379024	-1.24205	-1.99413	-0.1034	-0.285107	-0.468344	0.919213	0.64889	1.95718	0.151011	0.763924	-1.0629	-1.58408	-0.0426725	0.00549576	0.00231438	0.0429358	0.0100116	0.0349311	0.00690091	0	0.0722166	0.0311184
S01556	SCLC	NA	NA	no	yes	no	71	(60,90]	F	F	Former	NA	NA	NA	NA	NA	0.00788196	NA	Peifer et al., 2012	NA	0.0212505	-0.455214	-0.00526848	0.353916	-2.04125	NA	NA	NA	NA	NA	0.188175	0.605929	0.589843	-3.22371	-1.08207	NA	NA	NA	NA	NA	0.0465209	0	0.0227028	0	0.000570244	0.0171501	0	0.0015447	0.00713223
S01563	SCLC	NA	NA	WES	yes	no	53	(40,60]	M	M	NA	NA	NA	NA	NA	NA	0.12383	Peifer et al., 2012	Peifer et al., 2012	NA	0.284759	-0.581998	0.206726	0.226997	1.16426	NA	NA	NA	NA	NA	-0.0888309	0.637252	0.180914	0.597964	1.4241	NA	NA	NA	NA	NA	0.0232424	0.0402422	0.0542616	0	0.0149006	0.0146088	0	0.046475	0.0360049
S01567	Typical	NA	IA2	WGS	yes	no	58	(40,60]	M	M	NA	NA	NA	NA	Ca B	Ca B	0.436865	Fernandez-Cuesta et al., 2014	Fernandez-Cuesta et al., 2014	NA	0.291046	0.514763	-2.0444	-0.281798	3.07454	-0.390426	1.55235	-0.131103	-3.64828	0.0591018	1.2681	-0.385393	-0.615841	1.24456	2.3181	-1.24709	-0.288189	-3.10682	-1.70086	0.949235	0.0136165	0.0582411	0.0508526	0	0.0615017	0.0173448	0	0.0140713	0.0957469
S01572	Atypical	NA	IA3	no	yes	no	76	(60,90]	M	M	NA	NA	NA	NA	Ca A1	Ca A	0	NA	Fernandez-Cuesta et al., 2014	NA	0.900304	0.228549	0.289116	-1.63779	-0.419408	-0.816198	-0.323311	1.45231	0.91757	0.346033	-0.243732	-0.0599155	-1.32135	0.0343841	-0.885169	0.432536	-0.974294	-0.242701	0.956447	-0.823251	0.0307459	0	0	0.0472055	0	0.0473009	0	0.00641857	0.0527419
S01573	Typical	NA	IA3	WES	yes	no	63	(60,90]	F	F	NA	NA	NA	NA	Ca A1	Ca A	0	Fernandez-Cuesta et al., 2014	Fernandez-Cuesta et al., 2014	NA	0.568522	0.381484	0.870177	-2.58846	0.732761	-0.775141	-0.854745	1.61301	-1.18461	0.272982	-0.626121	-0.164791	-2.13508	0.522661	0.0138857	0.831934	-1.14172	-0.147096	0.0708653	0.669924	0.0221779	0.00415535	0.0191348	0	0	0.0253371	0	0.00837649	0.0456625
S01574	LCNEC	Type 1 LCNEC	IIb	WES	yes	yes	47	(40,60]	F	F	Former	NA	dead	15	NA	LCNEC	0.750427	George et al., 2018	George et al., 2018	new	-0.991921	-0.282669	-0.0716469	0.234499	-0.212605	1.03802	0.0950097	-0.0936283	0.296974	0.722071	NA	NA	NA	NA	NA	NA	NA	NA	NA	NA	0.0162551	0.0278455	0.0528245	0	0.0709652	0.00495545	0.0483179	0.0135265	0.0115115
S01576	Carcinoid	NA	IIIA	WGS	no	no	68	(60,90]	F	F	Never	NA	dead	95	NA	NA	NA	Fernandez-Cuesta et al., 2014	NA	NA	NA	NA	NA	NA	NA	NA	NA	NA	NA	NA	NA	NA	NA	NA	NA	NA	NA	NA	NA	NA	NA	NA	NA	NA	NA	NA	NA	NA	NA
S01577	Atypical	NA	IIB	WES	no	yes	77	(60,90]	F	F	Never	NA	alive	27	Ca A1	Ca A	NA	Fernandez-Cuesta et al., 2014	NA	new	0.031019	NA	1.2258	-2.46985	1.21925	0.106352	-1.12795	1.65992	-1.35968	0.250008	-0.916928	NA	-1.75693	-0.381414	0.591676	1.0948	-1.45437	1.28666	-1.15443	0.358127	NA	NA	NA	NA	NA	NA	NA	NA	NA
S01578	SCLC	NA	Ia	no	yes	no	76	(60,90]	M	M	Former	NA	dead	34	NA	NA	0.0282618	NA	George et al., 2015	NA	0.94796	-0.61907	0.397546	0.640571	0.361924	NA	NA	NA	NA	NA	-0.242292	0.633916	0.538425	1.37487	0.303589	NA	NA	NA	NA	NA	0.00390928	0.00567741	0.0106059	0	0.00293575	0.0265457	0	0.062383	0.0110391
S01580	LCNEC	Type 1 LCNEC	IIb	WES	yes	no	77	(60,90]	F	F	Current	NA	0	3	NA	LCNEC	0	George et al., 2018	George et al., 2018	NA	-0.864746	-0.208012	-0.195279	0.138629	3.21066	1.12311	0.0429817	-0.248506	-3.24422	0.879444	NA	NA	NA	NA	NA	NA	NA	NA	NA	NA	0.0353838	0.137175	0.157815	0	0	0.0115192	0	0.0706017	0.0898997
S01581	LCNEC	NA	IV	WGS/WES	yes	no	55	(40,60]	M	M	Current	NA	0	2	NA	LCNEC	0.242731	George et al., 2018	George et al., 2018	NA	0.349518	-0.514698	0.385183	0.43297	-0.548145	0.621804	-0.347157	0.359578	1.81327	1.36332	NA	NA	NA	NA	NA	NA	NA	NA	NA	NA	0.00685178	0.0137414	0.013546	0	0.0100477	0.0109921	0.000522349	0.0123318	0.0106964
S01582	Typical	NA	IA2	no	yes	yes	16	(15,40]	M	M	Never	NA	alive	21	Ca A2	Ca A	0.066176	NA	Fernandez-Cuesta et al., 2014	new	0.434847	0.770865	0.699497	1.3242	-0.0282104	-0.672186	-0.57109	-1.12436	0.142057	-0.666401	-0.44419	-0.63158	0.920911	0.060965	0.224136	0.332657	0.952528	-0.179835	-0.0684632	-0.538417	0	0	0.0183426	0	0.00561253	0.0039255	0.0414649	0.0362664	0.00315543
S01583	Typical	NA	IA3	WES	yes	no	44	(40,60]	F	F	Current	NA	alive	91	Ca A2	Ca A	0	Fernandez-Cuesta et al., 2014	Fernandez-Cuesta et al., 2014	NA	0.853637	0.776026	1.37646	1.2847	-0.342861	-1.17679	-1.09608	-1.10655	0.750224	-0.144889	-0.915813	-0.631272	1.1106	-0.325434	-0.654138	0.729519	1.13906	0.564195	0.610841	-0.182633	0.000907598	0	0.0222073	0	0	0.0139093	0.0217946	0.00214425	0.0231474
S01584	Typical	NA	IA3	WES	yes	no	18	(15,40]	F	F	Never	NA	alive	155	Ca A2	Ca A	0.0675452	Fernandez-Cuesta et al., 2014	Fernandez-Cuesta et al., 2014	NA	0.752443	0.805267	1.19791	1.84342	-0.91551	-1.15112	-0.925514	-1.49179	1.22305	-0.272761	-0.773442	-0.671503	1.60112	-0.41071	-0.873336	0.529594	1.35624	0.175838	0.51109	-0.409313	0	0	0.018879	0	0.00337527	0.0105529	0.02337	0.010924	0.00512363
S01585	Typical	NA	IA3	WGS	yes	no	22	(15,40]	M	M	Never	NA	alive	65	Ca A2	Ca A	0	Fernandez-Cuesta et al., 2014	Fernandez-Cuesta et al., 2014	NA	0.675269	0.629526	1.12384	1.70504	-0.370521	-0.863687	-0.8982	-1.3113	0.853988	-0.129681	-0.726458	-0.514673	1.46451	-0.416224	-0.389236	0.524735	1.12044	0.824096	0.0240564	-0.237396	0.00161409	0	0.0110111	0.0349295	0	0.0233575	0.0129304	0.0113437	0.00246348
S01586	LCNEC	Type 1 LCNEC	IIa	WES	yes	no	70	(60,90]	M	M	Current	NA	0	130	NA	LCNEC	0.301736	George et al., 2018	George et al., 2018	NA	-1.23894	-0.252942	0.00773563	0.190814	0.89067	1.10462	-0.0297217	-0.481901	-0.777047	1.46214	NA	NA	NA	NA	NA	NA	NA	NA	NA	NA	0.0268925	0.0357291	0.0394091	0	0.0310281	0.00993244	0.00927203	0.0204055	0.0363296
S01587	Carcinoid	NA	IA3	WGS	no	no	54	(40,60]	F	F	Never	NA	alive	133	NA	NA	NA	Fernandez-Cuesta et al., 2014	NA	NA	NA	NA	NA	NA	NA	NA	NA	NA	NA	NA	NA	NA	NA	NA	NA	NA	NA	NA	NA	NA	NA	NA	NA	NA	NA	NA	NA	NA	NA
S01590	Typical	NA	IA2	no	yes	no	28	(15,40]	M	M	Current	NA	alive	149	Ca A1	Ca A	0	NA	Fernandez-Cuesta et al., 2014	NA	0.643733	0.330012	1.193	-1.067	0.690178	-0.588874	-1.04173	0.895616	-0.595341	-0.227169	-0.786651	-0.173334	-0.99563	-0.0451281	0.185859	0.781776	-0.594901	-0.743951	-0.0082366	-1.05804	0.00317298	0.00341399	0.0277281	0.0354787	0	0.010432	0	0.0821891	0
S01593	Typical	NA	IB	no	yes	no	28	(15,40]	F	F	Never	NA	alive	72	Ca A2	Ca A	0	NA	Fernandez-Cuesta et al., 2014	NA	0.902743	0.740078	0.654545	2.42445	-0.753821	-1.10428	-0.503736	-1.80322	1.58756	0.148512	-0.478845	-0.646592	2.04871	0.0278144	-0.742306	0.287484	1.54544	1.09959	0.37999	0.614228	0	0	0.00131141	0.0624289	0	0.00670913	0.0606086	0.00267641	0.0044475
S01605	Typical	NA	IIB	no	yes	no	30	(15,40]	F	F	Never	NA	alive	81.3	Ca A2	Ca A	0	NA	Fernandez-Cuesta et al., 2014	NA	0.76237	0.683096	0.627086	1.70539	-0.655799	-0.993439	-0.518959	-1.35112	1.14283	-0.0365124	-0.437761	-0.567309	1.48151	-0.167349	-0.694008	0.286036	1.15601	0.569983	0.195528	0.728573	3.23207e-05	0	0.00344686	0.0845207	0	0.00778109	0.0587032	0.00733239	0.0244821
S01666	Typical	NA	IB	no	yes	no	70	(60,90]	M	M	Never	NA	alive	31	Ca B	Ca B	0.343559	NA	Fernandez-Cuesta et al., 2014	NA	0.841003	0.760645	-2.68125	-0.288905	1.17804	-1.14931	2.09656	-0.0262655	-1.52671	-0.117044	1.63423	-0.594405	-0.450928	0.940552	0.322402	-1.61544	-0.00742175	-3.27897	0.383512	0.852361	0.013145	0	0.0364191	0	0.0431693	0.0180138	0	0.00659802	0.0878966
S01698	SCLC	NA	Ia	no	yes	no	78	(60,90]	M	M	Former	NA	alive	5	NA	NA	0.111916	NA	Peifer et al., 2012	NA	0.757171	-0.679159	0.201312	0.462017	1.13797	NA	NA	NA	NA	NA	-0.127787	0.696126	0.366282	1.62738	1.07078	NA	NA	NA	NA	NA	0.0186768	0.0523543	0.0338709	0	0.0111888	0.0179644	0	0.0337565	0.0295779
S01707	LCNEC	Type 1 LCNEC	IIIa	WES	yes	yes	58	(40,60]	M	M	Former	NA	NA	NA	NA	LCNEC	0.1456	George et al., 2018	George et al., 2018	new	-1.16373	-0.194487	-0.272348	0.485305	0.024667	1.16162	0.214814	-0.483965	0.0425656	1.66751	NA	NA	NA	NA	NA	NA	NA	NA	NA	NA	0.0199033	0.0225431	0.0202585	0	0.0144374	0.00649766	0.0317924	0.00712797	0.0338366
S01728	SCLC	NA	II	WES	yes	no	65	(60,90]	M	M	Former	NA	dead	23	NA	NA	0.00404957	Peifer et al., 2012	Peifer et al., 2012	NA	0.460715	-0.471039	0.0566978	-0.137901	-0.792442	NA	NA	NA	NA	NA	-0.00194094	0.569938	0.202926	0.788725	-0.271626	NA	NA	NA	NA	NA	0.00406827	0.0134566	0.0316866	0	0.000218857	0.0249151	0	0.00589674	0.0191642
S01731	Typical	NA	IA	WGS	yes	no	78	(60,90]	F	F	NA	NA	alive	12	Ca A2	Ca A	0.157299	Fernandez-Cuesta et al., 2014	Fernandez-Cuesta et al., 2014	NA	0.829644	0.749976	0.0205234	0.638196	1.91823	-0.96374	-0.169786	-0.806102	-2.16551	0.0402756	-0.143197	-0.622214	0.266935	1.08657	1.10146	0.0616973	0.616451	-2.00952	-0.817614	0.784602	0.0107919	0	0.0472129	0	0.0233076	0.0156366	0.024152	0.00972228	0.0878709
S01733	Typical	NA	IA	WGS	yes	no	71	(60,90]	F	F	Current	NA	alive	21	Ca A1	Ca A	0	Fernandez-Cuesta et al., 2014	Fernandez-Cuesta et al., 2014	NA	0.955198	0.470647	1.27742	-1.30078	0.118001	-1.02295	-1.13397	0.94961	0.0284151	-0.0594069	-0.888445	-0.292795	-1.09663	0.236921	-0.575588	0.925976	-0.451363	-0.432316	0.853658	-0.426127	0.00390137	0	0.0208475	0	0	0.00871132	0	0.0787585	0
S01742	Typical	NA	IA	WGS	yes	no	54	(40,60]	F	F	Current	NA	alive	14	Ca A1	Ca A	0.293859	Fernandez-Cuesta et al., 2014	Fernandez-Cuesta et al., 2014	NA	0.300916	0.373447	1.07525	-2.48797	1.3724	-0.563322	-1.01854	1.47942	-2.00333	0.0761969	-0.726272	-0.156364	-2.1453	0.309936	0.774153	0.887166	-1.1333	-0.322197	-0.552126	0.527535	0.0194222	0	0.0398262	0	0.0257022	0.0182046	0	0.00863667	0.041201
S01746	Typical	NA	IB	WGS	yes	no	69	(60,90]	F	F	Former	NA	alive	14	Ca A1	Ca A	0	Fernandez-Cuesta et al., 2014	Fernandez-Cuesta et al., 2014	NA	0.360969	0.439264	0.944841	-2.33452	-0.088132	-0.788198	-0.862207	1.38074	-0.550114	-0.114577	-0.622003	-0.20123	-1.80475	0.102128	-0.362608	0.767453	-0.93599	-0.233187	0.302659	-0.095066	0.0261097	0.0739425	0	0	0	0.0149094	0	0	0.0155739
S01763	LCNEC	Type 2 LCNEC	IIa	WES	yes	no	79	(60,90]	M	M	Former	NA	NA	NA	NA	LCNEC	0.156952	George et al., 2018	George et al., 2018	NA	-1.15226	-0.359046	0.0713464	-0.0341212	0.99746	1.29674	-0.11111	0.0959878	-1.0507	-0.0493464	NA	NA	NA	NA	NA	NA	NA	NA	NA	NA	0.0358059	0.0467121	0.0395035	0.0110967	0.0220335	0.010114	0	0.0371654	0.0572978
S01792	SCLC	NA	IV	no	yes	no	74	(60,90]	F	F	Former	NA	dead	10	NA	NA	0	NA	Peifer et al., 2012	NA	0.751197	-0.552461	0.0756847	-0.101534	-1.67317	NA	NA	NA	NA	NA	-0.0350054	0.637796	0.341406	0.603661	-1.15099	NA	NA	NA	NA	NA	0.0126282	0	0.0201986	0	0	0.0335665	0	0.000613442	0.0171455
S02065	SCLC	NA	Ib	no	yes	no	81	(60,90]	M	M	Current	NA	dead	8	NA	NA	0.14322	NA	George et al., 2015	NA	0.927542	-0.590403	0.252554	0.0268588	-1.66846	NA	NA	NA	NA	NA	-0.103406	0.666449	0.381066	0.230601	-1.494	NA	NA	NA	NA	NA	0.00421762	0	0	0	0.00879054	0.0240368	0.0108175	0.00373519	0.018571
S02093	SCLC	NA	IIIa	no	yes	no	63	(60,90]	F	F	Current	NA	dead	20	NA	NA	0	NA	George et al., 2015	NA	0.192681	-0.563247	0.191099	0.246806	2.75819	NA	NA	NA	NA	NA	-0.104417	0.594527	-0.0325424	1.18728	2.57258	NA	NA	NA	NA	NA	0.0842924	0.0694981	0.0656423	0	0	0.0155423	0	0.0766097	0.131223
S02120	SCLC	NA	IIIa	no	yes	no	63	(60,90]	M	M	Former	NA	alive	32	NA	NA	0.066013	NA	George et al., 2015	NA	0.374795	-0.556943	0.0434673	0.156985	-1.55927	NA	NA	NA	NA	NA	0.0497846	0.649027	0.48345	-0.418862	-0.964968	NA	NA	NA	NA	NA	0.0199511	0.00304859	0.0124608	0	0.00517561	0.0185296	0.013791	0.00358039	0.0225509
S02126	Carcinoid	NA	IIB	WGS	yes	no	47	(40,60]	F	F	Current	NA	dead	NA	Ca A1	Ca A	0	Fernandez-Cuesta et al., 2014	Fernandez-Cuesta et al., 2014	NA	1.07954	0.0290849	0.0982512	-2.61553	0.365845	-0.628781	-0.300613	1.91347	-0.122685	1.41245	-0.160362	0.137061	-1.98921	1.59811	-0.58211	0.51953	-1.4431	0.716815	0.0837506	3.32114	0.0170876	0	0	0.09478	0	0.0668601	0	0.0282799	0.043854
S02139	SCLC	NA	IIa	no	yes	no	63	(60,90]	F	F	Current	NA	alive	46	NA	NA	0.0508796	NA	George et al., 2015	NA	0.714189	-0.54408	-0.0902531	0.463	-1.73175	NA	NA	NA	NA	NA	0.11832	0.628694	0.727912	-0.569787	-1.17812	NA	NA	NA	NA	NA	0.011938	0	0.0257194	0	0.00630362	0.0499654	0.0241434	0.0119809	0.0258651
S02154	Carcinoid	NA	IB	WGS	yes	no	63	(60,90]	F	F	Former	NA	NA	NA	Ca A1	Ca A	0	Fernandez-Cuesta et al., 2014	Fernandez-Cuesta et al., 2014	NA	0.598963	0.377174	0.858677	-0.997554	2.0937	-0.531315	-0.822862	0.647441	-2.0988	0.196256	-0.602055	-0.236879	-1.12771	0.559653	1.26919	0.634223	-0.551859	-1.40145	-0.779823	-0.266067	0.025079	0	0.0353919	0.0424275	0	0.0242567	0	0.0214708	0.0569111
S02162	Atypical	NA	NA	no	yes	no	43	(40,60]	F	F	NA	NA	NA	NA	Ca A1	Ca A	0.0694537	NA	Fernandez-Cuesta et al., 2014	NA	0.418933	0.0902022	0.333396	-1.96339	1.06788	-0.281596	-0.405268	1.31113	-0.981038	1.19454	-0.25926	0.068823	-1.64364	1.02391	0.65681	0.498526	-1.21896	0.403788	-1.00656	2.33075	0.0138924	0.0261599	0.0106541	0	0.00627483	0.0179103	0	0.0205687	0.0379742
S02163	SCLC	NA	IIIa	no	yes	no	63	(60,90]	M	M	Former	NA	dead	21	NA	NA	0	NA	George et al., 2015	NA	1.2474	-0.636665	-0.0786414	0.223861	-1.60975	NA	NA	NA	NA	NA	0.0119699	0.690497	0.577198	0.634628	-1.46449	NA	NA	NA	NA	NA	0.0131875	0	0.000894227	0	0	0.0633305	0.0375421	0.000712974	0.0297184
S02194	SCLC	NA	IV	no	yes	no	64	(60,90]	M	M	Current	NA	dead	5	NA	NA	0	NA	George et al., 2015	NA	0.178376	-0.431985	0.0716548	0.707845	-1.27942	NA	NA	NA	NA	NA	0.070146	0.548785	0.814187	-1.38557	-0.462256	NA	NA	NA	NA	NA	0.00429192	0	0.0521559	0	0	0.0221624	0	0.00436386	0.011617
S02209	SCLC	NA	IB	no	yes	no	83	(60,90]	M	M	Current	NA	dead	15	NA	NA	0.593199	NA	George et al., 2015	NA	-1.3908	-0.321254	0.331423	0.242968	0.216439	NA	NA	NA	NA	NA	0.084746	0.522623	0.304945	-3.63138	1.70559	NA	NA	NA	NA	NA	0.0164137	0.00974423	0.032226	0	0.0264718	0.00429247	0	0.0199249	0.00399443
S02229	LCNEC	NA	IIIa	WES	yes	yes	62	(60,90]	F	F	Current	NA	dead	35.6	NA	LCNEC	0	George et al., 2018	George et al., 2018	new	-0.659617	-0.583951	0.625086	-0.818571	-0.656827	0.875871	-0.456181	0.926705	0.642107	1.29558	NA	NA	NA	NA	NA	NA	NA	NA	NA	NA	0.0235434	0.0168075	0.0256192	0	0	0.0249211	0	0.0209829	0.0392424
S02236	LCNEC	Type 2 LCNEC	NA	WES	yes	yes	NA	NA	M	F	NA	NA	NA	NA	NA	LCNEC	0.168921	George et al., 2018	George et al., 2018	new	-1.40871	-0.291778	0.166804	0.315005	-0.185464	1.39438	-0.0923993	-0.165571	0.248256	-1.14995	NA	NA	NA	NA	NA	NA	NA	NA	NA	NA	0.0798234	0.0115702	0.0310864	0.0225028	0.0221655	0.027572	0	0.0141233	0.00969948
S02241	SCLC	NA	IIIa	no	yes	no	61	(60,90]	M	M	Current	NA	dead	2	NA	NA	0	NA	George et al., 2015	NA	1.00709	-0.538879	0.706008	0.560164	-2.54952	NA	NA	NA	NA	NA	-0.357057	0.624163	0.900533	0.425334	-1.99191	NA	NA	NA	NA	NA	0.00398481	0	0	0	0	0.0097466	0.00875395	0	0.00713889
S02242	SCLC	NA	Ib	no	yes	no	82	(60,90]	M	M	Current	NA	dead	3	NA	NA	0	NA	George et al., 2015	NA	0.870554	-0.595108	0.291856	0.506812	1.05653	NA	NA	NA	NA	NA	-0.191645	0.619123	0.373974	1.27785	0.839805	NA	NA	NA	NA	NA	0.00871276	0.00202848	0.0141437	0.0652176	0	0.0115653	0	0.0928193	0.000153136
S02243	SCLC	NA	I	no	yes	no	64	(60,90]	M	M	Current	NA	dead	2	NA	NA	0	NA	George et al., 2015	NA	1.02112	-0.684315	-0.0550435	-0.177624	0.30266	NA	NA	NA	NA	NA	0.0175984	0.725006	0.000101152	1.06985	0.0341325	NA	NA	NA	NA	NA	0.0208889	0.0015215	0.0270285	0.0407721	0	0.0503224	0.0357854	0.0255725	0.0357612
S02249	SCLC	NA	IIIa	no	yes	no	74	(60,90]	M	M	Former	NA	dead	23	NA	NA	0.0428602	NA	George et al., 2015	NA	0.247055	-0.552576	0.168673	0.357696	1.52503	NA	NA	NA	NA	NA	-0.0678517	0.603015	0.208181	0.788499	1.62474	NA	NA	NA	NA	NA	0.0218593	0.0489593	0.0447541	0	0.00650812	0.00796679	0	0.0954167	0.0266026
S02258	LCNEC combined SCLC	NA	II	WES	no	no	65	(60,90]	F	F	Current	NA	alive	NA	NA	NA	NA	George et al., 2018	NA	NA	NA	NA	NA	NA	NA	NA	NA	NA	NA	NA	NA	NA	NA	NA	NA	NA	NA	NA	NA	NA	NA	NA	NA	NA	NA	NA	NA	NA	NA
S02259	LCNEC	Type 1 LCNEC	Ib	WES	yes	no	74	(60,90]	M	M	Current	NA	dead	10	NA	LCNEC	0.222826	George et al., 2018	George et al., 2018	NA	-1.09307	-0.269211	-0.34796	0.162835	0.999517	1.04728	0.228353	-0.38954	-0.731721	1.54497	NA	NA	NA	NA	NA	NA	NA	NA	NA	NA	0.0318305	0.0477946	0.0342209	0	0.0287945	0.0142702	0	0.0354474	0.0476758
S02260	LCNEC	NA	IIIa	WES	no	yes	65	(60,90]	M	M	Current	NA	dead	108	NA	LCNEC	NA	George et al., 2018	NA	new	-1.32359	NA	0.14067	-1.1139	0.0785872	1.65233	-0.147169	0.983986	-0.236285	1.92437	NA	NA	NA	NA	NA	NA	NA	NA	NA	NA	NA	NA	NA	NA	NA	NA	NA	NA	NA
S02261	LCNEC	NA	III	no	yes	no	63	(60,90]	M	M	Current	NA	dead	13	NA	LCNEC	0.337137	NA	George et al., 2018	NA	-1.21189	-0.273834	-0.106862	-0.474022	-1.01304	1.08075	0.0145894	0.422969	0.764792	-0.964284	NA	NA	NA	NA	NA	NA	NA	NA	NA	NA	0.0135282	0.0129322	0.0259424	0	0.0274113	0.0214726	0	0.0393274	0.00697782
S02263	LCNEC	NA	IIa	WES	no	yes	52	(40,60]	M	M	Current	NA	dead	11	NA	LCNEC	NA	George et al., 2018	NA	new	-1.10652	NA	0.15051	0.539956	-0.000803602	1.20094	-0.0919333	-0.389108	0.0332345	0.547283	NA	NA	NA	NA	NA	NA	NA	NA	NA	NA	NA	NA	NA	NA	NA	NA	NA	NA	NA
S02264	LCNEC combined SqCC	Type 2 LCNEC	IIa	WES	yes	no	52	(40,60]	F	F	Current	NA	dead	13	NA	LCNEC	0.705531	George et al., 2018	George et al., 2018	NA	-2.07403	-0.170474	-0.0888727	-0.231917	-1.74891	1.3349	0.0956229	0.0963512	1.07859	-2.16076	NA	NA	NA	NA	NA	NA	NA	NA	NA	NA	0.0099325	0.0373569	0.0159672	0	0.0422333	0.015956	0	0.0284128	0.00555904
S02265	LCNEC	Type 1 LCNEC	Ia	WES	yes	yes	77	(60,90]	M	M	Former	NA	dead	21	NA	LCNEC	0.707371	George et al., 2018	George et al., 2018	new	-1.42563	-0.271698	0.043282	-0.00184499	-0.118956	1.41993	-0.0251194	0.051502	0.178769	-1.319	NA	NA	NA	NA	NA	NA	NA	NA	NA	NA	0.0227653	0.0219741	0.0279271	0.00520648	0.0444847	0.0123313	0	0.00989246	0.0178983
S02266	LCNEC	Type 1 LCNEC	Ia	WGS	yes	no	56	(40,60]	M	M	Former	NA	dead	22	NA	LCNEC	0.276087	George et al., 2018	George et al., 2018	NA	-0.305257	-0.318239	-0.226158	0.220391	-1.54217	0.482153	0.197212	-0.100993	2.73947	2.31825	NA	NA	NA	NA	NA	NA	NA	NA	NA	NA	0.0152525	0.00941834	0.00861934	0	0.0145195	0.014812	0	0.00598261	0.0165433
S02267	LCNEC	Type 1 LCNEC	IV	WGS	yes	no	48	(40,60]	M	M	Current	NA	dead	22	NA	LCNEC	0.254281	George et al., 2018	George et al., 2018	NA	-0.878927	-0.266626	-0.28784	-0.277085	-1.61057	0.661846	0.241505	-0.00628873	2.0824	1.88694	NA	NA	NA	NA	NA	NA	NA	NA	NA	NA	0.0173602	0.0102767	0.0133905	0.00611366	0.0137485	0.0165596	0	0.0034549	0.0166935
S02268	LCNEC	Type 2 LCNEC	Ia	WES	yes	no	77	(60,90]	M	M	Former	NA	dead	17	NA	LCNEC	0.243548	George et al., 2018	George et al., 2018	NA	-1.53638	-0.193524	-0.258305	-0.180429	0.310725	1.16712	0.154997	-0.243571	-0.9272	0.202765	NA	NA	NA	NA	NA	NA	NA	NA	NA	NA	0.0131321	0.031583	0.0436006	0	0.0297023	0.0146853	0.0235088	0.008984	0.0616463
S02269	LCNEC	Type 2 LCNEC	IIa	WES	yes	yes	66	(60,90]	M	M	Former	NA	dead	10	NA	LCNEC	0.319613	George et al., 2018	George et al., 2018	new	-1.12331	-0.400527	0.270245	-0.0166991	-0.20321	1.21171	-0.181847	0.210919	0.237199	-0.999756	NA	NA	NA	NA	NA	NA	NA	NA	NA	NA	0.0266452	0.00514674	0.0230611	0.0219355	0.0344313	0.0249361	0	0.0497271	0.00641943
S02270	LCNEC combined SCLC	NA	IV	WES	no	no	65	(60,90]	M	M	Current	NA	dead	14	NA	NA	NA	George et al., 2018	NA	NA	NA	NA	NA	NA	NA	NA	NA	NA	NA	NA	NA	NA	NA	NA	NA	NA	NA	NA	NA	NA	NA	NA	NA	NA	NA	NA	NA	NA	NA
S02271	LCNEC	Type 2 LCNEC	IIa	WES	yes	no	73	(60,90]	F	F	Former	NA	alive	60	NA	LCNEC	0	George et al., 2018	George et al., 2018	NA	-0.68632	-0.309461	-0.34859	0.301397	-1.18183	0.819523	0.283154	0.25219	2.08569	-0.368249	NA	NA	NA	NA	NA	NA	NA	NA	NA	NA	0.00290218	0.0294692	0.00456604	0.0412938	0	0	0	0.150555	0
S02272	LCNEC	Type 1 LCNEC	Ia	WES	yes	no	62	(60,90]	M	M	Current	NA	alive	56	NA	LCNEC	0.490581	George et al., 2018	George et al., 2018	NA	-1.60475	-0.290086	-0.0424544	-0.0391399	0.444508	1.36392	-0.0151032	-0.118624	-0.680271	-0.156854	NA	NA	NA	NA	NA	NA	NA	NA	NA	NA	0.0136269	0.0592246	0.0398524	0	0.0394909	0.0179954	0	0.0219204	0.0269555
S02284	SCLC	NA	Ia	no	yes	no	66	(60,90]	M	M	Former	NA	dead	19	NA	NA	0.0320548	NA	George et al., 2015	NA	0.808378	-0.606717	0.0125527	-0.203903	0.83576	NA	NA	NA	NA	NA	-0.0343772	0.645033	-0.0815713	1.63103	0.683193	NA	NA	NA	NA	NA	0.029048	0.0240942	0.031523	0	0.00437816	0.0341427	0.000107165	0.043004	0.0302819
S02285	SCLC	NA	IV	no	yes	no	83	(60,90]	M	M	Former	NA	dead	32	NA	NA	0.0939117	NA	George et al., 2015	NA	0.862091	-0.545648	0.0218639	0.111174	-2.19921	NA	NA	NA	NA	NA	0.0290477	0.626043	0.520833	-0.0775834	-1.75312	NA	NA	NA	NA	NA	0.0135419	0	0.00517265	0.00790273	0.00572849	0.0283827	0	0	0.0190741
S02286	SCLC	NA	IIIa	no	yes	no	68	(60,90]	M	M	Former	NA	dead	30	NA	NA	0.336221	NA	George et al., 2015	NA	-1.40818	-0.384342	0.251062	0.172739	-0.83646	NA	NA	NA	NA	NA	0.156131	0.600581	0.424908	-4.20568	0.854918	NA	NA	NA	NA	NA	0.0240031	0.0231956	0.0237163	0	0.0294897	0.0241926	0	0.0150345	0.0244789
S02287	SCLC	NA	Ia	no	yes	no	62	(60,90]	M	M	Current	NA	dead	23	NA	NA	0	NA	George et al., 2015	NA	0.628341	-0.588066	-0.0632655	0.0553866	-1.0983	NA	NA	NA	NA	NA	0.0808285	0.669775	0.369049	0.0617018	-0.674342	NA	NA	NA	NA	NA	0.0144025	0	0.0138031	0	0	0.0245584	0	0.0469388	0.00400145
S02288	SCLC	NA	Ia	no	yes	no	71	(60,90]	M	M	Former	NA	dead	17	NA	NA	0.000124316	NA	George et al., 2015	NA	-1.05695	-0.447751	0.214082	0.519903	0.768537	NA	NA	NA	NA	NA	0.112948	0.615314	0.415544	-3.48346	1.81947	NA	NA	NA	NA	NA	0.0516026	0.0421308	0.0466264	0	2.5335e-05	0.021735	0	0.0460405	0.0844176
S02289	SCLC	NA	IIIa	no	yes	no	58	(40,60]	F	F	Former	NA	alive	79	NA	NA	0	NA	George et al., 2015	NA	1.10399	-0.66386	0.133994	-0.0420337	-1.87494	NA	NA	NA	NA	NA	-0.0879993	0.723474	0.446809	0.870606	-1.57648	NA	NA	NA	NA	NA	0.0148459	0.0106993	0.0162415	0	0	0.0394934	0	0	0.040189
S02290	SCLC	NA	Ia	no	yes	no	61	(60,90]	M	M	Current	NA	dead	39	NA	NA	0.231328	NA	George et al., 2015	NA	0.303035	-0.562891	-0.153443	0.281129	-0.748443	NA	NA	NA	NA	NA	0.161304	0.653991	0.520101	-0.262133	-0.179653	NA	NA	NA	NA	NA	0.011248	0.0105367	0.028329	0	0.021079	0.0285249	0	0.0240232	0.0273256
S02291	SCLC	NA	Ib	no	yes	no	65	(60,90]	F	F	Former	NA	alive	42	NA	NA	0.0192757	NA	George et al., 2015	NA	-0.0741837	-0.562617	0.0891865	0.350918	0.675756	NA	NA	NA	NA	NA	0.0413859	0.645289	0.353112	-0.177182	1.16024	NA	NA	NA	NA	NA	0.0261669	0.0552443	0.0414385	0	0.00217594	0.022549	0	0.00625806	0.0579112
S02293	SCLC	NA	IIa	no	yes	no	61	(60,90]	M	M	Current	NA	dead	15	NA	NA	0	NA	George et al., 2015	NA	1.20103	-0.725843	-0.0189566	0.694214	-1.26082	NA	NA	NA	NA	NA	0.0204945	0.767109	0.852641	0.0622779	-1.24761	NA	NA	NA	NA	NA	0.0217247	0	0.00641554	0	0	0.0663898	0.00275738	0.00907975	0.0397667
S02294	SCLC	NA	Ib	no	yes	no	61	(60,90]	F	F	Current	NA	dead	5	NA	NA	0	NA	George et al., 2015	NA	1.24042	-0.718528	-0.0182599	0.758607	-1.59078	NA	NA	NA	NA	NA	0.016541	0.76277	0.944037	-0.0189886	-1.52414	NA	NA	NA	NA	NA	0.0190032	0	0.00606041	0	0	0.0631033	0	0.00737889	0.0333106
S02295	SCLC	NA	IV	no	yes	no	53	(40,60]	M	M	Current	NA	dead	7	NA	NA	0.048376	NA	George et al., 2015	NA	1.07702	-0.566485	-0.022241	0.137632	-1.95087	NA	NA	NA	NA	NA	0.0601931	0.644185	0.474179	0.346332	-1.63968	NA	NA	NA	NA	NA	0.0100903	0.00118594	0.0155144	0	0.00293798	0.0253858	0.0055212	0.00589617	0.0138388
S02296	SCLC	NA	Ia	no	yes	no	70	(60,90]	M	M	Current	NA	dead	58	NA	NA	0.129423	NA	George et al., 2015	NA	-1.18924	-0.393609	0.201941	0.220163	0.58652	NA	NA	NA	NA	NA	0.129143	0.573076	0.235906	-3.32688	1.83888	NA	NA	NA	NA	NA	0.051391	0.0498218	0.0475863	0.0174649	0.0200295	0.0182685	0	0.0534243	0.0316758
S02297	SCLC	NA	Ia	no	yes	no	68	(60,90]	M	M	Former	NA	alive	164	NA	NA	0	NA	George et al., 2015	NA	0.832837	-0.277199	-0.0593328	-1.67586	-0.0890341	NA	NA	NA	NA	NA	-0.0319517	0.385971	-1.20562	1.0944	-0.378767	NA	NA	NA	NA	NA	0	0.00140908	0	0.0879387	0	0.0823201	0.152286	0.0870346	0.012855
S02298	SCLC	NA	Ib	no	yes	no	58	(40,60]	M	M	Never	NA	dead	3	NA	NA	0	NA	George et al., 2015	NA	-0.803941	-0.278497	-0.442074	-0.219036	-1.71027	NA	NA	NA	NA	NA	0.462126	0.486873	0.203315	-3.80471	-0.34234	NA	NA	NA	NA	NA	0.0351482	0	0	0.183949	0	0.0664651	0	0.00861282	0.0538078
S02299	SCLC	NA	Ib	no	yes	no	51	(40,60]	M	M	Current	NA	alive	65	NA	NA	0.0573202	NA	George et al., 2015	NA	-0.56614	-0.464244	0.0828445	0.143047	2.05433	NA	NA	NA	NA	NA	0.0498535	0.565548	-0.000281671	-0.436416	2.44778	NA	NA	NA	NA	NA	0.105353	0.0471352	0.058401	0	0.0176199	0.0130591	0	0.0643238	0.124659
S02322	SCLC	NA	IIb	no	yes	no	70	(60,90]	F	F	Former	NA	alive	32	NA	NA	0	NA	George et al., 2015	NA	0.550037	-0.508361	0.271959	-0.104301	-0.947911	NA	NA	NA	NA	NA	-0.105589	0.591098	0.241367	0.567373	-0.57585	NA	NA	NA	NA	NA	0.00164518	0.0105449	0.00131523	0	0	0.0438018	0.0502382	0.00713473	0.0193189
S02323	Atypical	NA	IIA	WES	yes	no	48	(40,60]	M	M	NA	NA	alive	12	Ca B	Ca B	0	Fernandez-Cuesta et al., 2014	Fernandez-Cuesta et al., 2014	NA	0.196383	0.639686	-3.11525	0.123971	0.940543	-0.687771	2.50298	-0.329245	-0.994663	-0.201858	1.99309	-0.455462	-0.0342217	-0.244965	0.579226	-1.9199	-0.0485006	1.48575	-0.252281	0.0648382	0.0174745	0	0.0430812	0.066903	0	0.022454	0	0.0131545	0.0464823
S02325	Typical	NA	IIA	WGS	yes	no	57	(40,60]	M	M	NA	NA	NA	NA	Ca B	Ca B	0.146441	Fernandez-Cuesta et al., 2014	Fernandez-Cuesta et al., 2014	NA	0.718792	0.811976	-2.80164	0.383004	0.170064	-1.17186	2.2525	-0.428334	-0.384001	-0.445358	1.77198	-0.636192	0.205398	0.0935042	-0.397508	-1.75436	0.306457	-1.00066	0.76846	-0.322193	0.00837668	0	0.0172104	0.0451754	0.0125709	0.0149796	0	0.00615243	0.0563335
S02326	Typical	NA	I	no	yes	no	40	(15,40]	M	M	NA	NA	alive	19	Ca A2	Ca A	0.082734	NA	Fernandez-Cuesta et al., 2014	NA	0.610159	0.756785	0.812644	1.60097	0.305078	-0.939384	-0.678116	-1.36261	-0.223782	-0.367969	-0.510673	-0.626741	1.23131	-0.277612	0.14327	0.314435	1.13011	-0.789399	-0.268973	-0.376792	0.0125684	0.00620568	0.0499854	0.00883497	0.0158305	0.0234978	0	0.00723078	0.148045
S02327	Typical	NA	IIA	WGS	yes	yes	39	(15,40]	M	M	NA	NA	NA	NA	Ca A1	Ca A	0	Fernandez-Cuesta et al., 2014	Fernandez-Cuesta et al., 2014	new	0.699591	0.275942	1.12336	-1.90137	0.282823	-0.668657	-1.00008	1.42451	-0.38045	0.0438158	-0.872098	-0.0890644	-1.46889	-0.126386	-0.537075	1.0039	-0.921079	0.485199	0.512622	-0.166475	0.00882261	0	0.0221588	0	0	0.0175288	0	0.00387712	0.0196252
S02328	SCLC	NA	IIIb	no	yes	no	63	(60,90]	M	M	Current	NA	alive	34	NA	NA	0	NA	George et al., 2015	NA	-0.464368	-0.507604	0.219222	0.430454	2.36645	NA	NA	NA	NA	NA	-0.00410261	0.585588	0.119548	-0.642407	2.79485	NA	NA	NA	NA	NA	0.0456963	0.11576	0.114672	0	0	0.0117963	0	0.0992626	0.087303
S02330	Typical	NA	I	WGS	yes	yes	75	(60,90]	F	F	NA	NA	NA	NA	Ca A1	Ca A	0	Fernandez-Cuesta et al., 2014	Fernandez-Cuesta et al., 2014	new	0.241513	0.387614	0.785839	-1.86402	0.199615	-0.341944	-0.726518	1.27477	-0.210054	-0.349493	-0.529571	-0.19982	-1.49268	-0.02093	0.490559	0.634218	-1.02553	-0.0972577	-0.249614	-0.202435	0.0171575	0	0.0293074	0	0	0.015082	0	0.00981908	0.0416991
S02331	Typical	NA	I	no	yes	no	66	(60,90]	M	M	NA	NA	NA	NA	Ca A1	Ca A	0	NA	Fernandez-Cuesta et al., 2014	NA	0.659138	0.291481	1.02347	-2.36827	-0.143344	-0.784677	-0.935596	1.69854	0.102536	0.228653	-0.679929	-0.0772941	-1.86879	-0.111958	-0.66568	0.922483	-1.12582	1.02113	0.463062	0.796254	0.0121492	0	0.0203826	0	0	0.0176199	0	0.00762381	0.0127515
S02332	LCNEC	NA	IIb	WES	no	yes	70	(60,90]	F	F	Current	NA	dead	68	NA	LCNEC	NA	George et al., 2018	NA	new	-1.17818	NA	0.0398269	-0.562392	-0.185876	1.36852	-0.0122432	0.617271	0.138276	1.21644	NA	NA	NA	NA	NA	NA	NA	NA	NA	NA	NA	NA	NA	NA	NA	NA	NA	NA	NA
S02333	Typical	NA	IA	WGS	yes	no	49	(40,60]	F	F	NA	NA	alive	193.2	Ca A1	Ca A	0	Fernandez-Cuesta et al., 2014	Fernandez-Cuesta et al., 2014	NA	0.846398	0.505406	1.20338	-1.72998	-0.635329	-1.08687	-1.04763	1.27151	0.457133	-0.484248	-0.795439	-0.295286	-1.34344	-0.310274	-1.15052	0.837152	-0.612201	-0.694884	1.21706	-1.04762	0.010301	0	0	0.0694964	0	0.0276093	0	0.0346227	0.00993218
S02334	Typical	NA	IA	WGS	yes	no	69	(60,90]	F	F	NA	NA	dead	96.2	Ca A2	Ca A	0.154173	Fernandez-Cuesta et al., 2014	Fernandez-Cuesta et al., 2014	NA	0.874888	0.876255	1.11022	1.47472	0.528788	-1.20843	-0.919418	-1.35248	-0.343289	-0.188472	-0.738777	-0.737319	1.10557	0.116843	0.00380562	0.53016	1.24636	-0.595132	0.111035	-0.166681	0.00689803	0	0.0374408	0	0.0116263	0.014278	0.0156964	0.0120415	0.0264969
S02335	Typical	NA	IIB	no	yes	no	43	(40,60]	F	F	NA	NA	dead	3.4	Ca A1	Ca A	0	NA	Fernandez-Cuesta et al., 2014	NA	0.639176	0.293777	0.706465	-2.10625	-0.984103	-0.826173	-0.629672	1.51213	1.11259	0.429193	-0.48503	-0.0888785	-1.52996	-0.109465	-1.22003	0.712155	-0.98439	1.26361	0.823984	0.258235	0.0107609	0.0136062	0.00446943	0	0	0.0261674	0	0.0025759	0.0338089
S02336	LCNEC	Type 1 LCNEC	Ia	WES	yes	yes	66	(60,90]	M	M	NA	NA	alive	178	NA	LCNEC	0.086666	George et al., 2018	George et al., 2018	new	-1.41799	-0.164733	-0.057892	0.307727	-0.473632	1.3538	0.0555407	-0.313608	0.52906	0.170708	NA	NA	NA	NA	NA	NA	NA	NA	NA	NA	0.00961227	0.00904195	0.0206089	0	0.00464752	0.01577	0	0.00814407	0.0200994
S02337	Typical	NA	IA	WGS	yes	no	66	(60,90]	F	F	Current	NA	alive	102	Ca A1	Ca A	0	Fernandez-Cuesta et al., 2014	Fernandez-Cuesta et al., 2014	NA	0.301492	0.529379	1.09572	-2.26664	-0.259959	-0.900458	-0.940099	1.32447	-0.379943	-0.368518	-0.703877	-0.272724	-1.77329	-0.509965	-0.519372	0.810493	-0.848565	-0.170972	0.592182	-0.5275	0.0216804	0	0.0122216	0	0	0.00960583	0	0.00202086	0.0205593
S02338	Typical	NA	IIA	WES	yes	no	55	(40,60]	F	F	Current	NA	alive	39	Ca A2	Ca A	0	Fernandez-Cuesta et al., 2014	Fernandez-Cuesta et al., 2014	NA	0.686536	0.789867	1.20673	1.08344	-0.140607	-1.10764	-0.972945	-1.03768	0.216926	-0.343132	-0.753254	-0.639099	0.90193	-0.191397	-0.332781	0.558171	1.02043	-0.414929	0.217908	-0.072632	0	0	0.0250922	0	0	0.00316563	0	0.098056	0.0123366
S02339	Typical	NA	IA	WES	yes	no	62	(60,90]	F	F	Current	NA	alive	13	Ca A2	Ca A	1.11394	Fernandez-Cuesta et al., 2014	Fernandez-Cuesta et al., 2014	NA	0.361346	0.706254	0.961531	0.893975	1.79444	-0.682889	-0.860992	-1.0802	-2.05978	-0.127995	-0.633156	-0.570917	0.552538	0.431522	1.42661	0.476401	0.782785	-1.03314	-1.35066	0.481941	0.00287478	0.0458269	0.0572151	0.0012577	0.0520501	0.0155183	0.00196057	0.00420966	0.0221627
S02340	Atypical	NA	I	no	yes	no	29	(15,40]	M	M	NA	NA	alive	NA	Ca A1	Ca A	0	NA	Fernandez-Cuesta et al., 2014	NA	0.526441	0.0485415	-0.274653	-1.02912	1.78485	-0.0503526	0.104596	1.05003	-1.61646	0.134471	0.118834	0.0660059	-1.10574	0.498209	1.18668	-0.0044061	-1.06244	-1.23257	-1.51709	-1.35304	0.0197217	0.0140996	0.0357466	0.048884	0	0.0159439	0.00879908	0.0117998	0.0147076
[truncated: 23 more columns]
