# Supplementary material for: Integrative and comparative genomic analyses identify clinically relevant pulmonary carcinoid groups and unveil the supra-carcinoids
Source: Nat Commun. 2019 Aug 20;10:3407. doi: 10.1038/s41467-019-11276-9 (PMC6702229; doi:10.1038/s41467-019-11276-9)
Supplement: Supplementary file 5 — Supplementary Data 2 [file 41467_2019_11276_MOESM5_ESM.xlsx]

## Sheet: S2_PCA_based_on_RNA-seq
Supplementary Data 2: Principal Components based on RNA-seq data
Dictionary
Sample_ID	Samples Ids used in the manuscript
PCA.LNEN_SCLC	Coordinates of samples on Principal Components (PC) from the Principal Components Analysis based on the LNEN and SCLC samples. Ten principal components are provided (PC1-PC10.LNEN_SCLC); NA indicate samples not included in the PCA
PCA.LNEN	Coordinates of samples on Principal Components (PC) from the Principal Components Analysis based on the LNEN samples. Ten principal components are provided (PC1-PC10.LNEN); NA indicate samples not included in the PCA
PCA.LNET_SCLC	Coordinates of samples on Principal Components (PC) from the Principal Components Analysis based on the LNET and SCLC samples. Ten principal components are provided (PC1-PC10.LNET_SCLC); NA indicate samples not included in the PCA
PCA.LNET	Coordinates of samples on Principal Components (PC) from the Principal Components Analysis based on the LNET samples. Ten principal components are provided (PC1-PC10.LNET); NA indicate samples not included in the PCA
	PCA.LNEN_SCLC										PCA.LNEN										PCA.LNET_SCLC										PCA.LNET
Sample_ID	PC1.LNEN_SCLC	PC2.LNEN_SCLC	PC3.LNEN_SCLC	PC4.LNEN_SCLC	PC5.LNEN_SCLC	PC6.LNEN_SCLC	PC7.LNEN_SCLC	PC8.LNEN_SCLC	PC9.LNEN_SCLC	PC10.LNEN_SCLC	PC1.LNEN	PC2.LNEN	PC3.LNEN	PC4.LNEN	PC5.LNEN	PC6.LNEN	PC7.LNEN	PC8.LNEN	PC9.LNEN	PC10.LNEN	PC1.LNET_SCLC	PC2.LNET_SCLC	PC3.LNET_SCLC	PC4.LNET_SCLC	PC5.LNET_SCLC	PC6.LNET_SCLC	PC7.LNET_SCLC	PC8.LNET_SCLC	PC9.LNET_SCLC	PC10.LNET_SCLC	PC1.LNET	PC2.LNET	PC3.LNET	PC4.LNET	PC5.LNET	PC6.LNET	PC7.LNET	PC8.LNET	PC9.LNET	PC10.LNET
LNEN002	-121.602747196099	-55.9201474711081	-23.7918010692531	81.0302362583282	32.5697117644264	-20.4893813095047	-8.01368622585249	-7.40124503170771	-11.0271408057031	7.90163132144532	-92.3793706278201	-62.0361037294153	86.4903631734642	10.5947163454928	-21.5198932574762	2.93248443315544	7.4669696552405	1.18730299552517	-12.6006912568667	-3.24518018406567	-96.9238776924727	-61.1053983641451	83.6234054722336	9.91522995762015	-10.533727541096	10.0890281846579	-4.25582801627926	2.52326654759767	12.5747172772886	15.2815408113482	-60.2335055953731	-88.4828521100302	22.1410181668745	31.0730220722549	-4.01090584088586	11.7927542780557	-4.32932468914254	1.80394515286026	-24.6542763058474	-17.7195833909609
LNEN003	-163.338991600781	-44.574745864765	-32.7291040036693	-31.4596424620726	-29.4242086019872	-3.50304717721374	10.1140149180302	7.71480317852573	1.23352979939123	8.41014437179027	-137.620512742486	-60.9799747207744	-37.6154739888841	-11.4617282401559	10.9656499103253	10.2175565287969	-0.84800022273707	1.90043315538413	-9.75236524923857	-9.97182837572573	-135.379667871056	-29.5787247767423	-47.9542747228449	12.554385655363	-8.54958691985471	-3.22959241204533	-12.2937401934906	-12.5561657010814	21.1344599257094	9.8145435702726	-86.6133928268488	48.4169500232153	2.88631612390648	11.9886575277684	15.1019105010643	-4.81426575595598	18.5713590497868	4.15961110767343	-26.5456400810332	5.87267940898733
LNEN004	-151.156773843485	-39.9081353122477	-31.1460649340511	-48.1160396522817	-35.4756734250505	-1.6738864146466	12.7473682555625	11.1231532497254	-4.08563897020437	15.390646122672	-126.904838047153	-54.8607903945783	-54.6185341206828	-12.5583963512681	15.1052271174878	13.3406142006486	-6.58593146292923	2.62764170337047	-14.9396188301515	-27.3441572080543	-122.589007701777	-25.2650870909113	-65.2539662526437	6.14376014082335	-8.75588808196284	-9.81678183699619	-16.9280385630605	0.273368275877979	31.6258203321589	-6.5197510190123	-78.5380487487078	61.8799652709356	-12.9149925098829	15.5674452445118	24.7248913921789	-3.38789537564048	24.7380009056881	-2.80170382424447	3.5182294086839	-18.9035063990863
LNEN005	61.2122234033392	-84.4827510334537	24.4851491476372	-29.9173661032744	46.2066074777386	-43.3023222748316	-32.5593410029515	6.08787389111175	29.6830779752222	-17.7556286701353	92.981366188679	-43.7682408598904	-20.3848317842113	63.4103717376737	-63.9048849071053	7.26831535417193	2.71842291418721	2.09835094402558	24.3389366556653	-4.80659493376373	59.6578192524201	-78.687430878414	4.22951856065926	-97.6914841270626	64.2943504965274	22.6572572325428	22.6244178650336	-6.90034162056658	23.5063767110827	-5.1715915160796	23.5790385423679	-68.7288995589848	-150.869107250322	-41.3870936652584	-49.2942836071976	-47.8973955393653	14.767841894519	29.6066094829181	4.32902528734314	-31.0609858671467
LNEN006	-101.539808197092	-43.4128096598784	-3.80040154350951	-14.8499364023893	-23.2620957715484	-40.4412390264004	1.50020025943681	48.1657534426046	-18.5499086516595	1.70943856195446	-75.71101894085	-44.047996378707	-23.4184108601123	-8.54375019139	-31.354658770991	36.8666127868306	-41.406406149417	-28.1726398765543	-13.0637431661535	-40.3831742439383	-77.6259727467858	-34.7336298422011	-24.6429628829703	-32.8868889690557	-34.5928436365472	11.6338992732001	-12.0574273285359	-27.7091398828164	48.9095395310153	-46.1945822782071	-45.044769596549	10.439316368812	-60.4515116833298	31.799778418347	7.41538410139258	22.0801664372104	47.4769762964389	-48.7066874978895	16.7203595638808	12.0209184407296
LNEN007	-134.752097962557	-57.0924131404526	-61.510123727021	73.3590681471697	41.2936457278876	14.2097192764946	-18.912823116461	-11.9138989630146	3.45879686833004	-4.23850966088569	-106.70554238867	-77.0831103208581	85.6915019384957	24.8509189153704	24.6106109470613	-28.4662244004157	7.08379359572644	-4.81452729821633	3.62985948431919	1.93114569212941	-108.756377604378	-71.2640436672754	71.6538116689257	56.1762498836274	17.935328007385	4.26894953872785	18.0859097960253	2.12278286090608	1.30935211498153	-5.81248600718191	-84.0374771707175	-81.5092470474198	54.3359347523432	-18.3733241311408	-5.51340301913733	-5.94218709451563	23.2391174695149	1.57427978356085	-0.27582812506509	-1.74315138569256
LNEN008	-137.059775957844	-47.9169908850581	-35.0907411262992	79.0664129398566	29.5497690197447	-15.5462369087729	-6.05566246591914	-13.9779863660994	-21.8914877958914	24.7808212690814	-110.342068042892	-60.9803331387724	86.5996282472491	8.65345565591918	-8.25607646708746	0.997004275981465	15.2853330921135	-2.97321429799569	-20.3552132361214	-22.0625876077174	-108.140012726426	-57.5390337465868	78.640524062584	22.1206390932158	-15.0018003377745	3.49503939675952	-9.55579470780648	20.3012071161895	18.0832583397928	24.6534180151886	-68.4996479998611	-78.9652305074582	41.8179158035225	47.1633801446677	3.66334026753327	17.8143599955091	-16.3727267998538	8.3672338596303	17.5621691205796	-72.8387514498155
LNEN009	-43.3107958504593	-46.5300965912293	-15.8478530951965	67.4789202952684	-6.22580587997311	-0.311138718001526	39.5167101014261	20.2711487728398	0.33990654581056	-0.193930723959527	-15.9095015252389	-42.4926060141729	59.9181425259722	-26.7408156942907	15.5426379828998	29.6255381641064	-34.6683360968327	17.2308167215398	-16.4086461311004	30.9502544211093	-24.6462310746234	-63.5810002234982	49.6899887637842	-6.92175322808766	-21.5153130778118	-40.1390443477708	-8.70376610255626	-31.6661536680636	-14.597669118042	-4.22347312349227	-24.7846568835111	-79.6981826829186	-41.1911345823522	-35.0316034740963	48.5507940366916	10.3104190712586	-24.312323667435	-18.6770333285641	-32.7381847365119	-16.9167784013464
LNEN010	-123.265564560902	-66.5701755243034	-57.0833247899662	93.3742377684572	39.2151109869138	7.26638719643262	-7.5046425883298	-19.5533854263932	1.10893776164167	-14.5508580801978	-94.219614218743	-84.0596172211611	104.435395720982	16.594165555058	18.2315367789267	-17.4697109717327	12.6379233521377	-0.414999392993411	10.5690404006935	23.9877366401232	-101.425699030382	-85.129159621867	89.0535446179147	45.678938254575	12.6841543430918	-1.84640015482217	21.278384057919	-0.125605562684175	-19.9085387926963	-2.41806229761445	-86.2012133602923	-104.553228450073	48.9447533250333	-24.5190479786135	-14.1138937480444	2.21948091788292	8.28902229267599	5.42232051253418	-0.0405607613301654	25.7390498152379
LNEN011	-143.475665186588	-25.3723989017539	-10.1865088359407	-41.0307285430607	-36.4398000333096	-16.1133466847097	21.9696505992936	17.0560520635039	1.88393481903044	5.31745249956906	-120.947545156281	-32.7731119095504	-49.9333147694645	-18.0533197341824	1.78920404013879	24.9486231422442	-10.6624598035948	2.31855856375785	-2.35213343225077	12.9850420668067	-111.08217746393	-9.04980955556134	-55.9732242041239	-8.57985284751894	-15.5030999460373	-9.75561436150241	-12.9583041105192	-25.5519750315246	-5.99063817571472	24.7704839747915	-55.4413489456998	59.8173551100383	-14.7973181985696	-3.2157495636535	14.0954672017306	2.58072549620278	-22.0604441372702	15.1116062071939	-18.2354767378243	-0.386914825859409
LNEN012	31.0195215396912	-51.8754431506404	-18.1459510297919	-22.9133463702224	59.2424746401068	-19.7072494790697	-40.298341785866	27.688666113855	9.95804773367706	-19.0815884801773	56.3499395977	-34.6741520628491	-5.23277452668436	76.8430795452231	-13.7012022301315	-3.1565630540792	-16.6192133244412	-35.9656993482426	9.18199293532675	-32.4554915406261	45.892617535238	-69.5076880742691	5.60303413005401	-38.9015213122605	75.1245050981339	23.2992784503121	26.8824957629894	-24.9413912328648	51.7540816961785	-60.5661335396778	15.7992042777936	-66.1654478215968	-115.696194930584	-63.7654053498404	-48.7137190515217	-86.6423912511299	57.9540768403404	6.90402655083057	-9.48373033244243	-68.789670824927
LNEN013	-52.2441725450576	74.8957913502811	50.5998679659608	21.9610472400809	16.505944959604	34.8264473768562	53.4034782175063	8.8260311219836	-16.6113725271289	9.03344205697149	-38.7314914383893	98.3524269760116	23.5230595822906	-8.56993903246706	31.9253119546287	8.68533576608196	-29.6410207454122	30.1026795642885	-42.3068892610026	12.7965545667763	3.37803782224998	81.6686068738536	34.0585926433728	0.944293494885815	-3.50319702617098	-69.1919831511328	-27.5945027366196	-8.39816422573544	-5.64564468573444	-15.0309874843758	100.192173626803	-8.03774157224269	13.7989859765827	-32.460516756908	74.8359932114454	-18.1127651522983	-7.77783568795153	-16.6626385129559	-25.421149612045	2.98052707984204
LNEN014	-122.834512716356	-44.1811064180751	-44.8224045504649	83.2374310954976	28.6509904896847	-8.90980108710094	-4.10821649746845	15.3680291683546	-11.4661400153039	6.92027316208434	-97.6385286358013	-60.8762643867517	90.5096308584074	8.19578735240422	8.80194361177097	-2.73018377872923	-16.431852297429	-15.4398660970118	-3.42449421150552	-5.27571584319562	-94.3258220453888	-61.8783851623835	77.3307814209774	35.4292754799225	-11.7982932852133	-0.336291870708484	3.81294969414046	-14.1155352220239	-2.77062533393206	-13.1380094574302	-66.0551739727865	-84.8285597735786	39.6349005006078	-3.23350491830446	4.10034460120793	16.944572587746	6.63231664217768	-12.9088160994531	17.2227817892438	-19.7010583230042
LNEN015	-106.438791972981	-55.3299156652333	-33.8219108387283	79.7349833743097	47.6078934049886	-14.270943126945	-22.9361675455069	13.9999465336471	-11.6266898734162	-35.0600738086628	-77.0911059233643	-63.5183942342282	91.0338423808872	31.4174647822656	-10.4904690946373	-8.32811897955806	-15.3041690982546	-31.7970252025234	13.1193874606607	19.6625703809012	-83.3989931513623	-67.3691977746107	87.3214356818623	20.1880801301214	3.31062518110598	12.0964453361006	29.5246758288588	-19.1413739867168	-9.33259982842519	-9.14186511041342	-57.8089814556445	-100.847777073737	17.8553650035281	-24.3437262791373	-28.1409010444395	7.29264757058106	11.2958750073278	5.32608260325076	11.1633370693899	37.0470098190669
LNEN016	-81.1827713164914	-43.9784561740958	-7.96331402888677	-11.50201354507	-17.5225948801368	-22.0750996332125	33.0316931596831	11.3470883369289	22.4111043189766	-10.4288821935949	-55.6172847905803	-40.5014288857078	-17.3768532299409	-8.56262076635337	0.866241630429487	37.8307211613607	-14.2922106994403	19.3075460588654	16.5255353221769	20.0099212326521	-59.2639434537338	-39.324671385826	-20.5139706627352	-26.8006467860671	-4.42436311291097	-5.69617002830447	-17.1493005557047	-24.5882949851868	-24.1612985944199	-6.21834455080812	-37.2382486614838	1.51817637409879	-46.5860283214027	-18.1273990297618	8.34441774816968	-7.47640977444714	-19.7922772769279	-16.5616527006584	-23.166137696705	7.03682888519636
LNEN017	-59.0752422828889	-56.299259030123	1.24248196380017	75.8927453833101	12.1599152523348	-31.4659750043608	10.4102347525126	16.2870225145022	-10.8701272882394	13.1400164808919	-30.5878791898001	-46.3977946181221	73.1009241837629	-10.2841679635267	-29.6017976488405	22.3891376562731	-21.5852782652635	4.64360763909861	-11.3258045450432	15.2445855987347	-41.132588625728	-64.2041636554659	71.4218772269076	-31.091032243961	-23.7649870306776	-14.8655975458075	2.59852641315302	-17.7666267596745	-6.57282116267281	4.28263265569862	-27.165060642798	-93.235075854488	-34.9555612860098	-6.79092101636565	17.9286280080374	37.8616264997042	-29.3359638976303	-1.50654219906857	7.84438631646999	-46.3878024195361
LNEN018	-111.339179532385	-35.3620308017912	-3.4056998542839	-18.2188867228666	-20.0098102381639	-38.5346423660064	17.1965112242899	20.9206709933069	-4.02882080222751	11.3662752155093	-87.3390597589936	-35.8331854289464	-24.3150704535179	-7.40833801047031	-21.9452408194432	42.7716639394608	-17.0107120333511	-6.69114934591807	-13.0390519933527	-36.9954648483887	-83.4668453623209	-25.9730266406757	-25.4952667647737	-28.9067227284814	-23.8016496591228	13.1142261652064	-29.3604841301541	-16.1338204482265	37.8767098483859	-35.9602712723449	-42.1738148858672	17.9152283591519	-43.7763204618661	40.7862342547597	2.36970824767608	4.23461467880036	39.7461575653959	-43.6703662303491	6.51454109906839	19.669821546363
LNEN019	-47.6285691872355	68.2674615903491	32.6638195365842	15.5897721750069	23.9231544551021	27.0814604072842	9.8312409541683	11.4781923342224	-25.0656425768993	-3.92379671904765	-34.2260761017681	83.0194567580836	20.8482851013557	7.60851957360202	20.1992559203423	-6.62868104134114	-17.9887855217418	0.124989880495566	-25.0069941351329	-5.79696416991984	9.61203796916065	65.6410811507885	30.1853322374227	9.52779259150955	-3.36949768572083	-59.0046152678965	7.67901191424705	5.09656719109471	25.4745194952725	-2.77831905860104	89.9308977190745	-16.4022117395151	-2.00676120770676	-32.4156002930096	63.5937638230717	-1.70665154854932	4.43522072109902	9.24680282958737	47.0008132037349	7.64756642326154
LNEN020	-62.9366955730058	-65.8694263523064	-42.1059241837218	71.1557444647037	31.361727051893	-6.09574809826992	-16.9210583132733	21.303311115319	-12.2629611469591	-45.8134399859546	-34.3036498546297	-73.3162172426152	77.671666829829	20.3898737329994	2.00247048948398	-4.65474804511747	-23.6987280081121	-35.0810169452838	20.0864863079533	29.9772644251191	-46.3479483159046	-88.262284586491	67.0837499829678	13.5095048659186	5.45064398923358	-2.6560681641488	38.6647822710228	-25.750109821757	-14.0932523954083	-19.2424175839953	-55.1581435666982	-102.684811234493	-18.133507897005	-46.7497149695821	-20.8504536363051	8.04145293641152	8.34921302350109	-3.63006265552079	6.40184021356923	37.2806936576824
S00016	-76.6161708941606	91.6619680034522	64.8817634272531	-3.33343153864837	35.7176777955466	10.0011172641853	-3.5052036145541	9.3139879360332	4.2299520690513	-2.51332493271408	-64.5511292950982	116.497743560758	5.76026830799921	18.767120190283	-8.99099502900188	-13.1876395082428	-12.1618613119959	1.54025975447267	2.78309311880516	9.21044284845491	-11.6108255949573	112.284104551878	28.0669879385354	-7.03502022338468	11.582933896005	-2.07649021136574	5.30332604665045	-28.5473144382415	4.38870184268199	-0.932313836979889	116.864281221949	13.3748293490815	23.14945432249	-10.7733029083224	1.72796817649455	14.3603154000542	12.5471937061477	-0.00832767843029634	-15.7542255454116	-18.8318567666104
S00022	32.4583641381261	108.191970047891	-63.0363977849535	-0.30239684836916	-3.56183474569304	15.8761927922683	-14.3357315939657	9.2591942812998	-3.37903507561247	-3.3393473910361	NA	NA	NA	NA	NA	NA	NA	NA	NA	NA	105.625904690152	25.2467647685064	-17.9680234378179	80.8675024880352	-8.5011265433273	2.66155026638148	0.0455832499202287	-8.38943626304286	5.57597371075277	-11.4047490815481	NA	NA	NA	NA	NA	NA	NA	NA	NA	NA
S00050	45.1643358568415	106.106726585439	-53.7529249488712	3.7653258143065	-4.35758173745389	-31.9982729936339	0.953443086196413	25.8808852234831	9.08454000184116	11.5893229059884	NA	NA	NA	NA	NA	NA	NA	NA	NA	NA	118.541736902249	17.5031413803606	-12.318137220389	54.2518817841619	-34.5399753681852	25.0145862037653	-30.0274491235491	-27.531868286607	-1.8011371566583	-24.2514737943943	NA	NA	NA	NA	NA	NA	NA	NA	NA	NA
S00076	-18.3297860192164	72.1588597056672	31.1762410652363	21.4313592069122	1.96877913572861	32.5550063001521	50.7577100157473	-6.13012381115042	-17.0157706019624	-12.3879618014293	-6.69143444813158	88.1407222842838	20.7666134820978	-15.7243594186184	46.9883925927561	21.4709479944798	-12.8570920890447	18.9331614784443	-19.8612729050333	-1.93296920025992	36.0514429327407	59.256239745318	22.9490674742696	4.77255829948085	-13.15382214469	-76.2763847441764	-14.3701182590984	33.5531490547391	-2.57993202296287	-25.7825746495677	96.9184536327427	-18.5296098820222	-12.6422545087654	-34.6178205987392	78.7501789674788	-17.8747848898882	-9.38590914015201	-10.1331604631449	68.0395860597014	5.20589696349992
S00089	-112.514295657718	24.5735168498763	-5.51169784230899	42.4077969052485	59.3083643840346	-5.21443937787917	-19.4903765095762	-34.0281066773027	32.5187725366688	19.0598425324518	-94.4495064277289	22.9830233718412	61.6578219051893	40.5390213108272	-4.67262612040976	-12.4745937842797	47.039810424045	16.0486117280647	17.3392746575422	-64.0587274581978	-60.5220563580339	21.0782393209212	66.9172465875667	32.7106505299156	28.9933844691941	47.6235446297488	-48.594291671316	59.9078163699771	10.3434794779123	31.1363126032903	20.1679448096047	-49.7384070511166	53.0237690346676	66.0857283859964	-22.3995749684197	-84.3490440600847	-17.8445278647688	24.7063399551074	16.5751746148968	28.0220584772553
S00094	-141.166493662359	-33.865828520035	-17.8682061790535	-17.495618275146	-17.9482021699037	-15.8284046830013	9.20064163126433	4.17115054464513	7.77782574922051	13.2477796561309	-116.445146999616	-42.756472112516	-21.8400816748521	-7.57960372815391	-7.03460242238418	20.9414419019063	2.84180378682483	6.6248233907325	-6.20897553126689	-36.1882209557501	-110.521371430677	-21.6805389644764	-27.5466055439895	-1.4830722059776	-13.5458584659379	9.74802723138295	-30.3459259886424	-3.59870114353542	35.7060041680358	-3.6242634769721	-58.9582946942764	27.6691672414038	-11.4968060369727	50.5078176241821	10.4623146239295	-0.988983399217959	30.564469616938	-26.4372811202814	-10.9320464926234	21.8587305199798
S00118	-106.350692468097	17.2873834937528	-5.71905123889861	29.6990936680717	56.639878543761	1.00933074002813	-9.12606659012126	-27.2587484568731	44.1522829107531	23.1733817824028	-86.6150137829188	18.7904956446716	47.7005086628698	42.2996382976531	3.60727820029157	-9.50213702685136	36.4085643357565	31.8692466511842	18.3901542093619	-66.8136960312902	-59.1348263760315	17.6676854363766	52.7195191889582	27.7318812405345	39.6244884984236	39.8889453189933	-51.2174079287674	43.4700442739642	18.8432264294926	15.8182878966495	16.7601539542882	-40.0031125888003	40.5178299255537	48.1298404888304	-17.6642269526644	-101.052648207291	2.42109831484566	10.706557343145	-10.1112502237603	20.507596508204
S00128	-60.9768558609578	31.8277818300151	41.121634083389	23.3590884340637	28.080824231301	-24.8516331802044	40.6151763514003	-18.947464202373	28.4910745830264	25.9574463284209	-43.4111966897442	52.7461274915788	29.2840284277169	10.8451979895595	-18.796124788849	42.2476928763907	16.2996680189456	51.0540954980217	-10.894497794845	-38.5346538181889	-15.154207536156	37.3661033555821	42.6937583301101	-28.3551776581915	-0.154616641769633	3.17267117666688	-73.8994775211628	36.7708937947095	9.49991993594874	19.4309039255276	61.9376408583393	-30.5617448563821	-13.5208694739874	59.2044621096753	27.4323798842734	-56.0259015809634	-27.7772288859749	12.823830759625	-5.36866918212703	5.72043292737259
S00396	96.9951010000115	-89.1696947830098	15.7316234606783	-48.5892706758588	54.1257909234046	-6.13091164966047	-11.9514954563839	-28.2071353989422	-12.1593373303397	-5.113507967903	127.532447324904	-43.1464122380866	-33.3565476722291	70.1156980244178	-22.5241058630595	-8.99400903745589	22.6483289824292	14.3819384970305	-17.6898922989062	5.94634545383278	NA	NA	NA	NA	NA	NA	NA	NA	NA	NA	NA	NA	NA	NA	NA	NA	NA	NA	NA	NA
S00400	99.4507619243145	-52.2804417658585	31.4383454709741	17.1582498518439	-51.3003137677803	29.4186415026929	-25.4630673798668	-20.6928031919054	-5.97336866759349	-0.970667345840954	128.425587945246	-14.4150752958428	-5.97420781968263	-55.0305860614937	-8.0352772983944	-27.4965341025666	21.8320958287687	-16.3226585580815	-3.51401918344934	-8.4956275767171	NA	NA	NA	NA	NA	NA	NA	NA	NA	NA	NA	NA	NA	NA	NA	NA	NA	NA	NA	NA
S00472	61.1386146342158	67.7544588198596	-27.4789541748361	12.0022370478634	-37.0073846957399	-2.76730523587637	-17.3074873728123	-11.6829841358294	-2.11446390537247	-22.9254350669809	NA	NA	NA	NA	NA	NA	NA	NA	NA	NA	114.835270225956	-0.658469697024067	-14.2541926478041	24.0908377263775	-35.4936261733827	2.40967462016067	25.0473912632668	10.6219825220481	-6.40066462661587	17.2237929153531	NA	NA	NA	NA	NA	NA	NA	NA	NA	NA
S00501	85.9977917037033	28.5466336921721	-2.99631576765595	10.1292916969706	-49.0619161204787	-38.3582475030397	-23.5105054423214	-27.1913690598151	8.74321370616033	-40.0522312829518	NA	NA	NA	NA	NA	NA	NA	NA	NA	NA	123.149356572906	-28.575719066547	-14.4573639146746	-28.7139636656253	-40.4909049122728	14.7635796567448	38.0356973553841	20.3840980113179	-13.5930061530929	7.46237282662688	NA	NA	NA	NA	NA	NA	NA	NA	NA	NA
S00515	-121.833551592074	-26.9200414932879	0.65671468667337	-37.9547898973189	-24.3621580696562	-10.7875301313331	12.5827367085123	-6.41394389548212	0.778833577951143	-3.83218176370353	-98.28956497091	-25.0480083200857	-43.0722259451812	-8.57656663989126	-2.01830808300329	13.4011052243372	3.94656325217022	6.2032957691454	1.07494295597968	14.8212788912244	-92.3519523094762	-7.1252332466073	-43.8758477631702	-17.1487900860617	1.24632706762531	-0.553275777239442	-1.1967757674817	-2.33843949693772	-12.8187132594531	-9.78798558960334	-37.4641664875667	45.4042761530853	-16.2404425012487	-11.465470058964	-6.39263345909146	-7.12492717237039	-2.10124552178917	-9.18972283463211	-18.3196559868751	19.7624015331848
S00516	-131.466692277135	-35.0980384946381	-5.47201333151872	-43.1508102035966	-47.6259454698373	9.83752330441296	-13.2310587830558	8.56430805568958	-2.82126466617053	-5.76417244801923	-105.219643696427	-38.3731329230858	-57.4339448284838	-28.4306130683023	-0.87390482072534	-13.4468754381855	-1.52228263091332	-14.077929440697	7.49660759240336	10.052561597342	-106.225467360728	-12.0944165558618	-62.1676202604258	-4.43932179188637	-8.02495817394118	-0.0133695441786662	18.2444044714064	-2.83403290702997	-3.4397828688306	25.3204127409137	-56.0006185052727	61.1075295304338	-17.7500725446835	-7.25363533354608	-7.36535415165484	8.11729499143005	-11.3346341249426	26.0630110737457	-5.00779286452079	15.65553951932
S00517	36.8798664270649	-20.5071755746195	6.17028682702918	21.1945906629508	-55.8634825368831	43.4505948461912	-69.4047860454554	17.6916862140287	-14.2556547486599	29.8832853231427	61.2662714114206	-5.62675573831694	0.18977748363109	-63.156031622737	4.22098205595658	-60.9802767212152	-7.9142420480596	-52.496174581265	-10.0219950537305	-43.3082305053639	NA	NA	NA	NA	NA	NA	NA	NA	NA	NA	NA	NA	NA	NA	NA	NA	NA	NA	NA	NA
S00520	-105.6553037221	-59.2150203583633	-44.2000956702136	75.3384260273238	35.5230198797236	-8.37940615660573	-15.6318837157257	-2.16989592140509	7.30985980423237	-17.5706402098281	-77.4566913226873	-70.8856107885113	85.0632211679857	20.2572125036945	2.05674597315736	-10.893761715579	0.384975531179386	-10.1302381719879	17.406892137901	17.8420955578627	-83.3361657836935	-74.2182160331041	73.7463603967936	28.7575590760334	5.80552765666056	8.29412206184973	20.0561057910796	-12.2863696301202	-19.5553841005986	-14.9013653952301	-66.2493068883137	-92.221431890589	23.8057910682587	-30.5129110439058	-13.8858083710281	5.76927679106792	10.0144971709486	-7.1110354429273	-8.77017670585714	25.0991383851629
S00529	84.261877252361	-49.6599055708756	15.7933654629542	7.35051203837845	-38.3819477603354	51.8241230634422	-44.0308993412921	-0.178488306458692	-11.9899943006201	48.7207051108975	111.278645602441	-19.6140450929834	-11.2000602023811	-43.8793636989373	1.58868018771151	-59.4905572531616	12.23677990187	-20.5354876677166	-30.0201112057994	-38.6558260886768	NA	NA	NA	NA	NA	NA	NA	NA	NA	NA	NA	NA	NA	NA	NA	NA	NA	NA	NA	NA
S00531	89.4665722281671	-88.755787372143	12.0392519612083	-25.6022873462447	24.7650929898431	3.41824277815306	-3.80565902059851	8.2939442191251	24.6818848670838	-35.0913410395503	121.627804758285	-49.2588223465328	-23.4055742204977	40.3341576015785	-13.7023285186008	-6.94237174886994	-16.259939941991	22.1828708000529	34.6200927766588	-4.62024165157828	NA	NA	NA	NA	NA	NA	NA	NA	NA	NA	NA	NA	NA	NA	NA	NA	NA	NA	NA	NA
S00534	74.0535334938107	-79.0972875453731	28.1772542119626	11.8134285451834	-32.6541473231842	83.9206749188718	-82.6080154645234	-20.5656702017954	18.7035423430833	8.1655315195631	111.392233647303	-39.4607841584461	-9.85878528033651	-40.8254306142633	-11.2914099292922	-113.253810865578	26.4232621297379	4.05848054439036	14.606886963739	-14.8782515208044	NA	NA	NA	NA	NA	NA	NA	NA	NA	NA	NA	NA	NA	NA	NA	NA	NA	NA	NA	NA
S00540	75.161932538048	-26.6169363497184	38.3452091694783	28.5900472160493	-40.8885260630075	-2.93994875616018	34.5322488164202	-35.1049052365922	19.6126691032879	35.8566572972887	97.9332692262524	9.2175491247873	10.3144763766186	-54.4386168453228	-8.20073975292814	29.1969009619582	29.600923987483	34.6083806252849	-21.1733520624609	-6.13033339926083	NA	NA	NA	NA	NA	NA	NA	NA	NA	NA	NA	NA	NA	NA	NA	NA	NA	NA	NA	NA
S00550	114.46031867025	-65.3306666174977	16.4544347914226	-40.580433871901	49.2853624715645	-24.3770734461041	9.11636998126452	-37.1536767866123	-26.6207136447249	15.4817468760699	138.245001955327	-20.9641280894045	-25.0573194640706	60.2730894797453	-15.7850522978279	18.528044148051	37.9554453755269	7.10927380373081	-40.7802242422486	26.5058549872498	NA	NA	NA	NA	NA	NA	NA	NA	NA	NA	NA	NA	NA	NA	NA	NA	NA	NA	NA	NA
S00567	89.610227804549	-65.1509871580316	-14.2285808778175	-52.3831717924401	69.16384591759	35.093883859912	-1.68155767688101	-18.0907422931722	-33.2741053398836	19.9291274170495	115.286809926987	-32.4589218528984	-30.3284727918906	81.7522192610399	30.0969592651397	-27.2690155750451	13.7177795137864	10.5336438845613	-52.2637666350023	8.65140235829904	NA	NA	NA	NA	NA	NA	NA	NA	NA	NA	NA	NA	NA	NA	NA	NA	NA	NA	NA	NA
S00570	89.1902807336583	-83.2039832881936	44.251177044893	-7.41920623928027	13.2849522506282	-11.2509810776814	-26.2370191740905	10.567661602468	5.42362938976603	10.4928485578066	121.623641968623	-34.684250452158	-13.49294773049	15.6615747334351	-58.4400013200861	-14.8327232016362	-0.559046216391455	12.2543864444501	-3.95053133250249	2.54684124895312	NA	NA	NA	NA	NA	NA	NA	NA	NA	NA	NA	NA	NA	NA	NA	NA	NA	NA	NA	NA
S00581	46.5344824875515	-36.509228352217	7.39892538324812	50.5024774388459	-61.6856749938291	62.6806310942555	40.8184125099231	-3.79179537210252	7.78527894307977	9.39333168501711	73.3939759926657	-14.8984813158794	23.5105019418954	-86.4453408335931	47.8649808440062	-7.9993758204835	-12.8132407866379	26.406627365146	-9.88949772946735	24.903433821314	NA	NA	NA	NA	NA	NA	NA	NA	NA	NA	NA	NA	NA	NA	NA	NA	NA	NA	NA	NA
S00584	84.2979007161489	-60.2029712159551	-27.622568451963	-41.3234292281204	54.0417742721909	57.6130123623023	37.6437168082853	-33.56258835888	-27.2728708268689	17.3421194886268	109.344613126184	-34.1799296571835	-22.6755456966944	59.1085698779362	62.7834992415989	-14.3207285036452	22.5351417793974	32.7514659796516	-54.4191970817755	26.8281084370771	NA	NA	NA	NA	NA	NA	NA	NA	NA	NA	NA	NA	NA	NA	NA	NA	NA	NA	NA	NA
S00587	101.894792780565	-28.3526768406909	19.4739957737507	2.04003190164904	-30.8427712033258	-18.8377014698075	17.402176997867	-22.7572485059308	17.578888669881	-23.0598274947658	122.689449480746	2.72976815275421	-9.54040085362386	-22.8303425412796	0.712518288762068	38.0672744345258	25.1636170737352	0.100465362476711	20.0594443489442	9.26519275975582	NA	NA	NA	NA	NA	NA	NA	NA	NA	NA	NA	NA	NA	NA	NA	NA	NA	NA	NA	NA
S00602	-41.3582766558342	74.0597406892605	39.3372871419523	17.411841277559	19.0636555677119	36.0163971802755	49.2102344620102	1.88648236125021	-19.838929268342	-5.68701899472228	-28.3448586471897	94.4059091046593	21.3990633144449	-1.18339264699475	42.6804391582355	9.29092658383069	-26.574654429673	25.9088258816952	-31.8264413379046	16.3961872850923	NA	NA	NA	NA	NA	NA	NA	NA	NA	NA	NA	NA	NA	NA	NA	NA	NA	NA	NA	NA
S00608	23.6013398275975	-3.04725133514691	-5.69984645865382	39.6311919711468	-36.1429108716418	85.6741092734253	42.9111881004913	-8.56918326869448	23.9281098241932	14.9328805213265	46.142129844847	10.268603907518	23.457872874199	-60.5554128976416	74.1633190651373	-21.0735844555535	-9.75271145105792	40.958284398846	0.0935006963995045	-0.875621233253915	NA	NA	NA	NA	NA	NA	NA	NA	NA	NA	NA	NA	NA	NA	NA	NA	NA	NA	NA	NA
S00609	101.687764749102	-45.9417937280571	-5.60965487290276	-32.0101971072636	36.8656707931883	4.94536322025198	8.79685091053005	-35.3928773566435	-25.1932585783615	10.5235754138066	121.984498168361	-15.4664230668915	-18.1928921660572	44.3132921799803	14.4431320319888	3.00824235179371	39.2630414909247	1.14588038873292	-28.5034180883037	10.2330827661828	NA	NA	NA	NA	NA	NA	NA	NA	NA	NA	NA	NA	NA	NA	NA	NA	NA	NA	NA	NA
S00613	56.6217605245095	-29.2575993070388	-32.8152847390687	-27.5420498845558	58.5334164961022	31.6226606074822	42.8375091319017	26.8713535070702	72.8898103463339	1.70113484131024	77.8120734116036	-13.4444633632785	-7.21531872209879	63.0263734950104	55.5596856029814	14.0244424198283	-19.2071353195198	39.4276699424163	34.3364795132585	-42.2086439202655	NA	NA	NA	NA	NA	NA	NA	NA	NA	NA	NA	NA	NA	NA	NA	NA	NA	NA	NA	NA
S00640	104.697303441567	-61.6404618633058	63.5391548990606	21.3638482165423	-25.0047282709827	-28.7143283310926	-9.3474598710051	35.632703453435	-15.067952787661	14.5223473767656	134.067789999697	-11.1094792602497	1.06062790386134	-32.0528448402565	-66.6108497988041	12.8718870050493	-26.2853368407793	-13.5186133772057	-18.0667707079962	4.25598321885119	NA	NA	NA	NA	NA	NA	NA	NA	NA	NA	NA	NA	NA	NA	NA	NA	NA	NA	NA	NA
S00694	49.5037283544041	83.8132632597516	-71.5711529101991	-8.23521318007322	8.03912703944511	-10.8170580312683	-11.0071350877939	46.7894256465193	11.5473853545234	22.7261723410574	46.1968781997454	55.1566402197502	6.57436872003004	21.6763618298845	69.7480239455433	29.3209316233224	-10.9894043457077	-75.1590475290827	11.6145854697523	-47.7865447844908	NA	NA	NA	NA	NA	NA	NA	NA	NA	NA	NA	NA	NA	NA	NA	NA	NA	NA	NA	NA
S00710	52.6187994987278	85.2404400933915	-23.5970406387576	10.2902755715161	-17.3216889496062	9.27083420554779	4.09111651565069	0.410832949374947	-22.1273477328833	-13.0767124079546	52.9037884521489	75.6074404541264	11.5645356058096	-12.5896767278562	60.2671519591185	23.5264978116285	14.6943783706712	-50.5618904011784	6.6650438620019	-10.9666936593859	NA	NA	NA	NA	NA	NA	NA	NA	NA	NA	NA	NA	NA	NA	NA	NA	NA	NA	NA	NA
S00711	80.9421216904739	-88.3932262601406	37.5595300577333	4.90264253770924	-1.80385550372104	10.3166009502073	-29.1764113871437	0.587241631690412	28.0461694493347	4.33488740549273	116.072067254054	-43.0494063401819	-6.68464260282688	-5.15634862407954	-43.2183663595138	-32.588701970958	4.60609804739895	28.2820137887313	20.4891234043086	0.544366150775767	NA	NA	NA	NA	NA	NA	NA	NA	NA	NA	NA	NA	NA	NA	NA	NA	NA	NA	NA	NA
S00712	87.388027871911	-5.70847988730444	-15.4882581205268	-21.3812449825303	47.7731248457689	22.4789773094841	42.3704064364947	21.9857971301477	-41.5461408225691	10.1782713748722	103.366699651649	14.8636277329346	-4.95934815361355	47.2619964696121	50.7425393954105	21.9637850479827	-22.5761999315203	-12.3623769354087	-54.2259353879649	22.1785272771075	NA	NA	NA	NA	NA	NA	NA	NA	NA	NA	NA	NA	NA	NA	NA	NA	NA	NA	NA	NA
S00713	73.3211934279569	-38.7232178672654	50.4226278578237	33.7879523684564	-33.9975313499068	-20.8957722134617	-8.56280163358672	1.95148231219998	19.6152645237126	27.0641755572625	99.5096693618845	1.55591830835442	14.4393559366819	-46.2391578492755	-49.0286601322176	11.7740966100356	4.79285376288019	3.5051457879085	-1.88744156217528	-1.82542665352919	NA	NA	NA	NA	NA	NA	NA	NA	NA	NA	NA	NA	NA	NA	NA	NA	NA	NA	NA	NA
S00714	95.5393751184826	-1.91024384356259	0.474783287408407	-7.1860929849507	22.5940459205874	-8.65732899958113	48.5313097609656	52.7260288178638	1.53669361723291	-20.104558598767	111.58396721613	20.8359809427187	-1.37855876382144	27.4117720095966	23.7185949895664	49.6236522236922	-42.4863321494816	-15.5415353627325	6.37570038739871	-2.81179758772651	NA	NA	NA	NA	NA	NA	NA	NA	NA	NA	NA	NA	NA	NA	NA	NA	NA	NA	NA	NA
S00716_A	-100.014592667878	-54.6696367661616	-48.6608170358679	91.2035764810187	38.0967043867834	4.16754138974614	-10.3610451901007	-10.4069176197863	-13.1318003983976	-27.5121402079862	-72.7098495083409	-68.375314406318	100.847183829647	17.0838237592059	16.6455554494514	-15.0254430311116	7.34867667386765	-18.6319392740851	10.5773171647026	38.615707096658	-76.4649347743881	-77.252282177409	88.8719858895046	36.9890749276057	5.31584434841927	-11.9862181135818	36.2763046245252	-16.3037966816986	-23.3211586437367	-12.6370586283898	-64.4413342048422	-107.496395235157	34.3814982274772	-45.8068902626705	-13.6888731255328	15.9932827902472	12.2143421238894	-2.84929737717369	-6.56833637809229	37.6719331073288
S00716_B	-109.839443664952	-65.2654567261474	-47.3104311973777	91.6739743202383	40.146827697345	-4.79254239074071	-15.0466459646451	-10.0189984578095	-8.24292932886026	-27.7399794363864	-80.4998676223809	-78.4002300769176	101.663104386429	20.0015659049127	5.52654617185511	-14.145800218698	4.9023934332667	-14.8968642220606	12.7592755591879	35.2031038206028	-88.2289853344725	-83.7993251957476	90.2920552257621	30.2984819696402	6.26475680392204	-4.05730249843936	36.187208171747	-14.1117556882326	-22.1469876680164	-19.9926340228652	-74.09243204811	-108.527407426361	30.3651305729216	-44.0795250028035	-18.9598731352503	13.4650425264473	15.2275981219353	-1.80970824587361	-3.724683866103	38.7233076587179
S00718	94.2890286013172	-74.0919365403849	-1.96075501171272	-31.5127756725357	49.8440354966629	7.99500274563141	-17.8678713014276	46.5496895073128	-13.0254141497008	-46.4531449645307	123.655277803825	-40.7947076194178	-19.8530463587901	67.1840164057372	-6.45933398671984	-6.8615818672933	-46.6932279080579	-30.2117514079464	6.93310191859809	3.47145076201839	NA	NA	NA	NA	NA	NA	NA	NA	NA	NA	NA	NA	NA	NA	NA	NA	NA	NA	NA	NA
S00725	39.1445630141339	-1.47271820033039	-10.475949266053	46.3209328113238	-63.5173980738681	83.3672689566645	8.71424926728138	5.10761289030689	-18.4750691935036	22.1851203194502	59.3020537837642	6.22725764169322	22.4981921964566	-85.3121165451831	67.59147410013	-36.6888057721123	-9.53857656164863	-13.4447964846402	-16.9784745089732	-1.59420105462678	NA	NA	NA	NA	NA	NA	NA	NA	NA	NA	NA	NA	NA	NA	NA	NA	NA	NA	NA	NA
S00732	91.5148235575533	-60.829698339578	-6.50990091954642	-36.6220665003686	71.8412564583438	30.1360028291249	-11.1918412460717	7.39039816774464	-27.0769869662848	-19.8042840201299	118.605132173653	-26.6630061846674	-16.3556757779208	80.1085336668043	15.7676846794581	-25.2424686048326	-11.6215290420733	-8.85157235409567	-20.6385132028902	17.8286389430268	NA	NA	NA	NA	NA	NA	NA	NA	NA	NA	NA	NA	NA	NA	NA	NA	NA	NA	NA	NA
S00733	63.1850949848379	-29.0985479678217	16.4146607759432	21.5492090730426	-31.5453128253837	15.8826283503699	47.2916810601718	66.6282746978983	-4.18154901415686	-5.33118524233307	87.2490116807128	-3.61898874100305	4.63491807462627	-41.7516068784319	21.0135346946272	29.6873873683792	-76.3260422010177	7.47066053872741	2.8120420875661	1.205854092523	NA	NA	NA	NA	NA	NA	NA	NA	NA	NA	NA	NA	NA	NA	NA	NA	NA	NA	NA	NA
S00739	85.7496949253392	-34.3583950960225	15.0507148279285	-3.57244299081112	6.68323314159092	-28.8842882251172	-44.2843975606313	-8.48718037444561	6.75399396258659	3.21703186292073	105.721713474127	-5.9245674177358	-3.4812294110814	15.2583537455149	-34.9377583463424	-2.43297919522804	31.0225433754333	-30.0761949788132	10.4115564050616	-4.71362404490876	NA	NA	NA	NA	NA	NA	NA	NA	NA	NA	NA	NA	NA	NA	NA	NA	NA	NA	NA	NA
S00790	102.52533376146	-22.9063937800662	36.9729483390156	12.4215533169288	-24.3241862253413	-50.0623225366411	25.1079115556339	-16.4915223186778	10.8271284275454	2.91792908793699	120.588708620098	12.4254927347699	1.38911682070442	-22.3413119563286	-32.1987799737837	55.2806888483136	27.3109966765302	1.56541058110465	6.55619916681413	9.83256410829651	NA	NA	NA	NA	NA	NA	NA	NA	NA	NA	NA	NA	NA	NA	NA	NA	NA	NA	NA	NA
S00791	117.3522846667	-60.6337048872979	45.5765408377372	8.86618073825793	-24.9782289616808	3.19939551747061	-14.9421579479335	-4.15685241490888	5.91881579762326	26.6609026502658	145.364218357911	-13.116326184421	-8.19924364343453	-29.9317638832438	-36.4768912043109	-11.9188022476948	16.9164780650258	2.38611602336384	-14.2334645388708	-5.62964437321372	NA	NA	NA	NA	NA	NA	NA	NA	NA	NA	NA	NA	NA	NA	NA	NA	NA	NA	NA	NA
S00793	39.1043192838459	65.3596058112571	-30.6291234671777	0.465204882927704	-7.44976469949573	21.4151577633666	25.3738961781979	-48.1632728158432	5.88305406750384	-37.0181350686107	44.3622827524705	59.5531740129104	6.39796868613882	-1.26105155984639	73.1976073673502	30.3047164147928	55.6639997924135	-24.6190897888048	23.1983217225324	0.397777813939576	NA	NA	NA	NA	NA	NA	NA	NA	NA	NA	NA	NA	NA	NA	NA	NA	NA	NA	NA	NA
S00794	78.2642580616962	-12.5378233170842	-19.1319326175354	-20.0913814652493	19.0184601490169	-19.0706608361271	-30.4298027886001	17.3205555389468	25.4257700823892	-3.67474132756585	94.3413111139763	0.285399243366283	-10.5310764991582	32.9894609969635	1.54927525886318	8.66888000049731	8.78424337883151	-42.1557632201635	26.2031038085924	-16.7740901191632	NA	NA	NA	NA	NA	NA	NA	NA	NA	NA	NA	NA	NA	NA	NA	NA	NA	NA	NA	NA
S00795	93.3548681576813	-12.0773672074955	-2.21268225124824	-8.9318285724832	-9.06287543197077	7.1730857491726	-2.33223191627203	-57.4334737502074	10.6367951927005	-29.042621296672	109.916429901066	9.59508070352234	-9.8987411517831	2.35185701206538	22.1080703210519	8.79315987762678	68.71863615554	-16.5500140812826	22.5755580162846	16.8734475044741	NA	NA	NA	NA	NA	NA	NA	NA	NA	NA	NA	NA	NA	NA	NA	NA	NA	NA	NA	NA
S00796	93.8521541473593	-77.0397836299189	-5.43222708978683	-48.2852149483034	70.5247457380902	17.8284403700731	-8.0044400940419	-11.2484773889949	-9.51601084291943	-8.99429950581067	122.398326924319	-39.639013157596	-27.1484110237745	83.6544297833884	7.92442591280915	-20.837737749431	6.43362202937888	16.1163972446782	-13.3868661837788	13.6842535328072	NA	NA	NA	NA	NA	NA	NA	NA	NA	NA	NA	NA	NA	NA	NA	NA	NA	NA	NA	NA
S00799	77.4858682921323	-60.3290900024915	9.28932476167402	-20.1456777430631	19.0521744350362	-0.731247267889293	45.2167305665296	-20.3564104800738	62.6203807055416	-24.5273491633399	104.50021384994	-24.980610467371	-17.4103118074834	28.16337181918	14.4276215542193	32.0827448460455	6.53540483904756	70.01831981302	50.237852440675	-2.07185680533385	NA	NA	NA	NA	NA	NA	NA	NA	NA	NA	NA	NA	NA	NA	NA	NA	NA	NA	NA	NA
S00825	83.2295253852398	28.252427487911	10.7937975281541	10.3835513689548	-38.0714433720193	-50.7950782277027	-3.81839519294696	-38.3061334896315	3.15056972548058	-19.2889996297153	NA	NA	NA	NA	NA	NA	NA	NA	NA	NA	120.478391620971	-22.9869423295667	-5.46227201121326	-46.4288591905866	-38.9962198100384	9.37623129385599	13.9388002719849	34.7460105654348	-28.1492573198078	8.3358556321578	NA	NA	NA	NA	NA	NA	NA	NA	NA	NA
S00827	58.4281834014816	90.1947981580048	-48.739846740921	4.63755958311095	-13.8829114248357	-9.59846009502242	19.4585165697283	21.7849032426222	-11.9752627383865	-12.2062702259555	NA	NA	NA	NA	NA	NA	NA	NA	NA	NA	121.212503052763	8.22593513166532	-14.2485808964528	44.1848056954774	-31.2633973690861	-17.9432539320026	-19.1763582069753	-18.5429842791314	-7.63594133875944	-16.8621415376733	NA	NA	NA	NA	NA	NA	NA	NA	NA	NA
S00829	93.6584553981771	-12.4079640619693	-18.2743219041883	-30.8681357917229	35.1428770336628	-6.12455552287406	19.8028072000969	-31.0683509726056	-35.2459775985832	10.0791461569897	NA	NA	NA	NA	NA	NA	NA	NA	NA	NA	115.899509980761	-54.4638447123593	-11.6059493452174	-39.0316343603087	58.2741756998802	-34.8966802287201	-2.51163916595899	14.3152625206961	3.98056713353932	-3.6459816745328	NA	NA	NA	NA	NA	NA	NA	NA	NA	NA
S00830	74.0929677457434	69.2782270295707	-30.7282166810461	3.4180772552025	-22.9473320780195	-64.630677434125	19.8005759301359	2.83172131766878	27.6601329045832	18.5111609824834	NA	NA	NA	NA	NA	NA	NA	NA	NA	NA	130.518852221157	-10.9386484285259	-15.3532143291749	0.683185114491918	-39.0584824751635	26.3474134461219	-35.1769377091243	-10.7692879140981	-20.9577442414309	-11.2817718437811	NA	NA	NA	NA	NA	NA	NA	NA	NA	NA
S00832	57.7003681406145	86.9720427016012	-61.1724324335347	-3.02784807333124	-11.5270222487191	20.6687843500046	-16.2634543582058	-2.86552534606254	-7.80488473772506	-12.2527637500915	NA	NA	NA	NA	NA	NA	NA	NA	NA	NA	120.617639018774	5.03084924948361	-22.2575275630445	66.4388796521659	-5.13988698945221	-11.2895778438889	11.8891605344122	8.3569394553636	-10.5678765693167	23.9628213754467	NA	NA	NA	NA	NA	NA	NA	NA	NA	NA
S00836	70.3786505407283	61.0358775231743	-13.6957918567636	12.6678405742211	-29.9687976690685	-27.913223445629	-8.9363291050901	4.47733294645842	-32.1336760751436	-30.1123468137385	NA	NA	NA	NA	NA	NA	NA	NA	NA	NA	121.351825143957	-5.13356393900109	-7.72807138590194	-2.23478626602208	-42.6840724181031	-9.69927785616876	20.7011337966625	0.231198965445899	-5.64057687874599	-7.02408703293904	NA	NA	NA	NA	NA	NA	NA	NA	NA	NA
S00837	109.388802641228	-48.1017522129923	12.8117719067142	-34.5470679604905	25.6506203155353	-24.2246506194118	22.916993679627	-7.38028528701406	-22.8844427134952	5.3344885600653	NA	NA	NA	NA	NA	NA	NA	NA	NA	NA	114.82416706724	-68.9241792625782	-13.6615609481131	-85.5388348567503	44.5997499617817	-27.7348944858329	0.642683177535859	-2.36989976612549	0.48888400653869	9.6331347910353	NA	NA	NA	NA	NA	NA	NA	NA	NA	NA
S00838	68.6890710488314	51.7263673092326	-31.8810216992281	-12.6179143035979	3.25036367537894	-37.5676961543382	-18.4007539431541	29.4193364108926	22.4940744091094	9.83292652255805	NA	NA	NA	NA	NA	NA	NA	NA	NA	NA	118.107022751265	-13.3416566506452	-16.0091290300676	5.65997077933306	-4.81571934807342	38.2133729092236	-9.63671524637389	-28.9813120503997	-1.667394080099	12.949384577821	NA	NA	NA	NA	NA	NA	NA	NA	NA	NA
S00858	-148.078859636652	-31.170491160187	-25.541756113641	-38.7341949278359	-23.9882307698152	24.3483756841659	3.1906086357493	8.87171536775282	-13.3211793609803	2.73517269952721	-123.660830383886	-42.6280346471535	-43.4726283594154	-6.43330505508739	27.1154273566493	-17.5901027532615	-10.9468952664992	3.62315280433788	-12.3547628486941	11.5513864356517	-118.336330724373	-11.035877580895	-51.0124420935492	22.9354960848098	4.90228659089302	-24.5714212260658	6.63391757006297	-8.23040163479143	-2.05950389011102	-0.588223788884546	-64.02664511302	54.8234170424544	17.7163402641285	-26.0402205971054	24.8851099499648	-9.78414828520636	-0.947270852024354	-13.7099666233342	-60.7298015744603	-9.88123044502567
S01060	-123.018371564559	80.484912381746	52.7958209546305	-27.5085358093098	42.9000898559372	30.3010587700089	-2.38030906397308	-17.234080307533	14.3192548464904	6.99263724409198	-109.43904000015	100.912025570169	-13.0936422441104	32.2267120484594	6.45254418743651	-32.9737557729048	4.34420193790047	27.9109083099246	-3.09277333288859	-3.83849449392338	-58.7221732420923	116.450211851103	9.14037331226231	10.6106750188431	40.6874522710581	-3.15107636926289	-4.42120925281997	6.30420369396405	3.81774526751136	-13.4014351988629	88.9964322534832	44.448856772942	61.3051926027009	-9.97895869742216	1.02777456336793	-15.7705775509455	26.2649734100789	8.14595823055624	-7.06419373792717	-28.6606867340538
S01093	79.3150376518359	38.6367382954634	13.7790886753159	17.4420702158747	-44.8755367367294	-4.49840323764026	-5.24810516586937	-28.2316247011753	-29.6843543434684	-41.2868760163853	88.7164758041849	52.1270570569505	4.84759297667744	-38.9008001352981	17.6527234358921	22.5719194730851	37.4740067480217	-53.2845202911253	12.5256938689145	17.1216593963327	NA	NA	NA	NA	NA	NA	NA	NA	NA	NA	NA	NA	NA	NA	NA	NA	NA	NA	NA	NA
S01103	-155.05105812074	-13.3917292469798	-20.3800998754195	-21.9403660212657	-13.5309889966937	23.7075940535016	18.0290678194277	11.9632892514234	-0.714287632564309	2.50834374303326	-131.715005487376	-24.026430706281	-24.5297773080362	-5.40370546381492	31.2129232020239	-6.11544819712018	-13.1142776306143	12.845011663987	-9.2822225450472	13.2200711621356	-118.59384323961	3.50490124300944	-30.5766687059474	29.4984509842006	3.55122866443661	-30.1798801628929	-9.5356545432364	-22.4312072386302	-8.7975866546811	21.5262624865853	-49.0185835873758	44.0759624187091	30.0871871642113	-24.220432040615	38.8062368929112	-23.6323408082141	-21.041806687499	-11.1234077541537	-87.1925474766884	0.39828259084769
S01202	-131.873328693578	-53.3526443643556	-58.3144978254765	78.2012616859378	31.8736513474487	12.3976802105031	-14.8579685625205	-6.93168135702864	-23.918384273685	-10.841837349754	-104.95123314587	-74.7664715885863	88.3364405433765	14.7559065193846	24.7579380096606	-24.8867465786393	-1.24059407267627	-19.1336680981782	-2.7269685343555	9.26697674457448	-105.851409359921	-69.5717821042293	72.1434964872402	54.5458562610092	2.36908727398665	-14.0710179154939	24.2722116057281	14.0521537022673	-15.0207659164844	-34.5933279028251	-82.1397159552026	-81.743140570825	59.4807547150855	-28.1671833840425	2.7818040950734	13.9609862365555	18.2872966247409	-12.0236583559445	36.4853951933735	-1.48094539480042
S01242	77.3840453604403	60.5347680597352	-36.2256888185389	-0.746746949568832	-13.5673609482693	-52.2250944575568	22.0838206110365	-1.561977494203	34.1007963036662	13.5149100770411	NA	NA	NA	NA	NA	NA	NA	NA	NA	NA	130.666298396726	-17.2820464321086	-15.4689811251055	3.75110879003649	-23.5619842936522	25.7525313955837	-48.1277705547645	-4.30571532290588	-26.9667516365782	0.849616184593951	NA	NA	NA	NA	NA	NA	NA	NA	NA	NA
S01248	77.3551638582543	44.2185750874452	-5.30466208959509	11.1543822383808	-36.9914552681384	-25.2287150226297	-7.86761463135699	-40.7808095206794	-5.67928020685892	-27.7223051041822	NA	NA	NA	NA	NA	NA	NA	NA	NA	NA	121.024605862594	-14.7434822443942	-8.20899443405604	-18.001594633498	-29.065024267099	-3.7189754147478	26.8246952244296	32.2389958405607	-14.0831054882218	0.694260451848841	NA	NA	NA	NA	NA	NA	NA	NA	NA	NA
S01318	83.9169543205385	-103.266486560863	45.259156603627	7.26711221629168	-15.3450412180492	31.4988157304812	-28.1478670049962	3.86167090391099	25.1769146693287	-1.63004590688003	123.226848983176	-53.1340315598508	-11.5891657257394	-21.5552313796362	-41.6499513864836	-50.464148492009	-8.6341990149077	41.4785568842065	14.6042896524157	6.8683123113737	NA	NA	NA	NA	NA	NA	NA	NA	NA	NA	NA	NA	NA	NA	NA	NA	NA	NA	NA	NA
S01407	103.708003809344	-71.1323074248177	10.5139819038706	-44.0920695331851	45.5657067073289	-8.31704515243872	-17.1681627061634	-37.791741537965	-35.8485893153609	7.67057543597015	129.139438619897	-30.5015608237411	-29.3098726089739	57.7498674008801	-18.907805976946	-9.26869285232025	39.4433879698278	-4.2687015898976	-33.9395520143892	18.9267214986527	NA	NA	NA	NA	NA	NA	NA	NA	NA	NA	NA	NA	NA	NA	NA	NA	NA	NA	NA	NA
S01453	52.2239588146438	94.0741060447414	-37.0264003976201	2.47858489086993	-7.29041202896611	20.4369715169796	7.4478706922382	8.92301214451354	-17.366094574788	-23.9617547020685	NA	NA	NA	NA	NA	NA	NA	NA	NA	NA	115.470755060003	23.5568958867804	-10.7568890954035	48.8093332419027	-13.0338674958828	-28.6050680799587	7.66158169577736	-6.28431666733775	3.93754051725111	1.62136689673745	NA	NA	NA	NA	NA	NA	NA	NA	NA	NA
S01468	112.991893613565	-91.3974555118165	55.848511030967	16.9069266747171	-35.5279078328269	13.5313291669478	-19.9410591867107	-10.4125154623752	2.24698652781448	33.5089368202898	147.806327810077	-37.4202597713122	-6.94845956089916	-45.1389706271424	-51.2472689553867	-29.4761132175351	12.2934656847722	23.0997135444786	-27.4585746056835	3.94768035938818	NA	NA	NA	NA	NA	NA	NA	NA	NA	NA	NA	NA	NA	NA	NA	NA	NA	NA	NA	NA
S01493	-123.605578350771	-51.4069738580682	-26.2117877314095	56.2809094512657	16.2867654924035	-19.4052316133935	-14.0832092359397	-16.8249838279424	-7.3359399612332	6.06898396318917	-95.908547171151	-59.7071294382345	59.8408792842823	4.29365621721402	-16.7115614314556	-0.559180266279697	21.8081246805139	-5.47046618975713	-3.6351156076742	-4.02684316116006	-97.4609712213772	-54.8362298325274	53.7633743750109	9.43825501305968	-13.8014903836977	16.8849157378383	-2.02158784117585	15.0547132933547	2.00925573827705	29.922623110443	-63.1550605030282	-60.3903586466014	18.0307935936621	36.9137072501354	-8.40776458595034	18.7486601157257	-20.8519547707982	13.9561301055144	-2.09793776376078	-24.886767267719
S01494	34.7295002480069	41.8510330801805	-64.1401288887528	-17.413824399019	31.8243389206064	0.982968472215893	33.2262674069885	32.305205167491	55.4429089498647	22.6477188599545	NA	NA	NA	NA	NA	NA	NA	NA	NA	NA	83.4732399505458	-22.1537893154652	-15.7193363765345	41.6024640276978	42.2969726495921	1.26003862967621	-67.2691935566338	-40.0165264075032	5.40629157743721	-7.12821152447293	NA	NA	NA	NA	NA	NA	NA	NA	NA	NA
S01496	100.32722293776	-6.82129758064524	18.3759178093953	17.8101590804035	-50.9916099901003	-31.1231836246979	-8.34358313789826	19.8286051134604	5.29613804224678	19.213281991208	116.828021639622	16.1684601288028	0.0922464829055511	-46.7912286017761	-13.8587284309018	31.2580025143445	-0.573150831317243	-41.4182410271397	-6.29453568968688	-20.3912259409703	NA	NA	NA	NA	NA	NA	NA	NA	NA	NA	NA	NA	NA	NA	NA	NA	NA	NA	NA	NA
S01499	85.3670397696057	27.7594300893925	-3.25900959649739	4.04237752344454	-36.9187504338961	-0.31351614194043	7.6513821545553	-39.6013004101057	5.31708737952597	-49.9159109474379	96.2099808503237	39.3321565707556	-3.58323990131216	-23.9164448157167	38.0890557628911	30.5434587129059	45.8804464425463	-30.8244035997278	28.0997373822864	10.8307889957237	NA	NA	NA	NA	NA	NA	NA	NA	NA	NA	NA	NA	NA	NA	NA	NA	NA	NA	NA	NA
S01501	-80.1337288943225	78.8115703905804	75.748769226861	-8.20583556179709	35.2067898891748	28.7009509829254	-28.5888583573069	-9.13052423996132	7.21652712551424	-3.16164137398513	-64.4521352178039	111.037333156909	-0.821858220710027	17.1350044502309	-18.2414058087766	-44.1394064837478	-1.78076589780952	6.84626266826751	3.69483971652173	13.89812196706	-20.2103829720822	113.509927072683	26.7488859081026	-12.5246994759733	28.4306705565737	13.3900202901959	37.7247991308936	-6.81193168011382	18.7580810074073	8.62716867155078	114.386890796319	16.9244884355672	25.4442682781751	-6.40262025119553	-29.7103541359008	23.2878639086568	32.0509953326662	23.745839838688	-21.2600589556331	-17.1799781406393
S01502	-79.0586756931704	72.8982572218459	76.5036231473282	6.5507959321783	32.0043474491584	-5.3127370304359	-14.9652768444761	-21.0275766951224	24.0963405831646	11.6725809268215	-64.0551487765366	103.878046658707	13.4185387309969	12.3202782377141	-38.5302862564315	-13.9378761245506	19.7038238936354	21.231263102564	7.35104164970967	-10.5329916536197	-19.5654584863189	100.006696526483	38.9701570275488	-28.3171787950144	9.83710998114486	30.8513344794617	-5.05354822651393	15.2098538458447	18.7122943518371	31.811588555294	107.76888789517	1.8214984094385	15.9022980731187	41.5188712475028	-22.5892221115647	8.35327703198044	15.6234726497523	40.2208685760263	-13.5341592752032	-0.279730120978043
S01504	-44.7301785830369	68.6460125062854	65.2050693056839	4.28159903355312	25.4586604745102	-5.99716051554312	-12.2569581825875	19.6249514054955	3.3912788334407	4.5243777480368	-30.7378401822168	97.1324337302604	9.21423812022369	10.2964184532996	-25.1245479760904	-6.78791562474528	-19.7813309605924	-8.30554277036066	-1.1522655172781	3.02666249749772	11.9805465088571	80.8992776146769	28.6087733919152	-29.0901930832254	3.16628460608344	3.66487869740816	15.4801968570253	-31.614393733516	16.1906554173549	1.88015861136807	108.926971753679	-6.69979728290284	-15.1095270976144	-11.1842058695098	-2.11749125140276	20.0972179702372	14.5315692288394	10.2485518725514	-13.5754861148364	-14.3884457912506
S01505	94.6145952648223	20.073115688513	4.36064784356556	8.85046404254702	-36.584424974695	-12.4711799034624	6.57247490653289	-45.5678531499941	-5.00776379439016	-40.8098229731801	105.917123725471	35.4808577751934	0.424810928385272	-25.9027826124366	20.7108224904029	33.0471247636894	53.4564165166896	-30.7742223798914	21.4541965369016	12.471307826154	NA	NA	NA	NA	NA	NA	NA	NA	NA	NA	NA	NA	NA	NA	NA	NA	NA	NA	NA	NA
S01508	108.265866525274	-55.9795325826534	7.85487099967498	-36.4353628773637	46.5272590165679	-8.7657955130323	50.6785162004784	-47.8622303555949	-16.4042871062693	20.6464206486805	130.422556426198	-15.1475193610064	-19.9771831073509	51.931431666468	13.1508018325677	35.7589911507232	36.3040647037954	37.0310270165188	-43.840699420362	21.2694522062008	NA	NA	NA	NA	NA	NA	NA	NA	NA	NA	NA	NA	NA	NA	NA	NA	NA	NA	NA	NA
S01510	-121.045260647832	-37.3202742404082	-24.4165951030366	87.5807408946951	35.2738783575718	-23.0439406740916	-0.492837507286507	-13.3349794832128	-11.703329783472	-0.615777398963048	-94.7831296746849	-45.5915231527793	95.5795850239396	11.8045749567945	-11.6785489044182	9.91501364964641	11.5055651409777	-3.63886029300751	-4.53743400612396	-2.80194610329036	-90.1501057702194	-49.0259933907175	89.7765864267677	17.4825750066091	-17.6723054791668	11.5030931099646	-14.2357364353843	13.6612323697834	-10.0651903269529	-4.88549799030845	-47.7106517741515	-91.3513602546609	33.0681779916478	29.5110334833394	-4.58668631100708	7.77719266235781	-17.0050070025241	-9.09405293143618	9.40004661634686	-9.47345440404592
S01511	66.2615506542768	-84.5279312117908	9.94025811086507	-17.5946703393925	29.9968048805129	31.9349197231231	-52.339768155974	32.7261284036089	30.7171956825772	-39.5039665548341	101.464353908673	-48.7956327597941	-15.8160169760384	37.9974470259633	-18.4719514050958	-54.6711835014599	-30.0184285195111	1.41151742175889	50.5228971797194	-15.0135397888297	NA	NA	NA	NA	NA	NA	NA	NA	NA	NA	NA	NA	NA	NA	NA	NA	NA	NA	NA	NA
S01513	3.02088390435503	-29.3724108348135	52.6376505127202	42.9399912068679	-30.0521836120919	-37.2677984469153	-52.8541037997812	-1.40167850115658	-1.47396124927499	27.503894578671	29.5243781115858	0.835767208360713	25.4670316324186	-43.1676703202589	-79.6321358382753	-8.1068137282806	15.0676235348696	-24.3160478847739	-11.1894455489336	-4.79357989366177	23.4096063909526	-27.5731693909068	32.0055258217237	-68.2619158232989	-34.2058232268297	33.6231597889172	40.439494572678	14.4641341207499	26.9969612620029	33.3413272079698	36.4069950842808	-62.541112214609	-96.3533068250769	8.98951089717841	-14.7126308936718	26.6783086209153	-8.48661282462406	50.2450954677069	-26.8281359272838	34.353465610364
S01515	-67.0600760947841	26.3003791746892	60.7923231023373	3.72562422797895	6.34130476232129	-40.3147342091246	-8.54503563273462	13.7568493620607	-7.29096236645241	10.1884944871534	-48.1110342680097	52.3965979762855	2.04467674419725	-0.338983617065293	-56.486162538409	19.6428838367566	-9.19717443971071	-8.98092812333872	-13.2945669140348	-8.95283346901135	-23.283245671726	44.034452616783	18.8250942961274	-51.7861942032629	-20.7953174732636	23.8142506712961	-7.60834102743	-2.99913388703569	18.381240203863	2.4355885492391	59.9435196605785	-5.82380076774966	-41.0924050811756	27.4683220215219	-6.60632693654484	6.15772661772948	-2.01062145788079	3.0348148394847	-14.2365476263729	49.3555898827908
S01517	68.9596265333434	-32.940642606996	31.3389563913705	45.3086593883625	-52.6916747047098	37.8063463499944	-2.5236251698861	28.2420802939063	6.06348743954196	20.28094977401	95.9356700214757	-2.25573586820682	18.7933564307095	-73.0674469722791	-1.66549204850112	-20.3424690975126	-26.7073904729955	0.271009646241218	-5.43097971939958	-11.1982859957589	NA	NA	NA	NA	NA	NA	NA	NA	NA	NA	NA	NA	NA	NA	NA	NA	NA	NA	NA	NA
S01518	86.0916359249012	-105.417362188144	19.7529887572394	-27.1983102795801	20.9037991620892	-0.645744817154073	-18.0406852646194	30.0486041933148	29.9285740273181	-39.8535956661437	122.335825838361	-63.0188689358518	-28.400895378689	35.9001562464504	-37.9166260160074	-8.82723624011688	-32.1657353505573	18.0415714161433	38.5719548913059	-6.79369843202023	NA	NA	NA	NA	NA	NA	NA	NA	NA	NA	NA	NA	NA	NA	NA	NA	NA	NA	NA	NA
S01519	-95.8243642377528	94.0672352706468	55.9662480929059	3.6396633954129	42.1391808838222	39.4056600137129	0.684062179601392	-4.75083673806318	-3.83675543343049	8.29010828867167	-83.3970392153224	115.527779809694	14.9375961259958	19.8155582395288	14.9001544101357	-33.3162288930731	-8.74401227016138	17.7692031436291	-23.8656217070847	-5.76126608152479	-28.4794891581906	117.341903643597	34.8100473486161	18.7391861184496	20.4696313210717	-24.8474936512066	2.29192026710634	3.81911441529652	24.7985570212976	-14.7472926937964	109.196013272726	13.8492225045295	52.6084992175281	-17.3007554989759	35.6765115796669	-8.26483779266613	34.5281731354528	12.3141273663794	1.86585956337807	-1.23762066971962
S01520	-47.3463440335572	55.3010159084894	84.7607535949892	12.3149158459576	18.2261875906317	-7.93178106444486	17.5800560674754	17.0448446432673	-13.2603772604427	-16.4835445018609	-29.6790208841793	93.6386802547794	11.1893626339651	-1.10405601913468	-32.7699008529289	11.6654720383188	-26.5995240291368	8.66093179592409	-2.47502545304928	32.0988488430062	1.47154768868296	79.8233824402032	35.4496836653135	-50.7069767786575	-12.8246153235624	-24.6914361476806	3.46214351127877	-17.8011914769814	-18.2745071883491	5.93986748851948	105.745670787497	-9.13208633148073	-20.9547322574377	-7.92274420198668	13.7347538511259	29.9894656269316	-32.097271858195	-12.4710753786097	7.29269194690023	22.0592097362242
S01521	-152.2903470072	-32.1439465643732	-7.18507859940504	-57.1943296613817	-41.2133031227185	0.982499509301349	8.49176184509647	1.76935280179395	4.55470835623928	-12.1223999186527	-127.26933547163	-36.960557148108	-67.2020759900769	-17.7437008884384	4.02580099247373	5.87266552252863	1.49814968602142	2.16556273815165	11.3150639460745	23.1142580679602	-123.36100277552	-4.24123777436632	-71.0641625995542	-6.31560459436387	-1.48938550754473	-6.13665480716607	7.18496828972314	-8.42065555419634	-16.4015042507266	24.3912139583113	-61.2999714528036	77.9345362718311	-8.69546812434586	-12.2382013469055	-3.47305512464588	2.28159925525857	-23.3397505871991	19.6272739245935	-6.21674865339603	19.1985222836788
S01524	60.2109075311664	54.3965653310149	-49.2715489086741	-12.959257440896	-15.1336365666453	-9.90477563193202	-79.2830632365161	-9.79877733844734	8.58384636449598	12.8137237987065	NA	NA	NA	NA	NA	NA	NA	NA	NA	NA	113.661591913368	-16.8803315889017	-28.6047676013533	36.0328198769012	-4.43372056998081	51.0289091348476	46.0678517501395	33.8143046862382	28.8569531151361	-14.9660686895473	NA	NA	NA	NA	NA	NA	NA	NA	NA	NA
S01526	-169.99169224968	-37.7431445767223	-20.8080503893706	-70.2928417118053	-32.4771378663766	15.5372245018565	-15.7255638063079	-10.8576914989261	-0.254481919751357	-3.88908573703569	-144.490974907369	-47.6094477612335	-75.1749543220268	-3.93899413821734	11.4457421372522	-21.8906494745943	14.2231866940162	-6.8057284231534	7.57463996114346	6.9935145221598	-141.221060540032	-7.17960070594026	-79.6019244507496	9.28038737623414	17.4218057994933	1.51889743690583	19.6529647848297	19.745763166201	-7.91244347051291	21.3667394248047	-77.3419012561315	88.1529421741541	10.083876092008	-14.882670899695	-16.2123194250949	-6.05716966925486	-10.9316921761566	40.5662388878339	28.0025853012588	-10.1269373822128
S01528	-98.8619363720742	80.5040292337294	75.5336127129236	-15.7629351303687	30.012802090926	8.80895851519116	-20.9079743559744	5.1527123945423	-4.61505097281744	0.932232930440157	-84.2849664018891	109.646485366937	-8.28353872827957	16.5298290244857	-27.0583324922847	-27.0834951572013	-9.62266572761789	-5.70946623440127	1.03946661123786	0.386747976857053	-37.0039374590047	116.300721890848	18.0180458460778	-17.5354700013106	12.7780956009934	12.5351801789186	11.7270279345464	-3.45073676081495	-2.86278689804327	-14.8671717519761	105.400128475654	31.5099809193429	29.6569486856667	2.51925081420587	-18.948946040036	20.1076913583464	8.16767831914717	-9.34874358753361	16.561935772843	-13.5310142038836
S01529	-166.163184320808	-42.2771888029184	-27.1670956781011	-36.8937247035822	-31.4814955043434	-1.50828102651698	-8.80402021946963	12.2326175183911	-18.7082966672276	15.882698726575	-140.286966199663	-57.3218775242529	-43.5799385224093	-12.2449316284558	2.42519199370908	-1.26353454210151	-7.17186584570477	-15.6429854819236	-20.5670227191507	-43.3605967849395	-138.007035659557	-22.1927197963255	-52.0017701776584	9.71624281611871	-15.2788902529967	2.75670214852865	-5.90710765307465	10.7376275898306	45.6803404480082	-34.6215471561188	-83.2069102925867	55.4982051266604	0.612106099860293	28.5292286554666	13.4250695321744	9.54431903797162	52.883302332244	-24.6899267124612	27.2973151606473	-7.23616847130322
S01531	-143.487867162674	-37.4754927038133	-20.2456489846098	-57.6599498412099	-41.1720817159842	-0.565148966177136	-2.9897943567485	5.61142871897622	-9.32322595890744	-11.662511173929	-119.206768071041	-47.2363206564969	-65.9972693352144	-13.3075394273684	8.38379478322722	1.26181281539789	-1.63651589904939	-17.5451600278871	4.53240599465198	12.500218216276	-115.997621977818	-17.7693332175641	-73.5832139878603	-1.22531446005761	-3.45644682861089	-2.9206530015965	15.9657778550582	-0.311766536098425	-9.1088570276531	1.56700678717068	-69.4055134304709	71.296624175536	-15.3422440880305	-18.2213721194621	-6.14864394075245	5.36953037359002	-6.98898093851789	10.6161499313002	16.0671576887915	10.7212660855671
S01532	-178.896405779404	-32.3536115752944	-24.3284368353739	-59.2400446613565	-33.746795073117	14.9761878933921	-5.35205980911316	-11.3811818362383	-0.354311202853875	5.75476698626625	-154.49272773211	-46.0214096579068	-64.8567961096324	-9.74704087452339	17.6601265008456	-16.5888551357047	15.6384930389862	1.28512347363387	0.613349224484586	1.85856801996632	-147.536016907118	-4.95205857832188	-71.7089624137284	17.310540133365	9.88328181887444	-3.29130935274814	5.71957448273567	16.5691843071585	-6.84280627375642	14.9132617742972	-79.3274729151945	84.3920457450701	21.8787452301666	-7.70120006010518	-3.5649980918838	-11.1750146992745	-8.27368548209268	24.938732824524	10.0507140616934	-9.89392901048906
S01533	78.9962092795846	-51.5028648474903	21.7883601159384	29.0160979972235	-48.5872787240244	29.1187940576294	42.163277547429	-20.843904677826	14.8385078564466	-12.7677482238481	107.146623742107	-17.8937137973431	6.53084081174833	-58.510954537119	21.9647937574083	12.3114489240307	3.65205028428633	35.2665518015026	16.6254688488097	11.9951132313837	NA	NA	NA	NA	NA	NA	NA	NA	NA	NA	NA	NA	NA	NA	NA	NA	NA	NA	NA	NA
S01535	69.8406337218023	-25.4682099754299	9.3786528179198	32.3955951453595	-32.419747646763	41.6126572355417	71.3588031111754	27.8817168771171	33.0672009675042	-18.3801884761701	94.6148474699861	-0.181793733384918	15.2417972084768	-47.2020777696615	51.2266016179653	25.6344471217458	-42.5820138676902	45.9993411858749	29.3900252712629	4.67391020652813	NA	NA	NA	NA	NA	NA	NA	NA	NA	NA	NA	NA	NA	NA	NA	NA	NA	NA	NA	NA
S01536	-110.865561499786	84.2551555095247	50.0654998448788	-30.4179759522101	28.3307385665834	26.500519781272	-22.6293045430237	4.8564093525774	-1.47720532102027	-7.08593360306481	-97.5383534720574	101.92529465241	-20.2791834426229	22.5288759345296	4.42642825832992	-35.6362809819618	-8.14721880555044	-17.7621379053174	13.8681527640054	9.91474100550593	-47.0235355848466	114.060161067043	-0.794192900726436	10.9379155087678	26.5240829861319	13.995848517663	22.4108515704438	-13.6307600939866	-26.4916883250556	-33.1988335001805	88.9678815009893	48.4022938369008	49.7096388488763	-22.7730573130787	-35.0983043038074	11.2854847322253	3.89906394368163	-40.728019009831	15.021479114484	-21.49496385336
S01537	-166.694990932337	-37.8722573774628	-13.5723413605428	-52.1775881102492	-34.5094045613961	9.54234484315338	-6.09485401834945	-0.416806656986239	-4.95180373174932	2.79921659277779	-139.957608905694	-45.2947538271411	-59.5165258023389	-12.9677361323746	5.43857075436761	-11.5396231082391	3.05952987428092	-3.00286373144179	-0.331936214338135	5.38199478210319	-139.079953927501	-7.6258308954541	-63.1555104338488	4.05828189757233	2.93538449697881	-4.74047134473155	12.577694621722	12.5109749728353	-5.60126145414737	19.1911137286821	-73.6608636967572	73.333332985523	7.93766712779262	-9.24360648050992	-0.957378956670402	3.27389103668356	-13.6032795627101	30.2657538315305	26.9180643384293	-3.28119990326188
S01538	-159.1075395666	-36.6114982023508	-17.7789692750958	-54.5623203196197	-38.9277642995096	10.6784739513221	-11.7702165382499	2.57996550915568	-16.7162906519087	-6.94899727904081	-133.724123869787	-46.4641537562166	-63.0794734737509	-14.9702100549106	9.2614733497491	-15.1560949143458	-1.12485527855723	-19.2360619352607	-0.0906196324382732	12.2330283354126	-130.777207443798	-11.3827992484939	-69.5041684221104	5.63733434388983	0.251258109583853	-6.12761141972377	24.1551318116803	9.83492551103586	-8.84585980592473	2.52465884906807	-73.0435203762101	74.6118515065214	1.43378206091818	-18.505481735601	-7.83336195425302	11.9413450757192	-5.01164994708209	17.7093153202844	32.9441531055964	-10.0061925509094
S01539	-159.950914716641	-36.4617030909918	-18.3839215526686	-31.2822038405615	-26.9680293178591	-7.90336912636563	0.779483039887938	5.69293673496966	-9.02832077429343	16.8804289123914	-134.374020532038	-46.9723769671603	-37.3138631128718	-11.2178636193399	-3.0351438801225	9.77334174769495	-3.17290787467375	-3.40371108250011	-18.9741919638495	-47.7077218158632	-130.505104109302	-15.8643461892974	-42.9086944830716	2.08490823247256	-16.9630540833562	11.6578097247349	-19.7283230190266	10.8300389278835	46.4742966813555	-37.7566328836133	-70.7244995083983	48.8460026999366	-1.74617282359118	47.7257845203352	8.84822168980531	8.74795059270415	55.4374476038139	-39.8364433242112	17.4317549491833	1.62157121821535
S01540	-80.8364115142772	62.6149611398061	66.2279523026634	-24.7575066226342	22.8617477046172	1.91655095910803	-14.7118966794559	0.385517481666867	3.19641427821654	-19.5944241690318	-65.0841150827787	90.9376763735959	-19.1027652867378	18.1249184426846	-24.2849650587478	-14.0226151033772	-5.22427956319486	-6.49564854304307	21.8165858724442	22.5897248868295	-26.0041798269516	92.5579443773803	4.42091736115411	-27.1529601307291	20.0916425014495	18.1671456366649	24.015971317659	-15.769161303097	-23.1214010375153	-16.5743981826618	91.6845321727846	29.8954822350506	7.07076217483198	-10.4211954926987	-48.7020018959356	16.4286295031261	-1.13786829683171	-26.002559664643	-3.45087568911438	3.28936946037238
S01541	-56.4541749425119	-63.9348024030758	21.8289453130887	-26.5404098110808	-45.681451599447	-71.9021978236307	22.3738858861794	-5.22533820917915	-17.2934855346838	-4.12275282673321	-29.8594437826326	-47.5624937179474	-41.6503056873894	-23.8767660055211	-52.6694820973543	63.8111826744154	4.67556600340045	-5.27155242879436	-11.770398983636	-11.1117544860883	-43.8035892917166	-52.5028743076326	-38.9266580481968	-85.7618758029908	-41.0697084844833	7.74601196457791	-19.4262292426569	20.7044831012828	7.9932051536157	-54.1268218522491	-35.3513594821782	10.1955322956793	-99.4442453309487	26.5346924004322	-1.88271935312115	15.5863386698932	17.3455557532664	-27.377847251678	30.7019916207823	8.19850990774344
S01543	-92.9778608694716	47.4566289535058	63.3402000839279	0.121043378225746	7.59489849749095	-1.3197453843685	-24.6977749745041	-8.10080446221815	-1.5034833752983	19.7827083079714	-74.8793362097733	72.3420038122465	0.0729616702392884	-4.94128703835966	-35.3025696583908	-23.1764038998256	4.20961936913936	6.76663483636141	-14.862957721018	-24.0893486724919	-41.8973323105194	76.8097718873212	18.1661365721654	-25.5588372209999	-8.51703142892991	12.0721799533185	6.51930907939622	38.5573689621902	31.6951656806051	3.67045800773386	71.9236052293694	14.7780837700995	5.94293091539681	23.1550770382228	13.8430525843597	14.4360750408886	22.3061345487523	42.4384597459342	34.3749672690231	5.24585647000753
S01544	92.4901434384381	-54.5298423476066	1.57898799663823	-19.2279982700841	16.3518028834728	7.30500503474626	2.82128583463899	17.466514916961	23.2859800367293	-47.7192164214855	118.870815895634	-24.2280796738647	-17.6524389363165	30.2623602979709	9.40875923766598	6.09635252396774	-19.2559709728108	7.93321011597845	49.8869009989537	-9.57132796472531	NA	NA	NA	NA	NA	NA	NA	NA	NA	NA	NA	NA	NA	NA	NA	NA	NA	NA	NA	NA
S01545	-116.192542131416	63.5297858314441	51.5478708504487	-41.1945352303985	28.7000244386559	23.1843337145224	-26.5557062722271	-17.625241716683	12.8343909183945	-14.9938898654771	-99.810587467907	85.0330080090744	-30.3330641870366	27.9963741154482	-4.9137022590781	-38.7586273991036	12.0768641521951	-5.01363216900376	28.474089139056	15.1691430291192	-59.1163577020385	101.157567688349	-9.31791777501956	-0.622599534774165	41.7018247272004	28.8941896672549	23.4090755193991	8.29875657324084	-42.858718815308	-30.4945370690477	74.2112920543277	53.0146803891135	42.7892143227195	-17.2784272589662	-62.3110248659695	-1.7548274860739	-6.16763263421597	-39.4681036892405	21.5861762400788	-14.0648865965154
S01546	-99.9098519009104	-56.5455069974587	-8.18252377375821	-26.7973705032755	-29.4625788065287	-47.2324826466374	28.6067239448823	-0.308916470175148	-14.6679409449747	5.39602703884775	-74.551874227418	-55.997622843099	-34.851137312155	-8.901629731988	-21.0580366121869	52.2903178893449	0.815672499433993	5.64291678569816	-21.782011606893	-17.1391057382076	-79.3228314114448	-49.2062496082864	-38.0002559841025	-44.4331232659346	-25.7482220765681	-3.66738571492426	-27.4763401942535	-1.26382035916059	29.8410241737002	-39.5384347239263	-58.1923413543653	19.3653975794863	-61.1561611835798	26.0330667320588	13.048962152792	-1.21475800506557	32.3521561891626	-25.7916718397385	-7.18929590008902	-1.00997196559253
S01556	50.5202351469271	20.5935020241696	-61.309551992501	-30.9401569864192	64.6577652236333	23.2274441694659	32.9122941841298	-55.4424940816971	-1.23889160694753	41.4758866509958	NA	NA	NA	NA	NA	NA	NA	NA	NA	NA	91.4388413816428	-35.5656834123423	-7.97901155782375	28.2012328802546	93.565018523684	-15.3572420267095	-41.7390255517342	19.6185119941162	-2.70010029399178	-2.83895918413591	NA	NA	NA	NA	NA	NA	NA	NA	NA	NA
S01563	89.7400996331496	34.0613486995953	-7.41359726792229	-3.07579479513475	-19.3621384311005	-48.2156467166564	-3.9396365565533	3.14697786524975	-19.3119325424334	-19.7045465038969	NA	NA	NA	NA	NA	NA	NA	NA	NA	NA	130.02006503295	-26.509726138229	-13.0159577727495	-34.0184145121286	-25.8317446081069	-3.10093136848236	14.2112939236179	-3.45274749310264	-6.06608284210148	-5.03526544224002	NA	NA	NA	NA	NA	NA	NA	NA	NA	NA
S01567	-57.6818470648138	-47.6878639310575	21.9304603127207	76.7736043640091	5.34650377876576	-77.3640923687216	11.5582909230369	-0.201735952392771	-13.0725068097927	8.54343518623942	-31.4194798779097	-33.810746024475	72.0507302048404	-12.5722123880488	-68.0798080818373	53.9469699061875	7.84673526125588	-4.97286571061659	-4.21673421051864	0.161661203673414	-36.7238957118626	-55.4970003714094	75.914516844592	-58.4799906140112	-52.1237489905146	15.4755638306024	-25.7669362752581	8.88651345652559	-9.64510276257385	33.2623507825562	-15.8601304449354	-92.2546829653018	-45.2927045318383	59.0745009555461	-1.28031578913887	35.3234626512136	-52.6127742416022	4.94170082533479	10.8304601030255	-15.9223352595237
S01572	-90.1225992406501	68.6952325082819	33.5131023051155	9.86298944128227	37.5064045965822	22.6309374115468	7.04954447879398	-40.2559629736023	30.566635624327	21.9144562592157	-76.5995801326538	83.3713156125762	21.7038455209824	20.0826041990022	14.0206236603808	-15.0111325040266	32.0937870113371	44.9122873662168	-14.4638977876961	-42.3342997468398	-28.7318504390285	79.024037918006	33.4781075685976	17.3743999545581	24.6443226241793	-4.50050448088059	-31.4425464322873	50.0926667202525	41.8657182399531	7.81823230755786	79.7425706458848	-0.67840839204292	40.9879553643754	24.0531326683272	35.6859140028989	-54.1668016974268	42.1097001636009	50.3862022420827	2.99869561769098	17.4421396011132
S01573	-67.0268398238426	77.815652054155	79.552904534173	6.94074714617695	15.72748816305	-6.77603720030766	-9.90550886302252	4.17521498998961	1.91307561970472e-05	-2.45573009231085	-52.7314520648723	108.649144829592	7.63487317507317	-1.33039879552698	-33.0352547459934	-5.38524155563834	-6.2755835906148	-3.55767492325767	3.3994179187553	9.83539201734493	-7.93997399905479	101.252826709417	30.8723653142252	-30.9143740705804	-10.9537636425016	10.1209670696332	10.0643525476676	-11.7956403741719	2.05601240885527	10.1611025350358	113.716382540278	5.24893307310541	1.4169531680315	8.10157897332489	-5.5616234561804	27.1494028882752	-1.40559663916749	7.82373901769752	-11.0595089402284	-3.34593592737842
S01574	66.2011898465675	-29.9837607223625	11.2009159950928	21.8174640939421	-35.9693941195353	16.283495461132	22.8375042126339	-2.84807322646687	33.7120551254504	-21.2385925032856	90.3130382914721	-5.98954376347868	6.09819474951495	-40.0366996690033	19.001226077587	12.9406960519454	-6.25168908147484	27.5324595588698	41.0626541481189	4.40347817578262	NA	NA	NA	NA	NA	NA	NA	NA	NA	NA	NA	NA	NA	NA	NA	NA	NA	NA	NA	NA
S01578	54.0186398188708	71.5241640394344	-44.2544631618875	-3.09290882800223	-21.6417894739409	-11.374940352145	6.70061935981565	-43.6461171578831	-9.30190228962801	-21.8137292839271	NA	NA	NA	NA	NA	NA	NA	NA	NA	NA	110.14026143063	-1.78909258896651	-20.8755389550003	34.027621447201	-24.9943406904098	-7.88742563661411	-8.58938367036678	58.2033113059536	-23.9257338484281	-45.2091586462558	NA	NA	NA	NA	NA	NA	NA	NA	NA	NA
S01580	85.8671322606162	-43.5617904337275	41.6954201676808	23.8709618919126	-34.7762401072618	-42.4304551530186	44.6045105408074	8.75086587845691	29.0285432097141	3.35924558432314	110.230410732379	-4.32532986902166	6.57116225620106	-41.1323690005377	-30.4247644034431	61.9465069519754	-9.75975109213928	22.9916463568125	12.4918991262641	5.8183217532671	NA	NA	NA	NA	NA	NA	NA	NA	NA	NA	NA	NA	NA	NA	NA	NA	NA	NA	NA	NA
S01581	58.9659117706253	37.8901950726166	-21.0157992389173	1.21155384981606	-33.6962915838954	8.69315902836702	-22.6631107599291	-51.3051055532717	-7.79691168301917	-34.4152131189058	67.1242640013758	37.05371155643	-2.07832805819135	-19.7049190824582	40.7992163153031	6.03004663880977	61.8456396711941	-46.5977816241437	23.2095222565079	-9.43255851908671	NA	NA	NA	NA	NA	NA	NA	NA	NA	NA	NA	NA	NA	NA	NA	NA	NA	NA	NA	NA
S01582	-155.060211360919	-40.3566301437422	-28.6409561731413	-53.7393736742426	-36.9872070607252	3.48070347853983	5.02023888756238	-21.5983752731322	3.25418947610986	-12.6432186625577	-130.835862461238	-52.9758814567194	-59.0764590423125	-10.2012423254602	20.209397916662	1.17186001581575	20.263700673036	-0.63111191466307	12.7914582471918	10.0266858999389	-127.305283648171	-22.1820834927027	-69.7666446506728	8.07043871521736	6.43636275229255	-2.3904069971493	6.17331618317681	25.1769017789786	-27.43839428855	-10.1412857295572	-78.8612966455782	69.8319508752268	4.46229023898561	-16.7376188976259	-10.7504049743308	-15.5986469003246	-9.68608788009796	-0.370282037381665	24.2250671709678	10.2859952392793
S01583	-164.076917383812	-17.1072113727484	-14.1050459557727	-60.3436176561074	-29.9334842652706	15.5032124324301	-0.416089387887598	-3.53971615575411	-3.11650251710162	-0.0509443422688524	-141.50098198982	-25.4442749016361	-64.5418846861638	-7.77092807449124	20.4466751101127	-11.5083645866205	4.65416688890875	-6.59300788949756	7.5181673651776	11.2053987243215	-129.082672748255	9.80173473608038	-69.6783062585217	11.8230571084127	11.7562368080114	-6.80166006252612	13.9494397055684	5.39180289597841	-22.4354747810116	3.69873655868946	-56.6070601716402	85.798763339637	20.2437295952261	-20.6855315022941	-12.9732291342952	2.73476325266948	-16.8430456640271	6.21378281589467	36.6924149919809	-17.9496487052311
S01584	-168.42709366488	-38.6655823185493	-28.6495266618799	-57.4700289262252	-39.9387590301785	15.3250322956601	-5.21855139077528	-5.14485835087238	5.3946259343717	-7.78228151567946	-142.670609022136	-52.4516431167059	-64.7142099709751	-14.5352964231176	19.4782771810033	-11.431028112817	8.32989771413791	-4.28317110487182	12.8860754932292	4.29809657325125	-139.877612728991	-14.6375775571068	-74.5547094712891	16.3845624847431	6.56757066690224	0.394716035048877	11.541658667328	9.15350396375557	-10.1981187505693	10.8743188212749	-82.448357722839	79.4346427946875	9.44891260817194	-9.7991207109777	-7.27358901483183	-3.66858434829657	-8.52492655500015	11.7306480527889	12.1590336501428	4.13632703039346
S01585	-137.780188774161	-33.1785676813856	-20.8500207215202	-55.1312346360799	-33.9916856888273	5.4993046784182	-0.176573681836372	8.13004744861795	1.34078914106391	-12.7727146839572	-113.83412253706	-42.1812298829209	-61.8910104424638	-8.93771090278406	15.8062529477907	-2.42830473939234	-5.81010051492316	-10.1961872010625	17.2171114347605	18.2999098154924	-108.976875360313	-15.0140444516062	-68.6120550619676	3.51711723391336	7.00073740328904	-8.82772919521222	17.4502137561611	-2.18143307985469	-25.5054171229921	6.20656507773284	-62.7825907908589	67.1184252140148	-6.46094361204947	-32.5864158734954	-8.66697255073069	-1.19667704692523	-22.4621362528021	16.8349528942474	28.9570714667575	-15.1510798041088
S01586	88.3179276762198	-48.3541255258399	49.5406840928308	29.3953895848995	-57.1739250436611	18.0584283015277	6.39927978202743	-12.6493379728106	5.49451266596213	7.22161398835531	116.796586126012	-6.438580038227	1.34297635239523	-68.9303894797562	-19.9373507961533	-7.97845470875231	10.9694280824546	17.4886818220692	-0.536669991008191	13.674613064134	NA	NA	NA	NA	NA	NA	NA	NA	NA	NA	NA	NA	NA	NA	NA	NA	NA	NA	NA	NA
S01590	-77.4507986037643	51.3756399540323	35.3065308912523	-27.9674130148218	21.4046965869561	-15.2700503045813	17.708426909878	-6.81028748969855	25.2243202221489	-20.5811148219744	-62.8919384982812	68.0311365079984	-18.8582866718832	23.4109060099041	-1.78230072786282	22.8847508104447	7.90737395442193	0.879437909352484	39.2020627187214	17.1135318301866	-25.7421090455402	64.2272176635952	-5.39585409489689	-15.604335892641	20.5389292711476	22.1282009235502	-27.1848415740787	-7.02347224091305	-73.8290982682038	-32.6118419068966	65.1314178935097	25.809703324837	4.64169334535707	-8.2277092774043	-39.1054531364372	-25.9324396658908	-49.8767660495563	-67.822880065388	12.1189852144457	6.0439711155908
S01593	-165.261766594388	-50.876764511478	-51.2604750420176	-43.8854783561004	-44.4554805664554	21.7211254643586	5.20255932277238	4.87038002257807	-14.7271475172433	-0.593993635606803	-139.337460632706	-73.811829872802	-51.9730798258546	-18.222558425492	40.2757318119194	-8.79307987469579	-7.00606309210795	-6.50229471107775	-13.5807328556377	-6.52778537935503	-140.151579141441	-38.5696483901476	-70.7285963826434	31.185083446594	-6.53230787478056	-26.2013235931635	10.0952020960579	4.11797155125896	13.1281684053772	-22.9268551568728	-104.248145495689	65.3381000459267	10.6245993928569	-24.29808874623	32.1858735134883	-4.48678093326898	27.8939984982517	-13.6134840676682	-20.8330402540115	-11.164096481191
S01605	-146.980606002041	-38.2311411953691	-35.8632771289863	-39.9248092367675	-29.645859415696	12.9113893535224	16.3701890405072	13.1983958305661	1.18235835107803	-2.02026134920905	-121.995853200872	-53.9404172473535	-45.7688222093375	-9.27141834019783	30.8346052942169	4.5460532849445	-13.7850698689205	8.23896864939021	-1.75437398688184	-1.63234903210485	-118.881746894823	-24.8290902657082	-56.3400257796527	19.367523526814	-2.37970137451117	-24.7635381382873	-4.68679237818621	-12.9662604139313	9.95303191243388	4.6882543004497	-75.4936023089216	53.0353919492097	3.44489733751872	-13.9089920528932	32.7680059025097	-5.24098320357581	8.8879255651888	0.768835912862518	-32.37183563757	-19.4793179586774
S01666	-128.291478025738	-33.9593575835024	-23.9648057573862	82.2695427489787	30.6048667694568	-23.0474126849768	11.334274878446	-13.9315980076898	-3.97691436147505	22.9694438681656	-102.836627541496	-43.0990426801432	89.0089758168755	6.01948700804112	-10.5621930370217	18.2270487632099	15.8446846680683	13.6766220054265	-17.1427181879624	-19.0733803428262	-96.437508894334	-42.6032921481867	82.7946414978752	17.4704834054049	-20.904669309226	11.2957328699922	-36.152633321374	11.9115001381991	8.58355677701769	33.4030589907727	-49.3579623139363	-79.1723752128606	38.7583303777794	60.8222906996957	9.68518204265732	3.54879202496325	-30.4643814600818	1.33473953284833	-14.1593664494648	-46.0721687875714
S01698	84.8904666042992	60.4690351774113	-30.5949160053517	0.380424488914866	-32.3414412647159	-49.3257531912117	-14.1053234837373	-1.92345140357626	6.2457524948863	-14.6218497469826	NA	NA	NA	NA	NA	NA	NA	NA	NA	NA	137.288533099265	-18.3998207502836	-21.5798301446788	0.755831558484342	-40.2581306068363	20.9072159871493	11.6431116840404	0.0176411962375417	-12.4609464817746	-1.82885539498722	NA	NA	NA	NA	NA	NA	NA	NA	NA	NA
S01707	71.620406964759	-49.9600868463592	41.5255084682698	45.6502785512741	-69.2480862499501	26.7276020149411	6.61639311904348	9.76449068531996	-12.7862204911226	8.25350879558373	101.066536119078	-13.217460671905	13.3173057735993	-88.2512532407369	-6.52731608568832	-9.34753118820785	-19.0862784785152	0.00217485270878634	-9.8412008710555	14.1726491350877	NA	NA	NA	NA	NA	NA	NA	NA	NA	NA	NA	NA	NA	NA	NA	NA	NA	NA	NA	NA
S01728	63.4922466454314	51.1427532579228	-17.3044450245377	9.93429267423817	-23.2513002586807	-13.7674118369263	-59.4382696666434	19.5665735389244	-17.473097174282	-6.46893713377764	NA	NA	NA	NA	NA	NA	NA	NA	NA	NA	113.542769772041	-9.11929143592583	-7.80315317387266	8.39921447168385	-28.5227208440931	15.2582074915705	55.7913881661293	-4.0560665160257	31.8635005123207	8.54514511835541	NA	NA	NA	NA	NA	NA	NA	NA	NA	NA
S01731	-130.646571218529	-27.5952091171517	2.35258184207182	-3.90197769237241	-28.4933047013043	-43.8090076967822	28.2149630870477	24.7701070291547	-6.96318524454778	27.4926893038672	-107.300631201066	-30.0305845131392	-13.5928817712468	-23.1818600020597	-25.7018762721356	49.6977417005543	-18.4576326403217	3.59282533737825	-25.6062911302903	-33.0945403389429	-98.8933709795044	-15.6788763274512	-16.9773266300273	-26.6273599065483	-44.9499827715134	9.71064594604795	-46.032931022177	-26.4609284702961	36.5740444264084	-13.3071879909923	-43.775555931053	19.608126756521	-28.0765973013066	61.8802411787184	23.1008238874824	16.9643043529663	21.7445548031303	-44.980219049373	-25.7805120734947	7.50803331345507
S01733	-115.228639890723	58.8224418718278	33.8250119356008	-31.8727281682151	19.2165192697735	2.06065696955354	2.66822584964386	-10.240003324884	7.54996629336291	-12.3571609075208	-101.104734123025	70.368518449557	-23.4703405336797	20.9951709248803	3.85821282068118	-2.36851932844804	8.47339830236248	-2.35644700802041	20.3068668092481	21.7453464922677	-56.2987033399497	80.2666272077004	-11.19986898139	1.15455455274968	21.5785771848529	14.8711051393439	-2.84372181579618	-16.1871808948895	-50.7449697400316	-28.728874866999	56.7832971566784	45.6563588933127	31.8538707130682	-12.9189892730314	-42.3626286243547	-14.9365014307345	-27.0009511918411	-60.7286218480062	-7.74060887614505	-3.58418564433771
S01742	-51.0018702899807	63.6051702052242	95.0073046427783	-0.551055611972538	14.1196911292294	-22.3989604466189	-13.0321863984082	0.885338258943958	-1.49531840917954	-6.8409453615819	-34.8300366439724	103.965025747145	-1.42989665454862	-0.306746576807743	-55.4323914664038	-0.237253342918932	-5.50113703767351	-2.63372977525404	8.00891727900165	23.9398366770179	1.73788743700332	93.0493812135302	27.26919744582	-59.9583821946501	-7.90137431914893	16.5286488662585	21.7200921315459	-10.920611307947	-7.9051508254637	7.75797021763148	116.014648660819	4.00195671700808	-21.0875059846423	7.2233872390034	-28.4962514927572	41.5332873624058	-5.12644725247784	4.03291189561121	-7.6060889648387	-4.98403799375321
S01746	-71.1824210842334	59.2642423205954	73.9215998052057	-3.02442907812737	20.6373552017767	3.17651033778346	-29.3740095961167	11.367252880374	4.77542929450555	4.94081656897872	-54.2458851169085	90.2193835974782	-0.507290556407653	6.82897150813191	-38.5232273642462	-27.3524285659362	-12.7583786525175	-1.75974014456767	-0.310372229755596	-8.71123855440916	-18.258539449387	88.5243268465338	23.5601285356286	-29.5964411258411	5.09148353677511	24.8086913294872	22.4031295777857	-1.89096437642318	27.0383122118751	17.0779281775741	96.8479404150937	8.45063644705579	-0.272914477928732	16.6798629251863	-22.6029067306418	19.8737618063299	22.1220009675135	30.4015782900015	-11.225619855292	9.8476750539606
S01763	112.848992144134	-30.3469006610724	27.6085219125625	1.80339104258629	-13.3708110115046	-29.0076066788513	-16.5699175315457	-2.40536442389478	-2.22117516908803	-2.4498095729784	132.80278574295	4.52778419085047	-5.66013370167261	-6.83398768550317	-27.4830538544162	17.7304945945611	19.3054666166662	-29.8945488983682	4.30700281451419	2.07886916137907	NA	NA	NA	NA	NA	NA	NA	NA	NA	NA	NA	NA	NA	NA	NA	NA	NA	NA	NA	NA
S01792	49.8760820619677	76.3886534691027	-43.7441000288792	0.242182351612186	-1.74693751307503	-0.176540501050258	-37.4260013656878	27.007481353139	6.04498399110354	-12.6977518315474	NA	NA	NA	NA	NA	NA	NA	NA	NA	NA	109.505297261558	6.48104750012641	-12.355251236936	48.3085202503575	-11.8917726208768	29.5054472025593	25.363489468728	-23.096200405706	8.48341942278002	9.31429782738406	NA	NA	NA	NA	NA	NA	NA	NA	NA	NA
S02065	44.1732849517323	84.6270533806804	-51.5756550780222	3.21333632813813	-5.41199808312354	54.0680052554322	26.581642100898	-28.3712852734184	-16.8443529470939	-5.33529597987865	NA	NA	NA	NA	NA	NA	NA	NA	NA	NA	103.312235254807	15.0343647970655	-12.9204108612025	69.8017846045088	7.81489728703289	-54.684692999744	-9.36280593489325	48.2589863649976	-11.1867215470157	-0.432309364807186	NA	NA	NA	NA	NA	NA	NA	NA	NA	NA
S02093	102.620787061466	30.7293382663384	4.60260542759523	6.73390923386787	-29.1127626037117	-75.0385207537526	8.2122782563362	-0.501493480850506	3.64203049692902	2.31112149162125	NA	NA	NA	NA	NA	NA	NA	NA	NA	NA	139.692787573764	-30.252069049862	-6.8312502631033	-51.7254821521655	-44.097487923518	19.3539141596755	-10.5705268029317	6.51765795142807	-19.5846091982469	-9.82083572306753	NA	NA	NA	NA	NA	NA	NA	NA	NA	NA
S02120	58.593081731287	53.0150270299037	-38.2607042794258	13.7971540248517	-20.3363656111219	68.5246100974045	35.2969885415728	-38.2456345857713	4.76732660818138	-17.368929261802	NA	NA	NA	NA	NA	NA	NA	NA	NA	NA	103.38736283152	-6.21462317313007	-10.2041380473381	47.2174856961204	16.4039035764878	-59.9449341172224	1.12486834939366	47.1907803345648	-6.65079473208788	16.9309288719919	NA	NA	NA	NA	NA	NA	NA	NA	NA	NA
S02126	-28.2349718685176	107.272059880071	45.4849820369913	36.8451037271167	15.4043096236617	17.5643443816001	28.5509141673632	48.2620157516902	-46.1627802383873	14.1559199906595	-22.0229462409214	119.546947602357	37.2678886650111	-11.0703070673005	20.0278745407812	11.2061692844194	-47.3391799636037	-16.0440338949355	-38.3414201593627	2.0859788549375	39.1904706671847	93.9955100408047	45.4933040507168	13.91251907158	-39.1252943517428	-61.3435650104879	-10.3939474794913	-40.0270572677819	20.1784989489464	7.65496801860943	125.873258772589	-24.0878514939115	8.64293206896576	-16.7793657017853	74.3806590975404	22.1012512796961	-12.2755732425646	-18.2589376219907	9.79379798240499	-7.53255220859616
S02139	44.8287169642882	56.1400563659869	-70.1693916415131	-19.2780171034909	28.3709122349755	-8.75928827610183	-28.5499324114418	12.8724222867097	37.3267223826292	10.7633950595099	NA	NA	NA	NA	NA	NA	NA	NA	NA	NA	100.986069725412	-18.3873094166138	-18.7896611563313	54.1397485876022	35.9742241759036	45.2767096357384	-16.1651799076875	-30.0264996727887	6.32474748352575	-1.13976852016339	NA	NA	NA	NA	NA	NA	NA	NA	NA	NA
S02154	-73.7688157905096	30.0494178735678	52.4625107765659	-11.5858650677365	2.33804923825848	-37.5149677437141	27.5214480414754	-16.7214548143368	16.2201498317142	-6.91756334855544	-56.246010747493	54.2427859258271	-11.1381771632396	1.0407742197691	-28.0606317389053	39.92854523611	12.8389527525124	16.6066314463527	14.9258159152703	19.1969228475563	-28.8187886742067	47.0690288383665	3.00340058130409	-47.3851785368598	-6.46302693400012	11.2731840430017	-27.2195116928908	1.807756371579	-44.4360045042262	-8.51289007929552	55.4595189102855	13.7455925544687	-20.226289190599	13.2231364685705	-17.8041624372289	-7.69295608312074	-39.984495244132	-29.7968395637849	-7.18433887833499	6.57776161624784
S02162	-16.543094617702	64.2933773926418	64.1199545048878	30.9901407593097	-2.92861395878631	-0.678216726823638	16.6367074992819	-0.574900725553934	-32.5114425581069	-11.1221481492018	-2.3870989993866	92.4193284008676	24.9591328130967	-23.0078220032858	-7.41953023145953	16.2921424227468	-5.00862115200526	-6.19028750784301	-23.9287810637093	15.4537277448535	33.629756729631	64.5991167126745	37.9395232276778	-32.1157210859447	-38.2391304847241	-46.9804310512843	7.25372966162833	8.39295845292965	8.62787104094636	4.62694194012343	108.339094435757	-28.7181589925785	-31.5050006997606	-12.1412229516387	61.0140583741018	26.4839820087165	-17.421834810128	8.57990687722109	21.5049042830467	14.822793740551
S02163	44.6465081196339	87.5109171212461	-63.987411440769	-4.23691839347585	8.99345552186196	-12.0015667713853	-14.5322346477865	40.2498281031554	8.78893205328276	26.3211269653473	NA	NA	NA	NA	NA	NA	NA	NA	NA	NA	112.230759954584	4.2895492946702	-15.9625912406841	61.0669065392532	-2.7796537905898	25.4129955571225	-25.1765216688434	-33.5253434269899	12.9482543574269	-1.04018811064245	NA	NA	NA	NA	NA	NA	NA	NA	NA	NA
S02194	50.2376422849424	25.2556036500132	-58.8268607218192	-25.6012568422182	18.9380964843218	-13.1794288213969	-29.4869743886871	-6.65246443632016	59.2731546097953	9.63891786541164	NA	NA	NA	NA	NA	NA	NA	NA	NA	NA	94.1101223941471	-36.9410197223914	-24.9802342526987	27.4547281960179	43.6896089774803	44.0591808987373	-1.41201142484226	-2.31552101096813	0.862012888263043	6.39103349312243	NA	NA	NA	NA	NA	NA	NA	NA	NA	NA
S02209	103.489712042552	-50.3269756117532	10.7050831519638	-35.6291422703694	39.9064973432204	-25.6438985060847	-3.53803030221368	-26.489414788978	-45.5488248763665	7.37284014662033	NA	NA	NA	NA	NA	NA	NA	NA	NA	NA	109.345358645453	-69.453282228024	-6.3395793868577	-81.0769088566547	56.9044710505444	-16.8660314811588	13.9665785083254	13.3724045778229	2.25354884233252	-8.41471341445969	NA	NA	NA	NA	NA	NA	NA	NA	NA	NA
S02229	73.6418218641933	83.395699483187	-31.5207064796651	8.89407992615891	-20.8791106553451	-21.3283926667583	15.1436087245691	-0.393527850070653	-22.0937636885037	-5.54356733691164	70.3943491245708	69.9346272370318	11.1874909212985	-12.823187814974	44.0596185518695	48.8451330170778	23.9012781614226	-58.1946905975646	3.32508441548487	-2.75839190895419	NA	NA	NA	NA	NA	NA	NA	NA	NA	NA	NA	NA	NA	NA	NA	NA	NA	NA	NA	NA
S02236	85.7805351788393	-51.6779281112547	-17.5859895428438	-41.600189943083	44.6070929742958	-3.85012646602818	8.66026782870263	-34.5236896057859	-39.374482443488	26.5734840169348	105.431269761478	-27.0237139508004	-24.1209426572842	54.7803510790932	15.8504711751718	9.34550808350055	34.8154478147692	-2.91873653946186	-44.1021507733784	17.0667353041954	NA	NA	NA	NA	NA	NA	NA	NA	NA	NA	NA	NA	NA	NA	NA	NA	NA	NA	NA	NA
S02241	32.5656235154977	84.0008796713802	-64.908548443074	-21.0920666315851	-18.1775622411451	10.6295911290854	-71.4439971739781	-35.0370930994195	24.4365038929884	-3.82405988850251	NA	NA	NA	NA	NA	NA	NA	NA	NA	NA	98.9047864161022	8.72328776381756	-39.002666607299	74.617847642653	2.71348620532939	54.5540259940005	36.9133803606452	52.9720563232606	-5.07013278319726	-2.25865995952028	NA	NA	NA	NA	NA	NA	NA	NA	NA	NA
S02242	62.6437329848637	59.8490587167534	-28.1696445095572	-0.143787655130354	-11.0610528946651	-44.8652961358122	-2.93218114877145	-5.19775552563982	-5.09037859272862	13.8943404321446	NA	NA	NA	NA	NA	NA	NA	NA	NA	NA	116.807611608425	-9.94447640635042	-11.9261631394918	5.86329202896907	-29.0170260496779	15.592629300657	-18.3327212942776	22.8317628215371	-11.9632229443163	-35.9681607131041	NA	NA	NA	NA	NA	NA	NA	NA	NA	NA
S02243	68.7177213171299	79.8520982284078	-30.6427206444479	9.04080610391386	-0.828515751183088	-21.8672062066365	21.0178061046297	22.2329206923533	-31.8164775970575	12.1954429876501	NA	NA	NA	NA	NA	NA	NA	NA	NA	NA	127.754988588736	4.11338539630255	-1.44594527814183	21.4773671911536	-22.933035019859	-22.6990631371742	-24.5316727039862	-20.83832761878	-3.72875179463828	-4.13531716848881	NA	NA	NA	NA	NA	NA	NA	NA	NA	NA
S02249	90.7977274089882	30.8289265159767	-6.88528381147421	5.94019960868455	-27.3002238590159	-36.2384308897469	8.89725448467291	-15.3928342244333	-6.27850173042641	-12.1308146960437	NA	NA	NA	NA	NA	NA	NA	NA	NA	NA	128.495553939095	-28.6509263056577	-9.75206101209317	-29.5390038192008	-27.8350014139968	-10.8483138384436	4.00885756948212	26.6098775365647	-16.2889106535223	-0.0211552667421954	NA	NA	NA	NA	NA	NA	NA	NA	NA	NA
S02259	85.3022484743072	-48.2885959859035	40.0604968608778	34.1344176229374	-46.5830473998771	17.3235929921986	12.2136580830172	3.37460717261739	2.97054271671456	2.4165004150108	112.90200029952	-9.48224255827128	9.66686128156445	-60.7315142450698	-10.8110446323513	-1.90118716025002	-6.5970264842795	16.5799624152048	8.6961348264862	13.3632773270609	NA	NA	NA	NA	NA	NA	NA	NA	NA	NA	NA	NA	NA	NA	NA	NA	NA	NA	NA	NA
S02261	93.6516713652848	-21.055168821781	2.04122148387689	-14.0018744769466	36.1453028986721	9.47550548343712	16.3468750902164	95.3925521493669	-4.2586633388575	-10.2320928543053	114.46282309235	5.87765310379619	-7.11172562521231	40.5592228038418	16.1914867675156	16.1641550645949	-84.6682777822327	-33.3371636156129	0.764858627691472	-17.3744512254715	NA	NA	NA	NA	NA	NA	NA	NA	NA	NA	NA	NA	NA	NA	NA	NA	NA	NA	NA	NA
S02264	98.1322737631412	-70.6858592917858	9.62206825024639	-30.1478275351216	49.6033166110368	19.6799931941907	-30.6094729804877	69.4961281775204	-7.61335745185023	-40.8327231134765	128.846715094047	-32.5445537511634	-21.6865612820098	61.7660744793908	-13.3408070444794	-26.0958261079204	-67.5081206821436	-27.2419097443251	14.3527849708143	-5.23776410950656	NA	NA	NA	NA	NA	NA	NA	NA	NA	NA	NA	NA	NA	NA	NA	NA	NA	NA	NA	NA
S02265	110.252481591259	-61.4473305602108	20.3848344697652	-19.7404128577143	32.3534868779836	13.4987672961445	-1.63513969346945	51.9344938154123	-25.9578404356321	-23.9093776563946	138.395528257362	-20.2292245074399	-17.3142459282207	40.0548988515759	-7.73172929409441	-9.45562729539671	-53.608068575164	-13.859254860431	-5.08759565932931	5.99973431913738	NA	NA	NA	NA	NA	NA	NA	NA	NA	NA	NA	NA	NA	NA	NA	NA	NA	NA	NA	NA
S02266	46.6921685875345	2.39312010268741	-7.16721187718468	30.650216987675	-40.008799519865	90.9673584500262	27.9642037622669	-6.3848141731675	22.0861156795005	-8.39061708801619	67.209102730465	15.8276567688765	14.6353843756604	-57.629909110981	80.3731883691564	-30.1061772724027	-5.2616009295559	25.9493189831	25.2827441679302	-0.000806112557427602	NA	NA	NA	NA	NA	NA	NA	NA	NA	NA	NA	NA	NA	NA	NA	NA	NA	NA	NA	NA
S02267	62.720742750327	-13.8487103871215	24.4291004579043	41.3470477946422	-40.8867251507922	83.030997957771	-12.5094555740799	10.7703422366281	8.1086438930874	8.68611334448554	88.603020402556	15.0419959512306	19.1615296597064	-63.799432040853	34.2899292492724	-56.1300269703718	-17.3559920562926	8.0183285269713	8.86614376661059	-14.036142354175	NA	NA	NA	NA	NA	NA	NA	NA	NA	NA	NA	NA	NA	NA	NA	NA	NA	NA	NA	NA
S02268	95.8275871448425	-59.7519532517913	43.3527746164723	16.9579743730381	-25.7431609178103	1.26039174469424	-32.2161881196933	34.4575300006794	-2.48045917533982	18.9483213499077	125.051767152529	-17.9776574171381	-1.28347114048419	-32.5459817893665	-44.9610832488091	-20.9341777290794	-21.0639641645463	-14.1735042769084	-4.18860589901035	-4.96160847491482	NA	NA	NA	NA	NA	NA	NA	NA	NA	NA	NA	NA	NA	NA	NA	NA	NA	NA	NA	NA
S02269	101.39699935177	-18.3221719277453	-30.3112246987626	-39.5664480115916	50.6366421037747	17.5757238170806	36.367037527041	22.9272361531152	-31.3854009101089	30.4908880404086	116.467749777859	-0.136582321278362	-19.4981740728366	59.5329426846598	53.9526180884632	19.6038105267636	-16.0577737452586	-14.6596228129016	-48.5958924262657	-10.2983277781912	NA	NA	NA	NA	NA	NA	NA	NA	NA	NA	NA	NA	NA	NA	NA	NA	NA	NA	NA	NA
S02271	52.2554088506126	-19.3282728351309	-31.1547572624724	-11.2375575008913	42.7751084509878	42.2311643625876	49.1314278430955	16.3654258319271	60.4528839787428	-22.1258513597798	72.1251448089406	-5.66008842387092	2.40260990784766	44.363105805424	70.5185583524901	11.7220227898227	-17.8674525629882	44.4873234762225	52.2243402431573	-28.23647904128	NA	NA	NA	NA	NA	NA	NA	NA	NA	NA	NA	NA	NA	NA	NA	NA	NA	NA	NA	NA
S02272	111.846731566366	-56.2353090621805	30.4635458865119	1.02138177345002	-4.28680360783949	12.279762970862	-1.43650150090428	7.54013173173351	10.6486217406487	20.6127129188876	138.76950990337	-13.5792699362691	-7.85369724764944	-7.64834007778819	-16.2875542981031	-6.81503710404296	3.28450092880923	9.1047135316405	-6.00828713845907	-14.1563347899831	NA	NA	NA	NA	NA	NA	NA	NA	NA	NA	NA	NA	NA	NA	NA	NA	NA	NA	NA	NA
S02284	74.5036603503155	72.3542715206131	-14.3060505430405	18.9995076961732	-25.4859871336642	-29.878552829223	-5.93014667801988	12.9554500751579	-28.4434824272516	6.66139560540152	NA	NA	NA	NA	NA	NA	NA	NA	NA	NA	129.04986438153	1.67947141258038	-0.560425555634846	3.66808640450993	-47.3250112114942	-4.18927090919232	5.17958157851819	-11.110664364257	-0.825471979089375	5.49482429872014	NA	NA	NA	NA	NA	NA	NA	NA	NA	NA
S02285	33.6550981845354	72.621276128954	-60.7124206326854	-4.38054089477223	0.936689739607916	47.7579982680516	-9.57200693190272	-20.3885957803001	-12.5310999532594	-20.5840762513278	NA	NA	NA	NA	NA	NA	NA	NA	NA	NA	90.5174797027433	3.93133411629689	-17.2621414090429	69.8328257287671	22.1016723619113	-35.1751313174786	27.1082590841002	29.8573020849891	13.6820302529975	-18.5976588884168	NA	NA	NA	NA	NA	NA	NA	NA	NA	NA
S02286	107.047978225425	-43.6071179669228	-6.76941656927612	-44.0775564858043	54.1344530262052	-4.02332003679127	1.23450515770078	-7.37245471195082	-34.2629172482636	31.688740223532	NA	NA	NA	NA	NA	NA	NA	NA	NA	NA	115.310388133291	-68.1900753865998	-10.9106382547337	-58.0161606195489	77.8890625196076	-22.6189304324107	8.55305191785625	-15.1582937142915	19.2047967303365	13.3217417574931	NA	NA	NA	NA	NA	NA	NA	NA	NA	NA
S02287	68.4881233133128	64.1002552027124	-47.8151246581771	-6.5064712290618	2.91401256867754	-11.2154186498491	-26.4778844635051	17.1687770937866	-12.5541757474787	8.9172339599176	NA	NA	NA	NA	NA	NA	NA	NA	NA	NA	122.881529593685	-11.4578855268943	-14.4072770334408	32.1404046681096	0.449605500777014	10.4144541638765	15.5484317027067	-15.2978781466783	15.1631709922026	-4.67672422611219	NA	NA	NA	NA	NA	NA	NA	NA	NA	NA
S02288	110.577622913908	-40.8435254808213	-14.4990464358665	-42.8286539451962	45.1163307889742	-34.7535350979378	19.6991572906701	-30.5339483639322	-15.2416901759967	22.1826789503829	NA	NA	NA	NA	NA	NA	NA	NA	NA	NA	122.576160210627	-77.6751068661333	-15.1212458585237	-65.625736804581	68.1322054392986	-12.9410467778034	-10.6094108093554	-1.32991610819181	3.83653421045798	-5.52169463024544	NA	NA	NA	NA	NA	NA	NA	NA	NA	NA
S02289	51.4709432886278	94.9987896039085	-49.4825151443415	7.41980500037973	-20.6767603372455	20.343391371028	-28.7911890210734	17.7464050671486	-18.3746002835367	18.0945505443537	NA	NA	NA	NA	NA	NA	NA	NA	NA	NA	117.607905460938	15.3279028452703	-16.6836966322257	63.6436207220637	-20.7010680087178	-15.591896975973	25.3024392769176	-12.4408471347781	22.5295466622533	31.421719591025	NA	NA	NA	NA	NA	NA	NA	NA	NA	NA
S02290	74.3414598757439	41.9314466641273	-39.4088765957131	1.03447887973471	-4.73856502520727	-3.08306989868517	-22.836576680487	27.4300271267787	11.0521388193772	33.7670621431147	NA	NA	NA	NA	NA	NA	NA	NA	NA	NA	118.206353617645	-24.5598721231313	-12.1022819888903	22.4646084405327	3.35374364274106	9.22964533681378	8.1191481703197	-27.2703915824596	22.13977482609	13.9862119929598	NA	NA	NA	NA	NA	NA	NA	NA	NA	NA
S02291	96.6273597629643	22.3989200941369	-16.8616605360531	-3.06782906007384	-19.9959893562995	-36.94888025459	-23.9020837238907	-2.78716299993822	19.4018081774491	-0.326972641177946	NA	NA	NA	NA	NA	NA	NA	NA	NA	NA	131.847369940549	-38.198850295459	-15.1965422467715	-21.3840990127781	-7.96687694538711	18.5844440601858	21.7439913889678	3.99428119849286	5.0269895257383	5.55754718694505	NA	NA	NA	NA	NA	NA	NA	NA	NA	NA
S02293	58.4726550986423	83.1467906718709	-82.0802973091837	-13.5164138641745	6.98492092167429	-12.3811272789721	-3.83048481204768	11.6975011847765	35.6600457876807	54.5684414700409	NA	NA	NA	NA	NA	NA	NA	NA	NA	NA	124.586803710262	-10.9784947765034	-27.6397576475669	70.8586156515574	15.0421602274666	35.8213792631015	-37.8396772257442	-40.2344623003633	1.25287191704403	29.4532004054539	NA	NA	NA	NA	NA	NA	NA	NA	NA	NA
S02294	54.1128779305333	83.5008778626116	-88.382601685275	-15.0820009835114	8.8303780306463	-7.69770911879278	-9.08265023904715	12.0333571125762	36.9555654321018	54.6624084140976	NA	NA	NA	NA	NA	NA	NA	NA	NA	NA	121.08676608586	-11.3669864338096	-29.5924374088478	78.4710127489749	18.5201222107581	38.2785921546746	-34.7008374379938	-39.7340933107053	3.17684296465585	28.6777879265678	NA	NA	NA	NA	NA	NA	NA	NA	NA	NA
S02295	35.0009100632769	78.6661875304575	-57.9666353166657	-1.74030542465236	-4.28758893311168	17.1374461772992	-40.822559015574	-7.77710520257857	-21.0321196679073	7.77766685441183	NA	NA	NA	NA	NA	NA	NA	NA	NA	NA	99.1336457781338	3.40877285703492	-15.7159336730322	62.5678768713198	1.91082380900792	-13.6024283134611	32.3377957971739	17.8701661966845	23.3494122362171	1.71227995262797	NA	NA	NA	NA	NA	NA	NA	NA	NA	NA
S02296	113.126711167036	-41.2044402333649	3.45079664810521	-27.3548465865002	30.6707036859932	-16.3713021783582	19.0904644842988	-15.4929251632034	-55.8820128974762	21.7397941797038	NA	NA	NA	NA	NA	NA	NA	NA	NA	NA	121.996557864005	-71.119649680589	-5.81773824530883	-76.0536356522512	50.9650518536526	-45.4903953562456	5.69096750661882	6.3473086502088	13.5256177331838	1.39653777595067	NA	NA	NA	NA	NA	NA	NA	NA	NA	NA
S02297	12.484130655398	90.6153756330953	31.9473417312295	35.910209249767	0.117402615990207	14.9487326206634	21.8810726367648	34.3451729335117	-49.7605293585095	5.79609337331038	NA	NA	NA	NA	NA	NA	NA	NA	NA	NA	72.6316105545194	61.362987895997	34.9433533477821	4.73264192141513	-38.3584945246524	-68.6387546381321	-1.10793682715055	-24.4286134848324	19.9890080595966	8.21857347548051	NA	NA	NA	NA	NA	NA	NA	NA	NA	NA
S02298	57.1991794455909	-17.2014531413785	-10.9981620626065	-7.59717031887358	55.7416273825996	27.5641850919371	36.8992451987033	29.909507751051	37.680458401258	14.2080180572392	NA	NA	NA	NA	NA	NA	NA	NA	NA	NA	77.4333708541793	-38.7701420962748	15.4203044382862	-18.3107872776682	74.1193117963425	-40.9317520441163	-26.7422378481934	-29.7646761032945	-9.1552130023414	56.4468736847648	NA	NA	NA	NA	NA	NA	NA	NA	NA	NA
S02299	112.856852225637	-6.98862210727877	20.8094316531703	9.55213483584008	-29.3850677733718	-36.0066677771275	14.6089592965289	-7.11161362260571	9.64420698936506	19.859878496096	NA	NA	NA	NA	NA	NA	NA	NA	NA	NA	131.86034292162	-46.6140511726725	-2.49016132988972	-68.3695580435017	-13.9435127277848	-8.91991480808856	-1.82876261573686	5.48574085447513	-11.153209654421	22.697508696093	NA	NA	NA	NA	NA	NA	NA	NA	NA	NA
S02322	56.3820950033361	63.0828421513164	-24.6080679790718	5.34651460330621	-15.2061020204908	23.8867110079185	14.667574976673	28.6596476115486	-37.0681006948359	-18.3185170548292	NA	NA	NA	NA	NA	NA	NA	NA	NA	NA	NA	NA	NA	NA	NA	NA	NA	NA	NA	NA	NA	NA	NA	NA	NA	NA	NA	NA	NA	NA
S02322	57.6796969518113	61.4200214244741	-32.8586953214212	-2.87261093173764	-8.4734234111265	22.5676803313483	14.3421833094198	5.62288528037068	-24.26060068482	-28.8852053432648	NA	NA	NA	NA	NA	NA	NA	NA	NA	NA	NA	NA	NA	NA	NA	NA	NA	NA	NA	NA	NA	NA	NA	NA	NA	NA	NA	NA	NA	NA
S02323	-93.5493933825037	-67.713773098372	-28.9088496780279	86.9664048646317	33.0282219254184	-6.88095016302793	-2.98438099777159	-14.3383080299734	2.28187711518963	-6.45445913448384	-63.1789100220621	-69.7442771266672	92.6175939434731	10.3103550568732	-2.59676422693123	-7.99771363987782	3.758907366022	10.6461284707242	0.0305537813810561	28.2923615288059	-75.3117060105057	-77.7633034894033	85.1417261440742	9.51222931628386	4.62394279901592	-6.29083178407443	15.8497531048259	-4.78044735177252	-19.1045246426036	-11.5228704008918	-58.3364918091867	-104.149333337099	11.4618069808601	-34.54513158966	-1.34645257690908	2.54016596816158	-2.45665066043431	3.85347221147636	-11.2270383889172	-0.727528992742557
S02325	-139.089010478711	-56.028767710729	-42.8576020672238	74.675531758157	29.1080610432223	-10.343655743354	-3.9404492590345	-18.1783046010104	11.0867595057891	4.46063333251567	-110.707600466135	-70.5373071774528	82.3595771249315	11.260810038242	0.120638463184836	-1.88198611132603	17.9596344453096	8.29839707980638	7.41859760923223	-5.11610668007915	-113.355442586875	-64.4256787856649	72.2839757461658	31.1546853596285	-1.44916508775209	14.3775759593569	-8.1059899405069	9.18569556467349	-4.05883456308513	20.2315361126504	-78.0347368417451	-76.887972950416	42.4272814670734	22.7629520568472	-8.0495449178584	-1.167018438324	-5.54986930941187	6.55665188810501	0.912614472642362	-7.91988958988706
S02326	-150.90784888045	-48.825986785846	-14.5751592196336	-47.2830715653154	-30.5977055527182	-7.50767718959757	14.9815276764203	-7.61398880970797	13.6132382223687	0.756824781124405	-124.223241517628	-54.2149276801912	-54.3855103995903	-9.81799963337701	-0.16594384007853	13.767498018667	12.2661659096203	18.6512403607873	6.30630810119509	9.04140443638143	-126.168506238171	-24.5184214455376	-57.8619203048733	-10.2029688821991	3.14793109748981	-6.74683175596389	-10.7325288043801	2.94814649858707	-8.43921720940578	37.967206089011	-75.4107799412457	59.1658316034166	-11.0163176812929	4.92293805829788	2.53660842675797	-11.4235924963465	-27.5039846102713	34.3279578702859	2.82632323637526	6.43533704046027
S02327	-68.1563595935941	57.0229430806038	62.5889491114294	-22.4884199403529	21.528949742328	-8.25033713700667	-23.0174351462481	7.68386680224732	6.15696932385663	-26.9209486115058	-51.9325310086074	84.6948118264463	-17.4157919260902	19.6244519402649	-30.529031205461	-9.31032869719975	-9.09182783995479	-19.0355960571754	25.2605052902178	19.5978631100757	-15.6769312285214	81.5453981370522	4.84483667226	-30.1052954001187	14.2668133183649	29.834308924854	25.5863673665608	-19.3983149741967	-15.8565239736524	-19.1414558260878	90.2466741695789	21.0733169383109	-8.06759687746576	-7.8170917104597	-47.6912649452713	16.6964786113494	7.18318067166256	-21.2687955822724	-10.1687639839219	7.82676328658528
S02328	110.191986522551	-5.97964593924271	11.9652514880146	-7.46299258440697	-9.82696856461932	-66.8614536082792	22.5178369738092	-20.8296312739723	3.15493581720827	-11.6846962642954	NA	NA	NA	NA	NA	NA	NA	NA	NA	NA	132.46065568769	-51.8636160755758	-7.11057446479508	-76.6750219139992	-7.30152784229626	3.73760967417192	-19.2410087822922	13.6697429359766	-32.5943323886385	5.68265232698545	NA	NA	NA	NA	NA	NA	NA	NA	NA	NA
S02330	-68.1875908101985	58.2951611898095	93.8385025425035	1.98268163603715	14.4526586691434	-26.5490595843789	-11.9164289248735	-3.56190060642592	-2.41704974237297	8.21027156469401	-51.3972033779499	96.7881779219612	1.26110353961803	-1.50758109881626	-62.2776180993247	-0.947249695482478	-0.922563685995891	6.5330434147038	-4.5984463963152	8.96553507089006	-15.7231074384288	91.2564738917667	29.8724987424969	-59.5534190694742	-12.3999683857895	22.9479489359212	4.61299722538744	1.87987230574814	7.13534870204034	8.81260091159347	105.535747249491	5.84241192221429	-12.3636505284164	32.410365006292	-21.300760712476	38.1727502206722	5.03719367105245	17.2125040551685	-12.7993839140188	2.96434468366014
S02331	-69.7585954030215	84.6757749514493	59.1714952341724	-5.63920634655354	28.8989987805597	19.9757641206093	-1.1722527742417	-0.485526494412488	-0.538125643082539	10.3652708846955	-57.6116552639103	109.652025354701	2.65347171476905	13.1089140838971	1.21516110625453	-17.2639483245786	-6.7765834506477	7.55845679329208	-19.2406806053859	11.7175653748393	-6.92600765565765	101.792478719136	21.3341886359256	-4.2222057032254	16.1943454894737	-19.0426855552823	8.68154180711706	-20.6279206040834	9.73058180262554	2.19023537375471	110.858251105979	12.7839462381488	17.7094504347983	-26.7538761854876	24.1589220577717	-0.237568295545175	10.9431676283566	4.56905102478835	-41.4574791606797	-22.9812662051936
S02333	-112.068145063149	68.5840998276677	42.232031194833	-24.9491292861704	33.3343372479617	3.7805439403099	-2.83463298237532	1.36138961957145	21.3268405852828	-10.4453867053923	-98.0392981269877	83.8612057663545	-13.4397598450762	29.2692971714205	-3.89069609485722	-8.48402873297862	4.60135175562084	-0.324378010152993	30.4587401889167	16.7158517905749	-51.7426307049742	92.2544400557254	4.14093322284201	2.20501446452105	26.9140849523085	25.0558626227093	-14.0446491278046	-18.485196851242	-55.0831280928702	5.22810554346376	71.7703291889491	36.3167686282638	38.9192073270384	-0.835251273450202	-40.8768236755617	-22.4101530415087	-47.7458950421285	-40.749626629358	-12.9310657137556	11.2801966332539
S02334	-167.748102977903	-34.8920480177334	-12.5847206660427	-50.5320896877633	-41.5945618364326	-5.71625385233762	14.5296307394889	-6.41892826830315	-3.33881181184776	10.1718678689548	-142.901512920136	-43.4804009722405	-60.0344137006067	-19.9595638934569	4.42785829303018	11.1517142329269	9.33441279381666	7.02656738596192	-10.8465918469313	4.9211279774279	-137.662644532963	-9.11806697107973	-65.9938614360185	-3.59716055184431	-10.2898229156704	-7.99545651962537	-11.2902677776089	1.02816931991588	-3.19087452367128	18.1118977847846	-73.9342179966184	76.0360901305116	-0.0743885011463041	6.75677157336618	8.36221574605444	-3.55637432715079	-14.186224568576	15.5603872449317	-2.60729213543339	4.13060835224371
S02335	-75.995254000187	78.7021795560808	50.5433669839625	8.29446878998759	23.4396509065761	34.0609134014722	-7.81711652755269	3.1676753672798	0.243793631698503	-14.204798974916	-61.3600554456903	99.2564368349402	13.2063422461025	5.72291872023745	11.531753721309	-27.6636685948992	-10.7152065434374	-2.25262108946855	2.1173955975857	0.832305453356273	-16.5635774147954	94.2792834996272	27.7257704644099	9.57615339269885	9.70639483209394	-13.096285684706	16.0166313708836	2.68989473659966	9.28619784551292	-6.86777517292422	97.6274870188888	6.1958040287	25.6432283447822	-19.5473890531659	17.7463095428502	-2.63637683536171	16.4802356351771	10.1802957182324	14.1998100710007	29.195216035872
S02336	78.6757374400501	-53.8067283448277	18.1493243867967	7.76603716570991	-29.3255292579447	71.6709110119832	-46.8634623061449	-16.654724599476	5.00080339720013	55.7574331802346	107.415536006946	-20.4323281601583	-8.80984563997802	-39.615530238873	6.43655578310969	-80.8995756709682	26.486193606517	2.22617205211616	-28.9752234217067	-32.8279038803202	NA	NA	NA	NA	NA	NA	NA	NA	NA	NA	NA	NA	NA	NA	NA	NA	NA	NA	NA	NA
S02337	-90.2488243431728	53.5903704425797	79.2657697011954	-8.80604568458766	23.5264617016795	7.43642133260086	-37.6677654259951	-16.8038336046868	9.22847116856823	11.0717915742433	-71.6831044462798	86.9713033124048	-5.45260476508837	8.9947013340678	-45.1803005558202	-39.4792577459636	10.8562760275132	10.9065259465328	-0.55463124543236	-4.66107066000669	-37.6781807752634	93.0558613052841	22.2629861945919	-32.3958680678455	17.4630674246815	29.1447858789582	28.0775759047216	19.9311396681484	29.3725854692969	17.7925721049687	90.4377618671136	17.5771986011306	11.0697385580885	22.3141376555543	-31.0402089590839	25.0185293716147	34.0693683463957	44.567775736465	-8.6298075315634	-4.5611998705057
S02338	-152.07246150519	-24.7207303649892	-0.344354444724167	-48.3685535013841	-32.0962286802078	-0.457299072697277	-0.637448070161305	-2.59776929726089	-4.96905024674578	-4.13746478273225	-127.734090388157	-26.9293112625231	-56.2762530775785	-12.8715793516506	-3.19383909954626	-2.27342886451382	7.2544548851369	-1.969578846842	-0.145889682280814	15.8174767656093	-120.253165966405	3.4945905911806	-56.4988560058734	-7.44682557739834	-3.61900386798955	-2.96454143356188	5.84708528663769	0.6520582027362	-6.47192174998949	27.69859579645	-50.4151966284449	68.0687964709134	-2.09548129032942	-1.52446208996614	-1.53216578759655	1.80803195953531	-17.7724375467853	24.0499681159543	-15.1097510886292	16.7964163245895
S02339	-107.196335314579	-40.0212334506651	26.5637990677035	-32.1928288707693	-45.6538460328797	-36.1679999248412	8.71835908201857	10.6594579642046	-9.59992151214616	-7.94818340781656	-81.1462382936324	-28.0219417152261	-48.4748449188811	-30.4427327899714	-39.4057192987809	27.1796468473768	-0.542770489406459	-6.24702892363074	7.87151690992965	37.9413290665025	-84.5989465366942	-13.9976342892245	-44.3448648250257	-56.3576502146715	-29.6078506227087	-6.31466164977218	7.12929290562182	-17.8948030103746	-28.0674935415291	51.5563423006029	-35.2263581957738	42.6073787162773	-53.2663892321373	-1.05758154183758	-4.35453437536818	29.4191946466348	-63.9567862369819	29.0361098174816	-4.54890462137192	8.3553513584813
S02340	-14.1426514252311	35.9526003749375	16.5310247161346	19.4466671456209	33.7465016712603	-36.1335799056879	51.5984143237326	-15.0074539160614	54.1603132523818	4.25578309826653	0.784223423818557	51.0903999106057	30.579615111626	25.065055759245	4.15636051185272	67.662623866769	12.1577629140926	42.0505302453273	24.6963054130883	-43.163336574803	31.5268418691587	15.6992878182155	34.695024597521	-19.6744599376917	10.3049523189823	4.29461926439879	-85.1067828344771	34.8658884041274	-25.3393404427082	-31.6849716274579	70.5041414668441	-48.6115425676974	-46.4457974698368	16.139127523779	27.1268733027084	-86.8983649990893	-35.4571305548414	-30.9395412248453	33.8203068467588	1.15672204050265
