# Supplementary material for: Integrative and comparative genomic analyses identify clinically relevant pulmonary carcinoid groups and unveil the supra-carcinoids
Source: Nat Commun. 2019 Aug 20;10:3407. doi: 10.1038/s41467-019-11276-9 (PMC6702229; doi:10.1038/s41467-019-11276-9)
Supplement: Supplementary file 6 — Supplementary Data 3 [file 41467_2019_11276_MOESM6_ESM.xlsx]

## Sheet: S3_PCA_based_on_methylation
Supplementary Data 3: Principal Components based on methylation data
Dictionary
Sample_ID	Samples Ids used in the manuscript
PCA.LNEN	Coordinates of samples on Principal Components (PC) from the Principal Components Analysis based on the LNEN samples. Ten principal components are provided (PC1-PC10.LNEN); NA indicate samples not included in the PCA
PCA.LNET	Coordinates of samples on Principal Components (PC) from the Principal Components Analysis based on the LNET samples. Ten principal components are provided (PC1-PC10.LNET); NA indicate samples not included in the PCA
	PCA.LNEN										PCA.LNET
Sample_ID	PC1.LNEN	PC2.LNEN	PC3.LNEN	PC4.LNEN	PC5.LNEN	PC6.LNEN	PC7.LNEN	PC8.LNEN	PC9.LNEN	PC10.LNEN	PC1.LNET	PC2.LNET	PC3.LNET	PC4.LNET	PC5.LNET	PC6.LNET	PC7.LNET	PC8.LNET	PC9.LNET	PC10.LNET
LNEN002	-47.4100137928338	35.1979322070641	-48.0397947767953	-27.8318907167839	11.8831274448063	-40.5817192390745	34.0474978013927	-7.08771902935653	16.1477286676794	-6.73468723167039	-52.8083861045062	26.9018929770629	-52.7347251748292	37.0275497207334	-3.06466804773905	-42.7521525500825	12.8850222606733	-15.2887599380808	13.1274001839367	-24.6533901905046
LNEN003	-33.1330065720046	-14.1138195760805	-22.3337437262659	13.1166485840148	3.21848412402271	-1.06220564575454	-4.00416963441584	5.27546508057504	8.00351028501119	-3.24533079826251	13.0623099446225	31.5387460961635	-1.44642427692872	7.68863867592612	0.530328448568019	10.0328795815718	0.695735943937969	-6.76762123007325	-1.1158670073166	-3.07166380735993
LNEN004	-44.4238506062403	-13.0177405302613	-18.93501116148	18.734215886793	1.20951288373333	4.58645525839774	-8.25594441455247	1.94454892727466	9.41874185086968	-3.9985477433269	11.7898244265928	37.6796345270252	6.22727126377909	-1.80004743261492	2.42660490321065	10.7281466933638	7.52742046593316	-5.30632230449121	-2.42627311301336	-0.758068312050158
LNEN005	79.8681330616268	19.7989776038303	20.2842072775253	19.2068907674331	30.4495206013728	-9.3120496373408	-14.9828643593867	4.33578815967229	-2.57248276380567	27.9242345305244	-7.11422207936128	-47.9327416122113	19.8349076718401	48.3716228092291	7.98378312556882	38.8010776242005	9.35475691853653	21.847762455252	15.2681860684085	-20.3131276447581
LNEN006	-40.8722269923842	-0.916478199511742	12.6031704834088	17.4144099138869	-2.8685495055392	9.94570758306371	0.0705599789766612	-3.49754339876362	-5.2406295437695	-4.79259954211496	0.918762137125643	12.8506983253577	22.9904185510103	-16.1677671431254	2.00443243750007	-10.8105247676007	25.9028001849533	18.5060003060535	1.02655294529911	4.3111335498685
LNEN007	-48.2279845785214	94.8166774248527	15.9371013501381	-9.11955432843628	-0.926967294480661	13.0253305428798	-9.32931203576878	-2.62597402130703	3.0837225467044	2.57352832083731	-111.827030993066	-12.5249021589951	5.62896811835127	-19.9709707327588	8.98870602295056	4.18947037938132	-7.26025094573544	-7.65115859138349	-1.3663335533739	-6.08973692411189
LNEN009	-4.34957679731374	72.0768776898046	28.9978969267618	36.7953493760799	-58.028188937045	-67.3165194715186	-20.8890083655271	3.86977148844532	-24.6051299328976	11.5843526840724	-76.8269030761386	-14.6379460482377	49.4839834454114	13.8213875690234	-80.8992147961094	2.25935074551283	4.11512218112649	-3.01484242377253	37.0400997981143	27.5352321500738
LNEN010	-49.300702556148	108.994603222222	18.1775006225419	-15.7081328411113	-5.02572366985277	18.8300661885098	-10.0279983371058	1.73386774737642	-0.166659664079432	-7.55120693769131	-127.409782797484	-19.1593143958587	4.75888647208726	-26.8606244950792	6.70693309036734	6.32033131883255	-12.6406656738257	-3.6292584294712	-7.97811586101996	-6.06090040445949
LNEN011	-52.6001666305914	-24.6472559313868	-8.07316182635559	20.1387619095402	2.11592220115797	5.83312235066149	5.25691735353809	-4.36527450427662	-4.82978817584467	1.55011377333179	26.5447871228908	35.495759587449	11.7919195987849	-4.43668439196273	7.38113040367946	-5.02781608635984	-4.96309456145132	1.18534935090866	0.846722976719921	11.0131576494732
LNEN013	-4.27633540486971	-36.2926682779857	33.5480857462583	-18.9924111651201	-6.05042154209497	-17.6291645081626	0.193042898651888	-10.581156148285	14.7351307638094	-13.1191880087987	41.4081725173531	-42.7391894171701	-2.56538932014897	2.7654182151042	-12.2978535728131	-9.48135540686862	9.32029031761233	-21.3617137906635	-11.7197638632787	15.5057431203328
LNEN014	-53.5144353966281	82.8277208772069	7.94073423263932	-21.6082259196795	2.80456506560802	8.23507719132032	11.608436077131	-8.56518513620021	-11.6103497020214	-5.04400481748976	-101.012236245964	-9.91014518380754	-10.9090434926838	-16.2621324664595	12.7292650363505	-20.9105525816712	-12.6633534354651	6.4253880259469	-5.75724118846128	7.13234924156282
LNEN015	-31.5796977756036	75.8524641783359	22.1011713369814	-13.7334635369128	6.32602535147752	12.675434192418	5.77972696092391	-5.27427815830277	-14.1243572482813	0.91474054988459	-89.9037284740838	-24.8442769319188	2.45511674580626	-10.4039091142791	13.7584032388987	-5.89600376898563	-14.7440471920373	5.3411124732268	0.621561220481809	12.8263057240566
LNEN016	-2.54633666504891	-11.7818682352086	6.08487450783692	21.6510082344109	21.2001729062032	-5.19536103041051	10.7298840514645	0.666266494309464	-9.57132556179987	1.24007180403365	15.062521560022	0.27205279108446	19.3548195481634	26.390172119232	12.0876350005528	0.977106695537738	-8.71054412870047	9.24796689193911	4.97508125995376	-4.70187649486187
LNEN017	-33.93693985121	76.9772259764606	19.7153799659713	0.352363082605709	-4.45499574854001	-8.96259566497148	5.59008800991385	5.14520859024136	6.11768584137918	-16.3229181507299	-85.9347827023953	-15.6260327657404	16.4677687986168	1.98044165554066	-8.30359285645576	-10.5911636687601	-0.37833598657179	-3.36795314335437	-8.06895987513389	-26.8192630949141
LNEN020	-25.8907830354759	84.8485880224403	33.0003614548783	1.39634464100734	7.94785580364344	18.6590231100021	-13.8676780093944	-0.281422574796371	2.13816870472808	8.65820457600059	-94.1371118010064	-26.2932577930383	21.5764699070825	-15.749492831437	15.3730236720233	18.9559405631154	-10.8545274321046	-7.47788317402023	2.13220132867438	5.39748150650676
LNEN021	18.3344940458349	-23.0540077932626	57.7757349209927	-5.19732064635966	14.6939082556889	-4.37699713610388	13.0862568356996	-8.08197317185567	3.87583912334322	-1.0687654571898	32.9347527103355	-59.0044582362609	19.5857519367652	11.686238974708	12.8448977317991	-11.2829440918637	5.77168716553215	-3.33143219002215	-1.28231072301777	12.2987734387601
LNEN022	60.6094736457872	8.97832281846003	30.7935354701719	24.6948540129907	-28.8551820939145	5.06864809101787	40.6878056005873	-9.54199115550833	-5.45367647523243	-7.82739174649114	1.88193095790873	-35.9896659856122	30.5614271895213	37.9451270655297	-25.0895975611952	-10.6246022935321	-8.72585823270843	28.4431724710463	-37.8087582787609	-2.41281572858253
LNEN023	-57.1124898738961	6.74705661679909	2.49956879585742	30.2463579359788	-2.20890181281652	6.35482182835237	-9.99765911841564	-6.37232020615743	13.4978854322471	-1.68404273565283	-8.89186692704982	34.1288931889039	29.2948596391798	-14.3538011921114	5.82814375889724	0.352416403873806	18.0545663193708	-8.33268791631265	3.49160374882075	-4.46147204687732
LNEN024	-30.8148795997399	-29.4155300638524	-5.9906483654296	0.118707216718292	7.11584623288077	-4.3669894494387	14.6914352122845	5.80133753470155	-16.0147174596127	0.161630481303609	32.7718446719685	6.21151472912682	-5.54403226753062	7.16821837321229	6.60333180338452	-9.09349846052194	-25.6603210085635	4.38366957020095	8.77000119346749	3.96701678372235
LNEN025	-48.4924408680153	-19.6172798313231	-13.5968698027934	20.5584616024404	-4.57790213090933	-1.95185666332875	4.30358015769257	-1.78539542566627	4.41524683900069	4.53176299541701	18.552289877183	36.3692463574006	9.13930783787912	3.04920598210779	-4.06717779941235	-1.29203685704073	-11.9578155790843	-10.4299250021605	-9.52519717760971	-7.58068201132262
LNEN026	-25.0882907940476	13.2411210702297	-39.3859692788429	-33.5363468633725	0.397159042477967	-13.7614432354589	-12.0389109045139	-4.45177096735901	10.794698499504	16.2096954429346	-27.2712712244834	9.72656657937005	-55.442393398881	10.4422140734613	-11.1243057260773	22.5743798390477	13.7057846345258	-8.39560184454499	4.96041601368172	14.5148371697569
LNEN027	-30.7541937645237	-43.6243869426934	-11.4999012415491	-16.4129805524358	3.61593988914526	-4.65814101300501	4.24293265414012	1.71078880446409	-14.5027026119812	17.0954503862996	46.1926269841532	1.58260020890003	-25.3607854107801	1.45426854654105	1.60345634008873	2.38895093276304	-28.6067460990063	-0.972267530313452	11.0092745284528	10.0923885793793
LNEN028	-17.9805419203639	-9.40042732300363	-6.67082574119268	16.2484010740121	11.0446132817723	3.04133503057084	0.600301379652197	0.62540712580166	9.09823016925353	5.31577464796009	12.5197419392083	14.7176688650648	7.12742097696642	12.1273436695991	11.750609711623	10.663334488028	-6.23962579523775	-8.0218365022346	1.45433838748843	-4.41036450919623
LNEN029	-41.1176303969961	53.1575673050957	-27.0666098779771	-24.4837742744356	2.38559342105151	-1.89050709064199	21.7537775799175	-0.377366598608433	-9.29298544635896	-4.97838839038633	-70.1903260278874	12.5195863381756	-36.1834017455546	8.69105176281858	-0.0297466270853155	-20.2145893797064	-1.01764817571253	17.0913474238359	-9.77139148757292	-2.69357587581202
LNEN030	-27.0050374421334	-17.3071824157411	-23.0503319185335	13.2273354481084	6.87609835324571	-2.13719977443416	-4.70237085310244	3.5970923536475	8.95861985835236	-1.9131946281622	18.8171673299202	27.9337489480421	-1.24602702270236	12.8872407935113	1.83886165586171	12.1368009086034	-2.8272792472711	-7.69664871978601	-1.58176618171263	-7.54885862399434
LNEN031	-42.8054449388114	-18.7985917152097	-18.3082831965239	14.6283538947407	-0.590015829326394	8.94933622803373	4.37543461168952	0.564664103112622	-8.02235406132633	-4.14180487469625	18.1248367596888	34.3340809358192	3.46317398718254	-0.941134821855182	2.89661024867398	1.96401859720809	-9.00586792172846	6.09644528236625	-5.95123223811775	9.84822772450787
LNEN032	-46.9745722846317	-21.8850142999298	-23.5933760005341	12.04009093045	4.28731162604296	8.79448017180774	6.19899588511835	-1.62813762721252	-3.69886971870153	2.97107379674316	21.4183334528976	38.5326795276822	-4.89354519330014	4.2965966389462	9.96370658153847	7.57677483995378	-16.9340928089676	-3.10167697808525	-12.2107415715215	22.5681769445168
LNEN033	-36.3461343293403	-13.2543837705106	7.9729028957827	32.2386873991029	0.399528255287357	-0.417345930556955	-6.18045408045823	-0.2252377381039	12.0461884417941	-2.38987340614567	18.5129443032994	18.9181235256407	30.4895691097563	2.27396747295431	2.92064158841151	5.29656969163862	5.18940946673289	-8.71984937603269	1.90310595215242	-13.0046217582634
LNEN034	-16.3088447027751	-15.3044309208148	0.832272573674653	-36.8449319215011	-13.6632308969019	9.96950916648511	-10.9867336815446	7.0870662805222	-7.03963211073612	-5.56026545705706	13.0614213280189	-24.1615207626843	-33.0597399113108	-15.9711879029128	-13.2477666609493	11.3024248685394	7.35640709075386	14.8313811972898	-23.1767768352827	4.41826705492951
LNEN035	-12.380595906685	74.0027549993873	31.0336862394994	1.50901128862805	9.34390542002768	6.23166371224989	-10.3934132289217	5.22108212507229	-1.11570515471793	6.67780911616339	-79.2900110761671	-32.8782028340691	21.7588881041901	-3.05217928114726	9.05528164404913	12.8265804768602	-4.99133378813453	-0.389403217005083	5.60121076274503	-5.01131244539969
LNEN036	-36.9058379171624	41.2200990896018	-28.6753229450414	-27.556519403724	14.5421411413423	-12.9070822897871	15.0634541094559	-5.17747849050336	10.5265753406272	-0.270357675536702	-56.4571290675873	8.92626472433113	-40.7996570908136	17.6884085693846	8.72513095942377	-16.0070768966201	4.83013026023047	-9.10404775940756	7.0748361540611	-7.3770234677444
LNEN037	3.94078798345042	-34.0725745977288	2.06563346270152	-18.4674738079694	18.2538583131819	-3.53862767040459	-0.562369143346867	9.57445527100082	-13.4031955765971	3.43093382547198	39.3475197386263	-24.4101643185891	-17.1611458946964	14.0367138780977	7.29323804986379	6.85775941054127	-2.53892265617436	15.2332889269535	10.26313509035	-5.61818682926866
LNEN038	-58.4065082517497	-10.2937002979052	-13.8789178309646	12.4394948658684	-14.4744385476376	12.5626458335481	4.20384520545362	0.64178421322437	-8.55464336367119	-6.22973017617018	6.51198767918778	38.7443618388575	5.97968041692229	-23.962346935993	-9.59576870458223	-18.3187242127377	30.9015287760447	31.9162831072966	-3.78644815678259	-2.02296771031677
LNEN039	-34.3168293009111	-51.1998486609497	2.53373417382527	-25.0548271557049	-18.0214682170376	1.21887026209947	-13.3837311963737	11.43772317827	-19.6140672469446	10.5465475402291	56.7826473403126	-10.6689489285481	-23.6641378625059	-26.6877380015411	-17.9976129908127	2.49382539690736	-21.9580353612657	9.72724439479252	12.952353591326	-12.8039548738726
LNEN040	-40.3163254562789	-10.8398157301566	5.12303361058507	28.1090255611703	9.39032079317713	7.84274185186866	3.35732287736353	-1.78094914522249	-3.05178051056294	3.26625278844418	14.1019444134513	22.0488581406385	25.6729160709121	4.6805845292911	14.1755239296494	3.33151262463187	-7.51571701264185	0.951367804385557	-0.608704916415707	6.4727539098001
S00016	-15.3297995752983	-48.0334347767214	83.5495569576412	-13.4401747098981	9.25489420834242	-3.83729219714816	10.222889557584	-6.06379029861954	11.3775319178392	-16.0557912824	59.8818472992991	-70.6120374924166	27.8586946711276	-13.073408641921	15.2819933090727	-24.7363543378129	8.76956929938294	-19.5194934373559	-4.98488216252397	10.4090554023525
S00089	-27.2313996920568	7.25033705495414	-25.2659601485891	-51.2415312411216	22.9038069427734	-16.2499724758818	16.5321580008862	-17.5749125779229	-4.08120944547903	16.1650389036739	-18.1825570387477	-9.00719061179266	-63.9475619887948	21.94344058341	13.9395081187877	-7.82994492961228	6.41701358265709	2.87191835906762	13.5209588192105	31.3763329331139
S00094	-52.0334354154256	3.67059972825992	1.72714573360573	21.0450874617751	3.02143201133112	12.6390742920183	-15.0905720005328	2.27703767389252	14.0670736615558	1.28874693550943	-4.95297929952847	26.412914148072	19.6829698509712	-19.2087398534861	9.50112045050768	9.81217248545722	27.9242890049191	2.05253136218909	7.36140732766446	-4.71714964006568
S00128	-28.6371509043293	9.10312604799139	-17.7206369981667	-35.1715751123986	1.13088765748675	6.60926007771412	-25.539019192087	3.04485217273069	22.1920069540224	3.18495495266635	-16.2304731339009	-4.13542663659042	-42.0901714124042	-13.9650698721176	-0.296198673071023	30.2934038807897	33.2279285781871	-12.1784437612951	-12.3466692480747	12.7842839765203
S00396	84.8297523678529	3.83641230948317	-9.06451639599416	8.36341555047842	17.0410235904963	-8.09928180312668	-14.1903775842783	-10.6033076583448	-3.76802623336445	1.70738148934755	NA	NA	NA	NA	NA	NA	NA	NA	NA	NA
S00400	75.5075486622291	9.37823022338362	-13.0490275331932	3.96041723934522	-4.57071667397432	3.08984637526773	4.97370188883477	17.4737427140307	5.9587836539805	2.3739563043359	NA	NA	NA	NA	NA	NA	NA	NA	NA	NA
S00515	-39.6231643545459	-12.4966488480439	-6.66748277959169	20.3743219234074	-4.31399277033396	9.05852593162434	1.72209965582614	-2.32951784697645	-6.66114925034183	-3.91979100446411	12.9398846300723	28.8389679895633	13.6682214768057	-5.96434251526184	-1.3929697597416	-2.62462325577754	0.250958883189867	6.35949262677104	-7.1692605720347	4.04620602582999
S00516	-38.5932217556878	-21.4741775252109	-8.48666027298489	19.0745843974344	7.78800439901453	6.45445473885982	6.78029800168958	0.783470507874223	-6.46723367114002	-1.92658306995741	23.37782483725	27.034458788735	12.061346531092	5.70892420404842	11.387772814224	0.960871845267749	-8.77057343230003	4.02911484326243	-3.61109810022343	8.96372438251233
S00517	71.2850411420968	5.69655834004888	-6.0690059137202	3.88394487596455	-6.724581386053	-1.14758215071453	17.9239223966685	26.5691167031824	9.66598331022056	-6.27594141795579	NA	NA	NA	NA	NA	NA	NA	NA	NA	NA
S00550	78.6350982621637	1.56031354300014	-10.5951992745946	2.38789971570418	20.8714614757623	-6.29408883818606	-7.80721070317715	-4.57346764333724	-3.21222093406712	-1.16556683001761	NA	NA	NA	NA	NA	NA	NA	NA	NA	NA
S00567	99.7877073642617	-0.965717331097277	-17.1148920952274	7.41493434470124	5.4010887565843	-4.29821799703322	-29.0245419110118	-29.8391632045308	-13.9287147233661	-34.147782941791	NA	NA	NA	NA	NA	NA	NA	NA	NA	NA
S00570	73.7331420739633	5.25978304034061	1.01631655804306	11.264573017709	26.4755665584703	-14.0248942051124	0.0803966498975746	9.62903965881263	3.25226979143437	16.62230956841	NA	NA	NA	NA	NA	NA	NA	NA	NA	NA
S00587	61.6139404963628	7.70702779956622	8.98527319515405	4.42860272216793	6.20572372875332	8.59279756826771	5.91323230602924	6.80346020579983	-8.57156783602129	9.26648326546845	NA	NA	NA	NA	NA	NA	NA	NA	NA	NA
S01093	71.3120660770301	-11.0367048718806	-16.7178477120358	-15.1798314681915	-45.4289580911622	21.1252435949343	4.50766355955019	-25.0980511152917	18.2517619785182	0.765376281072359	NA	NA	NA	NA	NA	NA	NA	NA	NA	NA
S01103	-47.9752352645632	-15.5326626412798	-25.4551204717864	31.5730940698945	-31.6646090060361	-23.9784332614391	2.9781890348712	-14.6139312526915	19.0662752809801	0.707487505878938	12.9314925446036	51.2867947550026	12.5841667796043	9.44821499570915	-38.2740280385414	-9.90552560375925	-11.1261511946397	-35.6382293504444	-21.0685477717707	-6.1640237960727
S01407	80.9827687980084	1.76502808288538	-24.5780643419171	-1.78539168053512	-4.3557707862103	-2.06019494121702	-20.1855195390002	-14.3178862147055	-7.04664438585474	-16.5140468862178	NA	NA	NA	NA	NA	NA	NA	NA	NA	NA
S01496	83.3418239643565	4.50994015138196	-5.57515432010747	4.26018442217617	1.72283069840304	1.97966836652877	6.2607896613161	16.1313607902121	8.77488681126922	-0.23542715729094	NA	NA	NA	NA	NA	NA	NA	NA	NA	NA
S01502	-6.85455775732282	-36.7242993685127	20.9834369934173	-25.8521663269463	7.69181225792643	-4.21327718920155	1.36969112592407	6.7398269529675	-6.20858592271182	-3.98341328143532	42.8617749406972	-36.7858593172242	-14.7584635105425	1.53247178168706	3.77514457434028	-3.58406375225982	4.69415697380489	7.18805113942736	-0.684104176047799	-0.447891820471949
S01521	-53.2082772135086	-23.7487675988003	-15.4813219102702	20.0904526447019	-1.05732375303752	11.8964099877606	3.30118769789891	0.623130513137432	-9.80686206141356	1.07546106777606	24.7774858460337	41.3414277194321	8.51647733143176	-5.73147162788745	4.71641038272913	1.9459939453121	-11.2654205952372	9.63258075146951	-3.55671150990512	7.6012617791701
S01522	14.8034973983078	-11.3930526670907	-19.3578931771492	-37.0767137343644	-25.6755297923098	5.14978010289271	-13.4221918317165	19.2300156237808	13.8880860285606	-21.7435044899197	9.64016610137353	-19.738270680305	-36.0306735082991	-1.00739401800563	-28.6229397663902	23.9109788339869	4.25437071201341	3.34408145181399	-33.1644445959511	-10.7344877052219
S01528	-25.4770610695549	-48.7680658369497	33.9239563418626	-26.8845569330037	3.24136653026793	-13.8194833157544	-8.42441132426275	2.42189229461118	19.2888838585939	-7.15804532983286	58.2357377475144	-41.9933798820224	-7.98470670261552	-9.53718272467726	2.84416487988686	-6.13649893500597	14.3714739060079	-22.3859904859915	4.34929360025996	-7.79412080246683
S01529	-63.5441504116429	-19.4855936048813	-0.177688292095126	25.7461247526759	1.87192733228881	2.20919239950515	5.3517018957645	-5.53279685849406	-4.95332141814042	-2.75166177174737	20.1597144968868	35.9130986275299	23.8830215562253	-10.1347345175254	7.06220905529384	-20.4505258721321	14.8284835914789	8.47196422878364	11.0903296214874	-0.278481591941637
S01538	-35.7221152615752	-12.9370503648403	-7.19682140832501	20.9370619449414	8.02635416426061	0.612701672246574	-3.13841743246902	1.14179414994089	8.20069403094452	0.631672577763675	14.7352522680486	24.7432170364155	12.9898268287267	7.1399217631319	9.8480311234216	9.17498857205953	-3.3007259456969	-8.88530928840726	1.87029656706273	1.38821512169999
S01539	-39.3332676497691	-19.7204078899697	-17.0081608777761	10.0469329377566	-9.48859586141957	3.85493082642204	1.72874926070263	2.56603593159042	-13.2605514476301	0.182961867128803	19.067513591547	29.4799016114948	-1.04429209955846	-9.50524180935171	-9.1778539064217	-8.09761444897985	3.65048600178886	18.4482317684191	4.51476436776388	-1.81832053904856
S01540	-36.8876706171299	-45.5117659775883	0.333483550955089	-30.9659949155778	-19.4862980947351	3.94347947867373	-18.4020343246732	10.2706457586954	-15.2430301975065	8.91258506232016	48.8237260274614	-11.2834075872612	-30.2256422233637	-34.2283963224961	-20.0545931057969	5.91169794607866	-14.1047532250117	5.56378960432141	12.9399795562822	-10.7336468105655
S01541	-11.3089711676825	-5.7437427260207	-1.84124219177896	15.9430746682106	22.7208772849986	1.25750648270671	-6.54171639090291	1.47102866971042	8.14112657020787	4.45488399191595	7.81118805307762	6.95724682013837	11.5857677399337	13.4204297558632	17.5470136719181	13.4878165116942	13.8104889672261	-1.31522522497274	8.84656772570041	-1.9769044208506
S01545	-30.941261686582	-50.6818705039746	10.6485388324263	-24.5377281794922	-14.227576040666	-1.67507436521262	-9.16280179425482	6.77237155002538	-20.07516435777	14.6266902677959	57.3617816807358	-19.1678681030523	-20.6697983366768	-23.9763665525563	-12.6343786998967	-4.22077474186034	-17.7758114152729	10.0553257127657	19.0216296389871	-13.6918078366422
S01574	57.1264933687981	6.77821613332494	-13.0188089554916	-3.57079913358053	-5.38188051314928	9.81983727375649	5.50020660571326	14.8947348277036	-15.1412100057979	-2.7231968914793	NA	NA	NA	NA	NA	NA	NA	NA	NA	NA
S01577	11.8993368211775	-41.9165993035763	74.2445958697797	-5.15881113213973	5.86926621912199	-7.6904061356654	13.3856956826585	-6.71240739406904	4.11197502305158	-13.7509683870633	53.7516669600559	-68.8272110953862	27.6961797225123	5.44612474615733	6.14505947294377	-18.4591638012494	2.13739063424973	-5.85940714946502	-8.637799906909	3.98361860961675
S01582	-29.7937446634365	-12.1288204404121	-14.4684689233182	16.990168968884	9.01073076101209	-0.232273927189054	-1.67542288465868	0.782592819039307	9.05570805104699	-0.0735485271856415	13.604337786646	24.595477999182	6.50275583529546	12.92592859999	7.38674281374776	8.75841462120484	-5.72032302285898	-10.1344162718331	0.81871207529608	-4.44412425818539
S01707	66.2470070508471	17.1960899977551	-5.10660543834845	7.56644015544962	-17.9413850712262	3.06394195943297	10.3855960368331	28.657147389711	3.92547924078338	-9.1394867792915	NA	NA	NA	NA	NA	NA	NA	NA	NA	NA
S02229	57.7985126009514	-22.0929879313996	-15.4733963328351	-19.7284955671819	-21.6804006382061	15.3888055122834	13.2216619424852	-35.3407793859589	-7.55551191806292	6.0691758162613	NA	NA	NA	NA	NA	NA	NA	NA	NA	NA
S02236	81.3954483407912	0.988958006154924	-10.3034540820335	1.21965164970532	14.8185606750595	0.596832882784634	5.62916925458147	-7.50681243232337	-24.1514008975172	-9.97530530252191	NA	NA	NA	NA	NA	NA	NA	NA	NA	NA
S02260	89.6599607714547	-0.942784272815679	20.2482898818073	0.132435979337727	-24.5264996478423	14.9201627287396	12.514890738608	-11.8065636633833	26.6433212969359	47.03574863862	NA	NA	NA	NA	NA	NA	NA	NA	NA	NA
S02263	64.0329724083803	4.43607971223139	-7.58758045641895	11.6790299365958	-0.228042801809763	-4.82805001727466	10.9425511873432	15.3078507356565	5.56649608522863	-1.03806747953994	NA	NA	NA	NA	NA	NA	NA	NA	NA	NA
S02265	81.0912989267451	4.82986002054254	-10.3745758950154	4.56385081406964	16.2501928995104	-3.99191091506516	-13.6515646056943	-2.00545728546672	-2.3312946813658	-2.39870969016132	NA	NA	NA	NA	NA	NA	NA	NA	NA	NA
S02269	67.3991632301609	-1.37775957722171	-9.0751225473024	4.33852756183736	11.8926540561921	0.173605561347333	-22.0165818561209	-31.6443972889854	3.48383383372478	-3.32455527520149	NA	NA	NA	NA	NA	NA	NA	NA	NA	NA
S02327	-30.2665175806269	-41.2696019666349	31.4435619733234	-16.7321344799167	-6.5812695222285	-1.61758943210139	-18.7076321104697	6.85771130597375	11.306959822374	3.96649038057401	51.3296069893497	-32.0082867912984	-2.06077380299514	-22.8353579957462	-2.72258069668964	4.21163069774518	-1.57655418236679	-17.2278575607899	8.81235813198106	-16.5439484400671
S02330	-4.51655767320286	-30.9533579581606	17.2771717608652	-20.2220555359933	7.46605126940217	-3.95702008657111	-2.11429447421792	5.86296988468429	-7.23692174486569	-3.37971580011939	36.8314290739377	-31.6967781375702	-10.850422066018	1.7498556693608	3.9879979399729	-2.14949071890777	3.8871239349026	6.26040106198526	3.69502143600269	-1.69577236279236
S02332	74.359621385201	1.54783117236621	0.905468897554761	-7.11630232109349	-17.1914394692102	15.6380482783372	11.3128585925806	-3.13578518925404	-5.64232167657966	9.38455859522367	NA	NA	NA	NA	NA	NA	NA	NA	NA	NA
S02336	82.8711238690371	9.52049863113715	-22.3779061581219	-2.93746977592356	0.0929322609014244	2.18247401889653	0.316331347061996	34.8560544963663	8.75088557236256	-14.5207333582277	NA	NA	NA	NA	NA	NA	NA	NA	NA	NA
