# Supplementary material for: Integrative and comparative genomic analyses identify clinically relevant pulmonary carcinoid groups and unveil the supra-carcinoids
Source: Nat Commun. 2019 Aug 20;10:3407. doi: 10.1038/s41467-019-11276-9 (PMC6702229; doi:10.1038/s41467-019-11276-9)
Supplement: Supplementary file 8 — Supplementary Data 5 [file 41467_2019_11276_MOESM8_ESM.xlsx]

## Sheet: S5_Hallmarks_of_cancer_GSEA
Supplementary Data 5: Hallmarks of cancer gene set enrichment analysis
Dictionary
Supra-carcinoids only (n=3)	Gene Set Enrichment Analysis (GSEA) results based on the somatic validated mutations in supra-carcinoid samples; the number of samples, denoted by n, is mentioned in brackets
A1 with supra-carcinoids (n=24)	Gene Set Enrichment Analysis (GSEA) results based on the somatic validated mutations in cluster LNET A1 samples; the number of samples, denoted by n, is mentioned in brackets
Mutated genes in each supra-carcinoids samples per hallmark	Mutated gene HUGO symbol, validated in one given supra-carcinoid sample and belonging to the hallmark (gene symbols are comma separated)
q-value for each supra-carcinoid samples individually	Fisher’s exact test p-value ajusted by Benjamini-Hochberg procedure, from the Gene Set Enrichment Analysis (GSEA) for one given supra-carcinoid sample
A1 without supra-carcinoids samples (n=21)	Gene Set Enrichment Analysis (GSEA) results based on the somatic validated mutations in cluster LNET A1 samples without the supra-carcinoid samples; the number of samples, denoted by n, is mentioned in brackets
A2 (n=14)	Gene Set Enrichment Analysis (GSEA) results based on the somatic validated mutations in cluster LNET A2 samples; the number of samples, denoted by n, is mentioned in brackets
B (n=12)	Gene Set Enrichment Analysis (GSEA) results based on the somatic validated mutations in cluster LNET B samples; the number of samples, denoted by n, is mentioned in brackets
LCNEC (n=60)	Gene Set Enrichment Analysis (GSEA) results based on the somatic validated mutations in LCNEC samples; the number of samples, denoted by n, is mentioned in brackets
SCLC (n=27)	Gene Set Enrichment Analysis (GSEA) results based on the somatic validated mutations in SCLC samples; the number of samples, denoted by n, is mentioned in brackets
Mutated genes in each samples per hallmark	Mutated gene HUGO symbol, validated in one given sample and belonging to the tested hallmark of cancer (gene symbols are comma separated)
q-value from jacknife analyses for samples (columns correspond to sample removed)	Fisher’s exact test p-value ajusted by Benjamini-Hochberg procedure, from the jackknife procedure for samples
q-value from jacknife analyses for mutated genes (columns correspond to gene removed)	Fisher’s exact test p-value ajusted by Benjamini-Hochberg procedure, from the jackknife procedure for mutated genes
Hallmarks of cancer	Hallmarks of cancer name given by Hanahan et al., 2011.
Mutated genes	Mutated gene HUGO symbol (gene symbols are comma separated)
p.value	Fisher's exact test p-value
conf.int1	Lower endpoint of confidence interval
conf.int2	Upper endpoint of confidence interval
estimate	Fisher's exact estimate value
null.value	Odds ratio under the null hypotesis
p.adjust	Fisher's exact p-value ajusted by Benjamini-Hochberg procedure
	Supra-carcinoids only (n=3)							A1 with supra-carcinoids (n=24)
Hallmarks of cancer	Mutated genes	p.value	conf.int1	conf.int2	estimate	null.value	p.adjust	Mutated genes	p.value	conf.int1	conf.int2	estimate	null.value	p.adjust
AvoidingImmuneDesctruction	LYN,SIN3A,PYCARD,CD200R1	0.296687025371803	0.46035675995813	4.8935493423535	1.77062284254831	1	0.427156857419945	LYN,SIN3A,PYCARD,CD200R1,FGB,DOCK1,ERBB2IP	1	0.348226938559946	1.86417026915574	0.881734224641484	1	1
ActivatingInvasionMotility	TNR,COBLL1,MYLK,LYN,CDH17,ATXN3,PYCARD,SPTBN4	0.060223426889101	0.878115701868284	4.76819801989665	2.18404743674126	1	0.120446853778202	TNR,COBLL1,MYLK,LYN,CDH17,ATXN3,PYCARD,SPTBN4,FGB,DOCK1,DSG2,LTBP2,SEPT2,NRP1,LRRK2,BCL11A,DST,RSPH1,COL14A1,ERBB2IP,CD74,WDR35,PRPF40A,NEDD4L	0.00626865402558224	1.17890058785385	2.96831102781647	1.90796663216844	1	0.0313432701279112
DeregulationgCellularEnergetics	ITPR1,MYLK,TP53	0.733269554729279	0.251073147421922	3.96791611773612	1.26694470486006	1	0.814743949699199	ITPR1,MYLK,KDM4A,SREBF1,TP53,LRRK2,TBC1D25,CD74	1	0.420179349842776	2.00849558845793	0.992103083141528	1	1
EnablingReplicativeImmortality	PRKDC,TP53	0.0494841185844562	0.684635637034459	22.5703332683018	5.85054218143804	1	0.120446853778202	PRKDC,TP53,WRN	0.118695685705765	0.518164160730607	7.58176688497181	2.54239663794734	1	0.237391371411531
EvadingGrowthSuppressors	BAP1,SIN3A,PYCARD,TP53	0.00213222262251742	2.07805060526295	22.1889959949986	8.00831622105934	1	0.0213222262251742	BAP1,SIN3A,PYCARD,ARID1A,TP53,RB1,SMARCB1	0.00256627967531631	1.56942789609833	8.40832764532472	3.97519722473326	1	0.0256627967531631
GenomeInstabilityMutation	SLF2,ATXN3,PRKDC,TP53	0.0194094067206363	1.08358447809476	11.5390758087684	4.17070638542392	1	0.0970470336031817	SLF2,ATXN3,NCOA6,HERC2,PRKDC,TP53,WRN,ALKBH1	0.0236579256360253	1.01101992118155	4.83446502463041	2.38744777243345	1	0.0591448140900633
InducingAngiogenesis	MYLK	0.528533764186611	0.0333884502203823	7.93912651049695	1.34967518580908	1	0.660667205233263	MYLK,ESM1,HDAC5,NRP1	0.322019259994586	0.434389760851029	4.22732028411302	1.61581975138081	1	0.536698766657644
ResistingCellDeath	PYCARD,PRKDC,TMEM219,TP53	0.299009800193962	0.456276051656721	4.85013100546258	1.75491859965284	1	0.427156857419945	PYCARD,FGB,DOCK1,PRKDC,TMEM219,NONO,TP53,LRRK2,WRN,CD74	0.462204455052692	0.598370479776824	2.41552697642993	1.27517854670169	1	0.660292078646703
SustainingProliferativeSignaling	ALMS1,BAP1,CENPE,LYN,SLF2,KMT2D,NINL,PRKDC,TP53	0.0347202498797469	1.01312091828303	5.06580573467749	2.39281175999262	1	0.115734166265823	ALMS1,BAP1,CENPE,LYN,SLF2,KMT2D,NINL,ESM1,AHCTF1,XPO1,CTBP2,PRKDC,NRP1,TP53,LRRK2,ERCC6L,RB1,SMARCA2,TBC1D8,ERBB2IP,CD74,NIPBL,DYNC1H1,PRPF40A	0.011522779593671	1.11696164380632	2.81244671427711	1.80766022526935	1	0.0384092653122366
TumorPromotingInflammation	LYN	1	0.023677725123029	5.62552316585156	0.956875051835195	1	1	LYN,HDAC5,NFX1,CD74	0.782300121426679	0.308055663301129	2.99732989637934	1.14573180578792	1	0.977875151783349
	Mutated genes in each supra-carcinoids samples per hallmark
Hallmarks of cancer	LNEN005	S01522	S01513
AvoidingImmuneDesctruction	LYN,SIN3A,PYCARD,CD200R1	NA	NA
ActivatingInvasionMotility	TNR,COBLL1,MYLK,LYN,CDH17,ATXN3,PYCARD,SPTBN4	NA	NA
DeregulationgCellularEnergetics	ITPR1,MYLK	TP53	NA
EnablingReplicativeImmortality	NA	TP53	PRKDC
EvadingGrowthSuppressors	BAP1,SIN3A,PYCARD	TP53	NA
GenomeInstabilityMutation	SLF2,ATXN3	TP53	PRKDC
InducingAngiogenesis	MYLK	NA	NA
ResistingCellDeath	PYCARD	TP53	PRKDC,TMEM219
SustainingProliferativeSignaling	ALMS1,BAP1,CENPE,LYN,SLF2,KMT2D,NINL	TP53	PRKDC
TumorPromotingInflammation	LYN	NA	NA
	q-value for each supra-carcinoid samples individually
Hallmarks of cancer	LNEN005	S01522	S01513
AvoidingImmuneDesctruction	0.269882283628289	1	1
ActivatingInvasionMotility	0.0555171260742802	1	1
DeregulationgCellularEnergetics	0.888268894330379	0.207823122315829	1
EnablingReplicativeImmortality	1	0.120186152804353	0.314255095911237
EvadingGrowthSuppressors	0.0555171260742802	0.120186152804353	1
GenomeInstabilityMutation	0.381776282348541	0.150954157830768	0.564100662013884
InducingAngiogenesis	0.738247633869242	1	1
ResistingCellDeath	1	0.207823122315829	0.314255095911237
SustainingProliferativeSignaling	0.143000147413044	0.30062726945638	1
TumorPromotingInflammation	0.800801087491213	1	1
	A1 without supra-carcinoids samples (n=21)							A2 (n=14)							B (n=12)							LCNEC (n=60)							SCLC (n=27)
Hallmarks of cancer	Mutated genes	p.value	conf.int1	conf.int2	estimate	null.value	p.adjust	Mutated genes	p.value	conf.int1	conf.int2	estimate	null.value	p.adjust	Mutated genes	p.value	conf.int1	conf.int2	estimate	null.value	p.adjust	Mutated genes	p.value	conf.int1	conf.int2	estimate	null.value	p.adjust	Mutated genes	p.value	conf.int1	conf.int2	estimate	null.value	p.adjust
AvoidingImmuneDesctruction	FGB,DOCK1,ERBB2IP	0.380094772403688	0.107169838188881	1.58777628893915	0.528254611615297	1	0.63349128733948	ICAM1,ICAM5,ARPC1A,MUL1,PSMB7	0.392024158854573	0.473651247404084	3.72884836416853	1.5117496338683	1	0.653373598090955	PSMD7,NCF2,OAS2,MAP2K4	0.663460921432681	0.188321660804119	1.85916956352908	0.704337631055556	1	0.737178801591868	COL4A3BP,MAP2K7,MYB,DDX3X,EP300,HIST1H2BJ,KIT,NR1H2,STXBP2,ITK,PLSCR1,PRKD2,FGA,MAVS,PSMA4,SRPK2,STXBP3,DDX58,NLRC5,NOTCH1,PTPN11,CAPZA1,CAPZA2,SEMA4D,TAB3,CREBBP,SMAD6,UBC,BCAR1,KRAS,RBCK1,VCAM1,NFKB1,STX4,CYLD,FYN,ICAM1,MAPK9,PUM1,TRIM25,C5,DNAJA3,IGF1R,POLR3D,LIMK1,NFATC3,PARP9,STAT2,DAPK1,IKBKB,VAV1,VAV2,IL10RB,POLR3B,BAX,CD300C,CD96,COL3A1,IL4R,LYST,MASP1,PAG1,PPP3CA,TNFAIP3,ZP3,ZP4,AIM2,CHG…	0.551030509369874	0.825305517004511	1.09833800847964	0.954304525029251	1	0.568358419472828	ARPC1A,DDX60,MBL2,MYB,RAG1,RNASEL,TRAF6,TRAT1,HLA-DQA2,PIK3CB,STX7,EP300,MICB,NFATC2,PIK3C3,PIK3R4,PSMD5,APOBEC3F,JAG1,LGALS9,NOTCH1,PSMD2,CREBBP,NFATC3,PSMB8,HCK,IL10,TLR8,PTEN,ANKRD17,PTPN2,RNF31,EPRS,PTPN11,CLEC4D,FCGR2B,ICOS,ITK,KIT,LILRB2,NLRC5,PGLYRP2,POLR3B,SH2D1B,TRAF2,CAMK2A,MAPK9,ACTG1,KRAS,PHB,SCARB1,TRAF3,MAPK10,PSMC3,PSMD3,TCF12,LCK	0.105433	0.623692	1.04254	0.81271	1	0.117147
ActivatingInvasionMotility	FGB,DOCK1,DSG2,LTBP2,SEPT2,NRP1,LRRK2,BCL11A,DST,RSPH1,COL14A1,ERBB2IP,CD74,WDR35,PRPF40A,NEDD4L	0.0395627561878888	0.983818260028228	3.07589411134602	1.79467784493456	1	0.395627561878888	DNAH5,CDH6,LEF1,ICAM1,ICAM5,HGF,AGT,MYL12A,BBS1	0.188431800002113	0.705367917126405	3.30532193041352	1.62233067652703	1	0.471079500005283	SELP,ROBO1,FAP,COL4A4,PCDHB2,ACAN,NTRK3,USP9X,PKD1,TBC1D24	0.611809414262049	0.558629846028938	2.1638027849485	1.15659378040676	1	0.737178801591868	CSGALNACT1,MYB,PLIN3,ADAMTS12,DDX3X,DLG5,KIT,NTM,S100P,SCLT1,DNAH5,GAPVD1,GLG1,MARK2,MPP7,ADD1,BBS10,CDH12,CEP97,F11R,FURIN,ITK,JAG2,PRKD2,TJP2,TTC17,ARGLU1,DST,FGA,FGD1,ICK,MAP2,PCDHB14,PI4KA,RARS,ROCK1,STXBP3,VMP1,AGRN,AHNAK,ALS2,DDX58,EPS8L2,NOTCH1,NUAK1,PPP2R1A,PTPN11,ABCF3,ADAMTS18,ASAP1,CAPZA1,FAM83D,LAMC1,SEMA4D,FGFR4,SMAD6,BCAR1,KIF5B,KRAS,MTOR,PDE3B,TMEM18,CCL28,CLDN3,COL4A5,FASN,FBLN1,I…	2.70603456487982e-09	1.22324927539811	1.48255181985167	1.34784739564222	1	3.86576366411404e-09	FLNA,PAK6,PPIL2,WNT11,ANLN,CADM2,CNTN6,COL11A1,CTNNA3,DNAH7,DSCAML1,GLG1,INSR,KTN1,MEGF10,MLLT4,MYB,NRCAM,PCDHA2,PCDHA6,REG3A,SPTB,TRAF6,VCAN,AHNAK,CADM3,CASK,CNTN1,COL9A1,DISC1,DMD,HLA-DQA2,LAMA4,MET,NOX1,PDGFRA,PIK3CB,PKN2,BMPR2,CC2D1A,ERBB4,FOXA2,MICB,NFATC2,PKD1,RAB3IP,RANBP1,SLIT2,CORO1B,GOLGA3,HCFC1,JAG1,LAMB2,LEF1,LGALS9,MKL2,NCAM2,NOTCH1,PCDHA10,PCDHA4,PCDHB2,S1PR2,SERPINE2,SETX,SPAG9,SPT…	1.91372e-09	1.38271	1.86422	1.60881	1	9.5686e-09
DeregulationgCellularEnergetics	KDM4A,SREBF1,LRRK2,TBC1D25,CD74	1	0.278999175399648	2.11739300811393	0.877886822360301	1	1	D2HGDH,HGF	0.584915597112121	0.0667066375349869	2.11998277000251	0.562913926232339	1	0.738078343375946	SUPT3H,HECTD4,ERN1,SREBF2,HADHA,ATM,WDFY3	0.517363891000191	0.48651606262147	2.65464924471799	1.24149880320831	1	0.737178801591868	LTA4H,TP53,EP300,MAPKAPK2,NDUFA4,NR1H2,SPTLC1,EXOC1,MARK2,VPS13C,CTSA,LPL,LRP5,NUP133,PFKFB2,PPARGC1A,PRKD2,SLC38A2,WDFY3,CBFA2T3,EXOC4,GAA,OXSM,POM121,RAB3GAP2,SQSTM1,STK11,TBC1D5,ACADM,CYB561,PTPN11,TPR,ATG5,DLAT,LAMTOR1,SLC35B3,ACAD11,ATG7,FH,MAP1A,OGDH,PRKAG2,TAB3,ALPK1,CREBBP,EHHADH,TEFM,UBC,BRAF,MTOR,FASN,ITPKC,SLC16A10,ACOT11,NDUFS1,SUPT3H,ZFYVE1,ATG3,ATP6V0D1,RALB,ACOT7,ATP6V1A,MRPS2,NCOR…	9.9510859190127e-19	1.51254176197118	1.88566501803296	1.69093364598765	1	1.99021718380254e-18	EEF1A2,KRT73,LRP5,NPC1,RANBP2,TP53,WDFY3,INSR,MC4R,TBC1D4,TBL2,ANXA5,ATP6V1E1,GLUD2,MET,PIK3CB,CASP3,EP300,PIK3C3,PIK3R4,COX6C,GAD1,PDHX,PFKFB3,PLOD2,CREBBP,HSD17B4,INPP5K,PHYHIP,VPS16,ACAA2,UBQLN2,VPS13A,VPS13C,ZNF189,ARNT,GAD2,MCAT,NUP153,PDK2,ULK1,PTPN11,CPT1A,CRAT,DLD,FBN1,HGF,KCNJ11,SLC17A9,SNX5,HIF1A,PPARD,PRKAA2,EGLN1,FGF14,FMN2,NUP107,FGF21,GABARAPL2,NUP155,NUP188,NUP54,TPR,ACTL6A,TXLNA	0.0448415	1.00118	1.52246	1.24068	1	0.0640593
EnablingReplicativeImmortality	WRN	0.5692686698906	0.0299396851909678	6.80380072425503	1.19402086888961	1	0.813240956986571		1	0	7.32312143423319	0	1	1	ATM,DOT1L	0.207863046621474	0.285410566781945	8.85893493850209	2.38953020657381	1	0.415726093242948	MAP2K7,TP53,RFC1,OBFC1,WRAP53,OPA1,WRN,NUAK1,SMG5,HNRNPU,XRCC5,NBN,CCT6A,PNKP,POLD1,TEP1,TNKS2,DKC1,SMG6,RAD50,CCT3,CCT5,ATM,KAT6A,POLE,LIG1,MME,TERT,CHEK2,FEN1,MAP2K1,NSMCE2,TFIP11,GAR1,HRAS,SRC,ACD,MAP3K4,PDCD4,POLD2,DOT1L,SP100,PML,ERCC4,DHX36	9.77565745014604e-24	2.66274487118273	3.97769188452928	3.27013672100398	1	3.25855248338201e-23	LIG1,PNPT1,TP53,GNL3L,PIF1,RFC1,AURKB,ATR,NBN,SMG5,CCT2,MYC	1.30671e-08	2.13769	4.27473	3.06857	1	4.35568e-08
EvadingGrowthSuppressors	ARID1A,RB1,SMARCB1	0.137668562900358	0.482843814287885	7.15816867242908	2.38039722453564	1	0.458895209667861	ARID2,ARID1A	0.185681148378708	0.307377138992558	9.77883201082911	2.59464452707257	1	0.471079500005283	MEN1,CDKN1B,ATM,AXIN1,ARID1A,PKD1,MAP2K4	4.43569363454566e-12	7.19049449066468	23.2755647010086	13.3834238276121	1	4.43569363454566e-11	RB1,TP53,STK11,BRMS1,NF1,PTPN11,EXT1,TUSC3,CREBBP,PLCD1,ARID1A,APC,BLM,CYLD,PDS5B,PTPN12,TP53INP1,CCNDBP1,RAD51C,RPS6KA2,BAX,HACE1,TNFAIP3,AIM2,ATM,CXXC5,DCC,ING1,LATS2,PRKCDBP,PTPRD,SRPX,VWA5A,ASXL1,SETD2,ST5,ST7,BAI3,PTPRK,PKD1,CHD5,CHEK2,PTPN3,SLIT2,SMAD4,ING4,MEN1,NDRG1,RBL1,SMARCA4,CASP5,HPGD,PAX5,DAB2,PDCD4,PHACTR4,TSC2,RBM6,AXIN2,KDM6A,PER1,SIN3A,PML,PRKAR1A,PTEN,DAB2IP,GLTSCR2,CUL2	2.7420876556363e-44	3.12046780710998	4.25678098066446	3.65518671625282	1	2.7420876556363e-43	RB1,TP53,LATS1,TUSC3,AXIN2,SRPX,BMPR2,CASP3,PKD1,PTPRD,SLIT2,ST5,TCF4,TP73,CREBBP,GPRC5A,PTEN,SMAD4,PTPN11,BAI3,TET2,PPP2CA,SMAD2,TSC2	8.2009e-24	3.35249	5.42431	4.29254	1	8.2009e-23
GenomeInstabilityMutation	NCOA6,HERC2,WRN,ALKBH1	0.3114405493662	0.447244696675708	4.4178866655813	1.67315666584515	1	0.6228810987324	ZAK,ZFYVE26	0.662071488731236	0.160502765534933	5.10162575669402	1.35435254399875	1	0.738078343375946	MEN1,CDKN1B,ATM,POLL,HERC2,YY1	6.82719832882857e-06	2.69266901170871	9.88212222933327	5.39723898391131	1	3.41359916441428e-05	TP53,EP300,MAPKAPK2,RFC1,TDP2,TRIP12,HERC2,PLK1,POLR2B,RAD17,WRN,PIAS4,SMUG1,HINFP,PAPD7,PPP4R2,XRCC5,ASCC2,RNF168,UBC,CNOT1,GEN1,NBN,POLR2C,RECQL5,CLSPN,NUCKS1,PARP4,RNF138,BLM,OGG1,PNKP,POLD1,POLH,TDP1,TRIM25,USP1,FANCF,NTHL1,RAD51C,REV1,SLC30A9,XRCC1,PARP9,RAD50,RMI1,PPP2R5C,BAX,BRIP1,EXD2,KDM1A,ATM,EYA1,NPAS2,POLQ,FOXN3,TREX1,CDC5L,E2F7,HUWE1,INTS7,NCOA6,PMS1,POLE,SETD2,WDR33,WHSC1,LIG1,MUM1,…	5.31020795430275e-23	1.91657264653329	2.55723287142763	2.21917425141469	1	1.32755198857569e-22	LIG1,REV3L,TP53,RAD21,RIF1,AXIN2,EP300,EXO1,HINFP,HERC2,OGG1,POLQ,RFC1,SETX,TP73,INTS7,ATRX,EGFR,MDC1,RAD51AP1,XRCC1,ATR,NBN,DTX3L,FANCM,ZFYVE26,NAE1,CNOT1,HUWE1,MSH6,PARP2	6.05828e-06	1.44387	2.42485	1.88611	1	1.21166e-05
InducingAngiogenesis	ESM1,HDAC5,NRP1	0.257016395372683	0.350846722534682	5.19949174251099	1.72955180248411	1	0.6228810987324	ICAM1,AGT	0.292653017472054	0.223346389498704	7.10192527825852	1.88519072182753	1	0.585306034944108	ROBO1,ERN1,FAP	0.261462772827236	0.347509860311886	5.1501237638215	1.71314089613253	1	0.435771288045393	KIT,S100P,F11R,LRP5,PDCL3,PRKD2,TJP2,ROCK1,NF1,NOTCH1,AHR,BCAR1,PDE3B,MARVELD2,EPHB4,ICAM1,MYH9,RNF213,KDR,SASH1,IKBKB,MYADM,NRP1,TNFAIP3,FAP,GDF2,LEPR,MLLT4,NOV,NRG1,PPP1R16B,SULF1,THBS2,XDH,E2F7,MET,TBX5,STAB2,ARNT,SLIT2,EGF,LEP,PDGFRA,FOXO4,NR2F2,ITGB8,MYLK,PTPN14,RASA1,EDF1,GATA2,BMP4,CTNNB1,SP100,PML,CTH,DAB2IP,ATP5B,RAP2C	0.244791730294277	0.903528567524829	1.43431259859239	1.14598130009736	1	0.305989662867846	LRP5,ECM1,MLLT4,NRCAM,HOXB3,MET,NOX1,PDGFRA,BMPR2,SLIT2,CCM2,CORO1B,JAG1,NOTCH1,S1PR2,HOXA7,NRP2,TMIGD2,AMOT,ARNT,EIF2AK3,FLT1,KIT,SLC12A6,CTNNB1,FZD4,HIF1A,SCARB1	0.0544166	0.974614	1.96534	1.40557	1	0.0680208
ResistingCellDeath	FGB,DOCK1,NONO,LRRK2,WRN,CD74	0.826152072246716	0.386614330051495	2.43200288227269	1.07870652791495	1	0.917946746940795	ZAK,LEF1,ICAM1,HGF,AGT,PRKCZ,MUL1	0.0842008104257935	0.835568756262333	4.76361488800842	2.17034884497905	1	0.421004052128968	TAF9,ROBO1,DUSP22,CDKN1B,ATM,UNC13B,ZFP36,AKAP13,PRDX3	0.186587675896966	0.733238465221474	3.26640379915092	1.65153080966793	1	0.415726093242948	HIPK1,STK17B,TP53,DDX3X,DEDD2,EP300,FEM1B,AEN,KPNB1,PLK1,ZNF622,MADD,PLSCR1,ARHGEF12,ARHGEF18,FGA,FGD1,HDAC1,NCSTN,OPA1,PAWR,ROCK1,SQSTM1,STK11,TRIO,WRN,BRMS1,CLIP3,NOTCH1,PPP2R1A,PRMT2,ATG7,GULP1,SEMA4D,CREBBP,SMAD6,UBC,AHR,APAF1,BCAR1,BRAF,BCLAF1,DFFA,NDUFS1,SNW1,CLSPN,NFE2L2,DNAJB6,NFKB1,STX4,AATF,APC,BMP5,CYLD,DPF2,GSN,ICAM1,KALRN,MAPK7,TP53INP1,TRIM24,DNAJA3,IGF1R,KDR,RPS6KA2,AR,ARAF,PRLR,TP…	3.00956398624147e-12	1.36739410425135	1.7224024858631	1.53679790204174	1	5.01593997706911e-12	FLNA,PAK6,SON,TP53,WNT11,MAP3K5,NLRP12,NLRP3,PKHD1,TRAF6,ANXA5,MET,MRPS30,BMPR2,CASP3,EP300,ERBB4,SLIT2,DDX41,FRZB,LEF1,LGALS9,NOTCH1,SETX,STAT3,TP73,CREBBP,APAF1,AURKB,SLC25A4,SNAI1,TRIM24,ACAA2,ARHGEF9,BCLAF1,HCK,IL10,NR4A2,PAX2,PRF1,EGFR,PTEN,EIF2AK3,PDK2,PLEKHG2,RBM25,ZNF205,ANO6,GRM4,HGF,TRAF2,CTNNB1,HIF1A,LRP6,MYC,PPP2CA,RPS6KB1,PPARD,ALK,FMN2,KALRN,MFF,NAE1,PHB,TRAF3,AATF,PERP,LCK	0.000994914	1.14938	1.71251	1.40911	1	0.00165819
SustainingProliferativeSignaling	ESM1,AHCTF1,XPO1,CTBP2,NRP1,LRRK2,ERCC6L,RB1,SMARCA2,TBC1D8,ERBB2IP,CD74,NIPBL,DYNC1H1,PRPF40A	0.0983306232687601	0.847679008260118	2.73963965203212	1.57657257178277	1	0.458895209667861	ARID2,ZAK,ZFYVE26,CENPF,LEF1,HGF,AGT,NIPBL,PHF8,CCNF,PSMB7	0.0529006745336525	0.918523127263796	3.76959430381565	1.94852987428226	1	0.421004052128968	ROBO1,ERN1,DUSP22,MCM10,MEN1,CDKN1B,PSMD7,ATM,DOT1L,ZFP36,NTRK3,SMARCA2,TNFSF13B,PRDX3,PKD1	0.00128873273662425	1.37647191469579	3.80004858921766	2.33640097600775	1	0.0042957757887475	CSGALNACT1,RB1,TP53,AKAP9,DDX3X,DLG5,EP300,FEM1B,KIT,MAPKAPK2,KPNB1,PLK1,ALMS1,CEP97,DIAPH2,FURIN,JAG2,LRP5,MADD,MDM1,NUP133,PDCD6IP,PDCL3,PRKD2,CBFA2T3,CLK1,CNTRL,HDAC1,POM121,PSMA4,RAD17,SRPK2,STK11,ANAPC2,CDC123,KIF18A,NF1,NOTCH1,NUAK1,PPP2R1A,SPAG5,TPR,USP44,DYNC1H1,HDGF,LAMTOR1,STAG2,CSPP1,FAM83D,HINFP,LAMC1,MYH10,PAPD7,PRKAG2,TTK,XRCC5,FGFR4,LIFR,SMAD6,UBC,AHR,BCAR1,CNOT1,GEN1,HMMR,KDM4C,KR…	1.10816152584868e-26	1.50979559674849	1.79854004609909	1.64895706646393	1	5.54080762924338e-26	ALMS1,CEP192,FLNA,LRP5,PNPT1,RANBP2,RB1,SON,STIL,TP53,ANLN,CDC20,ECM1,IFNW1,INSR,LATS1,PKHD1,RAD21,REG3A,RERG,YME1L1,AXIN2,CASK,DISC1,MET,NES,NOX1,PDGFRA,PKN2,PRDM9,RRS1,UTP20,BMPR2,EP300,ERBB4,HINFP,NFATC2,PIK3C3,PIK3R4,PKD1,PLK4,PRR11,PSMD5,TTN,ACE,CHD3,FRZB,HCFC1,JAG1,KIF22,LEF1,LGALS9,NOTCH1,PSMD2,S1PR2,STAT3,TP73,USPL1,WNT7A,AURKB,CENPI,CNTROB,INTS7,KRT2,PSMB8,ROR2,SMC4,WNT2,ASPM,ATRX,HCK,IL…	7.50317e-08	1.30985	1.76604	1.52402	1	1.87579e-07
TumorPromotingInflammation	HDAC5,NFX1,CD74	0.739222634343856	0.248786142485023	3.68629499345689	1.22639032731771	1	0.917946746940795	ICAM1,AGT	0.664270509038352	0.158413169851022	5.03431287473055	1.33672724354727	1	0.738078343375946	SELP	1	0.0958323025093958	2.97089725222762	0.801907775517412	1	1	ADAMTS12,KIT,NFE2L1,GLG1,F11R,LPL,ROCK1,PTPN11,CHID1,SOCS5,KRAS,CCL28,PARP4,VCAM1,AFAP1L2,NFKB1,BMP5,FYN,ICAM1,MAPK7,MIA3,MYH9,NFX1,FEM1A,C5,ADAM17,NFATC3,ADAM10,IKBKB,IL10RB,APOB,MASP1,AOAH,CHGA,CXCR2,HCK,NLRP1,NLRP3,NOV,PADI2,HDAC4,C8A,CD97,IL1RAP,L1CAM,PTAFR,PTPRO,SYK,XIAP,CFH,F2R,TLR4,C6,IL18RAP,IL20,SLIT2,TBK1,STK10,BIRC3,CD6,HRAS,LEP,SELPLG,SRC,CREB3,PIK3CB,PTPN6,SERPINA3,PROS1,TMEM102,TOLL…	0.568358419472828	0.859385956062511	1.28953106261514	1.05807161526363	1	0.568358419472828	PPIL2,GLG1,MBL2,NLRP12,NLRP3,NOX1,PIK3CB,SLIT2,LGALS9,NFATC3,NFRKB,HCK,HOXA7,IL10,JAM2,PTPN11,ANO6,CREB3L3,FLT1,KIT,NFATC4,KRAS,PHB,LCK	0.346274	0.547838	1.18513	0.821269	1	0.346274
	Mutated genes in each samples per hallmark
	A1 without supra-carcinoids samples																					A2														B												LCNEC
Hallmarks of cancer	LNEN013	S01515	S01573	S01519	S01520	S01577	S00016	S01501	S01502	S01504	S01528	S01536	S01733	S01742	S01746	S02126	S02154	S02327	S02330	S02333	S02337	LNEN006	LNEN016	LNEN011	LNEN003	S02338	S01537	S02339	S01526	S01529	S01538	S01539	S01585	S01731	S02334	LNEN020	LNEN002	LNEN007	LNEN014	LNEN015	S00716_B	LNEN010	S02323	S01493	S01510	S01567	S02325	S00540	S00550
AvoidingImmuneDesctruction	FGB,DOCK1	NA	NA	NA	NA	NA	NA	NA	NA	NA	NA	NA	NA	NA	NA	NA	NA	NA	ERBB2IP	NA	NA	NA	ICAM1,ICAM5	NA	NA	NA	NA	NA	NA	ARPC1A	NA	MUL1	NA	NA	PSMB7	NA	NA	NA	NCF2,OAS2	NA	NA	PSMD7	MAP2K4	NA	NA	NA	NA	NA	COL4A3BP,MAP2K7,MYB
ActivatingInvasionMotility	FGB,DOCK1	2002-09-01	DST	NA	NRP1	NA	NA	NA	DSG2	LTBP2	LRRK2	BCL11A	NA	RSPH1	NA	NA	NA	COL14A1	ERBB2IP,CD74	WDR35	PRPF40A,NEDD4L	DNAH5,CDH6	LEF1,ICAM1,ICAM5,HGF	NA	NA	BBS1	NA	NA	NA	AGT,MYL12A	NA	NA	NA	NA	NA	SELP,NTRK3	SELP	ROBO1	FAP,COL4A4,PCDHB2	ACAN	NA	NA	PKD1	NA	NA	USP9X	TBC1D24	NA	CSGALNACT1,MYB,PLIN3
DeregulationgCellularEnergetics	NA	NA	NA	NA	NA	NA	NA	NA	KDM4A	SREBF1	LRRK2,TBC1D25	NA	NA	NA	NA	NA	NA	NA	CD74	NA	NA	NA	HGF	D2HGDH	NA	NA	NA	NA	NA	NA	NA	NA	NA	NA	NA	NA	SUPT3H	HECTD4,ERN1,SREBF2	ATM	NA	NA	HADHA	WDFY3	NA	NA	NA	NA	NA	LTA4H,TP53
EnablingReplicativeImmortality	NA	NA	WRN	NA	NA	NA	NA	NA	NA	NA	NA	NA	NA	NA	NA	NA	NA	NA	NA	NA	NA	NA	NA	NA	NA	NA	NA	NA	NA	NA	NA	NA	NA	NA	NA	NA	NA	NA	ATM,DOT1L	NA	NA	NA	NA	NA	NA	NA	NA	NA	MAP2K7,TP53
EvadingGrowthSuppressors	NA	NA	NA	NA	ARID1A	RB1	NA	NA	NA	NA	NA	NA	NA	NA	NA	NA	NA	NA	SMARCB1	NA	NA	NA	NA	NA	ARID2	NA	NA	ARID1A	NA	NA	NA	NA	NA	NA	NA	ARID1A,MEN1	NA	NA	MEN1,ATM,AXIN1	MEN1	ARID1A,MEN1	MEN1,CDKN1B	MEN1,PKD1,MAP2K4	ARID1A	MEN1	NA	NA	NA	RB1,TP53
GenomeInstabilityMutation	NCOA6	NA	WRN	NA	NA	NA	NA	NA	NA	HERC2	NA	NA	NA	ALKBH1	NA	NA	NA	NA	NA	NA	NA	ZAK,ZFYVE26	NA	NA	NA	NA	NA	NA	NA	NA	NA	NA	NA	NA	NA	MEN1,HERC2	NA	NA	MEN1,ATM	MEN1,POLL	MEN1	MEN1,CDKN1B	MEN1	NA	MEN1	NA	YY1	NA	TP53
InducingAngiogenesis	ESM1	NA	NA	NA	NRP1	NA	NA	NA	NA	HDAC5	NA	NA	NA	NA	NA	NA	NA	NA	NA	NA	NA	NA	ICAM1	NA	NA	NA	NA	NA	NA	AGT	NA	NA	NA	NA	NA	NA	NA	ROBO1,ERN1	FAP	NA	NA	NA	NA	NA	NA	NA	NA	NA	NA
ResistingCellDeath	FGB,DOCK1	NA	WRN	NA	NONO	NA	NA	NA	NA	NA	LRRK2	NA	NA	NA	NA	NA	NA	NA	CD74	NA	NA	ZAK	LEF1,ICAM1,HGF	NA	NA	NA	NA	NA	NA	AGT	NA	PRKCZ,MUL1	NA	NA	NA	AKAP13	TAF9	ROBO1	ATM	UNC13B,ZFP36	NA	DUSP22,CDKN1B	PRDX3	NA	NA	NA	NA	NA	HIPK1,STK17B,TP53
SustainingProliferativeSignaling	ESM1	NA	NA	NA	NRP1	RB1	NA	NA	NA	AHCTF1,XPO1,CTBP2	LRRK2	ERCC6L	SMARCA2	NA	NA	NA	TBC1D8	NA	ERBB2IP,CD74	NIPBL,DYNC1H1	PRPF40A	ZAK,ZFYVE26	LEF1,HGF	CENPF	ARID2	NA	NA	NA	NA	AGT	NIPBL	PHF8	NA	CCNF	PSMB7	MEN1,NTRK3	NA	ROBO1,ERN1	MEN1,ATM,DOT1L	MEN1,ZFP36	SMARCA2,MEN1	DUSP22,MCM10,MEN1,CDKN1B,PSMD7	PRDX3,MEN1,PKD1	NA	MEN1,TNFSF13B	NA	NA	NA	CSGALNACT1,RB1,TP53
TumorPromotingInflammation	NA	NA	NA	NA	NA	NA	NA	NA	NA	HDAC5	NA	NA	NA	NA	NFX1	NA	NA	NA	CD74	NA	NA	NA	ICAM1	NA	NA	NA	NA	NA	NA	AGT	NA	NA	NA	NA	NA	SELP	SELP	NA	NA	NA	NA	NA	NA	NA	NA	NA	NA	NA	NA
	q-value from jackknife analyses for samples (columns correspond to sample removed)
	A1 without supra-carcinoids samples																					A2														B												LCNEC
Hallmarks of cancer	LNEN013	S01515	S01573	S01519	S01520	S01577	S00016	S01501	S01502	S01504	S01528	S01536	S01733	S01742	S01746	S02126	S02154	S02327	S02330	S02333	S02337	LNEN006	LNEN016	LNEN011	LNEN003	S02338	S01537	S02339	S01526	S01529	S01538	S01539	S01585	S01731	S02334	LNEN020	LNEN002	LNEN007	LNEN014	LNEN015	S00716_B	LNEN010	S02323	S01493	S01510	S01567	S02325	S00540	S00550
AvoidingImmuneDesctruction	0.281497766442909	0.631165681219669	0.739810697613177	0.632299311852096	0.788301898855205	0.631165681219669	0.676247241488011	0.631165681219669	0.685294268540339	0.826216568559934	0.542901537018612	0.631523075334091	0.631165681219669	0.698598116439904	0.783193449760388	0.631523075334091	0.68078872329589	0.689764161498304	0.568566626936875	0.694198684198644	0.68078872329589	0.487053877753281	0.920266916923281	0.416108498772778	0.548484652379719	0.646794603870365	0.646794603870365	0.548484652379719	0.646794603870365	0.877282931213381	0.640782564474092	0.820498344962497	0.457070543649765	0.457070543649765	0.81738861260999	1	0.820448498698485	1	0.486749477583187	0.911609442998317	0.911242289205667	0.614203575879635	0.70567172301556	0.736538165601542	0.912656579062648	0.815445537842057	0.91208183805041	0.56790202416686	0.511351915923887
ActivatingInvasionMotility	0.281497766442909	0.431516394398126	0.431516394398126	0.382225484810807	0.53234699112433	0.360813018222083	0.197402362208614	0.360813018222083	0.404746019100269	0.153185184713838	0.542901537018612	0.590681704221789	0.360813018222083	0.431516394398126	0.21797035178761	0.37062694285041	0.207049314373245	0.41360019909195	0.568566626936875	0.551010785460739	0.400918281585859	0.54632506192346	0.873232835088954	0.341397679707416	0.548484652379719	0.646794603870365	0.459705123617317	0.548484652379719	0.459705123617317	0.752819622275486	0.449862821586411	0.548484652379719	0.441595856212394	0.441595856212394	0.391804112904995	0.808332776877997	0.813400594411919	0.781823995497572	1	0.904920423835319	0.59663181191564	0.532510161015135	0.804373710075839	0.736538165601542	0.625970253753767	0.815445537842057	0.906849550985634	3.13292472977206e-09	4.84969469612744e-09
DeregulationgCellularEnergetics	1	1	1	1	1	1	1	1	0.822026096058282	1	0.542901537018612	1	1	1	1	1	1	1	1	1	1	0.855428928687245	0.873232835088954	0.434076994580313	0.859907101919835	0.735091438320041	0.735091438320041	0.859907101919835	0.735091438320041	0.962357544773151	0.861426734981643	0.859907101919835	0.859907101919835	0.859907101919835	0.858582090744333	0.494012606010955	0.813400594411919	1	0.95517017608899	0.533866863463307	0.527257232223531	0.718450534545849	0.804373710075839	0.726017012215296	0.625970253753767	0.726017012215296	0.712443424278086	1.36430008695244e-18	2.2388075560864e-18
EnablingReplicativeImmortality	0.762348936829866	0.698598116439904	1	0.808334648792529	0.788301898855205	0.698598116439904	0.676247241488011	0.698598116439904	0.685294268540339	0.826216568559934	0.624855765162624	0.702962735807951	0.698598116439904	0.698598116439904	0.783193449760388	0.702962735807951	0.68078872329589	0.689764161498304	0.783193449760388	0.694198684198644	0.68078872329589	1	1	1	1	1	1	1	1	1	1	1	1	1	1	0.326893163498059	0.420915636919282	0.330410515520335	1	0.452350610478034	0.364195042587451	0.426374022896186	0.420915636919282	0.398453680225434	0.381272666504488	0.398453680225434	0.37556791141865	2.81319309334796e-23	1.74229573385555e-22
EvadingGrowthSuppressors	0.281497766442909	0.431516394398126	0.431516394398126	0.449701477993024	0.788301898855205	0.631165681219669	0.387251647899086	0.431516394398126	0.404746019100269	0.468448618382596	0.542901537018612	0.590681704221789	0.581494047611961	0.431516394398126	0.404746019100269	0.440575942675595	0.400918281585859	0.41360019909195	0.568566626936875	0.598295097330266	0.400918281585859	0.487053877753281	0.553544900782728	0.389015017644277	0.820498344962497	0.604440299533314	0.459705123617317	0.820498344962497	0.459705123617317	0.504630566983323	0.449862821586411	0.548484652379719	0.441595856212394	0.441595856212394	0.420961626377892	1.05673316004324e-09	1.3826827459803e-11	4.55303000037896e-12	1.6102041042902e-08	2.01400901509745e-10	2.37825555745902e-09	1.82672330489462e-09	3.34251677007078e-08	3.98389750304834e-10	2.65827138286222e-10	2.89519147836592e-11	1.60841293665981e-11	2.11237666655196e-43	1.77412881637557e-42
GenomeInstabilityMutation	0.762348936829866	0.60626391576329	0.739810697613177	0.617187094998505	0.788301898855205	0.631165681219669	0.581837208653303	0.60626391576329	0.591090121899519	0.826216568559934	0.542901537018612	0.61164789608649	0.60626391576329	0.698598116439904	0.591090121899519	0.61164789608649	0.58637413505529	0.595980288263662	0.568566626936875	0.601039809128411	0.58637413505529	0.804129456325008	0.782013473746123	0.434076994580313	0.820498344962497	0.735091438320041	0.735091438320041	0.820498344962497	0.735091438320041	0.752819622275486	0.823696691810362	0.820498344962497	0.820498344962497	0.820498344962497	0.81738861260999	0.00025723024967341	1.50534846990954e-05	6.84775599089531e-06	0.000282328056622747	0.000480980249106343	8.09956077045826e-05	0.000370487716815676	8.92383730802686e-05	2.53380966275065e-05	0.000107924749498745	2.53380966275065e-05	9.81976367137234e-05	1.14860924704641e-22	1.74229573385555e-22
InducingAngiogenesis	0.843329087515897	0.60626391576329	0.609310179456239	0.617187094998505	0.856431990370675	0.631165681219669	0.554596764320085	0.60626391576329	0.576369373190966	0.826216568559934	0.542901537018612	0.61164789608649	0.60626391576329	0.609310179456239	0.576369373190966	0.61164789608649	0.565462878583646	0.58731414109599	0.568566626936875	0.598295097330266	0.565462878583646	0.487053877753281	0.873232835088954	0.416108498772778	0.548484652379719	0.646794603870365	0.573043140612382	0.548484652379719	0.573043140612382	0.877282931213381	0.560768187898142	0.548484652379719	0.457070543649765	0.457070543649765	0.536195726581574	0.326893163498059	0.420915636919282	1	0.95517017608899	0.452350610478034	0.369714283988876	0.426374022896186	0.420915636919282	0.413557890738254	0.391527380088519	0.413557890738254	0.384230342396876	0.276102633026477	0.274481587489553
ResistingCellDeath	0.910920416091676	0.914827487196857	1	0.916819636889271	1	0.914827487196857	0.720648853045387	0.914827487196857	0.726608649737174	0.826216568559934	1	0.915779128527192	0.914827487196857	0.914827487196857	0.81743473095432	0.915779128527192	0.723552952948218	0.72980864374812	1	0.733145684938064	0.723552952948218	0.487053877753281	0.782013473746123	0.322207937622795	0.404734425601543	0.410934477234801	0.410934477234801	0.228376601022762	0.410934477234801	0.504630566983323	0.428419171178589	0.548484652379719	0.228376601022762	0.404734425601543	0.383289254194651	0.326893163498059	0.420915636919282	0.330410515520335	0.393858274661988	0.533866863463307	0.264462650556203	0.532510161015135	0.420915636919282	0.306167287620598	0.2833820588575	0.306167287620598	0.276637579570091	3.70980178725785e-12	9.23386743970517e-12
SustainingProliferativeSignaling	0.281497766442909	0.431516394398126	0.431516394398126	0.449701477993024	0.636003558564673	0.631165681219669	0.282146895556085	0.431516394398126	0.404746019100269	0.673845668152719	0.542901537018612	0.590681704221789	0.581494047611961	0.431516394398126	0.404746019100269	0.440575942675595	0.400918281585859	0.41360019909195	0.568566626936875	0.598295097330266	0.400918281585859	0.487053877753281	0.396747016979407	0.332657476916629	0.404734425601543	0.410934477234801	0.410934477234801	0.228376601022762	0.410934477234801	0.504630566983323	0.428419171178589	0.548484652379719	0.228376601022762	0.404734425601543	0.383289254194651	0.00334594199183943	0.00130882392184441	0.00334594199183943	0.0120719619846541	0.00938982818501715	0.008732020368762	0.0748055511935291	0.0286441362229882	0.00353352378829871	0.0110305549473265	0.00353352378829871	0.00146665998803634	3.65332442117527e-26	7.10061591504756e-26
TumorPromotingInflammation	0.762348936829866	0.698598116439904	0.739810697613177	0.916819636889271	0.788301898855205	0.698598116439904	0.676247241488011	0.698598116439904	0.685294268540339	1	0.624855765162624	0.702962735807951	0.698598116439904	0.698598116439904	1	0.702962735807951	0.68078872329589	0.689764161498304	1	0.694198684198644	0.68078872329589	0.54632506192346	1	0.434076994580313	0.820498344962497	0.735091438320041	0.735091438320041	0.820498344962497	0.735091438320041	1	0.823696691810362	0.820498344962497	0.820498344962497	0.820498344962497	0.81738861260999	0.808332776877997	0.813400594411919	1	1	1	1	1	1	1	1	1	1	0.56790202416686	0.532546530781835
q-value from jackknife analyses for mutated genes (columns correspond to gene removed)
	A1 without supra-carcinoids samples (n=21)
Hallmarks of cancer	YBX1	RUSC1-AS1	FGB	ESM1	SLC10A5	DOCK1	IPO5	PRPF8	NCOA6	KDM5C	2002-09-01	SEC31A	IDE	DST	WRN	EIF1AX	PSIP1	HNRNPR	VANGL1	NRP1	NONO	RB1	DICER1	ARID1A	SPRED2	GMPR	AHI1	ZNF786	PDE8A	PRR14	TTLL12	HECTD3	C9orf114	PAFAH1B3	KDM4A	SLC30A5	FAM120B	AMIGO2	DSG2	DOCK11	AHCTF1	XPO1	MRPL19	EPC2	ZBTB47	CNTNAP2	KIAA1432	CTBP2	LTBP2
AvoidingImmuneDesctruction	0.632304166376019	0.632304166376019	0.45555841940046	0.758764999651223	0.632304166376019	0.45555841940046	0.632304166376019	0.632304166376019	0.758764999651223	0.632304166376019	0.632304166376019	0.632304166376019	0.632304166376019	0.632304166376019	0.758764999651223	0.694196010789663	0.632299311852096	0.632304166376019	0.632304166376019	0.758764999651223	0.632304166376019	0.632304166376019	0.632304166376019	0.632304166376019	0.632304166376019	0.632304166376019	0.632304166376019	0.632304166376019	0.632304166376019	0.632304166376019	0.632304166376019	0.632304166376019	0.632304166376019	0.632304166376019	0.632304166376019	0.632304166376019	0.632304166376019	0.632304166376019	0.632304166376019	0.632304166376019	0.632304166376019	0.632304166376019	0.632304166376019	0.632304166376019	0.632304166376019	0.632304166376019	0.632304166376019	0.632304166376019	0.632304166376019
ActivatingInvasionMotility	0.382236994890217	0.382236994890217	0.44970492270249	0.382236994890217	0.382236994890217	0.44970492270249	0.382236994890217	0.382236994890217	0.382236994890217	0.382236994890217	0.44970492270249	0.382236994890217	0.382236994890217	0.44970492270249	0.382236994890217	0.243738977412951	0.382225484810807	0.382236994890217	0.382236994890217	0.601223769741155	0.382236994890217	0.382236994890217	0.382236994890217	0.382236994890217	0.382236994890217	0.382236994890217	0.382236994890217	0.382236994890217	0.382236994890217	0.382236994890217	0.382236994890217	0.382236994890217	0.382236994890217	0.382236994890217	0.382236994890217	0.382236994890217	0.382236994890217	0.382236994890217	0.44970492270249	0.382236994890217	0.382236994890217	0.382236994890217	0.382236994890217	0.382236994890217	0.382236994890217	0.382236994890217	0.382236994890217	0.382236994890217	0.44970492270249
DeregulationgCellularEnergetics	1	1	1	1	1	1	1	1	1	1	1	1	1	1	1	1	1	1	1	1	1	1	1	1	1	1	1	1	1	1	1	1	1	1	0.820073193809215	1	1	1	1	1	1	1	1	1	1	1	1	1	1
EnablingReplicativeImmortality	0.808331486451601	0.808331486451601	0.808331486451601	0.916820657700882	0.808331486451601	0.808331486451601	0.808331486451601	0.808331486451601	0.808331486451601	0.808331486451601	0.808331486451601	0.808331486451601	0.808331486451601	0.808331486451601	1	0.694196010789663	0.808334648792529	0.808331486451601	0.808331486451601	0.916820657700882	0.808331486451601	0.808331486451601	0.808331486451601	0.808331486451601	0.808331486451601	0.808331486451601	0.808331486451601	0.808331486451601	0.808331486451601	0.808331486451601	0.808331486451601	0.808331486451601	0.808331486451601	0.808331486451601	0.808331486451601	0.808331486451601	0.808331486451601	0.808331486451601	0.808331486451601	0.808331486451601	0.808331486451601	0.808331486451601	0.808331486451601	0.808331486451601	0.808331486451601	0.808331486451601	0.808331486451601	0.808331486451601	0.808331486451601
EvadingGrowthSuppressors	0.44970492270249	0.44970492270249	0.44970492270249	0.601223769741155	0.44970492270249	0.44970492270249	0.44970492270249	0.44970492270249	0.44970492270249	0.44970492270249	0.44970492270249	0.44970492270249	0.44970492270249	0.44970492270249	0.44970492270249	0.422527500622219	0.449701477993024	0.44970492270249	0.44970492270249	0.601223769741155	0.44970492270249	0.632304166376019	0.44970492270249	0.632304166376019	0.44970492270249	0.44970492270249	0.44970492270249	0.44970492270249	0.44970492270249	0.44970492270249	0.44970492270249	0.44970492270249	0.44970492270249	0.44970492270249	0.44970492270249	0.44970492270249	0.44970492270249	0.44970492270249	0.44970492270249	0.44970492270249	0.601223769741155	0.601223769741155	0.44970492270249	0.44970492270249	0.44970492270249	0.44970492270249	0.44970492270249	0.601223769741155	0.44970492270249
GenomeInstabilityMutation	0.617191325434916	0.617191325434916	0.514326104529096	0.758764999651223	0.617191325434916	0.514326104529096	0.617191325434916	0.617191325434916	0.808331486451601	0.617191325434916	0.617191325434916	0.617191325434916	0.617191325434916	0.617191325434916	0.867637697504078	0.601044163693004	0.617187094998505	0.617191325434916	0.617191325434916	0.758764999651223	0.617191325434916	0.632304166376019	0.617191325434916	0.632304166376019	0.617191325434916	0.617191325434916	0.617191325434916	0.617191325434916	0.617191325434916	0.617191325434916	0.617191325434916	0.617191325434916	0.617191325434916	0.617191325434916	0.617191325434916	0.617191325434916	0.617191325434916	0.617191325434916	0.617191325434916	0.617191325434916	0.617191325434916	0.617191325434916	0.617191325434916	0.617191325434916	0.617191325434916	0.617191325434916	0.617191325434916	0.617191325434916	0.617191325434916
InducingAngiogenesis	0.617191325434916	0.617191325434916	0.505148581533521	0.916820657700882	0.617191325434916	0.505148581533521	0.617191325434916	0.617191325434916	0.631435726916902	0.617191325434916	0.617191325434916	0.617191325434916	0.617191325434916	0.617191325434916	0.631435726916902	0.59829639192484	0.617187094998505	0.617191325434916	0.617191325434916	0.916820657700882	0.617191325434916	0.632304166376019	0.617191325434916	0.632304166376019	0.617191325434916	0.617191325434916	0.617191325434916	0.617191325434916	0.617191325434916	0.617191325434916	0.617191325434916	0.617191325434916	0.617191325434916	0.617191325434916	0.617191325434916	0.617191325434916	0.617191325434916	0.617191325434916	0.617191325434916	0.617191325434916	0.617191325434916	0.617191325434916	0.617191325434916	0.617191325434916	0.617191325434916	0.617191325434916	0.617191325434916	0.617191325434916	0.617191325434916
ResistingCellDeath	0.916820657700882	0.916820657700882	1	0.916820657700882	0.916820657700882	1	0.916820657700882	0.916820657700882	0.916820657700882	0.916820657700882	0.916820657700882	0.916820657700882	0.916820657700882	0.916820657700882	1	0.733147170028961	0.916819636889271	0.916820657700882	0.916820657700882	0.916820657700882	1	0.916820657700882	0.916820657700882	0.916820657700882	0.916820657700882	0.916820657700882	0.916820657700882	0.916820657700882	0.916820657700882	0.916820657700882	0.916820657700882	0.916820657700882	0.916820657700882	0.916820657700882	0.825138591930794	0.916820657700882	0.916820657700882	0.916820657700882	0.916820657700882	0.916820657700882	0.916820657700882	0.916820657700882	0.916820657700882	0.916820657700882	0.916820657700882	0.916820657700882	0.916820657700882	0.916820657700882	0.916820657700882
SustainingProliferativeSignaling	0.44970492270249	0.44970492270249	0.44970492270249	0.601223769741155	0.44970492270249	0.44970492270249	0.44970492270249	0.44970492270249	0.44970492270249	0.44970492270249	0.44970492270249	0.44970492270249	0.44970492270249	0.44970492270249	0.44970492270249	0.422527500622219	0.449701477993024	0.44970492270249	0.44970492270249	0.601223769741155	0.44970492270249	0.632304166376019	0.44970492270249	0.475879153523289	0.44970492270249	0.44970492270249	0.44970492270249	0.44970492270249	0.44970492270249	0.44970492270249	0.44970492270249	0.44970492270249	0.44970492270249	0.44970492270249	0.44970492270249	0.44970492270249	0.44970492270249	0.44970492270249	0.44970492270249	0.44970492270249	0.601223769741155	0.601223769741155	0.44970492270249	0.44970492270249	0.44970492270249	0.44970492270249	0.44970492270249	0.601223769741155	0.44970492270249
TumorPromotingInflammation	0.916820657700882	0.916820657700882	0.922582343035367	0.916820657700882	0.916820657700882	0.922582343035367	0.916820657700882	0.916820657700882	0.916820657700882	0.916820657700882	0.916820657700882	0.916820657700882	0.916820657700882	0.916820657700882	1	0.694196010789663	0.916819636889271	0.916820657700882	0.916820657700882	0.916820657700882	0.922582343035367	0.916820657700882	0.916820657700882	0.916820657700882	0.916820657700882	0.916820657700882	0.916820657700882	0.916820657700882	0.916820657700882	0.916820657700882	0.916820657700882	0.916820657700882	0.916820657700882	0.916820657700882	0.820073193809215	0.916820657700882	0.916820657700882	0.916820657700882	0.916820657700882	0.916820657700882	0.916820657700882	0.916820657700882	0.916820657700882	0.916820657700882	0.916820657700882	0.916820657700882	0.916820657700882	0.916820657700882	0.916820657700882
[truncated: 974 more columns]
