# Supplementary material for: Integrative and comparative genomic analyses identify clinically relevant pulmonary carcinoid groups and unveil the supra-carcinoids
Source: Nat Commun. 2019 Aug 20;10:3407. doi: 10.1038/s41467-019-11276-9 (PMC6702229; doi:10.1038/s41467-019-11276-9)
Supplement: Supplementary file 9 — Supplementary Data 6 [file 41467_2019_11276_MOESM9_ESM.xlsx]

## Sheet: S6_GSEA_of_MOFA_LF
Supplementary Data 6: Gene Set Enrichment Analysis of MOFA latent factors
Dictionary
Associations with MOFA LNET, Latent Factor 1	Subtable presenting results for the Gene Set Enrichment Analysis (GSEA) of genes associated with MOFA LNET Latent Factor 1
Associations with MOFA LNET, Latent Factor 2	Subtable presenting results for the Gene Set Enrichment Analysis (GSEA) of genes associated with MOFA LNET Latent Factor 2
Associations with MOFA LNEN, Latent Factor 1	Subtable presenting results for the Gene Set Enrichment Analysis (GSEA) of genes associated with MOFA LNEN Latent Factor 1
Associations with MOFA LNEN, Latent Factor 2	Subtable presenting results for the Gene Set Enrichment Analysis (GSEA) of genes associated with MOFA LNEN Latent Factor 2
Associations with MOFA LNET+SCLC, Latent Factor 1	Subtable presenting results for the Gene Set Enrichment Analysis (GSEA) of genes associated with MOFA LNET+SCLC Latent Factor 1
Associations with MOFA LNET+SCLC, Latent Factor 2	Subtable presenting results for the Gene Set Enrichment Analysis (GSEA) of genes associated with MOFA LNET+SCLC Latent Factor 2
go_id	Gene Onotolgy (GO) pathway ID
go_name	GO pathway name
q_value	Gene Set Enrichment Analysis (GSEA) p-value ajusted by Benjamini-Hochberg procedure
signif_correlations_ensembl_ids	ENSEMBL IDs of genes significantly correlated with MOFA Latent factors (IDs are semi-colon separated)
signif_correlations_gene_names	Name of genes significantly correlated with MOFA Latent factor (names are semi-colon separated)
correlations_with_LF	Estimated correlation coefficient between a gene and a given latent factor (values are semi-colon separated)
kegg_id	KEGG pathway ID
kegg_name	KEGG pathway name
Color legend
immune system pathways
immune cell migration pathways
infectious diseases
Retinoid and xenobiotic metabolism
Associations with MOFA LNET, Latent Factor 1
go_id	go_name	q_value	signif_correlations_ensembl_ids	signif_correlations_gene_names	correlations_with_LF
GO:0006955	immune response	1.38088e-11	ENSG00000082556;ENSG00000160862;ENSG00000156234;ENSG00000109684;ENSG00000145824;ENSG00000183134;ENSG00000120088;ENSG00000172156;ENSG00000100448;ENSG00000054219;ENSG00000143184;ENSG00000069702;ENSG00000120659;ENSG00000021852;ENSG00000106178;ENSG00000115590;ENSG00000113749;ENSG00000152207;ENSG00000140968;ENSG00000144476;ENSG00000104432;ENSG00000137462;ENSG00000168329;ENSG00000006210;ENSG00000197594…	OPRK1;AZGP1;CXCL13;CLNK;CXCL14;PTGDR2;CRHR1;CCL11;CTSG;LY75;XCL1;TGFBR3;TNFSF11;C8B;CCL24;IL1R2;HRH2;CYSLTR2;IRF8;ACKR3;IL7;TLR2;CX3CR1;CX3CL1;ENPP1;C5AR1	0.46736617443999;-0.407471814854246;-0.469027037883136;0.528189100730906;-0.489945768788344;0.367689038997754;0.329074590428018;-0.302523743208696;0.289359313685754;0.306747731438014;0.260590189091417;-0.470732751630728;-0.429667307278499;-0.295652252670267;0.30023393873258;-0.615374666983358;-0.341693506165258;0.389167124408791;-0.340048124894682;-0.516967773546652;-0.457118719611985;-0.28717981…
GO:0002376	immune system process	1.14233e-06	ENSG00000198183;ENSG00000171564;ENSG00000171560;ENSG00000115598;ENSG00000126262;ENSG00000170017;ENSG00000012504;ENSG00000141293;ENSG00000065675;ENSG00000224389;ENSG00000164850;ENSG00000143502;ENSG00000166501;ENSG00000244731;ENSG00000162594;ENSG00000106804;ENSG00000131203;ENSG00000259092;ENSG00000187554;ENSG00000021852;ENSG00000159674;ENSG00000243649;ENSG00000130038;ENSG00000182985;ENSG00000137462…	BPIFA1;FGB;FGA;IL1RL2;FFAR2;ALCAM;NR1H4;SKAP1;PRKCQ;C4B;GPER1;SUSD4;PRKCB;C4A;IL23R;C5;IDO1;TRAV30;TLR5;C8B;SPON2;CFB;EFCAB4B;CADM1;TLR2;PIK3CG;GBP3;PARP9;C17orf99;MYO1G;NLRP6;SFTPD	0.356717002058579;-0.826658401787199;-0.779344152604849;0.378052892872913;-0.668173348506401;-0.285905520474503;-0.441830438835058;0.525857619472626;0.429946352617368;-0.240551676133985;0.296692125584102;0.739090293579117;0.352689652239981;-0.373966388507975;-0.257139381900097;-0.807891608514275;-0.286682426547502;-0.770323727203799;0.605781204154715;-0.295652252670267;-0.518065030348638;-0.32679…
GO:0016758	transferase activity, transferring hexosyl groups	2.24325e-06	ENSG00000196620;ENSG00000135220;ENSG00000171234;ENSG00000156096;ENSG00000197888;ENSG00000145626;ENSG00000175164;ENSG00000168671;ENSG00000213759	UGT2B15;UGT2A3;UGT2B7;UGT2B4;UGT2B17;UGT3A1;ABO;UGT3A2;UGT2B11	-0.900425577433556;-0.871815644670797;-0.852885535703827;-0.670766732546497;-0.739061777100751;0.255989161769367;0.492536432319464;0.317885091467121;-0.851679511419822
GO:0050776	regulation of immune response	5.26022e-05	ENSG00000139219;ENSG00000204655;ENSG00000091972;ENSG00000188404;ENSG00000112195;ENSG00000182566;ENSG00000133661	COL2A1;MOG;CD200;SELL;TREML2;CLEC4G;SFTPD	-0.581735849735641;0.326517835122991;-0.262658043887709;-0.395921266885194;0.474811291669269;0.263120395629967;0.371822725579669
GO:0003823	antigen binding	7.79351e-05	ENSG00000089692;ENSG00000159674	LAG3;SPON2	-0.448616698675812;-0.518065030348638
GO:0002377	immunoglobulin production	0.000172105
GO:0040018	positive regulation of multicellular organism growth	0.000390996	ENSG00000127831;ENSG00000118702;ENSG00000121853;ENSG00000149295;ENSG00000132932;ENSG00000106128;ENSG00000167244;ENSG00000184486;ENSG00000171791;ENSG00000112964	VIL1;GHRH;GHSR;DRD2;ATP8A2;GHRHR;IGF2;POU3F2;BCL2;GHR	-0.40593691230092;0.492042076911845;0.795638094195752;0.52364569381472;0.789209646947425;-0.385144885004325;-0.246191030667247;0.415634959711531;0.365294252456641;-0.384796561876106
GO:0002250	adaptive immune response	0.000390996	ENSG00000171564;ENSG00000171560;ENSG00000170017;ENSG00000141293;ENSG00000166501;ENSG00000259092;ENSG00000141655;ENSG00000130038;ENSG00000105851;ENSG00000187997;ENSG00000136286	FGB;FGA;ALCAM;SKAP1;PRKCB;TRAV30;TNFRSF11A;EFCAB4B;PIK3CG;C17orf99;MYO1G	-0.826658401787199;-0.779344152604849;-0.285905520474503;0.525857619472626;0.352689652239981;-0.770323727203799;0.383774801675207;0.400096651217938;-0.320065953256348;0.381520265242073;-0.714018241426694
GO:0050900	leukocyte migration	0.00132369	ENSG00000079385;ENSG00000115290;ENSG00000026508;ENSG00000075340;ENSG00000115884;ENSG00000123454;ENSG00000140678;ENSG00000188404	CEACAM1;GRB14;CD44;ADD2;SDC1;DBH;ITGAX;SELL	-0.529425908163515;-0.614810172674444;0.600830050918218;0.304245378113115;-0.532335115827476;0.314517170877053;-0.244124054968921;-0.395921266885194
GO:0009725	response to hormone	0.0019664	ENSG00000089250;ENSG00000121853;ENSG00000132855;ENSG00000136352;ENSG00000198125;ENSG00000214274;ENSG00000057593;ENSG00000157150;ENSG00000116133;ENSG00000112964;ENSG00000166402;ENSG00000204001	NOS1;GHSR;ANGPTL3;NKX2-1;MB;ANG;F7;TIMP4;DHCR24;GHR;TUB;LCN8	0.440303734157451;0.795638094195752;-0.8434010611505;0.700811307890772;0.851512614805584;-0.771520142514178;-0.500373378189582;0.353377706284336;-0.673226083735226;-0.384796561876106;-0.32415991862599;0.351643238631628
GO:0048663	neuron fate commitment	0.00462279	ENSG00000139352;ENSG00000136352;ENSG00000168267;ENSG00000157168;ENSG00000016082;ENSG00000186487;ENSG00000179348;ENSG00000184486;ENSG00000184221;ENSG00000106571	ASCL1;NKX2-1;PTF1A;NRG1;ISL1;MYT1L;GATA2;POU3F2;OLIG1;GLI3	0.58379576857976;0.700811307890772;-0.771850938615445;0.680397285791424;0.277423449410065;0.418834984602397;-0.783265348387759;0.415634959711531;-0.261690413766055;-0.64009001674926
GO:0038095	Fc-epsilon receptor signaling pathway	0.00462279	ENSG00000065675;ENSG00000160293	PRKCQ;VAV2	0.429946352617368;-0.302056737171217
GO:0006508	proteolysis	0.00613935	ENSG00000189056;ENSG00000148702;ENSG00000175497;ENSG00000125851;ENSG00000120054;ENSG00000115718;ENSG00000197635;ENSG00000015413;ENSG00000166670;ENSG00000196549;ENSG00000140873;ENSG00000124920;ENSG00000137673;ENSG00000112818;ENSG00000178297;ENSG00000121898;ENSG00000203697;ENSG00000057593;ENSG00000164099;ENSG00000154277;ENSG00000187045;ENSG00000206549;ENSG00000126218;ENSG00000052344;ENSG00000135476…	RELN;HABP2;DPP10;PCSK2;CPN1;PROC;DPP4;DPEP1;MMP10;MME;ADAMTS18;MYRF;MMP7;MEP1A;TMPRSS9;CPXM2;CAPN8;F7;PRSS12;UCHL1;TMPRSS6;PRSS50;F10;PRSS8;ESPL1;C4B;KLKB1;PCSK9;REN;TMPRSS3;ACAN;MEP1B;PIP;PM20D1;PRSS45;CTSG;COLEC10;CTSV;C4A;USP41;TMPRSS15;ADAM23;PRTN3;HGFAC;ADAM12;CORIN;CPA3;UNC5CL;ECE2;CFB;TPSAB1;HPX;TPSG1;GGT2;ADAMTS17;SEC11C;ADAMTS8;TPSB2;ADAMTS16;CTSZ;ADAMTS15;PRSS22;MMP17;NAALADL1;ST14;ADAM…	0.734677592820902;-0.73190157709507;0.402230643418546;0.724251311684902;-0.255066091528652;-0.432711840955844;0.262998772942487;-0.387402263337755;-0.381893898456793;0.265741401021497;0.840349051957526;-0.507630042029149;0.248703587772016;-0.615579828579401;0.304284924114204;0.334727458288694;0.45673837140105;-0.500373378189582;-0.517385499227394;0.763409986682668;-0.33696885821484;0.389992440784…
GO:0051592	response to calcium ion	0.00613935	ENSG00000171564;ENSG00000067715;ENSG00000171560;ENSG00000036828;ENSG00000181195;ENSG00000171557;ENSG00000166862;ENSG00000165272;ENSG00000139287;ENSG00000146648;ENSG00000096433;ENSG00000115884;ENSG00000138823;ENSG00000138741;ENSG00000010310;ENSG00000148344	FGB;SYT1;FGA;CASR;PENK;FGG;CACNG2;AQP3;TPH2;EGFR;ITPR3;SDC1;MTTP;TRPC3;GIPR;PTGES	-0.826658401787199;0.545658832604044;-0.779344152604849;0.401161023999311;0.314917499413107;-0.341199579657479;0.538918939530645;-0.65600101699896;-0.479278229684866;0.487336444762935;0.330506798375779;-0.532335115827476;0.546242468352725;0.307102402384069;-0.322031903966434;-0.307898876073995
GO:0034332	adherens junction organization	0.00613935	ENSG00000040731;ENSG00000079112;ENSG00000113100;ENSG00000145526;ENSG00000150394;ENSG00000149654;ENSG00000214274;ENSG00000162706;ENSG00000101542;ENSG00000170558;ENSG00000143217;ENSG00000071991;ENSG00000179242;ENSG00000128536;ENSG00000124215;ENSG00000182985	CDH10;CDH17;CDH9;CDH18;CDH8;CDH22;ANG;CADM3;CDH20;CDH2;PVRL4;CDH19;CDH4;CDHR3;CDH26;CADM1	-0.72115369186725;-0.478865018509388;0.4065209422392;0.398710988929412;-0.506996732489423;0.645271847073211;-0.771520142514178;0.465444270260658;0.316353211031376;0.446525089547537;0.270254512447433;0.577399362290841;-0.418880297286299;0.351164625840525;-0.758641022750697;0.707622366190354
GO:0032869	cellular response to insulin stimulus	0.00853214	ENSG00000124253;ENSG00000121853;ENSG00000143627;ENSG00000079385;ENSG00000106128;ENSG00000169174;ENSG00000048052;ENSG00000170890;ENSG00000106633;ENSG00000152270;ENSG00000116285;ENSG00000112964;ENSG00000175567;ENSG00000197594	PCK1;GHSR;PKLR;CEACAM1;GHRHR;PCSK9;HDAC9;PLA2G1B;GCK;PDE3B;ERRFI1;GHR;UCP2;ENPP1	0.367856464477142;0.795638094195752;0.237912490766499;-0.529425908163515;-0.385144885004325;-0.409417880786356;0.827094304477425;-0.37373107301487;0.364191639453475;0.338712219641638;-0.595157859921902;-0.384796561876106;0.645325640642363;-0.529519355748722
GO:0006958	complement activation, classical pathway	0.0131548	ENSG00000224389;ENSG00000143502;ENSG00000244731;ENSG00000106804;ENSG00000021852	C4B;SUSD4;C4A;C5;C8B	-0.240551676133985;0.739090293579117;-0.373966388507975;-0.807891608514275;-0.295652252670267
GO:0045202	synapse	0.0154215	ENSG00000101438;ENSG00000178235;ENSG00000067715;ENSG00000089250;ENSG00000185518;ENSG00000151834;ENSG00000111262;ENSG00000136750;ENSG00000152578;ENSG00000146276;ENSG00000198739;ENSG00000089169;ENSG00000082556;ENSG00000166006;ENSG00000136099;ENSG00000101204;ENSG00000163873;ENSG00000110975;ENSG00000172020;ENSG00000171189;ENSG00000163630;ENSG00000078053;ENSG00000036565;ENSG00000137766;ENSG00000196549…	SLC32A1;SLITRK1;SYT1;NOS1;SV2B;GABRA2;KCNA1;GAD2;GRIA4;GABRR1;LRRTM3;RPH3A;OPRK1;KCNC2;PCDH8;CHRNA4;GRIK3;SYT10;GAP43;GRIK1;SYNPR;AMPH;SLC18A1;UNC13C;MME;FABP5;RIMS1;CHRNA3;PRKCG;TENM2;ATP2B2;NRG1;SDK2;SHISA9;GRID2;TMEM108;SYT9;CACNG2;SLC5A7;DLGAP2;LRRTM1;SYN2;DPYSL3;VWC2L;GABRA1;GLRA3;GABRP;LRRC4C;VWC2;GABRA4;CDH2;SHISA7;GABRG1;PRSS12;KCNH1;ARC;SCGN;NRN1;HAP1;SLC17A6;SHC4;C4B;SLC17A8;GPER1;DOK7;…	0.454231802568997;-0.704509355409422;0.545658832604044;0.440303734157451;0.263598781777039;0.60883811511191;0.501808541384353;0.380762531431989;-0.607634936564406;0.826555500734233;0.272198936271342;0.731328575731626;0.46736617443999;-0.538602785060268;0.527608572549676;0.697790892217819;0.561031903497075;0.457385498818311;0.59314791043532;0.458126473639579;0.452321246670703;0.659200200995757;0.5…
GO:0004252	serine-type endopeptidase activity	0.0164349	ENSG00000148702;ENSG00000125851;ENSG00000115718;ENSG00000197635;ENSG00000166670;ENSG00000137673;ENSG00000178297;ENSG00000057593;ENSG00000164099;ENSG00000187045;ENSG00000206549;ENSG00000126218;ENSG00000052344;ENSG00000224389;ENSG00000164344;ENSG00000169174;ENSG00000160183;ENSG00000188086;ENSG00000100448;ENSG00000184374;ENSG00000136943;ENSG00000117525;ENSG00000244731;ENSG00000154646;ENSG00000196415…	HABP2;PCSK2;PROC;DPP4;MMP10;MMP7;TMPRSS9;F7;PRSS12;TMPRSS6;PRSS50;F10;PRSS8;C4B;KLKB1;PCSK9;TMPRSS3;PRSS45;CTSG;COLEC10;CTSV;F3;C4A;TMPRSS15;PRTN3;HGFAC;CORIN;CFB;TPSAB1;TPSG1;TPSB2;PRSS22;ST14	-0.73190157709507;0.724251311684902;-0.432711840955844;0.262998772942487;-0.381893898456793;0.248703587772016;0.304284924114204;-0.500373378189582;-0.517385499227394;-0.33696885821484;0.38999244078409;-0.650993793093342;0.24287129294581;-0.240551676133985;0.391389580035589;-0.409417880786356;-0.330408175675264;0.545581661680433;0.289359313685754;0.631456040561297;0.464028294155485;-0.404150066987…
GO:0006935	chemotaxis	0.0164349	ENSG00000156234;ENSG00000185008;ENSG00000145824;ENSG00000183134;ENSG00000172156;ENSG00000106804;ENSG00000143184;ENSG00000099937;ENSG00000106178;ENSG00000145147;ENSG00000166091;ENSG00000144476;ENSG00000170293;ENSG00000128340;ENSG00000168329;ENSG00000105851;ENSG00000006210;ENSG00000197405	CXCL13;ROBO2;CXCL14;PTGDR2;CCL11;C5;XCL1;SERPIND1;CCL24;SLIT2;CMTM5;ACKR3;CMTM8;RAC2;CX3CR1;PIK3CG;CX3CL1;C5AR1	-0.469027037883136;0.297588957649613;-0.489945768788344;0.367689038997754;-0.302523743208696;-0.807891608514275;0.260590189091417;-0.281888141727551;0.30023393873258;0.276335006485081;0.52242547359097;-0.516967773546652;-0.244335633185026;-0.261736863133424;-0.41983207529888;-0.320065953256348;-0.510692200953599;-0.509861210531507
GO:0010001	glial cell differentiation	0.0164349	ENSG00000139352;ENSG00000189056;ENSG00000172020;ENSG00000157168;ENSG00000170558;ENSG00000109132;ENSG00000135144	ASCL1;RELN;GAP43;NRG1;CDH2;PHOX2B;DTX1	0.58379576857976;0.734677592820902;0.59314791043532;0.680397285791424;0.446525089547537;0.388622683978814;0.592493233204843
GO:0038096	Fc-gamma receptor signaling pathway involved in phagocytosis	0.0188837	ENSG00000203805;ENSG00000155849;ENSG00000160293;ENSG00000136286	PPAPDC1A;ELMO1;VAV2;MYO1G	0.308202597652068;0.489621041671767;-0.302056737171217;-0.714018241426694
GO:0043005	neuron projection	0.0222714	ENSG00000101438;ENSG00000118702;ENSG00000067715;ENSG00000121853;ENSG00000185518;ENSG00000110680;ENSG00000104435;ENSG00000151834;ENSG00000141433;ENSG00000146276;ENSG00000089169;ENSG00000015592;ENSG00000166006;ENSG00000198822;ENSG00000036828;ENSG00000101204;ENSG00000171246;ENSG00000163630;ENSG00000058335;ENSG00000070886;ENSG00000080644;ENSG00000126583;ENSG00000145934;ENSG00000197705;ENSG00000166862…	SLC32A1;GHRH;SYT1;GHSR;SV2B;CALCA;STMN2;GABRA2;ADCYAP1;GABRR1;RPH3A;STMN4;KCNC2;GRM3;CASR;CHRNA4;NPTX1;SYNPR;RASGRF1;EPHA8;CHRNA3;PRKCG;TENM2;KLHL14;CACNG2;GABRA1;GLRA3;GABRP;GRM5;GABRA4;CDH2;GABRG1;CACNG7;ADCYAP1R1;SLC6A13;SCGN;SLC17A6;TPH2;PTPRO;SLC17A8;SHANK2;EPHA4;SLC6A12;LYPD6;CHRNB4;EPHA6;PTGS2;ATP1A2;KCNN1;GRIN3A;DLG2;PAM;GABBR2;ASS1;EPHA1;CTSV;GPM6A;PTPN13;PDLIM4;KCNA2;CALB2;ASIC2;GRIP1;K…	0.454231802568997;0.492042076911845;0.545658832604044;0.795638094195752;0.263598781777039;0.383950646675848;0.465228372729669;0.60883811511191;-0.50911300974999;0.826555500734233;0.731328575731626;0.603676790281472;-0.538602785060268;0.496978418282131;0.401161023999311;0.697790892217819;0.306966001307072;0.452321246670703;0.476644666588021;0.629966735670012;0.55520673370907;-0.569731050895611;0.5…
GO:0030449	regulation of complement activation	0.0222714	ENSG00000120054;ENSG00000224389;ENSG00000143502;ENSG00000244731;ENSG00000106804;ENSG00000021852;ENSG00000243649;ENSG00000197405	CPN1;C4B;SUSD4;C4A;C5;C8B;CFB;C5AR1	-0.255066091528652;-0.240551676133985;0.739090293579117;-0.373966388507975;-0.807891608514275;-0.295652252670267;-0.326796915402821;-0.509861210531507
GO:0034707	chloride channel complex	0.0222714	ENSG00000127325;ENSG00000151834;ENSG00000146276;ENSG00000186510;ENSG00000022355;ENSG00000145451;ENSG00000094755;ENSG00000109158;ENSG00000163285;ENSG00000167614;ENSG00000159212;ENSG00000189143;ENSG00000184908	BEST3;GABRA2;GABRR1;CLCNKA;GABRA1;GLRA3;GABRP;GABRA4;GABRG1;TTYH1;CLIC6;CLDN4;CLCNKB	0.612245705717318;0.60883811511191;0.826555500734233;0.682854179053459;-0.30399562727392;-0.334972279677049;0.340658160250056;0.318527663002017;0.507462417201262;0.647920580053403;0.560607395780463;0.685831922060239;0.560154308248578
GO:0006956	complement activation	0.0222714	ENSG00000224389;ENSG00000184374;ENSG00000244731;ENSG00000106804;ENSG00000021852;ENSG00000243649	C4B;COLEC10;C4A;C5;C8B;CFB	-0.240551676133985;0.631456040561297;-0.373966388507975;-0.807891608514275;-0.295652252670267;-0.326796915402821
GO:0016342	catenin complex	0.023421	ENSG00000040731;ENSG00000079112;ENSG00000113100;ENSG00000145526;ENSG00000150394;ENSG00000149654;ENSG00000101542;ENSG00000170558;ENSG00000071991;ENSG00000179242;ENSG00000128536;ENSG00000124215	CDH10;CDH17;CDH9;CDH18;CDH8;CDH22;CDH20;CDH2;CDH19;CDH4;CDHR3;CDH26	-0.72115369186725;-0.478865018509388;0.4065209422392;0.398710988929412;-0.506996732489423;0.645271847073211;0.316353211031376;0.446525089547537;0.577399362290841;-0.418880297286299;0.351164625840525;-0.758641022750697
GO:0030672	synaptic vesicle membrane	0.0234511	ENSG00000101438;ENSG00000067715;ENSG00000185518;ENSG00000149295;ENSG00000136750;ENSG00000089169;ENSG00000163630;ENSG00000078053;ENSG00000036565;ENSG00000137766;ENSG00000105467;ENSG00000170743;ENSG00000157152;ENSG00000091664;ENSG00000179520;ENSG00000125869;ENSG00000127561;ENSG00000105426;ENSG00000115194;ENSG00000149927;ENSG00000129990;ENSG00000132718	SLC32A1;SYT1;SV2B;DRD2;GAD2;RPH3A;SYNPR;AMPH;SLC18A1;UNC13C;SYNGR4;SYT9;SYN2;SLC17A6;SLC17A8;LAMP5;SYNGR3;PTPRS;SLC30A3;DOC2A;SYT5;SYT11	0.454231802568997;0.545658832604044;0.263598781777039;0.52364569381472;0.380762531431989;0.731328575731626;0.452321246670703;0.659200200995757;0.507692350241251;0.496321791645898;0.878381641270076;-0.275577052974696;0.402731696829752;0.273808369311394;-0.29660125128738;0.492273562485981;0.580817545575631;0.655735135222886;-0.355281557143762;-0.617881953889078;-0.2478240704944;0.686650124392287
GO:0019221	cytokine-mediated signaling pathway	0.0234511	ENSG00000115138;ENSG00000140279;ENSG00000115598;ENSG00000142677;ENSG00000106278;ENSG00000180875;ENSG00000115884;ENSG00000073756;ENSG00000172156;ENSG00000117525;ENSG00000162594;ENSG00000016402;ENSG00000196415;ENSG00000185499;ENSG00000138378;ENSG00000120659;ENSG00000171791;ENSG00000115590;ENSG00000054356;ENSG00000119535;ENSG00000157404;ENSG00000112964;ENSG00000185338;ENSG00000140678;ENSG00000104432…	POMC;DUOX2;IL1RL2;IL22RA1;PTPRZ1;GREM2;SDC1;PTGS2;CCL11;F3;IL23R;IL20RA;PRTN3;MUC1;STAT4;TNFSF11;BCL2;IL1R2;PTPRN;CSF3R;KIT;GHR;SOCS1;ITGAX;IL7;CX3CR1;EDN2;CX3CL1;IL17RD	0.565132907861086;0.289455478875595;0.378052892872913;-0.619813958132968;0.336910837139745;-0.441422369478608;-0.532335115827476;0.312430277878824;-0.302523743208696;-0.404150066987416;-0.257139381900097;0.709776222454422;-0.61058535638344;0.241253303649562;-0.673912439099661;-0.429667307278499;0.365294252456641;-0.615374666983358;-0.338604392892197;-0.246990045358945;0.331442542897591;-0.3847965…
GO:1903561	extracellular vesicle	0.0234511	ENSG00000171564;ENSG00000171560;ENSG00000152578;ENSG00000198734;ENSG00000198576;ENSG00000106003;ENSG00000018625;ENSG00000135919;ENSG00000150625;ENSG00000010278;ENSG00000021852;ENSG00000130203	FGB;FGA;GRIA4;F5;ARC;LFNG;ATP1A2;SERPINE2;GPM6A;CD9;C8B;APOE	-0.826658401787199;-0.779344152604849;-0.607634936564406;-0.481925064313996;-0.289853226231425;0.324633027944203;0.675188800216549;0.366627975453971;0.248056464716626;0.894953987336634;-0.295652252670267;0.401127508602411		cg26864905;cg11062691;cg00103865;cg24435747;cg00674304;cg24632241;cg08347183	IL20RA;TIMP1;TNFRSF1A;IFNLR1;POMC;LRRTM1;GATA3	-0.881568577144233;0.417649225103166;0.563700356573791;-0.807313879106941;-0.634099572648751;-0.315953188844613;-0.318773473491642
GO:0007043	cell-cell junction assembly	0.0313177	ENSG00000040731;ENSG00000079112;ENSG00000113100;ENSG00000145526;ENSG00000150394;ENSG00000169862;ENSG00000149654;ENSG00000101542;ENSG00000012504;ENSG00000170558;ENSG00000071991;ENSG00000179242;ENSG00000128536;ENSG00000184363;ENSG00000124215;ENSG00000057294	CDH10;CDH17;CDH9;CDH18;CDH8;CTNND2;CDH22;CDH20;NR1H4;CDH2;CDH19;CDH4;CDHR3;PKP3;CDH26;PKP2	-0.72115369186725;-0.478865018509388;0.4065209422392;0.398710988929412;-0.506996732489423;0.679733765169758;0.645271847073211;0.316353211031376;-0.441830438835058;0.446525089547537;0.577399362290841;-0.418880297286299;0.351164625840525;0.271213574526221;-0.758641022750697;0.500265780893211
GO:0019882	antigen processing and presentation	0.0313177
GO:0007218	neuropeptide signaling pathway	0.0352312	ENSG00000134443;ENSG00000185231;ENSG00000164326;ENSG00000110680;ENSG00000156395;ENSG00000141433;ENSG00000101292;ENSG00000082556;ENSG00000186867;ENSG00000183971;ENSG00000115138;ENSG00000122585;ENSG00000181195;ENSG00000173080;ENSG00000108018;ENSG00000162009;ENSG00000159723;ENSG00000180616;ENSG00000145451;ENSG00000175206;ENSG00000119973;ENSG00000183134;ENSG00000180269;ENSG00000128285;ENSG00000174948…	GRP;MC2R;CARTPT;CALCA;SORCS3;ADCYAP1;PROKR2;OPRK1;QRFPR;NPW;POMC;NPY;PENK;RXFP4;SORCS1;SSTR5;AGRP;SSTR2;GLRA3;NPPA;PRLHR;PTGDR2;GPR139;MCHR1;GPR149;NPFFR1;GPR83;GPR1;SSTR4;NMUR2;PROKR1;CYSLTR2;NPY5R;CPE	0.669613691384237;-0.891929636249781;-0.477591965709422;0.383950646675848;0.499036161481462;-0.50911300974999;-0.869686302148992;0.46736617443999;0.533163100047493;-0.526097447919849;0.565132907861086;0.410224874813814;0.314917499413107;-0.476058493627063;0.3479848824577;0.256858514733539;0.476163236879297;-0.349845329362689;-0.334972279677049;0.514419757296006;-0.333570831923749;0.36768903899775…
GO:0030593	neutrophil chemotaxis	0.0352312	ENSG00000156234;ENSG00000124205;ENSG00000170890;ENSG00000172156;ENSG00000143184;ENSG00000106178;ENSG00000119535;ENSG00000127129;ENSG00000105851;ENSG00000006210;ENSG00000197405	CXCL13;EDN3;PLA2G1B;CCL11;XCL1;CCL24;CSF3R;EDN2;PIK3CG;CX3CL1;C5AR1	-0.469027037883136;0.269080539813955;-0.37373107301487;-0.302523743208696;0.260590189091417;0.30023393873258;-0.246990045358945;0.533603867384584;-0.320065953256348;-0.510692200953599;-0.509861210531507
GO:0005254	chloride channel activity	0.0414836	ENSG00000174502;ENSG00000127325;ENSG00000151834;ENSG00000146276;ENSG00000186510;ENSG00000022355;ENSG00000145451;ENSG00000094755;ENSG00000109158;ENSG00000163285;ENSG00000167614;ENSG00000159212;ENSG00000189143;ENSG00000162399;ENSG00000184908	SLC26A9;BEST3;GABRA2;GABRR1;CLCNKA;GABRA1;GLRA3;GABRP;GABRA4;GABRG1;TTYH1;CLIC6;CLDN4;BSND;CLCNKB	0.540605088578698;0.612245705717318;0.60883811511191;0.826555500734233;0.682854179053459;-0.30399562727392;-0.334972279677049;0.340658160250056;0.318527663002017;0.507462417201262;0.647920580053403;0.560607395780463;0.685831922060239;0.397416589425462;0.560154308248578
GO:0006821	chloride transport	0.0441024	ENSG00000174502;ENSG00000127325;ENSG00000151834;ENSG00000146276;ENSG00000126562;ENSG00000144290;ENSG00000186510;ENSG00000022355;ENSG00000145451;ENSG00000094755;ENSG00000109158;ENSG00000163285;ENSG00000185101;ENSG00000167614;ENSG00000159212;ENSG00000189143;ENSG00000162399;ENSG00000184908	SLC26A9;BEST3;GABRA2;GABRR1;WNK4;SLC4A10;CLCNKA;GABRA1;GLRA3;GABRP;GABRA4;GABRG1;ANO9;TTYH1;CLIC6;CLDN4;BSND;CLCNKB	0.540605088578698;0.612245705717318;0.60883811511191;0.826555500734233;-0.672560736471208;0.349046232971756;0.682854179053459;-0.30399562727392;-0.334972279677049;0.340658160250056;0.318527663002017;0.507462417201262;0.251124386110124;0.647920580053403;0.560607395780463;0.685831922060239;0.397416589425462;0.560154308248578
GO:0070098	chemokine-mediated signaling pathway	0.0446455	ENSG00000156234;ENSG00000172156;ENSG00000144230;ENSG00000143184;ENSG00000106178;ENSG00000144476;ENSG00000213088;ENSG00000168329;ENSG00000006210	CXCL13;CCL11;GPR17;XCL1;CCL24;ACKR3;DARC;CX3CR1;CX3CL1	-0.469027037883136;-0.302523743208696;0.287143902050835;0.260590189091417;0.30023393873258;-0.516967773546652;0.338391493060242;-0.41983207529888;-0.510692200953599
GO:1902476	chloride transmembrane transport	0.0476647	ENSG00000174502;ENSG00000127325;ENSG00000151834;ENSG00000146276;ENSG00000036828;ENSG00000186510;ENSG00000022355;ENSG00000145451;ENSG00000094755;ENSG00000109158;ENSG00000163285;ENSG00000221955;ENSG00000167614;ENSG00000159212;ENSG00000170615;ENSG00000189143;ENSG00000162399;ENSG00000184908;ENSG00000113504	SLC26A9;BEST3;GABRA2;GABRR1;CASR;CLCNKA;GABRA1;GLRA3;GABRP;GABRA4;GABRG1;SLC12A8;TTYH1;CLIC6;SLC26A5;CLDN4;BSND;CLCNKB;SLC12A7	0.540605088578698;0.612245705717318;0.60883811511191;0.826555500734233;0.401161023999311;0.682854179053459;-0.30399562727392;-0.334972279677049;0.340658160250056;0.318527663002017;0.507462417201262;-0.364164512733163;0.647920580053403;0.560607395780463;0.503660297381191;0.685831922060239;0.397416589425462;0.560154308248578;-0.525228831107547
GO:0006898	receptor-mediated endocytosis	0.0481804	ENSG00000110195;ENSG00000081479;ENSG00000168702;ENSG00000144868;ENSG00000164099;ENSG00000187908;ENSG00000146648;ENSG00000160183;ENSG00000145794;ENSG00000106927;ENSG00000145103;ENSG00000154646;ENSG00000188536;ENSG00000137642;ENSG00000110169;ENSG00000130203;ENSG00000206172;ENSG00000153246;ENSG00000130164;ENSG00000133661;ENSG00000197594	FOLR1;LRP2;LRP1B;TMEM108;PRSS12;DMBT1;EGFR;TMPRSS3;MEGF10;AMBP;ILDR1;TMPRSS15;HBA2;SORL1;HPX;APOE;HBA1;PLA2R1;LDLR;SFTPD;ENPP1	0.795588853920818;-0.467894355103091;-0.347382445790236;0.615635584983738;-0.517385499227394;0.360530220287094;0.487336444762935;-0.330408175675264;0.388018273576641;-0.564242241102893;0.705821421003047;-0.262410066542753;-0.241594281526001;0.459417239372467;-0.507758398345498;0.401127508602411;-0.249883355545965;-0.269128185772641;-0.64047937232094;0.371822725579669;-0.529519355748722
GO:0021766	hippocampus development	0.0481804	ENSG00000101438;ENSG00000189056;ENSG00000136352;ENSG00000111262;ENSG00000149571;ENSG00000168389;ENSG00000172201;ENSG00000171094;ENSG00000154342;ENSG00000105426;ENSG00000106571;ENSG00000138772;ENSG00000176749;ENSG00000184845;ENSG00000197594	SLC32A1;RELN;NKX2-1;KCNA1;KIRREL3;MFSD2A;ID4;ALK;WNT3A;PTPRS;GLI3;ANXA3;CDK5R1;DRD1;ENPP1	0.454231802568997;0.734677592820902;0.700811307890772;0.501808541384353;0.716675611281075;0.624741806626244;0.551310671679632;0.41614321122583;0.449170192487109;0.655735135222886;-0.64009001674926;-0.260701350462799;0.567704179065319;0.332809735161307;-0.529519355748722
kegg_id	kegg_name	q_value	signif_correlations_ensembl_ids	signif_correlations_gene_names	correlations_with_LF
hsa:00830	Retinol metabolism	0.00725221	ENSG00000196620;ENSG00000121207;ENSG00000172955;ENSG00000165092;ENSG00000135220;ENSG00000171234;ENSG00000135697;ENSG00000156096;ENSG00000138356;ENSG00000197888;ENSG00000138109;ENSG00000138115;ENSG00000106258;ENSG00000213759;ENSG00000160870;ENSG00000248144;ENSG00000095596;ENSG00000160868;ENSG00000162496;ENSG00000255974;ENSG00000121039	UGT2B15;LRAT;ADH6;ALDH1A1;UGT2A3;UGT2B7;BCMO1;UGT2B4;AOX1;UGT2B17;CYP2C9;CYP2C8;CYP3A5;UGT2B11;CYP3A7;ADH1C;CYP26A1;CYP3A4;DHRS3;CYP2A6;RDH10	-0.900425577433556;-0.677672109078543;-0.504827283893509;-0.457408341171713;-0.871815644670797;-0.852885535703827;-0.742885125810373;-0.670766732546497;-0.618396731990858;-0.739061777100751;-0.431321010909145;-0.699410093011728;-0.328310056981481;-0.851679511419822;-0.328926842974399;-0.291659965550774;0.266610736217287;-0.315735334317655;-0.526888508586686;-0.250321585453374;-0.543754430982955
hsa:04657	Il-17 signaling pathway	0.00725221	ENSG00000073756;ENSG00000172156;ENSG00000124391	PTGS2;CCL11;IL17C	0.312430277878824;-0.302523743208696;0.430643120408198
hsa:05323	Rheumatoid arthritis	0.00898847	ENSG00000116039;ENSG00000120659;ENSG00000141655;ENSG00000137462	ATP6V1B1;TNFSF11;TNFRSF11A;TLR2	0.351645957245301;-0.429667307278499;0.383774801675207;-0.287179819283445
hsa:00140	Steroid hormone biosynthesis	0.00954939	ENSG00000196620;ENSG00000135220;ENSG00000198610;ENSG00000171234;ENSG00000156096;ENSG00000197888;ENSG00000151632;ENSG00000196139;ENSG00000086696;ENSG00000138061;ENSG00000106258;ENSG00000130649;ENSG00000088002;ENSG00000213759;ENSG00000160870;ENSG00000160868;ENSG00000172817;ENSG00000231852	UGT2B15;UGT2A3;AKR1C4;UGT2B7;UGT2B4;UGT2B17;AKR1C2;AKR1C3;HSD17B2;CYP1B1;CYP3A5;CYP2E1;SULT2B1;UGT2B11;CYP3A7;CYP3A4;CYP7B1;CYP21A2	-0.900425577433556;-0.871815644670797;-0.591597838495547;-0.852885535703827;-0.670766732546497;-0.739061777100751;-0.389064979799468;-0.598784166344179;-0.602502570223575;0.277962787877437;-0.328310056981481;0.503250130993274;0.277856331659549;-0.851679511419822;-0.328926842974399;-0.315735334317655;-0.433356972010237;-0.373515088626933
hsa:05164	Influenza A	0.00954939	ENSG00000166501;ENSG00000108984	PRKCB;MAP2K6	0.352689652239981;-0.38746852128784
hsa:05152	Tuberculosis	0.0189142	ENSG00000111424;ENSG00000171791;ENSG00000070808;ENSG00000140678;ENSG00000137462;ENSG00000153246	VDR;BCL2;CAMK2A;ITGAX;TLR2;PLA2R1	-0.692692817486164;0.365294252456641;0.469658180141038;-0.244124054968921;-0.287179819283445;-0.269128185772641
hsa:04640	Hematopoietic cell lineage	0.0442194	ENSG00000196549;ENSG00000026508;ENSG00000010278;ENSG00000115590;ENSG00000119535;ENSG00000157404;ENSG00000104432;ENSG00000164171;ENSG00000104894	MME;CD44;CD9;IL1R2;CSF3R;KIT;IL7;ITGA2;CD37	0.265741401021497;0.600830050918218;0.894953987336634;-0.615374666983358;-0.246990045358945;0.331442542897591;-0.457118719611985;-0.719256175500217;-0.461743000515489
Associations with MOFA LNET, Latent Factor 2
go_id	go_name	q_value	signif_correlations_ensembl_ids	signif_correlations_gene_names	correlations_with_LF
GO:0042593	glucose homeostasis	0.00253448	ENSG00000124253;ENSG00000185002;ENSG00000101076;ENSG00000138207;ENSG00000215644;ENSG00000183844;ENSG00000115138;ENSG00000141837;ENSG00000160867;ENSG00000135100;ENSG00000126262;ENSG00000131482;ENSG00000162009;ENSG00000012504;ENSG00000183117;ENSG00000118432;ENSG00000170214;ENSG00000123454;ENSG00000134640;ENSG00000198829;ENSG00000128564;ENSG00000106633;ENSG00000004799;ENSG00000115461;ENSG00000140443…	PCK1;RFX6;HNF4A;RBP4;GCGR;FAM3B;POMC;CACNA1A;FGFR4;HNF1A;FFAR2;G6PC;SSTR5;NR1H4;CSMD1;CNR1;ADRA1B;DBH;MTNR1B;SUCNR1;VGF;GCK;PDK4;IGFBP5;IGF1R;MLXIPL;FOXO6;SOX4;PYGL	0.702814843565834;0.861184995748716;0.882871616550119;0.59125106992554;0.577170304178272;-0.554777626017148;-0.297061428265426;-0.402841117101285;0.882425912240048;0.854511434692722;0.603658927228111;0.714782906283722;0.506290122466413;0.479172395812646;-0.3198566004576;-0.460127762556834;0.712167128277013;-0.617492184311258;0.280775792875327;0.255441029792641;0.475659707405489;-0.384683208034814…
GO:0045926	negative regulation of growth	0.002963	ENSG00000125144;ENSG00000205358;ENSG00000205364;ENSG00000198417;ENSG00000205362;ENSG00000179593;ENSG00000187193;ENSG00000169715;ENSG00000125148;ENSG00000115461;ENSG00000101213	MT1G;MT1H;MT1M;MT1F;MT1A;ALOX15B;MT1X;MT1E;MT2A;IGFBP5;PTK6	0.507770463175718;0.505472904574522;0.678234625052198;0.643810092626819;0.522051762626579;0.411760207625364;0.58931281760125;0.652879110578265;0.627131307164074;-0.717742153517892;-0.580686341015326
GO:0006882	cellular zinc ion homeostasis	0.00369216	ENSG00000125144;ENSG00000205358;ENSG00000205364;ENSG00000139540;ENSG00000164756;ENSG00000198417;ENSG00000205362;ENSG00000087250;ENSG00000187193;ENSG00000169715;ENSG00000125148;ENSG00000182866	MT1G;MT1H;MT1M;SLC39A5;SLC30A8;MT1F;MT1A;MT3;MT1X;MT1E;MT2A;LCK	0.507770463175718;0.505472904574522;0.678234625052198;0.860177693962719;0.30038020934541;0.643810092626819;0.522051762626579;0.446267110563063;0.58931281760125;0.652879110578265;0.627131307164074;-0.28885686176717
GO:0042995	cell projection	0.00386674	ENSG00000127831;ENSG00000089250;ENSG00000113327;ENSG00000099834;ENSG00000132855;ENSG00000170091;ENSG00000104435;ENSG00000111262;ENSG00000174469;ENSG00000175161;ENSG00000155511;ENSG00000015592;ENSG00000136099;ENSG00000095777;ENSG00000197635;ENSG00000172020;ENSG00000141837;ENSG00000015413;ENSG00000196169;ENSG00000187017;ENSG00000149256;ENSG00000079385;ENSG00000167654;ENSG00000169862;ENSG00000126583…	VIL1;NOS1;GABRG2;CDHR5;ANGPTL3;NSG2;STMN2;KCNA1;CNTNAP2;CADM2;GRIA1;STMN4;PCDH8;MYO3A;DPP4;GAP43;CACNA1A;DPEP1;KIF19;ESPN;TENM4;CEACAM1;ATCAY;CTNND2;PRKCG;ANKS4B;TENM3;SPAG6;HTR2A;TTLL6;TENM2;GLRB;FFAR2;KCND2;NECAB2;TMEM108;SCN9A;DPYSL3;USH1C;GLRA3;KCNB2;SCIN;ALCAM;SCNN1A;DCDC2;SLC8A1;BASP1;CD44;UNC5A;GLDN;KCNH1;CDHR2;IQCA1;FLRT3;ARC;CCDC135;EPHB1;HAP1;RHOV;ARMC4;SLC6A11;CYS1;CNR1;C4B;SPAG17;GPER…	0.858949723733609;-0.665408234151784;-0.677828468698677;0.746480923726597;0.425942418107014;-0.741117196936551;-0.604799458121021;-0.590244221501518;-0.853753417759692;-0.614918595516485;-0.473656190418765;-0.315190238608027;-0.544467848602655;-0.598508483391438;0.738961496947939;-0.272426428087821;-0.402841117101285;0.354419953742691;-0.652800985952303;-0.287789547615801;-0.704460011062397;0.841…
GO:0060078	regulation of postsynaptic membrane potential	0.00386674	ENSG00000113327;ENSG00000151834;ENSG00000111262;ENSG00000141433;ENSG00000155511;ENSG00000182256;ENSG00000120903;ENSG00000163288;ENSG00000184408;ENSG00000022355;ENSG00000168959;ENSG00000109158;ENSG00000183023;ENSG00000163285;ENSG00000186297;ENSG00000100678;ENSG00000183454;ENSG00000117971;ENSG00000138435;ENSG00000102466;ENSG00000175344;ENSG00000166664;ENSG00000152822;ENSG00000174343;ENSG00000169684	GABRG2;GABRA2;KCNA1;ADCYAP1;GRIA1;GABRG3;CHRNA2;GABRB1;KCND2;GABRA1;GRM5;GABRA4;SLC8A1;GABRG1;GABRA5;SLC8A3;GRIN2A;CHRNB4;CHRNA1;FGF14;CHRNA7;CHRFAM7A;GRM1;CHRNA9;CHRNA5	-0.677828468698677;-0.681903202330527;-0.590244221501518;-0.349046587101195;-0.473656190418765;0.486567208749319;0.589814424879586;-0.500024527051537;-0.634394931051675;-0.284868154893594;-0.592875060992466;-0.403899621023351;-0.817735847105595;-0.450054105060637;0.664604762584561;0.41190239213237;0.717387136322521;-0.58710376015992;-0.595662182324516;0.40041431752565;-0.399463731253302;-0.501007…
GO:0050796	regulation of insulin secretion	0.00569631	ENSG00000185002;ENSG00000101076;ENSG00000164326;ENSG00000197635;ENSG00000198216;ENSG00000141837;ENSG00000135100;ENSG00000162009;ENSG00000170743;ENSG00000007171;ENSG00000118432;ENSG00000096433;ENSG00000134640;ENSG00000106633;ENSG00000184160;ENSG00000130037;ENSG00000170745;ENSG00000123104;ENSG00000010310;ENSG00000154229	RFX6;HNF4A;CARTPT;DPP4;CACNA1E;CACNA1A;HNF1A;SSTR5;SYT9;NOS2;CNR1;ITPR3;MTNR1B;GCK;ADRA2C;KCNA5;KCNS3;ITPR2;GIPR;PRKCA	0.861184995748716;0.882871616550119;0.497155291828277;0.738961496947939;-0.684940304613769;-0.402841117101285;0.854511434692722;0.506290122466413;-0.561255072043939;-0.583318701332374;-0.460127762556834;-0.71834967992497;0.280775792875327;-0.384683208034814;0.579678200461363;-0.482376968652946;0.622944193844906;-0.576758307408118;0.350183555569958;0.719484595413068
GO:0030534	adult behavior	0.00805813	ENSG00000178235;ENSG00000113327;ENSG00000149295;ENSG00000174469;ENSG00000165300;ENSG00000196092;ENSG00000110436;ENSG00000162105;ENSG00000110076;ENSG00000118946;ENSG00000021645	SLITRK1;GABRG2;DRD2;CNTNAP2;SLITRK5;PAX5;SLC1A2;SHANK2;NRXN2;PCDH17;NRXN3	-0.355716597637918;-0.677828468698677;-0.77211888746785;-0.853753417759692;-0.507726417101755;-0.748582255776656;0.313648726157153;-0.336331145416191;-0.538596876318765;-0.227147974763473;-0.630475651248022
GO:0071294	cellular response to zinc ion	0.00932954	ENSG00000125144;ENSG00000205358;ENSG00000205364;ENSG00000198417;ENSG00000205362;ENSG00000087250;ENSG00000187193;ENSG00000169715;ENSG00000125148;ENSG00000100300;ENSG00000145888	MT1G;MT1H;MT1M;MT1F;MT1A;MT3;MT1X;MT1E;MT2A;TSPO;GLRA1	0.507770463175718;0.505472904574522;0.678234625052198;0.643810092626819;0.522051762626579;0.446267110563063;0.58931281760125;0.652879110578265;0.627131307164074;0.377153741237522;-0.335738194472424
GO:0071280	cellular response to copper ion	0.0131059	ENSG00000125144;ENSG00000205358;ENSG00000205364;ENSG00000198417;ENSG00000205362;ENSG00000002726;ENSG00000087250;ENSG00000187193;ENSG00000169715;ENSG00000125148	MT1G;MT1H;MT1M;MT1F;MT1A;AOC1;MT3;MT1X;MT1E;MT2A	0.507770463175718;0.505472904574522;0.678234625052198;0.643810092626819;0.522051762626579;-0.239874250933889;0.446267110563063;0.58931281760125;0.652879110578265;0.627131307164074		cg25547580;cg27420224;cg17102069;cg01102073;cg23757446;cg06796779;cg04111789;cg02511456;cg22777724;cg07576409;cg06495310;cg02101773;cg13482308;cg11399623;cg01764105;cg04934499;cg25902889;cg02737268;cg19284211;cg18675097;cg11122009;cg02486855;cg18187244;cg21553700;cg04993279;cg06957368;cg02069619;cg22807449;cg15222509;cg12150131;cg26479374;cg11207307;cg00632489;cg21126344;cg10788618;cg26960322;cg2…	ONECUT2;HNF4A;PIM1;GATA2;ONECUT2;GATA2;CCND3;MNX1;HOXB2;ZNF703;BAG6;INSM1;PAX5;STAT6;SMC4;TCF12;FSD1;CDC25B;INSM1;NKAPL;AXIN2;SMAD3;GCM2;TNK2;ENO1;SORBS2;LPIN1;HOXB2;ZMIZ1;RARB;CTBP1;SLC2A14;MICAL2;SOX9;HOXB2;ACKR3;GSTP1;GADD45G;PIM1;GSTP1;TCL1A;ZKSCAN4;HOXB2;WWP2;CAVIN1;RBPMS;IMPDH1;HNF4A;TLX3;WWTR1;PFN3;NKAPL;NR3C1;PRDM14;SYMPK;NKAPL;BTBD3;CDK14;TFAM;KCNK2;GPER1;LMO1;MNX1;GPX4;PRICKLE2;ZKSCAN4;…	-0.356645915967504;-0.703851524279246;0.562235713903048;0.422310324907669;-0.381922603327832;0.370783222211244;-0.547289639934333;-0.521945400739717;0.446236130322074;-0.402822220552439;-0.553169892833274;0.392442631824873;-0.499544675945266;0.316589291703572;-0.319037218995477;0.650196278251618;-0.338536273375614;0.527851763301581;0.336233602219574;-0.42874187088884;0.366544323681921;-0.35344415…
GO:0055088	lipid homeostasis	0.0176659	ENSG00000101076;ENSG00000132855;ENSG00000144452;ENSG00000131482;ENSG00000012504;ENSG00000114115;ENSG00000161944;ENSG00000100341;ENSG00000005471;ENSG00000153093	HNF4A;ANGPTL3;ABCA12;G6PC;NR1H4;RBP1;ASGR2;PNPLA5;ABCB4;ACOXL	0.882871616550119;0.425942418107014;-0.722880982740179;0.714782906283722;0.479172395812646;-0.597433838631713;0.603131556321224;-0.612148137210038;0.426097063834912;-0.671233947262079
GO:0005634	nucleus	0.0219738	ENSG00000139352;ENSG00000170893;ENSG00000125144;ENSG00000148584;ENSG00000185002;ENSG00000101076;ENSG00000089250;ENSG00000184672;ENSG00000176769;ENSG00000205358;ENSG00000110680;ENSG00000079112;ENSG00000087495;ENSG00000182968;ENSG00000136352;ENSG00000170608;ENSG00000165973;ENSG00000131668;ENSG00000169836;ENSG00000082556;ENSG00000177551;ENSG00000160862;ENSG00000146147;ENSG00000133863;ENSG00000036828…	ASCL1;TRH;MT1G;A1CF;RFX6;HNF4A;NOS1;RALYL;TCERG1L;MT1H;CALCA;CDH17;PHACTR3;SOX1;NKX2-1;FOXA3;NELL1;BARX1;TACR3;OPRK1;NHLH2;AZGP1;MLIP;TEX15;CASR;ALB;SOD3;EMX1;AFF3;MKX;MT1M;FOXP2;KRT7;CACNA1A;FMN2;DPEP1;SOX2;SOX10;MGST1;HNF4G;RXRG;FGFR3;ERBB4;TENM4;VSX1;SOX11;MTUS2;SSUH2;GABRB1;C2CD4B;ZNF750;CTNND2;IRX6;MYRF;PKIA;TFCP2L1;MNX1;PRKCG;SPAG6;TENM2;ZBTB7C;EHF;NRG1;KHDRBS2;HNF1A;GRHL2;ZFHX4;DMP1;ELF5;L…	-0.752771286475263;-0.521681168205549;0.507770463175718;0.881144870296197;0.861184995748716;0.882871616550119;-0.665408234151784;-0.65096871497051;-0.822649325659108;0.505472904574522;-0.396707854124865;0.790422168860271;-0.80142325326831;-0.246278721494497;-0.277467406832739;0.844663786569194;-0.684380722923797;-0.525975806464403;0.63112965593088;-0.510744508209235;-0.241587138314098;0.530397725…
GO:0006821	chloride transport	0.0219738	ENSG00000174502;ENSG00000113327;ENSG00000127325;ENSG00000151834;ENSG00000182256;ENSG00000126562;ENSG00000163288;ENSG00000109738;ENSG00000151572;ENSG00000144290;ENSG00000022355;ENSG00000145451;ENSG00000094755;ENSG00000109158;ENSG00000163285;ENSG00000001626;ENSG00000186297;ENSG00000089356;ENSG00000185101;ENSG00000167614;ENSG00000159212;ENSG00000189143;ENSG00000162399;ENSG00000112782;ENSG00000100300…	SLC26A9;GABRG2;BEST3;GABRA2;GABRG3;WNK4;GABRB1;GLRB;ANO4;SLC4A10;GABRA1;GLRA3;GABRP;GABRA4;GABRG1;CFTR;GABRA5;FXYD3;ANO9;TTYH1;CLIC6;CLDN4;BSND;CLIC5;TSPO;SLC26A7;GLRA1	-0.748642528661241;-0.677828468698677;-0.710422183673333;-0.681903202330527;0.486567208749319;0.662185093670254;-0.500024527051537;-0.738212826211685;-0.670791749720189;-0.590878443156121;-0.284868154893594;-0.439337986775676;-0.37467605024625;-0.403899621023351;-0.450054105060637;-0.525384537294284;0.664604762584561;0.291299892309982;-0.618115272032293;-0.357974639208777;-0.47794006195238;-0.229…
GO:1904315	transmitter-gated ion channel activity involved in regulation of postsynaptic membrane potential	0.0219738	ENSG00000113327;ENSG00000151834;ENSG00000155511;ENSG00000182256;ENSG00000163288;ENSG00000022355;ENSG00000109158;ENSG00000163285;ENSG00000186297;ENSG00000138435;ENSG00000176884;ENSG00000174343	GABRG2;GABRA2;GRIA1;GABRG3;GABRB1;GABRA1;GABRA4;GABRG1;GABRA5;CHRNA1;GRIN1;CHRNA9	-0.677828468698677;-0.681903202330527;-0.473656190418765;0.486567208749319;-0.500024527051537;-0.284868154893594;-0.403899621023351;-0.450054105060637;0.664604762584561;-0.595662182324516;-0.492363051898721;-0.301343186788492
GO:0001523	retinoid metabolic process	0.0325326	ENSG00000118271;ENSG00000139988;ENSG00000138207;ENSG00000121207;ENSG00000165092;ENSG00000179399;ENSG00000198610;ENSG00000187134;ENSG00000115884;ENSG00000118137;ENSG00000196139;ENSG00000114115;ENSG00000183098;ENSG00000162496;ENSG00000110245;ENSG00000121039	TTR;RDH12;RBP4;LRAT;ALDH1A1;GPC5;AKR1C4;AKR1C1;SDC1;APOA1;AKR1C3;RBP1;GPC6;DHRS3;APOC3;RDH10	0.875490752505746;0.910459942921248;0.59125106992554;-0.251964042474484;0.754740606685837;0.556848074294629;0.579686641616532;0.66611853755732;0.457825879257321;0.59949663234442;0.442998514993051;-0.597433838631713;-0.4303279310209;0.70971171203706;0.419335121177745;0.579435965016511
GO:0003677	DNA binding	0.039368	ENSG00000139352;ENSG00000185002;ENSG00000101076;ENSG00000182968;ENSG00000136352;ENSG00000170608;ENSG00000131668;ENSG00000177551;ENSG00000163631;ENSG00000135638;ENSG00000144218;ENSG00000150051;ENSG00000128573;ENSG00000181449;ENSG00000100146;ENSG00000164749;ENSG00000143171;ENSG00000100987;ENSG00000176887;ENSG00000159387;ENSG00000124920;ENSG00000115112;ENSG00000130675;ENSG00000135373;ENSG00000135100…	ASCL1;RFX6;HNF4A;SOX1;NKX2-1;FOXA3;BARX1;NHLH2;ALB;EMX1;AFF3;MKX;FOXP2;SOX2;SOX10;HNF4G;RXRG;VSX1;SOX11;IRX6;MYRF;TFCP2L1;MNX1;EHF;HNF1A;GRHL2;ZFHX4;ELF5;LIN28B;PAX5;MYCL;HOXB2;SIX3;DMRT2;ISX;ANG;FOXD3;NR1H4;ASCL2;HAND2;NPAS4;LMX1B;SAMD11;SP5;TBX1;PAX9;TERT;ZNF208;ETV1;POU2F3;CTD-2575K13.6;HOXB5;VDR;PEG10;NPAS3;ASXL3;ETV4;TFAP2C;ZFP57;FOSB;GFI1;FOXD2;TSHZ2;GATA3;DMRTA1;ELF3;HOXB3;MYT1L;ZNF98;SOX2…	-0.752771286475263;0.861184995748716;0.882871616550119;-0.246278721494497;-0.277467406832739;0.844663786569194;-0.525975806464403;-0.241587138314098;0.540450174880602;0.793238664532659;-0.312208333883703;-0.639573179117624;-0.264441930054618;-0.775063490946111;-0.562234992265723;0.515528953301155;-0.370104060770601;-0.358417120171109;-0.368346504440373;0.676094787271471;0.802442912303352;-0.22667…
GO:0042572	retinol metabolic process	0.039368	ENSG00000118271;ENSG00000139988;ENSG00000138207;ENSG00000121207;ENSG00000165092;ENSG00000170786;ENSG00000196139;ENSG00000128918;ENSG00000114115;ENSG00000062282;ENSG00000184254;ENSG00000162496;ENSG00000121039	TTR;RDH12;RBP4;LRAT;ALDH1A1;SDR16C5;AKR1C3;ALDH1A2;RBP1;DGAT2;ALDH1A3;DHRS3;RDH10	0.875490752505746;0.910459942921248;0.59125106992554;-0.251964042474484;0.754740606685837;-0.522128758256714;0.442998514993051;-0.577250330426101;-0.597433838631713;0.438057273001249;-0.278775680180779;0.70971171203706;0.579435965016511
GO:0035264	multicellular organism growth	0.0415372	ENSG00000178235;ENSG00000184564;ENSG00000163501;ENSG00000140279;ENSG00000144290;ENSG00000083307;ENSG00000131482;ENSG00000066468;ENSG00000110436;ENSG00000150275;ENSG00000034053;ENSG00000162878;ENSG00000186051	SLITRK1;SLITRK6;IHH;DUOX2;SLC4A10;GRHL2;G6PC;FGFR2;SLC1A2;PCDH15;APBA2;PKDCC;TAL2	-0.355716597637918;-0.768547520421159;0.83973298568193;0.513105540335919;-0.590878443156121;-0.503881904663652;0.714782906283722;-0.232491340396191;0.313648726157153;-0.374582170841977;-0.578205171082375;0.394175497929439;0.683033654937533
GO:0030424	axon	0.043347	ENSG00000067715;ENSG00000113327;ENSG00000110680;ENSG00000104435;ENSG00000149295;ENSG00000164588;ENSG00000151834;ENSG00000104722;ENSG00000111262;ENSG00000136750;ENSG00000174469;ENSG00000175161;ENSG00000015592;ENSG00000198822;ENSG00000036828;ENSG00000163873;ENSG00000165731;ENSG00000132437;ENSG00000172020;ENSG00000151079;ENSG00000134115;ENSG00000196549;ENSG00000181195;ENSG00000167654;ENSG00000218336…	SYT1;GABRG2;CALCA;STMN2;DRD2;HCN1;GABRA2;NEFM;KCNA1;GAD2;CNTNAP2;CADM2;STMN4;GRM3;CASR;GRIK3;RET;DDC;GAP43;KCNA6;CNTN6;MME;PENK;ATCAY;TENM3;GAD1;HTR2A;DCC;NRG1;TAC1;NEFH;KCNK2;ROR2;NECAB2;TMEM108;SCN9A;SLC5A7;LRRTM1;ALCAM;NTF3;LPAR3;GLDN;KCNH1;FLRT3;EPHB1;HAP1;SLC1A2;NCAM2;CNR1;C4B;SCN3A;GPER1;ZNF804A;MT3;EPHA4;LPHN3;SERPINF1;UCN3;SYT8;OLFM1;EMB;DSCAM;GRM7;CA2;ROR1;IGSF9;C4A;STX1B;KCNA2;MYOT;IGF1…	-0.55287571184189;-0.677828468698677;-0.396707854124865;-0.604799458121021;-0.77211888746785;-0.593250081091418;-0.681903202330527;0.736805330189288;-0.590244221501518;-0.476816528659977;-0.853753417759692;-0.614918595516485;-0.315190238608027;-0.615024948392247;-0.304928397949194;-0.490592679353949;-0.292890298488969;-0.438652422024689;-0.272426428087821;-0.658136064576578;-0.614348260360196;-0.…
GO:0006955	immune response	0.0452338	ENSG00000082556;ENSG00000160862;ENSG00000211598;ENSG00000156234;ENSG00000241351;ENSG00000243466;ENSG00000109072;ENSG00000239951;ENSG00000109684;ENSG00000244437;ENSG00000240382;ENSG00000243290;ENSG00000132465;ENSG00000133063;ENSG00000241294;ENSG00000137077;ENSG00000241755;ENSG00000125730;ENSG00000116329;ENSG00000243238;ENSG00000240864;ENSG00000172724;ENSG00000239855;ENSG00000244575;ENSG00000243264…	OPRK1;AZGP1;IGKV4-1;CXCL13;IGKV3-11;IGKV1-5;VTN;IGKV3-20;CLNK;IGKV3-15;IGKV1-17;IGKV1-12;IGJ;CHIT1;IGKV2-24;CCL21;IGKV1-9;C3;OPRD1;IGKV2-30;IGKV1-16;CCL19;IGKV1-6;IGKV1-27;IGKV2D-29;IGKV3D-20;PTGDR2;CRHR1;IGKV1-39;IGKV3D-15;CCL11;CXCL5;CHIA;CXCL2;ULBP1;C6;CCL28;HLA-DQB2;IGKV1D-39;HLA-DRB5;VAV1;ADAMDEC1;RGS1;IL7R;IGKV2D-40;IGKV6-21;LY75;CCR4;IL12A;IGF1R;C8A;CR2;IGKV1-33;IGKV1D-16;IGKV1-8;TGFBR3;CC…	-0.510744508209235;0.530397725768389;-0.449764741878465;-0.252415800091531;-0.437970288088502;-0.44253135911645;0.750261001561592;-0.465913934679704;-0.738388866194892;-0.434866738354177;-0.439207659872663;-0.411776116801652;-0.430723805247172;-0.422236527940789;-0.397693155350782;-0.425727402647257;-0.435545542925586;-0.494609014047422;-0.59194847878494;-0.351646768093107;-0.40345462728755;-0.22…
GO:0001964	startle response	0.0452338	ENSG00000184564;ENSG00000149295;ENSG00000111262;ENSG00000181195;ENSG00000109738;ENSG00000143473;ENSG00000183117;ENSG00000150275;ENSG00000183454;ENSG00000176884;ENSG00000105464;ENSG00000145888	SLITRK6;DRD2;KCNA1;PENK;GLRB;KCNH1;CSMD1;PCDH15;GRIN2A;GRIN1;GRIN2D;GLRA1	-0.768547520421159;-0.77211888746785;-0.590244221501518;-0.342649611437268;-0.738212826211685;0.38990312481226;-0.3198566004576;-0.374582170841977;0.717387136322521;-0.492363051898721;-0.43261714109989;-0.335738194472424
GO:0032590	dendrite membrane	0.0452338	ENSG00000113327;ENSG00000151834;ENSG00000169836;ENSG00000155511;ENSG00000182256;ENSG00000022355;ENSG00000116329;ENSG00000109158;ENSG00000163285;ENSG00000186297;ENSG00000115386;ENSG00000121905	GABRG2;GABRA2;TACR3;GRIA1;GABRG3;GABRA1;OPRD1;GABRA4;GABRG1;GABRA5;REG1A;HPCA	-0.677828468698677;-0.681903202330527;0.63112965593088;-0.473656190418765;0.486567208749319;-0.284868154893594;-0.59194847878494;-0.403899621023351;-0.450054105060637;0.664604762584561;-0.308112036763098;0.509928051507884
GO:0040018	positive regulation of multicellular organism growth	0.0486132	ENSG00000127831;ENSG00000118702;ENSG00000121853;ENSG00000149295;ENSG00000106128;ENSG00000167244;ENSG00000184486;ENSG00000171791;ENSG00000142319;ENSG00000112964	VIL1;GHRH;GHSR;DRD2;GHRHR;IGF2;POU3F2;BCL2;SLC6A3;GHR	0.858949723733609;0.397261130824698;0.257794629953398;-0.77211888746785;-0.265278928900318;-0.366171304675807;0.31146679030695;-0.698463675645873;-0.494109378836972;-0.281669356793202
GO:0030593	neutrophil chemotaxis	0.0486132	ENSG00000156234;ENSG00000137077;ENSG00000172724;ENSG00000170890;ENSG00000172156;ENSG00000163735;ENSG00000081041;ENSG00000141968;ENSG00000181374;ENSG00000119535;ENSG00000184588;ENSG00000102962;ENSG00000163734;ENSG00000165025;ENSG00000160255;ENSG00000127129;ENSG00000105851;ENSG00000006210;ENSG00000197405	CXCL13;CCL21;CCL19;PLA2G1B;CCL11;CXCL5;CXCL2;VAV1;CCL13;CSF3R;PDE4B;CCL22;CXCL3;SYK;ITGB2;EDN2;PIK3CG;CX3CL1;C5AR1	-0.252415800091531;-0.425727402647257;-0.227754682216431;0.323893774765054;-0.243421213075199;-0.313615390410315;-0.248793935303853;-0.579976443912584;-0.360257307837266;-0.405619646272178;-0.5576525226011;-0.311960576014049;-0.261704903373235;-0.474957977760992;-0.335622728163704;-0.405969095440854;-0.286340638771156;0.643697231116618;0.37616261397902
kegg_id	kegg_name	q_value	signif_correlations_ensembl_ids	signif_correlations_gene_names	correlations_with_LF
hsa:04950	Maturity onset diabetes of the young	0.0211071	ENSG00000185002;ENSG00000101076;ENSG00000170608;ENSG00000143627;ENSG00000164749;ENSG00000130675;ENSG00000135100;ENSG00000121351;ENSG00000106633;ENSG00000125820;ENSG00000106331;ENSG00000125798;ENSG00000182759	RFX6;HNF4A;FOXA3;PKLR;HNF4G;MNX1;HNF1A;IAPP;GCK;NKX2-2;PAX4;FOXA2;MAFA	0.861184995748716;0.882871616550119;0.844663786569194;0.784890089694899;0.515528953301155;0.626736268077239;0.854511434692722;-0.433217372678244;-0.384683208034814;-0.469642119241945;0.382033000479701;0.242941225548333;-0.269354068459415
hsa:04978	Mineral absorption	0.0257946	ENSG00000125144;ENSG00000174502;ENSG00000205358;ENSG00000157765;ENSG00000205364;ENSG00000183023;ENSG00000198417;ENSG00000205362;ENSG00000100170;ENSG00000111424;ENSG00000187193;ENSG00000169715;ENSG00000091513;ENSG00000018625;ENSG00000125148;ENSG00000100292;ENSG00000174358;ENSG00000165125	MT1G;SLC26A9;MT1H;SLC34A2;MT1M;SLC8A1;MT1F;MT1A;SLC5A1;VDR;MT1X;MT1E;TF;ATP1A2;MT2A;HMOX1;SLC6A19;TRPV6	0.507770463175718;-0.748642528661241;0.505472904574522;-0.402825619173682;0.678234625052198;-0.817735847105595;0.643810092626819;0.522051762626579;-0.264182247538225;0.253871387329424;0.58931281760125;0.652879110578265;0.370376060891029;-0.437087909244021;0.627131307164074;-0.38361223006737;0.342192736048852;-0.37614037114283
Associations with MOFA LNEN, Latent Factor 1
go_id	go_name	q_value	signif_correlations_ensembl_ids	signif_correlations_gene_names	correlations_with_LF
GO:0003823	antigen binding	3.95758e-22	ENSG00000211598;ENSG00000243466;ENSG00000239951;ENSG00000241351;ENSG00000244437;ENSG00000243290;ENSG00000241755;ENSG00000244575;ENSG00000240864;ENSG00000240382;ENSG00000243238;ENSG00000241294;ENSG00000243264;ENSG00000132465;ENSG00000259261;ENSG00000239855;ENSG00000211625;ENSG00000224041;ENSG00000211611;ENSG00000242371;ENSG00000251546;ENSG00000251039;ENSG00000240671;ENSG00000241244;ENSG00000254709…	IGKV4-1;IGKV1-5;IGKV3-20;IGKV3-11;IGKV3-15;IGKV1-12;IGKV1-9;IGKV1-27;IGKV1-16;IGKV1-17;IGKV2-30;IGKV2-24;IGKV2D-29;IGJ;IGHV4OR15-8;IGKV1-6;IGKV3D-20;IGKV3D-15;IGKV6-21;IGKV1-39;IGKV1D-39;IGKV2D-40;IGKV1-8;IGKV1D-16;IGLL5;IGKV1-33;IGKV1D-33;IGKV5-2;IGKV2D-28;IGKV2-28;IL7R;IGKV6D-21;LILRB4;IGKV3D-11;IGKV2D-30;SLAMF1;IGKV1D-8;IGKV1D-17;IGHV3OR16-13;LAG3;IGHV1OR15-1;CD48;IGKV1D-43	0.781257783077685;0.769278931588179;0.795436423960311;0.778669824352914;0.802459007005831;0.757595495198734;0.755047575430114;0.768459076602098;0.789453701711223;0.710199631233148;0.755366010039095;0.733481358266931;0.70164769385838;0.766559430519948;0.685087942627629;0.717516269053155;0.760040681297525;0.780636251669476;0.673357600187466;0.757514465040086;0.743616225629996;0.673711622506327;0.67…
GO:0002377	immunoglobulin production	5.57597e-20	ENSG00000211598;ENSG00000243466;ENSG00000239951;ENSG00000241351;ENSG00000244437;ENSG00000243290;ENSG00000241755;ENSG00000244575;ENSG00000240864;ENSG00000240382;ENSG00000243238;ENSG00000241294;ENSG00000243264;ENSG00000239855;ENSG00000211625;ENSG00000224041;ENSG00000211611;ENSG00000242371;ENSG00000251546;ENSG00000251039;ENSG00000240671;ENSG00000241244;ENSG00000242076;ENSG00000239975;ENSG00000211599…	IGKV4-1;IGKV1-5;IGKV3-20;IGKV3-11;IGKV3-15;IGKV1-12;IGKV1-9;IGKV1-27;IGKV1-16;IGKV1-17;IGKV2-30;IGKV2-24;IGKV2D-29;IGKV1-6;IGKV3D-20;IGKV3D-15;IGKV6-21;IGKV1-39;IGKV1D-39;IGKV2D-40;IGKV1-8;IGKV1D-16;IGKV1-33;IGKV1D-33;IGKV5-2;IGKV2D-28;IGKV2-28;IL7R;IGKV6D-21;IGKV3D-11;IGKV2D-30;IGKV2D-24;IGKV1D-8;IGKV1D-17;CARD11;IGKV1D-43;IGKV3OR2-268	0.781257783077685;0.769278931588179;0.795436423960311;0.778669824352914;0.802459007005831;0.757595495198734;0.755047575430114;0.768459076602098;0.789453701711223;0.710199631233148;0.755366010039095;0.733481358266931;0.70164769385838;0.717516269053155;0.760040681297525;0.780636251669476;0.673357600187466;0.757514465040086;0.743616225629996;0.673711622506327;0.677410316088377;0.712954052103176;0.67…
GO:0002250	adaptive immune response	7.01397e-17	ENSG00000211598;ENSG00000243466;ENSG00000239951;ENSG00000241351;ENSG00000244437;ENSG00000243290;ENSG00000241755;ENSG00000244575;ENSG00000240382;ENSG00000243238;ENSG00000241294;ENSG00000243264;ENSG00000132465;ENSG00000239855;ENSG00000211625;ENSG00000224041;ENSG00000211611;ENSG00000242371;ENSG00000251546;ENSG00000251039;ENSG00000078081;ENSG00000240671;ENSG00000241244;ENSG00000026751;ENSG00000134258…	IGKV4-1;IGKV1-5;IGKV3-20;IGKV3-11;IGKV3-15;IGKV1-12;IGKV1-9;IGKV1-27;IGKV1-17;IGKV2-30;IGKV2-24;IGKV2D-29;IGJ;IGKV1-6;IGKV3D-20;IGKV3D-15;IGKV6-21;IGKV1-39;IGKV1D-39;IGKV2D-40;LAMP3;IGKV1-8;IGKV1D-16;SLAMF7;VTCN1;IGKV1-33;IGKV1D-33;CD79A;CTLA4;IGKV5-2;IGKV2D-28;IGKV2-28;SYK;IGKV6D-21;LILRB4;TNFRSF17;IGKV3D-11;IGKV2D-30;MCOLN2;ALCAM;SIT1;SLAMF1;LAX1;CD3D;IFNG;THEMIS;IGKV1D-8;SLAMF6;CD3E;CD3G;CD84;…	0.781257783077685;0.769278931588179;0.795436423960311;0.778669824352914;0.802459007005831;0.757595495198734;0.755047575430114;0.768459076602098;0.710199631233148;0.755366010039095;0.733481358266931;0.70164769385838;0.766559430519948;0.717516269053155;0.760040681297525;0.780636251669476;0.673357600187466;0.757514465040086;0.743616225629996;0.673711622506327;0.794734373168827;0.677410316088377;0.71…
GO:0002376	immune system process	4.6712e-14	ENSG00000198183;ENSG00000211598;ENSG00000243466;ENSG00000239951;ENSG00000241351;ENSG00000244437;ENSG00000243290;ENSG00000241755;ENSG00000244575;ENSG00000148346;ENSG00000240382;ENSG00000137699;ENSG00000243238;ENSG00000241294;ENSG00000243264;ENSG00000123838;ENSG00000125999;ENSG00000239855;ENSG00000022556;ENSG00000211625;ENSG00000163362;ENSG00000117322;ENSG00000224041;ENSG00000211611;ENSG00000242371…	BPIFA1;IGKV4-1;IGKV1-5;IGKV3-20;IGKV3-11;IGKV3-15;IGKV1-12;IGKV1-9;IGKV1-27;LCN2;IGKV1-17;TRIM29;IGKV2-30;IGKV2-24;IGKV2D-29;C4BPA;BPIFB1;IGKV1-6;NLRP2;IGKV3D-20;C1orf106;CR2;IGKV3D-15;IGKV6-21;IGKV1-39;SUSD4;HP;IGKV1D-39;MARCO;IGKV2D-40;LAMP3;IGKV1-8;C3;EXO1;OLR1;CD5L;LTF;IGKV1D-16;SLAMF7;VTCN1;FFAR2;IGKV1-33;C4BPB;IGKV1D-33;GBP5;CD79A;HLA-DQA2;CTLA4;NR1H4;ULBP1;IGKV5-2;ZBP1;CHIA;IGKV2D-28;IGKV2…	-0.324568689503019;0.781257783077685;0.769278931588179;0.795436423960311;0.778669824352914;0.802459007005831;0.757595495198734;0.755047575430114;0.768459076602098;0.630135161509015;0.710199631233148;0.614111860521403;0.755366010039095;0.733481358266931;0.70164769385838;0.497418498087275;0.19334017981582;0.717516269053155;0.490173020421423;0.760040681297525;0.847382065576958;0.761373604014407;0.78…
GO:0038096	Fc-gamma receptor signaling pathway involved in phagocytosis	4.6712e-14	ENSG00000211598;ENSG00000243466;ENSG00000239951;ENSG00000241351;ENSG00000244437;ENSG00000243290;ENSG00000240864;ENSG00000240382;ENSG00000243238;ENSG00000211625;ENSG00000242371;ENSG00000251546;ENSG00000251039;ENSG00000241244;ENSG00000242076;ENSG00000239975;ENSG00000211599;ENSG00000242534;ENSG00000244116;ENSG00000165025;ENSG00000072694;ENSG00000239571;ENSG00000203805;ENSG00000160654;ENSG00000155849…	IGKV4-1;IGKV1-5;IGKV3-20;IGKV3-11;IGKV3-15;IGKV1-12;IGKV1-16;IGKV1-17;IGKV2-30;IGKV3D-20;IGKV1-39;IGKV1D-39;IGKV2D-40;IGKV1D-16;IGKV1-33;IGKV1D-33;IGKV5-2;IGKV2D-28;IGKV2-28;SYK;FCGR2B;IGKV2D-30;PPAPDC1A;CD3G;ELMO1;FCGR3A;HCK;FCGR1A;VAV1;CD247	0.781257783077685;0.769278931588179;0.795436423960311;0.778669824352914;0.802459007005831;0.757595495198734;0.789453701711223;0.710199631233148;0.755366010039095;0.760040681297525;0.757514465040086;0.743616225629996;0.673711622506327;0.712954052103176;0.67373699144304;0.695079425489651;0.726304738290984;0.718047236353142;0.720057797771651;0.878904357502826;0.810467145025448;0.693485775371665;0.49…
GO:0006955	immune response	1.30977e-13	ENSG00000109072;ENSG00000211598;ENSG00000243466;ENSG00000239951;ENSG00000241351;ENSG00000244437;ENSG00000243290;ENSG00000241755;ENSG00000160862;ENSG00000244575;ENSG00000240864;ENSG00000240382;ENSG00000243238;ENSG00000241294;ENSG00000243264;ENSG00000132465;ENSG00000133063;ENSG00000239855;ENSG00000145824;ENSG00000211625;ENSG00000156234;ENSG00000138755;ENSG00000117322;ENSG00000224041;ENSG00000137077…	VTN;IGKV4-1;IGKV1-5;IGKV3-20;IGKV3-11;IGKV3-15;IGKV1-12;IGKV1-9;AZGP1;IGKV1-27;IGKV1-16;IGKV1-17;IGKV2-30;IGKV2-24;IGKV2D-29;IGJ;CHIT1;IGKV1-6;CXCL14;IGKV3D-20;CXCL13;CXCL9;CR2;IGKV3D-15;CCL21;IGKV6-21;ADAMDEC1;IGKV1-39;CXCL5;IGKV1D-39;CCL20;IGKV2D-40;CCL19;IGKV1-8;CXCL10;C3;IL8;IGKV1D-16;IGKV1-33;DEFB1;CLNK;IGKV1D-33;CXCL1;HLA-DQA2;CXCL6;CTLA4;ULBP1;IGKV5-2;AQP9;PKHD1L1;CHIA;CRHR1;IGKV2D-28;IGKV…	-0.850387636533075;0.781257783077685;0.769278931588179;0.795436423960311;0.778669824352914;0.802459007005831;0.757595495198734;0.755047575430114;-0.353949548966382;0.768459076602098;0.789453701711223;0.710199631233148;0.755366010039095;0.733481358266931;0.70164769385838;0.766559430519948;0.711846832371144;0.717516269053155;0.56699511017033;0.760040681297525;0.501086472478542;0.793599344773333;0.7…
GO:0050900	leukocyte migration	5.09632e-12	ENSG00000105388;ENSG00000211598;ENSG00000243466;ENSG00000239951;ENSG00000241351;ENSG00000244437;ENSG00000086548;ENSG00000243290;ENSG00000240864;ENSG00000240382;ENSG00000243238;ENSG00000132465;ENSG00000211625;ENSG00000242371;ENSG00000251546;ENSG00000251039;ENSG00000124731;ENSG00000196611;ENSG00000173391;ENSG00000241244;ENSG00000100985;ENSG00000151012;ENSG00000129244;ENSG00000242076;ENSG00000239975…	CEACAM5;IGKV4-1;IGKV1-5;IGKV3-20;IGKV3-11;IGKV3-15;CEACAM6;IGKV1-12;IGKV1-16;IGKV1-17;IGKV2-30;IGJ;IGKV3D-20;IGKV1-39;IGKV1D-39;IGKV2D-40;TREM1;MMP1;OLR1;IGKV1D-16;MMP9;SLC7A11;ATP1B2;IGKV1-33;IGKV1D-33;ADD2;IGKV5-2;FOXJ1;IGKV2D-28;IGKV2-28;CD177;GRB14;SDC1;SIRPG;IGKV2D-30;CD44;SLC7A5;CD2;DBH;CD84;NKX2-3;LCK;COL1A1;IL1B;ITGAX;TNFRSF10A;ICAM1;APOB;SLC16A1;ITGB2;SPN;CD48;ITGAL;ITGAM;SLC7A9;FN1;ITGB…	0.648004264381805;0.781257783077685;0.769278931588179;0.795436423960311;0.778669824352914;0.802459007005831;0.669181721447038;0.757595495198734;0.789453701711223;0.710199631233148;0.755366010039095;0.766559430519948;0.760040681297525;0.757514465040086;0.743616225629996;0.673711622506327;0.7140424478264;0.658628367275521;0.763106306356352;0.712954052103176;0.81758960584515;0.672860704561661;-0.895…
GO:0007049	cell cycle	1.76482e-11	ENSG00000188175;ENSG00000078725;ENSG00000173404;ENSG00000152669;ENSG00000186185;ENSG00000198797;ENSG00000066279;ENSG00000141639;ENSG00000124092;ENSG00000149948;ENSG00000129173;ENSG00000126787;ENSG00000185290;ENSG00000234602;ENSG00000117724;ENSG00000129451;ENSG00000165304;ENSG00000123485;ENSG00000147889;ENSG00000165891;ENSG00000138180;ENSG00000101447;ENSG00000148773;ENSG00000117399;ENSG00000140534…	HEPACAM2;BRINP1;INSM1;CCNO;KIF18B;BRINP2;ASPM;MAPK4;CTCFL;HMGA2;E2F8;DLGAP5;NUPR1L;MCIDAS;CENPF;KLK10;MELK;HJURP;CDKN2A;E2F7;CEP55;FAM83D;MKI67;CDC20;TICRR;ANLN;CLSPN;UBE2C;FOXM1;NEK2;BIRC5;TPX2;AURKB;SPDYC;GPER1;NUF2;CCNB2;BRSK2;BUB1;KIF23;CENPA;GAS2;C11orf82;PPP1R1C;CDC6;KIFC1;E2F2;CDC45;SGOL1;NDC80;NCAPH;CASC5;PLK1;SKA1;GSG2;CDCA5;CDCA2;ESCO2;FAM64A;KIF2C;BUB1B;CDC25C;CIT;SKA3;SEPT14;SMC1B;NCA…	0.47292706532731;-0.661710167120373;-0.519804079384545;0.652854741208751;0.902908884423708;-0.284975667714955;0.895894384143678;-0.52682219404552;0.227512709253316;0.626760306640881;0.919121012938607;0.893672040350863;-0.342549175041189;0.767358302836329;0.884305597503372;0.476502035779876;0.900563155795054;0.890138907335021;0.709623854695589;0.838255470509955;0.903019513847696;0.912464326877133;…
GO:0050776	regulation of immune response	2.0793e-11	ENSG00000211598;ENSG00000243466;ENSG00000239951;ENSG00000241351;ENSG00000244437;ENSG00000243290;ENSG00000240864;ENSG00000240382;ENSG00000243238;ENSG00000211625;ENSG00000242371;ENSG00000251546;ENSG00000251039;ENSG00000125730;ENSG00000124731;ENSG00000241244;ENSG00000026751;ENSG00000065618;ENSG00000134258;ENSG00000242076;ENSG00000239975;ENSG00000111981;ENSG00000211599;ENSG00000242534;ENSG00000244116…	IGKV4-1;IGKV1-5;IGKV3-20;IGKV3-11;IGKV3-15;IGKV1-12;IGKV1-16;IGKV1-17;IGKV2-30;IGKV3D-20;IGKV1-39;IGKV1D-39;IGKV2D-40;C3;TREM1;IGKV1D-16;SLAMF7;COL17A1;VTCN1;IGKV1-33;IGKV1D-33;ULBP1;IGKV5-2;IGKV2D-28;IGKV2-28;PIANP;FCGR2B;CD19;IGKV2D-30;TREML2;TREM2;CD96;CD3D;SLAMF6;CD3E;CD3G;CD8B;COL1A1;TNFRSF13C;COLEC12;FCGR3A;CD300LG;ICAM1;MICB;COL3A1;ITGB2;OSCAR;CARD11;CD1A;ICAM5;ITGAL;FCGR1A;CD300LF;SLA2;HL…	0.781257783077685;0.769278931588179;0.795436423960311;0.778669824352914;0.802459007005831;0.757595495198734;0.789453701711223;0.710199631233148;0.755366010039095;0.760040681297525;0.757514465040086;0.743616225629996;0.673711622506327;0.738101129226051;0.7140424478264;0.712954052103176;0.836503368161934;0.500121832103975;0.612778090447668;0.67373699144304;0.695079425489651;0.640325342440562;0.7263…
GO:0030449	regulation of complement activation	2.27687e-10	ENSG00000109072;ENSG00000211598;ENSG00000243466;ENSG00000239951;ENSG00000241351;ENSG00000244437;ENSG00000243290;ENSG00000240864;ENSG00000240382;ENSG00000080618;ENSG00000243238;ENSG00000123838;ENSG00000120054;ENSG00000211625;ENSG00000117322;ENSG00000242371;ENSG00000143502;ENSG00000251546;ENSG00000251039;ENSG00000125730;ENSG00000241244;ENSG00000242076;ENSG00000123843;ENSG00000239975;ENSG00000211599…	VTN;IGKV4-1;IGKV1-5;IGKV3-20;IGKV3-11;IGKV3-15;IGKV1-12;IGKV1-16;IGKV1-17;CPB2;IGKV2-30;C4BPA;CPN1;IGKV3D-20;CR2;IGKV1-39;SUSD4;IGKV1D-39;IGKV2D-40;C3;IGKV1D-16;IGKV1-33;C4BPB;IGKV1D-33;IGKV5-2;F2;IGKV2D-28;IGKV2-28;CLU;CD19;IGKV2D-30;C4B;CFB;C2;CR1;C5;C1S;C4A;C1R;C1QB;CFHR4;C1QC	-0.850387636533075;0.781257783077685;0.769278931588179;0.795436423960311;0.778669824352914;0.802459007005831;0.757595495198734;0.789453701711223;0.710199631233148;-0.545175765066845;0.755366010039095;0.497418498087275;-0.332856326891984;0.760040681297525;0.761373604014407;0.757514465040086;-0.65610570433672;0.743616225629996;0.673711622506327;0.738101129226051;0.712954052103176;0.67373699144304;0…
GO:0038095	Fc-epsilon receptor signaling pathway	3.86732e-10	ENSG00000211598;ENSG00000243466;ENSG00000239951;ENSG00000241351;ENSG00000244437;ENSG00000243290;ENSG00000240864;ENSG00000240382;ENSG00000243238;ENSG00000211625;ENSG00000242371;ENSG00000251546;ENSG00000251039;ENSG00000241244;ENSG00000242076;ENSG00000239975;ENSG00000211599;ENSG00000242534;ENSG00000244116;ENSG00000165025;ENSG00000239571;ENSG00000065675;ENSG00000109339;ENSG00000113263;ENSG00000198286…	IGKV4-1;IGKV1-5;IGKV3-20;IGKV3-11;IGKV3-15;IGKV1-12;IGKV1-16;IGKV1-17;IGKV2-30;IGKV3D-20;IGKV1-39;IGKV1D-39;IGKV2D-40;IGKV1D-16;IGKV1-33;IGKV1D-33;IGKV5-2;IGKV2D-28;IGKV2-28;SYK;IGKV2D-30;PRKCQ;MAPK10;ITK;CARD11;GRAP2;VAV1;TEC;LILRA4	0.781257783077685;0.769278931588179;0.795436423960311;0.778669824352914;0.802459007005831;0.757595495198734;0.789453701711223;0.710199631233148;0.755366010039095;0.760040681297525;0.757514465040086;0.743616225629996;0.673711622506327;0.712954052103176;0.67373699144304;0.695079425489651;0.726304738290984;0.718047236353142;0.720057797771651;0.878904357502826;0.693485775371665;0.381467761041516;-0.5…
GO:0006958	complement activation, classical pathway	1.32492e-09	ENSG00000211598;ENSG00000243466;ENSG00000239951;ENSG00000241351;ENSG00000244437;ENSG00000243290;ENSG00000240864;ENSG00000240382;ENSG00000243238;ENSG00000123838;ENSG00000259261;ENSG00000211625;ENSG00000117322;ENSG00000242371;ENSG00000143502;ENSG00000251546;ENSG00000251039;ENSG00000125730;ENSG00000241244;ENSG00000254709;ENSG00000242076;ENSG00000123843;ENSG00000239975;ENSG00000211599;ENSG00000242534…	IGKV4-1;IGKV1-5;IGKV3-20;IGKV3-11;IGKV3-15;IGKV1-12;IGKV1-16;IGKV1-17;IGKV2-30;C4BPA;IGHV4OR15-8;IGKV3D-20;CR2;IGKV1-39;SUSD4;IGKV1D-39;IGKV2D-40;C3;IGKV1D-16;IGLL5;IGKV1-33;C4BPB;IGKV1D-33;IGKV5-2;IGKV2D-28;IGKV2-28;CLU;IGKV2D-30;C4B;C2;CR1;C5;IGHV3OR16-13;C1S;IGHV1OR15-1;C4A;C1R;APCS;C1QB;C1QC	0.781257783077685;0.769278931588179;0.795436423960311;0.778669824352914;0.802459007005831;0.757595495198734;0.789453701711223;0.710199631233148;0.755366010039095;0.497418498087275;0.685087942627629;0.760040681297525;0.761373604014407;0.757514465040086;-0.65610570433672;0.743616225629996;0.673711622506327;0.738101129226051;0.712954052103176;0.795707815224017;0.67373699144304;0.675266613082034;0.69…
GO:0051301	cell division	1.67842e-08	ENSG00000188175;ENSG00000152669;ENSG00000186185;ENSG00000164649;ENSG00000066279;ENSG00000149948;ENSG00000117724;ENSG00000138180;ENSG00000101447;ENSG00000117399;ENSG00000011426;ENSG00000175063;ENSG00000118193;ENSG00000117650;ENSG00000089685;ENSG00000088325;ENSG00000178999;ENSG00000143228;ENSG00000157456;ENSG00000174672;ENSG00000169679;ENSG00000137807;ENSG00000115163;ENSG00000150722;ENSG00000094804…	HEPACAM2;CCNO;KIF18B;CDCA7L;ASPM;HMGA2;CENPF;CEP55;FAM83D;CDC20;ANLN;UBE2C;KIF14;NEK2;BIRC5;TPX2;AURKB;NUF2;CCNB2;BRSK2;BUB1;KIF23;CENPA;PPP1R1C;CDC6;KIFC1;SGOL1;NDC80;NCAPH;CASC5;PLK1;SKA1;TUBA1C;CDCA5;CDCA2;FAM64A;KIF2C;BUB1B;CDC25C;CIT;SKA3;SEPT14;NCAPG;NUSAP1;CDK1;SPAG5;PTTG1;CCNA2;OIP5;CCNE1;CHEK2;CDCA8;AURKA;SPC24;FIGN;CKS2;TACC3;CCND2;SYCP2;SPC25;CENPW;NEK6;KNTC1;RACGAP1;ECT2;SAPCD2;MISP;S…	0.47292706532731;0.652854741208751;0.902908884423708;0.901177798627857;0.895894384143678;0.626760306640881;0.884305597503372;0.903019513847696;0.912464326877133;0.889728485050868;0.901838663021404;0.843212081774605;0.855311886279197;0.8799229382644;0.868672656527239;0.904830978089408;0.883710600838019;0.867967352858987;0.890986379333252;-0.738889992572499;0.891492768071467;0.91315185307184;0.8782…
GO:0005819	spindle	8.80371e-07	ENSG00000188175;ENSG00000155816;ENSG00000066279;ENSG00000126787;ENSG00000117724;ENSG00000170927;ENSG00000101447;ENSG00000117399;ENSG00000118193;ENSG00000089685;ENSG00000088325;ENSG00000178999;ENSG00000112742;ENSG00000181085;ENSG00000137807;ENSG00000237649;ENSG00000112984;ENSG00000166851;ENSG00000154839;ENSG00000177602;ENSG00000171241;ENSG00000156970;ENSG00000165480;ENSG00000137804;ENSG00000170312…	HEPACAM2;FMN2;ASPM;DLGAP5;CENPF;PKHD1;FAM83D;CDC20;KIF14;BIRC5;TPX2;AURKB;TTK;MAPK15;KIF23;KIFC1;KIF20A;PLK1;SKA1;GSG2;SHCBP1;BUB1B;SKA3;NUSAP1;CDK1;SPAG5;STX1B;CRMP1;CDCA8;AURKA;TACC3;KIF15;KNTC1;RACGAP1;ECT2;SEPT12;PRC1	0.47292706532731;-0.457768823714858;0.895894384143678;0.893672040350863;0.884305597503372;0.546455850996312;0.912464326877133;0.889728485050868;0.855311886279197;0.868672656527239;0.904830978089408;0.883710600838019;0.871846606917643;0.702889998110099;0.91315185307184;0.889190482741121;0.882278586869071;0.886531840234004;0.834584237130564;0.886244969811376;0.900528451327927;0.885283502208065;0.88…
GO:0006956	complement activation	4.36416e-06	ENSG00000211598;ENSG00000243466;ENSG00000239951;ENSG00000241351;ENSG00000244437;ENSG00000243290;ENSG00000240864;ENSG00000240382;ENSG00000243238;ENSG00000211625;ENSG00000242371;ENSG00000251546;ENSG00000251039;ENSG00000125730;ENSG00000241244;ENSG00000242076;ENSG00000239975;ENSG00000211599;ENSG00000242534;ENSG00000244116;ENSG00000120885;ENSG00000239571;ENSG00000224389;ENSG00000243649;ENSG00000166278…	IGKV4-1;IGKV1-5;IGKV3-20;IGKV3-11;IGKV3-15;IGKV1-12;IGKV1-16;IGKV1-17;IGKV2-30;IGKV3D-20;IGKV1-39;IGKV1D-39;IGKV2D-40;C3;IGKV1D-16;IGKV1-33;IGKV1D-33;IGKV5-2;IGKV2D-28;IGKV2-28;CLU;IGKV2D-30;C4B;CFB;C2;C5;C1S;COLEC10;C4A;MASP1;COLEC11;C1R;C1QB;FCN1;C1QC	0.781257783077685;0.769278931588179;0.795436423960311;0.778669824352914;0.802459007005831;0.757595495198734;0.789453701711223;0.710199631233148;0.755366010039095;0.760040681297525;0.757514465040086;0.743616225629996;0.673711622506327;0.738101129226051;0.712954052103176;0.67373699144304;0.695079425489651;0.726304738290984;0.718047236353142;0.720057797771651;-0.378574185395017;0.693485775371665;0.4…
GO:0004252	serine-type endopeptidase activity	9.16987e-06	ENSG00000125851;ENSG00000211598;ENSG00000186474;ENSG00000243466;ENSG00000175426;ENSG00000239951;ENSG00000241351;ENSG00000167757;ENSG00000244437;ENSG00000137648;ENSG00000243290;ENSG00000240864;ENSG00000240382;ENSG00000243238;ENSG00000137673;ENSG00000148702;ENSG00000052344;ENSG00000187045;ENSG00000211625;ENSG00000167759;ENSG00000007038;ENSG00000115718;ENSG00000242371;ENSG00000184012;ENSG00000257017…	PCSK2;IGKV4-1;KLK12;IGKV1-5;PCSK1;IGKV3-20;IGKV3-11;KLK11;IGKV3-15;TMPRSS4;IGKV1-12;IGKV1-16;IGKV1-17;IGKV2-30;MMP7;HABP2;PRSS8;TMPRSS6;IGKV3D-20;KLK13;PRSS21;PROC;IGKV1-39;TMPRSS2;HP;IGKV1D-39;TMPRSS13;IGKV2D-40;TPSG1;C3;TMPRSS11E;KLK1;F7;MMP1;LTF;IGKV1D-16;MMP9;PRSS1;IGKV1-33;KLK14;TMPRSS3;IGKV1D-33;KLK10;MMP13;IGKV5-2;HTRA4;F10;PCSK9;F2;IGKV2D-28;IGKV2-28;PCSK6;MMP3;KLKB1;TMPRSS15;IGKV2D-30;KL…	-0.617671845234133;0.781257783077685;0.646882233993654;0.769278931588179;-0.682435131228455;0.795436423960311;0.778669824352914;0.603855402498738;0.802459007005831;0.826177821804699;0.757595495198734;0.789453701711223;0.710199631233148;0.755366010039095;0.661257420240731;0.174895682260562;0.824629633548329;-0.648801242993088;0.760040681297525;0.611037272160213;0.688484236481226;-0.375851738539308…
GO:0006974	cellular response to DNA damage stimulus	9.16987e-06	ENSG00000064655;ENSG00000155816;ENSG00000104313;ENSG00000141682;ENSG00000174371;ENSG00000185290;ENSG00000165891;ENSG00000131747;ENSG00000163599;ENSG00000140534;ENSG00000092853;ENSG00000065328;ENSG00000111206;ENSG00000181085;ENSG00000140451;ENSG00000112319;ENSG00000109674;ENSG00000051341;ENSG00000136492;ENSG00000129521;ENSG00000154920;ENSG00000187741;ENSG00000085999;ENSG00000143476;ENSG00000171791…	EYA2;FMN2;EYA1;PMAIP1;EXO1;NUPR1L;E2F7;TOP2A;CTLA4;TICRR;CLSPN;MCM10;FOXM1;MAPK15;PIF1;EYA4;NEIL3;POLQ;BRIP1;EGLN3;EME1;FANCA;RAD54L;DTL;BCL2;BRCA2;BLM;XRCC2;TP73;PTTG1;NABP1;MYC;MB21D1;PARPBP;CHEK2;RAD51AP1;KIAA0101;APBB1;RBM24;RAD51;MNDA;BRSK1;BATF;CDK2	0.78841479209101;-0.457768823714858;0.669245478356431;0.897310116473064;0.893874196806627;-0.342549175041189;0.838255470509955;0.89182573879397;0.83939366880695;0.901159130213602;0.832125084975195;0.896720869520932;0.882727384921763;0.702889998110099;0.883268035680213;0.341932732175509;0.849929252866622;0.898209263104424;0.892387248726144;0.747691018570133;0.869541660806561;0.883574617617085;0.87…
GO:0000775	chromosome, centromeric region	2.01288e-05	ENSG00000117724;ENSG00000123485;ENSG00000170927;ENSG00000117650;ENSG00000089685;ENSG00000178999;ENSG00000143228;ENSG00000169679;ENSG00000115163;ENSG00000129810;ENSG00000080986;ENSG00000137812;ENSG00000166851;ENSG00000154839;ENSG00000146670;ENSG00000142945;ENSG00000156970;ENSG00000165480;ENSG00000077935;ENSG00000153157;ENSG00000158560;ENSG00000076382;ENSG00000100162;ENSG00000136982;ENSG00000104147…	CENPF;HJURP;PKHD1;NEK2;BIRC5;AURKB;NUF2;BUB1;CENPA;SGOL1;NDC80;CASC5;PLK1;SKA1;CDCA5;KIF2C;BUB1B;SKA3;SMC1B;SYCP2L;DYNC1I1;SPAG5;CENPM;DSCC1;OIP5;CDCA8;SPC24;CENPK;SPC25;CENPW;MLF1IP;KNTC1	0.884305597503372;0.890138907335021;0.546455850996312;0.8799229382644;0.868672656527239;0.883710600838019;0.867967352858987;0.891492768071467;0.878213614235094;0.863330649957231;0.867053230374824;0.871611808892931;0.886531840234004;0.834584237130564;0.883656912882849;0.890421505770274;0.885283502208065;0.880439513863358;0.596296755828981;0.608944107447876;-0.749982883840117;0.872315555461629;0.83…
GO:0000776	kinetochore	2.59387e-05	ENSG00000117724;ENSG00000117650;ENSG00000089685;ENSG00000178999;ENSG00000112742;ENSG00000143228;ENSG00000169679;ENSG00000115163;ENSG00000129810;ENSG00000080986;ENSG00000137812;ENSG00000166851;ENSG00000154839;ENSG00000121621;ENSG00000142945;ENSG00000156970;ENSG00000165480;ENSG00000158560;ENSG00000076382;ENSG00000100162;ENSG00000161888;ENSG00000123219;ENSG00000152253;ENSG00000203760;ENSG00000151725…	CENPF;NEK2;BIRC5;AURKB;TTK;NUF2;BUB1;CENPA;SGOL1;NDC80;CASC5;PLK1;SKA1;KIF18A;KIF2C;BUB1B;SKA3;DYNC1I1;SPAG5;CENPM;SPC24;CENPK;SPC25;CENPW;MLF1IP;KNTC1	0.884305597503372;0.8799229382644;0.868672656527239;0.883710600838019;0.871846606917643;0.867967352858987;0.891492768071467;0.878213614235094;0.863330649957231;0.867053230374824;0.871611808892931;0.886531840234004;0.834584237130564;0.876191415095314;0.890421505770274;0.885283502208065;0.880439513863358;-0.749982883840117;0.872315555461629;0.832815075477815;0.8122481554813;0.804796984524334;0.6970…
GO:0006281	DNA repair	6.71405e-05	ENSG00000101204;ENSG00000064655;ENSG00000104313;ENSG00000174371;ENSG00000140534;ENSG00000092853;ENSG00000111206;ENSG00000140451;ENSG00000112319;ENSG00000109674;ENSG00000051341;ENSG00000136492;ENSG00000154920;ENSG00000187741;ENSG00000085999;ENSG00000139618;ENSG00000197299;ENSG00000170312;ENSG00000196584;ENSG00000164611;ENSG00000173559;ENSG00000185480;ENSG00000183765;ENSG00000111247;ENSG00000166803…	CHRNA4;EYA2;EYA1;EXO1;TICRR;CLSPN;FOXM1;PIF1;EYA4;NEIL3;POLQ;BRIP1;EME1;FANCA;RAD54L;BRCA2;BLM;CDK1;XRCC2;PTTG1;NABP1;PARPBP;CHEK2;RAD51AP1;KIAA0101;RAD51;RMI2;DMC1;CDK2	-0.592760019227421;0.78841479209101;0.669245478356431;0.893874196806627;0.901159130213602;0.832125084975195;0.882727384921763;0.883268035680213;0.341932732175509;0.849929252866622;0.898209263104424;0.892387248726144;0.869541660806561;0.883574617617085;0.870119693383083;0.876819158340758;0.887215710224013;0.845894172039695;0.856223996371337;0.8056717765476;0.867792857735667;0.856809094796235;0.869…
GO:0030141	secretory granule	6.75073e-05	ENSG00000164326;ENSG00000100604;ENSG00000089199;ENSG00000170893;ENSG00000171951;ENSG00000125851;ENSG00000186474;ENSG00000054356;ENSG00000167757;ENSG00000137648;ENSG00000089169;ENSG00000069482;ENSG00000166922;ENSG00000167759;ENSG00000170743;ENSG00000155093;ENSG00000115138;ENSG00000167748;ENSG00000012223;ENSG00000164756;ENSG00000129437;ENSG00000160180;ENSG00000129451;ENSG00000109472;ENSG00000041353…	CARTPT;CHGA;CHGB;TRH;SCG2;PCSK2;KLK12;PTPRN;KLK11;TMPRSS4;RPH3A;GAL;SCG5;KLK13;SYT9;PTPRN2;POMC;KLK1;LTF;SLC30A8;KLK14;TFF3;KLK10;CPE;RAB27B;PAM;RAB3B;GHRHR;KLK6;KLK7;FSTL4;KLK4;PLA2G1B;CTSV;PLA2G2A;GZMB;COL1A1;KLK2;CTSG;BRCA2;IL1B;KLK3;RPH3AL;KLK15;KLK5;CYBA;PRL;MPO	-0.791758913733506;-0.899153039274765;-0.801444252021836;-0.400052646840515;-0.858917714047348;-0.617671845234133;0.646882233993654;-0.875263007686152;0.603855402498738;0.826177821804699;-0.643371822608414;0.677620014833948;-0.874279009265761;0.611037272160213;-0.381889075847706;-0.832676598734513;-0.207257734898454;0.723725366132668;0.530566633731941;-0.341041519416646;0.606104993464117;-0.30378…
GO:0007059	chromosome segregation	6.98626e-05	ENSG00000117724;ENSG00000123485;ENSG00000131747;ENSG00000135476;ENSG00000117650;ENSG00000089685;ENSG00000143228;ENSG00000169679;ENSG00000129810;ENSG00000080986;ENSG00000137812;ENSG00000154839;ENSG00000171320;ENSG00000142945;ENSG00000165480;ENSG00000076382;ENSG00000164611;ENSG00000104147;ENSG00000152253;ENSG00000203760;ENSG00000119408	CENPF;HJURP;TOP2A;ESPL1;NEK2;BIRC5;NUF2;BUB1;SGOL1;NDC80;CASC5;SKA1;ESCO2;KIF2C;SKA3;SPAG5;PTTG1;OIP5;SPC25;CENPW;NEK6	0.884305597503372;0.890138907335021;0.89182573879397;0.701408063493877;0.8799229382644;0.868672656527239;0.867967352858987;0.891492768071467;0.863330649957231;0.867053230374824;0.871611808892931;0.834584237130564;0.876472759966575;0.890421505770274;0.880439513863358;0.872315555461629;0.8056717765476;0.85763854685443;0.697033976516411;0.830422242153692;0.720076096043983
GO:0000777	condensed chromosome kinetochore	8.3632e-05	ENSG00000117724;ENSG00000123485;ENSG00000117650;ENSG00000089685;ENSG00000143228;ENSG00000169679;ENSG00000115163;ENSG00000129810;ENSG00000080986;ENSG00000137812;ENSG00000166851;ENSG00000154839;ENSG00000142945;ENSG00000156970;ENSG00000165480;ENSG00000158560;ENSG00000076382;ENSG00000100162;ENSG00000161888;ENSG00000123219;ENSG00000152253;ENSG00000203760;ENSG00000151725;ENSG00000184445	CENPF;HJURP;NEK2;BIRC5;NUF2;BUB1;CENPA;SGOL1;NDC80;CASC5;PLK1;SKA1;KIF2C;BUB1B;SKA3;DYNC1I1;SPAG5;CENPM;SPC24;CENPK;SPC25;CENPW;MLF1IP;KNTC1	0.884305597503372;0.890138907335021;0.8799229382644;0.868672656527239;0.867967352858987;0.891492768071467;0.878213614235094;0.863330649957231;0.867053230374824;0.871611808892931;0.886531840234004;0.834584237130564;0.890421505770274;0.885283502208065;0.880439513863358;-0.749982883840117;0.872315555461629;0.832815075477815;0.8122481554813;0.804796984524334;0.697033976516411;0.830422242153692;0.7928…
GO:0005515	protein binding	0.000122441	ENSG00000118271;ENSG00000164326;ENSG00000139352;ENSG00000110680;ENSG00000198183;ENSG00000091583;ENSG00000169903;ENSG00000162595;ENSG00000185686;ENSG00000153820;ENSG00000109072;ENSG00000182968;ENSG00000148584;ENSG00000089199;ENSG00000198758;ENSG00000122852;ENSG00000135346;ENSG00000171951;ENSG00000104722;ENSG00000167654;ENSG00000101076;ENSG00000139988;ENSG00000125851;ENSG00000185002;ENSG00000162989…	TTR;CARTPT;ASCL1;CALCA;BPIFA1;APOH;TM4SF4;DIRAS3;PRAME;SPHKAP;VTN;SOX1;A1CF;CHGB;EPS8L3;SFTPA1;CGA;SCG2;NEFM;ATCAY;HNF4A;RDH12;PCSK2;RFX6;KCNJ3;PTPRN;LY6H;C14orf105;GABRG2;GRIA2;HEPACAM2;AKR1B10;SYT4;EEF1A2;NELL1;NRSN1;CRYM;AMER3;DDC;SLITRK1;NOS1;OLFM3;HGD;TFF1;NEUROD1;CTNNA2;KCNA4;ADCYAP1;MT1G;TMPRSS4;CALY;GRHL2;RPH3A;IGF2BP3;CEACAM6;SOX2;FGG;CACNG2;CNTNAP2;LMX1B;HCN1;KRT80;SERPINB5;ITGB6;PPP1R1…	-0.68750723798385;-0.791758913733506;0.309956662781024;0.451534080780162;-0.324568689503019;-0.563946379526342;-0.595631588449421;-0.802684025318507;0.798740510314363;-0.611328699752009;-0.850387636533075;-0.546149455808585;-0.545668743376299;-0.801444252021836;-0.32519983379024;0.400070110383206;-0.605936242904835;-0.858917714047348;-0.549039898708917;-0.736259509436041;-0.423555332352821;-0.606…
GO:0030496	midbody	0.000213384	ENSG00000188175;ENSG00000066279;ENSG00000117724;ENSG00000138180;ENSG00000011426;ENSG00000118193;ENSG00000117650;ENSG00000089685;ENSG00000178999;ENSG00000137807;ENSG00000112984;ENSG00000166851;ENSG00000171241;ENSG00000122966;ENSG00000170312;ENSG00000076382;ENSG00000072832;ENSG00000134690;ENSG00000087586;ENSG00000180096;ENSG00000115266;ENSG00000161800;ENSG00000114346;ENSG00000140623;ENSG00000198901	HEPACAM2;ASPM;CENPF;CEP55;ANLN;KIF14;NEK2;BIRC5;AURKB;KIF23;KIF20A;PLK1;SHCBP1;CIT;CDK1;SPAG5;CRMP1;CDCA8;AURKA;SEPT1;APC2;RACGAP1;ECT2;SEPT12;PRC1	0.47292706532731;0.895894384143678;0.884305597503372;0.903019513847696;0.901838663021404;0.855311886279197;0.8799229382644;0.868672656527239;0.883710600838019;0.91315185307184;0.882278586869071;0.886531840234004;0.900528451327927;0.68025219729603;0.845894172039695;0.872315555461629;-0.689350361787978;0.824451210877246;0.854789594997823;0.759635825783729;-0.683544422552014;0.865984995472374;0.8433…
GO:0072562	blood microparticle	0.000239929	ENSG00000145321;ENSG00000109072;ENSG00000211598;ENSG00000243466;ENSG00000239951;ENSG00000241351;ENSG00000244437;ENSG00000171557;ENSG00000055957;ENSG00000240382;ENSG00000047457;ENSG00000243238;ENSG00000123838;ENSG00000132465;ENSG00000005421;ENSG00000163631;ENSG00000167711;ENSG00000159251;ENSG00000242371;ENSG00000257017;ENSG00000137747;ENSG00000251039;ENSG00000125730;ENSG00000073754;ENSG00000204983…	GC;VTN;IGKV4-1;IGKV1-5;IGKV3-20;IGKV3-11;IGKV3-15;FGG;ITIH1;IGKV1-17;CP;IGKV2-30;C4BPA;IGJ;PON1;ALB;SERPINF2;ACTC1;IGKV1-39;HP;TMPRSS13;IGKV2D-40;C3;CD5L;PRSS1;IGKV1-33;IGKV1D-33;CFHR3;AGT;BCHE;F2;IGKV2D-28;CLU;AHSG;ORM1;AFM;C4B;POTEF;CFB;APOA1;HSPA6;HBB;SERPINA3;ANGPTL4;C1S;ORM2;C4A;F13A1;HBA2;FN1;C1R;APCS;C1QB;C1QC	-0.558229899229373;-0.850387636533075;0.781257783077685;0.769278931588179;0.795436423960311;0.778669824352914;0.802459007005831;0.389396232982365;-0.602378523910337;0.710199631233148;0.720301248584233;0.755366010039095;0.497418498087275;0.766559430519948;-0.712708416598778;-0.346801676433082;-0.305589228336147;-0.681800500535723;0.757514465040086;0.511665855008427;0.872895800376146;0.673711622506…
GO:0006898	receptor-mediated endocytosis	0.000484924	ENSG00000109072;ENSG00000211598;ENSG00000243466;ENSG00000164265;ENSG00000239951;ENSG00000241351;ENSG00000244437;ENSG00000137648;ENSG00000243290;ENSG00000240864;ENSG00000240382;ENSG00000243238;ENSG00000132465;ENSG00000163631;ENSG00000211625;ENSG00000187908;ENSG00000242371;ENSG00000184012;ENSG00000257017;ENSG00000251546;ENSG00000137747;ENSG00000019169;ENSG00000251039;ENSG00000073754;ENSG00000241244…	VTN;IGKV4-1;IGKV1-5;SCGB3A2;IGKV3-20;IGKV3-11;IGKV3-15;TMPRSS4;IGKV1-12;IGKV1-16;IGKV1-17;IGKV2-30;IGJ;ALB;IGKV3D-20;DMBT1;IGKV1-39;TMPRSS2;HP;IGKV1D-39;TMPRSS13;MARCO;IGKV2D-40;CD5L;IGKV1D-16;IGKV1-33;TMPRSS3;IGKV1D-33;SAA1;IGKV5-2;IGKV2D-28;IGKV2-28;CD5;FCGR2B;ASGR1;TMPRSS15;IGKV2D-30;AMN;MEGF10;CD6;COLEC12;APOA1;HBB;APOB;ASGR2;LOXL4;CD163;FPR2;ENPP3;DNM1;MASP1;FCGR1A;COLEC11;DNAJC6;MSR1;HBA2;T…	-0.850387636533075;0.781257783077685;0.769278931588179;0.474265433477638;0.795436423960311;0.778669824352914;0.802459007005831;0.826177821804699;0.757595495198734;0.789453701711223;0.710199631233148;0.755366010039095;0.766559430519948;-0.346801676433082;0.760040681297525;0.436297431808011;0.757514465040086;0.624418537993101;0.511665855008427;0.743616225629996;0.872895800376146;0.632597797496261;0…
GO:0006260	DNA replication	0.000486107	ENSG00000174371;ENSG00000140534;ENSG00000092853;ENSG00000065328;ENSG00000140451;ENSG00000171848;ENSG00000051341;ENSG00000094804;ENSG00000093009;ENSG00000136492;ENSG00000101003;ENSG00000143476;ENSG00000197299;ENSG00000170312;ENSG00000146857;ENSG00000091651;ENSG00000136982;ENSG00000166803;ENSG00000085840;ENSG00000175643;ENSG00000147536;ENSG00000073111;ENSG00000097046;ENSG00000123374	EXO1;TICRR;CLSPN;MCM10;PIF1;RRM2;POLQ;CDC6;CDC45;BRIP1;GINS1;DTL;BLM;CDK1;STRA8;ORC6;DSCC1;KIAA0101;ORC1;RMI2;GINS4;MCM2;CDC7;CDK2	0.893874196806627;0.901159130213602;0.832125084975195;0.896720869520932;0.883268035680213;0.873494060863651;0.898209263104424;0.895253321881955;0.863236898874337;0.892387248726144;0.896889044720899;0.864835286117229;0.887215710224013;0.845894172039695;0.552235514075477;0.873742873775245;0.878535104251845;0.816685923059178;0.878656420541442;0.791381409485745;0.874284864142436;0.85875813929087;0.81…
GO:0005654	nucleoplasm	0.000676068	ENSG00000168878;ENSG00000106341;ENSG00000148584;ENSG00000101076;ENSG00000089250;ENSG00000162992;ENSG00000083307;ENSG00000181449;ENSG00000115221;ENSG00000170689;ENSG00000132932;ENSG00000131910;ENSG00000064655;ENSG00000148798;ENSG00000120068;ENSG00000180818;ENSG00000186297;ENSG00000087495;ENSG00000164093;ENSG00000159217;ENSG00000016082;ENSG00000144354;ENSG00000196132;ENSG00000081277;ENSG00000008196…	SFTPB;PPP1R17;A1CF;HNF4A;NOS1;NEUROD1;GRHL2;SOX2;ITGB6;HOXB9;ATP8A2;NR0B2;EYA2;INA;HOXB8;HOXC10;GABRA5;PHACTR3;PITX2;IGF2BP1;ISL1;CDCA7;MYT1;PKP1;TFAP2B;POU4F1;TFAP2C;SALL1;MYBL2;PAX5;HNF4G;CYP24A1;TERT;CAMK2B;MYB;NKX2-2;HOXC11;EYA1;EHF;CDX2;RXRG;CHD5;INSM1;HOXD11;BARX2;HOXC9;HOXB13;HOXC8;IRF4;PAK7;EXO1;SOX10;HOXD10;IYD;OLR1;MAPK4;NPIPB15;HOXC6;ADH1A;PDX1;HMGA2;E2F8;HR;WT1;SNCAIP;CENPF;EPN3;HJURP…	0.492589428619657;-0.333455111493584;-0.545668743376299;-0.423555332352821;-0.203854756006935;0.317492849039322;0.801234086974815;0.662824062215646;0.761778598614275;0.726269643572906;-0.603906114241045;-0.301535141582348;0.78841479209101;-0.770887802125187;0.460929669294942;0.684589659791213;-0.773736559867854;0.213787804390006;0.739829673047229;0.649090803735422;0.285357882093658;0.909377237672…
GO:0005509	calcium ion binding	0.000709698	ENSG00000185559;ENSG00000079689;ENSG00000132872;ENSG00000165973;ENSG00000166589;ENSG00000089169;ENSG00000019505;ENSG00000040731;ENSG00000079112;ENSG00000129990;ENSG00000187957;ENSG00000055957;ENSG00000099834;ENSG00000149654;ENSG00000138650;ENSG00000178363;ENSG00000136099;ENSG00000148702;ENSG00000198732;ENSG00000100314;ENSG00000113100;ENSG00000146530;ENSG00000163501;ENSG00000117215;ENSG00000134762…	DLK1;SCGN;SYT4;NELL1;CDH16;RPH3A;SYT13;CDH10;CDH17;SYT5;DNER;ITIH1;CDHR5;CDH22;PCDH10;CALML3;PCDH8;HABP2;SMOC1;CABP7;CDH9;VWDE;IHH;PLA2G2D;DSC3;NRXN1;SPOCK3;PON1;AOC1;S100A14;CDH7;CPS1;PROC;TNNT1;PCDH9;CACNA1E;EGF;CDHR3;NCAN;CACNA1B;SYT9;CALML5;FBN3;DSC2;UMODL1;NELL2;UNC13A;SCIN;CASR;COMP;S100P;DLL3;F7;PCDHGC4;PCDHA6;UNC13C;CDH19;MELK;CDHR2;SNCB;MMP13;S100A2;PCDHA10;PLA2G4D;PCDHA11;SHH;F10;SLIT1;…	-0.585219578052355;-0.817994301603027;-0.720407010162463;0.235933821516581;-0.448312498293887;-0.643371822608414;-0.829257092921167;-0.423104577608596;-0.404529313583719;-0.853505654445326;-0.765532950026707;-0.602378523910337;-0.293924381195502;-0.472536325812566;-0.169901911080495;0.637974527381324;-0.382623841949978;0.174895682260562;-0.635818461497829;-0.511273654237632;-0.29057407418402;0.35…
GO:0005694	chromosome	0.000770695	ENSG00000186487;ENSG00000143452;ENSG00000164362;ENSG00000117724;ENSG00000123485;ENSG00000170927;ENSG00000148773;ENSG00000117650;ENSG00000089685;ENSG00000178999;ENSG00000143228;ENSG00000169679;ENSG00000115163;ENSG00000051341;ENSG00000173894;ENSG00000179008;ENSG00000129810;ENSG00000080986;ENSG00000124635;ENSG00000121152;ENSG00000137812;ENSG00000196787;ENSG00000166851;ENSG00000154839;ENSG00000177602…	MYT1L;HORMAD1;TERT;CENPF;HJURP;PKHD1;MKI67;NEK2;BIRC5;AURKB;NUF2;BUB1;CENPA;POLQ;CBX2;C14orf39;SGOL1;NDC80;HIST1H2BJ;NCAPH;CASC5;HIST1H2AG;PLK1;SKA1;GSG2;CDCA5;HIST3H2A;CDCA2;ESCO2;KIF2C;BUB1B;DTL;SKA3;SMC1B;NCAPG;SYCP2L;DYNC1I1;BLM;NUSAP1;HIST1H2AI;HIST1H2BN;SPAG5;HIST1H1D;TRIP13;CENPM;OIP5;CCDC155;HIST1H2BK;HIST1H4H;LRMP;CDCA8;SPC24;SYCP2;CENPK;SPC25;CENPW;DMC1;MLF1IP;KNTC1;SMC4;HIST1H1B	-0.8654659643244;0.747017300841484;0.671950405036949;0.884305597503372;0.890138907335021;0.546455850996312;0.887828272951832;0.8799229382644;0.868672656527239;0.883710600838019;0.867967352858987;0.891492768071467;0.878213614235094;0.898209263104424;0.770385979969427;-0.398876030522016;0.863330649957231;0.867053230374824;0.538980198306123;0.899776629891085;0.871611808892931;0.428616221352072;0.886…
GO:0006915	apoptotic process	0.00156372	ENSG00000185686;ENSG00000105388;ENSG00000167654;ENSG00000086548;ENSG00000133048;ENSG00000148346;ENSG00000144354;ENSG00000183844;ENSG00000105290;ENSG00000008196;ENSG00000156687;ENSG00000168824;ENSG00000022556;ENSG00000145423;ENSG00000189334;ENSG00000169435;ENSG00000170476;ENSG00000163331;ENSG00000242265;ENSG00000122133;ENSG00000141682;ENSG00000036828;ENSG00000105664;ENSG00000135472;ENSG00000068078…	PRAME;CEACAM5;ATCAY;CEACAM6;CHI3L1;LCN2;CDCA7;FAM3B;APLP1;TFAP2B;UNC5D;NSG1;NLRP2;SFRP2;S100A14;RASSF6;MZB1;DAPL1;PEG10;PAEP;PMAIP1;CASR;COMP;FAIM2;FGFR3;TNS4;GREM1;PAK7;PPP2R2B;PEG3;CD5L;MELK;DCC;SLC5A8;CDKN2A;UNC5A;ZBTB16;PTPRH;GJB6;ESPL1;FGFR2;HRK;NGB;PCSK9;CHIA;BIRC5;PRUNE2;TPX2;TP63;SHC4;CCK;GPER1;CLU;BRSK2;BUB1;MT3;S100A9;SNCA;GAS2;TOX3;C11orf82;PAX3;TNFRSF9;EVA1A;S100A8;NTN1;PDCD1;ERN2;TNF…	0.798740510314363;0.648004264381805;-0.736259509436041;0.669181721447038;0.836333989628202;0.630135161509015;0.9093772376721;0.499167708065965;-0.891630606235218;0.661118831118316;-0.525974303690162;-0.641305272474979;0.490173020421423;0.719998223006175;0.56334255015895;0.536762201041161;0.806536964121566;-0.5396636689403;-0.689961140713794;0.552688464462765;0.897310116473064;-0.385786388756674;0…
GO:0016032	viral process	0.00156372	ENSG00000115221;ENSG00000135480;ENSG00000171345;ENSG00000143217;ENSG00000187908;ENSG00000128536;ENSG00000117322;ENSG00000213937;ENSG00000196611;ENSG00000108947;ENSG00000111981;ENSG00000165025;ENSG00000169679;ENSG00000115163;ENSG00000149294;ENSG00000258227;ENSG00000162676;ENSG00000134853;ENSG00000072694;ENSG00000160791;ENSG00000117090;ENSG00000163347;ENSG00000132744;ENSG00000158402;ENSG00000182866…	ITGB6;KRT7;KRT19;PVRL4;DMBT1;CDHR3;CR2;CLDN9;MMP1;EFNB3;ULBP1;SYK;BUB1;CENPA;NCAM1;CLEC5A;GFI1;PDGFRA;FCGR2B;CCR5;SLAMF1;CLDN1;ACY3;CDC25C;LCK;CR1;CD80;CCR2;ICAM1;MICB;TP73;CCNA2;HCK;HAVCR1;FBLN1;FLT3;IL2RB;CADM1;CLDN6;SELPLG;RAET1L;MLF1IP;CD247;CASP8;ANPEP;ITGA2;HLA-DRA	0.761778598614275;0.669717321787393;0.631697435193236;0.773004028742762;0.436297431808011;-0.762827240092911;0.761373604014407;-0.734175831082231;0.658628367275521;-0.825202407447245;0.640325342440562;0.878904357502826;0.891492768071467;0.878213614235094;-0.615458036490905;0.786976097588339;0.509204098378265;0.720847987916639;0.810467145025448;0.811852726624468;0.797931685549774;0.638546248202403…
GO:0043312	neutrophil degranulation	0.00405388	ENSG00000118271;ENSG00000086548;ENSG00000162896;ENSG00000133048;ENSG00000008394;ENSG00000148346;ENSG00000133063;ENSG00000081277;ENSG00000197249;ENSG00000132639;ENSG00000196549;ENSG00000002726;ENSG00000179869;ENSG00000178372;ENSG00000142583;ENSG00000257017;ENSG00000155093;ENSG00000163993;ENSG00000125730;ENSG00000173391;ENSG00000057149;ENSG00000012223;ENSG00000100985;ENSG00000090382;ENSG00000163739…	TTR;CEACAM6;PIGR;CHI3L1;MGST1;LCN2;CHIT1;PKP1;SERPINA1;SNAP25;MME;AOC1;ABCA13;CALML5;SLC2A5;HP;PTPRN2;S100P;C3;OLR1;SERPINB3;LTF;MMP9;LYZ;CXCL1;ACPP;LRG1;S100A7;CD177;DSG1;S100A9;QPCT;SLCO4C1;AHSG;TCN1;CLEC5A;PADI2;S100A8;OLFM4;NFASC;CD44;ORM1;ANXA3;CHRNB4;PRSS3;TRPM2;CR1;ALOX5;CTSG;GPR84;CLEC12A;ITGAX;HSPA6;HBB;PYGL;SERPINA3;PTPRC;ITGB2;OSCAR;HK3;FPR1;CTSS;DOCK2;SYNGR1;FCGR3B;ORM2;PTAFR;FPR2;VNN…	-0.68750723798385;0.669181721447038;0.509514602790254;0.836333989628202;0.7272553374486;0.630135161509015;0.711846832371144;0.601215137256929;-0.290880119799096;-0.863667151832259;0.570008943769983;0.641153648970629;0.590635763207757;0.565519857540055;0.833569087009937;0.511665855008427;-0.832676598734513;0.64678654945248;0.738101129226051;0.763106306356352;0.231019897557634;0.530566633731941;0.8…
GO:0004930	G-protein coupled receptor activity	0.00488239	ENSG00000121853;ENSG00000215644;ENSG00000185231;ENSG00000197177;ENSG00000139874;ENSG00000169836;ENSG00000186867;ENSG00000110148;ENSG00000013588;ENSG00000101292;ENSG00000173080;ENSG00000119973;ENSG00000136928;ENSG00000144891;ENSG00000198822;ENSG00000162009;ENSG00000139292;ENSG00000179603;ENSG00000080293;ENSG00000036828;ENSG00000135298;ENSG00000180616;ENSG00000153292;ENSG00000166573;ENSG00000237988…	GHSR;GCGR;MC2R;GPR123;SSTR1;TACR3;QRFPR;CCKBR;GPRC5A;PROKR2;RXFP4;PRLHR;GABBR2;AGTR1;GRM3;SSTR5;LGR5;GRM8;SCTR;CASR;BAI3;SSTR2;GPR110;GALR1;OR2I1P;MC5R;HRH3;TAAR1;HCAR1;FFAR2;PTH2R;GRM4;SUCNR1;GPR37;GIPR;GPR15;CRHR1;BDKRB1;ADCYAP1R1;GPR156;GPER1;CNR1;FFAR4;NPBWR1;PTGDR2;LPHN3;GHRHR;GPR158;ADRA2C;GPR115;CCR4;F2RL2;CCKAR;ADRB1;CCR5;AVPR1B;ADRA1B;MC4R;GPR87;FZD2;GPR62;HCAR2;CXCR6;P2RY2;GPR37L1;ADRA2…	-0.724886671417224;-0.738664009960761;-0.313090085188837;-0.532964849481132;-0.724167068699523;-0.388609064336285;-0.422846156008069;-0.498333752436744;0.711968821279766;-0.20395826952723;-0.639659600545492;-0.596152145534694;-0.622932934216836;-0.362373197689889;-0.402897171202546;-0.575941913043027;0.595562118722396;-0.24514714561419;-0.438653801115287;-0.385786388756674;-0.49188239763479;-0.60…
GO:0006977	DNA damage response, signal transduction by p53 class mediator resulting in cell cycle arrest	0.00774778	ENSG00000175793;ENSG00000129173;ENSG00000165891;ENSG00000185499;ENSG00000075218;ENSG00000158402;ENSG00000170312;ENSG00000124766;ENSG00000183765;ENSG00000087586;ENSG00000101412;ENSG00000123374	SFN;E2F8;E2F7;MUC1;GTSE1;CDC25C;CDK1;SOX4;CHEK2;AURKA;E2F1;CDK2	0.848557704022014;0.919121012938607;0.838255470509955;0.765347983587796;0.870645760097241;0.844977127395965;0.845894172039695;0.733169223018044;0.869563698191061;0.854789594997823;0.825855089587145;0.898833878948868
GO:0005813	centrosome	0.0111655	ENSG00000188175;ENSG00000115221;ENSG00000132938;ENSG00000066279;ENSG00000117724;ENSG00000170927;ENSG00000138180;ENSG00000117399;ENSG00000135476;ENSG00000117650;ENSG00000163888;ENSG00000157456;ENSG00000174672;ENSG00000137807;ENSG00000169607;ENSG00000093009;ENSG00000129810;ENSG00000080986;ENSG00000185304;ENSG00000166851;ENSG00000177602;ENSG00000142945;ENSG00000137203;ENSG00000143476;ENSG00000139618…	HEPACAM2;ITGB6;MTUS2;ASPM;CENPF;PKHD1;CEP55;CDC20;ESPL1;NEK2;CAMK2N2;CCNB2;BRSK2;KIF23;CKAP2L;CDC45;SGOL1;NDC80;RGPD2;PLK1;GSG2;KIF2C;TFAP2A;DTL;BRCA2;CCDC88C;CDK1;DNAI1;XRCC2;SLC16A1;KIF25;CRMP1;CCNE1;IVL;WDR62;AURKA;KIAA0101;E2F1;RGPD1;RAB6C;C10orf90;HMMR;STIL;C10orf107;HOXB4;KIF15;NEK6;BRSK1;CCDC8;CCNE2;CDK2;CTSC	0.47292706532731;0.761778598614275;-0.318843005428784;0.895894384143678;0.884305597503372;0.546455850996312;0.903019513847696;0.889728485050868;0.701408063493877;0.8799229382644;-0.779729571602616;0.890986379333252;-0.738889992572499;0.91315185307184;0.869881546900749;0.863236898874337;0.863330649957231;0.867053230374824;0.343262766068736;0.886531840234004;0.886244969811376;0.890421505770274;0.52…
GO:0045087	innate immune response	0.0116049	ENSG00000100604;ENSG00000198183;ENSG00000148346;ENSG00000137699;ENSG00000123838;ENSG00000132465;ENSG00000125999;ENSG00000259261;ENSG00000022556;ENSG00000163362;ENSG00000186832;ENSG00000187908;ENSG00000117322;ENSG00000164816;ENSG00000143502;ENSG00000019169;ENSG00000125730;ENSG00000124731;ENSG00000026751;ENSG00000254709;ENSG00000123843;ENSG00000164825;ENSG00000173432;ENSG00000012504;ENSG00000124256…	CHGA;BPIFA1;LCN2;TRIM29;C4BPA;IGJ;BPIFB1;IGHV4OR15-8;NLRP2;C1orf106;KRT16;DMBT1;CR2;DEFA5;SUSD4;MARCO;C3;TREM1;SLAMF7;IGLL5;C4BPB;DEFB1;SAA1;NR1H4;ZBP1;S100A7;CD177;MST1R;SYK;GPER1;CLU;DEFB132;S100A9;CLEC5A;S100A8;KLRC2;MCOLN2;SLAMF1;TREM2;C4B;AIM2;SLAMF6;CD84;TRIM15;CFB;C2;CR1;SMPDL3B;CD6;NOD2;COLEC12;C5;CD180;GATA3;TLR10;CLEC7A;LY9;TLR6;IGHV3OR16-13;PSTPIP1;C1S;SIGLEC15;PGLYRP4;HCK;PIK3CG;IGHV1…	-0.899153039274765;-0.324568689503019;0.630135161509015;0.614111860521403;0.497418498087275;0.766559430519948;0.19334017981582;0.685087942627629;0.490173020421423;0.847382065576958;0.453487536477856;0.436297431808011;0.761373604014407;0.258206815803853;-0.65610570433672;0.632597797496261;0.738101129226051;0.7140424478264;0.836503368161934;0.795707815224017;0.675266613082034;0.512112004233023;0.57…
GO:0000278	mitotic cell cycle	0.0120034	ENSG00000101057;ENSG00000074211;ENSG00000118513;ENSG00000152669;ENSG00000186185;ENSG00000156475;ENSG00000117724;ENSG00000135476;ENSG00000117650;ENSG00000088325;ENSG00000157456;ENSG00000094804;ENSG00000080986;ENSG00000166851;ENSG00000154839;ENSG00000167553;ENSG00000146670;ENSG00000142945;ENSG00000167614;ENSG00000156970;ENSG00000122966;ENSG00000165480;ENSG00000105219;ENSG00000168078;ENSG00000170312…	MYBL2;PPP2R2C;MYB;CCNO;KIF18B;PPP2R2B;CENPF;ESPL1;NEK2;TPX2;CCNB2;CDC6;NDC80;PLK1;SKA1;TUBA1C;CDCA5;KIF2C;TTYH1;BUB1B;CIT;SKA3;CNTD2;PBK;CDK1;XRCC2;CCNA2;TUBAL3;CCNE1;HGF;AURKA;RAB6C;ORC1;CCNJL;CCND2;KIF15;WEE2;CENPW;CCNE2	0.917211723430394;-0.556355450229754;0.828012064437847;0.652854741208751;0.902908884423708;-0.841320721866251;0.884305597503372;0.701408063493877;0.8799229382644;0.904830978089408;0.890986379333252;0.895253321881955;0.867053230374824;0.886531840234004;0.834584237130564;0.90094089459019;0.883656912882849;0.890421505770274;-0.29325462723645;0.885283502208065;0.68025219729603;0.880439513863358;-0.19…
GO:0006954	inflammatory response	0.0124622	ENSG00000110680;ENSG00000171951;ENSG00000115221;ENSG00000133048;ENSG00000138696;ENSG00000006128;ENSG00000069482;ENSG00000171903;ENSG00000117215;ENSG00000022556;ENSG00000186832;ENSG00000156234;ENSG00000118785;ENSG00000138755;ENSG00000137077;ENSG00000129596;ENSG00000163735;ENSG00000115009;ENSG00000172724;ENSG00000169245;ENSG00000125730;ENSG00000173391;ENSG00000073754;ENSG00000169429;ENSG00000126262…	CALCA;SCG2;ITGB6;CHI3L1;BMPR1B;TAC1;GAL;CYP4F11;PLA2G2D;NLRP2;KRT16;CXCL13;SPP1;CXCL9;CCL21;CDO1;CXCL5;CCL20;CCL19;CXCL10;C3;OLR1;CD5L;IL8;FFAR2;GBP5;LYZ;CXCL1;CXCL6;NR1H4;KIT;SCN9A;CHIA;BDKRB1;IDO1;CXCL11;EPHX2;ALOX15;CCL13;GPER1;IL1RN;CCL11;S100A9;XCL1;PTGS2;SDC1;S100A8;KLKB1;CCL22;FCGR2B;IL6;CHST1;CCR4;PRKCQ;HDAC9;CD44;ORM1;CCR5;ELF3;C4B;CXCL3;AIM2;CXCL2;TNIP3;CXCR6;CCL7;CCL25;PTGFR;ALOX5;CCR2…	0.451534080780162;-0.858917714047348;0.761778598614275;0.836333989628202;0.170866661628003;0.210331601569781;0.677620014833948;0.291829247639721;0.783236735562218;0.490173020421423;0.453487536477856;0.501086472478542;0.783591927874985;0.793599344773333;0.680003925193337;-0.721318936865336;0.620735189640946;0.792157810434465;0.661049295345774;0.846582074874812;0.738101129226051;0.763106306356352;-…
GO:0051726	regulation of cell cycle	0.0138519	ENSG00000175793;ENSG00000101057;ENSG00000129173;ENSG00000117724;ENSG00000165891;ENSG00000111206;ENSG00000157456;ENSG00000007968;ENSG00000166851;ENSG00000068489;ENSG00000143476;ENSG00000171791;ENSG00000081237;ENSG00000129514;ENSG00000105173;ENSG00000166803;ENSG00000101412;ENSG00000183486;ENSG00000123999;ENSG00000183779;ENSG00000175305;ENSG00000123374	SFN;MYBL2;E2F8;CENPF;E2F7;FOXM1;CCNB2;E2F2;PLK1;PRR11;DTL;BCL2;PTPRC;FOXA1;CCNE1;KIAA0101;E2F1;MX2;INHA;ZNF703;CCNE2;CDK2	0.848557704022014;0.917211723430394;0.919121012938607;0.884305597503372;0.838255470509955;0.882727384921763;0.890986379333252;0.858282192999216;0.886531840234004;0.894778023424244;0.864835286117229;0.608377483224748;0.749639148429171;-0.30769459600721;0.731588210063584;0.816685923059178;0.825855089587145;0.783126973371835;-0.593302062725097;0.487599719318446;0.753087443161698;0.898833878948868
GO:0000086	G2/M transition of mitotic cell cycle	0.0144395	ENSG00000006611;ENSG00000165304;ENSG00000111206;ENSG00000117650;ENSG00000111907;ENSG00000157456;ENSG00000174672;ENSG00000085563;ENSG00000166851;ENSG00000158402;ENSG00000122966;ENSG00000170312;ENSG00000145386;ENSG00000183765;ENSG00000087586;ENSG00000123374	USH1C;MELK;FOXM1;NEK2;TPD52L1;CCNB2;BRSK2;ABCB1;PLK1;CDC25C;CIT;CDK1;CCNA2;CHEK2;AURKA;CDK2	-0.697932429483204;0.900563155795054;0.882727384921763;0.8799229382644;0.842429562427568;0.890986379333252;-0.738889992572499;-0.359419521744395;0.886531840234004;0.844977127395965;0.68025219729603;0.845894172039695;0.850150548747646;0.869563698191061;0.854789594997823;0.898833878948868
GO:0004993	G-protein coupled serotonin receptor activity	0.0155497	ENSG00000101180;ENSG00000133019;ENSG00000181072;ENSG00000157219;ENSG00000184984;ENSG00000148680;ENSG00000164270;ENSG00000135914	HRH3;CHRM3;CHRM2;HTR5A;CHRM5;HTR7;HTR4;HTR2B	-0.415706766081589;0.268239302052733;0.278983679883449;-0.228792215279711;-0.179085042551947;0.274273280494839;-0.171470099408053;0.528894976656317
GO:0098664	G-protein coupled serotonin receptor signaling pathway	0.0155497	ENSG00000101180;ENSG00000133019;ENSG00000181072;ENSG00000157219;ENSG00000184984;ENSG00000148680;ENSG00000164270;ENSG00000135914	HRH3;CHRM3;CHRM2;HTR5A;CHRM5;HTR7;HTR4;HTR2B	-0.415706766081589;0.268239302052733;0.278983679883449;-0.228792215279711;-0.179085042551947;0.274273280494839;-0.171470099408053;0.528894976656317
GO:0030594	neurotransmitter receptor activity	0.0155497	ENSG00000101180;ENSG00000133019;ENSG00000181072;ENSG00000157219;ENSG00000184984;ENSG00000148680;ENSG00000164270;ENSG00000135914	HRH3;CHRM3;CHRM2;HTR5A;CHRM5;HTR7;HTR4;HTR2B	-0.415706766081589;0.268239302052733;0.278983679883449;-0.228792215279711;-0.179085042551947;0.274273280494839;-0.171470099408053;0.528894976656317
GO:0050853	B cell receptor signaling pathway	0.0164327	ENSG00000259261;ENSG00000254709;ENSG00000105369;ENSG00000163599;ENSG00000165025;ENSG00000177455;ENSG00000136573;ENSG00000182866;ENSG00000004468;ENSG00000113263;ENSG00000172578;ENSG00000171791;ENSG00000271178;ENSG00000081237;ENSG00000270505;ENSG00000166501;ENSG00000163563;ENSG00000135605	IGHV4OR15-8;IGLL5;CD79A;CTLA4;SYK;CD19;BLK;LCK;CD38;ITK;KLHL6;BCL2;IGHV3OR16-13;PTPRC;IGHV1OR15-1;PRKCB;MNDA;TEC	0.685087942627629;0.795707815224017;0.727683785462769;0.83939366880695;0.878904357502826;0.793015655627308;0.665065114225734;0.801527161962095;0.806972978040617;0.769030939865502;0.828861776695365;0.608377483224748;0.688927460294248;0.749639148429171;0.694928570418848;0.313239796134341;0.730741375202008;0.750733228497607
GO:0009897	external side of plasma membrane	0.0181927	ENSG00000162989;ENSG00000120251;ENSG00000145242;ENSG00000171557;ENSG00000115221;ENSG00000101204;ENSG00000144481;ENSG00000259261;ENSG00000187908;ENSG00000138755;ENSG00000152092;ENSG00000177398;ENSG00000256660;ENSG00000169245;ENSG00000171885;ENSG00000151892;ENSG00000185924;ENSG00000254709;ENSG00000134258;ENSG00000160716;ENSG00000169760;ENSG00000105369;ENSG00000163599;ENSG00000157404;ENSG00000180210…	KCNJ3;GRIA2;EPHA5;FGG;ITGB6;CHRNA4;TRPM8;IGHV4OR15-8;DMBT1;CXCL9;ASTN1;UMODL1;CLEC12B;CXCL10;AQP4;GFRA1;RTN4RL1;IGLL5;VTCN1;CHRNB2;NLGN1;CD79A;CTLA4;KIT;F2;IL7R;SCNN1B;IL12RB2;MS4A1;NCAM1;TNFRSF9;SDC1;CD5;PDGFRA;FCGR2B;CD19;PDCD1;ICOS;CCR4;ALCAM;CRLF1;CCR5;CD2;CD3D;CD3E;CD3G;CXCR6;IL2RA;CTSV;CD80;TNFRSF13C;CCR2;CD6;ITGAX;FCGR3A;BCAM;CCR8;CSF3R;ICAM1;IGHV3OR16-13;PTPRC;CD27;ITGB2;LAG3;SCUBE1;IGHV1…	-0.650360979836125;-0.804639709017923;-0.706387898759824;0.389396232982365;0.761778598614275;-0.592760019227421;0.648613098468598;0.685087942627629;0.436297431808011;0.793599344773333;-0.465594604004795;0.62321022383488;-0.228480314881482;0.846582074874812;0.210796082320382;-0.332225264019618;-0.764855835710836;0.795707815224017;0.612778090447668;-0.687879233677194;-0.663206124910431;0.7276837854…
GO:0005730	nucleolus	0.0188409	ENSG00000185002;ENSG00000077080;ENSG00000135638;ENSG00000187772;ENSG00000101746;ENSG00000155816;ENSG00000179915;ENSG00000168269;ENSG00000069011;ENSG00000013588;ENSG00000021826;ENSG00000188573;ENSG00000164362;ENSG00000164649;ENSG00000107159;ENSG00000129173;ENSG00000184937;ENSG00000130675;ENSG00000123485;ENSG00000147889;ENSG00000131747;ENSG00000148773;ENSG00000185736;ENSG00000065328;ENSG00000240694…	RFX6;ACTL6B;EMX1;LIN28B;NOL4;FMN2;NRXN1;FOXI1;PITX1;GPRC5A;CPS1;FBLL1;TERT;CDCA7L;CA9;E2F8;WT1;MNX1;HJURP;CDKN2A;TOP2A;MKI67;ADARB2;MCM10;PNMA2;NEK2;NOVA1;MYCN;KLK6;EME1;LIN28A;FGF18;EN2;FAM64A;C8orf4;ITPR3;ETV4;GLI2;DTL;CAPG;BLM;NUSAP1;NPM2;MYC;ACSL5;DOC2A;HMOX1;HOXD9;CDCA8;SPC24;ORC1;CCND2;MAP2;NCF2;PAX2;RAD51;ATF3;ISG20;CENPW;YPEL4;GJB4;MNDA;SAPCD2;NOX4;RUNX3	-0.432894870451178;-0.868550986277324;-0.663057958455287;0.363448954831138;-0.703622709267286;-0.457768823714858;-0.806468847953481;0.5715095145594;-0.284652443081795;0.711968821279766;0.165595164133484;-0.873374196823268;0.671950405036949;0.901177798627857;0.398368702777503;0.919121012938607;0.745473924192686;-0.267961037176954;0.890138907335021;0.709623854695589;0.89182573879397;0.8878282729518…
GO:0000070	mitotic sister chromatid segregation	0.0188409	ENSG00000186185;ENSG00000135476;ENSG00000117650;ENSG00000237649;ENSG00000080986;ENSG00000166851;ENSG00000121621;ENSG00000137804;ENSG00000076382;ENSG00000125337;ENSG00000134690;ENSG00000113810	KIF18B;ESPL1;NEK2;KIFC1;NDC80;PLK1;KIF18A;NUSAP1;SPAG5;KIF25;CDCA8;SMC4	0.902908884423708;0.701408063493877;0.8799229382644;0.889190482741121;0.867053230374824;0.886531840234004;0.876191415095314;0.858254563683472;0.872315555461629;0.554849509441995;0.824451210877246;0.805921611839437
GO:0000287	magnesium ion binding	0.023716	ENSG00000124253;ENSG00000132932;ENSG00000064655;ENSG00000078295;ENSG00000036828;ENSG00000163993;ENSG00000143627;ENSG00000118322;ENSG00000131747;ENSG00000120915;ENSG00000140451;ENSG00000174672;ENSG00000145335;ENSG00000134398;ENSG00000088992;ENSG00000166851;ENSG00000105675;ENSG00000073146;ENSG00000177453;ENSG00000105613;ENSG00000157884;ENSG00000065911;ENSG00000108515;ENSG00000176170;ENSG00000214102…	PCK1;ATP8A2;EYA2;ADCY2;CASR;S100P;PKLR;ATP10B;TOP2A;EPHX2;PIF1;BRSK2;SNCA;ERN2;TESC;PLK1;ATP4A;MOV10L1;NIM1;MAST1;CIB4;MTHFD2;ENO3;SPHK1;WEE2;NEK6;BRSK1;CDK2	-0.639450672529105;-0.603906114241045;0.78841479209101;-0.857355388141467;-0.385786388756674;0.64678654945248;-0.386933219241928;0.748723474000468;0.89182573879397;-0.869859104818086;0.883268035680213;-0.738889992572499;-0.30617955015257;0.580697612895628;-0.420925612321292;0.886531840234004;0.475880895370343;0.262188374358161;-0.716960244205079;-0.658294244155577;-0.566107720775099;0.80894788082…
GO:0000922	spindle pole	0.023716	ENSG00000066279;ENSG00000117724;ENSG00000101447;ENSG00000117399;ENSG00000117650;ENSG00000088325;ENSG00000169607;ENSG00000094804;ENSG00000129810;ENSG00000166851;ENSG00000158560;ENSG00000076382;ENSG00000118308;ENSG00000075702;ENSG00000087586;ENSG00000013810;ENSG00000119408;ENSG00000184445;ENSG00000198901	ASPM;CENPF;FAM83D;CDC20;NEK2;TPX2;CKAP2L;CDC6;SGOL1;PLK1;DYNC1I1;SPAG5;LRMP;WDR62;AURKA;TACC3;NEK6;KNTC1;PRC1	0.895894384143678;0.884305597503372;0.912464326877133;0.889728485050868;0.8799229382644;0.904830978089408;0.869881546900749;0.895253321881955;0.863330649957231;0.886531840234004;-0.749982883840117;0.872315555461629;0.525327604334426;0.806277737057582;0.854789594997823;0.900338663653916;0.720076096043983;0.886202251652827;0.837856838715226
GO:0005829	cytosol	0.027669	ENSG00000145321;ENSG00000124253;ENSG00000079689;ENSG00000005981;ENSG00000145920;ENSG00000129167;ENSG00000198074;ENSG00000103316;ENSG00000132437;ENSG00000089250;ENSG00000113924;ENSG00000066032;ENSG00000089169;ENSG00000136231;ENSG00000181449;ENSG00000166862;ENSG00000167767;ENSG00000166426;ENSG00000231824;ENSG00000186081;ENSG00000175793;ENSG00000205420;ENSG00000148346;ENSG00000064655;ENSG00000135480…	GC;PCK1;SCGN;ASB4;CPLX2;TPH1;AKR1B10;CRYM;DDC;NOS1;HGD;CTNNA2;RPH3A;IGF2BP3;SOX2;CACNG2;KRT80;CRABP1;C18orf42;KRT5;SFN;KRT6A;LCN2;EYA2;KRT7;GSTA1;KRT15;GABRA5;LIN28B;FERMT1;IGF2BP1;PAH;USH1C;CDCA7;CADPS;PEX5L;MYT1;FMN2;TFAP2C;KRT19;RBP4;SNAP25;FRMPD1;PAX5;NLRP2;RAB3C;S100A14;GSTA2;EVPL;KRT16;KRT17;SH3GL2;TTLL6;PIK3C2G;ADH6;ALDH1A1;PRMT8;TNNT1;RUNDC3A;PPP2R2C;PEG10;SULT1C2;TERT;CAMK2B;ABCA12;ACTC1…	-0.558229899229373;-0.639450672529105;-0.817994301603027;-0.825964434386867;-0.792567943011354;-0.815634974867163;0.615398088063791;-0.439716345395409;-0.569162514048488;-0.203854756006935;-0.183408210966075;-0.831407852838827;-0.643371822608414;0.873553742348384;0.662824062215646;-0.768993889634048;0.741748801133542;0.306692075261255;-0.740047585577899;0.361593296791302;0.848557704022014;0.46910…
GO:0019901	protein kinase binding	0.027669	ENSG00000101210;ENSG00000175793;ENSG00000065609;ENSG00000147689;ENSG00000163618;ENSG00000107295;ENSG00000104140;ENSG00000036828;ENSG00000152669;ENSG00000168143;ENSG00000066279;ENSG00000141639;ENSG00000125207;ENSG00000105523;ENSG00000147889;ENSG00000075340;ENSG00000101447;ENSG00000186868;ENSG00000111206;ENSG00000143473;ENSG00000118193;ENSG00000088325;ENSG00000170558;ENSG00000163888;ENSG00000081985…	EEF1A2;SFN;SNAP91;FAM83A;CADPS;SH3GL2;RHOV;CASR;CCNO;FAM83B;ASPM;MAPK4;PIWIL1;FAM83E;CDKN2A;ADD2;FAM83D;MAPT;FOXM1;KCNH1;KIF14;TPX2;CDH2;CAMK2N2;IL12RB2;PAM;SPDYC;SYK;CCNB2;BRSK2;TNNI3;RYR2;PTN;KIF20A;RHOD;PLK1;NPR1;LAX1;CD3E;SCN5A;ADRA2A;CDC25C;LCK;CNTD2;MYH6;NOD2;MAPK8IP1;MAPK8IP2;TCL1A;RHOH;PTPRC;TP73;CCNA2;ANK2;STX1B;ITGB2;TBR1;NBEA;GATA4;BCL2L14;SOCS1;NR4A3;STAP1;CCNE1;DNM1;CHEK2;IL31RA;EPHA…	-0.750617156397801;0.848557704022014;-0.897904672569353;0.717814397646681;-0.742594843694649;-0.648951422517643;0.800282306356685;-0.385786388756674;0.652854741208751;0.663793325264966;0.895894384143678;-0.52682219404552;0.489517325227255;0.429197188736218;0.709623854695589;0.396082995527608;0.912464326877133;-0.694065021196861;0.882727384921763;-0.436443173871435;0.855311886279197;0.904830978089…
GO:0006935	chemotaxis	0.0303717	ENSG00000189377;ENSG00000145824;ENSG00000139144;ENSG00000156234;ENSG00000138755;ENSG00000137077;ENSG00000163735;ENSG00000115009;ENSG00000172724;ENSG00000169245;ENSG00000169429;ENSG00000164825;ENSG00000163739;ENSG00000124875;ENSG00000169248;ENSG00000151882;ENSG00000181374;ENSG00000172156;ENSG00000163220;ENSG00000143184;ENSG00000183134;ENSG00000143546;ENSG00000134853;ENSG00000102962;ENSG00000183813…	CXCL17;CXCL14;PIK3C2G;CXCL13;CXCL9;CCL21;CXCL5;CCL20;CCL19;CXCL10;IL8;DEFB1;CXCL1;CXCL6;CXCL11;CCL28;CCL13;CCL11;S100A9;XCL1;PTGDR2;S100A8;PDGFRA;CCL22;CCR4;CCR5;CXCL3;CXCL2;CXCR6;CCL7;CCL25;CCR2;SERPIND1;C5;CCR8;FPR1;PIK3CG;CCL24;DOCK2;SPN;CCR7;PTAFR;RAC2;FPR2;TYMP;CCL8;PLAU;CCR1;RNASE2;XCR1;PLAUR;FPR3;RARRES2;CCL2;PROK2;SLIT2;PPBP;CMTM5	0.580955198527747;0.56699511017033;0.183525263790646;0.501086472478542;0.793599344773333;0.680003925193337;0.620735189640946;0.792157810434465;0.661049295345774;0.846582074874812;0.71063866553133;0.512112004233023;0.654768513501588;0.59666097064029;0.790728468399656;0.645883763945303;0.694029517883396;0.612107464312016;0.692133812992523;0.547019767960079;-0.660565066828269;0.593760188670817;0.720…
GO:0035987	endodermal cell differentiation	0.0327941	ENSG00000109072;ENSG00000060718;ENSG00000196878;ENSG00000100985;ENSG00000149948;ENSG00000087245;ENSG00000185155;ENSG00000122641;ENSG00000144810;ENSG00000160255;ENSG00000053747;ENSG00000114270;ENSG00000115414;ENSG00000157227	VTN;COL11A1;LAMB3;MMP9;HMGA2;MMP2;MIXL1;INHBA;COL8A1;ITGB2;LAMA3;COL7A1;FN1;MMP14	-0.850387636533075;0.744588250652571;0.708698443983295;0.81758960584515;0.626760306640881;0.765494671224789;0.733928013933051;0.526823124163538;0.669728119828853;0.791012556542258;0.366562204145351;0.556228542702852;0.76671723168753;0.846466144436411
GO:0046676	negative regulation of insulin secretion	0.0344306	ENSG00000100604;ENSG00000121853;ENSG00000006071;ENSG00000158445;ENSG00000145087;ENSG00000163032;ENSG00000123612;ENSG00000150594;ENSG00000134640	CHGA;GHSR;ABCC8;KCNB1;STXBP5L;VSNL1;ACVR1C;ADRA2A;MTNR1B	-0.899153039274765;-0.724886671417224;-0.858191944500637;-0.866673693174542;-0.711662888174997;0.629623481322701;-0.371720508522007;0.243352192114284;-0.439218034941574
GO:0030658	transport vesicle membrane	0.0344306	ENSG00000100604;ENSG00000079689;ENSG00000054356;ENSG00000104112;ENSG00000155093;ENSG00000164756;ENSG00000109472;ENSG00000237541;ENSG00000213023;ENSG00000171533;ENSG00000232629;ENSG00000167434;ENSG00000123454;ENSG00000198502;ENSG00000196735;ENSG00000181031;ENSG00000011347;ENSG00000167964;ENSG00000204287	CHGA;SCGN;PTPRN;SCG3;PTPRN2;SLC30A8;CPE;HLA-DQA2;SYT3;MAP6;HLA-DQB2;CA4;DBH;HLA-DRB5;HLA-DQA1;RPH3AL;SYT7;RAB26;HLA-DRA	-0.899153039274765;-0.817994301603027;-0.875263007686152;-0.812841431135649;-0.832676598734513;-0.341041519416646;-0.790381738715746;0.506071274922469;-0.577121686168587;-0.756729234130175;0.568005942762523;-0.424855581295599;0.294539839901551;0.374479392699372;0.715961008839573;-0.675924146167941;-0.642952292931862;-0.691548182289034;0.66067504936854
GO:0060326	cell chemotaxis	0.0352608	ENSG00000170689;ENSG00000145824;ENSG00000156234;ENSG00000137077;ENSG00000144891;ENSG00000163735;ENSG00000115009;ENSG00000172724;ENSG00000169245;ENSG00000173432;ENSG00000124875;ENSG00000157404;ENSG00000151882;ENSG00000181374;ENSG00000154928;ENSG00000134853;ENSG00000102962;ENSG00000183813;ENSG00000065675;ENSG00000160791;ENSG00000134339;ENSG00000172215;ENSG00000131142;ENSG00000121807;ENSG00000106804…	HOXB9;CXCL14;CXCL13;CCL21;AGTR1;CXCL5;CCL20;CCL19;CXCL10;SAA1;CXCL6;KIT;CCL28;CCL13;EPHB1;PDGFRA;CCL22;CCR4;PRKCQ;CCR5;SAA2;CXCR6;CCL25;CCR2;C5;CCR8;CCR7;HGF;CCR1;XCR1;GPR183;CCL2;LPAR1;VCAM1;LEF1	0.726269643572906;0.56699511017033;0.501086472478542;0.680003925193337;-0.362373197689889;0.620735189640946;0.792157810434465;0.661049295345774;0.846582074874812;0.571771185285495;0.59666097064029;0.682828947848244;0.645883763945303;0.694029517883396;0.305002118097006;0.720847987916639;0.794204914492757;0.702676351279128;0.381467761041516;0.811852726624468;0.567393989382979;0.811475453487613;0.35…
GO:0000079	regulation of cyclin-dependent protein serine/threonine kinase activity	0.0352608	ENSG00000162595;ENSG00000175793;ENSG00000171450;ENSG00000152669;ENSG00000157456;ENSG00000094804;ENSG00000158402;ENSG00000105219;ENSG00000197299;ENSG00000145386;ENSG00000105173;ENSG00000135083;ENSG00000118971;ENSG00000100526;ENSG00000175305	DIRAS3;SFN;CDK5R2;CCNO;CCNB2;CDC6;CDC25C;CNTD2;BLM;CCNA2;CCNE1;CCNJL;CCND2;CDKN3;CCNE2	-0.802684025318507;0.848557704022014;-0.817776415303538;0.652854741208751;0.890986379333252;0.895253321881955;0.844977127395965;-0.196881553356716;0.887215710224013;0.850150548747646;0.731588210063584;0.166998852074454;-0.479589359917862;0.787962609950527;0.753087443161698
GO:0005634	nucleus	0.0356874	ENSG00000171540;ENSG00000139352;ENSG00000110680;ENSG00000185686;ENSG00000079689;ENSG00000182968;ENSG00000148584;ENSG00000170893;ENSG00000186487;ENSG00000101076;ENSG00000163497;ENSG00000125851;ENSG00000185002;ENSG00000054356;ENSG00000165973;ENSG00000103316;ENSG00000077080;ENSG00000089250;ENSG00000162992;ENSG00000066032;ENSG00000125144;ENSG00000083307;ENSG00000136231;ENSG00000079112;ENSG00000181449…	OTP;ASCL1;CALCA;PRAME;SCGN;SOX1;A1CF;TRH;MYT1L;HNF4A;FEV;PCSK2;RFX6;PTPRN;NELL1;CRYM;ACTL6B;NOS1;NEUROD1;CTNNA2;MT1G;GRHL2;IGF2BP3;CDH17;SOX2;LMX1B;HOXB9;ZIC2;AZGP1;KRT5;CELF3;TAGLN3;DUSP26;FOXG1;SFN;BARX1;MGST1;HOXD13;NR0B2;KRT6A;ZFR2;EYA2;KRT7;CALML3;KRT15;ZIC1;HOXB8;EMX1;HOXC10;PHACTR3;LIN28B;PITX2;SNTG1;ZMAT4;IGF2BP1;ZNF536;ISL1;SOX11;CDCA7;ELF5;TACR3;MYT1;NOL4;SOX21;SRRM4;PKP1;TFAP2B;C1orf61…	-0.714189451475355;0.309956662781024;0.451534080780162;0.798740510314363;-0.817994301603027;-0.546149455808585;-0.545668743376299;-0.400052646840515;-0.8654659643244;-0.423555332352821;-0.386668890414258;-0.617671845234133;-0.432894870451178;-0.875263007686152;0.235933821516581;-0.439716345395409;-0.868550986277324;-0.203854756006935;0.317492849039322;-0.831407852838827;-0.179392617234815;0.80123…
GO:0008009	chemokine activity	0.0386313	ENSG00000145824;ENSG00000156234;ENSG00000138755;ENSG00000137077;ENSG00000163735;ENSG00000115009;ENSG00000172724;ENSG00000169245;ENSG00000169429;ENSG00000163739;ENSG00000124875;ENSG00000169248;ENSG00000151882;ENSG00000181374;ENSG00000172156;ENSG00000143184;ENSG00000102962;ENSG00000163734;ENSG00000081041;ENSG00000108688;ENSG00000131142;ENSG00000106804;ENSG00000106178;ENSG00000108700;ENSG00000108691…	CXCL14;CXCL13;CXCL9;CCL21;CXCL5;CCL20;CCL19;CXCL10;IL8;CXCL1;CXCL6;CXCL11;CCL28;CCL13;CCL11;XCL1;CCL22;CXCL3;CXCL2;CCL7;CCL25;C5;CCL24;CCL8;CCL2;PPBP	0.56699511017033;0.501086472478542;0.793599344773333;0.680003925193337;0.620735189640946;0.792157810434465;0.661049295345774;0.846582074874812;0.71063866553133;0.654768513501588;0.59666097064029;0.790728468399656;0.645883763945303;0.694029517883396;0.612107464312016;0.547019767960079;0.794204914492757;0.745940309692837;0.495152066218875;0.769227611562608;0.353859472662709;-0.221568624425848;0.172…
GO:0048812	neuron projection morphogenesis	0.0387947	ENSG00000174469;ENSG00000101144;ENSG00000166924;ENSG00000130675;ENSG00000187122;ENSG00000174672;ENSG00000188064;ENSG00000158747;ENSG00000114251;ENSG00000124507;ENSG00000221866;ENSG00000225950;ENSG00000128340;ENSG00000007237;ENSG00000188906;ENSG00000160469	CNTNAP2;BMP7;NYAP1;MNX1;SLIT1;BRSK2;WNT7B;NBL1;WNT5A;PACSIN1;PLXNA4;NTF4;RAC2;GAS7;LRRK2;BRSK1	0.402428526010552;0.273824952912506;-0.747778097413478;-0.267961037176954;-0.256378697466201;-0.738889992572499;0.313277417732069;-0.42657490537547;0.292600852845673;-0.684798713270248;0.251299113765506;0.502238566100152;0.784467754556299;0.480193581255546;0.575733218167678;-0.744557274888148
GO:0016604	nuclear body	0.0427748	ENSG00000043355;ENSG00000159409;ENSG00000180818;ENSG00000189334;ENSG00000104313;ENSG00000163993;ENSG00000186185;ENSG00000174371;ENSG00000168453;ENSG00000234602;ENSG00000148773;ENSG00000109906;ENSG00000144285;ENSG00000180318;ENSG00000260027;ENSG00000162676;ENSG00000101213;ENSG00000137812;ENSG00000154654;ENSG00000133937;ENSG00000079263;ENSG00000136574;ENSG00000135144;ENSG00000163207;ENSG00000143365…	ZIC2;CELF3;HOXC10;S100A14;EYA1;S100P;KIF18B;EXO1;HR;MCIDAS;MKI67;ZBTB16;SCN1A;ALX1;HOXB7;GFI1;PTK6;CASC5;NCAM2;GSC;SP140;GATA4;DTX1;IVL;RORC;SP140L;TCF7	0.31361931301937;-0.79973849868443;0.684589659791213;0.56334255015895;0.669245478356431;0.64678654945248;0.902908884423708;0.893874196806627;-0.692287932232432;0.767358302836329;0.887828272951832;-0.733629636464077;0.529119438890506;0.68752080161161;0.631758821069414;0.509204098378265;0.695571318754293;0.871611808892931;0.360601027219519;0.607468742518358;0.83402966698379;0.372028216272038;-0.639…
GO:0050896	response to stimulus	0.0427748	ENSG00000139988;ENSG00000144481;ENSG00000095777;ENSG00000138207;ENSG00000184292;ENSG00000179603;ENSG00000111319;ENSG00000237988;ENSG00000104321;ENSG00000100987;ENSG00000070729;ENSG00000168447;ENSG00000042781;ENSG00000071909;ENSG00000198963;ENSG00000176842;ENSG00000155886;ENSG00000048545;ENSG00000261949;ENSG00000256574;ENSG00000164007;ENSG00000171102;ENSG00000164199;ENSG00000147655;ENSG00000104237…	RDH12;TRPM8;MYO3A;RBP4;TACSTD2;GRM8;SCNN1A;OR2I1P;TRPA1;VSX1;CNGB1;SCNN1B;USH2A;MYO3B;RORB;IRX5;SLC24A2;GUCA1A;CTD-3148I10.1;OR13A1;CLDN19;OBP2B;GPR98;RSPO2;RP1;GUCY2D;CRYGD;CDH3;SLC45A2;RSPO3;ABCA4;OR2B6;GRM7;OBP2A;OR56A3;OR7D2;CNGB3;TGFBI;OPN3;CRY2;OR2L13;OR2A7;GNAT1	-0.60671522525874;0.648613098468598;0.249293704068525;-0.159139316968101;0.741137649786685;-0.24514714561419;0.637849845799836;0.821230959760223;0.31339425259762;-0.238039121021778;0.537230092307304;-0.165171536498465;-0.604249118629184;0.500606377451627;0.522849502203744;-0.506949353159141;0.530535066285666;0.715525522611225;0.616685554178308;0.371263044054118;0.543989812188968;0.331601726050441…
GO:0072686	mitotic spindle	0.0427748	ENSG00000170927;ENSG00000135476;ENSG00000088325;ENSG00000137807;ENSG00000169607;ENSG00000146038;ENSG00000237649;ENSG00000042493;ENSG00000137804;ENSG00000170312;ENSG00000076382;ENSG00000087586;ENSG00000013810;ENSG00000161800;ENSG00000114346;ENSG00000097046	PKHD1;ESPL1;TPX2;KIF23;CKAP2L;DCDC2;KIFC1;CAPG;NUSAP1;CDK1;SPAG5;AURKA;TACC3;RACGAP1;ECT2;CDC7	0.546455850996312;0.701408063493877;0.904830978089408;0.91315185307184;0.869881546900749;0.178599069738288;0.889190482741121;0.887129274802261;0.858254563683472;0.845894172039695;0.872315555461629;0.854789594997823;0.900338663653916;0.865984995472374;0.843350161838217;0.815537735090216
GO:0070098	chemokine-mediated signaling pathway	0.0438529	ENSG00000156234;ENSG00000138755;ENSG00000137077;ENSG00000163735;ENSG00000115009;ENSG00000172724;ENSG00000169245;ENSG00000169429;ENSG00000163739;ENSG00000124875;ENSG00000169248;ENSG00000181374;ENSG00000172156;ENSG00000143184;ENSG00000102962;ENSG00000183813;ENSG00000160791;ENSG00000163734;ENSG00000081041;ENSG00000172215;ENSG00000108688;ENSG00000131142;ENSG00000121807;ENSG00000160181;ENSG00000179934…	CXCL13;CXCL9;CCL21;CXCL5;CCL20;CCL19;CXCL10;IL8;CXCL1;CXCL6;CXCL11;CCL13;CCL11;XCL1;CCL22;CCR4;CCR5;CXCL3;CXCL2;CXCR6;CCL7;CCL25;CCR2;TFF2;CCR8;CCL24;CCR7;DARC;GPR35;CCL8;CCR1;GPR17;XCR1;CCL2;PPBP	0.501086472478542;0.793599344773333;0.680003925193337;0.620735189640946;0.792157810434465;0.661049295345774;0.846582074874812;0.71063866553133;0.654768513501588;0.59666097064029;0.790728468399656;0.694029517883396;0.612107464312016;0.547019767960079;0.794204914492757;0.702676351279128;0.811852726624468;0.745940309692837;0.495152066218875;0.811475453487613;0.769227611562608;0.353859472662709;0.737…
GO:0030593	neutrophil chemotaxis	0.0497878	ENSG00000156234;ENSG00000138755;ENSG00000137077;ENSG00000163735;ENSG00000115009;ENSG00000172724;ENSG00000169245;ENSG00000169429;ENSG00000124205;ENSG00000173432;ENSG00000163739;ENSG00000124875;ENSG00000169248;ENSG00000181374;ENSG00000165025;ENSG00000136689;ENSG00000172156;ENSG00000163220;ENSG00000143184;ENSG00000143546;ENSG00000102962;ENSG00000163734;ENSG00000081041;ENSG00000170890;ENSG00000108688…	CXCL13;CXCL9;CCL21;CXCL5;CCL20;CCL19;CXCL10;IL8;EDN3;SAA1;CXCL1;CXCL6;CXCL11;CCL13;SYK;IL1RN;CCL11;S100A9;XCL1;S100A8;CCL22;CXCL3;CXCL2;PLA2G1B;CCL7;EDN2;CCL25;IL1B;CSF3R;ITGB2;PIK3CG;CCL24;CCL8;IL37;VAV1;CCL2;IL36RN;PPBP;LGALS3	0.501086472478542;0.793599344773333;0.680003925193337;0.620735189640946;0.792157810434465;0.661049295345774;0.846582074874812;0.71063866553133;-0.255958021966909;0.571771185285495;0.654768513501588;0.59666097064029;0.790728468399656;0.694029517883396;0.878904357502826;0.746168182681165;0.612107464312016;0.692133812992523;0.547019767960079;0.593760188670817;0.794204914492757;0.745940309692837;0.49…
kegg_id	kegg_name	q_value	signif_correlations_ensembl_ids	signif_correlations_gene_names	correlations_with_LF
hsa:04062	Chemokine signaling pathway	0.00423807	ENSG00000078295;ENSG00000145824;ENSG00000156234;ENSG00000138755;ENSG00000137077;ENSG00000163735;ENSG00000115009;ENSG00000172724;ENSG00000169245;ENSG00000127928;ENSG00000169429;ENSG00000163739;ENSG00000124875;ENSG00000185634;ENSG00000169248;ENSG00000151882;ENSG00000181374;ENSG00000121281;ENSG00000172156;ENSG00000143184;ENSG00000102962;ENSG00000164742;ENSG00000183813;ENSG00000160791;ENSG00000163734…	ADCY2;CXCL14;CXCL13;CXCL9;CCL21;CXCL5;CCL20;CCL19;CXCL10;GNGT1;IL8;CXCL1;CXCL6;SHC4;CXCL11;CCL28;CCL13;ADCY7;CCL11;XCL1;CCL22;ADCY1;CCR4;CCR5;CXCL3;CXCL2;CXCR6;ELMO1;CCL7;CCL25;ITK;CCR2;GNG4;PLCB4;CCR8;GNG7;HCK;CCL24;DOCK2;CCR7;RAC2;PRKCB;CCL8;CCR1;NCF1;XCR1;VAV1;GNB4;CCL2;ADCY8;SHC2;PPBP	-0.857355388141467;0.56699511017033;0.501086472478542;0.793599344773333;0.680003925193337;0.620735189640946;0.792157810434465;0.661049295345774;0.846582074874812;0.75571488362832;0.71063866553133;0.654768513501588;0.59666097064029;-0.647647752080672;0.790728468399656;0.645883763945303;0.694029517883396;0.837384768575848;0.612107464312016;0.547019767960079;0.794204914492757;-0.435085170846142;0.70…
hsa:04110	Cell cycle	0.00423807	ENSG00000175793;ENSG00000147889;ENSG00000117399;ENSG00000135476;ENSG00000112742;ENSG00000157456;ENSG00000169679;ENSG00000094804;ENSG00000007968;ENSG00000093009;ENSG00000166851;ENSG00000156970;ENSG00000158402;ENSG00000077935;ENSG00000170312;ENSG00000091651;ENSG00000164611;ENSG00000145386;ENSG00000136997;ENSG00000105173;ENSG00000183765;ENSG00000101412;ENSG00000085840;ENSG00000118971;ENSG00000214102…	SFN;CDKN2A;CDC20;ESPL1;TTK;CCNB2;BUB1;CDC6;E2F2;CDC45;PLK1;BUB1B;CDC25C;SMC1B;CDK1;ORC6;PTTG1;CCNA2;MYC;CCNE1;CHEK2;E2F1;ORC1;CCND2;WEE2;MCM2;CDC7;CCNE2;CDK2	0.848557704022014;0.709623854695589;0.889728485050868;0.701408063493877;0.871846606917643;0.890986379333252;0.891492768071467;0.895253321881955;0.858282192999216;0.863236898874337;0.886531840234004;0.885283502208065;0.844977127395965;0.596296755828981;0.845894172039695;0.873742873775245;0.8056717765476;0.850150548747646;0.583266550067423;0.731588210063584;0.869563698191061;0.825855089587145;0.878…
hsa:04114	Oocyte meiosis	0.00672063	ENSG00000178363;ENSG00000078295;ENSG00000058404;ENSG00000178372;ENSG00000117399;ENSG00000135476;ENSG00000204710;ENSG00000121281;ENSG00000157456;ENSG00000169679;ENSG00000164742;ENSG00000129810;ENSG00000166851;ENSG00000096433;ENSG00000158402;ENSG00000214575;ENSG00000077935;ENSG00000170312;ENSG00000164611;ENSG00000105173;ENSG00000017427;ENSG00000140443;ENSG00000087586;ENSG00000155897;ENSG00000175305…	CALML3;ADCY2;CAMK2B;CALML5;CDC20;ESPL1;SPDYC;ADCY7;CCNB2;BUB1;ADCY1;SGOL1;PLK1;ITPR3;CDC25C;CPEB1;SMC1B;CDK1;PTTG1;CCNE1;IGF1;IGF1R;AURKA;ADCY8;CCNE2;CDK2	0.637974527381324;-0.857355388141467;-0.813064426816254;0.565519857540055;0.889728485050868;0.701408063493877;0.592230571717937;0.837384768575848;0.890986379333252;0.891492768071467;-0.435085170846142;0.863330649957231;0.886531840234004;0.533951388668269;0.844977127395965;-0.721497426186813;0.596296755828981;0.845894172039695;0.8056717765476;0.731588210063584;0.693190043518089;0.420545771411796;0…
hsa:05152	Tuberculosis	0.00672063	ENSG00000178363;ENSG00000105929;ENSG00000058404;ENSG00000178372;ENSG00000125730;ENSG00000237541;ENSG00000165025;ENSG00000244682;ENSG00000007171;ENSG00000072694;ENSG00000136244;ENSG00000147614;ENSG00000111537;ENSG00000198502;ENSG00000109339;ENSG00000203710;ENSG00000167207;ENSG00000171791;ENSG00000125538;ENSG00000140678;ENSG00000111424;ENSG00000203747;ENSG00000172243;ENSG00000174130;ENSG00000160255…	CALML3;ATP6V0A4;CAMK2B;CALML5;C3;HLA-DQA2;SYK;FCGR2C;NOS2;FCGR2B;IL6;ATP6V0D2;IFNG;HLA-DRB5;MAPK10;CR1;NOD2;BCL2;IL1B;ITGAX;VDR;FCGR3A;CLEC7A;TLR6;ITGB2;IL1A;CTSS;CLEC4E;LSP1;FCGR3B;TLR1;HLA-DOB;IL18;HLA-DOA;TLR2;ITGAM;FCGR1A;HLA-DQB1;IL12A;IL10;SPHK1;LBP;CIITA;TCIRG1;IL23A;HLA-DMB;CASP8;HLA-DRA	0.637974527381324;0.796016859837399;-0.813064426816254;0.565519857540055;0.738101129226051;0.506071274922469;0.878904357502826;0.809112776393162;0.432580914201721;0.810467145025448;0.487822537945208;0.744764898464254;0.795214602711954;0.374479392699372;-0.530434186661094;0.73189153633944;0.867454539286076;0.608377483224748;0.63585692289853;0.829055309092562;0.36084317768868;0.768694970448088;0.82…
hsa:05323	Rheumatoid arthritis	0.0157867	ENSG00000105929;ENSG00000163735;ENSG00000115009;ENSG00000196611;ENSG00000169429;ENSG00000163739;ENSG00000237541;ENSG00000124875;ENSG00000163599;ENSG00000149968;ENSG00000120659;ENSG00000136244;ENSG00000147614;ENSG00000102575;ENSG00000111537;ENSG00000198502;ENSG00000227507;ENSG00000116039;ENSG00000121594;ENSG00000125538;ENSG00000090339;ENSG00000160255;ENSG00000115008;ENSG00000241106;ENSG00000150782…	ATP6V0A4;CXCL5;CCL20;MMP1;IL8;CXCL1;HLA-DQA2;CXCL6;CTLA4;MMP3;TNFSF11;IL6;ATP6V0D2;ACP5;IFNG;HLA-DRB5;LTB;ATP6V1B1;CD80;IL1B;ICAM1;ITGB2;IL1A;HLA-DOB;IL18;ITGAL;HLA-DOA;TLR2;ATP6V1C2;HLA-DQB1;TNFSF13B;CCL2;ATP6V1G2;TCIRG1;IL23A;CD28;CSF2;HLA-DMB;HLA-DRA	0.796016859837399;0.620735189640946;0.792157810434465;0.658628367275521;0.71063866553133;0.654768513501588;0.506071274922469;0.59666097064029;0.83939366880695;0.419568060629634;0.688803515975215;0.487822537945208;0.744764898464254;0.770987948157016;0.795214602711954;0.374479392699372;0.792240814700835;0.588478248428914;0.800713131867888;0.63585692289853;0.74121441231415;0.791012556542258;0.678330…
hsa:05167	Kaposi sarcoma-associated herpesvirus infection	0.0198802	ENSG00000178363;ENSG00000178372;ENSG00000125730;ENSG00000127928;ENSG00000169429;ENSG00000163739;ENSG00000165025;ENSG00000073756;ENSG00000007968;ENSG00000136244;ENSG00000183813;ENSG00000160791;ENSG00000096433;ENSG00000163734;ENSG00000081041;ENSG00000109339;ENSG00000168243;ENSG00000179934;ENSG00000141506;ENSG00000090339;ENSG00000176533;ENSG00000204516;ENSG00000101336;ENSG00000136997;ENSG00000105851…	CALML3;CALML5;C3;GNGT1;IL8;CXCL1;SYK;PTGS2;E2F2;IL6;CCR4;CCR5;ITPR3;CXCL3;CXCL2;MAPK10;GNG4;CCR8;PIK3R5;ICAM1;GNG7;MICB;HCK;MYC;PIK3CG;CCR1;E2F1;HLA-G;GNB4;CSF2;CASP8	0.637974527381324;0.565519857540055;0.738101129226051;0.75571488362832;0.71063866553133;0.654768513501588;0.878904357502826;0.522403100839474;0.858282192999216;0.487822537945208;0.702676351279128;0.811852726624468;0.533951388668269;0.745940309692837;0.495152066218875;-0.530434186661094;-0.609718490812831;0.785446758150323;0.788904767044987;0.74121441231415;-0.811095516995587;0.865119891596243;0.8…
hsa:00380	Tryptophan metabolism	0.0225331	ENSG00000129167;ENSG00000132437;ENSG00000002726;ENSG00000197444;ENSG00000115919;ENSG00000131203;ENSG00000139287;ENSG00000151790;ENSG00000104951;ENSG00000138061;ENSG00000153086;ENSG00000138356;ENSG00000117009;ENSG00000188676	TPH1;DDC;AOC1;OGDHL;KYNU;IDO1;TPH2;TDO2;IL4I1;CYP1B1;ACMSD;AOX1;KMO;IDO2	-0.815634974867163;-0.569162514048488;0.641153648970629;-0.766967397850146;0.781452305229321;0.718758072651867;0.219231054767453;0.772103337977587;0.890006109315092;0.715787083775821;-0.609046168076827;0.215861735897899;0.74935084113811;0.657411781985014
hsa:04728	Dopaminergic synapse	0.0370154	ENSG00000162989;ENSG00000036565;ENSG00000120251;ENSG00000132437;ENSG00000130643;ENSG00000183454;ENSG00000178363;ENSG00000157542;ENSG00000155511;ENSG00000152578;ENSG00000074211;ENSG00000142319;ENSG00000058404;ENSG00000148408;ENSG00000178372;ENSG00000131771;ENSG00000156475;ENSG00000127928;ENSG00000180176;ENSG00000155980;ENSG00000126583;ENSG00000087258;ENSG00000144285;ENSG00000168280;ENSG00000096433…	KCNJ3;SLC18A1;GRIA2;DDC;CALY;GRIN2A;CALML3;KCNJ6;GRIA1;GRIA4;PPP2R2C;SLC6A3;CAMK2B;CACNA1B;CALML5;PPP1R1B;PPP2R2B;GNGT1;TH;KIF5A;PRKCG;GNAO1;SCN1A;KIF5C;ITPR3;GRIN2B;CACNA1D;MAPK10;GNG4;PLCB4;DRD1;GNG7;PRKCB;KCNJ5;GNB4	-0.650360979836125;-0.728869652414909;-0.804639709017923;-0.569162514048488;-0.785152866626196;-0.778905082600901;0.637974527381324;-0.641924333985331;-0.324601939019067;-0.165697907078637;-0.556355450229754;0.587498645652041;-0.813064426816254;-0.53161717098507;0.565519857540055;0.603381806984294;-0.841320721866251;0.75571488362832;-0.193065702366477;-0.805371885891397;-0.224228698541505;-0.7878…
hsa:05166	HTLV-I infection	0.0373515	ENSG00000162552;ENSG00000078295;ENSG00000101057;ENSG00000164362;ENSG00000118513;ENSG00000002745;ENSG00000105989;ENSG00000147889;ENSG00000237541;ENSG00000117399;ENSG00000121281;ENSG00000157456;ENSG00000134853;ENSG00000085741;ENSG00000007968;ENSG00000136244;ENSG00000164742;ENSG00000188064;ENSG00000167286;ENSG00000143816;ENSG00000180340;ENSG00000198851;ENSG00000198502;ENSG00000156970;ENSG00000160654…	WNT4;ADCY2;MYBL2;TERT;MYB;WNT16;WNT2;CDKN2A;HLA-DQA2;CDC20;ADCY7;CCNB2;PDGFRA;WNT11;E2F2;IL6;ADCY1;WNT7B;CD3D;WNT9A;FZD2;CD3E;HLA-DRB5;BUB1B;CD3G;IL2RA;WNT5A;LCK;TNFRSF13C;FZD7;ICAM1;WNT5B;PTTG1;ITGB2;MYC;HLA-DOB;MSX2;ITGAL;HLA-DOA;CHEK2;E2F1;HLA-DQB1;HLA-G;WNT3A;CCND2;IL2RB;ATF3;ADCY8;MRAS;APC2;IL1R2;LTA;VCAM1;CSF2;WNT7A;HLA-DMB;WNT10A;HLA-DRA	-0.794085556143843;-0.857355388141467;0.917211723430394;0.671950405036949;0.828012064437847;0.582938911816648;0.800054369481141;0.709623854695589;0.506071274922469;0.889728485050868;0.837384768575848;0.890986379333252;0.720847987916639;0.53296919657712;0.858282192999216;0.487822537945208;-0.435085170846142;0.313277417732069;0.774257119025073;0.53278586141206;0.601785870080726;0.786503899914683;0.…
Associations with MOFA LNEN, Latent Factor 2
go_id	go_name	q_value	ensembl_ids	gene_names	correlations_with_LF2
GO:0006955	immune response	6.68198e-07	ENSG00000082556;ENSG00000145824;ENSG00000156234;ENSG00000109684;ENSG00000120088;ENSG00000172156;ENSG00000183134;ENSG00000120659;ENSG00000164761;ENSG00000100448;ENSG00000106178;ENSG00000174125;ENSG00000064300;ENSG00000021852;ENSG00000140443;ENSG00000104432;ENSG00000069702;ENSG00000054219;ENSG00000140968;ENSG00000115590;ENSG00000152207	OPRK1;CXCL14;CXCL13;CLNK;CRHR1;CCL11;PTGDR2;TNFSF11;TNFRSF11B;CTSG;CCL24;NA;NGFR;C8B;IGF1R;IL7;TGFBR3;LY75;IRF8;IL1R2;CYSLTR2	-0.328757360803169;0.317175506601035;0.394010727880809;-0.365567363299787;-0.209698601391257;0.204711488555106;-0.23370144710011;0.264497725454195;-0.52928309334265;-0.222003726401424;-0.189636216082157;0.193123955620779;-0.196203355469107;0.236182368074235;0.211808402151443;0.346148178447555;0.371863703699192;-0.298008538128311;0.229239969533626;0.481440836981717;-0.298344948700505
GO:0002376	immune system process	7.89862e-06	ENSG00000198183;ENSG00000171564;ENSG00000171560;ENSG00000143502;ENSG00000126262;ENSG00000115598;ENSG00000012504;ENSG00000164850;ENSG00000120885;ENSG00000065675;ENSG00000170017;ENSG00000224389;ENSG00000141293;ENSG00000243649;ENSG00000133661;ENSG00000106804;ENSG00000105851;ENSG00000174125;ENSG00000166501;ENSG00000244731;ENSG00000021852;ENSG00000182985;ENSG00000172183;ENSG00000174885	BPIFA1;FGB;FGA;SUSD4;FFAR2;IL1RL2;NR1H4;GPER1;CLU;PRKCQ;ALCAM;C4B;SKAP1;CFB;SFTPD;C5;PIK3CG;NA;PRKCB;C4A;C8B;CADM1;NA;NLRP6	-0.340579847158561;0.656254203552249;0.606871998283415;-0.466512103595457;0.522452772244345;-0.377699326816484;0.32229241665248;-0.267696446076611;-0.196521063737382;-0.377477730295991;0.326036873665046;0.221911172379187;-0.455924752074154;0.219724032423554;-0.213049590961885;0.592131746222723;0.195985417046349;0.193123955620779;-0.223208855338004;0.320660379677951;0.236182368074235;-0.4780928202…
GO:0015020	glucuronosyltransferase activity	0.000459239	ENSG00000196620;ENSG00000135220;ENSG00000156096;ENSG00000171234;ENSG00000197888;ENSG00000213759	UGT2B15;UGT2A3;UGT2B4;UGT2B7;UGT2B17;UGT2B11	0.847904361155071;0.790456712608237;0.478222066952995;0.787507184298655;0.607237365478812;0.697615902031133
GO:0045926	negative regulation of growth	0.000680383	ENSG00000125144;ENSG00000205358;ENSG00000205364;ENSG00000198417;ENSG00000169715;ENSG00000205362;ENSG00000179593;ENSG00000187193	MT1G;MT1H;MT1M;MT1F;MT1E;MT1A;ALOX15B;MT1X	-0.57380274666228;-0.354160745636343;-0.478718714170754;-0.304251677004262;-0.283270322811092;-0.330555799603154;-0.296932253042456;-0.403115447802895
GO:0016758	transferase activity, transferring hexosyl groups	0.000706967	ENSG00000196620;ENSG00000135220;ENSG00000156096;ENSG00000171234;ENSG00000197888;ENSG00000175164;ENSG00000213759	UGT2B15;UGT2A3;UGT2B4;UGT2B7;UGT2B17;ABO;UGT2B11	0.847904361155071;0.790456712608237;0.478222066952995;0.787507184298655;0.607237365478812;-0.392890553516763;0.697615902031133
GO:0034707	chloride channel complex	0.00118047	ENSG00000113327;ENSG00000146276;ENSG00000127325;ENSG00000151834;ENSG00000186510;ENSG00000182256;ENSG00000094755;ENSG00000145451;ENSG00000163285;ENSG00000022355;ENSG00000109738;ENSG00000159212;ENSG00000109158;ENSG00000167614;ENSG00000189143;ENSG00000184908	GABRG2;GABRR1;BEST3;GABRA2;CLCNKA;GABRG3;GABRP;GLRA3;GABRG1;GABRA1;GLRB;CLIC6;GABRA4;TTYH1;CLDN4;CLCNKB	0.264738086505603;-0.603825434014224;-0.450728635617368;-0.424660648169508;-0.44850276716761;-0.225157337803269;-0.209040566924426;0.282112287848462;-0.329813027316197;0.302534535932929;0.292085870316777;-0.332666542776574;-0.244190052314187;-0.44046213593576;-0.477927048814579;-0.378619677837431
GO:0045202	synapse	0.00136645	ENSG00000101438;ENSG00000113327;ENSG00000036565;ENSG00000111262;ENSG00000146276;ENSG00000178235;ENSG00000089250;ENSG00000163873;ENSG00000089169;ENSG00000067715;ENSG00000166862;ENSG00000136750;ENSG00000101204;ENSG00000151834;ENSG00000136099;ENSG00000166006;ENSG00000082556;ENSG00000110975;ENSG00000141837;ENSG00000157087;ENSG00000152578;ENSG00000171189;ENSG00000237515;ENSG00000182256;ENSG00000172020…	SLC32A1;GABRG2;SLC18A1;KCNA1;GABRR1;SLITRK1;NOS1;GRIK3;RPH3A;SYT1;CACNG2;GAD2;CHRNA4;GABRA2;PCDH8;KCNC2;OPRK1;SYT10;CACNA1A;ATP2B2;GRIA4;GRIK1;SHISA9;GABRG3;GAP43;GABRP;GABBR2;SYT9;AMPH;SYN2;SHISA7;RIMBP2;SYNPR;GLRA3;FAIM2;DSCAML1;CHRNA3;VWC2L;TENM2;ATP1A2;GABRG1;GABRA1;UNC13C;PRKCG;SDK2;NRG1;RIMS4;KCNH1;FABP5;SHC4;GRID2;CDH2;TMEM108;GPER1;GLRB;PRSS12;VWC2;HAP1;PCDH15;DLGAP2;SLC5A7;GABRA4;LRRC4C;…	-0.445722348748249;0.264738086505603;-0.305071830566581;-0.372721788307116;-0.603825434014224;0.664109505638797;-0.325668748696788;-0.356764173973087;-0.541288423229689;-0.443127167866008;-0.305120059673014;-0.277944094308258;-0.491735421315402;-0.424660648169508;-0.364669808256717;0.449502778005216;-0.328757360803169;-0.328867322070461;-0.38590386295542;-0.276634853623958;0.55266106522126;-0.259…
GO:0005254	chloride channel activity	0.00155083	ENSG00000113327;ENSG00000146276;ENSG00000127325;ENSG00000174502;ENSG00000151834;ENSG00000186510;ENSG00000182256;ENSG00000094755;ENSG00000145451;ENSG00000163285;ENSG00000022355;ENSG00000162399;ENSG00000109738;ENSG00000159212;ENSG00000109158;ENSG00000167614;ENSG00000189143;ENSG00000170615;ENSG00000184908	GABRG2;GABRR1;BEST3;SLC26A9;GABRA2;CLCNKA;GABRG3;GABRP;GLRA3;GABRG1;GABRA1;BSND;GLRB;CLIC6;GABRA4;TTYH1;CLDN4;SLC26A5;CLCNKB	0.264738086505603;-0.603825434014224;-0.450728635617368;-0.411117647621582;-0.424660648169508;-0.44850276716761;-0.225157337803269;-0.209040566924426;0.282112287848462;-0.329813027316197;0.302534535932929;-0.218463631453821;0.292085870316777;-0.332666542776574;-0.244190052314187;-0.44046213593576;-0.477927048814579;-0.384747338240515;-0.378619677837431
GO:0007218	neuropeptide signaling pathway	0.00155083	ENSG00000164326;ENSG00000134443;ENSG00000141433;ENSG00000156395;ENSG00000185231;ENSG00000108018;ENSG00000082556;ENSG00000181195;ENSG00000186867;ENSG00000183971;ENSG00000101292;ENSG00000173080;ENSG00000119973;ENSG00000115138;ENSG00000145451;ENSG00000180616;ENSG00000122585;ENSG00000109472;ENSG00000175206;ENSG00000109738;ENSG00000159723;ENSG00000183134;ENSG00000183150;ENSG00000148734;ENSG00000132911…	CARTPT;GRP;ADCYAP1;SORCS3;MC2R;SORCS1;OPRK1;PENK;QRFPR;NPW;PROKR2;RXFP4;PRLHR;POMC;GLRA3;SSTR2;NPY;CPE;NPPA;GLRB;AGRP;PTGDR2;GPR19;NPFFR1;NMUR2;NA;MCHR1;GPR149;GPR139;GPR88;GPR1;PROKR1;GPR83;CYSLTR2	0.250570180316722;-0.508767933533184;0.392091286517233;-0.475437128559662;0.827336815270911;-0.221020962003593;-0.328757360803169;-0.217707719622992;-0.418009529024331;0.409750511813529;0.760087064276828;0.316507502981517;0.19612399773937;-0.471276345546065;0.282112287848462;0.190079954392757;-0.334339585673251;-0.194225614747503;-0.36884730626829;0.292085870316777;-0.453329229496579;-0.233701447…
GO:0050776	regulation of immune response	0.00155083	ENSG00000139219;ENSG00000112195;ENSG00000133661;ENSG00000188404	COL2A1;TREML2;SFTPD;SELL	0.380885401796992;-0.225568533592524;-0.213049590961885;0.268869794159821
GO:0007049	cell cycle	0.00237683	ENSG00000188175;ENSG00000198797;ENSG00000185290;ENSG00000164850;ENSG00000148935;ENSG00000133101;ENSG00000171772;ENSG00000109805;ENSG00000138028;ENSG00000182263;ENSG00000118971;ENSG00000196074;ENSG00000100206;ENSG00000140623	HEPACAM2;BRINP2;NUPR1L;GPER1;GAS2;CCNA1;SYCE1;NA;CGREF1;FIGN;CCND2;NA;NA;SEPT12	-0.283448433472689;-0.201181425101598;-0.309295040036485;-0.267696446076611;0.216035576654721;0.250941377540537;-0.321782154660884;0.189621783816001;-0.203368487363334;0.32253250931979;-0.349868660254811;0.255617973359801;-0.391743339836107;0.302293250878227
GO:0002250	adaptive immune response	0.00355242	ENSG00000171564;ENSG00000171560;ENSG00000170017;ENSG00000141293;ENSG00000105851;ENSG00000166501	FGB;FGA;ALCAM;SKAP1;PIK3CG;PRKCB	0.656254203552249;0.606871998283415;0.326036873665046;-0.455924752074154;0.195985417046349;-0.223208855338004
GO:0051592	response to calcium ion	0.00445657	ENSG00000171564;ENSG00000171560;ENSG00000067715;ENSG00000171557;ENSG00000166862;ENSG00000181195;ENSG00000036828;ENSG00000165272;ENSG00000139287;ENSG00000115884;ENSG00000096433;ENSG00000156113;ENSG00000148344;ENSG00000138823;ENSG00000146648	FGB;FGA;SYT1;FGG;CACNG2;PENK;CASR;AQP3;TPH2;SDC1;ITPR3;NA;PTGES;MTTP;EGFR	0.656254203552249;0.606871998283415;-0.443127167866008;0.238193805527302;-0.305120059673014;-0.217707719622992;-0.340133877100786;0.506386868068861;0.377379532321322;0.35074153126299;-0.206154920262971;-0.207380351249599;0.198141963384879;-0.470050933641996;-0.340210773269556
GO:0040018	positive regulation of multicellular organism growth	0.00658729	ENSG00000121853;ENSG00000118702;ENSG00000127831;ENSG00000149295;ENSG00000132932;ENSG00000184486;ENSG00000106128;ENSG00000171791	GHSR;GHRH;VIL1;DRD2;ATP8A2;POU3F2;GHRHR;BCL2	-0.564549210517057;-0.45761541175297;0.280775216381504;-0.392693371499322;-0.588828147158378;-0.228335895706161;0.340222851107947;-0.2027194355399
GO:0006821	chloride transport	0.00658729	ENSG00000113327;ENSG00000146276;ENSG00000127325;ENSG00000174502;ENSG00000151834;ENSG00000186510;ENSG00000182256;ENSG00000094755;ENSG00000126562;ENSG00000145451;ENSG00000163285;ENSG00000022355;ENSG00000144290;ENSG00000162399;ENSG00000109738;ENSG00000159212;ENSG00000109158;ENSG00000171714;ENSG00000167614;ENSG00000189143;ENSG00000184908	GABRG2;GABRR1;BEST3;SLC26A9;GABRA2;CLCNKA;GABRG3;GABRP;WNK4;GLRA3;GABRG1;GABRA1;SLC4A10;BSND;GLRB;CLIC6;GABRA4;NA;TTYH1;CLDN4;CLCNKB	0.264738086505603;-0.603825434014224;-0.450728635617368;-0.411117647621582;-0.424660648169508;-0.44850276716761;-0.225157337803269;-0.209040566924426;0.49862454860938;0.282112287848462;-0.329813027316197;0.302534535932929;-0.239051193892989;-0.218463631453821;0.292085870316777;-0.332666542776574;-0.244190052314187;-0.206284132621585;-0.44046213593576;-0.477927048814579;-0.378619677837431
GO:0032869	cellular response to insulin stimulus	0.00658729	ENSG00000121853;ENSG00000124253;ENSG00000143627;ENSG00000079385;ENSG00000169174;ENSG00000106128;ENSG00000106633;ENSG00000048052;ENSG00000170890	GHSR;PCK1;PKLR;CEACAM1;PCSK9;GHRHR;GCK;HDAC9;PLA2G1B	-0.564549210517057;-0.31004667926643;-0.279600299141245;0.409919645341791;0.26598015200429;0.340222851107947;-0.223006485532895;-0.650416830498866;0.252610043763328
GO:0005544	calcium-dependent phospholipid binding	0.00943284	ENSG00000089169;ENSG00000104537;ENSG00000067715;ENSG00000110975;ENSG00000170743;ENSG00000205502;ENSG00000198535;ENSG00000116711;ENSG00000183186;ENSG00000272636;ENSG00000109511;ENSG00000149927;ENSG00000011347	RPH3A;ANXA13;SYT1;SYT10;SYT9;C2CD4B;C2CD4A;PLA2G4A;C2CD4C;DOC2B;ANXA10;DOC2A;NA	-0.541288423229689;0.541534850118174;-0.443127167866008;-0.328867322070461;0.244389092885183;-0.564731067557996;-0.53534682900042;-0.244606883001284;-0.396638161187577;0.500545131053938;0.589194232116722;0.432863031168777;-0.191865955942512
GO:1902476	chloride transmembrane transport	0.0108374	ENSG00000113327;ENSG00000146276;ENSG00000127325;ENSG00000174502;ENSG00000151834;ENSG00000186510;ENSG00000182256;ENSG00000094755;ENSG00000145451;ENSG00000163285;ENSG00000022355;ENSG00000162399;ENSG00000109738;ENSG00000159212;ENSG00000109158;ENSG00000167614;ENSG00000189143;ENSG00000170615;ENSG00000184908	GABRG2;GABRR1;BEST3;SLC26A9;GABRA2;CLCNKA;GABRG3;GABRP;GLRA3;GABRG1;GABRA1;BSND;GLRB;CLIC6;GABRA4;TTYH1;CLDN4;SLC26A5;CLCNKB	0.264738086505603;-0.603825434014224;-0.450728635617368;-0.411117647621582;-0.424660648169508;-0.44850276716761;-0.225157337803269;-0.209040566924426;0.282112287848462;-0.329813027316197;0.302534535932929;-0.218463631453821;0.292085870316777;-0.332666542776574;-0.244190052314187;-0.44046213593576;-0.477927048814579;-0.384747338240515;-0.378619677837431
GO:0008202	steroid metabolic process	0.0108374	ENSG00000134240;ENSG00000151632;ENSG00000196620;ENSG00000198610;ENSG00000015520;ENSG00000204624;ENSG00000196139;ENSG00000138115;ENSG00000131482;ENSG00000171234;ENSG00000169174;ENSG00000138061;ENSG00000197888;ENSG00000165841;ENSG00000138109;ENSG00000167780;ENSG00000116133;ENSG00000130649;ENSG00000160870;ENSG00000175336;ENSG00000138135;ENSG00000197165	HMGCS2;AKR1C2;UGT2B15;AKR1C4;NPC1L1;PTCHD2;AKR1C3;CYP2C8;G6PC;UGT2B7;PCSK9;CYP1B1;UGT2B17;CYP2C19;CYP2C9;SOAT2;DHCR24;CYP2E1;CYP3A7;APOF;CH25H;NA	0.343063537807363;0.234225121580728;0.847904361155071;0.481189286649827;0.474262145295714;0.275817740862884;0.377826364835748;0.445681466845598;-0.318305920323644;0.787507184298655;0.26598015200429;-0.190321010696844;0.607237365478812;0.422320090312087;0.366393350793481;0.445549945882592;0.460456624959547;-0.30522844395548;0.200283609043478;-0.220511569012477;-0.377530624054591;0.22599770144083
GO:0045211	postsynaptic membrane	0.0113314	ENSG00000113327;ENSG00000146276;ENSG00000163873;ENSG00000101204;ENSG00000151834;ENSG00000136099;ENSG00000166006;ENSG00000168824;ENSG00000152578;ENSG00000171189;ENSG00000237515;ENSG00000182256;ENSG00000094755;ENSG00000136928;ENSG00000198822;ENSG00000187902;ENSG00000145451;ENSG00000135472;ENSG00000080644;ENSG00000145934;ENSG00000163285;ENSG00000022355;ENSG00000143473;ENSG00000164687;ENSG00000185634…	GABRG2;GABRR1;GRIK3;CHRNA4;GABRA2;PCDH8;KCNC2;NSG1;GRIA4;GRIK1;SHISA9;GABRG3;GABRP;GABBR2;GRM3;SHISA7;GLRA3;FAIM2;CHRNA3;TENM2;GABRG1;GABRA1;KCNH1;FABP5;SHC4;GRID2;TMEM108;GLRB;DLGAP2;GABRA4;ANK1;LRRC4C;NTRK2;DLG2;SYNDIG1;ARC;LRRTM4;CHRNB4;GRIN2C;SLC8A1;LRRTM2;CHRM3;LRRC4;GRIN3A;PDLIM4;NA;CNIH2;CHRNA7;ADORA1;ANK3;NA;PSD3;CHRM5;PTPRS;GRIP1;NA;LIN7A	0.264738086505603;-0.603825434014224;-0.356764173973087;-0.491735421315402;-0.424660648169508;-0.364669808256717;0.449502778005216;-0.323490039818422;0.55266106522126;-0.259507604299519;0.273561219314843;-0.225157337803269;-0.209040566924426;0.335520960512072;-0.374340296273413;0.217569279231764;0.282112287848462;0.190579341653983;-0.406138969239821;-0.419380730890408;-0.329813027316197;0.3025345…
GO:0009725	response to hormone	0.0123313	ENSG00000121853;ENSG00000136352;ENSG00000132855;ENSG00000198125;ENSG00000057593;ENSG00000214274;ENSG00000157150;ENSG00000116133	GHSR;NKX2-1;ANGPTL3;MB;F7;ANG;TIMP4;DHCR24	-0.564549210517057;-0.515765517791701;0.729692358808286;-0.701062153682867;0.306909033220342;0.690420564556697;-0.258908209365484;0.460456624959547
GO:0051301	cell division	0.0123313	ENSG00000188175;ENSG00000133101;ENSG00000171772;ENSG00000109805;ENSG00000182263;ENSG00000118971;ENSG00000196074;ENSG00000140623	HEPACAM2;CCNA1;SYCE1;NA;FIGN;CCND2;NA;SEPT12	-0.283448433472689;0.250941377540537;-0.321782154660884;0.189621783816001;0.32253250931979;-0.349868660254811;0.255617973359801;0.302293250878227
GO:0005829	cytosol	0.0137356	ENSG00000145321;ENSG00000124253;ENSG00000005981;ENSG00000173702;ENSG00000111262;ENSG00000103316;ENSG00000132437;ENSG00000089250;ENSG00000113924;ENSG00000089169;ENSG00000146013;ENSG00000166862;ENSG00000136750;ENSG00000166426;ENSG00000231824;ENSG00000157851;ENSG00000135480;ENSG00000187772;ENSG00000082556;ENSG00000171345;ENSG00000070601;ENSG00000183036;ENSG00000165731;ENSG00000198125;ENSG00000170703…	GC;PCK1;ASB4;MUC13;KCNA1;CRYM;DDC;NOS1;HGD;RPH3A;GFRA3;CACNG2;GAD2;CRABP1;C18orf42;DPYSL5;KRT7;LIN28B;OPRK1;KRT19;FRMPD1;PCP4;RET;MB;TTLL6;ADH6;ALDH1A1;PRMT8;FABP7;DSG3;AKR1C4;PEG10;TERT;ACTC1;KRT40;WNK4;AMPH;KLHL14;SSTR2;AFF3;AKR1C3;ADH1A;PKLR;ERBB4;KIF5A;MNX1;PRKCG;RASGRF1;MAPT;PLA2G4D;GLT1D1;ZBTB16;KRT23;NGB;MYRF;FABP5;STAC;HAO1;BCMO1;SH2D4A;SGK2;HECW1;UCHL1;MYO16;LDHC;TPH2;CLU;RASAL1;HTR2A;MT…	0.40446802467586;-0.31004667926643;-0.325656728834228;0.508042904493591;-0.372721788307116;-0.755132521603124;0.220480160898618;-0.325668748696788;0.426387038162693;-0.541288423229689;-0.302843064911801;-0.305120059673014;-0.277944094308258;-0.324115587585272;-0.29002073300608;-0.304032103196287;-0.239761780940181;-0.194536711642261;-0.328757360803169;0.450570502456995;-0.227561666095669;-0.26787…
GO:0071276	cellular response to cadmium ion	0.0137356	ENSG00000125144;ENSG00000205358;ENSG00000196139;ENSG00000198417;ENSG00000087250;ENSG00000169715;ENSG00000205362;ENSG00000146648;ENSG00000187193	MT1G;MT1H;AKR1C3;MT1F;MT3;MT1E;MT1A;EGFR;MT1X	-0.57380274666228;-0.354160745636343;0.377826364835748;-0.304251677004262;-0.202972837371306;-0.283270322811092;-0.330555799603154;-0.340210773269556;-0.403115447802895
GO:0021766	hippocampus development	0.013863	ENSG00000101438;ENSG00000111262;ENSG00000136352;ENSG00000189056;ENSG00000149571;ENSG00000132692;ENSG00000168389;ENSG00000184845;ENSG00000171094;ENSG00000172201;ENSG00000106571;ENSG00000154342;ENSG00000105426;ENSG00000138795	SLC32A1;KCNA1;NKX2-1;RELN;KIRREL3;BCAN;MFSD2A;DRD1;ALK;ID4;GLI3;WNT3A;PTPRS;NA	-0.445722348748249;-0.372721788307116;-0.515765517791701;-0.661089402416082;-0.655644801737123;0.24841261611244;-0.407490906137319;-0.203500991500734;-0.33282666610033;-0.413030477302154;0.485860627303727;-0.343574285191457;-0.504594360823685;-0.251718564058303
GO:0005694	chromosome	0.0145816	ENSG00000164362;ENSG00000269964;ENSG00000178222;ENSG00000196787;ENSG00000171772;ENSG00000109805;ENSG00000196074;ENSG00000168070;ENSG00000100206	TERT;MEI4;RNF212;HIST1H2AG;SYCE1;NA;NA;C11orf85;NA	0.191859601261928;-0.19223138993297;-0.282776118308061;-0.229026173448906;-0.321782154660884;0.189621783816001;0.255617973359801;-0.222777352784967;-0.391743339836107
GO:0009749	response to glucose	0.0146092	ENSG00000170893;ENSG00000101076;ENSG00000131910;ENSG00000175445;ENSG00000135100;ENSG00000143627;ENSG00000164756;ENSG00000143195;ENSG00000123612;ENSG00000183023;ENSG00000136943	TRH;HNF4A;NR0B2;LPL;HNF1A;PKLR;SLC30A8;ILDR2;ACVR1C;SLC8A1;CTSV	-0.464838739496907;0.256100105844815;-0.634667492170759;-0.605240910551602;0.379027750140561;-0.279600299141245;-0.360554246029128;-0.316835860417809;-0.403462495293403;-0.296582265284887;-0.314327161122163
GO:0000775	chromosome, centromeric region	0.0152455
GO:0042995	cell projection	0.016644	ENSG00000127831;ENSG00000170091;ENSG00000113327;ENSG00000111262;ENSG00000089250;ENSG00000104435;ENSG00000182255;ENSG00000132932;ENSG00000132855;ENSG00000136099;ENSG00000166006;ENSG00000070886;ENSG00000007062;ENSG00000015592;ENSG00000081479;ENSG00000196169;ENSG00000168824;ENSG00000141837;ENSG00000152578;ENSG00000170703;ENSG00000164434;ENSG00000237515;ENSG00000169862;ENSG00000172020;ENSG00000145451…	VIL1;NSG2;GABRG2;KCNA1;NOS1;STMN2;KCNA4;ATP8A2;ANGPTL3;PCDH8;KCNC2;EPHA8;PROM1;STMN4;LRP2;KIF19;NSG1;CACNA1A;GRIA4;TTLL6;FABP7;SHISA9;CTNND2;GAP43;GLRA3;KNDC1;DPP4;DPEP1;CA9;SLC8A3;TENM2;ESPN;FFAR2;PRKCG;MAPT;NECAB2;BASP1;UNC5A;CEACAM1;SCN9A;PTPRH;KCNH1;TMEM108;GPER1;USH2A;GLRB;CNR1;HTR2A;HAP1;NA;KIF5C;DCDC2;DPYSL3;DLG2;TTC40;CCDC135;CYS1;ALCAM;CD44;MYOZ1;SYNDIG1;ARC;MEGF10;C4B;UBXN10;SLC8A1;UMOD…	0.280775216381504;-0.271513086630358;0.264738086505603;-0.372721788307116;-0.325668748696788;-0.305725031230857;-0.237501165590917;-0.588828147158378;0.729692358808286;-0.364669808256717;0.449502778005216;-0.444250502557759;-0.525007780180138;-0.44180124796376;0.40849783934339;-0.317847069951007;-0.323490039818422;-0.38590386295542;0.55266106522126;0.398524489434003;-0.470942091338804;0.273561219…
GO:0008203	cholesterol metabolic process	0.0187241	ENSG00000134240;ENSG00000131910;ENSG00000132855;ENSG00000015520;ENSG00000204624;ENSG00000135100;ENSG00000169174;ENSG00000166035;ENSG00000167780;ENSG00000116133;ENSG00000175336;ENSG00000138135	HMGCS2;NR0B2;ANGPTL3;NPC1L1;PTCHD2;HNF1A;PCSK9;LIPC;SOAT2;DHCR24;APOF;CH25H	0.343063537807363;-0.634667492170759;0.729692358808286;0.474262145295714;0.275817740862884;0.379027750140561;0.26598015200429;-0.220097069800401;0.445549945882592;0.460456624959547;-0.220511569012477;-0.377530624054591
GO:0030425	dendrite	0.0187241	ENSG00000125851;ENSG00000170091;ENSG00000101438;ENSG00000113327;ENSG00000111262;ENSG00000163873;ENSG00000189056;ENSG00000164588;ENSG00000101204;ENSG00000149295;ENSG00000157851;ENSG00000138696;ENSG00000151834;ENSG00000136099;ENSG00000166006;ENSG00000082556;ENSG00000081479;ENSG00000181195;ENSG00000168824;ENSG00000134121;ENSG00000141837;ENSG00000070985;ENSG00000152578;ENSG00000165731;ENSG00000169862…	PCSK2;NSG2;SLC32A1;GABRG2;KCNA1;GRIK3;RELN;HCN1;CHRNA4;DRD2;DPYSL5;BMPR1B;GABRA2;PCDH8;KCNC2;OPRK1;LRP2;PENK;NSG1;CHL1;CACNA1A;TRPM5;GRIA4;RET;CTNND2;GLRA3;KNDC1;BRINP2;CHRNA3;SLC8A3;TENM2;PRKCG;KIRREL3;CNNM1;MAPT;NECAB2;NRG1;KCNH1;TMEM108;GPER1;GLRB;HTR2A;PRSS12;NA;ROR2;KIF5C;SLC5A7;ALCAM;SYNDIG1;SLC17A8;ARC;C4B;CHRM3;KLHL1;PLCB4;PSD2;LAMP5;CACNG3;C4A;CNIH2;ADORA1;ANK3;NA;NA;NA;GRIP1;EPHB2;VSTM5…	-0.475735783898595;-0.271513086630358;-0.445722348748249;0.264738086505603;-0.372721788307116;-0.356764173973087;-0.661089402416082;-0.282860588732321;-0.491735421315402;-0.392693371499322;-0.304032103196287;-0.207494753586699;-0.424660648169508;-0.364669808256717;0.449502778005216;-0.328757360803169;0.40849783934339;-0.217707719622992;-0.323490039818422;-0.286318711120691;-0.38590386295542;0.484…
GO:0051968	positive regulation of synaptic transmission, glutamatergic	0.0190564	ENSG00000116147;ENSG00000141433;ENSG00000189056;ENSG00000169071;ENSG00000184845;ENSG00000146648	TNR;ADCYAP1;RELN;ROR2;DRD1;EGFR	-0.354647932739625;0.392091286517233;-0.661089402416082;-0.594131224351912;-0.203500991500734;-0.340210773269556
GO:0050900	leukocyte migration	0.0190564	ENSG00000079385;ENSG00000115290;ENSG00000115884;ENSG00000026508;ENSG00000123454;ENSG00000188404	CEACAM1;GRB14;SDC1;CD44;DBH;SELL	0.409919645341791;0.491910821581434;0.35074153126299;-0.565282184822541;-0.206712712444885;0.268869794159821
GO:0034332	adherens junction organization	0.0248436	ENSG00000040731;ENSG00000079112;ENSG00000145526;ENSG00000113100;ENSG00000150394;ENSG00000170558;ENSG00000162706;ENSG00000179242;ENSG00000214274;ENSG00000182985	CDH10;CDH17;CDH18;CDH9;CDH8;CDH2;CADM3;CDH4;ANG;CADM1	0.609626618688797;0.351801865568117;-0.261461949727733;-0.274320725460823;0.462234491505358;-0.363077263021448;-0.341231508471188;0.352028443363588;0.690420564556697;-0.478092820282039
GO:0003674	molecular_function	0.0273132	ENSG00000164326;ENSG00000185559;ENSG00000198183;ENSG00000127325;ENSG00000136698;ENSG00000136883;ENSG00000113100;ENSG00000104371;ENSG00000163499;ENSG00000186732;ENSG00000180777;ENSG00000144339;ENSG00000172995;ENSG00000096006;ENSG00000162078;ENSG00000221986;ENSG00000173253;ENSG00000171798;ENSG00000154975;ENSG00000204624;ENSG00000160180;ENSG00000170396;ENSG00000162722;ENSG00000149527;ENSG00000079385…	CARTPT;DLK1;BPIFA1;BEST3;CFC1;KIF12;CDH9;DKK4;CRYBA2;MPPED1;ANKRD30B;TMEFF2;ARPP21;CRISP3;ZG16B;MYBPHL;DMRT2;KNDC1;CA10;PTCHD2;TFF3;ZNF804A;TRIM58;PLCH2;CEACAM1;ZBTB7C;IBSP;TMEM108;EPHA6;VWC2;TDRD12;FNDC5;TMEM132B;TMEM132C;FXYD6;ACY3;TC2N;ACSM3;SLC35F2;NA;POTEI;THNSL2;ASCL5;AMDHD1;STOX2;NA;GSDMB;KIAA1217;C21orf62;ANKRD45;KRT24;TMEM56;NA;HSPA12A;CRISPLD1;NA;NTNG2;AUTS2	0.250570180316722;-0.478676156639855;-0.340579847158561;-0.450728635617368;0.477218383612961;0.46330854571675;-0.274320725460823;-0.330814662711597;0.541961740084536;0.364058761265186;0.762567993777254;0.431377736562909;-0.437161808874499;0.286197551426762;0.648488140947594;-0.600277761140218;-0.189813728428485;0.254295204508131;0.254288308028441;0.275817740862884;0.189866636973223;0.379609811413…
GO:0048663	neuron fate commitment	0.0304701	ENSG00000139352;ENSG00000136352;ENSG00000016082;ENSG00000184486;ENSG00000168267;ENSG00000157168;ENSG00000179348;ENSG00000106571	ASCL1;NKX2-1;ISL1;POU3F2;PTF1A;NRG1;GATA2;GLI3	-0.353106775516041;-0.515765517791701;-0.190197163342846;-0.228335895706161;0.659282956427896;-0.570850020050732;0.637891793729598;0.485860627303727
GO:1903561	extracellular vesicle	0.0312166	ENSG00000171564;ENSG00000171560;ENSG00000198734;ENSG00000152578;ENSG00000018625;ENSG00000198576;ENSG00000021852;ENSG00000135919;ENSG00000010278	FGB;FGA;F5;GRIA4;ATP1A2;ARC;C8B;SERPINE2;CD9	0.656254203552249;0.606871998283415;0.285153115870094;0.55266106522126;-0.377395061167318;0.274566973070555;0.236182368074235;-0.347921784603824;-0.732858915239111
GO:0016021	integral component of membrane	0.03288	ENSG00000185559;ENSG00000159248;ENSG00000169903;ENSG00000121853;ENSG00000100095;ENSG00000136110;ENSG00000165970;ENSG00000182747;ENSG00000162989;ENSG00000170091;ENSG00000101438;ENSG00000173702;ENSG00000113327;ENSG00000182938;ENSG00000036565;ENSG00000111262;ENSG00000182601;ENSG00000188175;ENSG00000146276;ENSG00000152954;ENSG00000250366;ENSG00000178235;ENSG00000151952;ENSG00000127325;ENSG00000182255…	DLK1;GJD2;TM4SF4;GHSR;SEZ6L;LECT1;SLC6A5;SLC35D3;KCNJ3;NSG2;SLC32A1;MUC13;GABRG2;OTOP3;SLC18A1;KCNA1;HS3ST4;HEPACAM2;GABRR1;NRSN1;LINC00617;SLITRK1;TMEM132D;BEST3;KCNA4;GRIK3;SORCS3;NKAIN2;CDH10;SLC26A9;SYT1;CDH17;RP11-2E17.1;CACNG2;HCN1;KCNK10;CHRNA4;DPP10;DRD2;RPRM;BMPR1B;GABRA2;MC2R;ATP8A2;SLC38A4;CDH22;PCDH10;SORCS1;PCDH8;KCNK16;LRTM2;CDH18;KCNC2;CABP7;EPHA8;PROM1;CDH9;TACR3;GPR26;JPH4;ROS1;S…	-0.478676156639855;-0.267983433200322;0.216651803312012;-0.564549210517057;-0.545188215963276;-0.424493573201018;-0.40105173200553;-0.515521601711421;0.296981242580088;-0.271513086630358;-0.445722348748249;0.508042904493591;0.264738086505603;-0.651789161959007;-0.305071830566581;-0.372721788307116;0.340851268134898;-0.283448433472689;-0.603825434014224;0.199168040721391;0.433709555501745;0.664109…
GO:0010976	positive regulation of neuron projection development	0.03288	ENSG00000104435;ENSG00000141433;ENSG00000018236;ENSG00000189056;ENSG00000132932;ENSG00000165731;ENSG00000117598;ENSG00000170396;ENSG00000118432;ENSG00000113657;ENSG00000105894;ENSG00000148053;ENSG00000114251;ENSG00000132386;ENSG00000044524	STMN2;ADCYAP1;CNTN1;RELN;ATP8A2;RET;LPPR5;ZNF804A;CNR1;DPYSL3;PTN;NTRK2;WNT5A;SERPINF1;EPHA3	-0.305725031230857;0.392091286517233;0.468999557235424;-0.661089402416082;-0.588828147158378;0.399924034636396;0.858656824082197;0.379609811413252;-0.199925262044434;-0.589609778980475;0.204590615799687;-0.314215891145033;-0.381553135164383;-0.205357606188006;-0.247299903134071
GO:0030424	axon	0.0341202	ENSG00000113327;ENSG00000111262;ENSG00000132437;ENSG00000104435;ENSG00000182255;ENSG00000163873;ENSG00000067715;ENSG00000164588;ENSG00000136750;ENSG00000149295;ENSG00000151834;ENSG00000166006;ENSG00000015592;ENSG00000081479;ENSG00000181195;ENSG00000165731;ENSG00000172020;ENSG00000100285;ENSG00000198822;ENSG00000036828;ENSG00000082482;ENSG00000136531;ENSG00000170396;ENSG00000110436;ENSG00000149571…	GABRG2;KCNA1;DDC;STMN2;KCNA4;GRIK3;SYT1;HCN1;GAD2;DRD2;GABRA2;KCNC2;STMN4;LRP2;PENK;RET;GAP43;NEFH;GRM3;CASR;KCNK2;SCN2A;ZNF804A;SLC1A2;KIRREL3;LPAR3;MAPT;NECAB2;NRG1;KCNH1;UCHL1;TMEM108;GPER1;CNR1;HTR2A;MT3;PRSS12;HAP1;NA;SLC5A7;DLG2;ALCAM;C4B;SERPINF1;PTPRO;ROR1;STX1B;C4A;ANK3;CA2;NA;PTPRS;EPHB2;VSTM5;SYT11;NTNG2;NA;NA;NA;ITGA2	0.264738086505603;-0.372721788307116;0.220480160898618;-0.305725031230857;-0.237501165590917;-0.356764173973087;-0.443127167866008;-0.282860588732321;-0.277944094308258;-0.392693371499322;-0.424660648169508;0.449502778005216;-0.44180124796376;0.40849783934339;-0.217707719622992;0.399924034636396;-0.463318797978265;-0.29420706799829;-0.374340296273413;-0.340133877100786;-0.211479449047116;-0.38747…
GO:0007599	hemostasis	0.0341202	ENSG00000171564;ENSG00000140093;ENSG00000171560;ENSG00000171557;ENSG00000198734;ENSG00000197249;ENSG00000115718;ENSG00000057593;ENSG00000126218;ENSG00000164344;ENSG00000099937;ENSG00000117525;ENSG00000101000	FGB;SERPINA10;FGA;FGG;F5;SERPINA1;PROC;F7;F10;KLKB1;SERPIND1;F3;PROCR	0.656254203552249;0.36435192779843;0.606871998283415;0.238193805527302;0.285153115870094;0.334332578957552;0.314708583869923;0.306909033220342;0.443223448162719;-0.283697619564497;0.193994348177379;0.330521344760266;0.703637259002144
GO:0003823	antigen binding	0.0341202	ENSG00000089692	LAG3	0.301731
GO:0010001	glial cell differentiation	0.0418924	ENSG00000139352;ENSG00000189056;ENSG00000172020;ENSG00000157168;ENSG00000170558;ENSG00000109132;ENSG00000135144	ASCL1;RELN;GAP43;NRG1;CDH2;PHOX2B;DTX1	-0.353106775516041;-0.661089402416082;-0.463318797978265;-0.570850020050732;-0.363077263021448;-0.24235611351053;-0.38866290756353
GO:0005244	voltage-gated ion channel activity	0.0418924	ENSG00000162989;ENSG00000111262;ENSG00000182255;ENSG00000166862;ENSG00000164588;ENSG00000100433;ENSG00000095981;ENSG00000166006;ENSG00000157542;ENSG00000141837;ENSG00000070985;ENSG00000198216;ENSG00000162975;ENSG00000186510;ENSG00000075043;ENSG00000153253;ENSG00000164794;ENSG00000156486;ENSG00000184611;ENSG00000180509;ENSG00000136531;ENSG00000075461;ENSG00000169432;ENSG00000143473;ENSG00000183960…	KCNJ3;KCNA1;KCNA4;CACNG2;HCN1;KCNK10;KCNK16;KCNC2;KCNJ6;CACNA1A;TRPM5;CACNA1E;KCNF1;CLCNKA;KCNQ2;SCN3A;KCNV1;KCNS2;KCNH7;KCNE1;SCN2A;CACNG4;SCN9A;KCNH1;KCNH8;KCNQ5;CLIC6;CACNA2D3;CALHM1;CACNG7;KCNK17;NA;KCNG1;NA;KCNK12;KCNS1;CACNG3;CACNG6;KCNK5;CLCNKB;CACNB2;SCN7A;KCNK13;KCNS3;KCNA5;KCNIP4;NA;NA	0.296981242580088;-0.372721788307116;-0.237501165590917;-0.305120059673014;-0.282860588732321;-0.442394959016653;-0.437000555554805;0.449502778005216;-0.299660756694956;-0.38590386295542;0.484485883936662;-0.349716545113046;0.532023752290986;-0.44850276716761;0.235254817579406;-0.244534159511642;-0.237613169620582;-0.521828167471096;-0.38409790090703;-0.521966589951049;-0.38747023484334;0.2900605…
GO:0034765	regulation of ion transmembrane transport	0.0418924	ENSG00000162989;ENSG00000111262;ENSG00000182255;ENSG00000166862;ENSG00000164588;ENSG00000100433;ENSG00000095981;ENSG00000166006;ENSG00000157542;ENSG00000141837;ENSG00000070985;ENSG00000198216;ENSG00000162975;ENSG00000186510;ENSG00000075043;ENSG00000153253;ENSG00000164794;ENSG00000156486;ENSG00000184611;ENSG00000180509;ENSG00000136531;ENSG00000075461;ENSG00000169432;ENSG00000143473;ENSG00000183960…	KCNJ3;KCNA1;KCNA4;CACNG2;HCN1;KCNK10;KCNK16;KCNC2;KCNJ6;CACNA1A;TRPM5;CACNA1E;KCNF1;CLCNKA;KCNQ2;SCN3A;KCNV1;KCNS2;KCNH7;KCNE1;SCN2A;CACNG4;SCN9A;KCNH1;KCNH8;KCNQ5;CLIC6;CACNA2D3;CALHM1;CACNG7;KCNK17;NA;KCNG1;ASIC2;NA;KCNK12;KCNS1;CACNG3;CACNG6;KCNK5;CLCNKB;CACNB2;SCN7A;KCNK13;KCNS3;KCNA5;KCNIP4;NA;NA	0.296981242580088;-0.372721788307116;-0.237501165590917;-0.305120059673014;-0.282860588732321;-0.442394959016653;-0.437000555554805;0.449502778005216;-0.299660756694956;-0.38590386295542;0.484485883936662;-0.349716545113046;0.532023752290986;-0.44850276716761;0.235254817579406;-0.244534159511642;-0.237613169620582;-0.521828167471096;-0.38409790090703;-0.521966589951049;-0.38747023484334;0.2900605…
GO:0000776	kinetochore	0.0418924
GO:0006260	DNA replication	0.0458579	ENSG00000087085	ACHE	0.325025
GO:0004890	GABA-A receptor activity	0.0471475	ENSG00000113327;ENSG00000146276;ENSG00000151834;ENSG00000182256;ENSG00000094755;ENSG00000163285;ENSG00000022355;ENSG00000109158	GABRG2;GABRR1;GABRA2;GABRG3;GABRP;GABRG1;GABRA1;GABRA4	0.264738086505603;-0.603825434014224;-0.424660648169508;-0.225157337803269;-0.209040566924426;-0.329813027316197;0.302534535932929;-0.244190052314187
GO:0048709	oligodendrocyte differentiation	0.0471475	ENSG00000139352;ENSG00000136352;ENSG00000100146;ENSG00000100678;ENSG00000106278;ENSG00000157168;ENSG00000124920;ENSG00000148053;ENSG00000106571;ENSG00000134198;ENSG00000110693	ASCL1;NKX2-1;SOX10;SLC8A3;PTPRZ1;NRG1;MYRF;NTRK2;GLI3;TSPAN2;SOX6	-0.353106775516041;-0.515765517791701;-0.351644313957163;-0.273907751296781;-0.251478589777474;-0.570850020050732;0.404825147505312;-0.314215891145033;0.485860627303727;-0.413139453726728;0.351617872975035
GO:0005230	extracellular ligand-gated ion channel activity	0.0476935	ENSG00000113327;ENSG00000146276;ENSG00000101204;ENSG00000151834;ENSG00000182256;ENSG00000094755;ENSG00000145451;ENSG00000080644;ENSG00000163285;ENSG00000022355;ENSG00000109738;ENSG00000109158;ENSG00000117971;ENSG00000175344	GABRG2;GABRR1;CHRNA4;GABRA2;GABRG3;GABRP;GLRA3;CHRNA3;GABRG1;GABRA1;GLRB;GABRA4;CHRNB4;CHRNA7	0.264738086505603;-0.603825434014224;-0.491735421315402;-0.424660648169508;-0.225157337803269;-0.209040566924426;0.282112287848462;-0.406138969239821;-0.329813027316197;0.302534535932929;0.292085870316777;-0.244190052314187;-0.263307334492212;0.294873672157266
GO:0006644	phospholipid metabolic process	0.0487144	ENSG00000136352;ENSG00000132855;ENSG00000117598;ENSG00000175445;ENSG00000141934;ENSG00000148123;ENSG00000159337;ENSG00000169174;ENSG00000116711;ENSG00000170890	NKX2-1;ANGPTL3;LPPR5;LPL;PPAP2C;LPPR1;PLA2G4D;PCSK9;PLA2G4A;PLA2G1B	-0.515765517791701;0.729692358808286;0.858656824082197;-0.605240910551602;-0.209693228529717;0.322149182829319;-0.203664065858554;0.26598015200429;-0.244606883001284;0.252610043763328
GO:0007214	gamma-aminobutyric acid signaling pathway	0.0498437	ENSG00000113327;ENSG00000146276;ENSG00000151834;ENSG00000141837;ENSG00000182256;ENSG00000136928;ENSG00000163285;ENSG00000022355;ENSG00000109158;ENSG00000115896;ENSG00000164270	GABRG2;GABRR1;GABRA2;CACNA1A;GABRG3;GABBR2;GABRG1;GABRA1;GABRA4;PLCL1;HTR4	0.264738086505603;-0.603825434014224;-0.424660648169508;-0.38590386295542;-0.225157337803269;0.335520960512072;-0.329813027316197;0.302534535932929;-0.244190052314187;-0.247348740740172;-0.224295074533328
kegg_id	kegg_name	q_value	signif_correlations_ensembl_ids	signif_correlations_gene_names	correlations_with_LF
hsa:00040	Pentose and glucuronate interconversions	7.2634e-08	ENSG00000196620;ENSG00000135220;ENSG00000156096;ENSG00000171234;ENSG00000197888;ENSG00000133116;ENSG00000213759	UGT2B15;UGT2A3;UGT2B4;UGT2B7;UGT2B17;KL;UGT2B11	0.847904361155071;0.790456712608237;0.478222066952995;0.787507184298655;0.607237365478812;0.251421222655545;0.697615902031133
hsa:00860	Porphyrin and chlorophyll metabolism	7.2634e-08	ENSG00000196620;ENSG00000135220;ENSG00000156096;ENSG00000171234;ENSG00000197888;ENSG00000100292;ENSG00000213759	UGT2B15;UGT2A3;UGT2B4;UGT2B7;UGT2B17;HMOX1;UGT2B11	0.847904361155071;0.790456712608237;0.478222066952995;0.787507184298655;0.607237365478812;0.168351531501281;0.697615902031133
hsa:00830	Retinol metabolism	7.5562e-05	ENSG00000196620;ENSG00000121207;ENSG00000172955;ENSG00000165092;ENSG00000135220;ENSG00000156096;ENSG00000187758;ENSG00000106258;ENSG00000138115;ENSG00000248144;ENSG00000171234;ENSG00000135697;ENSG00000197888;ENSG00000138356;ENSG00000138109;ENSG00000003137;ENSG00000213759;ENSG00000160870;ENSG00000121039	UGT2B15;LRAT;ADH6;ALDH1A1;UGT2A3;UGT2B4;ADH1A;CYP3A5;CYP2C8;ADH1C;UGT2B7;BCMO1;UGT2B17;AOX1;CYP2C9;CYP26B1;UGT2B11;CYP3A7;RDH10	0.847904361155071;0.626338853213136;0.396106022025408;0.342361936718619;0.790456712608237;0.478222066952995;-0.261717211299231;0.161775203602427;0.445681466845598;0.163895279796574;0.787507184298655;0.591671720442203;0.607237365478812;0.5001868264797;0.366393350793481;-0.187905245732492;0.697615902031133;0.200283609043478;0.324647729908576
hsa:00140	Steroid hormone biosynthesis	0.0070312	ENSG00000151632;ENSG00000196620;ENSG00000198610;ENSG00000135220;ENSG00000156096;ENSG00000196139;ENSG00000106258;ENSG00000171234;ENSG00000138061;ENSG00000086696;ENSG00000197888;ENSG00000130649;ENSG00000213759;ENSG00000160870	AKR1C2;UGT2B15;AKR1C4;UGT2A3;UGT2B4;AKR1C3;CYP3A5;UGT2B7;CYP1B1;HSD17B2;UGT2B17;CYP2E1;UGT2B11;CYP3A7	0.234225121580728;0.847904361155071;0.481189286649827;0.790456712608237;0.478222066952995;0.377826364835748;0.161775203602427;0.787507184298655;-0.190321010696844;0.450063545382792;0.607237365478812;-0.30522844395548;0.697615902031133;0.200283609043478
hsa:00982	Drug metabolism - cytochrome P450	0.0070312	ENSG00000243955;ENSG00000196620;ENSG00000172955;ENSG00000135220;ENSG00000156096;ENSG00000187758;ENSG00000106258;ENSG00000138115;ENSG00000248144;ENSG00000171234;ENSG00000197888;ENSG00000138356;ENSG00000165841;ENSG00000138109;ENSG00000130649;ENSG00000213759;ENSG00000007933;ENSG00000131781;ENSG00000134202	GSTA1;UGT2B15;ADH6;UGT2A3;UGT2B4;ADH1A;CYP3A5;CYP2C8;ADH1C;UGT2B7;UGT2B17;AOX1;CYP2C19;CYP2C9;CYP2E1;UGT2B11;FMO3;FMO5;GSTM3	0.181326792681816;0.847904361155071;0.396106022025408;0.790456712608237;0.478222066952995;-0.261717211299231;0.161775203602427;0.445681466845598;0.163895279796574;0.787507184298655;0.607237365478812;0.5001868264797;0.422320090312087;0.366393350793481;-0.30522844395548;0.697615902031133;0.216892225474246;-0.166581816341246;-0.218600991866272
hsa:04080	Neuroactive ligand-receptor interaction	0.0070312	ENSG00000121853;ENSG00000113327;ENSG00000215644;ENSG00000146276;ENSG00000163873;ENSG00000101204;ENSG00000149295;ENSG00000151834;ENSG00000185231;ENSG00000169836;ENSG00000082556;ENSG00000110148;ENSG00000152578;ENSG00000179546;ENSG00000171189;ENSG00000173080;ENSG00000119973;ENSG00000182256;ENSG00000094755;ENSG00000136928;ENSG00000144891;ENSG00000198822;ENSG00000162009;ENSG00000179603;ENSG00000080293…	GHSR;GABRG2;GCGR;GABRR1;GRIK3;CHRNA4;DRD2;GABRA2;MC2R;TACR3;OPRK1;CCKBR;GRIA4;HTR1D;GRIK1;RXFP4;PRLHR;GABRG3;GABRP;GABBR2;AGTR1;GRM3;SSTR5;GRM8;SCTR;GLRA3;PRLR;SSTR2;MC5R;CHRNA3;TAAR1;GABRG1;GABRA1;PTH2R;OPRD1;LPAR3;NPFFR2;CRHR1;GRID2;ADCYAP1R1;GPR156;GLRB;CNR1;HTR2A;GABRA4;GHRHR;GABRB2;ADRB1;GRM5;GRIN2B;CHRNB4;GRIN2C;ADRA2A;CHRM3;CALCR;CTSG;NPFFR1;NMUR2;DRD1;MTNR1B;GRIN3A;MCHR1;CHRM4;CHRNA7;THRB…	-0.564549210517057;0.264738086505603;-0.179101969995452;-0.603825434014224;-0.356764173973087;-0.491735421315402;-0.392693371499322;-0.424660648169508;0.827336815270911;-0.273656014158758;-0.328757360803169;0.433852667278524;0.55266106522126;0.53100475692468;-0.259507604299519;0.316507502981517;0.19612399773937;-0.225157337803269;-0.209040566924426;0.335520960512072;0.416398998960658;-0.374340296…
hsa:04979	Cholesterol metabolism	0.0070312	ENSG00000091583;ENSG00000132855;ENSG00000081479;ENSG00000175445;ENSG00000101670;ENSG00000169174;ENSG00000166035;ENSG00000167772;ENSG00000167780;ENSG00000143921	APOH;ANGPTL3;LRP2;LPL;LIPG;PCSK9;LIPC;ANGPTL4;SOAT2;ABCG8	0.387914214662397;0.729692358808286;0.40849783934339;-0.605240910551602;-0.271739910197361;0.26598015200429;-0.220097069800401;0.189945606489564;0.445549945882592;-0.170000779002903
hsa:05152	Tuberculosis	0.0070312	ENSG00000171791;ENSG00000111424;ENSG00000174125;ENSG00000137462;ENSG00000110944	BCL2;VDR;TLR1;TLR2;IL23A	-0.2027194355399;0.563463359582139;0.193123955620779;0.186213832357239;-0.181276057363723
hsa:04060	Cytokine-cytokine receptor interaction	0.00742133	ENSG00000138696;ENSG00000145824;ENSG00000101144;ENSG00000156234;ENSG00000152785;ENSG00000143869;ENSG00000113494;ENSG00000115598;ENSG00000016402;ENSG00000172156;ENSG00000143184;ENSG00000142677;ENSG00000120659;ENSG00000164761;ENSG00000123612;ENSG00000124391;ENSG00000122641;ENSG00000119535;ENSG00000134259;ENSG00000106178;ENSG00000130513;ENSG00000064300;ENSG00000125845;ENSG00000104432;ENSG00000110944…	BMPR1B;CXCL14;BMP7;CXCL13;BMP3;GDF7;PRLR;IL1RL2;IL20RA;CCL11;XCL1;IL22RA1;TNFSF11;TNFRSF11B;ACVR1C;IL17C;INHBA;CSF3R;NGF;CCL24;GDF15;NGFR;BMP2;IL7;IL23A;IL1R2;TNFRSF25	-0.207494753586699;0.317175506601035;-0.240435005344321;0.394010727880809;-0.3321082553059;0.278023383991642;0.385804279087892;-0.377699326816484;-0.421683882936442;0.204711488555106;-0.160996844090263;0.547783747339563;0.264497725454195;-0.52928309334265;-0.403462495293403;-0.180644416980167;-0.207166649345534;0.183966604176133;-0.243876631351101;-0.189636216082157;0.166430153878966;-0.196203355…
hsa:05204	Chemical carcinogenesis	0.00742133	ENSG00000243955;ENSG00000151632;ENSG00000196620;ENSG00000172955;ENSG00000135220;ENSG00000156096;ENSG00000187758;ENSG00000106258;ENSG00000138115;ENSG00000248144;ENSG00000171234;ENSG00000073756;ENSG00000138061;ENSG00000197888;ENSG00000165841;ENSG00000138109;ENSG00000175344;ENSG00000130649;ENSG00000213759;ENSG00000160870;ENSG00000134202;ENSG00000197165	GSTA1;AKR1C2;UGT2B15;ADH6;UGT2A3;UGT2B4;ADH1A;CYP3A5;CYP2C8;ADH1C;UGT2B7;PTGS2;CYP1B1;UGT2B17;CYP2C19;CYP2C9;CHRNA7;CYP2E1;UGT2B11;CYP3A7;GSTM3;SULT1A2	0.181326792681816;0.234225121580728;0.847904361155071;0.396106022025408;0.790456712608237;0.478222066952995;-0.261717211299231;0.161775203602427;0.445681466845598;0.163895279796574;0.787507184298655;-0.167896708100528;-0.190321010696844;0.607237365478812;0.422320090312087;0.366393350793481;0.294873672157266;-0.30522844395548;0.697615902031133;0.200283609043478;-0.218600991866272;0.22599770144083
hsa:04978	Mineral absorption	0.008276	ENSG00000125144;ENSG00000174502;ENSG00000205358;ENSG00000100170;ENSG00000205364;ENSG00000018625;ENSG00000198417;ENSG00000137731;ENSG00000169715;ENSG00000205362;ENSG00000183023;ENSG00000111424;ENSG00000187193;ENSG00000100292	MT1G;SLC26A9;MT1H;SLC5A1;MT1M;ATP1A2;MT1F;FXYD2;MT1E;MT1A;SLC8A1;VDR;MT1X;HMOX1	-0.57380274666228;-0.411117647621582;-0.354160745636343;-0.169861095299052;-0.478718714170754;-0.377395061167318;-0.304251677004262;-0.274027211755968;-0.283270322811092;-0.330555799603154;-0.296582265284887;0.563463359582139;-0.403115447802895;0.168351531501281
hsa:05323	Rheumatoid arthritis	0.00922532	ENSG00000120659;ENSG00000116039;ENSG00000137462;ENSG00000213760;ENSG00000110944	TNFSF11;ATP6V1B1;TLR2;ATP6V1G2;IL23A	0.264497725454195;-0.204033358701208;0.186213832357239;-0.177059724756636;-0.181276057363723
hsa:05033	Nicotine addiction	0.0122103	ENSG00000101438;ENSG00000113327;ENSG00000146276;ENSG00000101204;ENSG00000151834;ENSG00000141837;ENSG00000152578;ENSG00000182256;ENSG00000094755;ENSG00000163285;ENSG00000022355;ENSG00000109158;ENSG00000145864;ENSG00000091664;ENSG00000179520;ENSG00000273079;ENSG00000161509;ENSG00000198785;ENSG00000175344	SLC32A1;GABRG2;GABRR1;CHRNA4;GABRA2;CACNA1A;GRIA4;GABRG3;GABRP;GABRG1;GABRA1;GABRA4;GABRB2;SLC17A6;SLC17A8;GRIN2B;GRIN2C;GRIN3A;CHRNA7	-0.445722348748249;0.264738086505603;-0.603825434014224;-0.491735421315402;-0.424660648169508;-0.38590386295542;0.55266106522126;-0.225157337803269;-0.209040566924426;-0.329813027316197;0.302534535932929;-0.244190052314187;0.16074796125639;-0.173762208274495;0.249924797613168;-0.156479978001245;-0.220752514153324;-0.323641560748885;0.294873672157266
hsa:04920	Adipocytokine signaling pathway	0.0173456	ENSG00000124253;ENSG00000143171;ENSG00000115138;ENSG00000122585;ENSG00000131482;ENSG00000159723;ENSG00000065675;ENSG00000109819;ENSG00000103740;ENSG00000197142;ENSG00000169169	PCK1;RXRG;POMC;NPY;G6PC;AGRP;PRKCQ;PPARGC1A;ACSBG1;ACSL5;CPT1C	-0.31004667926643;-0.436114120677143;-0.471276345546065;-0.334339585673251;-0.318305920323644;-0.453329229496579;-0.377477730295991;0.28940707862499;-0.257052435121678;0.251338680600351;-0.240064603305895
hsa:05140	Leishmaniasis	0.0185722	ENSG00000073756;ENSG00000166501;ENSG00000137462	PTGS2;PRKCB;TLR2	-0.167896708100528;-0.223208855338004;0.186213832357239
hsa:05164	Influenza A	0.0185722	ENSG00000166501	PRKCB	-0.223209
hsa:04145	Phagosome	0.0232082	ENSG00000089250;ENSG00000113296;ENSG00000104833;ENSG00000137285;ENSG00000116039;ENSG00000133661;ENSG00000137462;ENSG00000213760;ENSG00000164171	NOS1;THBS4;TUBB4A;TUBB2B;ATP6V1B1;SFTPD;TLR2;ATP6V1G2;ITGA2	-0.325668748696788;-0.382654979324704;0.168356356023566;-0.45867446375758;-0.204033358701208;-0.213049590961885;0.186213832357239;-0.177059724756636;0.530527129200984
hsa:04657	IL-17 signaling pathway	0.0232082	ENSG00000172156;ENSG00000073756;ENSG00000124391	CCL11;PTGS2;IL17C	0.204711488555106;-0.167896708100528;-0.180644416980167
hsa:00983	Drug metabolism - other enzymes	0.0241912	ENSG00000243955;ENSG00000196620;ENSG00000135220;ENSG00000156096;ENSG00000171234;ENSG00000197888;ENSG00000025708;ENSG00000130649;ENSG00000213759;ENSG00000100024;ENSG00000134202	GSTA1;UGT2B15;UGT2A3;UGT2B4;UGT2B7;UGT2B17;TYMP;CYP2E1;UGT2B11;UPB1;GSTM3	0.181326792681816;0.847904361155071;0.790456712608237;0.478222066952995;0.787507184298655;0.607237365478812;0.250377746176787;-0.30522844395548;0.697615902031133;-0.262966468630096;-0.218600991866272
hsa:04612	Antigen processing and presentation	0.0293518	ENSG00000205809	KLRC2	0.171733
hsa:05167	Kaposi sarcoma-associated herpesvirus infection	0.0293518	ENSG00000073756;ENSG00000096433;ENSG00000168243;ENSG00000136997;ENSG00000105851	PTGS2;ITPR3;GNG4;MYC;PIK3CG	-0.167896708100528;-0.206154920262971;-0.200288232685206;0.281985964629432;0.195985417046349
hsa:05321	Inflammatory bowel disease (IBD)	0.0293518	ENSG00000137462;ENSG00000110944	TLR2;IL23A	0.186213832357239;-0.181276057363723
hsa:05332	Graft-versus-host disease	0.0293518
hsa:04660	T cell receptor signaling pathway	0.0320359	ENSG00000065675;ENSG00000198286	PRKCQ;CARD11	-0.377477730295991;0.167562551604472
hsa:04723	Retrograde endocannabinoid signaling	0.0320359	ENSG00000162989;ENSG00000101438;ENSG00000113327;ENSG00000146276;ENSG00000151834;ENSG00000157542;ENSG00000141837;ENSG00000152578;ENSG00000182256;ENSG00000094755;ENSG00000163285;ENSG00000022355;ENSG00000126583;ENSG00000079841;ENSG00000087258;ENSG00000121281;ENSG00000118432;ENSG00000073756;ENSG00000109158;ENSG00000164742;ENSG00000145864;ENSG00000091664;ENSG00000179520;ENSG00000168959;ENSG00000096433…	KCNJ3;SLC32A1;GABRG2;GABRR1;GABRA2;KCNJ6;CACNA1A;GRIA4;GABRG3;GABRP;GABRG1;GABRA1;PRKCG;RIMS1;GNAO1;ADCY7;CNR1;PTGS2;GABRA4;ADCY1;GABRB2;SLC17A6;SLC17A8;GRM5;ITPR3;GNG4;PLCB4;PRKCB	0.296981242580088;-0.445722348748249;0.264738086505603;-0.603825434014224;-0.424660648169508;-0.299660756694956;-0.38590386295542;0.55266106522126;-0.225157337803269;-0.209040566924426;-0.329813027316197;0.302534535932929;0.431560340588907;-0.188831076522564;-0.174260740191628;0.188534571158782;-0.199925262044434;-0.167896708100528;-0.244190052314187;-0.305782626984309;0.16074796125639;-0.1737622…
hsa:05032	Morphine addiction	0.0320359	ENSG00000162989;ENSG00000101438;ENSG00000113327;ENSG00000146276;ENSG00000151834;ENSG00000157542;ENSG00000141837;ENSG00000182256;ENSG00000094755;ENSG00000136928;ENSG00000163285;ENSG00000022355;ENSG00000126583;ENSG00000087258;ENSG00000121281;ENSG00000109158;ENSG00000164742;ENSG00000145864;ENSG00000154678;ENSG00000168243;ENSG00000184845;ENSG00000166501;ENSG00000113231;ENSG00000163485	KCNJ3;SLC32A1;GABRG2;GABRR1;GABRA2;KCNJ6;CACNA1A;GABRG3;GABRP;GABBR2;GABRG1;GABRA1;PRKCG;GNAO1;ADCY7;GABRA4;ADCY1;GABRB2;PDE1C;GNG4;DRD1;PRKCB;PDE8B;ADORA1	0.296981242580088;-0.445722348748249;0.264738086505603;-0.603825434014224;-0.424660648169508;-0.299660756694956;-0.38590386295542;-0.225157337803269;-0.209040566924426;0.335520960512072;-0.329813027316197;0.302534535932929;0.431560340588907;-0.174260740191628;0.188534571158782;-0.244190052314187;-0.305782626984309;0.16074796125639;-0.412634558078368;-0.200288232685206;-0.203500991500734;-0.223208…
hsa:05330	Allograft rejection	0.0320359
hsa:05150	Staphylococcus aureus infection	0.0354264	ENSG00000171557;ENSG00000224389;ENSG00000243649;ENSG00000106804;ENSG00000244731	FGG;C4B;CFB;C5;C4A	0.238193805527302;0.221911172379187;0.219724032423554;0.592131746222723;0.320660379677951
hsa:00980	Metabolism of xenobiotics by cytochrome P450	0.0355976	ENSG00000243955;ENSG00000196620;ENSG00000172955;ENSG00000135220;ENSG00000156096;ENSG00000187758;ENSG00000106258;ENSG00000248144;ENSG00000171234;ENSG00000138061;ENSG00000197888;ENSG00000138109;ENSG00000130649;ENSG00000213759;ENSG00000134202	GSTA1;UGT2B15;ADH6;UGT2A3;UGT2B4;ADH1A;CYP3A5;ADH1C;UGT2B7;CYP1B1;UGT2B17;CYP2C9;CYP2E1;UGT2B11;GSTM3	0.181326792681816;0.847904361155071;0.396106022025408;0.790456712608237;0.478222066952995;-0.261717211299231;0.161775203602427;0.163895279796574;0.787507184298655;-0.190321010696844;0.607237365478812;0.366393350793481;-0.30522844395548;0.697615902031133;-0.218600991866272
hsa:04940	Type I diabetes mellitus	0.0438556	ENSG00000136750;ENSG00000109472	GAD2;CPE	-0.277944094308258;-0.194225614747503
hsa:05416	Viral myocarditis	0.0438556	ENSG00000128340;ENSG00000092054;ENSG00000170624	RAC2;MYH7;SGCD	0.169705540865825;0.167476631088794;0.221026414841534
hsa:04650	Natural killer cell mediated cytotoxicity	0.0484181	ENSG00000126583;ENSG00000185634;ENSG00000205809;ENSG00000128340;ENSG00000166501	PRKCG;SHC4;KLRC2;RAC2;PRKCB	0.431560340588907;-0.337556963986947;0.171732839687738;0.169705540865825;-0.223208855338004
Associations with MOFA LNET+SCLC, Latent Factor 1
go_id	go_name	q_value	signif_correlations_ensembl_ids	signif_correlations_gene_names	correlations_with_LF
GO:0006955	immune response	3.1452e-09	ENSG00000160862;ENSG00000082556;ENSG00000156234;ENSG00000145824;ENSG00000109684;ENSG00000116329;ENSG00000120088;ENSG00000183134;ENSG00000143184;ENSG00000172156;ENSG00000100448;ENSG00000120659;ENSG00000203747;ENSG00000140443;ENSG00000110944;ENSG00000054219;ENSG00000179583;ENSG00000140968;ENSG00000106178;ENSG00000112115;ENSG00000137462;ENSG00000174123;ENSG00000115590;ENSG00000197594;ENSG00000021852…	AZGP1;OPRK1;CXCL13;CXCL14;CLNK;OPRD1;CRHR1;PTGDR2;XCL1;CCL11;CTSG;TNFSF11;FCGR3A;IGF1R;IL23A;LY75;CIITA;IRF8;CCL24;IL17A;TLR2;TLR10;IL1R2;ENPP1;C8B;TGFBR3;TLR1;C8A;CX3CR1;HRH2;TNFSF14;ACKR3	0.254651889153044;-0.339100041035608;0.403155579915471;0.377024145582196;-0.371976554033463;0.181379618043228;-0.208120063442786;-0.230378766999663;-0.179909046223162;0.252925484281475;-0.24876756652538;0.306125699496277;0.180841085672547;0.248046836617067;-0.182086102044595;-0.315789917685244;0.181543344887875;0.253414462017069;-0.249852585137188;-0.194479183816487;0.245151578787086;0.1721105911…
GO:0002376	immune system process	1.88112e-06	ENSG00000198183;ENSG00000171564;ENSG00000171560;ENSG00000115598;ENSG00000126262;ENSG00000012504;ENSG00000120885;ENSG00000143502;ENSG00000173391;ENSG00000164850;ENSG00000170017;ENSG00000131203;ENSG00000065675;ENSG00000141293;ENSG00000166501;ENSG00000224389;ENSG00000133661;ENSG00000106804;ENSG00000244731;ENSG00000105851;ENSG00000243649;ENSG00000110944;ENSG00000137462;ENSG00000174123;ENSG00000021852…	BPIFA1;FGB;FGA;IL1RL2;FFAR2;NR1H4;CLU;SUSD4;OLR1;GPER1;ALCAM;IDO1;PRKCQ;SKAP1;PRKCB;C4B;SFTPD;C5;C4A;PIK3CG;CFB;IL23A;TLR2;TLR10;C8B;ITGAM;TLR1;C8A;TLR5;FCN2;TRAV30;NLRP6;SPON2	-0.362719937746994;0.704437835129701;0.671423532973087;-0.378428919898849;0.494427300766735;0.310173437719433;-0.209758557795687;-0.580288310947504;0.175411749822911;-0.284205628038854;0.329700076487876;0.182868797147007;-0.403589659940616;-0.476915367987766;-0.209846770242321;0.257021973438783;-0.216186793988558;0.664611337664161;0.369108885510024;0.23905489871169;0.275631408488933;-0.1820861020…
GO:0016758	transferase activity, transferring hexosyl groups	2.54046e-06	ENSG00000196620;ENSG00000135220;ENSG00000171234;ENSG00000156096;ENSG00000197888;ENSG00000175164;ENSG00000168671;ENSG00000213759	UGT2B15;UGT2A3;UGT2B7;UGT2B4;UGT2B17;ABO;UGT3A2;UGT2B11	0.846933178993938;0.833427304464592;0.820311084576435;0.563941421531464;0.652199964324467;-0.393893588103531;-0.172310807283096;0.786165321365809
GO:0006882	cellular zinc ion homeostasis	8.6204e-05	ENSG00000125144;ENSG00000205358;ENSG00000205364;ENSG00000164756;ENSG00000198417;ENSG00000205362;ENSG00000169715;ENSG00000187193;ENSG00000087250;ENSG00000125148	MT1G;MT1H;MT1M;SLC30A8;MT1F;MT1A;MT1E;MT1X;MT3;MT2A	-0.593139945390887;-0.377138265156207;-0.475908981735707;-0.404448360919274;-0.349188092934968;-0.367213678119044;-0.302345361695706;-0.388798791484663;-0.261627863303776;-0.299118758960783
GO:0007049	cell cycle	9.1076e-05	ENSG00000188175;ENSG00000198797;ENSG00000133101;ENSG00000185290;ENSG00000164850;ENSG00000129451;ENSG00000148935;ENSG00000138028;ENSG00000109805;ENSG00000171772;ENSG00000124092;ENSG00000100206;ENSG00000118971;ENSG00000182263;ENSG00000123080;ENSG00000196074;ENSG00000129757;ENSG00000183765;ENSG00000132819;ENSG00000140623;ENSG00000119408;ENSG00000138778;ENSG00000217442;ENSG00000112029;ENSG00000167513	HEPACAM2;BRINP2;CCNA1;NUPR1L;GPER1;KLK10;GAS2;CGREF1;NCAPG;SYCE1;CTCFL;DMC1;CCND2;FIGN;CDKN2C;SYCP2;CDKN1C;CHEK2;RBM38;SEPT12;NEK6;CENPE;SYCE3;FBXO5;CDT1	-0.309595853737321;-0.218726693276153;0.228792608571075;-0.332142241549595;-0.284205628038854;0.209238632269412;0.18427646422035;-0.231409215069615;0.177931566720478;-0.336465584002186;-0.271013644640157;-0.342287510136234;-0.31497294077716;0.321546258748558;-0.19577562812568;0.316451735487812;0.197724268168313;0.170127148516264;-0.181570463797691;0.296819276721095;-0.193278845567049;-0.369345248…
GO:0050776	regulation of immune response	9.91417e-05	ENSG00000139219;ENSG00000095970;ENSG00000133661;ENSG00000203747;ENSG00000198286;ENSG00000170909;ENSG00000112195;ENSG00000105376;ENSG00000188404;ENSG00000165810	COL2A1;TREM2;SFTPD;FCGR3A;CARD11;OSCAR;TREML2;ICAM5;SELL;BTNL9	0.431013952006492;0.196550926370103;-0.216186793988558;0.180841085672547;0.193461835696043;0.180918550986088;-0.308228579748459;0.171428297220688;0.287044413492176;0.182928417814306
GO:0002250	adaptive immune response	0.000179183	ENSG00000171564;ENSG00000171560;ENSG00000170017;ENSG00000141293;ENSG00000166501;ENSG00000141655;ENSG00000105851;ENSG00000259092	FGB;FGA;ALCAM;SKAP1;PRKCB;TNFRSF11A;PIK3CG;TRAV30	0.704437835129701;0.671423532973087;0.329700076487876;-0.476915367987766;-0.209846770242321;-0.239959270406704;0.23905489871169;0.713062559741809
GO:0045926	negative regulation of growth	0.000332015	ENSG00000125144;ENSG00000205358;ENSG00000205364;ENSG00000198417;ENSG00000205362;ENSG00000169715;ENSG00000187193;ENSG00000179593;ENSG00000125148	MT1G;MT1H;MT1M;MT1F;MT1A;MT1E;MT1X;ALOX15B;MT2A	-0.593139945390887;-0.377138265156207;-0.475908981735707;-0.349188092934968;-0.367213678119044;-0.302345361695706;-0.388798791484663;-0.324137458257797;-0.299118758960783
GO:0045202	synapse	0.000338986	ENSG00000111262;ENSG00000136750;ENSG00000101438;ENSG00000113327;ENSG00000146276;ENSG00000067715;ENSG00000118733;ENSG00000178235;ENSG00000089250;ENSG00000079689;ENSG00000089169;ENSG00000082556;ENSG00000151834;ENSG00000110975;ENSG00000175161;ENSG00000036565;ENSG00000101204;ENSG00000163873;ENSG00000162951;ENSG00000166862;ENSG00000166006;ENSG00000152578;ENSG00000182256;ENSG00000136099;ENSG00000163285…	KCNA1;GAD2;SLC32A1;GABRG2;GABRR1;SYT1;OLFM3;SLITRK1;NOS1;SCGN;RPH3A;OPRK1;GABRA2;SYT10;CADM2;SLC18A1;CHRNA4;GRIK3;LRRTM1;CACNG2;KCNC2;GRIA4;GABRG3;PCDH8;GABRG1;CALB2;GAP43;AMPH;SYNPR;CHRNA3;SYT9;ATP2B2;GLRA3;GRIK1;UNC13C;GABRB1;FAIM2;RIMS1;SHISA9;TENM2;CBLN4;PRKCG;NRG1;SLC5A7;SYN2;GRID2;CHRNB4;SDK2;DLGAP2;GABRA4;GABRP;FABP5;C15orf59;GLRB;RIMS4;VWC2L;GRM2;VWC2;PRSS12;LRRC4C;SHC4;TMEM108;GPER1;DPYS…	-0.336326794957728;-0.265074230437036;-0.459920359299188;0.274189618626463;-0.594499200302401;-0.45827255322162;-0.189033086137667;0.703753988732828;-0.331812232598621;-0.248259395820505;-0.606007767637734;-0.339100041035608;-0.447521640508249;-0.292820992875677;0.175840769034793;-0.371689666129767;-0.536650893545605;-0.40744216845765;0.176657467498097;-0.359918658536973;0.459035370646499;0.59418…
GO:0043005	neuron projection	0.000441014	ENSG00000121853;ENSG00000104435;ENSG00000118702;ENSG00000101438;ENSG00000113327;ENSG00000146276;ENSG00000110680;ENSG00000067715;ENSG00000171246;ENSG00000079689;ENSG00000152954;ENSG00000089169;ENSG00000151834;ENSG00000141433;ENSG00000101204;ENSG00000166862;ENSG00000166006;ENSG00000015592;ENSG00000182256;ENSG00000163285;ENSG00000172137;ENSG00000036828;ENSG00000070886;ENSG00000197705;ENSG00000163630…	GHSR;STMN2;GHRH;SLC32A1;GABRG2;GABRR1;CALCA;SYT1;NPTX1;SCGN;NRSN1;RPH3A;GABRA2;ADCYAP1;CHRNA4;CACNG2;KCNC2;STMN4;GABRG3;GABRG1;CALB2;CASR;EPHA8;KLHL14;SYNPR;KCNK2;CHRNA3;GRM3;GLRA3;GABRB1;TENM2;PRKCG;RASGRF1;CHRNB4;TENM4;GABRA4;GABRP;GLRB;GRM2;STMND1;GRM5;ATP1A2;GABRA1;CACNG7;SLC17A8;GABBR2;SLC6A13;PAM;ADCYAP1R1;CDH2;EPHA6;DLG2;GRIN3A;VIP;TPH2;PTPRO;SHANK2;CTSV;ASIC2;SLC6A12;PTGS2;DAB1;SLC30A3;AB…	-0.578028241521034;-0.316864390329805;-0.497831202398298;-0.459920359299188;0.274189618626463;-0.594499200302401;-0.296174306721498;-0.45827255322162;-0.180077409452617;-0.248259395820505;0.233393707154205;-0.606007767637734;-0.447521640508249;0.444140350587129;-0.536650893545605;-0.359918658536973;0.459035370646499;-0.495498931157457;-0.265375493324174;-0.29722335397407;-0.203013429947952;-0.331…
GO:0071280	cellular response to copper ion	0.000458445	ENSG00000125144;ENSG00000205358;ENSG00000205364;ENSG00000198417;ENSG00000205362;ENSG00000169715;ENSG00000187193;ENSG00000087250;ENSG00000125148	MT1G;MT1H;MT1M;MT1F;MT1A;MT1E;MT1X;MT3;MT2A	-0.593139945390887;-0.377138265156207;-0.475908981735707;-0.349188092934968;-0.367213678119044;-0.302345361695706;-0.388798791484663;-0.261627863303776;-0.299118758960783
GO:0071294	cellular response to zinc ion	0.000566691	ENSG00000125144;ENSG00000205358;ENSG00000205364;ENSG00000198417;ENSG00000205362;ENSG00000169715;ENSG00000187193;ENSG00000087250;ENSG00000125148	MT1G;MT1H;MT1M;MT1F;MT1A;MT1E;MT1X;MT3;MT2A	-0.593139945390887;-0.377138265156207;-0.475908981735707;-0.349188092934968;-0.367213678119044;-0.302345361695706;-0.388798791484663;-0.261627863303776;-0.299118758960783
GO:0051301	cell division	0.000644909	ENSG00000188175;ENSG00000133101;ENSG00000109805;ENSG00000171772;ENSG00000118971;ENSG00000182263;ENSG00000196074;ENSG00000183765;ENSG00000140623;ENSG00000119408;ENSG00000138778;ENSG00000217442;ENSG00000112029;ENSG00000167513	HEPACAM2;CCNA1;NCAPG;SYCE1;CCND2;FIGN;SYCP2;CHEK2;SEPT12;NEK6;CENPE;SYCE3;FBXO5;CDT1	-0.309595853737321;0.228792608571075;0.177931566720478;-0.336465584002186;-0.31497294077716;0.321546258748558;0.316451735487812;0.170127148516264;0.296819276721095;-0.193278845567049;-0.369345248565679;-0.380968779659756;-0.202554531684782;0.286222490589449
GO:0032869	cellular response to insulin stimulus	0.00095324	ENSG00000124253;ENSG00000121853;ENSG00000143627;ENSG00000079385;ENSG00000106633;ENSG00000106128;ENSG00000169174;ENSG00000170890;ENSG00000048052;ENSG00000197594;ENSG00000112964;ENSG00000152270;ENSG00000175567	PCK1;GHSR;PKLR;CEACAM1;GCK;GHRHR;PCSK9;PLA2G1B;HDAC9;ENPP1;GHR;PDE3B;UCP2	-0.318639489604549;-0.578028241521034;-0.315240692182649;0.361813138798622;-0.249280889770237;0.37058750796236;0.302233980225696;0.268846129628265;-0.76466152328099;0.371162329900887;0.34910252845642;-0.367064270851898;-0.553173052558033
GO:0051592	response to calcium ion	0.00135117	ENSG00000171564;ENSG00000067715;ENSG00000171560;ENSG00000166862;ENSG00000181195;ENSG00000036828;ENSG00000171557;ENSG00000165272;ENSG00000096433;ENSG00000139287;ENSG00000146648;ENSG00000115884;ENSG00000138823;ENSG00000138741	FGB;SYT1;FGA;CACNG2;PENK;CASR;FGG;AQP3;ITPR3;TPH2;EGFR;SDC1;MTTP;TRPC3	0.704437835129701;-0.45827255322162;0.671423532973087;-0.359918658536973;-0.226054331222467;-0.331014530905372;0.24996525253257;0.482513244308165;-0.18278045785158;0.412510525155739;-0.336927259640545;0.402312915610093;-0.542366846112918;-0.236728250354291
GO:0030425	dendrite	0.00144195	ENSG00000111262;ENSG00000101438;ENSG00000157851;ENSG00000113327;ENSG00000170091;ENSG00000164588;ENSG00000189056;ENSG00000079689;ENSG00000138696;ENSG00000149295;ENSG00000141837;ENSG00000082556;ENSG00000151834;ENSG00000125851;ENSG00000101204;ENSG00000163873;ENSG00000166006;ENSG00000152578;ENSG00000081479;ENSG00000169862;ENSG00000136099;ENSG00000134121;ENSG00000181195;ENSG00000172137;ENSG00000165731…	KCNA1;SLC32A1;DPYSL5;GABRG2;NSG2;HCN1;RELN;SCGN;BMPR1B;DRD2;CACNA1A;OPRK1;GABRA2;PCSK2;CHRNA4;GRIK3;KCNC2;GRIA4;LRP2;CTNND2;PCDH8;CHL1;PENK;CALB2;RET;KIRREL3;TRPM5;CHRNA3;GLRA3;HTR1D;GABRB1;KNDC1;TENM2;BRINP2;PRKCG;SLC5A7;NECAB2;HTR2A;GLRB;KLHL1;SLC8A3;GRM2;PRSS12;TMEM108;GPER1;CHRM4;CNNM1;ALCAM;ROR2;RGS8;NTF3;SLC17A8;ARC;NSG1;KCNH1;CACNG3;SYNDIG1;SHANK2;HAP1;C4B;ADORA1;NTRK2;LAMP5;MAPT;CHRM3;ELF…	-0.336326794957728;-0.459920359299188;-0.267238675657416;0.274189618626463;-0.314660306456106;-0.278911942777965;-0.688773736405043;-0.248259395820505;-0.212359245226609;-0.379453893908043;-0.374573304791184;-0.339100041035608;-0.447521640508249;-0.626578184918802;-0.536650893545605;-0.40744216845765;0.459035370646499;0.594187223949911;0.439112358715485;-0.459926610646854;-0.407110108084557;-0.29…
GO:0002377	immunoglobulin production	0.00144195	ENSG00000198286	CARD11	0.193462
GO:0008202	steroid metabolic process	0.0026851	ENSG00000134240;ENSG00000196620;ENSG00000198610;ENSG00000015520;ENSG00000106258;ENSG00000138115;ENSG00000131482;ENSG00000171234;ENSG00000151632;ENSG00000196139;ENSG00000169174;ENSG00000197888;ENSG00000138061;ENSG00000165841;ENSG00000088002;ENSG00000167780;ENSG00000138109;ENSG00000130649;ENSG00000204624;ENSG00000160870;ENSG00000231852;ENSG00000146233;ENSG00000116133;ENSG00000138135;ENSG00000130540…	HMGCS2;UGT2B15;AKR1C4;NPC1L1;CYP3A5;CYP2C8;G6PC;UGT2B7;AKR1C2;AKR1C3;PCSK9;UGT2B17;CYP1B1;CYP2C19;SULT2B1;SOAT2;CYP2C9;CYP2E1;PTCHD2;CYP3A7;CYP21A2;CYP39A1;DHCR24;CH25H;SULT4A1;APOE;APOF;SORL1	0.309113615042137;0.846933178993938;0.464442491651365;0.477708923230552;0.173934376104181;0.482272200171635;-0.355122354995964;0.820311084576435;0.247530494464505;0.401587487577705;0.302233980225696;0.652199964324467;-0.224599773291131;0.426801316322964;-0.180658257125059;0.437147433144697;0.391394396428251;-0.359709137221264;0.449960902701355;0.216634669170605;0.246988032013787;0.377630300403808…
GO:0003823	antigen binding	0.00288967	ENSG00000089692;ENSG00000160339;ENSG00000159674	LAG3;FCN2;SPON2	0.317134727260138;0.250496204770858;0.435282974681538
GO:0071276	cellular response to cadmium ion	0.00324216	ENSG00000125144;ENSG00000205358;ENSG00000205364;ENSG00000198417;ENSG00000196139;ENSG00000205362;ENSG00000169715;ENSG00000187193;ENSG00000087250;ENSG00000146648;ENSG00000100292;ENSG00000125148	MT1G;MT1H;MT1M;MT1F;AKR1C3;MT1A;MT1E;MT1X;MT3;EGFR;HMOX1;MT2A	-0.593139945390887;-0.377138265156207;-0.475908981735707;-0.349188092934968;0.401587487577705;-0.367213678119044;-0.302345361695706;-0.388798791484663;-0.261627863303776;-0.336927259640545;0.192536328369477;-0.299118758960783
GO:0034707	chloride channel complex	0.0032431	ENSG00000127325;ENSG00000113327;ENSG00000146276;ENSG00000151834;ENSG00000186510;ENSG00000182256;ENSG00000163285;ENSG00000145451;ENSG00000163288;ENSG00000109158;ENSG00000094755;ENSG00000109738;ENSG00000022355;ENSG00000159212;ENSG00000167614;ENSG00000184908;ENSG00000189143	BEST3;GABRG2;GABRR1;GABRA2;CLCNKA;GABRG3;GABRG1;GLRA3;GABRB1;GABRA4;GABRP;GLRB;GABRA1;CLIC6;TTYH1;CLCNKB;CLDN4	-0.427842456591591;0.274189618626463;-0.594499200302401;-0.447521640508249;-0.449623993525284;-0.265375493324174;-0.29722335397407;0.285945938076941;0.166853898021374;-0.220475084237367;-0.233031336844897;0.295636403024388;0.31803255970059;-0.399493520037562;-0.46955106060081;-0.417366509346737;-0.549713509057866
GO:0010976	positive regulation of neuron projection development	0.00346664	ENSG00000104435;ENSG00000018236;ENSG00000189056;ENSG00000141433;ENSG00000117598;ENSG00000132932;ENSG00000165731;ENSG00000118432;ENSG00000170396;ENSG00000113657;ENSG00000114251;ENSG00000105894;ENSG00000132386;ENSG00000148053;ENSG00000171617;ENSG00000105711;ENSG00000044524;ENSG00000156299;ENSG00000163536;ENSG00000130203;ENSG00000140538	STMN2;CNTN1;RELN;ADCYAP1;LPPR5;ATP8A2;RET;CNR1;ZNF804A;DPYSL3;WNT5A;PTN;SERPINF1;NTRK2;ENC1;SCN1B;EPHA3;TIAM1;SERPINI1;APOE;NTRK3	-0.316864390329805;0.488863740720454;-0.688773736405043;0.444140350587129;0.808879627042048;-0.689997355707906;0.413468857688878;-0.167158585047275;0.389408014503758;-0.576731986151874;-0.395204308688841;0.235551769707481;-0.263055173672822;-0.368594091433686;-0.541236171479367;0.170398574459567;-0.293348556913374;-0.662374142187678;-0.219658183005082;-0.319021469237496;-0.27383814740627
GO:0005694	chromosome	0.00346664	ENSG00000186487;ENSG00000164362;ENSG00000269964;ENSG00000178222;ENSG00000124635;ENSG00000196787;ENSG00000109805;ENSG00000171772;ENSG00000100206;ENSG00000197903;ENSG00000162039;ENSG00000196074;ENSG00000071539;ENSG00000077800;ENSG00000137033;ENSG00000180596;ENSG00000138778;ENSG00000217442;ENSG00000255150;ENSG00000167513	MYT1L;TERT;MEI4;RNF212;HIST1H2BJ;HIST1H2AG;NCAPG;SYCE1;DMC1;HIST1H2BK;MEIOB;SYCP2;TRIP13;FKBP6;IL33;HIST1H2BC;CENPE;SYCE3;EID3;CDT1	-0.222760015357024;0.198190952144718;-0.18920079472829;-0.284021487274372;-0.173083709551202;-0.26302173590516;0.177931566720478;-0.336465584002186;-0.342287510136234;-0.222693555665516;-0.178547421617409;0.316451735487812;-0.314222763853283;-0.266551816329353;-0.258007960117575;-0.282161677265377;-0.369345248565679;-0.380968779659756;-0.619859688944571;0.286222490589449
GO:0000775	chromosome, centromeric region	0.00374722	ENSG00000138778;ENSG00000167513	CENPE;CDT1	-0.369345248565679;0.286222490589449
GO:0003677	DNA binding	0.00431398	ENSG00000139352;ENSG00000171540;ENSG00000185002;ENSG00000101076;ENSG00000043355;ENSG00000176887;ENSG00000139800;ENSG00000163497;ENSG00000120068;ENSG00000182968;ENSG00000136352;ENSG00000138083;ENSG00000131668;ENSG00000198597;ENSG00000184486;ENSG00000170608;ENSG00000177551;ENSG00000069011;ENSG00000131910;ENSG00000115112;ENSG00000186487;ENSG00000128573;ENSG00000116990;ENSG00000187772;ENSG00000164749…	ASCL1;OTP;RFX6;HNF4A;ZIC2;SOX11;ZIC5;FEV;HOXB8;SOX1;NKX2-1;SIX3;BARX1;ZNF536;POU3F2;FOXA3;NHLH2;PITX1;NR0B2;TFCP2L1;MYT1L;FOXP2;MYCL;LIN28B;HNF4G;RXRG;ZFHX4;SOX10;TERT;SAMD11;HOXB5;EHF;HNF1A;HAND2;FOXD3;ELF5;VSX1;POU2F3;SHOX2;AFF3;MNX1;PTF1A;NR1H4;CUX2;FOXA2;HOPX;HOXB2;MYRF;ISX;HOXB7;RORB;MYCN;RCOR2;TBX1;GFI1;HOXB6;ZBTB16;ANG;ASXL3;HIST1H2BJ;HOXB3;HIST1H2AG;PEG10;TBX18;INSM2;RFX4;PAX4;LHX3;PHOX2B…	-0.401036163159993;-0.685952651079917;0.282990741083624;0.209021365404569;-0.306407807427014;0.202713726359981;-0.357444393123738;0.748276143489913;-0.179196041554013;-0.386550170663687;-0.577666102282661;-0.188528810464694;-0.25012318359092;-0.512533140432938;-0.212905835986212;0.327694625089965;-0.426759684956648;-0.732163999537882;-0.777033452056114;-0.337703724558022;-0.222760015357024;0.2409…
GO:0030424	axon	0.00431398	ENSG00000111262;ENSG00000104435;ENSG00000136750;ENSG00000113327;ENSG00000110680;ENSG00000067715;ENSG00000164588;ENSG00000149295;ENSG00000182255;ENSG00000151834;ENSG00000132437;ENSG00000175161;ENSG00000163873;ENSG00000162951;ENSG00000166006;ENSG00000081479;ENSG00000015592;ENSG00000181195;ENSG00000036828;ENSG00000165731;ENSG00000172020;ENSG00000149571;ENSG00000082482;ENSG00000151079;ENSG00000198822…	KCNA1;STMN2;GAD2;GABRG2;CALCA;SYT1;HCN1;DRD2;KCNA4;GABRA2;DDC;CADM2;GRIK3;LRRTM1;KCNC2;LRP2;STMN4;PENK;CASR;RET;GAP43;KIRREL3;KCNK2;KCNA6;GRM3;CNTN6;CNR1;NRG1;SLC5A7;ZNF804A;NECAB2;HTR2A;SCN3A;SLC1A2;SCN9A;SCN2A;GRM2;NEFH;LPAR3;PRSS12;TMEM108;GPER1;ALCAM;ROR2;NTF3;KCNH1;DLG2;MT3;UCHL1;PTPRO;HAP1;C4B;SERPINF1;NTRK2;ROR1;CALCR;MAPT;SCN7A;STX1B;C4A;SYT7;KCNIP3;ROBO1;IGF1R;CA2;ANK3;NTNG2;ANXA3;NGF;DS…	-0.336326794957728;-0.316864390329805;-0.265074230437036;0.274189618626463;-0.296174306721498;-0.45827255322162;-0.278911942777965;-0.379453893908043;-0.244524997883597;-0.447521640508249;0.238149156224162;0.175840769034793;-0.40744216845765;0.176657467498097;0.459035370646499;0.439112358715485;-0.495498931157457;-0.226054331222467;-0.331014530905372;0.413468857688878;-0.479598148739722;-0.608188…
GO:0034332	adherens junction organization	0.00431398	ENSG00000079112;ENSG00000040731;ENSG00000113100;ENSG00000145526;ENSG00000150394;ENSG00000175161;ENSG00000128536;ENSG00000162706;ENSG00000071991;ENSG00000149654;ENSG00000101542;ENSG00000214274;ENSG00000170558;ENSG00000179242;ENSG00000124215	CDH17;CDH10;CDH9;CDH18;CDH8;CADM2;CDHR3;CADM3;CDH19;CDH22;CDH20;ANG;CDH2;CDH4;CDH26	0.316055565421387;0.621041872039418;-0.283815825833563;-0.267130506191134;0.453853895111424;0.175840769034793;-0.229647110106432;-0.295116793992194;-0.345655239244681;-0.527965935907578;-0.230291968681586;0.636673609835931;-0.402450737556659;0.390547217352148;0.619259106066261
GO:1903561	extracellular vesicle	0.00431398	ENSG00000171564;ENSG00000198734;ENSG00000171560;ENSG00000152578;ENSG00000018625;ENSG00000198576;ENSG00000106003;ENSG00000135919;ENSG00000010278;ENSG00000021852;ENSG00000130203	FGB;F5;FGA;GRIA4;ATP1A2;ARC;LFNG;SERPINE2;CD9;C8B;APOE	0.704437835129701;0.253961814167377;0.671423532973087;0.594187223949911;-0.404861395127643;0.274958519475805;-0.199387644954698;-0.373021867492064;-0.729725171356434;0.268120894017777;-0.319021469237496
GO:0005829	cytosol	0.00459284	ENSG00000145321;ENSG00000124253;ENSG00000111262;ENSG00000005981;ENSG00000136750;ENSG00000157851;ENSG00000173702;ENSG00000113924;ENSG00000103316;ENSG00000166426;ENSG00000089250;ENSG00000146013;ENSG00000079689;ENSG00000089169;ENSG00000167767;ENSG00000082556;ENSG00000165092;ENSG00000132437;ENSG00000138207;ENSG00000166862;ENSG00000172955;ENSG00000231824;ENSG00000135480;ENSG00000164434;ENSG00000119125…	GC;PCK1;KCNA1;ASB4;GAD2;DPYSL5;MUC13;HGD;CRYM;CRABP1;NOS1;GFRA3;SCGN;RPH3A;KRT80;OPRK1;ALDH1A1;DDC;RBP4;CACNG2;ADH6;C18orf42;KRT7;FABP7;GDA;PAH;NWD1;CALB2;RET;LIN28B;PPP2R2C;AMPH;KLHL14;MB;AKR1C4;GLT1D1;WNK4;FMN2;ADH1A;TTLL6;TERT;KRT40;RIMS1;KRT19;NGB;HOXB5;PKLR;ERBB4;ACTC1;S100A14;AFF3;PRKCG;RASGRF1;CCNA1;MNX1;PCP4;SSTR2;PHGDH;DSG3;MYO16;HGFAC;HOXB2;MYRF;PRMT8;CNTN5;FABP5;HTR2A;SGK2;CLU;HOXB7;HA…	0.367667976915571;-0.318639489604549;-0.336326794957728;-0.358006906312706;-0.265074230437036;-0.267238675657416;0.466397819894494;0.378908091847885;-0.770612639430557;-0.310355369868767;-0.331812232598621;-0.305137965136854;-0.248259395820505;-0.606007767637734;-0.200742322091308;-0.339100041035608;0.298824850159056;0.238149156224162;-0.199212976029697;-0.359918658536973;0.374706648270052;-0.347…
GO:0040018	positive regulation of multicellular organism growth	0.00490034	ENSG00000121853;ENSG00000127831;ENSG00000118702;ENSG00000184486;ENSG00000149295;ENSG00000132932;ENSG00000167244;ENSG00000106128;ENSG00000171791;ENSG00000160460;ENSG00000112964	GHSR;VIL1;GHRH;POU3F2;DRD2;ATP8A2;IGF2;GHRHR;BCL2;SPTBN4;GHR	-0.578028241521034;0.258528512137868;-0.497831202398298;-0.212905835986212;-0.379453893908043;-0.689997355707906;0.171460488903234;0.37058750796236;-0.185927557890754;0.205437010088458;0.34910252845642
GO:0016021	integral component of membrane	0.00580011	ENSG00000169903;ENSG00000121853;ENSG00000165970;ENSG00000159248;ENSG00000111262;ENSG00000185559;ENSG00000136110;ENSG00000162989;ENSG00000101438;ENSG00000127325;ENSG00000113327;ENSG00000173702;ENSG00000151952;ENSG00000170091;ENSG00000146276;ENSG00000139209;ENSG00000259417;ENSG00000215644;ENSG00000188175;ENSG00000188580;ENSG00000182938;ENSG00000174502;ENSG00000170419;ENSG00000079112;ENSG00000067715…	TM4SF4;GHSR;SLC6A5;GJD2;KCNA1;DLK1;LECT1;KCNJ3;SLC32A1;BEST3;GABRG2;MUC13;TMEM132D;NSG2;GABRR1;SLC38A4;RP11-2E17.1;GCGR;HEPACAM2;NKAIN2;OTOP3;SLC26A9;VSTM2A;CDH17;SYT1;HS3ST4;SLITRK1;CDH10;SORCS3;SEZ6L;HCN1;SLC35D3;LINC00617;MC2R;KCNK10;DPP10;LRTM2;BMPR1B;DRD2;SORCS1;PCDH10;SMIM6;NRSN1;MS4A8;CDH9;KCNA4;CACNA1A;RPRM;CACNA1E;OPRK1;CDH18;GABRA2;TMEM72;CDH8;ST8SIA2;LPPR5;SYT10;FZD9;RAMP1;GPR26;TACR3;…	0.185594033815434;-0.578028241521034;-0.38888478559519;-0.303408545030766;-0.336326794957728;-0.611383711466726;-0.444221170893995;0.285615659552759;-0.459920359299188;-0.427842456591591;0.274189618626463;0.466397819894494;-0.341723376273449;-0.314660306456106;-0.594499200302401;0.301214059304874;0.280327043744655;-0.187402208124647;-0.309595853737321;-0.280987502612734;-0.687271743109081;-0.4089…
GO:0005254	chloride channel activity	0.00583031	ENSG00000127325;ENSG00000113327;ENSG00000146276;ENSG00000174502;ENSG00000151834;ENSG00000186510;ENSG00000182256;ENSG00000163285;ENSG00000145451;ENSG00000163288;ENSG00000109158;ENSG00000094755;ENSG00000109738;ENSG00000162399;ENSG00000022355;ENSG00000159212;ENSG00000167614;ENSG00000184908;ENSG00000189143;ENSG00000147606	BEST3;GABRG2;GABRR1;SLC26A9;GABRA2;CLCNKA;GABRG3;GABRG1;GLRA3;GABRB1;GABRA4;GABRP;GLRB;BSND;GABRA1;CLIC6;TTYH1;CLCNKB;CLDN4;SLC26A7	-0.427842456591591;0.274189618626463;-0.594499200302401;-0.40897045670295;-0.447521640508249;-0.449623993525284;-0.265375493324174;-0.29722335397407;0.285945938076941;0.166853898021374;-0.220475084237367;-0.233031336844897;0.295636403024388;-0.222035238696024;0.31803255970059;-0.399493520037562;-0.46955106060081;-0.417366509346737;-0.549713509057866;0.173565141918941
GO:0007214	gamma-aminobutyric acid signaling pathway	0.00644234	ENSG00000113327;ENSG00000146276;ENSG00000141837;ENSG00000151834;ENSG00000182256;ENSG00000163285;ENSG00000163288;ENSG00000109158;ENSG00000022355;ENSG00000175697;ENSG00000136928;ENSG00000115896	GABRG2;GABRR1;CACNA1A;GABRA2;GABRG3;GABRG1;GABRB1;GABRA4;GABRA1;GPR156;GABBR2;PLCL1	0.274189618626463;-0.594499200302401;-0.374573304791184;-0.447521640508249;-0.265375493324174;-0.29722335397407;0.166853898021374;-0.220475084237367;0.31803255970059;-0.488529542642759;0.448558791336688;-0.22681344415029
GO:0050900	leukocyte migration	0.00691746	ENSG00000123454;ENSG00000079385;ENSG00000173391;ENSG00000026508;ENSG00000115290;ENSG00000115884;ENSG00000007908;ENSG00000092068;ENSG00000140678;ENSG00000188404;ENSG00000169896	DBH;CEACAM1;OLR1;CD44;GRB14;SDC1;SELE;SLC7A8;ITGAX;SELL;ITGAM	-0.166745341119133;0.361813138798622;0.175411749822911;-0.549721261959769;0.48457524915642;0.402312915610093;-0.195245892950122;0.357048460819971;0.191621547665119;0.287044413492176;0.178528185617625
GO:0008203	cholesterol metabolic process	0.00724105	ENSG00000134240;ENSG00000132855;ENSG00000131910;ENSG00000015520;ENSG00000135100;ENSG00000169174;ENSG00000088002;ENSG00000167780;ENSG00000166035;ENSG00000204624;ENSG00000116133;ENSG00000138135;ENSG00000130203;ENSG00000175336;ENSG00000137642	HMGCS2;ANGPTL3;NR0B2;NPC1L1;HNF1A;PCSK9;SULT2B1;SOAT2;LIPC;PTCHD2;DHCR24;CH25H;APOE;APOF;SORL1	0.309113615042137;0.690855684916655;-0.777033452056114;0.477708923230552;0.339951685523603;0.302233980225696;-0.180658257125059;0.437147433144697;-0.253257557036571;0.449960902701355;0.517975927245514;-0.418598848835477;-0.319021469237496;-0.274871103495117;-0.410313111478711
GO:0007218	neuropeptide signaling pathway	0.00946443	ENSG00000164326;ENSG00000134443;ENSG00000110680;ENSG00000156395;ENSG00000185231;ENSG00000108018;ENSG00000082556;ENSG00000141433;ENSG00000183971;ENSG00000186867;ENSG00000101292;ENSG00000122585;ENSG00000181195;ENSG00000162009;ENSG00000173080;ENSG00000115138;ENSG00000145451;ENSG00000119973;ENSG00000180616;ENSG00000116329;ENSG00000056291;ENSG00000109738;ENSG00000159723;ENSG00000175206;ENSG00000148734…	CARTPT;GRP;CALCA;SORCS3;MC2R;SORCS1;OPRK1;ADCYAP1;NPW;QRFPR;PROKR2;NPY;PENK;SSTR5;RXFP4;POMC;GLRA3;PRLHR;SSTR2;OPRD1;NPFFR2;GLRB;AGRP;NPPA;NPFFR1;PTGDR2;NXPH2;PROKR1;CPE;GPR1;GPR149;GPR139;MCHR1;NMUR2;GPR83;SSTR4	0.262239409941083;-0.546563663186439;-0.296174306721498;-0.478914105828836;0.843203136497097;-0.205664002612798;-0.339100041035608;0.444140350587129;0.396639692006853;-0.4180763376544;0.815862155072246;-0.309482328456704;-0.226054331222467;-0.236863066978113;0.339843252441574;-0.486424528298878;0.285945938076941;0.204321896122214;0.191714619129888;0.181379618043228;-0.203942706677224;0.2956364030…
GO:0009725	response to hormone	0.0101839	ENSG00000121853;ENSG00000089250;ENSG00000136352;ENSG00000132855;ENSG00000198125;ENSG00000057593;ENSG00000214274;ENSG00000157150;ENSG00000204001;ENSG00000116133;ENSG00000113083;ENSG00000112964	GHSR;NOS1;NKX2-1;ANGPTL3;MB;F7;ANG;TIMP4;LCN8;DHCR24;LOX;GHR	-0.578028241521034;-0.331812232598621;-0.577666102282661;0.690855684916655;-0.787874821444689;0.318405418641933;0.636673609835931;-0.279414640939249;-0.191337676260102;0.517975927245514;0.171111305986978;0.34910252845642
GO:0045211	postsynaptic membrane	0.0101862	ENSG00000113327;ENSG00000146276;ENSG00000151834;ENSG00000101204;ENSG00000163873;ENSG00000162951;ENSG00000166006;ENSG00000152578;ENSG00000182256;ENSG00000136099;ENSG00000163285;ENSG00000080644;ENSG00000198822;ENSG00000145451;ENSG00000171189;ENSG00000163288;ENSG00000135472;ENSG00000237515;ENSG00000145934;ENSG00000178568;ENSG00000152208;ENSG00000117971;ENSG00000116329;ENSG00000198010;ENSG00000109158…	GABRG2;GABRR1;GABRA2;CHRNA4;GRIK3;LRRTM1;KCNC2;GRIA4;GABRG3;PCDH8;GABRG1;CHRNA3;GRM3;GLRA3;GRIK1;GABRB1;FAIM2;SHISA9;TENM2;ERBB4;GRID2;CHRNB4;OPRD1;DLGAP2;GABRA4;GABRP;FABP5;C15orf59;GLRB;LRRC4C;SHC4;TMEM108;CHRM4;SHISA7;GABRA1;ARC;LRRTM4;NSG1;GABBR2;ANKS1B;KCNH1;DLG2;GRIN3A;SYNDIG1;SHANK2;SLC8A1;LRRTM2;GRIN2C;ADORA1;PSD3;CHRNA7;CHRM3;SH2D5;LRRC4;GRIN2B;KCTD12;PDLIM4;KCTD16;GRIP1;ANK3;GRIP2;CHRM5…	0.274189618626463;-0.594499200302401;-0.447521640508249;-0.536650893545605;-0.40744216845765;0.176657467498097;0.459035370646499;0.594187223949911;-0.265375493324174;-0.407110108084557;-0.29722335397407;-0.420358878123932;-0.378099884901046;0.285945938076941;-0.318416682439217;0.166853898021374;0.236885836525409;0.363488019726037;-0.418086367236268;0.672940076540317;-0.280893397773016;-0.24083059…
GO:0098982	GABA-ergic synapse	0.0102612	ENSG00000101438;ENSG00000178235;ENSG00000040731;ENSG00000149295;ENSG00000162951;ENSG00000172020;ENSG00000157087;ENSG00000163288;ENSG00000109158;ENSG00000109738;ENSG00000022355;ENSG00000146006	SLC32A1;SLITRK1;CDH10;DRD2;LRRTM1;GAP43;ATP2B2;GABRB1;GABRA4;GLRB;GABRA1;LRRTM2	-0.459920359299188;0.703753988732828;0.621041872039418;-0.379453893908043;0.176657467498097;-0.479598148739722;-0.310276098617433;0.166853898021374;-0.220475084237367;0.295636403024388;0.31803255970059;-0.382034596388542
GO:0021766	hippocampus development	0.0115575	ENSG00000111262;ENSG00000101438;ENSG00000136352;ENSG00000189056;ENSG00000149571;ENSG00000132692;ENSG00000168389;ENSG00000172201;ENSG00000171094;ENSG00000184845;ENSG00000138772;ENSG00000197594;ENSG00000106571;ENSG00000154342;ENSG00000176749;ENSG00000105426	KCNA1;SLC32A1;NKX2-1;RELN;KIRREL3;BCAN;MFSD2A;ID4;ALK;DRD1;ANXA3;ENPP1;GLI3;WNT3A;CDK5R1;PTPRS	-0.336326794957728;-0.459920359299188;-0.577666102282661;-0.688773736405043;-0.608188399123567;0.249515771260369;-0.453341462983934;-0.398044478297059;-0.304800288945658;-0.215779897440612;0.240033107384338;0.371162329900887;0.594137105150123;-0.384535269552324;-0.39818994828365;-0.568929704300045
GO:0042995	cell projection	0.0162079	ENSG00000111262;ENSG00000104435;ENSG00000127831;ENSG00000113327;ENSG00000170091;ENSG00000089250;ENSG00000132855;ENSG00000196169;ENSG00000182255;ENSG00000141837;ENSG00000175161;ENSG00000166006;ENSG00000007062;ENSG00000164434;ENSG00000152578;ENSG00000081479;ENSG00000169862;ENSG00000015592;ENSG00000136099;ENSG00000132932;ENSG00000172020;ENSG00000070886;ENSG00000145451;ENSG00000170703;ENSG00000118432…	KCNA1;STMN2;VIL1;GABRG2;NSG2;NOS1;ANGPTL3;KIF19;KCNA4;CACNA1A;CADM2;KCNC2;PROM1;FABP7;GRIA4;LRP2;CTNND2;STMN4;PCDH8;ATP8A2;GAP43;EPHA8;GLRA3;TTLL6;CNR1;CEACAM1;KNDC1;SHISA9;TENM2;ESPN;NPHS1;PRKCG;BASP1;DPP4;FFAR2;DPEP1;SCIN;TENM4;UNC5A;NECAB2;HTR2A;SCN9A;GLRB;SLC8A3;GRM2;TMEM108;GPER1;DPYSL3;CD44;ALCAM;USH2A;RGS8;MEGF10;CA9;ARC;NSG1;CYS1;DCDC2;ESPNL;ANKS1B;IQCA1;KCNH1;DLG2;TUBB4A;CCDC135;SYNDIG1;…	-0.336326794957728;-0.316864390329805;0.258528512137868;0.274189618626463;-0.314660306456106;-0.331812232598621;0.690855684916655;-0.308515603762331;-0.244524997883597;-0.374573304791184;0.175840769034793;0.459035370646499;-0.575263048833578;-0.455811943530748;0.594187223949911;0.439112358715485;-0.459926610646854;-0.495498931157457;-0.407110108084557;-0.689997355707906;-0.479598148739722;-0.5450…
GO:0043025	neuronal cell body	0.0162079	ENSG00000139352;ENSG00000111262;ENSG00000104435;ENSG00000157851;ENSG00000157005;ENSG00000110680;ENSG00000100095;ENSG00000138696;ENSG00000152954;ENSG00000141837;ENSG00000082556;ENSG00000151834;ENSG00000125851;ENSG00000132437;ENSG00000101204;ENSG00000166006;ENSG00000164434;ENSG00000152578;ENSG00000181195;ENSG00000036828;ENSG00000165731;ENSG00000070985;ENSG00000197705;ENSG00000082482;ENSG00000080644…	ASCL1;KCNA1;STMN2;DPYSL5;SST;CALCA;SEZ6L;BMPR1B;NRSN1;CACNA1A;OPRK1;GABRA2;PCSK2;DDC;CHRNA4;KCNC2;FABP7;GRIA4;PENK;CASR;RET;TRPM5;KLHL14;KCNK2;CHRNA3;TMPRSS3;KNDC1;BRINP2;SLC5A7;ZNF804A;SLC4A10;HTR2A;KLHL1;SLC8A3;AGRP;CNNM1;S100B;ALCAM;ROR2;ANG;ITPR3;CACNG7;SLC17A8;ARC;PAM;KCNH1;TUBB4A;GRIN3A;TTBK1;UCHL1;SHANK2;CPE;PPARGC1A;ASIC2;ADORA1;SERPINF1;DAB1;ENC1;MAPT;ASS1;KIF5A;ERMN;C4A;SYT7;PSD2;ANXA3;…	-0.401036163159993;-0.336326794957728;-0.316864390329805;-0.267238675657416;-0.280641028740905;-0.296174306721498;-0.683927467558741;-0.212359245226609;0.233393707154205;-0.374573304791184;-0.339100041035608;-0.447521640508249;-0.626578184918802;0.238149156224162;-0.536650893545605;0.459035370646499;-0.455811943530748;0.594187223949911;-0.226054331222467;-0.331014530905372;0.413468857688878;0.556…
GO:0006821	chloride transport	0.0162079	ENSG00000127325;ENSG00000113327;ENSG00000146276;ENSG00000174502;ENSG00000151834;ENSG00000186510;ENSG00000182256;ENSG00000163285;ENSG00000126562;ENSG00000145451;ENSG00000163288;ENSG00000144290;ENSG00000109158;ENSG00000094755;ENSG00000109738;ENSG00000162399;ENSG00000022355;ENSG00000159212;ENSG00000167614;ENSG00000184908;ENSG00000189143;ENSG00000171714;ENSG00000147606	BEST3;GABRG2;GABRR1;SLC26A9;GABRA2;CLCNKA;GABRG3;GABRG1;WNK4;GLRA3;GABRB1;SLC4A10;GABRA4;GABRP;GLRB;BSND;GABRA1;CLIC6;TTYH1;CLCNKB;CLDN4;ANO5;SLC26A7	-0.427842456591591;0.274189618626463;-0.594499200302401;-0.40897045670295;-0.447521640508249;-0.449623993525284;-0.265375493324174;-0.29722335397407;0.515156731962683;0.285945938076941;0.166853898021374;-0.240955230187947;-0.220475084237367;-0.233031336844897;0.295636403024388;-0.222035238696024;0.31803255970059;-0.399493520037562;-0.46955106060081;-0.417366509346737;-0.549713509057866;-0.2644196…
GO:0048663	neuron fate commitment	0.0176986	ENSG00000139352;ENSG00000136352;ENSG00000184486;ENSG00000186487;ENSG00000157168;ENSG00000168267;ENSG00000179348;ENSG00000184221;ENSG00000106571;ENSG00000164900	ASCL1;NKX2-1;POU3F2;MYT1L;NRG1;PTF1A;GATA2;OLIG1;GLI3;GBX1	-0.401036163159993;-0.577666102282661;-0.212905835986212;-0.222760015357024;-0.563789800543136;0.710645916738184;0.628607394477401;0.241002465703023;0.594137105150123;0.236657726927395
GO:0000776	kinetochore	0.0180103	ENSG00000138778;ENSG00000167513	CENPE;CDT1	-0.369345248565679;0.286222490589449
GO:0016757	transferase activity, transferring glycosyl groups	0.0230362	ENSG00000140557;ENSG00000196620;ENSG00000144057;ENSG00000182050;ENSG00000179913;ENSG00000101638;ENSG00000185274;ENSG00000135220;ENSG00000151948;ENSG00000140297;ENSG00000171234;ENSG00000136542;ENSG00000073849;ENSG00000158089;ENSG00000130035;ENSG00000117069;ENSG00000156096;ENSG00000197888;ENSG00000162630;ENSG00000111339;ENSG00000106003;ENSG00000168671;ENSG00000139629;ENSG00000172318;ENSG00000156966…	ST8SIA2;UGT2B15;ST6GAL2;MGAT4C;B3GNT3;ST8SIA5;WBSCR17;UGT2A3;GLT1D1;GCNT3;UGT2B7;GALNT5;ST6GAL1;GALNT14;GALNT8;ST6GALNAC5;UGT2B4;UGT2B17;B3GALT2;ART4;LFNG;UGT3A2;GALNT6;B3GALT1;B3GNT7;ART3;MTAP;HAS2;B3GNT5;PARP15;TYMP;MGAT3;UGT2B11;GALNT7;ST8SIA6	0.248005508062615;0.846933178993938;-0.184836675510795;-0.236476014689815;-0.272905422526289;-0.306578033807903;-0.319919216248899;0.833427304464592;-0.245289200496343;0.674696143073596;0.820311084576435;0.329913766063909;0.178323224316304;-0.441132788995975;-0.183479544407578;0.449387457805243;0.563941421531464;0.652199964324467;-0.326590216711843;0.39571678266151;-0.199387644954698;-0.172310807…
GO:0007160	cell-matrix adhesion	0.0230362	ENSG00000171564;ENSG00000132855;ENSG00000171560;ENSG00000171557;ENSG00000164946;ENSG00000026508;ENSG00000162006;ENSG00000139220;ENSG00000086289;ENSG00000168743;ENSG00000156299;ENSG00000173083;ENSG00000159871	FGB;ANGPTL3;FGA;FGG;FREM1;CD44;MSLNL;PPFIA2;EPDR1;NPNT;TIAM1;HPSE;LYPD5	0.704437835129701;0.690855684916655;0.671423532973087;0.24996525253257;-0.248233369078848;-0.549721261959769;-0.420020711519587;0.493914464279231;-0.533646582346926;0.444476844755151;-0.662374142187678;-0.674002427961198;0.300375093925855
GO:0006260	DNA replication	0.0230362	ENSG00000087085;ENSG00000138376;ENSG00000177084;ENSG00000131153;ENSG00000138346;ENSG00000167513	ACHE;BARD1;POLE;GINS2;DNA2;CDT1	0.340630159349378;-0.275228910306451;0.259808487486838;-0.212777408145594;0.199043347650937;0.286222490589449
GO:0034116	positive regulation of heterotypic cell-cell adhesion	0.0236951	ENSG00000171564;ENSG00000171560;ENSG00000171557;ENSG00000101144;ENSG00000026508;ENSG00000141293	FGB;FGA;FGG;BMP7;CD44;SKAP1	0.704437835129701;0.671423532973087;0.24996525253257;-0.289443842572405;-0.549721261959769;-0.476915367987766
GO:0048709	oligodendrocyte differentiation	0.0236951	ENSG00000139352;ENSG00000136352;ENSG00000100146;ENSG00000106278;ENSG00000157168;ENSG00000124920;ENSG00000100678;ENSG00000148053;ENSG00000184221;ENSG00000123080;ENSG00000134198;ENSG00000110693;ENSG00000106571;ENSG00000143507	ASCL1;NKX2-1;SOX10;PTPRZ1;NRG1;MYRF;SLC8A3;NTRK2;OLIG1;CDKN2C;TSPAN2;SOX6;GLI3;DUSP10	-0.401036163159993;-0.577666102282661;-0.313611417545654;-0.235728829744284;-0.563789800543136;0.383024865069688;-0.328638546166025;-0.368594091433686;0.241002465703023;-0.19577562812568;-0.409995973994251;0.352936531008168;0.594137105150123;-0.549571165931792
GO:0032024	positive regulation of insulin secretion	0.0239231	ENSG00000170893;ENSG00000118702;ENSG00000138207;ENSG00000131910;ENSG00000036828;ENSG00000164756;ENSG00000053438;ENSG00000164850;ENSG00000106633;ENSG00000183044;ENSG00000272636	TRH;GHRH;RBP4;NR0B2;CASR;SLC30A8;NNAT;GPER1;GCK;ABAT;DOC2B	-0.481721538633845;-0.497831202398298;-0.199212976029697;-0.777033452056114;-0.331014530905372;-0.404448360919274;-0.186903912052744;-0.284205628038854;-0.249280889770237;-0.171967482824495;0.54729092865034
GO:0009749	response to glucose	0.0239231	ENSG00000101076;ENSG00000170893;ENSG00000131910;ENSG00000175445;ENSG00000135100;ENSG00000143627;ENSG00000143195;ENSG00000164756;ENSG00000123612;ENSG00000136943;ENSG00000183023;ENSG00000169031;ENSG00000175567	HNF4A;TRH;NR0B2;LPL;HNF1A;PKLR;ILDR2;SLC30A8;ACVR1C;CTSV;SLC8A1;COL4A3;UCP2	0.209021365404569;-0.481721538633845;-0.777033452056114;-0.660317710277142;0.339951685523603;-0.315240692182649;-0.280823667874373;-0.404448360919274;-0.403813651518129;-0.344831562802893;-0.280141099434136;0.193730562149307;-0.553173052558033
GO:0000777	condensed chromosome kinetochore	0.0239231	ENSG00000138778;ENSG00000167513	CENPE;CDT1	-0.369345248565679;0.286222490589449
GO:0030054	cell junction	0.0242466	ENSG00000159248;ENSG00000111262;ENSG00000136750;ENSG00000113327;ENSG00000146276;ENSG00000079112;ENSG00000067715;ENSG00000118733;ENSG00000178235;ENSG00000089169;ENSG00000151834;ENSG00000175161;ENSG00000036565;ENSG00000101204;ENSG00000163873;ENSG00000162951;ENSG00000166862;ENSG00000166006;ENSG00000152578;ENSG00000169862;ENSG00000182256;ENSG00000136099;ENSG00000163285;ENSG00000172020;ENSG00000078053…	GJD2;KCNA1;GAD2;GABRG2;GABRR1;CDH17;SYT1;OLFM3;SLITRK1;RPH3A;GABRA2;CADM2;SLC18A1;CHRNA4;GRIK3;LRRTM1;CACNG2;KCNC2;GRIA4;CTNND2;GABRG3;PCDH8;GABRG1;GAP43;AMPH;SYNPR;CHRNA3;SYT9;WNK4;ATP2B2;GLRA3;GRIK1;UNC13C;GABRB1;FAIM2;RIMS1;CADM3;CEACAM1;SHISA9;TENM2;S100A14;CBLN4;PRKCG;BASP1;DPP4;DPEP1;DUOX2;SLC5A7;SYN2;GRID2;FOXA2;SCIN;DSG3;CHRNB4;SDK2;DLGAP2;GABRA4;GABRP;FABP5;C15orf59;GLRB;RIMS4;VWC2L;SLC8…	-0.303408545030766;-0.336326794957728;-0.265074230437036;0.274189618626463;-0.594499200302401;0.316055565421387;-0.45827255322162;-0.189033086137667;0.703753988732828;-0.606007767637734;-0.447521640508249;0.175840769034793;-0.371689666129767;-0.536650893545605;-0.40744216845765;0.176657467498097;-0.359918658536973;0.459035370646499;0.594187223949911;-0.459926610646854;-0.265375493324174;-0.407110…
GO:0050769	positive regulation of neurogenesis	0.0250019	ENSG00000139352;ENSG00000176887;ENSG00000149295;ENSG00000081479;ENSG00000164850;ENSG00000173805;ENSG00000189431;ENSG00000132386;ENSG00000168329	ASCL1;SOX11;DRD2;LRP2;GPER1;HAP1;RASSF10;SERPINF1;CX3CR1	-0.401036163159993;0.202713726359981;-0.379453893908043;0.439112358715485;-0.284205628038854;-0.386790642821773;0.287713912612401;-0.263055173672822;0.357310943944528
GO:0098978	glutamatergic synapse	0.0291561	ENSG00000121853;ENSG00000111262;ENSG00000178235;ENSG00000040731;ENSG00000171246;ENSG00000149295;ENSG00000188763;ENSG00000162951;ENSG00000136099;ENSG00000196090;ENSG00000157087;ENSG00000102468;ENSG00000185737;ENSG00000153707;ENSG00000075461;ENSG00000105605;ENSG00000198576;ENSG00000176204;ENSG00000168824;ENSG00000139220;ENSG00000006116;ENSG00000146006;ENSG00000108947;ENSG00000114251;ENSG00000183098…	GHSR;KCNA1;SLITRK1;CDH10;NPTX1;DRD2;FZD9;LRRTM1;PCDH8;PTPRT;ATP2B2;HTR2A;NRG3;PTPRD;CACNG4;CACNG7;ARC;LRRTM4;NSG1;PPFIA2;CACNG3;LRRTM2;EFNB3;WNT5A;GPC6;CTTNBP2;TNIK;CHRM3;LRRC4;TIAM1;ACTN2;APOE;EPHB2;RTN4R;WNT3A;PRRT1;LRRC4B;NTRK3	-0.578028241521034;-0.336326794957728;0.703753988732828;0.621041872039418;-0.180077409452617;-0.379453893908043;-0.461174001203461;0.176657467498097;-0.407110108084557;-0.17030631411363;-0.310276098617433;-0.372911567989423;-0.29419738945307;0.349554950723371;0.3318906101829;0.365948504172641;0.274958519475805;-0.208653259447916;-0.422641132825038;0.493914464279231;-0.244343955892431;-0.382034596…
GO:0038096	Fc-gamma receptor signaling pathway involved in phagocytosis	0.0294688	ENSG00000155849;ENSG00000203805;ENSG00000203747	ELMO1;PPAPDC1A;FCGR3A	-0.351051548296641;-0.182904168527233;0.180841085672547
GO:0038095	Fc-epsilon receptor signaling pathway	0.0300902	ENSG00000065675;ENSG00000198286	PRKCQ;CARD11	-0.403589659940616;0.193461835696043
GO:1902476	chloride transmembrane transport	0.0333093	ENSG00000127325;ENSG00000113327;ENSG00000146276;ENSG00000174502;ENSG00000151834;ENSG00000186510;ENSG00000182256;ENSG00000163285;ENSG00000036828;ENSG00000145451;ENSG00000163288;ENSG00000109158;ENSG00000094755;ENSG00000109738;ENSG00000162399;ENSG00000022355;ENSG00000159212;ENSG00000170615;ENSG00000221955;ENSG00000167614;ENSG00000184908;ENSG00000189143;ENSG00000147606	BEST3;GABRG2;GABRR1;SLC26A9;GABRA2;CLCNKA;GABRG3;GABRG1;CASR;GLRA3;GABRB1;GABRA4;GABRP;GLRB;BSND;GABRA1;CLIC6;SLC26A5;SLC12A8;TTYH1;CLCNKB;CLDN4;SLC26A7	-0.427842456591591;0.274189618626463;-0.594499200302401;-0.40897045670295;-0.447521640508249;-0.449623993525284;-0.265375493324174;-0.29722335397407;-0.331014530905372;0.285945938076941;0.166853898021374;-0.220475084237367;-0.233031336844897;0.295636403024388;-0.222035238696024;0.31803255970059;-0.399493520037562;-0.361578279456;0.240663268960928;-0.46955106060081;-0.417366509346737;-0.5497135090…
GO:0099560	synaptic membrane adhesion	0.0378562	ENSG00000178235;ENSG00000113100;ENSG00000165379;ENSG00000148948;ENSG00000153707;ENSG00000128594;ENSG00000131409;ENSG00000105426	SLITRK1;CDH9;LRFN5;LRRC4C;PTPRD;LRRC4;LRRC4B;PTPRS	0.703753988732828;-0.283815825833563;0.301523677436801;0.345939297898124;0.349554950723371;0.646274055378014;0.237550626111705;-0.568929704300045
GO:0044331	cell-cell adhesion mediated by cadherin	0.038801	ENSG00000079112;ENSG00000040731;ENSG00000113100;ENSG00000145526;ENSG00000150394;ENSG00000128536;ENSG00000071991;ENSG00000149654;ENSG00000101542;ENSG00000170558;ENSG00000179242;ENSG00000124215	CDH17;CDH10;CDH9;CDH18;CDH8;CDHR3;CDH19;CDH22;CDH20;CDH2;CDH4;CDH26	0.316055565421387;0.621041872039418;-0.283815825833563;-0.267130506191134;0.453853895111424;-0.229647110106432;-0.345655239244681;-0.527965935907578;-0.230291968681586;-0.402450737556659;0.390547217352148;0.619259106066261
GO:0016342	catenin complex	0.0402507	ENSG00000079112;ENSG00000040731;ENSG00000113100;ENSG00000145526;ENSG00000150394;ENSG00000128536;ENSG00000071991;ENSG00000149654;ENSG00000101542;ENSG00000170558;ENSG00000179242;ENSG00000124215	CDH17;CDH10;CDH9;CDH18;CDH8;CDHR3;CDH19;CDH22;CDH20;CDH2;CDH4;CDH26	0.316055565421387;0.621041872039418;-0.283815825833563;-0.267130506191134;0.453853895111424;-0.229647110106432;-0.345655239244681;-0.527965935907578;-0.230291968681586;-0.402450737556659;0.390547217352148;0.619259106066261
GO:0007399	nervous system development	0.0409278	ENSG00000139352;ENSG00000171540;ENSG00000043355;ENSG00000165973;ENSG00000176887;ENSG00000157851;ENSG00000139800;ENSG00000163497;ENSG00000182968;ENSG00000078328;ENSG00000178235;ENSG00000018236;ENSG00000146013;ENSG00000184486;ENSG00000152954;ENSG00000141433;ENSG00000170381;ENSG00000140557;ENSG00000125851;ENSG00000188763;ENSG00000164434;ENSG00000081479;ENSG00000075043;ENSG00000119125;ENSG00000134121…	ASCL1;OTP;ZIC2;NELL1;SOX11;DPYSL5;ZIC5;FEV;SOX1;RBFOX1;SLITRK1;CNTN1;GFRA3;POU3F2;NRSN1;ADCYAP1;SEMA3E;ST8SIA2;PCSK2;FZD9;FABP7;LRP2;KCNQ2;GDA;CHL1;MYT1L;RET;GAP43;EPHA8;CHRNA3;SEMA3D;CER1;GRIK1;DCLK1;CNTN6;GNG8;ERBB4;SHOX2;NRG1;PTF1A;SLC1A2;GLRB;ROBO2;SCN2A;PCDHA4;LPPR1;GPER1;NTF3;EFNA5;DCDC2;FGF14;SRRM4;TUBB2B;NRN1;JAG1;INA;MAB21L2;INSC;HES6;EFNB3;ALK;DPF1;GAS7;ADORA1;PTN;CHD5;DAB1;NTRK2;NAV3;P…	-0.401036163159993;-0.685952651079917;-0.306407807427014;-0.31473741668986;0.202713726359981;-0.267238675657416;-0.357444393123738;0.748276143489913;-0.386550170663687;-0.240219208842419;0.703753988732828;0.488863740720454;-0.305137965136854;-0.212905835986212;0.233393707154205;0.444140350587129;0.450236015852516;0.248005508062615;-0.626578184918802;-0.461174001203461;-0.455811943530748;0.4391123…
GO:0007599	hemostasis	0.0409278	ENSG00000140093;ENSG00000171564;ENSG00000198734;ENSG00000171560;ENSG00000197249;ENSG00000115718;ENSG00000171557;ENSG00000057593;ENSG00000126218;ENSG00000164344;ENSG00000105825;ENSG00000099937;ENSG00000117525;ENSG00000101000;ENSG00000178732	SERPINA10;FGB;F5;FGA;SERPINA1;PROC;FGG;F7;F10;KLKB1;TFPI2;SERPIND1;F3;PROCR;GP5	0.336873949656383;0.704437835129701;0.253961814167377;0.671423532973087;0.3028298583262;0.280480378120773;0.24996525253257;0.318405418641933;0.426539873467018;-0.254057467335996;-0.221349145744802;0.224984377341843;0.349296793865879;0.7057215524502;0.290767933821658
GO:0005819	spindle	0.0409278	ENSG00000188175;ENSG00000155816;ENSG00000099365;ENSG00000140623;ENSG00000138778;ENSG00000112029	HEPACAM2;FMN2;STX1B;SEPT12;CENPE;FBXO5	-0.309595853737321;0.185420072637345;-0.305881129840735;0.296819276721095;-0.369345248565679;-0.202554531684782
GO:0050877	nervous system process	0.0425027	ENSG00000113327;ENSG00000146276;ENSG00000141837;ENSG00000151834;ENSG00000101204;ENSG00000166862;ENSG00000182256;ENSG00000163285;ENSG00000080644;ENSG00000145451;ENSG00000163288;ENSG00000117971;ENSG00000109158;ENSG00000094755;ENSG00000109738;ENSG00000022355;ENSG00000175344;ENSG00000166664	GABRG2;GABRR1;CACNA1A;GABRA2;CHRNA4;CACNG2;GABRG3;GABRG1;CHRNA3;GLRA3;GABRB1;CHRNB4;GABRA4;GABRP;GLRB;GABRA1;CHRNA7;CHRFAM7A	0.274189618626463;-0.594499200302401;-0.374573304791184;-0.447521640508249;-0.536650893545605;-0.359918658536973;-0.265375493324174;-0.29722335397407;-0.420358878123932;0.285945938076941;0.166853898021374;-0.240830592607052;-0.220475084237367;-0.233031336844897;0.295636403024388;0.31803255970059;0.323541928335582;0.255121620435585
GO:0007043	cell-cell junction assembly	0.0433334	ENSG00000079112;ENSG00000040731;ENSG00000113100;ENSG00000145526;ENSG00000150394;ENSG00000169862;ENSG00000128536;ENSG00000071991;ENSG00000149654;ENSG00000012504;ENSG00000101542;ENSG00000170558;ENSG00000179242;ENSG00000184363;ENSG00000124215;ENSG00000057294	CDH17;CDH10;CDH9;CDH18;CDH8;CTNND2;CDHR3;CDH19;CDH22;NR1H4;CDH20;CDH2;CDH4;PKP3;CDH26;PKP2	0.316055565421387;0.621041872039418;-0.283815825833563;-0.267130506191134;0.453853895111424;-0.459926610646854;-0.229647110106432;-0.345655239244681;-0.527965935907578;0.310173437719433;-0.230291968681586;-0.402450737556659;0.390547217352148;-0.204301522773993;0.619259106066261;-0.382429445495603
GO:0051968	positive regulation of synaptic transmission, glutamatergic	0.0449184	ENSG00000189056;ENSG00000141433;ENSG00000116147;ENSG00000166862;ENSG00000075461;ENSG00000169071;ENSG00000105605;ENSG00000006116;ENSG00000162105;ENSG00000146648;ENSG00000073756;ENSG00000184845;ENSG00000142408	RELN;ADCYAP1;TNR;CACNG2;CACNG4;ROR2;CACNG7;CACNG3;SHANK2;EGFR;PTGS2;DRD1;CACNG8	-0.688773736405043;0.444140350587129;-0.430370705230682;-0.359918658536973;0.3318906101829;-0.630937470253844;0.365948504172641;-0.244343955892431;0.228679862655628;-0.336927259640545;-0.228544286894582;-0.215779897440612;0.459880503550073
kegg_id	kegg_name	q_value	signif_correlations_ensembl_ids	signif_correlations_gene_names	correlations_with_LF
hsa:00830	Retinol metabolism	3.30216e-06	ENSG00000139988;ENSG00000165092;ENSG00000196620;ENSG00000172955;ENSG00000121207;ENSG00000135220;ENSG00000187758;ENSG00000106258;ENSG00000138115;ENSG00000171234;ENSG00000156096;ENSG00000135697;ENSG00000197888;ENSG00000138356;ENSG00000003137;ENSG00000138109;ENSG00000160870;ENSG00000095596;ENSG00000248144;ENSG00000167600;ENSG00000213759	RDH12;ALDH1A1;UGT2B15;ADH6;LRAT;UGT2A3;ADH1A;CYP3A5;CYP2C8;UGT2B7;UGT2B4;BCMO1;UGT2B17;AOX1;CYP26B1;CYP2C9;CYP3A7;CYP26A1;ADH1C;CYP2S1;UGT2B11	-0.170039207518817;0.298824850159056;0.846933178993938;0.374706648270052;0.639151238627722;0.833427304464592;-0.272889939216676;0.173934376104181;0.482272200171635;0.820311084576435;0.563941421531464;0.647559777932192;0.652199964324467;0.549988104504717;-0.193016749195805;0.391394396428251;0.216634669170605;-0.187078471052962;0.228193927133522;0.19074143894096;0.786165321365809
hsa:00982	Drug metabolism - cytochrome P450	0.00233868	ENSG00000196620;ENSG00000172955;ENSG00000135220;ENSG00000187758;ENSG00000106258;ENSG00000138115;ENSG00000171234;ENSG00000243955;ENSG00000156096;ENSG00000197888;ENSG00000165841;ENSG00000138356;ENSG00000138109;ENSG00000130649;ENSG00000184254;ENSG00000131781;ENSG00000248144;ENSG00000213759;ENSG00000134202	UGT2B15;ADH6;UGT2A3;ADH1A;CYP3A5;CYP2C8;UGT2B7;GSTA1;UGT2B4;UGT2B17;CYP2C19;AOX1;CYP2C9;CYP2E1;ALDH1A3;FMO5;ADH1C;UGT2B11;GSTM3	0.846933178993938;0.374706648270052;0.833427304464592;-0.272889939216676;0.173934376104181;0.482272200171635;0.820311084576435;0.23575939215561;0.563941421531464;0.652199964324467;0.426801316322964;0.549988104504717;0.391394396428251;-0.359709137221264;-0.176300386638055;-0.178601397816385;0.228193927133522;0.786165321365809;-0.268544786087179
hsa:05204	Chemical carcinogenesis	0.00233868	ENSG00000196620;ENSG00000172955;ENSG00000135220;ENSG00000187758;ENSG00000106258;ENSG00000138115;ENSG00000171234;ENSG00000151632;ENSG00000243955;ENSG00000156096;ENSG00000197888;ENSG00000138061;ENSG00000165841;ENSG00000073756;ENSG00000138109;ENSG00000175344;ENSG00000130649;ENSG00000160870;ENSG00000184254;ENSG00000248144;ENSG00000213759;ENSG00000134202	UGT2B15;ADH6;UGT2A3;ADH1A;CYP3A5;CYP2C8;UGT2B7;AKR1C2;GSTA1;UGT2B4;UGT2B17;CYP1B1;CYP2C19;PTGS2;CYP2C9;CHRNA7;CYP2E1;CYP3A7;ALDH1A3;ADH1C;UGT2B11;GSTM3	0.846933178993938;0.374706648270052;0.833427304464592;-0.272889939216676;0.173934376104181;0.482272200171635;0.820311084576435;0.247530494464505;0.23575939215561;0.563941421531464;0.652199964324467;-0.224599773291131;0.426801316322964;-0.228544286894582;0.391394396428251;0.323541928335582;-0.359709137221264;0.216634669170605;-0.176300386638055;0.228193927133522;0.786165321365809;-0.268544786087179
hsa:00140	Steroid hormone biosynthesis	0.00802414	ENSG00000196620;ENSG00000135220;ENSG00000198610;ENSG00000106258;ENSG00000171234;ENSG00000151632;ENSG00000196139;ENSG00000156096;ENSG00000197888;ENSG00000138061;ENSG00000088002;ENSG00000086696;ENSG00000130649;ENSG00000160870;ENSG00000231852;ENSG00000213759	UGT2B15;UGT2A3;AKR1C4;CYP3A5;UGT2B7;AKR1C2;AKR1C3;UGT2B4;UGT2B17;CYP1B1;SULT2B1;HSD17B2;CYP2E1;CYP3A7;CYP21A2;UGT2B11	0.846933178993938;0.833427304464592;0.464442491651365;0.173934376104181;0.820311084576435;0.247530494464505;0.401587487577705;0.563941421531464;0.652199964324467;-0.224599773291131;-0.180658257125059;0.533828469521964;-0.359709137221264;0.216634669170605;0.246988032013787;0.786165321365809
hsa:04978	Mineral absorption	0.0115442	ENSG00000125144;ENSG00000174502;ENSG00000205358;ENSG00000205364;ENSG00000198417;ENSG00000018625;ENSG00000137731;ENSG00000205362;ENSG00000169715;ENSG00000187193;ENSG00000183023;ENSG00000111424;ENSG00000174358;ENSG00000100292;ENSG00000125148	MT1G;SLC26A9;MT1H;MT1M;MT1F;ATP1A2;FXYD2;MT1A;MT1E;MT1X;SLC8A1;VDR;SLC6A19;HMOX1;MT2A	-0.593139945390887;-0.40897045670295;-0.377138265156207;-0.475908981735707;-0.349188092934968;-0.404861395127643;-0.330930421562005;-0.367213678119044;-0.302345361695706;-0.388798791484663;-0.280141099434136;0.604114206257771;-0.171039130185521;0.192536328369477;-0.299118758960783
hsa:05323	Rheumatoid arthritis	0.0115442	ENSG00000116039;ENSG00000120659;ENSG00000141655;ENSG00000110944;ENSG00000112115;ENSG00000137462	ATP6V1B1;TNFSF11;TNFRSF11A;IL23A;IL17A;TLR2	-0.215826667211884;0.306125699496277;-0.239959270406704;-0.182086102044595;-0.194479183816487;0.245151578787086
hsa:00983	Drug metabolism - other enzymes	0.0141476	ENSG00000196620;ENSG00000135220;ENSG00000171234;ENSG00000243955;ENSG00000156096;ENSG00000197888;ENSG00000130649;ENSG00000025708;ENSG00000100024;ENSG00000213759;ENSG00000134202	UGT2B15;UGT2A3;UGT2B7;GSTA1;UGT2B4;UGT2B17;CYP2E1;TYMP;UPB1;UGT2B11;GSTM3	0.846933178993938;0.833427304464592;0.820311084576435;0.23575939215561;0.563941421531464;0.652199964324467;-0.359709137221264;0.289757617813159;-0.296842837302424;0.786165321365809;-0.268544786087179
hsa:04612	Antigen processing and presentation	0.0141476	ENSG00000205809;ENSG00000179583	KLRC2;CIITA	0.17547830510199;0.181543344887875
hsa:04979	Cholesterol metabolism	0.0141476	ENSG00000091583;ENSG00000132855;ENSG00000081479;ENSG00000175445;ENSG00000101670;ENSG00000169174;ENSG00000167780;ENSG00000166035;ENSG00000167772;ENSG00000143921;ENSG00000130203	APOH;ANGPTL3;LRP2;LPL;LIPG;PCSK9;SOAT2;LIPC;ANGPTL4;ABCG8;APOE	0.35516106358708;0.690855684916655;0.439112358715485;-0.660317710277142;-0.327014215900196;0.302233980225696;0.437147433144697;-0.253257557036571;0.199314027656111;-0.180686680553511;-0.319021469237496
hsa:05152	Tuberculosis	0.0141476	ENSG00000171791;ENSG00000111424;ENSG00000203747;ENSG00000140678;ENSG00000110944;ENSG00000179583;ENSG00000137462;ENSG00000169896;ENSG00000174125;ENSG00000070808	BCL2;VDR;FCGR3A;ITGAX;IL23A;CIITA;TLR2;ITGAM;TLR1;CAMK2A	-0.185927557890754;0.604114206257771;0.180841085672547;0.191621547665119;-0.182086102044595;0.181543344887875;0.245151578787086;0.178528185617625;0.245171400259796;-0.370749417981293
hsa:05164	Influenza A	0.0197072	ENSG00000166501;ENSG00000179583;ENSG00000137033	PRKCB;CIITA;IL33	-0.209846770242321;0.181543344887875;-0.258007960117575
hsa:05332	Graft-versus-host disease	0.0197072
hsa:04060	Cytokine-cytokine receptor interaction	0.0209524	ENSG00000138696;ENSG00000113494;ENSG00000156234;ENSG00000152785;ENSG00000016402;ENSG00000143869;ENSG00000101144;ENSG00000145824;ENSG00000115598;ENSG00000142677;ENSG00000143184;ENSG00000164761;ENSG00000123612;ENSG00000172156;ENSG00000139193;ENSG00000122641;ENSG00000120659;ENSG00000119535;ENSG00000125845;ENSG00000141655;ENSG00000134259;ENSG00000110944;ENSG00000064300;ENSG00000106178;ENSG00000112115…	BMPR1B;PRLR;CXCL13;BMP3;IL20RA;GDF7;BMP7;CXCL14;IL1RL2;IL22RA1;XCL1;TNFRSF11B;ACVR1C;CCL11;CD27;INHBA;TNFSF11;CSF3R;BMP2;TNFRSF11A;NGF;IL23A;NGFR;CCL24;IL17A;IL1R2;IL33;GHR;IL17C;CX3CR1;TNFSF14;IL6R;ACKR3	-0.212359245226609;0.357032030086612;0.403155579915471;-0.323069862322881;-0.38176535981264;0.294858912582935;-0.289443842572405;0.377024145582196;-0.378428919898849;0.560219260312758;-0.179909046223162;-0.587832481128432;-0.403813651518129;0.252925484281475;0.166813214522146;-0.239634388219903;0.306125699496277;0.216481986375252;0.232545927588591;-0.239959270406704;-0.299717930315738;-0.18208610…
hsa:04080	Neuroactive ligand-receptor interaction	0.0209524	ENSG00000121853;ENSG00000113327;ENSG00000146276;ENSG00000215644;ENSG00000185231;ENSG00000149295;ENSG00000082556;ENSG00000151834;ENSG00000169836;ENSG00000101204;ENSG00000163873;ENSG00000144891;ENSG00000152578;ENSG00000113494;ENSG00000182256;ENSG00000163285;ENSG00000179603;ENSG00000162009;ENSG00000080293;ENSG00000173080;ENSG00000080644;ENSG00000198822;ENSG00000145451;ENSG00000171189;ENSG00000179546…	GHSR;GABRG2;GABRR1;GCGR;MC2R;DRD2;OPRK1;GABRA2;TACR3;CHRNA4;GRIK3;AGTR1;GRIA4;PRLR;GABRG3;GABRG1;GRM8;SSTR5;SCTR;RXFP4;CHRNA3;GRM3;GLRA3;GRIK1;HTR1D;GABRB1;TAAR1;MC5R;PRLHR;CNR1;CCKBR;SSTR2;GRID2;CHRNB4;OPRD1;GABRA4;GABRP;HTR2A;NPFFR2;GLRB;GRM2;LPAR3;PTH2R;CHRM4;GRM5;CRHR1;GABRA1;NPFFR1;GPR156;GABBR2;ADRB1;GHRHR;ADCYAP1R1;GRIN3A;MTNR1B;GRIN2C;ADRA2A;CTSG;ADORA1;MCHR1;CALCR;CHRNA7;CHRM3;NMUR2;THRB…	-0.578028241521034;0.274189618626463;-0.594499200302401;-0.187402208124647;0.843203136497097;-0.379453893908043;-0.339100041035608;-0.447521640508249;-0.297808730531193;-0.536650893545605;-0.40744216845765;0.391552084733322;0.594187223949911;0.357032030086612;-0.265375493324174;-0.29722335397407;-0.57590706649175;-0.236863066978113;-0.473692730522197;0.339843252441574;-0.420358878123932;-0.378099…
hsa:05167	Kaposi sarcoma-associated herpesvirus infection	0.0209524	ENSG00000167414;ENSG00000096433;ENSG00000073756;ENSG00000105851;ENSG00000127588	GNG8;ITPR3;PTGS2;PIK3CG;GNG13	-0.182176814051748;-0.18278045785158;-0.228544286894582;0.23905489871169;0.228393540140149
hsa:04920	Adipocytokine signaling pathway	0.0211604	ENSG00000124253;ENSG00000122585;ENSG00000143171;ENSG00000115138;ENSG00000131482;ENSG00000159723;ENSG00000065675;ENSG00000109819;ENSG00000103740	PCK1;NPY;RXRG;POMC;G6PC;AGRP;PRKCQ;PPARGC1A;ACSBG1	-0.318639489604549;-0.309482328456704;-0.416426474351885;-0.486424528298878;-0.355122354995964;-0.453979010028552;-0.403589659940616;0.26451143781583;-0.248543775057007
hsa:04657	IL-17 signaling pathway	0.0223059	ENSG00000172156;ENSG00000073756;ENSG00000112115;ENSG00000124391	CCL11;PTGS2;IL17A;IL17C	0.252925484281475;-0.228544286894582;-0.194479183816487;-0.290471886476129
hsa:04110	Cell cycle	0.0238803	ENSG00000133101;ENSG00000118971;ENSG00000123080;ENSG00000129757;ENSG00000214102;ENSG00000183765	CCNA1;CCND2;CDKN2C;CDKN1C;WEE2;CHEK2	0.228792608571075;-0.31497294077716;-0.19577562812568;0.197724268168313;-0.563410101926468;0.170127148516264
hsa:05033	Nicotine addiction	0.0238803	ENSG00000101438;ENSG00000113327;ENSG00000146276;ENSG00000141837;ENSG00000151834;ENSG00000101204;ENSG00000152578;ENSG00000182256;ENSG00000163285;ENSG00000163288;ENSG00000109158;ENSG00000094755;ENSG00000022355;ENSG00000179520;ENSG00000198785;ENSG00000161509;ENSG00000175344;ENSG00000273079	SLC32A1;GABRG2;GABRR1;CACNA1A;GABRA2;CHRNA4;GRIA4;GABRG3;GABRG1;GABRB1;GABRA4;GABRP;GABRA1;SLC17A8;GRIN3A;GRIN2C;CHRNA7;GRIN2B	-0.459920359299188;0.274189618626463;-0.594499200302401;-0.374573304791184;-0.447521640508249;-0.536650893545605;0.594187223949911;-0.265375493324174;-0.29722335397407;0.166853898021374;-0.220475084237367;-0.233031336844897;0.31803255970059;0.254054956543653;-0.282270471737554;-0.228885359762674;0.323541928335582;-0.208113946196588
hsa:05140	Leishmaniasis	0.0238803	ENSG00000166501;ENSG00000073756;ENSG00000203747;ENSG00000137462;ENSG00000169896	PRKCB;PTGS2;FCGR3A;TLR2;ITGAM	-0.209846770242321;-0.228544286894582;0.180841085672547;0.245151578787086;0.178528185617625
hsa:05330	Allograft rejection	0.0238803
hsa:00980	Metabolism of xenobiotics by cytochrome P450	0.0283755	ENSG00000196620;ENSG00000172955;ENSG00000135220;ENSG00000187758;ENSG00000106258;ENSG00000171234;ENSG00000243955;ENSG00000156096;ENSG00000197888;ENSG00000138061;ENSG00000138109;ENSG00000130649;ENSG00000184254;ENSG00000248144;ENSG00000167600;ENSG00000213759;ENSG00000134202	UGT2B15;ADH6;UGT2A3;ADH1A;CYP3A5;UGT2B7;GSTA1;UGT2B4;UGT2B17;CYP1B1;CYP2C9;CYP2E1;ALDH1A3;ADH1C;CYP2S1;UGT2B11;GSTM3	0.846933178993938;0.374706648270052;0.833427304464592;-0.272889939216676;0.173934376104181;0.820311084576435;0.23575939215561;0.563941421531464;0.652199964324467;-0.224599773291131;0.391394396428251;-0.359709137221264;-0.176300386638055;0.228193927133522;0.19074143894096;0.786165321365809;-0.268544786087179
hsa:04145	Phagosome	0.0283755	ENSG00000089250;ENSG00000173391;ENSG00000113296;ENSG00000137285;ENSG00000104833;ENSG00000116039;ENSG00000133661;ENSG00000203747;ENSG00000137462;ENSG00000169896	NOS1;OLR1;THBS4;TUBB2B;TUBB4A;ATP6V1B1;SFTPD;FCGR3A;TLR2;ITGAM	-0.331812232598621;0.175411749822911;-0.377184903552458;-0.487527465531376;0.19374781647337;-0.215826667211884;-0.216186793988558;0.180841085672547;0.245151578787086;0.178528185617625
hsa:04640	Hematopoietic cell lineage	0.0298985	ENSG00000026508;ENSG00000119535;ENSG00000010278;ENSG00000104894;ENSG00000115590;ENSG00000169896;ENSG00000166825;ENSG00000178732;ENSG00000160712	CD44;CSF3R;CD9;CD37;IL1R2;ITGAM;ANPEP;GP5;IL6R	-0.549721261959769;0.216481986375252;-0.729725171356434;0.360178364702666;0.470503365829992;0.178528185617625;0.169476220723565;0.290767933821658;0.24722086310132
hsa:04659	Th17 cell differentiation	0.0298985	ENSG00000143171;ENSG00000065675;ENSG00000110944;ENSG00000112115;ENSG00000160712	RXRG;PRKCQ;IL23A;IL17A;IL6R	-0.416426474351885;-0.403589659940616;-0.182086102044595;-0.194479183816487;0.24722086310132
hsa:04672	Intestinal immune network for IgA production	0.0298985
hsa:04940	Type I diabetes mellitus	0.0298985	ENSG00000136750;ENSG00000109472	GAD2;CPE	-0.265074230437036;-0.292262600274991
hsa:05320	Autoimmune thyroid disease	0.0344509	ENSG00000115705	TPO	-0.319704
hsa:04114	Oocyte meiosis	0.0391538	ENSG00000096433;ENSG00000121281;ENSG00000164742;ENSG00000140443;ENSG00000082175;ENSG00000112029;ENSG00000070808	ITPR3;ADCY7;ADCY1;IGF1R;PGR;FBXO5;CAMK2A	-0.18278045785158;0.21342427481278;-0.418646269233651;0.248046836617067;0.289035752530251;-0.202554531684782;-0.370749417981293
hsa:04660	T cell receptor signaling pathway	0.0391538	ENSG00000065675;ENSG00000198286;ENSG00000172575	PRKCQ;CARD11;RASGRP1	-0.403589659940616;0.193461835696043;-0.297481085597632
Associations with MOFA LNET+SCLC, Latent Factor 2
go_id	go_name	q_value	signif_correlations_ensembl_ids	signif_correlations_gene_names	correlations_with_LF
GO:0007049	cell cycle	3.10794e-33	ENSG00000188175;ENSG00000165891;ENSG00000147889;ENSG00000186185;ENSG00000126787;ENSG00000078900;ENSG00000105255;ENSG00000066279;ENSG00000092853;ENSG00000165304;ENSG00000007968;ENSG00000129173;ENSG00000148773;ENSG00000117724;ENSG00000123485;ENSG00000152669;ENSG00000198797;ENSG00000237649;ENSG00000080986;ENSG00000133101;ENSG00000175063;ENSG00000088325;ENSG00000117399;ENSG00000234602;ENSG00000101447…	HEPACAM2;E2F7;CDKN2A;KIF18B;DLGAP5;TP73;FSD1;ASPM;CLSPN;MELK;E2F2;E2F8;MKI67;CENPF;HJURP;CCNO;BRINP2;KIFC1;NDC80;CCNA1;UBE2C;TPX2;CDC20;MCIDAS;FAM83D;NEK2;CEP55;TICRR;CCNB2;PPP1R1C;BIRC5;CENPA;AURKB;FAM64A;NUF2;FOXM1;BUB1;SKA1;GPER1;KIF23;CDC45;ESCO2;KLK10;NCAPH;NUSAP1;SKA3;ANLN;CDC6;CASC5;CDCA2;CDCA5;CDC25C;PLK1;GAS2;KIF2C;GSG2;CIT;SGOL1;E2F1;BUB1B;C11orf82;PTTG1;MCM2;CGREF1;SPC24;NCAPG;CDK1;SPA…	0.709918307005329;0.946169599595533;0.839097547632984;0.93447237885639;0.93768270765478;0.88304655174491;0.794136807028287;0.930266545942603;0.950971445350915;0.931384591982236;0.942244655119509;0.939850726594023;0.916079135187903;0.933463079155752;0.913160709085656;0.688001053119946;0.344858826512148;0.942266687183084;0.921012489142563;0.674180922357027;0.880872729301455;0.935279503346147;0.9167…
GO:0051301	cell division	4.0331e-25	ENSG00000188175;ENSG00000186185;ENSG00000105255;ENSG00000066279;ENSG00000164649;ENSG00000117724;ENSG00000152669;ENSG00000237649;ENSG00000080986;ENSG00000133101;ENSG00000175063;ENSG00000088325;ENSG00000117399;ENSG00000101447;ENSG00000117650;ENSG00000118193;ENSG00000138180;ENSG00000157456;ENSG00000150722;ENSG00000089685;ENSG00000115163;ENSG00000178999;ENSG00000129195;ENSG00000143228;ENSG00000169679…	HEPACAM2;KIF18B;FSD1;ASPM;CDCA7L;CENPF;CCNO;KIFC1;NDC80;CCNA1;UBE2C;TPX2;CDC20;FAM83D;NEK2;KIF14;CEP55;CCNB2;PPP1R1C;BIRC5;CENPA;AURKB;FAM64A;NUF2;BUB1;SKA1;KIF23;NCAPH;NUSAP1;SKA3;ANLN;CDC6;CASC5;CDCA2;CDCA5;CDC25C;PLK1;KIF2C;CIT;SGOL1;BUB1B;PTTG1;SPC24;NCAPG;CDK1;SPAG5;CDCA8;SPC25;CCNE2;HELLS;CCNA2;TUBA1C;CDC7;CCNE1;CCND2;KIF11;FIGN;PRC1;OIP5;ZWINT;SMC4;RACGAP1;CKS2;TACC3;SAPCD2;KNTC1;ECT2;CDK2…	0.709918307005329;0.93447237885639;0.794136807028287;0.930266545942603;0.905303366354411;0.933463079155752;0.688001053119946;0.942266687183084;0.921012489142563;0.674180922357027;0.880872729301455;0.935279503346147;0.916785729483003;0.922479645006586;0.906287831570247;0.899038660179669;0.886176883098462;0.910217187992716;0.461404189727854;0.891808930521295;0.898301990784628;0.898898843584866;0.88…
GO:0005634	nucleus	1.10552e-14	ENSG00000139352;ENSG00000171540;ENSG00000148584;ENSG00000176165;ENSG00000185002;ENSG00000101076;ENSG00000016082;ENSG00000043355;ENSG00000162992;ENSG00000136944;ENSG00000170689;ENSG00000165973;ENSG00000176887;ENSG00000139800;ENSG00000176769;ENSG00000163497;ENSG00000106689;ENSG00000185686;ENSG00000120068;ENSG00000103316;ENSG00000184672;ENSG00000125144;ENSG00000064655;ENSG00000110680;ENSG00000079112…	ASCL1;OTP;A1CF;FOXG1;RFX6;HNF4A;ISL1;ZIC2;NEUROD1;LMX1B;HOXB9;NELL1;SOX11;ZIC5;TCERG1L;FEV;LHX2;PRAME;HOXB8;CRYM;RALYL;MT1G;EYA2;CALCA;CDH17;RBFOX1;SOX2;NOS1;NKX2-1;AZGP1;SIX3;BARX1;NEUROD4;PAX5;POU4F1;HOXD13;EYA1;POU3F2;SCGN;SALL3;SNTG1;IGF2BP3;GRHL2;CACNA1A;OPRK1;FOXA3;TFAP2B;CALML3;PHACTR3;KRT15;CDCA7;DMRTA2;NHLH2;MYBL2;KRT5;SFN;NEUROG2;CTNNA2;NKX2-2;TACR3;E2F7;TEX15;SOD3;NEUROG3;KRT7;PITX1;FA…	0.69422922244323;-0.568896274488601;-0.819985196703506;0.81822372219965;-0.777664189385766;-0.802153039989801;0.765597625159304;0.71132932427956;0.644240661625081;-0.756309847376991;0.812053269425896;0.751776111015623;0.754269663643998;0.609840859987243;0.611690862799367;-0.272280039370566;0.919149762671017;0.731469049417839;0.675523674741433;-0.434852052352218;0.471580940767355;-0.33970967186801…
GO:0005819	spindle	1.60902e-13	ENSG00000188175;ENSG00000126787;ENSG00000066279;ENSG00000117724;ENSG00000237649;ENSG00000088325;ENSG00000117399;ENSG00000112742;ENSG00000101447;ENSG00000118193;ENSG00000089685;ENSG00000178999;ENSG00000154839;ENSG00000137807;ENSG00000137804;ENSG00000165480;ENSG00000112984;ENSG00000166851;ENSG00000177602;ENSG00000156970;ENSG00000170312;ENSG00000181085;ENSG00000076382;ENSG00000134690;ENSG00000163808…	HEPACAM2;DLGAP5;ASPM;CENPF;KIFC1;TPX2;CDC20;TTK;FAM83D;KIF14;BIRC5;AURKB;SKA1;KIF23;NUSAP1;SKA3;KIF20A;PLK1;GSG2;BUB1B;CDK1;MAPK15;SPAG5;CDCA8;KIF15;PKHD1;SHCBP1;KIF11;PRC1;RACGAP1;TACC3;KNTC1;ECT2;ANKRD53;AURKA;INCENP;CENPE;PSRC1;FBXO5;RCC2;NEDD9;HSPA2	0.709918307005329;0.93768270765478;0.930266545942603;0.933463079155752;0.942266687183084;0.935279503346147;0.916785729483003;0.920187849405057;0.922479645006586;0.899038660179669;0.891808930521295;0.898898843584866;0.885632111656482;0.94089707178163;0.901446200863395;0.925731470271414;0.904328319138419;0.934136733585908;0.927283840634028;0.935462309417266;0.860548434361198;0.673047470312088;0.930…
GO:0000775	chromosome, centromeric region	2.65168e-13	ENSG00000117724;ENSG00000123485;ENSG00000080986;ENSG00000117650;ENSG00000089685;ENSG00000115163;ENSG00000178999;ENSG00000143228;ENSG00000169679;ENSG00000154839;ENSG00000165480;ENSG00000137812;ENSG00000146670;ENSG00000166851;ENSG00000142945;ENSG00000129810;ENSG00000156970;ENSG00000100162;ENSG00000161888;ENSG00000076382;ENSG00000134690;ENSG00000151725;ENSG00000152253;ENSG00000119969;ENSG00000123219…	CENPF;HJURP;NDC80;NEK2;BIRC5;CENPA;AURKB;NUF2;BUB1;SKA1;SKA3;CASC5;CDCA5;PLK1;KIF2C;SGOL1;BUB1B;CENPM;SPC24;SPAG5;CDCA8;MLF1IP;SPC25;HELLS;CENPK;PKHD1;OIP5;ZWINT;SMC1B;DSCC1;KNTC1;CENPW;DYNC1I1;INCENP;SYCP2L;CENPE;MAD2L1;SGOL2;CDT1;RCC2	0.933463079155752;0.913160709085656;0.921012489142563;0.906287831570247;0.891808930521295;0.898301990784628;0.898898843584866;0.910174392174379;0.927376600630067;0.885632111656482;0.925731470271414;0.904252355060486;0.948624402610762;0.934136733585908;0.931167460056077;0.885020451567403;0.935462309417266;0.888771215644268;0.906865571529333;0.930235930157198;0.893439150108086;0.870272088822809;0.7…
GO:0000776	kinetochore	2.93796e-13	ENSG00000117724;ENSG00000080986;ENSG00000112742;ENSG00000117650;ENSG00000089685;ENSG00000115163;ENSG00000178999;ENSG00000143228;ENSG00000169679;ENSG00000154839;ENSG00000165480;ENSG00000137812;ENSG00000121621;ENSG00000166851;ENSG00000142945;ENSG00000129810;ENSG00000156970;ENSG00000100162;ENSG00000161888;ENSG00000076382;ENSG00000151725;ENSG00000152253;ENSG00000123219;ENSG00000122952;ENSG00000184445…	CENPF;NDC80;TTK;NEK2;BIRC5;CENPA;AURKB;NUF2;BUB1;SKA1;SKA3;CASC5;KIF18A;PLK1;KIF2C;SGOL1;BUB1B;CENPM;SPC24;SPAG5;MLF1IP;SPC25;CENPK;ZWINT;KNTC1;CENPW;DYNC1I1;INCENP;CENPE;MAD2L1;SGOL2;CDT1	0.933463079155752;0.921012489142563;0.920187849405057;0.906287831570247;0.891808930521295;0.898301990784628;0.898898843584866;0.910174392174379;0.927376600630067;0.885632111656482;0.925731470271414;0.904252355060486;0.947071485984312;0.934136733585908;0.931167460056077;0.885020451567403;0.935462309417266;0.888771215644268;0.906865571529333;0.930235930157198;0.870272088822809;0.754608042058839;0.8…
GO:0006974	cellular response to DNA damage stimulus	3.77757e-13	ENSG00000064655;ENSG00000104313;ENSG00000165891;ENSG00000133863;ENSG00000141682;ENSG00000174371;ENSG00000078900;ENSG00000092853;ENSG00000131747;ENSG00000136492;ENSG00000140534;ENSG00000065328;ENSG00000111206;ENSG00000140451;ENSG00000187741;ENSG00000109674;ENSG00000163599;ENSG00000143476;ENSG00000112319;ENSG00000085999;ENSG00000051341;ENSG00000164611;ENSG00000181085;ENSG00000171791;ENSG00000154920…	EYA2;EYA1;E2F7;TEX15;PMAIP1;EXO1;TP73;CLSPN;TOP2A;BRIP1;TICRR;MCM10;FOXM1;PIF1;FANCA;NEIL3;CTLA4;DTL;EYA4;RAD54L;POLQ;PTTG1;MAPK15;BCL2;EME1;BLM;BRCA2;XRCC2;RBM24;RAD51AP1;EGLN3;MB21D1;UBE2T;BARD1;CDK2;KIAA0101;PARPBP;NPAS2;FANCI;SLFN11;POLE;CHEK2;RAD51;MAEL;CHAF1B;DNA2;MNDA;BATF;DDX11;EID3;CHEK1;WDR76	0.919086061746117;0.86668816515838;0.946169599595533;0.374877670731924;0.91849866684242;0.952070949599959;0.88304655174491;0.950971445350915;0.929099214144465;0.944150778997433;0.886290648248849;0.929352292236398;0.918707401059698;0.909349377409589;0.949324043639627;0.901508984736496;0.742155663293239;0.951613883213344;0.383098062622404;0.940353509056291;0.9374182547594;0.878782257351592;0.673047…
GO:0003677	DNA binding	1.25492e-12	ENSG00000139352;ENSG00000171540;ENSG00000176165;ENSG00000185002;ENSG00000101076;ENSG00000016082;ENSG00000043355;ENSG00000162992;ENSG00000136944;ENSG00000170689;ENSG00000176887;ENSG00000139800;ENSG00000163497;ENSG00000106689;ENSG00000120068;ENSG00000181449;ENSG00000136352;ENSG00000138083;ENSG00000131668;ENSG00000123307;ENSG00000196092;ENSG00000152192;ENSG00000128714;ENSG00000184486;ENSG00000256463…	ASCL1;OTP;FOXG1;RFX6;HNF4A;ISL1;ZIC2;NEUROD1;LMX1B;HOXB9;SOX11;ZIC5;FEV;LHX2;HOXB8;SOX2;NKX2-1;SIX3;BARX1;NEUROD4;PAX5;POU4F1;HOXD13;POU3F2;SALL3;GRHL2;FOXA3;TFAP2B;DMRTA2;NHLH2;MYBL2;NEUROG2;NKX2-2;E2F7;NEUROG3;PITX1;SIM1;DLX6;PRDM13;T;SALL1;CDKN2A;EMX1;ZIC1;ALB;TFCP2L1;SOX21;DLX1;SP8;MYT1L;FOXI1;FOXP2;HOXC10;MYB;MYCL;FOXN4;DMRT2;HOXD11;TFAP2C;PAX9;LIN28B;HNF4G;DMRTA1;HOXA10;EXO1;POU3F3;DLX2;TP7…	0.69422922244323;-0.568896274488601;0.81822372219965;-0.777664189385766;-0.802153039989801;0.765597625159304;0.71132932427956;0.644240661625081;-0.756309847376991;0.812053269425896;0.754269663643998;0.609840859987243;-0.272280039370566;0.919149762671017;0.675523674741433;0.775704945902353;0.454431693643628;0.770378869831863;0.495625539781068;0.689413273858569;0.80402382198643;0.858879927378053;0.…
GO:0000777	condensed chromosome kinetochore	4.0426e-12	ENSG00000117724;ENSG00000123485;ENSG00000080986;ENSG00000117650;ENSG00000089685;ENSG00000115163;ENSG00000143228;ENSG00000169679;ENSG00000154839;ENSG00000165480;ENSG00000137812;ENSG00000166851;ENSG00000142945;ENSG00000129810;ENSG00000156970;ENSG00000100162;ENSG00000161888;ENSG00000076382;ENSG00000151725;ENSG00000152253;ENSG00000123219;ENSG00000122952;ENSG00000184445;ENSG00000203760;ENSG00000158560…	CENPF;HJURP;NDC80;NEK2;BIRC5;CENPA;NUF2;BUB1;SKA1;SKA3;CASC5;PLK1;KIF2C;SGOL1;BUB1B;CENPM;SPC24;SPAG5;MLF1IP;SPC25;CENPK;ZWINT;KNTC1;CENPW;DYNC1I1;INCENP;CENPE;MAD2L1;SGOL2;CDT1	0.933463079155752;0.913160709085656;0.921012489142563;0.906287831570247;0.891808930521295;0.898301990784628;0.910174392174379;0.927376600630067;0.885632111656482;0.925731470271414;0.904252355060486;0.934136733585908;0.931167460056077;0.885020451567403;0.935462309417266;0.888771215644268;0.906865571529333;0.930235930157198;0.870272088822809;0.754608042058839;0.880348408149262;0.911311375515735;0.9…
GO:0006281	DNA repair	6.4564e-12	ENSG00000064655;ENSG00000104313;ENSG00000101204;ENSG00000133863;ENSG00000174371;ENSG00000092853;ENSG00000136492;ENSG00000140534;ENSG00000111206;ENSG00000140451;ENSG00000187741;ENSG00000109674;ENSG00000112319;ENSG00000085999;ENSG00000051341;ENSG00000164611;ENSG00000170312;ENSG00000154920;ENSG00000197299;ENSG00000139618;ENSG00000100206;ENSG00000196584;ENSG00000111247;ENSG00000175643;ENSG00000077152…	EYA2;EYA1;CHRNA4;TEX15;EXO1;CLSPN;BRIP1;TICRR;FOXM1;PIF1;FANCA;NEIL3;EYA4;RAD54L;POLQ;PTTG1;CDK1;EME1;BLM;BRCA2;DMC1;XRCC2;RAD51AP1;RMI2;UBE2T;BARD1;CDK2;KIAA0101;PARPBP;FANCI;POLE;CHEK2;RAD51;CHAF1B;DNA2;RECQL4;DDX11;EID3;CHEK1	0.919086061746117;0.86668816515838;-0.335675835306672;0.374877670731924;0.952070949599959;0.950971445350915;0.944150778997433;0.886290648248849;0.918707401059698;0.909349377409589;0.949324043639627;0.901508984736496;0.383098062622404;0.940353509056291;0.9374182547594;0.878782257351592;0.860548434361198;0.911650691592669;0.932106967197477;0.921400732968969;0.71360674310493;0.938528252290488;0.9093…
GO:0007059	chromosome segregation	2.22925e-11	ENSG00000131747;ENSG00000117724;ENSG00000135476;ENSG00000123485;ENSG00000080986;ENSG00000117650;ENSG00000089685;ENSG00000143228;ENSG00000169679;ENSG00000154839;ENSG00000171320;ENSG00000165480;ENSG00000137812;ENSG00000142945;ENSG00000129810;ENSG00000164611;ENSG00000076382;ENSG00000152253;ENSG00000104147;ENSG00000203760;ENSG00000119408;ENSG00000149503;ENSG00000138778;ENSG00000163535;ENSG00000167513…	TOP2A;CENPF;ESPL1;HJURP;NDC80;NEK2;BIRC5;NUF2;BUB1;SKA1;ESCO2;SKA3;CASC5;KIF2C;SGOL1;PTTG1;SPAG5;SPC25;OIP5;CENPW;NEK6;INCENP;CENPE;SGOL2;CDT1;RCC1	0.929099214144465;0.933463079155752;0.888616296312961;0.913160709085656;0.921012489142563;0.906287831570247;0.891808930521295;0.910174392174379;0.927376600630067;0.885632111656482;0.92115988310808;0.925731470271414;0.904252355060486;0.931167460056077;0.885020451567403;0.878782257351592;0.930235930157198;0.754608042058839;0.895726125418793;0.87051641418516;0.615000854171392;0.902748854952169;0.700…
GO:0006260	DNA replication	1.77674e-10	ENSG00000174371;ENSG00000092853;ENSG00000136492;ENSG00000140534;ENSG00000171848;ENSG00000065328;ENSG00000140451;ENSG00000093009;ENSG00000143476;ENSG00000094804;ENSG00000051341;ENSG00000073111;ENSG00000101003;ENSG00000170312;ENSG00000091651;ENSG00000197299;ENSG00000097046;ENSG00000085840;ENSG00000175643;ENSG00000147862;ENSG00000136982;ENSG00000076003;ENSG00000138376;ENSG00000123374;ENSG00000166803…	EXO1;CLSPN;BRIP1;TICRR;RRM2;MCM10;PIF1;CDC45;DTL;CDC6;POLQ;MCM2;GINS1;CDK1;ORC6;BLM;CDC7;ORC1;RMI2;NFIB;DSCC1;MCM6;BARD1;CDK2;KIAA0101;POLE;CHAF1B;RFC4;MCM4;GINS2;GINS4;DNA2;RECQL4;DDX11;CDT1;CHEK1	0.952070949599959;0.950971445350915;0.944150778997433;0.886290648248849;0.892782530195481;0.929352292236398;0.909349377409589;0.931479319422523;0.951613883213344;0.935435794857126;0.9374182547594;0.944197491057775;0.947178767744938;0.860548434361198;0.91601204139935;0.932106967197477;0.919653954894772;0.915735255286879;0.874915098776842;0.753712698535522;0.907699776481368;0.937574722200274;0.7549…
GO:0005694	chromosome	2.41925e-10	ENSG00000186487;ENSG00000164362;ENSG00000148773;ENSG00000117724;ENSG00000123485;ENSG00000080986;ENSG00000117650;ENSG00000089685;ENSG00000178222;ENSG00000115163;ENSG00000178999;ENSG00000173894;ENSG00000143228;ENSG00000169679;ENSG00000154839;ENSG00000171320;ENSG00000143476;ENSG00000121152;ENSG00000137804;ENSG00000165480;ENSG00000124635;ENSG00000137812;ENSG00000184661;ENSG00000051341;ENSG00000146670…	MYT1L;TERT;MKI67;CENPF;HJURP;NDC80;NEK2;BIRC5;RNF212;CENPA;AURKB;CBX2;NUF2;BUB1;SKA1;ESCO2;DTL;NCAPH;NUSAP1;SKA3;HIST1H2BJ;CASC5;CDCA2;POLQ;CDCA5;PLK1;HIST1H2AG;KIF2C;C14orf39;GSG2;SGOL1;BUB1B;CENPM;SPC24;NCAPG;HIST1H2AI;SPAG5;CDCA8;MLF1IP;SPC25;BLM;HIST1H1D;CENPK;PKHD1;DMC1;HIST1H2BN;OIP5;ZWINT;SMC4;SMC1B;HIST1H2BK;CCDC155;HIST1H4H;KNTC1;MEIOB;CENPW;HIST3H2BB;HIST1H1B;HMGB2;HORMAD1;DYNC1I1;HIST1…	-0.50344206036423;0.751047590239645;0.916079135187903;0.933463079155752;0.913160709085656;0.921012489142563;0.906287831570247;0.891808930521295;-0.244848744515594;0.898301990784628;0.898898843584866;0.859066027583503;0.910174392174379;0.927376600630067;0.885632111656482;0.92115988310808;0.951613883213344;0.93341028427161;0.901446200863395;0.925731470271414;0.604982210239259;0.904252355060486;0.90…
GO:0000278	mitotic cell cycle	4.9688e-10	ENSG00000101057;ENSG00000186185;ENSG00000118513;ENSG00000074211;ENSG00000117724;ENSG00000135476;ENSG00000152669;ENSG00000080986;ENSG00000133101;ENSG00000088325;ENSG00000117650;ENSG00000157456;ENSG00000154839;ENSG00000165480;ENSG00000094804;ENSG00000146670;ENSG00000166851;ENSG00000142945;ENSG00000156475;ENSG00000122966;ENSG00000137285;ENSG00000156970;ENSG00000168078;ENSG00000170312;ENSG00000175305…	MYBL2;KIF18B;MYB;PPP2R2C;CENPF;ESPL1;CCNO;NDC80;CCNA1;TPX2;NEK2;CCNB2;SKA1;SKA3;CDC6;CDCA5;PLK1;KIF2C;PPP2R2B;CIT;TUBB2B;BUB1B;PBK;CDK1;CCNE2;CCNA2;KIF15;TUBA1C;XRCC2;CCNE1;ORC1;CCND2;KIF11;TTYH1;TUBAL3;PKMYT1;RP11-683L23.1;CCNJL;CENPW;AURKA;WEE2;POLE;CCNB1;MYBL1;WEE1;CENPE;CDT1;PRDM5	0.934040366735764;0.93447237885639;0.881758151042338;-0.626352988325909;0.933463079155752;0.888616296312961;0.688001053119946;0.921012489142563;0.674180922357027;0.935279503346147;0.906287831570247;0.910217187992716;0.885632111656482;0.925731470271414;0.935435794857126;0.948624402610762;0.934136733585908;0.931167460056077;-0.821729729121223;0.855103009248328;0.586751698066414;0.935462309417266;0.…
GO:0005654	nucleoplasm	1.97728e-09	ENSG00000148584;ENSG00000106341;ENSG00000168878;ENSG00000101076;ENSG00000016082;ENSG00000162992;ENSG00000170689;ENSG00000120068;ENSG00000064655;ENSG00000181449;ENSG00000089250;ENSG00000136352;ENSG00000196092;ENSG00000152192;ENSG00000104313;ENSG00000083307;ENSG00000170608;ENSG00000008196;ENSG00000087495;ENSG00000144354;ENSG00000101057;ENSG00000125820;ENSG00000165891;ENSG00000103449;ENSG00000147889…	A1CF;PPP1R17;SFTPB;HNF4A;ISL1;NEUROD1;HOXB9;HOXB8;EYA2;SOX2;NOS1;NKX2-1;PAX5;POU4F1;EYA1;GRHL2;FOXA3;TFAP2B;PHACTR3;CDCA7;MYBL2;NKX2-2;E2F7;SALL1;CDKN2A;ITGB6;ELAVL2;HOXC10;MYB;ATP8A2;HOXD11;TFAP2C;SNCAIP;GABRA5;HNF4G;EXO1;TP73;CLSPN;HOXD10;ADH1A;ANXA13;E2F2;E2F8;TOP2A;TERT;PKP1;CENPF;HOXC9;HJURP;FOXD3;BARX2;NDC80;CCNA1;KHDRBS2;UBE2C;FAM131B;TPX2;CDC20;NR1H4;GTSE1;HOXC6;FOXA2;NEK2;PAX3;HOXB2;MYRF…	-0.819985196703506;0.202819898727622;0.465075686291334;-0.802153039989801;0.765597625159304;0.644240661625081;0.812053269425896;0.675523674741433;0.919086061746117;0.775704945902353;0.258087571929908;0.454431693643628;0.80402382198643;0.858879927378053;0.86668816515838;0.772579400442225;-0.575354233266689;0.713891584061027;0.39991631799074;0.929461539983679;0.934040366735764;0.736149507125239;0.9…
GO:0016021	integral component of membrane	2.56424e-09	ENSG00000169903;ENSG00000121853;ENSG00000120903;ENSG00000142484;ENSG00000165970;ENSG00000159248;ENSG00000111262;ENSG00000136110;ENSG00000162989;ENSG00000168484;ENSG00000101438;ENSG00000127325;ENSG00000113327;ENSG00000173702;ENSG00000151952;ENSG00000170091;ENSG00000174469;ENSG00000146276;ENSG00000139209;ENSG00000259417;ENSG00000215644;ENSG00000166589;ENSG00000172461;ENSG00000188175;ENSG00000271824…	TM4SF4;GHSR;CHRNA2;TM4SF5;SLC6A5;GJD2;KCNA1;LECT1;KCNJ3;SFTPC;SLC32A1;BEST3;GABRG2;MUC13;TMEM132D;NSG2;CNTNAP2;GABRR1;SLC38A4;RP11-2E17.1;GCGR;CDH16;FUT9;HEPACAM2;AC009014.3;NKAIN2;SLITRK6;OTOP3;IGSF9;SLC26A9;VSTM2A;CDH17;TRPM8;SYT1;HS3ST4;CDH10;SORCS3;SV2B;LRRTM3;DPP6;SEZ6L;CALY;SLC35D3;GRIN2A;HPN;MC2R;EPHA5;KCNK10;DPP10;LRTM2;CDHR5;TMEM196;DRD2;SORCS1;SMIM6;NRSN1;GRIA1;MS4A8;SLC34A2;KCNA4;CACNA…	-0.832639304851837;-0.708605428942553;-0.899008113312051;-0.763082419946022;0.28037958604961;-0.821710423642077;0.59588187349742;-0.32299113891924;-0.753220748714138;0.180550556484446;-0.417830877463201;0.653490110534049;-0.20788564752625;-0.691430720892163;0.617688049746942;0.449803669336004;0.78388577114418;-0.560628824206443;-0.822151894992047;-0.866388867397561;-0.769771474761025;-0.723653482…
GO:0043565	sequence-specific DNA binding	2.18386e-08	ENSG00000139352;ENSG00000171540;ENSG00000176165;ENSG00000101076;ENSG00000016082;ENSG00000162992;ENSG00000136944;ENSG00000170689;ENSG00000163497;ENSG00000106689;ENSG00000120068;ENSG00000181449;ENSG00000136352;ENSG00000138083;ENSG00000131668;ENSG00000152192;ENSG00000128714;ENSG00000184486;ENSG00000083307;ENSG00000170608;ENSG00000008196;ENSG00000142700;ENSG00000125820;ENSG00000165891;ENSG00000069011…	ASCL1;OTP;FOXG1;HNF4A;ISL1;NEUROD1;LMX1B;HOXB9;FEV;LHX2;HOXB8;SOX2;NKX2-1;SIX3;BARX1;POU4F1;HOXD13;POU3F2;GRHL2;FOXA3;TFAP2B;DMRTA2;NKX2-2;E2F7;PITX1;DLX6;PRDM13;T;EMX1;TFCP2L1;DLX1;FOXI1;FOXP2;HOXC10;FOXN4;DMRT2;HOXD11;BCL11B;HNF4G;DMRTA1;HOXA10;POU3F3;DLX2;TP73;ZFHX4;MKX;RAX;HOXD10;HMX2;DLX5;OTX2;E2F2;FOXE1;E2F8;FOXB1;FOXI3;LHX9;HOXB5;HOXC9;HNF1A;HAND2;FOXD3;ELF5;IRX6;POU2F3;SHOX2;DMBX1;BARX2;M…	0.69422922244323;-0.568896274488601;0.81822372219965;-0.802153039989801;0.765597625159304;0.644240661625081;-0.756309847376991;0.812053269425896;-0.272280039370566;0.919149762671017;0.675523674741433;0.775704945902353;0.454431693643628;0.770378869831863;0.495625539781068;0.858879927378053;0.843375767853352;0.66394147008737;0.772579400442225;-0.575354233266689;0.713891584061027;0.853756045788674;0…
GO:0030496	midbody	2.23908e-08	ENSG00000188175;ENSG00000066279;ENSG00000117724;ENSG00000117650;ENSG00000118193;ENSG00000138180;ENSG00000089685;ENSG00000178999;ENSG00000137807;ENSG00000011426;ENSG00000112984;ENSG00000166851;ENSG00000122966;ENSG00000170312;ENSG00000076382;ENSG00000134690;ENSG00000171241;ENSG00000198901;ENSG00000161800;ENSG00000114346;ENSG00000087586;ENSG00000110318;ENSG00000168502;ENSG00000149503;ENSG00000180096…	HEPACAM2;ASPM;CENPF;NEK2;KIF14;CEP55;BIRC5;AURKB;KIF23;ANLN;KIF20A;PLK1;CIT;CDK1;SPAG5;CDCA8;SHCBP1;PRC1;RACGAP1;ECT2;AURKA;KIAA1377;SOGA2;INCENP;SEPT1;CENPE;PSRC1;DDX11;RCC2	0.709918307005329;0.930266545942603;0.933463079155752;0.906287831570247;0.899038660179669;0.886176883098462;0.891808930521295;0.898898843584866;0.94089707178163;0.918466332837347;0.904328319138419;0.934136733585908;0.855103009248328;0.860548434361198;0.930235930157198;0.893439150108086;0.890628344000049;0.928704545520924;0.918974214197299;0.872528945510371;0.908844583395358;-0.687384823995532;0.6…
GO:0005813	centrosome	4.06531e-08	ENSG00000188175;ENSG00000115221;ENSG00000105255;ENSG00000066279;ENSG00000117724;ENSG00000135476;ENSG00000080986;ENSG00000117399;ENSG00000169607;ENSG00000117650;ENSG00000138180;ENSG00000157456;ENSG00000137807;ENSG00000093009;ENSG00000143476;ENSG00000166851;ENSG00000137203;ENSG00000142945;ENSG00000177602;ENSG00000129810;ENSG00000101412;ENSG00000075702;ENSG00000015133;ENSG00000170312;ENSG00000182742…	HEPACAM2;ITGB6;FSD1;ASPM;CENPF;ESPL1;NDC80;CDC20;CKAP2L;NEK2;CEP55;CCNB2;KIF23;CDC45;DTL;PLK1;TFAP2A;KIF2C;GSG2;SGOL1;E2F1;WDR62;CCDC88C;CDK1;HOXB4;STIL;CCNE2;KIF15;PKHD1;BRCA2;XRCC2;CCNE1;C10orf90;IVL;HMMR;SLC16A1;CDK2;KIAA0101;KIF25;AURKA;KIAA1377;SYNE2;CCDC8;PDE4B;C10orf107;NEK6;NLRC5;PLK4;PROCR;CCNB1;CDK6;DDX11;CHEK1	0.709918307005329;0.594188355381312;0.794136807028287;0.930266545942603;0.933463079155752;0.888616296312961;0.921012489142563;0.916785729483003;0.91736247408229;0.906287831570247;0.886176883098462;0.910217187992716;0.94089707178163;0.931479319422523;0.951613883213344;0.934136733585908;0.645307586298846;0.931167460056077;0.927283840634028;0.885020451567403;0.921444564722912;0.900897930665934;0.834…
GO:0005515	protein binding	5.90996e-08	ENSG00000118271;ENSG00000164326;ENSG00000091583;ENSG00000198183;ENSG00000169903;ENSG00000139352;ENSG00000148584;ENSG00000162595;ENSG00000198758;ENSG00000135346;ENSG00000176165;ENSG00000104722;ENSG00000185002;ENSG00000101076;ENSG00000016082;ENSG00000153820;ENSG00000109072;ENSG00000122852;ENSG00000111262;ENSG00000139988;ENSG00000100557;ENSG00000162992;ENSG00000136944;ENSG00000170689;ENSG00000104435…	TTR;CARTPT;APOH;BPIFA1;TM4SF4;ASCL1;A1CF;DIRAS3;EPS8L3;CGA;FOXG1;NEFM;RFX6;HNF4A;ISL1;SPHKAP;VTN;SFTPA1;KCNA1;RDH12;C14orf105;NEUROD1;LMX1B;HOXB9;STMN2;GAD2;VIL1;NELL1;KCNJ3;SFTPC;DPYSL5;GABRG2;FGB;HGD;TMEM132D;F5;PRAME;CNTNAP2;CRYM;HEPACAM2;SCG2;RALYL;CRABP1;MT1G;TFF1;PPP1R1A;EYA2;CALCA;MYO3A;TRPM8;SYT1;RBFOX1;SOX2;SV2B;NOS1;NKX2-1;AZGP1;CALY;SIX3;CNTN1;GRIN2A;HPN;CHGB;MC2R;PAX5;EYA1;POU3F2;CDHR…	-0.881773928457948;-0.839295876010587;-0.808506559378356;-0.54797534724855;-0.832639304851837;0.69422922244323;-0.819985196703506;-0.758661344096543;-0.729773347442915;-0.730882562840527;0.81822372219965;-0.760438306575133;-0.777664189385766;-0.802153039989801;0.765597625159304;-0.297936341148181;-0.914388616407807;0.419841162671696;0.59588187349742;-0.761967792915623;-0.731085102292551;0.6442406…
GO:0000981	RNA polymerase II transcription factor activity, sequence-specific DNA binding	7.13514e-08	ENSG00000139352;ENSG00000171540;ENSG00000176165;ENSG00000185002;ENSG00000101076;ENSG00000016082;ENSG00000043355;ENSG00000162992;ENSG00000136944;ENSG00000170689;ENSG00000176887;ENSG00000139800;ENSG00000163497;ENSG00000106689;ENSG00000120068;ENSG00000181449;ENSG00000136352;ENSG00000138083;ENSG00000131668;ENSG00000123307;ENSG00000196092;ENSG00000152192;ENSG00000128714;ENSG00000184486;ENSG00000256463…	ASCL1;OTP;FOXG1;RFX6;HNF4A;ISL1;ZIC2;NEUROD1;LMX1B;HOXB9;SOX11;ZIC5;FEV;LHX2;HOXB8;SOX2;NKX2-1;SIX3;BARX1;NEUROD4;PAX5;POU4F1;HOXD13;POU3F2;SALL3;GRHL2;FOXA3;TFAP2B;DMRTA2;NHLH2;MYBL2;NEUROG2;NKX2-2;E2F7;NEUROG3;PITX1;SIM1;DLX6;PRDM13;T;SALL1;EMX1;ZIC1;TFCP2L1;SOX21;DLX1;SP8;MYT1L;FOXI1;FOXP2;HOXC10;MYB;MYCL;FOXN4;DMRT2;HOXD11;TFAP2C;PAX9;BCL11B;HNF4G;DMRTA1;HOXA10;POU3F3;DLX2;TP73;ZFHX4;PEG3;MKX…	0.69422922244323;-0.568896274488601;0.81822372219965;-0.777664189385766;-0.802153039989801;0.765597625159304;0.71132932427956;0.644240661625081;-0.756309847376991;0.812053269425896;0.754269663643998;0.609840859987243;-0.272280039370566;0.919149762671017;0.675523674741433;0.775704945902353;0.454431693643628;0.770378869831863;0.495625539781068;0.689413273858569;0.80402382198643;0.858879927378053;0.…
GO:0051726	regulation of cell cycle	1.37228e-07	ENSG00000101057;ENSG00000175793;ENSG00000165891;ENSG00000007968;ENSG00000129173;ENSG00000117724;ENSG00000157456;ENSG00000111206;ENSG00000143476;ENSG00000166851;ENSG00000101412;ENSG00000068489;ENSG00000171791;ENSG00000175305;ENSG00000172201;ENSG00000105173;ENSG00000081237;ENSG00000253368;ENSG00000205111;ENSG00000123374;ENSG00000166803;ENSG00000123999;ENSG00000183486;ENSG00000134057;ENSG00000129514…	MYBL2;SFN;E2F7;E2F2;E2F8;CENPF;CCNB2;FOXM1;DTL;PLK1;E2F1;PRR11;BCL2;CCNE2;ID4;CCNE1;PTPRC;TRNP1;CDKL4;CDK2;KIAA0101;INHA;MX2;CCNB1;FOXA1;TRIM36	0.934040366735764;0.802439320109149;0.946169599595533;0.942244655119509;0.939850726594023;0.933463079155752;0.910217187992716;0.918707401059698;0.951613883213344;0.934136733585908;0.921444564722912;0.925970950087539;0.779426347869778;0.915000867539449;0.537754330521125;0.871388849072109;0.549713167402832;-0.814668768534781;0.178278480291003;0.897474934169013;0.747597633483166;-0.722015102513184;0…
GO:0000070	mitotic sister chromatid segregation	2.96421e-07	ENSG00000186185;ENSG00000135476;ENSG00000237649;ENSG00000080986;ENSG00000117650;ENSG00000137804;ENSG00000121621;ENSG00000166851;ENSG00000076382;ENSG00000134690;ENSG00000122952;ENSG00000113810;ENSG00000125337;ENSG00000149503;ENSG00000164109	KIF18B;ESPL1;KIFC1;NDC80;NEK2;NUSAP1;KIF18A;PLK1;SPAG5;CDCA8;ZWINT;SMC4;KIF25;INCENP;MAD2L1	0.93447237885639;0.888616296312961;0.942266687183084;0.921012489142563;0.906287831570247;0.901446200863395;0.947071485984312;0.934136733585908;0.930235930157198;0.893439150108086;0.911311375515735;0.860992900625551;0.513999085560815;0.902748854952169;0.863418690229093
GO:0003700	DNA-binding transcription factor activity	7.54755e-07	ENSG00000139352;ENSG00000176165;ENSG00000185002;ENSG00000101076;ENSG00000043355;ENSG00000162992;ENSG00000136944;ENSG00000176887;ENSG00000163497;ENSG00000120068;ENSG00000181449;ENSG00000136352;ENSG00000138083;ENSG00000131668;ENSG00000196092;ENSG00000152192;ENSG00000128714;ENSG00000184486;ENSG00000083307;ENSG00000170608;ENSG00000008196;ENSG00000142700;ENSG00000101057;ENSG00000125820;ENSG00000165891…	ASCL1;FOXG1;RFX6;HNF4A;ZIC2;NEUROD1;LMX1B;SOX11;FEV;HOXB8;SOX2;NKX2-1;SIX3;BARX1;PAX5;POU4F1;HOXD13;POU3F2;GRHL2;FOXA3;TFAP2B;DMRTA2;MYBL2;NKX2-2;E2F7;NEUROG3;PITX1;SIM1;DLX6;T;TRIM29;SALL1;ZIC1;TFCP2L1;SOX21;MYT1L;FOXI1;FOXP2;MYCL;FOXN4;DMRT2;TFAP2C;PAX9;BCL11B;HNF4G;DMRTA1;POU3F3;DLX2;TP73;PEG3;HOXD10;OTX2;E2F2;FOXE1;E2F8;FOXB1;FOXI3;HOXB5;ZSCAN1;HNF1A;FOXD3;ELF5;POU2F3;DMBX1;BARX2;MNX1;NR1H4;H…	0.69422922244323;0.81822372219965;-0.777664189385766;-0.802153039989801;0.71132932427956;0.644240661625081;-0.756309847376991;0.754269663643998;-0.272280039370566;0.675523674741433;0.775704945902353;0.454431693643628;0.770378869831863;0.495625539781068;0.80402382198643;0.858879927378053;0.843375767853352;0.66394147008737;0.772579400442225;-0.575354233266689;0.713891584061027;0.853756045788674;0.9…
GO:0016020	membrane	7.88344e-07	ENSG00000169347;ENSG00000169903;ENSG00000121853;ENSG00000120903;ENSG00000162595;ENSG00000142484;ENSG00000165970;ENSG00000159248;ENSG00000111262;ENSG00000136110;ENSG00000104435;ENSG00000136750;ENSG00000162989;ENSG00000168484;ENSG00000101438;ENSG00000127325;ENSG00000113327;ENSG00000173702;ENSG00000105388;ENSG00000151952;ENSG00000198734;ENSG00000185686;ENSG00000170091;ENSG00000174469;ENSG00000146276…	GP2;TM4SF4;GHSR;CHRNA2;DIRAS3;TM4SF5;SLC6A5;GJD2;KCNA1;LECT1;STMN2;GAD2;KCNJ3;SFTPC;SLC32A1;BEST3;GABRG2;MUC13;CEACAM5;TMEM132D;F5;PRAME;NSG2;CNTNAP2;GABRR1;IGKV4-1;SLC38A4;RP11-2E17.1;GCGR;CDH16;FUT9;HEPACAM2;AC009014.3;NKAIN2;SLITRK6;OTOP3;IGSF9;SLC26A9;CHGA;CFC1;CDH17;TRPM8;SYT1;HS3ST4;CDH10;SORCS3;SV2B;IGKV3-11;IGKV3-20;NOS1;LRRTM3;DPP6;IGKV1-5;SEZ6L;CALY;CNTN1;SLC35D3;GRIN2A;RELN;PEX5L;HPN;M…	-0.672891588959197;-0.832639304851837;-0.708605428942553;-0.899008113312051;-0.758661344096543;-0.763082419946022;0.28037958604961;-0.821710423642077;0.59588187349742;-0.32299113891924;0.517291629382068;0.621419464401701;-0.753220748714138;0.180550556484446;-0.417830877463201;0.653490110534049;-0.20788564752625;-0.691430720892163;0.605554716562231;0.617688049746942;-0.843278146168769;0.7314690494…
GO:0003682	chromatin binding	1.2285e-06	ENSG00000139352;ENSG00000016082;ENSG00000162992;ENSG00000106689;ENSG00000152192;ENSG00000128714;ENSG00000083307;ENSG00000008196;ENSG00000125820;ENSG00000112238;ENSG00000144355;ENSG00000139445;ENSG00000174371;ENSG00000115844;ENSG00000128710;ENSG00000131747;ENSG00000117724;ENSG00000043039;ENSG00000136492;ENSG00000140534;ENSG00000115163;ENSG00000173894;ENSG00000165124;ENSG00000164850;ENSG00000093009…	ASCL1;ISL1;NEUROD1;LHX2;POU4F1;HOXD13;GRHL2;TFAP2B;NKX2-2;PRDM13;DLX1;FOXN4;EXO1;DLX2;HOXD10;TOP2A;CENPF;BARX2;BRIP1;TICRR;CENPA;CBX2;SVEP1;GPER1;CDC45;NEUROG1;NCAPH;EZH2;NKX6-1;ASXL3;NKX2-5;POLQ;CDCA5;TFAP2A;PDX1;CDK1;MAPK15;PRKCB;EOMES;GLI2;PPARGC1A;HELLS;TP63;CREB3L1;GATA2;NKAPL;ORC1;SATB2;MPO;NR5A1;DMRT1;HOXC13;NUPR1;CKS2;MB21D1;MEIS3;UBE2T;MEIOB;KIAA0101;MYOD1;POLE;AUTS2;DLX3;ESR1;RAD51;RUNX…	0.69422922244323;0.765597625159304;0.644240661625081;0.919149762671017;0.858879927378053;0.843375767853352;0.772579400442225;0.713891584061027;0.736149507125239;0.757092701082071;0.547586476695252;0.843019607936991;0.952070949599959;0.630790792055025;0.652141264784283;0.929099214144465;0.933463079155752;0.689872130553427;0.944150778997433;0.886290648248849;0.898301990784628;0.859066027583503;0.60…
GO:0006355	regulation of transcription, DNA-templated	2.49626e-06	ENSG00000171540;ENSG00000176165;ENSG00000185002;ENSG00000101076;ENSG00000016082;ENSG00000162992;ENSG00000136944;ENSG00000170689;ENSG00000176887;ENSG00000163497;ENSG00000106689;ENSG00000120068;ENSG00000181449;ENSG00000136352;ENSG00000138083;ENSG00000131668;ENSG00000123307;ENSG00000196092;ENSG00000152192;ENSG00000128714;ENSG00000184486;ENSG00000256463;ENSG00000083307;ENSG00000170608;ENSG00000008196…	OTP;FOXG1;RFX6;HNF4A;ISL1;NEUROD1;LMX1B;HOXB9;SOX11;FEV;LHX2;HOXB8;SOX2;NKX2-1;SIX3;BARX1;NEUROD4;PAX5;POU4F1;HOXD13;POU3F2;SALL3;GRHL2;FOXA3;TFAP2B;CDCA7;DMRTA2;NEUROG2;NKX2-2;E2F7;NEUROG3;PITX1;SIM1;DLX6;T;SALL1;EMX1;SOX21;DLX1;MYT1L;ELAVL2;FOXI1;FOXP2;HOXC10;MYB;MYCL;FOXN4;DMRT2;HOXD11;TFAP2C;PAX9;BCL11B;LIN28B;HNF4G;DMRTA1;HOXA10;POU3F3;DLX2;TP73;ZFHX4;PEG3;MKX;RAX;HOXD10;HMX2;DLX5;OTX2;E2F2;…	-0.568896274488601;0.81822372219965;-0.777664189385766;-0.802153039989801;0.765597625159304;0.644240661625081;-0.756309847376991;0.812053269425896;0.754269663643998;-0.272280039370566;0.919149762671017;0.675523674741433;0.775704945902353;0.454431693643628;0.770378869831863;0.495625539781068;0.689413273858569;0.80402382198643;0.858879927378053;0.843375767853352;0.66394147008737;0.753943779750223;0…
GO:0006977	DNA damage response, signal transduction by p53 class mediator resulting in cell cycle arrest	3.00462e-06	ENSG00000175793;ENSG00000165891;ENSG00000129173;ENSG00000075218;ENSG00000158402;ENSG00000101412;ENSG00000124766;ENSG00000170312;ENSG00000185499;ENSG00000123374;ENSG00000087586;ENSG00000183765;ENSG00000134057	SFN;E2F7;E2F8;GTSE1;CDC25C;E2F1;SOX4;CDK1;MUC1;CDK2;AURKA;CHEK2;CCNB1	0.802439320109149;0.946169599595533;0.939850726594023;0.911829433024102;0.886920899342001;0.921444564722912;0.871185565666272;0.860548434361198;0.656052961428979;0.897474934169013;0.908844583395358;0.864384421779031;0.880636681911691
GO:0000922	spindle pole	3.93265e-06	ENSG00000066279;ENSG00000117724;ENSG00000088325;ENSG00000117399;ENSG00000169607;ENSG00000101447;ENSG00000117650;ENSG00000094804;ENSG00000166851;ENSG00000129810;ENSG00000075702;ENSG00000076382;ENSG00000189431;ENSG00000138160;ENSG00000198901;ENSG00000013810;ENSG00000184445;ENSG00000144031;ENSG00000087586;ENSG00000158560;ENSG00000168502;ENSG00000119408;ENSG00000134057;ENSG00000134222;ENSG00000013573…	ASPM;CENPF;TPX2;CDC20;CKAP2L;FAM83D;NEK2;CDC6;PLK1;SGOL1;WDR62;SPAG5;RASSF10;KIF11;PRC1;TACC3;KNTC1;ANKRD53;AURKA;DYNC1I1;SOGA2;NEK6;CCNB1;PSRC1;DDX11;MAD2L1;NEDD9	0.930266545942603;0.933463079155752;0.935279503346147;0.916785729483003;0.91736247408229;0.922479645006586;0.906287831570247;0.935435794857126;0.934136733585908;0.885020451567403;0.900897930665934;0.930235930157198;-0.201819932854783;0.909120845815162;0.928704545520924;0.921285754090712;0.922981697367244;0.807798359281211;0.908844583395358;-0.699455653616012;0.600127209287418;0.615000854171392;0.…
GO:0048665	neuron fate specification	1.94253e-05	ENSG00000139352;ENSG00000016082;ENSG00000163497;ENSG00000152192;ENSG00000104313;ENSG00000184486;ENSG00000142700;ENSG00000125820;ENSG00000186487;ENSG00000164438;ENSG00000126778;ENSG00000129514	ASCL1;ISL1;FEV;POU4F1;EYA1;POU3F2;DMRTA2;NKX2-2;MYT1L;TLX3;SIX1;FOXA1	0.69422922244323;0.765597625159304;-0.272280039370566;0.858879927378053;0.86668816515838;0.66394147008737;0.853756045788674;0.736149507125239;-0.50344206036423;0.704165971181769;-0.257278501771188;-0.180872092361616
GO:0006302	double-strand break repair	1.94253e-05	ENSG00000104313;ENSG00000136492;ENSG00000171320;ENSG00000085999;ENSG00000051341;ENSG00000146670;ENSG00000154920;ENSG00000139618;ENSG00000183765;ENSG00000071539	EYA1;BRIP1;ESCO2;RAD54L;POLQ;CDCA5;EME1;BRCA2;CHEK2;TRIP13	0.86668816515838;0.944150778997433;0.92115988310808;0.940353509056291;0.9374182547594;0.948624402610762;0.911650691592669;0.921400732968969;0.864384421779031;0.687481782378554
GO:0005886	plasma membrane	2.03714e-05	ENSG00000169347;ENSG00000121853;ENSG00000120903;ENSG00000162595;ENSG00000165970;ENSG00000198758;ENSG00000159248;ENSG00000111262;ENSG00000136750;ENSG00000127831;ENSG00000162989;ENSG00000101438;ENSG00000127325;ENSG00000113327;ENSG00000171564;ENSG00000173702;ENSG00000105388;ENSG00000198734;ENSG00000185686;ENSG00000146276;ENSG00000211598;ENSG00000139209;ENSG00000215644;ENSG00000166589;ENSG00000188580…	GP2;GHSR;CHRNA2;DIRAS3;SLC6A5;EPS8L3;GJD2;KCNA1;GAD2;VIL1;KCNJ3;SLC32A1;BEST3;GABRG2;FGB;MUC13;CEACAM5;F5;PRAME;GABRR1;IGKV4-1;SLC38A4;GCGR;CDH16;NKAIN2;SLITRK6;OTOP3;IGSF9;SLC26A9;DGKB;CFC1;CDH17;TRPM8;SYT1;CDH10;SV2B;IGKV3-11;IGKV3-20;NOS1;LRRTM3;DPP6;IGKV1-5;AZGP1;CALY;CNTN1;GRIN2A;RELN;HPN;NPTX1;MC2R;IGKV3-15;EPHA5;KCNK10;DPP10;CDHR5;FGA;DLGAP1;DRD2;GRIA1;LY6H;BTBD17;SLC34A2;KCNA4;CACNA1A;CAC…	-0.672891588959197;-0.708605428942553;-0.899008113312051;-0.758661344096543;0.28037958604961;-0.729773347442915;-0.821710423642077;0.59588187349742;0.621419464401701;-0.481806512573887;-0.753220748714138;-0.417830877463201;0.653490110534049;-0.20788564752625;-0.523591806866737;-0.691430720892163;0.605554716562231;-0.843278146168769;0.731469049417839;-0.560628824206443;0.718898934044299;-0.8221518…
GO:0072686	mitotic spindle	2.47977e-05	ENSG00000135476;ENSG00000237649;ENSG00000088325;ENSG00000169607;ENSG00000137807;ENSG00000137804;ENSG00000170312;ENSG00000076382;ENSG00000170927;ENSG00000097046;ENSG00000138160;ENSG00000042493;ENSG00000161800;ENSG00000013810;ENSG00000114346;ENSG00000087586;ENSG00000164109	ESPL1;KIFC1;TPX2;CKAP2L;KIF23;NUSAP1;CDK1;SPAG5;PKHD1;CDC7;KIF11;CAPG;RACGAP1;TACC3;ECT2;AURKA;MAD2L1	0.888616296312961;0.942266687183084;0.935279503346147;0.91736247408229;0.94089707178163;0.901446200863395;0.860548434361198;0.930235930157198;0.436557128366946;0.919653954894772;0.909120845815162;0.751811959729705;0.918974214197299;0.921285754090712;0.872528945510371;0.908844583395358;0.863418690229093
GO:0010389	regulation of G2/M transition of mitotic cell cycle	2.49758e-05	ENSG00000140015;ENSG00000147889;ENSG00000171033;ENSG00000117724;ENSG00000088325;ENSG00000117650;ENSG00000118193;ENSG00000166851;ENSG00000170312;ENSG00000072571;ENSG00000123374;ENSG00000087586;ENSG00000142731	KCNH5;CDKN2A;PKIA;CENPF;TPX2;NEK2;KIF14;PLK1;CDK1;HMMR;CDK2;AURKA;PLK4	0.58072610976374;0.839097547632984;0.615125351099544;0.933463079155752;0.935279503346147;0.906287831570247;0.899038660179669;0.934136733585908;0.860548434361198;0.84740129863231;0.897474934169013;0.908844583395358;0.916853061043027
GO:0001077	transcriptional activator activity, RNA polymerase II proximal promoter sequence-specific DNA binding	4.14235e-05	ENSG00000101076;ENSG00000016082;ENSG00000043355;ENSG00000162992;ENSG00000176887;ENSG00000106689;ENSG00000181449;ENSG00000196092;ENSG00000152192;ENSG00000128714;ENSG00000184486;ENSG00000008196;ENSG00000177551;ENSG00000101057;ENSG00000165891;ENSG00000122859;ENSG00000069011;ENSG00000152977;ENSG00000125285;ENSG00000168269;ENSG00000118513;ENSG00000087510;ENSG00000127152;ENSG00000164749;ENSG00000253293…	HNF4A;ISL1;ZIC2;NEUROD1;SOX11;LHX2;SOX2;PAX5;POU4F1;HOXD13;POU3F2;TFAP2B;NHLH2;MYBL2;E2F7;NEUROG3;PITX1;ZIC1;SOX21;FOXI1;MYB;TFAP2C;BCL11B;HNF4G;HOXA10;TP73;RAX;DLX5;OTX2;E2F2;E2F8;ZNF750;HOXB5;HNF1A;HAND2;POU2F3;NR1H4;HOXC6;IRF4;PAX1;PITX2;HOXB7;RORB;FOXJ1;HOXB6;WT1;NKX2-5;HOXB3;TLX1;TFAP2A;ETV4;E2F1;RFX4;HOXB1;LHX3;MEOX2;SOX4;BARHL2;HOXC11;ONECUT1;MEIS2;GLI2;ETV1;OTX1;PLAG1;TP63;CREB3L1;GATA2;E…	-0.802153039989801;0.765597625159304;0.71132932427956;0.644240661625081;0.754269663643998;0.919149762671017;0.775704945902353;0.80402382198643;0.858879927378053;0.843375767853352;0.66394147008737;0.713891584061027;0.203404672559531;0.934040366735764;0.946169599595533;0.74792396831574;-0.296824104240558;0.557911659344348;0.668879029834912;0.683729835999943;0.881758151042338;0.684572413913667;0.787…
GO:0005876	spindle microtubule	5.36493e-05	ENSG00000089685;ENSG00000178999;ENSG00000154839;ENSG00000137804;ENSG00000165480;ENSG00000166851;ENSG00000170312;ENSG00000138160;ENSG00000198901;ENSG00000087586;ENSG00000134222	BIRC5;AURKB;SKA1;NUSAP1;SKA3;PLK1;CDK1;KIF11;PRC1;AURKA;PSRC1	0.891808930521295;0.898898843584866;0.885632111656482;0.901446200863395;0.925731470271414;0.934136733585908;0.860548434361198;0.909120845815162;0.928704545520924;0.908844583395358;0.862659274285971
GO:0006366	transcription by RNA polymerase II	5.37838e-05	ENSG00000185002;ENSG00000101076;ENSG00000016082;ENSG00000043355;ENSG00000162992;ENSG00000176887;ENSG00000163497;ENSG00000106689;ENSG00000181449;ENSG00000138083;ENSG00000131668;ENSG00000196092;ENSG00000152192;ENSG00000128714;ENSG00000184486;ENSG00000083307;ENSG00000008196;ENSG00000177551;ENSG00000101057;ENSG00000165891;ENSG00000122859;ENSG00000069011;ENSG00000137699;ENSG00000152977;ENSG00000125285…	RFX6;HNF4A;ISL1;ZIC2;NEUROD1;SOX11;FEV;LHX2;SOX2;SIX3;BARX1;PAX5;POU4F1;HOXD13;POU3F2;GRHL2;TFAP2B;NHLH2;MYBL2;E2F7;NEUROG3;PITX1;TRIM29;ZIC1;SOX21;MYT1L;FOXI1;HOXC10;MYB;TFAP2C;PAX9;BCL11B;HOXA10;DLX2;TP73;RAX;HOXD10;DLX5;OTX2;E2F8;SIX6;POU2AF1;ZNF750;HOXB5;HNF1A;HAND2;ELF5;POU2F3;BARX2;HOXC6;PAX3;HOXB2;IRF4;NHLH1;POU6F2;PAX1;PITX2;HOXB7;FOXJ1;EGR4;HOXB6;WT1;NKX6-1;NKX2-5;HOXB3;MACC1;TLX1;TFAP2A…	-0.777664189385766;-0.802153039989801;0.765597625159304;0.71132932427956;0.644240661625081;0.754269663643998;-0.272280039370566;0.919149762671017;0.775704945902353;0.770378869831863;0.495625539781068;0.80402382198643;0.858879927378053;0.843375767853352;0.66394147008737;0.772579400442225;0.713891584061027;0.203404672559531;0.934040366735764;0.946169599595533;0.74792396831574;-0.296824104240558;0.6…
GO:0000079	regulation of cyclin-dependent protein serine/threonine kinase activity	5.51067e-05	ENSG00000162595;ENSG00000175793;ENSG00000152669;ENSG00000133101;ENSG00000157456;ENSG00000094804;ENSG00000158402;ENSG00000171450;ENSG00000175305;ENSG00000197299;ENSG00000145386;ENSG00000100526;ENSG00000105173;ENSG00000118971;ENSG00000127564;ENSG00000123080;ENSG00000135083;ENSG00000147883;ENSG00000134057;ENSG00000176749	DIRAS3;SFN;CCNO;CCNA1;CCNB2;CDC6;CDC25C;CDK5R2;CCNE2;BLM;CCNA2;CDKN3;CCNE1;CCND2;PKMYT1;CDKN2C;CCNJL;CDKN2B;CCNB1;CDK5R1	-0.758661344096543;0.802439320109149;0.688001053119946;0.674180922357027;0.910217187992716;0.935435794857126;0.886920899342001;-0.646808356422538;0.915000867539449;0.932106967197477;0.874403285072707;0.815421102456713;0.871388849072109;-0.640911855617649;0.8816514545005;0.702177141237528;0.373217516440606;0.783418923968414;0.880636681911691;0.634817499063764
GO:0005871	kinesin complex	9.59112e-05	ENSG00000196169;ENSG00000136883;ENSG00000186185;ENSG00000237649;ENSG00000118193;ENSG00000137807;ENSG00000066735;ENSG00000112984;ENSG00000121621;ENSG00000142945;ENSG00000116852;ENSG00000163808;ENSG00000162849;ENSG00000138160;ENSG00000186638;ENSG00000155980;ENSG00000125337;ENSG00000138778	KIF19;KIF12;KIF18B;KIFC1;KIF14;KIF23;KIF26A;KIF20A;KIF18A;KIF2C;KIF21B;KIF15;KIF26B;KIF11;KIF24;KIF5A;KIF25;CENPE	0.750310257285832;-0.640083764950459;0.93447237885639;0.942266687183084;0.899038660179669;0.94089707178163;0.57908445291629;0.904328319138419;0.947071485984312;0.931167460056077;0.828646699472706;0.941599768611056;0.678130444257959;0.909120845815162;0.857504527381006;-0.322152605899908;0.513999085560815;0.700815976206243
GO:0006270	DNA replication initiation	0.000126563	ENSG00000065328;ENSG00000093009;ENSG00000094804;ENSG00000073111;ENSG00000091651;ENSG00000175305;ENSG00000097046;ENSG00000105173;ENSG00000085840;ENSG00000076003;ENSG00000104738	MCM10;CDC45;CDC6;MCM2;ORC6;CCNE2;CDC7;CCNE1;ORC1;MCM6;MCM4	0.929352292236398;0.931479319422523;0.935435794857126;0.944197491057775;0.91601204139935;0.915000867539449;0.919653954894772;0.871388849072109;0.915735255286879;0.937574722200274;0.929656417660737
GO:0045944	positive regulation of transcription by RNA polymerase II	0.000226803	ENSG00000139352;ENSG00000135346;ENSG00000185002;ENSG00000101076;ENSG00000016082;ENSG00000043355;ENSG00000162992;ENSG00000136944;ENSG00000170689;ENSG00000176887;ENSG00000106689;ENSG00000181449;ENSG00000089250;ENSG00000136352;ENSG00000138083;ENSG00000131668;ENSG00000196092;ENSG00000152192;ENSG00000128714;ENSG00000104313;ENSG00000184486;ENSG00000149295;ENSG00000083307;ENSG00000170608;ENSG00000008196…	ASCL1;CGA;RFX6;HNF4A;ISL1;ZIC2;NEUROD1;LMX1B;HOXB9;SOX11;LHX2;SOX2;NOS1;NKX2-1;SIX3;BARX1;PAX5;POU4F1;HOXD13;EYA1;POU3F2;DRD2;GRHL2;FOXA3;TFAP2B;ADCYAP1;NHLH2;MYBL2;NKX2-2;E2F7;SERPINF2;NEUROG3;PITX1;PTPRN;T;SALL1;CDKN2A;ZIC1;SOX21;DLX1;MYT1L;FOXI1;MLIP;HOXC10;IHH;MYB;DMRT2;TFAP2C;PAX9;BCL11B;HNF4G;HOXA10;POU3F3;DLX2;TP73;PEG3;RAX;HOXD10;DLX5;OTX2;E2F2;BMP7;E2F8;TOP2A;SFRP2;IGF2;SIX6;POU2AF1;ZNF7…	0.69422922244323;-0.730882562840527;-0.777664189385766;-0.802153039989801;0.765597625159304;0.71132932427956;0.644240661625081;-0.756309847376991;0.812053269425896;0.754269663643998;0.919149762671017;0.775704945902353;0.258087571929908;0.454431693643628;0.770378869831863;0.495625539781068;0.80402382198643;0.858879927378053;0.843375767853352;0.86668816515838;0.66394147008737;0.575233951135873;0.77…
GO:0032467	positive regulation of cytokinesis	0.00030377	ENSG00000149295;ENSG00000162009;ENSG00000182631;ENSG00000118193;ENSG00000178999;ENSG00000137807;ENSG00000094804;ENSG00000122966;ENSG00000161800;ENSG00000114346	DRD2;SSTR5;RXFP3;KIF14;AURKB;KIF23;CDC6;CIT;RACGAP1;ECT2	0.575233951135873;-0.519445840964858;0.643566397356081;0.899038660179669;0.898898843584866;0.94089707178163;0.935435794857126;0.855103009248328;0.918974214197299;0.872528945510371
GO:0005887	integral component of plasma membrane	0.000342296	ENSG00000120903;ENSG00000142484;ENSG00000111262;ENSG00000113327;ENSG00000105388;ENSG00000146276;ENSG00000139209;ENSG00000215644;ENSG00000166589;ENSG00000184564;ENSG00000130643;ENSG00000183454;ENSG00000105707;ENSG00000185231;ENSG00000145242;ENSG00000100433;ENSG00000149295;ENSG00000157765;ENSG00000182255;ENSG00000082556;ENSG00000170381;ENSG00000140015;ENSG00000072041;ENSG00000132329;ENSG00000142319…	CHRNA2;TM4SF5;KCNA1;GABRG2;CEACAM5;GABRR1;SLC38A4;GCGR;CDH16;SLITRK6;CALY;GRIN2A;HPN;MC2R;EPHA5;KCNK10;DRD2;SLC34A2;KCNA4;OPRK1;SEMA3E;KCNH5;SLC6A15;RAMP1;SLC6A3;GRIA2;TACR3;CHRNA4;GRIK3;KCNK16;PROM1;ROS1;GPR12;AGTR1;SLCO1A2;TENM3;PIGR;CLCNKA;GPR6;PCDH9;KCNQ2;HTR3A;CDHR1;PCDH8;B3GNT3;SSTR1;GRM8;SSTR5;GABRA5;RXFP4;EPHA8;GLP1R;GPR144;KCNK2;CHRNA3;SEMA3D;SLC8A2;GLRA3;MME;GRIK1;SLC5A1;KCND2;TPSG1;GAB…	-0.899008113312051;-0.763082419946022;0.59588187349742;-0.20788564752625;0.605554716562231;-0.560628824206443;-0.822151894992047;-0.769771474761025;-0.723653482743875;0.444465381824584;-0.845468627267981;-0.869303122690773;-0.644156872405388;-0.350885812676781;-0.593306026030807;0.376290915592491;0.575233951135873;0.507835148249788;-0.625541636525567;0.468876535913158;-0.248419325190862;0.5807261…
GO:0007052	mitotic spindle organization	0.000347328	ENSG00000080986;ENSG00000112742;ENSG00000178999;ENSG00000143228;ENSG00000075702;ENSG00000123473;ENSG00000152253;ENSG00000138160;ENSG00000087586;ENSG00000110318;ENSG00000134057;ENSG00000138778;ENSG00000180198	NDC80;TTK;AURKB;NUF2;WDR62;STIL;SPC25;KIF11;AURKA;KIAA1377;CCNB1;CENPE;RCC1	0.921012489142563;0.920187849405057;0.898898843584866;0.910174392174379;0.900897930665934;0.953278674955248;0.754608042058839;0.909120845815162;0.908844583395358;-0.687384823995532;0.880636681911691;0.700815976206243;0.909489621211064
GO:0000281	mitotic cytokinesis	0.000389638	ENSG00000135476;ENSG00000138180;ENSG00000115163;ENSG00000137807;ENSG00000137804;ENSG00000011426;ENSG00000112984;ENSG00000166851;ENSG00000122966;ENSG00000139618;ENSG00000161800;ENSG00000114346;ENSG00000151150;ENSG00000149503;ENSG00000152503;ENSG00000167513	ESPL1;CEP55;CENPA;KIF23;NUSAP1;ANLN;KIF20A;PLK1;CIT;BRCA2;RACGAP1;ECT2;ANK3;INCENP;TRIM36;CDT1	0.888616296312961;0.886176883098462;0.898301990784628;0.94089707178163;0.901446200863395;0.918466332837347;0.904328319138419;0.934136733585908;0.855103009248328;0.921400732968969;0.918974214197299;0.872528945510371;-0.430704767178914;0.902748854952169;0.320501380417194;0.706073904515223
GO:0000086	G2/M transition of mitotic cell cycle	0.000472692	ENSG00000006611;ENSG00000165304;ENSG00000117650;ENSG00000157456;ENSG00000111206;ENSG00000085563;ENSG00000158402;ENSG00000166851;ENSG00000122966;ENSG00000170312;ENSG00000145386;ENSG00000127564;ENSG00000123374;ENSG00000087586;ENSG00000147883;ENSG00000183765;ENSG00000142731;ENSG00000134057;ENSG00000166483;ENSG00000149554	USH1C;MELK;NEK2;CCNB2;FOXM1;ABCB1;CDC25C;PLK1;CIT;CDK1;CCNA2;PKMYT1;CDK2;AURKA;CDKN2B;CHEK2;PLK4;CCNB1;WEE1;CHEK1	-0.745928348687845;0.931384591982236;0.906287831570247;0.910217187992716;0.918707401059698;-0.664369986428502;0.886920899342001;0.934136733585908;0.855103009248328;0.860548434361198;0.874403285072707;0.8816514545005;0.897474934169013;0.908844583395358;0.783418923968414;0.864384421779031;0.916853061043027;0.880636681911691;0.69196184329734;0.844380714930711
GO:0007018	microtubule-based movement	0.000558373	ENSG00000196169;ENSG00000136883;ENSG00000186185;ENSG00000237649;ENSG00000118193;ENSG00000105877;ENSG00000137807;ENSG00000066735;ENSG00000112984;ENSG00000121621;ENSG00000142945;ENSG00000007174;ENSG00000116852;ENSG00000163808;ENSG00000162849;ENSG00000183914;ENSG00000138160;ENSG00000186638;ENSG00000171595;ENSG00000161800;ENSG00000155980;ENSG00000125337;ENSG00000158560;ENSG00000115423;ENSG00000138778	KIF19;KIF12;KIF18B;KIFC1;KIF14;DNAH11;KIF23;KIF26A;KIF20A;KIF18A;KIF2C;DNAH9;KIF21B;KIF15;KIF26B;DNAH2;KIF11;KIF24;DNAI2;RACGAP1;KIF5A;KIF25;DYNC1I1;DNAH6;CENPE	0.750310257285832;-0.640083764950459;0.93447237885639;0.942266687183084;0.899038660179669;0.821962735313315;0.94089707178163;0.57908445291629;0.904328319138419;0.947071485984312;0.931167460056077;-0.439005337154484;0.828646699472706;0.941599768611056;0.678130444257959;0.643103431270118;0.909120845815162;0.857504527381006;0.633052920267164;0.918974214197299;-0.322152605899908;0.513999085560815;-0.…
GO:0000082	G1/S transition of mitotic cell cycle	0.000590207	ENSG00000147889;ENSG00000183856;ENSG00000065328;ENSG00000093009;ENSG00000094804;ENSG00000073111;ENSG00000091651;ENSG00000175305;ENSG00000172201;ENSG00000100526;ENSG00000097046;ENSG00000105173;ENSG00000085840;ENSG00000122641;ENSG00000123080;ENSG00000076003;ENSG00000123374;ENSG00000177084;ENSG00000060982;ENSG00000104738;ENSG00000105810;ENSG00000167513;ENSG00000070808;ENSG00000180198	CDKN2A;IQGAP3;MCM10;CDC45;CDC6;MCM2;ORC6;CCNE2;ID4;CDKN3;CDC7;CCNE1;ORC1;INHBA;CDKN2C;MCM6;CDK2;POLE;BCAT1;MCM4;CDK6;CDT1;CAMK2A;RCC1	0.839097547632984;0.91053038973792;0.929352292236398;0.931479319422523;0.935435794857126;0.944197491057775;0.91601204139935;0.915000867539449;0.537754330521125;0.815421102456713;0.919653954894772;0.871388849072109;0.915735255286879;0.361358940575121;0.702177141237528;0.937574722200274;0.897474934169013;0.85896843621499;0.631028760637841;0.929656417660737;-0.513259640861788;0.706073904515223;0.254…
GO:0090575	RNA polymerase II transcription factor complex	0.000627405	ENSG00000139352;ENSG00000162992;ENSG00000170689;ENSG00000165891;ENSG00000007968;ENSG00000129173;ENSG00000110777;ENSG00000012504;ENSG00000183072;ENSG00000101412;ENSG00000136931;ENSG00000151090;ENSG00000113196;ENSG00000136574;ENSG00000232237;ENSG00000213347	ASCL1;NEUROD1;HOXB9;E2F7;E2F2;E2F8;POU2AF1;NR1H4;NKX2-5;E2F1;NR5A1;THRB;HAND1;GATA4;ASCL5;MXD3	0.69422922244323;0.644240661625081;0.812053269425896;0.946169599595533;0.942244655119509;0.939850726594023;0.813122811751733;-0.639607542910917;0.4998789920763;0.921444564722912;0.391030226062174;-0.178214277102203;0.550279554227336;0.489546371495786;-0.206097342224167;0.784432171110495
GO:0002377	immunoglobulin production	0.000829452	ENSG00000211598;ENSG00000241351;ENSG00000239951;ENSG00000243466;ENSG00000244437;ENSG00000241755;ENSG00000241294;ENSG00000243290;ENSG00000240864;ENSG00000244575;ENSG00000243238;ENSG00000240382;ENSG00000243264;ENSG00000239855;ENSG00000211625;ENSG00000224041;ENSG00000240671;ENSG00000242371;ENSG00000251546;ENSG00000211611;ENSG00000251039;ENSG00000241244;ENSG00000242076;ENSG00000239975;ENSG00000211599…	IGKV4-1;IGKV3-11;IGKV3-20;IGKV1-5;IGKV3-15;IGKV1-9;IGKV2-24;IGKV1-12;IGKV1-16;IGKV1-27;IGKV2-30;IGKV1-17;IGKV2D-29;IGKV1-6;IGKV3D-20;IGKV3D-15;IGKV1-8;IGKV1-39;IGKV1D-39;IGKV6-21;IGKV2D-40;IGKV1D-16;IGKV1-33;IGKV1D-33;IGKV5-2;IGKV6D-21;IGKV3D-11;IL7R;IGKV2D-28;IGKV2-28;IGKV1D-8;IGKV2D-24;IGKV2D-30;CARD11;IGKV3OR2-268;TRAV19;IGKV1OR2-108;IGKV1D-17	0.718898934044299;0.688275191606555;0.695476625011091;0.701542699097209;0.700090644047302;0.664463829148163;0.640563592056616;0.649632977799516;0.682572816239658;0.657296538615993;0.623289685227323;0.608854384980447;0.629641808083886;0.63568118689469;0.642032179210653;0.623764061135103;0.570483305523563;0.585133451226653;0.614804302926859;0.567997284578165;0.480916916849683;0.570326839077279;0.53…
GO:0000083	regulation of transcription involved in G1/S transition of mitotic cell cycle	0.000829452	ENSG00000133101;ENSG00000171848;ENSG00000093009;ENSG00000162676;ENSG00000094804;ENSG00000101412;ENSG00000176890;ENSG00000105173;ENSG00000085840;ENSG00000112029;ENSG00000167513	CCNA1;RRM2;CDC45;GFI1;CDC6;E2F1;TYMS;CCNE1;ORC1;FBXO5;CDT1	0.674180922357027;0.892782530195481;0.931479319422523;0.706423311183861;0.935435794857126;0.921444564722912;0.903842369771664;0.871388849072109;0.915735255286879;0.903308359790984;0.706073904515223
GO:0003777	microtubule motor activity	0.000843753	ENSG00000196169;ENSG00000136883;ENSG00000186185;ENSG00000237649;ENSG00000118193;ENSG00000105877;ENSG00000137807;ENSG00000066735;ENSG00000112984;ENSG00000121621;ENSG00000142945;ENSG00000007174;ENSG00000116852;ENSG00000163808;ENSG00000162849;ENSG00000183914;ENSG00000138160;ENSG00000186638;ENSG00000171595;ENSG00000155980;ENSG00000125337;ENSG00000158560;ENSG00000115423;ENSG00000138778	KIF19;KIF12;KIF18B;KIFC1;KIF14;DNAH11;KIF23;KIF26A;KIF20A;KIF18A;KIF2C;DNAH9;KIF21B;KIF15;KIF26B;DNAH2;KIF11;KIF24;DNAI2;KIF5A;KIF25;DYNC1I1;DNAH6;CENPE	0.750310257285832;-0.640083764950459;0.93447237885639;0.942266687183084;0.899038660179669;0.821962735313315;0.94089707178163;0.57908445291629;0.904328319138419;0.947071485984312;0.931167460056077;-0.439005337154484;0.828646699472706;0.941599768611056;0.678130444257959;0.643103431270118;0.909120845815162;0.857504527381006;0.633052920267164;-0.322152605899908;0.513999085560815;-0.699455653616012;-0…
GO:0006357	regulation of transcription by RNA polymerase II	0.000897761	ENSG00000139352;ENSG00000171540;ENSG00000135346;ENSG00000176165;ENSG00000185002;ENSG00000101076;ENSG00000043355;ENSG00000139800;ENSG00000163497;ENSG00000136352;ENSG00000131668;ENSG00000123307;ENSG00000184486;ENSG00000256463;ENSG00000083307;ENSG00000170608;ENSG00000008196;ENSG00000142700;ENSG00000177551;ENSG00000101057;ENSG00000178403;ENSG00000112246;ENSG00000006377;ENSG00000164458;ENSG00000135638…	ASCL1;OTP;CGA;FOXG1;RFX6;HNF4A;ZIC2;ZIC5;FEV;NKX2-1;BARX1;NEUROD4;POU3F2;SALL3;GRHL2;FOXA3;TFAP2B;DMRTA2;NHLH2;MYBL2;NEUROG2;SIM1;DLX6;T;EMX1;TFCP2L1;SOX21;DLX1;SP8;MYT1L;FOXI1;MYCL;FOXN4;HOXD11;TFAP2C;HNF4G;DMRTA1;POU3F3;DLX2;MKX;HMX2;FOXE1;FOXB1;FOXI3;SIX6;LHX9;HOXC9;ZSCAN1;HNF1A;FOXD3;ELF5;IRX6;POU2F3;SHOX2;BARX2;MNX1;NKX2-4;ZIC4;ZNF695;NR1H4;HOXC6;FOXA2;HOPX;SP5;MYRF;HMX3;BRIP1;ALX3;TLX3;KIT;…	0.69422922244323;-0.568896274488601;-0.730882562840527;0.81822372219965;-0.777664189385766;-0.802153039989801;0.71132932427956;0.609840859987243;-0.272280039370566;0.454431693643628;0.495625539781068;0.689413273858569;0.66394147008737;0.753943779750223;0.772579400442225;-0.575354233266689;0.713891584061027;0.853756045788674;0.203404672559531;0.934040366735764;0.755017592449983;0.604760021060247;0…
GO:0007080	mitotic metaphase plate congression	0.0011494	ENSG00000237649;ENSG00000118193;ENSG00000146670;ENSG00000121621;ENSG00000142945;ENSG00000134690;ENSG00000144031;ENSG00000134057;ENSG00000138778;ENSG00000134222	KIFC1;KIF14;CDCA5;KIF18A;KIF2C;CDCA8;ANKRD53;CCNB1;CENPE;PSRC1	0.942266687183084;0.899038660179669;0.948624402610762;0.947071485984312;0.931167460056077;0.893439150108086;0.807798359281211;0.880636681911691;0.700815976206243;0.862659274285971
GO:0050796	regulation of insulin secretion	0.00168653	ENSG00000164326;ENSG00000185002;ENSG00000101076;ENSG00000162992;ENSG00000141837;ENSG00000198216;ENSG00000008196;ENSG00000162009;ENSG00000112164;ENSG00000135100;ENSG00000118432;ENSG00000197635;ENSG00000010310;ENSG00000007171;ENSG00000106633;ENSG00000096433;ENSG00000163623;ENSG00000111537;ENSG00000150594;ENSG00000184160;ENSG00000006071;ENSG00000158445;ENSG00000125538;ENSG00000011347;ENSG00000155380…	CARTPT;RFX6;HNF4A;NEUROD1;CACNA1A;CACNA1E;TFAP2B;SSTR5;GLP1R;HNF1A;CNR1;DPP4;GIPR;NOS2;GCK;ITPR3;NKX6-1;IFNG;ADRA2A;ADRA2C;ABCC8;KCNB1;IL1B;SYT7;SLC16A1;KCNS3;CACNA2D2;SNAP25;CACNA1D	-0.839295876010587;-0.777664189385766;-0.802153039989801;0.644240661625081;0.597574275428518;0.718103494397959;0.713891584061027;-0.519445840964858;0.353958712901782;-0.749330597923519;0.617199634863236;-0.319194269415331;-0.858169085446249;0.594454565773046;0.443776096376487;0.743244408409134;0.267266665743132;0.576950784824557;0.24131285730693;-0.359645373793984;-0.753855790755482;-0.5952554897…
GO:0005730	nucleolus	0.00168653	ENSG00000185002;ENSG00000069011;ENSG00000147889;ENSG00000135638;ENSG00000168269;ENSG00000187772;ENSG00000129173;ENSG00000131747;ENSG00000164649;ENSG00000164362;ENSG00000148773;ENSG00000013588;ENSG00000123485;ENSG00000130675;ENSG00000117650;ENSG00000129195;ENSG00000065328;ENSG00000143476;ENSG00000184937;ENSG00000137804;ENSG00000214274;ENSG00000096433;ENSG00000107159;ENSG00000175832;ENSG00000161888…	RFX6;PITX1;CDKN2A;EMX1;FOXI1;LIN28B;E2F8;TOP2A;CDCA7L;TERT;MKI67;GPRC5A;HJURP;MNX1;NEK2;FAM64A;MCM10;DTL;WT1;NUSAP1;ANG;ITPR3;CA9;ETV4;SPC24;NLRP5;CPS1;GLI2;CDCA8;EME1;EN2;TYMS;ACTL6B;BLM;ORC1;CCND2;CAPG;FBLL1;ENC1;PPM1E;PKMYT1;SAPCD2;UBE2T;FGF18;HAND1;MAP2;ATF3;CENPW;NOVA1;HMGB2;HMOX1;HOXD9;PIM1;DOC2A;RUNX3;RAD51;NRXN1;PNMA2;GJB4;SIX1;LIN28A;CERKL;PLK4;PLCZ1;WEE1;MNDA;DDX11;EID3;RCC2;PRDM5;OASL	-0.777664189385766;-0.296824104240558;0.839097547632984;-0.607742149462813;0.683729835999943;0.250980852051677;0.939850726594023;0.929099214144465;0.905303366354411;0.751047590239645;0.916079135187903;0.491619288434202;0.913160709085656;-0.344777021440714;0.906287831570247;0.887536015221943;0.929352292236398;0.951613883213344;0.555383428876591;0.901446200863395;-0.523530715953811;0.74324440840913…
GO:0031145	anaphase-promoting complex-dependent catabolic process	0.00168653	ENSG00000175063;ENSG00000117399;ENSG00000178999;ENSG00000166851;ENSG00000156970;ENSG00000164611;ENSG00000170312;ENSG00000123374;ENSG00000087586;ENSG00000134057;ENSG00000112029;ENSG00000164109	UBE2C;CDC20;AURKB;PLK1;BUB1B;PTTG1;CDK1;CDK2;AURKA;CCNB1;FBXO5;MAD2L1	0.880872729301455;0.916785729483003;0.898898843584866;0.934136733585908;0.935462309417266;0.878782257351592;0.860548434361198;0.897474934169013;0.908844583395358;0.880636681911691;0.903308359790984;0.863418690229093
GO:1901796	regulation of signal transduction by p53 class mediator	0.00178061	ENSG00000152192;ENSG00000078900;ENSG00000088325;ENSG00000178999;ENSG00000073282;ENSG00000123374;ENSG00000087586;ENSG00000183765;ENSG00000141384;ENSG00000149554	POU4F1;TP73;TPX2;AURKB;TP63;CDK2;AURKA;CHEK2;TAF4B;CHEK1	0.858879927378053;0.88304655174491;0.935279503346147;0.898898843584866;0.557621039282941;0.897474934169013;0.908844583395358;0.864384421779031;0.626053184373271;0.844380714930711
GO:0005509	calcium ion binding	0.00192314	ENSG00000127831;ENSG00000165973;ENSG00000166589;ENSG00000136267;ENSG00000196104;ENSG00000079112;ENSG00000067715;ENSG00000040731;ENSG00000142449;ENSG00000055957;ENSG00000079689;ENSG00000099834;ENSG00000089169;ENSG00000198216;ENSG00000148702;ENSG00000145526;ENSG00000168843;ENSG00000178363;ENSG00000150394;ENSG00000146530;ENSG00000110975;ENSG00000184613;ENSG00000117215;ENSG00000081479;ENSG00000184226…	VIL1;NELL1;CDH16;DGKB;SPOCK3;CDH17;SYT1;CDH10;FBN3;ITIH1;SCGN;CDHR5;RPH3A;CACNA1E;HABP2;CDH18;FSTL5;CALML3;CDH8;VWDE;SYT10;NELL2;PLA2G2D;LRP2;PCDH9;CDH7;CDHR1;PCDH8;NCAN;CALN1;PROC;TNNT1;CALB2;IHH;CALB1;PON1;CDHR3;LRP1B;SMOC1;MELK;ANXA13;AOC1;DLL3;SYT4;CDH19;PLCH2;DNER;F7;CALML5;CAPSL;TENM2;FAT3;S100A14;RHBDL3;DSC3;UMODL1;COMP;CCBE1;F10;SYT6;SCIN;DSG3;LPHN3;CDH20;NECAB2;PKD2L1;RYR2;PCDHA6;DSC2;SL…	-0.481806512573887;0.751776111015623;-0.723653482743875;0.650587150030865;0.770614269385609;-0.733924859260026;0.249149094463369;-0.335268150986735;0.867874707584971;-0.764685883763128;-0.574361878672109;-0.420541225388175;-0.393188920016434;0.718103494397959;0.408917689289787;0.27681230358261;0.234959213108737;0.689752755938474;0.256364404413815;0.441015447005174;0.666176319789683;0.561742398168…
GO:0003823	antigen binding	0.0019824	ENSG00000211598;ENSG00000241351;ENSG00000239951;ENSG00000243466;ENSG00000244437;ENSG00000241755;ENSG00000241294;ENSG00000243290;ENSG00000240864;ENSG00000244575;ENSG00000243238;ENSG00000240382;ENSG00000243264;ENSG00000239855;ENSG00000132465;ENSG00000211625;ENSG00000259261;ENSG00000224041;ENSG00000240671;ENSG00000242371;ENSG00000251546;ENSG00000211611;ENSG00000251039;ENSG00000241244;ENSG00000242076…	IGKV4-1;IGKV3-11;IGKV3-20;IGKV1-5;IGKV3-15;IGKV1-9;IGKV2-24;IGKV1-12;IGKV1-16;IGKV1-27;IGKV2-30;IGKV1-17;IGKV2D-29;IGKV1-6;IGJ;IGKV3D-20;IGHV4OR15-8;IGKV3D-15;IGKV1-8;IGKV1-39;IGKV1D-39;IGKV6-21;IGKV2D-40;IGKV1D-16;IGKV1-33;IGKV1D-33;IGKV5-2;IGLL5;IGKV6D-21;IGKV3D-11;IL7R;LILRB4;IGKV2D-28;IGKV2-28;SLAMF1;IGKV1D-8;IGKV2D-30;LAG3;IGHV1OR15-1;CD48;IGHV3OR16-13;FCN2;IGKV1D-17	0.718898934044299;0.688275191606555;0.695476625011091;0.701542699097209;0.700090644047302;0.664463829148163;0.640563592056616;0.649632977799516;0.682572816239658;0.657296538615993;0.623289685227323;0.608854384980447;0.629641808083886;0.63568118689469;0.621832128040915;0.642032179210653;0.651465296953368;0.623764061135103;0.570483305523563;0.585133451226653;0.614804302926859;0.567997284578165;0.48…
GO:0003697	single-stranded DNA binding	0.00321628	ENSG00000152192;ENSG00000132465;ENSG00000065328;ENSG00000109674;ENSG00000093009;ENSG00000197299;ENSG00000139618;ENSG00000100206;ENSG00000111247;ENSG00000076003;ENSG00000162039;ENSG00000164104;ENSG00000051180;ENSG00000104738;ENSG00000135046;ENSG00000160957;ENSG00000013573;ENSG00000121671	POU4F1;IGJ;MCM10;NEIL3;CDC45;BLM;BRCA2;DMC1;RAD51AP1;MCM6;MEIOB;HMGB2;RAD51;MCM4;ANXA1;RECQL4;DDX11;CRY2	0.858879927378053;0.621832128040915;0.929352292236398;0.901508984736496;0.931479319422523;0.932106967197477;0.921400732968969;0.71360674310493;0.909385110058682;0.937574722200274;0.255342933526996;0.909800748415288;0.908293385979327;0.929656417660737;0.315286424431092;0.866529701957747;0.823552770386678;-0.903930101777718
GO:0000785	chromatin	0.00371239	ENSG00000164458;ENSG00000078900;ENSG00000117724;ENSG00000170786;ENSG00000105011;ENSG00000171320;ENSG00000146670;ENSG00000166851;ENSG00000168453;ENSG00000073111;ENSG00000118971;ENSG00000104147;ENSG00000136982;ENSG00000185480;ENSG00000149948;ENSG00000051180;ENSG00000143194;ENSG00000149554;ENSG00000180198	T;TP73;CENPF;SDR16C5;ASF1B;ESCO2;CDCA5;PLK1;HR;MCM2;CCND2;OIP5;DSCC1;PARPBP;HMGA2;RAD51;MAEL;CHEK1;RCC1	0.617041277664358;0.88304655174491;0.933463079155752;0.372506426999264;0.910658877924302;0.92115988310808;0.948624402610762;0.934136733585908;-0.681773010895378;0.944197491057775;-0.640911855617649;0.895726125418793;0.907699776481368;0.897292698148241;0.397292277533156;0.908293385979327;0.277641737181531;0.844380714930711;0.909489621211064
GO:0042593	glucose homeostasis	0.00399402	ENSG00000124253;ENSG00000185002;ENSG00000101076;ENSG00000162992;ENSG00000215644;ENSG00000141837;ENSG00000008196;ENSG00000138207;ENSG00000183844;ENSG00000162009;ENSG00000160867;ENSG00000027644;ENSG00000183117;ENSG00000135100;ENSG00000123454;ENSG00000118432;ENSG00000126262;ENSG00000012504;ENSG00000128564;ENSG00000131482;ENSG00000106633;ENSG00000004799;ENSG00000139515;ENSG00000124766;ENSG00000170214…	PCK1;RFX6;HNF4A;NEUROD1;GCGR;CACNA1A;TFAP2B;RBP4;FAM3B;SSTR5;FGFR4;INSRR;CSMD1;HNF1A;DBH;CNR1;FFAR2;NR1H4;VGF;G6PC;GCK;PDK4;PDX1;SOX4;ADRA1B;ADRA2A;KCNB1;RPH3AL;IGFBP5;SLC16A1;IGF1R;SLC2A4;PAX6;FOXO6;FOXA1;CRY2	-0.742124978983094;-0.777664189385766;-0.802153039989801;0.644240661625081;-0.769771474761025;0.597574275428518;0.713891584061027;-0.256230410205099;0.60439400928826;-0.519445840964858;-0.681045861384228;0.590070691766881;0.535076403427362;-0.749330597923519;0.750185498654499;0.617199634863236;-0.510957686773005;-0.639607542910917;-0.720249424063899;-0.540459800653273;0.443776096376487;-0.7457470…
GO:0007088	regulation of mitotic nuclear division	0.00399402	ENSG00000148773;ENSG00000152669;ENSG00000133101;ENSG00000117650;ENSG00000157456;ENSG00000158402;ENSG00000175305;ENSG00000145386;ENSG00000105173;ENSG00000118971;ENSG00000127564;ENSG00000135083;ENSG00000169515;ENSG00000134057;ENSG00000180198	MKI67;CCNO;CCNA1;NEK2;CCNB2;CDC25C;CCNE2;CCNA2;CCNE1;CCND2;PKMYT1;CCNJL;CCDC8;CCNB1;RCC1	0.916079135187903;0.688001053119946;0.674180922357027;0.906287831570247;0.910217187992716;0.886920899342001;0.915000867539449;0.874403285072707;0.871388849072109;-0.640911855617649;0.8816514545005;0.373217516440606;0.599083647836383;0.880636681911691;0.909489621211064
GO:0007346	regulation of mitotic cell cycle	0.00442763	ENSG00000139352;ENSG00000177519;ENSG00000078900;ENSG00000234602;ENSG00000089685;ENSG00000166851;ENSG00000123975;ENSG00000129757;ENSG00000119408;ENSG00000112029	ASCL1;RPRM;TP73;MCIDAS;BIRC5;PLK1;CKS2;CDKN1C;NEK6;FBXO5	0.69422922244323;0.190872084015913;0.88304655174491;0.811863212462961;0.891808930521295;0.934136733585908;0.708660395014325;0.624555010608198;0.615000854171392;0.903308359790984
GO:0038096	Fc-gamma receptor signaling pathway involved in phagocytosis	0.0045793	ENSG00000211598;ENSG00000241351;ENSG00000239951;ENSG00000243466;ENSG00000244437;ENSG00000243290;ENSG00000240864;ENSG00000243238;ENSG00000240382;ENSG00000211625;ENSG00000242371;ENSG00000251546;ENSG00000165025;ENSG00000251039;ENSG00000241244;ENSG00000242076;ENSG00000239975;ENSG00000211599;ENSG00000155849;ENSG00000203805;ENSG00000242534;ENSG00000244116;ENSG00000239571;ENSG00000160654;ENSG00000072694…	IGKV4-1;IGKV3-11;IGKV3-20;IGKV1-5;IGKV3-15;IGKV1-12;IGKV1-16;IGKV2-30;IGKV1-17;IGKV3D-20;IGKV1-39;IGKV1D-39;SYK;IGKV2D-40;IGKV1D-16;IGKV1-33;IGKV1D-33;IGKV5-2;ELMO1;PPAPDC1A;IGKV2D-28;IGKV2-28;IGKV2D-30;CD3G;FCGR2B;VAV1;FCGR3A;HCK;FCGR1A;CD247	0.718898934044299;0.688275191606555;0.695476625011091;0.701542699097209;0.700090644047302;0.649632977799516;0.682572816239658;0.623289685227323;0.608854384980447;0.642032179210653;0.585133451226653;0.614804302926859;0.889217604824193;0.480916916849683;0.570326839077279;0.53433508136415;0.530947044062287;0.611431958820324;-0.697699767851613;0.562406678827292;0.504150719952409;0.516662338955119;0.5…
GO:0000978	RNA polymerase II proximal promoter sequence-specific DNA binding	0.00512211	ENSG00000139352;ENSG00000185002;ENSG00000101076;ENSG00000016082;ENSG00000162992;ENSG00000176887;ENSG00000106689;ENSG00000136352;ENSG00000196092;ENSG00000128714;ENSG00000184486;ENSG00000008196;ENSG00000177551;ENSG00000101057;ENSG00000165891;ENSG00000122859;ENSG00000069011;ENSG00000164458;ENSG00000103449;ENSG00000152977;ENSG00000125285;ENSG00000168269;ENSG00000128573;ENSG00000118513;ENSG00000087510…	ASCL1;RFX6;HNF4A;ISL1;NEUROD1;SOX11;LHX2;NKX2-1;PAX5;HOXD13;POU3F2;TFAP2B;NHLH2;MYBL2;E2F7;NEUROG3;PITX1;T;SALL1;ZIC1;SOX21;FOXI1;FOXP2;MYB;TFAP2C;BCL11B;HNF4G;HOXA10;TP73;ZFHX4;RAX;DLX5;OTX2;E2F8;POU2AF1;ZNF750;HNF1A;POU2F3;CUX2;FOXA2;HOXB2;IRF4;HOXA9;PAX1;PITX2;HOXB7;RORB;EN1;FOXJ1;GSC;EZH2;NKX6-1;NKX2-5;HOXB3;TLX1;TFAP2A;HES2;ETV4;RFX4;HOXB1;LHX3;FEZF1;TBR1;PDX1;MEOX2;NKX6-2;SOX4;HOXC11;MEIS2;…	0.69422922244323;-0.777664189385766;-0.802153039989801;0.765597625159304;0.644240661625081;0.754269663643998;0.919149762671017;0.454431693643628;0.80402382198643;0.843375767853352;0.66394147008737;0.713891584061027;0.203404672559531;0.934040366735764;0.946169599595533;0.74792396831574;-0.296824104240558;0.617041277664358;0.716617859932268;0.557911659344348;0.668879029834912;0.683729835999943;0.43…
GO:0005829	cytosol	0.00523534	ENSG00000145321;ENSG00000124253;ENSG00000111262;ENSG00000005981;ENSG00000136750;ENSG00000157851;ENSG00000173702;ENSG00000113924;ENSG00000103316;ENSG00000166426;ENSG00000064655;ENSG00000181449;ENSG00000089250;ENSG00000114757;ENSG00000129167;ENSG00000196092;ENSG00000079689;ENSG00000089169;ENSG00000167767;ENSG00000136231;ENSG00000082556;ENSG00000165092;ENSG00000171346;ENSG00000144354;ENSG00000175093…	GC;PCK1;KCNA1;ASB4;GAD2;DPYSL5;MUC13;HGD;CRYM;CRABP1;EYA2;SOX2;NOS1;PEX5L;TPH1;PAX5;SCGN;RPH3A;KRT80;IGF2BP3;OPRK1;ALDH1A1;KRT15;CDCA7;SPSB4;KRT5;SFN;CTNNA2;NLRP2;DDC;RBP4;CACNG2;ADH6;C18orf42;DCC;KRT7;FABP7;KRT6A;USH1C;CDKN2A;PAH;KIF18B;TNNT1;NWD1;PMAIP1;CALB2;CALB1;DLGAP5;TFAP2C;SNCAIP;ADD2;GABRA5;LIN28B;PPP2R2C;AMPH;KLHL14;TP73;AKR1C4;GLT1D1;WNK4;HOXD10;ADH1A;E2F8;CDCA7L;TTLL6;CPLX2;TERT;IQGAP…	-0.804748221461208;-0.742124978983094;0.59588187349742;-0.817816060786838;0.621419464401701;0.725517067555873;-0.691430720892163;-0.738422368437831;-0.434852052352218;0.653755166860303;0.919086061746117;0.775704945902353;0.258087571929908;0.739157326299539;-0.649385298649009;0.80402382198643;-0.574361878672109;-0.393188920016434;0.77810112112121;0.892987325978618;0.468876535913158;-0.665649091780…
GO:0030449	regulation of complement activation	0.00692471	ENSG00000109072;ENSG00000211598;ENSG00000241351;ENSG00000239951;ENSG00000243466;ENSG00000244437;ENSG00000080618;ENSG00000120054;ENSG00000243290;ENSG00000240864;ENSG00000123838;ENSG00000243238;ENSG00000240382;ENSG00000211625;ENSG00000125730;ENSG00000242371;ENSG00000251546;ENSG00000251039;ENSG00000241244;ENSG00000120885;ENSG00000143502;ENSG00000180210;ENSG00000242076;ENSG00000239975;ENSG00000211599…	VTN;IGKV4-1;IGKV3-11;IGKV3-20;IGKV1-5;IGKV3-15;CPB2;CPN1;IGKV1-12;IGKV1-16;C4BPA;IGKV2-30;IGKV1-17;IGKV3D-20;C3;IGKV1-39;IGKV1D-39;IGKV2D-40;IGKV1D-16;CLU;SUSD4;F2;IGKV1-33;IGKV1D-33;IGKV5-2;CR2;C4B;CD19;IGKV2D-28;IGKV2-28;IGKV2D-30;CR1;C5;C4A;C2;CFB;C1S;C1QB;C1QC;C8A;C1R	-0.914388616407807;0.718898934044299;0.688275191606555;0.695476625011091;0.701542699097209;0.700090644047302;-0.725687371409776;-0.635496554725599;0.649632977799516;0.682572816239658;0.377245508668558;0.623289685227323;0.608854384980447;0.642032179210653;0.566254004393049;0.585133451226653;0.614804302926859;0.480916916849683;0.570326839077279;-0.620103010991757;-0.606853315135978;-0.7124587284121…
GO:0048856	anatomical structure development	0.00695554	ENSG00000064655;ENSG00000136698;ENSG00000138083;ENSG00000131668;ENSG00000104313;ENSG00000146530;ENSG00000162552;ENSG00000184302;ENSG00000134569;ENSG00000156076;ENSG00000112319;ENSG00000143816;ENSG00000074047;ENSG00000164690;ENSG00000170577;ENSG00000106571;ENSG00000126778	EYA2;CFC1;SIX3;BARX1;EYA1;VWDE;WNT4;SIX6;LRP4;WIF1;EYA4;WNT9A;GLI2;SHH;SIX2;GLI3;SIX1	0.919086061746117;-0.743740816249437;0.770378869831863;0.495625539781068;0.86668816515838;0.441015447005174;-0.795326486883017;0.571350330001628;0.73458823707752;0.295787656366344;0.383098062622404;0.778336406021077;0.675932822243736;0.259041904652617;-0.207561719193463;0.173771175019685;-0.257278501771188
GO:0006310	DNA recombination	0.00756264	ENSG00000174371;ENSG00000140451;ENSG00000085999;ENSG00000179008;ENSG00000154920;ENSG00000197299;ENSG00000139618;ENSG00000196584;ENSG00000111247;ENSG00000164104;ENSG00000051180;ENSG00000121211;ENSG00000160957;ENSG00000255150	EXO1;PIF1;RAD54L;C14orf39;EME1;BLM;BRCA2;XRCC2;RAD51AP1;HMGB2;RAD51;MND1;RECQL4;EID3	0.952070949599959;0.909349377409589;0.940353509056291;-0.448512062653549;0.911650691592669;0.932106967197477;0.921400732968969;0.938528252290488;0.909385110058682;0.909800748415288;0.908293385979327;0.800773771787913;0.866529701957747;-0.224399432737011
GO:0005856	cytoskeleton	0.00816508	ENSG00000127831;ENSG00000188175;ENSG00000095777;ENSG00000089250;ENSG00000196169;ENSG00000136883;ENSG00000147481;ENSG00000066032;ENSG00000185053;ENSG00000006611;ENSG00000186185;ENSG00000126787;ENSG00000075340;ENSG00000078053;ENSG00000105255;ENSG00000066279;ENSG00000170703;ENSG00000117724;ENSG00000159251;ENSG00000187017;ENSG00000237649;ENSG00000176788;ENSG00000167880;ENSG00000088325;ENSG00000117399…	VIL1;HEPACAM2;MYO3A;NOS1;KIF19;KIF12;SNTG1;CTNNA2;SGCZ;USH1C;KIF18B;DLGAP5;ADD2;AMPH;FSD1;ASPM;TTLL6;CENPF;ACTC1;ESPN;KIFC1;BASP1;EVPL;TPX2;CDC20;PLA2G3;GTSE1;CTNNA3;CKAP2L;SCIN;FAM83D;NEK2;SNTG2;KIF14;FERMT1;CEP55;BIRC5;AURKB;CLU;KLHL1;DNAH11;SKA1;SNCA;GPER1;KIF23;FRMPD1;DTL;NUSAP1;KIF26A;SKA3;PLEK2;ANLN;KIF20A;KIF18A;PLK1;ARC;GAS2;CYS1;KIF2C;NEB;TRIM9;TNS4;C1orf222;PPP2R2B;GSG2;ARMC4;FRMD1;FRMP…	-0.481806512573887;0.709918307005329;0.72985800382283;0.258087571929908;0.750310257285832;-0.640083764950459;-0.73192455575308;-0.626280747501441;-0.308542468970085;-0.745928348687845;0.93447237885639;0.93768270765478;0.798640955651673;0.440318294083865;0.794136807028287;0.930266545942603;-0.574086790189179;0.933463079155752;-0.602908894284686;0.364803319721789;0.942266687183084;0.740159473630925…
GO:0007155	cell adhesion	0.00933371	ENSG00000109072;ENSG00000105388;ENSG00000174469;ENSG00000166589;ENSG00000079112;ENSG00000040731;ENSG00000132855;ENSG00000160862;ENSG00000018236;ENSG00000189056;ENSG00000099834;ENSG00000083307;ENSG00000148702;ENSG00000145526;ENSG00000150394;ENSG00000116147;ENSG00000066032;ENSG00000218336;ENSG00000169862;ENSG00000086548;ENSG00000184226;ENSG00000081138;ENSG00000150893;ENSG00000148600;ENSG00000136099…	VTN;CEACAM5;CNTNAP2;CDH16;CDH17;CDH10;ANGPTL3;AZGP1;CNTN1;RELN;CDHR5;GRHL2;HABP2;CDH18;CDH8;TNR;CTNNA2;TENM3;CTNND2;CEACAM6;PCDH9;CDH7;FREM2;CDHR1;PCDH8;ITGB6;CNTNAP5;CHL1;NCAN;CDHR3;EPHA8;MUC16;PKP1;CADM3;CDH19;KIRREL2;CNTN6;CEACAM1;TENM2;FAT3;NPHS1;CNTN2;IGSF11;DPP4;DSC3;CLDN10;COMP;EPHB1;TROAP;FREM1;CTNNA3;DSG3;HAPLN1;PVRL4;DSCAM;FERMT1;SDK2;CDH20;CNTN5;SLAMF7;PCDHA6;DSC2;EFS;ROBO2;AMIGO2;PCDH…	-0.914388616407807;0.605554716562231;0.78388577114418;-0.723653482743875;-0.733924859260026;-0.335268150986735;-0.57006211939528;-0.61044342529436;0.165964553733244;0.206094084661874;-0.420541225388175;0.772579400442225;0.408917689289787;0.27681230358261;0.256364404413815;-0.567923704890573;-0.626280747501441;0.699524022700864;-0.183827794828825;0.561884022682562;0.515689131001239;0.5789504804356…
GO:0007093	mitotic cell cycle checkpoint	0.010955	ENSG00000112742;ENSG00000140534;ENSG00000169679;ENSG00000143816;ENSG00000156970;ENSG00000122952;ENSG00000184445;ENSG00000147883;ENSG00000214102;ENSG00000166483;ENSG00000164109;ENSG00000149554	TTK;TICRR;BUB1;WNT9A;BUB1B;ZWINT;KNTC1;CDKN2B;WEE2;WEE1;MAD2L1;CHEK1	0.920187849405057;0.886290648248849;0.927376600630067;0.778336406021077;0.935462309417266;0.911311375515735;0.922981697367244;0.783418923968414;-0.334999782493162;0.69196184329734;0.863418690229093;0.844380714930711
GO:0000784	nuclear chromosome, telomeric region	0.011148	ENSG00000022556;ENSG00000164362;ENSG00000140451;ENSG00000073111;ENSG00000170312;ENSG00000139618;ENSG00000085840;ENSG00000158406;ENSG00000076003;ENSG00000051180;ENSG00000104738;ENSG00000180532;ENSG00000138346	NLRP2;TERT;PIF1;MCM2;CDK1;BRCA2;ORC1;HIST1H4H;MCM6;RAD51;MCM4;ZSCAN4;DNA2	0.523030605460732;0.751047590239645;0.909349377409589;0.944197491057775;0.860548434361198;0.921400732968969;0.915735255286879;0.591145686324323;0.937574722200274;0.908293385979327;0.929656417660737;0.322043307624207;0.855625834760685
GO:0045892	negative regulation of transcription, DNA-templated	0.0120674	ENSG00000139352;ENSG00000176165;ENSG00000043355;ENSG00000185686;ENSG00000110680;ENSG00000136352;ENSG00000138083;ENSG00000008196;ENSG00000069011;ENSG00000162552;ENSG00000103449;ENSG00000147889;ENSG00000128573;ENSG00000118513;ENSG00000198807;ENSG00000198914;ENSG00000101144;ENSG00000178919;ENSG00000024526;ENSG00000145423;ENSG00000184302;ENSG00000143355;ENSG00000117724;ENSG00000187045;ENSG00000197587…	ASCL1;FOXG1;ZIC2;PRAME;CALCA;NKX2-1;SIX3;TFAP2B;PITX1;WNT4;SALL1;CDKN2A;FOXP2;MYB;PAX9;POU3F3;BMP7;FOXE1;DEPDC1;SFRP2;SIX6;LHX9;CENPF;TMPRSS6;DMBX1;BASP1;CUX2;WNT11;BIRC5;FOXM1;RORB;RCOR2;GFI1;WT1;ZBTB16;EZH2;NKX2-5;TFAP2A;XCL1;HR;HES2;E2F1;PAX4;MT3;NKX6-2;BHLHE41;ID4;IFNG;WNT5A;DPF1;TP63;CREB3L1;NKAPL;TBX20;HDAC9;CD38;OVOL1;RASD1;ZMYND15;HOXA7;RUNX1T1;SIX2;THRB;BMP2;PRDM16;HAND1;ATF3;IKZF1;HMGB2…	0.69422922244323;0.81822372219965;0.71132932427956;0.731469049417839;0.432286105108771;0.454431693643628;0.770378869831863;0.713891584061027;-0.296824104240558;-0.795326486883017;0.716617859932268;0.839097547632984;0.437157427426242;0.881758151042338;0.782251043925175;0.558548093468826;0.204784692498544;0.544557563669631;0.915439189401258;0.567409117247132;0.571350330001628;0.726445457786476;0.93…
GO:0009952	anterior/posterior pattern specification	0.0120674	ENSG00000162992;ENSG00000170689;ENSG00000120068;ENSG00000136698;ENSG00000131668;ENSG00000128714;ENSG00000164458;ENSG00000180818;ENSG00000253293;ENSG00000128710;ENSG00000147869;ENSG00000145423;ENSG00000120075;ENSG00000180806;ENSG00000197757;ENSG00000173917;ENSG00000078399;ENSG00000260027;ENSG00000184058;ENSG00000108511;ENSG00000109906;ENSG00000037965;ENSG00000120093;ENSG00000170370;ENSG00000198576…	NEUROD1;HOXB9;HOXB8;CFC1;BARX1;HOXD13;T;HOXC10;HOXA10;HOXD10;CER1;SFRP2;HOXB5;HOXC9;HOXC6;HOXB2;HOXA9;HOXB7;TBX1;HOXB6;ZBTB16;HOXC8;HOXB3;EMX2;ARC;HOXB1;ALX1;HOXB4;HOXC11;GLI2;OTX1;WNT5A;HOXC4;ALX4;ALDH1A2;HOXA11;HOXA6;SHH;HOXD3;CDX2;HOXA7;HOXC13;HOXD4;HOXD9;SMO;GLI3;CDON;PAX6;WNT3A;HOXD8;HOXA5	0.644240661625081;0.812053269425896;0.675523674741433;-0.743740816249437;0.495625539781068;0.843375767853352;0.617041277664358;0.533763962245595;0.763780680274126;0.652141264784283;0.725864578019548;0.567409117247132;0.642409881996313;0.645285598492443;0.583471124906089;0.413884723557249;0.756671022031218;0.697790213116146;-0.355192481900052;0.64558612901572;-0.561820695716403;0.567579826525961;0…
GO:0000977	RNA polymerase II regulatory region sequence-specific DNA binding	0.0123718	ENSG00000139352;ENSG00000185002;ENSG00000043355;ENSG00000136944;ENSG00000170689;ENSG00000139800;ENSG00000136352;ENSG00000131668;ENSG00000008196;ENSG00000177551;ENSG00000165891;ENSG00000112238;ENSG00000152977;ENSG00000115112;ENSG00000144355;ENSG00000186487;ENSG00000180818;ENSG00000173253;ENSG00000087510;ENSG00000198807;ENSG00000115844;ENSG00000128710;ENSG00000007968;ENSG00000164107;ENSG00000187140…	ASCL1;RFX6;ZIC2;LMX1B;HOXB9;ZIC5;NKX2-1;BARX1;TFAP2B;NHLH2;E2F7;PRDM13;ZIC1;TFCP2L1;DLX1;MYT1L;HOXC10;DMRT2;TFAP2C;PAX9;DLX2;HOXD10;E2F2;HAND2;FOXD3;ELF5;DMBX1;BARX2;ZIC4;NR1H4;CUX2;SP5;HMX3;NHLH1;FOXM1;EGR4;MACC1;TFAP2A;HES2;IKZF3;HOXB1;ALX1;HOXB4;NEUROD2;BARHL2;EOMES;HES6;ESRRG;BHLHE41;HOXC4;ALX4;BARHL1;TBX20;HLF;SATB2;NR4A3;HOXD3;NR5A1;CDX2;PURG;DMRT1;OSR2;THRB;MYT1;TFAP2D;EGR3;LMX1A;GATA4;ATF…	0.69422922244323;-0.777664189385766;0.71132932427956;-0.756309847376991;0.812053269425896;0.609840859987243;0.454431693643628;0.495625539781068;0.713891584061027;0.203404672559531;0.946169599595533;0.757092701082071;0.557911659344348;0.618659352619604;0.547586476695252;-0.50344206036423;0.533763962245595;0.569215395424353;0.684572413913667;0.782251043925175;0.630790792055025;0.652141264784283;0.9…
GO:0008017	microtubule binding	0.0126405	ENSG00000104722;ENSG00000157851;ENSG00000196169;ENSG00000136883;ENSG00000186185;ENSG00000105255;ENSG00000237649;ENSG00000101447;ENSG00000118193;ENSG00000089685;ENSG00000154839;ENSG00000145335;ENSG00000137807;ENSG00000137804;ENSG00000066735;ENSG00000112984;ENSG00000121621;ENSG00000166851;ENSG00000148935;ENSG00000142945;ENSG00000188385;ENSG00000248905;ENSG00000015133;ENSG00000160282;ENSG00000116852…	NEFM;DPYSL5;KIF19;KIF12;KIF18B;FSD1;KIFC1;FAM83D;KIF14;BIRC5;SKA1;SNCA;KIF23;NUSAP1;KIF26A;KIF20A;KIF18A;PLK1;GAS2;KIF2C;JAKMIP3;FMN1;CCDC88C;FTCD;KIF21B;S100A8;SPAG5;GAS2L3;KIF15;KIF26B;S100A9;KIF11;PRC1;KIF24;RACGAP1;KIF5A;CCDC181;MAP2;KIF25;DYNC1I1;TIAM1;SOGA2;MX2;LRRK2;MAP6;MAP1LC3C;SYBU;CENPE;PSRC1;TRIM54;RCC2	-0.760438306575133;0.725517067555873;0.750310257285832;-0.640083764950459;0.93447237885639;0.794136807028287;0.942266687183084;0.922479645006586;0.899038660179669;0.891808930521295;0.885632111656482;-0.301301933370469;0.94089707178163;0.901446200863395;0.57908445291629;0.904328319138419;0.947071485984312;0.934136733585908;-0.399181232474855;0.931167460056077;-0.358379501188827;-0.372549532267787;…
GO:0007275	multicellular organism development	0.0128272	ENSG00000139352;ENSG00000171540;ENSG00000176165;ENSG00000185002;ENSG00000016082;ENSG00000043355;ENSG00000162992;ENSG00000136944;ENSG00000136110;ENSG00000170689;ENSG00000176887;ENSG00000139800;ENSG00000163497;ENSG00000120068;ENSG00000166426;ENSG00000085552;ENSG00000064655;ENSG00000136698;ENSG00000181449;ENSG00000138083;ENSG00000189056;ENSG00000123307;ENSG00000196092;ENSG00000152192;ENSG00000128714…	ASCL1;OTP;FOXG1;RFX6;ISL1;ZIC2;NEUROD1;LMX1B;LECT1;HOXB9;SOX11;ZIC5;FEV;HOXB8;CRABP1;IGSF9;EYA2;CFC1;SOX2;SIX3;RELN;NEUROD4;PAX5;POU4F1;HOXD13;EYA1;FOXA3;SEMA3E;NHLH2;FZD9;NEUROG2;CTNNA2;NKX2-2;NEUROG3;DCC;PITX1;WNT4;SIM1;DLX6;CTNND2;T;EMX1;FREM2;ZIC1;RIPPLY3;CHL1;DKK4;DLX1;MYT1L;HOXC10;IHH;FOXN4;HOXD11;UNC5D;BMP3;PAX9;GAP43;SFRP5;THEG;DRAXIN;EPHA8;SMOC1;HOXA10;POU3F3;DLX2;SEMA3D;MKX;RAX;HOXD10;H…	0.69422922244323;-0.568896274488601;0.81822372219965;-0.777664189385766;0.765597625159304;0.71132932427956;0.644240661625081;-0.756309847376991;-0.32299113891924;0.812053269425896;0.754269663643998;0.609840859987243;-0.272280039370566;0.675523674741433;0.653755166860303;0.898588573220546;0.919086061746117;-0.743740816249437;0.775704945902353;0.770378869831863;0.206094084661874;0.689413273858569;0…
GO:0000987	proximal promoter sequence-specific DNA binding	0.0128272	ENSG00000125820;ENSG00000165891;ENSG00000007968;ENSG00000129173;ENSG00000137203;ENSG00000101412;ENSG00000185155;ENSG00000137090;ENSG00000105610	NKX2-2;E2F7;E2F2;E2F8;TFAP2A;E2F1;MIXL1;DMRT1;KLF1	0.736149507125239;0.946169599595533;0.942244655119509;0.939850726594023;0.645307586298846;0.921444564722912;0.680964307349537;0.585505966261253;0.816520592331644
GO:0016604	nuclear body	0.0140367	ENSG00000043355;ENSG00000104313;ENSG00000186185;ENSG00000180818;ENSG00000174371;ENSG00000148773;ENSG00000189334;ENSG00000234602;ENSG00000260027;ENSG00000133937;ENSG00000162676;ENSG00000109906;ENSG00000137812;ENSG00000168453;ENSG00000144285;ENSG00000180318;ENSG00000159409;ENSG00000154654;ENSG00000128652;ENSG00000101213;ENSG00000122952;ENSG00000151090;ENSG00000163207;ENSG00000128482;ENSG00000136574…	ZIC2;EYA1;KIF18B;HOXC10;EXO1;MKI67;S100A14;MCIDAS;HOXB7;GSC;GFI1;ZBTB16;CASC5;HR;SCN1A;ALX1;CELF3;NCAM2;HOXD3;PTK6;ZWINT;THRB;IVL;RNF112;GATA4;SP140;CORIN;MYOD1;TCF7;INCENP;CLIC3;AIRE;SP140L;SGOL2;CDT1;PRDM5	0.71132932427956;0.86668816515838;0.93447237885639;0.533763962245595;0.952070949599959;0.916079135187903;0.374455051759109;0.811863212462961;0.697790213116146;0.631609512456499;0.706423311183861;-0.561820695716403;0.904252355060486;-0.681773010895378;0.558765576203905;0.654522702017248;-0.637979909116351;0.36757063015873;0.584657410826651;0.667783119438852;0.911311375515735;-0.178214277102203;0.2…
GO:0032508	DNA duplex unwinding	0.0158096	ENSG00000136492;ENSG00000140451;ENSG00000093009;ENSG00000101003;ENSG00000197299;ENSG00000104738;ENSG00000135046;ENSG00000138346;ENSG00000160957;ENSG00000013573	BRIP1;PIF1;CDC45;GINS1;BLM;MCM4;ANXA1;DNA2;RECQL4;DDX11	0.944150778997433;0.909349377409589;0.931479319422523;0.947178767744938;0.932106967197477;0.929656417660737;0.315286424431092;0.855625834760685;0.866529701957747;0.823552770386678
GO:0021987	cerebral cortex development	0.0159423	ENSG00000139352;ENSG00000106689;ENSG00000174469;ENSG00000189056;ENSG00000196092;ENSG00000135638;ENSG00000122585;ENSG00000128573;ENSG00000066279;ENSG00000118193;ENSG00000170370;ENSG00000170558;ENSG00000075702;ENSG00000136535;ENSG00000173406;ENSG00000148053;ENSG00000013810;ENSG00000140379;ENSG00000168542;ENSG00000128602;ENSG00000197594;ENSG00000064309;ENSG00000105426	ASCL1;LHX2;CNTNAP2;RELN;PAX5;EMX1;NPY;FOXP2;ASPM;KIF14;EMX2;CDH2;WDR62;TBR1;DAB1;NTRK2;TACC3;BCL2A1;COL3A1;SMO;ENPP1;CDON;PTPRS	0.69422922244323;0.919149762671017;0.78388577114418;0.206094084661874;0.80402382198643;-0.607742149462813;0.324861845417566;0.437157427426242;0.930266545942603;0.899038660179669;0.542609052869717;0.323719515929593;0.900897930665934;0.496870077038632;0.300781164409092;-0.208112175649963;0.921285754090712;0.54478829941575;0.611541498584448;0.495770823760212;-0.445032510529103;0.749249463571839;0.28…
GO:0005815	microtubule organizing center	0.0160949	ENSG00000188175;ENSG00000136883;ENSG00000126787;ENSG00000105255;ENSG00000123454;ENSG00000237649;ENSG00000088325;ENSG00000117399;ENSG00000117650;ENSG00000138180;ENSG00000143476;ENSG00000121621;ENSG00000166851;ENSG00000129810;ENSG00000156970;ENSG00000075702;ENSG00000170312;ENSG00000076382;ENSG00000151725;ENSG00000189431;ENSG00000139618;ENSG00000196584;ENSG00000101197;ENSG00000182263;ENSG00000154493…	HEPACAM2;KIF12;DLGAP5;FSD1;DBH;KIFC1;TPX2;CDC20;NEK2;CEP55;DTL;KIF18A;PLK1;SGOL1;BUB1B;WDR62;CDK1;SPAG5;MLF1IP;RASSF10;BRCA2;XRCC2;BIRC7;FIGN;C10orf90;PIK3R5;TACC3;CDK2;KIF25;AURKA;KIAA1377;CAMK2B;CCDC8;SMTNL1;CLIC5;RAD51;C10orf107;NEK6;CCNB1;SPTBN5;CDK6;TEKT2;TMEM63A;SMTNL2;DDX11;TAP1;CCDC141;GSDMC;CHEK1	0.709918307005329;-0.640083764950459;0.93768270765478;0.794136807028287;0.750185498654499;0.942266687183084;0.935279503346147;0.916785729483003;0.906287831570247;0.886176883098462;0.951613883213344;0.947071485984312;0.934136733585908;0.885020451567403;0.935462309417266;0.900897930665934;0.860548434361198;0.930235930157198;0.870272088822809;-0.201819932854783;0.921400732968969;0.938528252290488;0.…
GO:0001158	enhancer sequence-specific DNA binding	0.0168089	ENSG00000016082;ENSG00000176887;ENSG00000128714;ENSG00000008196;ENSG00000139445;ENSG00000179348;ENSG00000143178;ENSG00000136574;ENSG00000164104;ENSG00000130700;ENSG00000119715;ENSG00000164684	ISL1;SOX11;HOXD13;TFAP2B;FOXN4;GATA2;TBX19;GATA4;HMGB2;GATA5;ESRRB;ZNF704	0.765597625159304;0.754269663643998;0.843375767853352;0.713891584061027;0.843019607936991;-0.495611584165319;-0.321404201783558;0.489546371495786;0.909800748415288;0.499121940108306;0.198235224066912;0.808512429118072
GO:0022848	acetylcholine-gated cation-selective channel activity	0.0233686	ENSG00000120903;ENSG00000101204;ENSG00000166736;ENSG00000080644;ENSG00000174343;ENSG00000138435;ENSG00000117971;ENSG00000169684;ENSG00000175344	CHRNA2;CHRNA4;HTR3A;CHRNA3;CHRNA9;CHRNA1;CHRNB4;CHRNA5;CHRNA7	-0.899008113312051;-0.335675835306672;0.825987728788093;0.413712553105707;0.704819878667517;0.80146812053293;0.613076808689657;0.768903684524113;0.404876244991054
GO:0050900	leukocyte migration	0.0268149	ENSG00000105388;ENSG00000211598;ENSG00000241351;ENSG00000239951;ENSG00000243466;ENSG00000244437;ENSG00000243290;ENSG00000240864;ENSG00000243238;ENSG00000240382;ENSG00000086548;ENSG00000132465;ENSG00000075340;ENSG00000211625;ENSG00000123454;ENSG00000079385;ENSG00000242371;ENSG00000251546;ENSG00000251039;ENSG00000241244;ENSG00000173391;ENSG00000242076;ENSG00000129654;ENSG00000239975;ENSG00000211599…	CEACAM5;IGKV4-1;IGKV3-11;IGKV3-20;IGKV1-5;IGKV3-15;IGKV1-12;IGKV1-16;IGKV2-30;IGKV1-17;CEACAM6;IGJ;ADD2;IGKV3D-20;DBH;CEACAM1;IGKV1-39;IGKV1D-39;IGKV2D-40;IGKV1D-16;OLR1;IGKV1-33;FOXJ1;IGKV1D-33;IGKV5-2;CD44;MMP1;ATP1B2;MMP9;GRB14;SIRPG;LCK;SLC7A11;TREM1;IGKV2D-28;IGKV2-28;CD2;IGKV2D-30;SDC1;SELE;COL1A1;CD177;CD84;SLC7A5;ITGB2;IL1B;SLC7A8;ICAM1;ITGAL;CD48;ITGAX;SPN;SLC16A1;SELPLG;PDE4B;SELL;ITGAM…	0.605554716562231;0.718898934044299;0.688275191606555;0.695476625011091;0.701542699097209;0.700090644047302;0.649632977799516;0.682572816239658;0.623289685227323;0.608854384980447;0.561884022682562;0.621832128040915;0.798640955651673;0.642032179210653;0.750185498654499;-0.590131875682307;0.585133451226653;0.614804302926859;0.480916916849683;0.570326839077279;0.537519048575367;0.53433508136415;0.5…
GO:0005667	transcription factor complex	0.0269946	ENSG00000181449;ENSG00000136352;ENSG00000138083;ENSG00000184486;ENSG00000177551;ENSG00000165891;ENSG00000069011;ENSG00000253293;ENSG00000007968;ENSG00000129173;ENSG00000184302;ENSG00000135100;ENSG00000164107;ENSG00000197587;ENSG00000043039;ENSG00000078399;ENSG00000164093;ENSG00000167771;ENSG00000133937;ENSG00000183072;ENSG00000186790;ENSG00000101412;ENSG00000107187;ENSG00000185668;ENSG00000165702…	SOX2;NKX2-1;SIX3;POU3F2;NHLH2;E2F7;PITX1;HOXA10;E2F2;E2F8;SIX6;HNF1A;HAND2;DMBX1;BARX2;HOXA9;PITX2;RCOR2;GSC;NKX2-5;FOXE3;E2F1;LHX3;POU3F1;GFI1B;BSX;ALX1;HOXB13;HES6;ALX4;HOXA11;SATB2;HDAC9;ANKRD1;NR4A3;ZNF541;HOXD12;SIX2;ZFP42;TFAP2D;CDK2;NPAS2;MYOD1;TCF7;NR6A1;RUNX2;SIX1;NR4A1;NR4A2	0.775704945902353;0.454431693643628;0.770378869831863;0.66394147008737;0.203404672559531;0.946169599595533;-0.296824104240558;0.763780680274126;0.942244655119509;0.939850726594023;0.571350330001628;-0.749330597923519;0.280430033240253;0.804153040552088;0.689872130553427;0.756671022031218;0.498707838488295;0.867515217871192;0.631609512456499;0.4998789920763;0.639072754256179;0.921444564722912;0.50…
GO:0007169	transmembrane receptor protein tyrosine kinase signaling pathway	0.0340633	ENSG00000145242;ENSG00000047936;ENSG00000070886;ENSG00000027644;ENSG00000109684;ENSG00000154928;ENSG00000157404;ENSG00000185652;ENSG00000164078;ENSG00000182866;ENSG00000080224;ENSG00000172116;ENSG00000136573;ENSG00000198851;ENSG00000065361;ENSG00000116106;ENSG00000101134;ENSG00000148053;ENSG00000105976;ENSG00000185483;ENSG00000134853;ENSG00000101213;ENSG00000163519;ENSG00000153563;ENSG00000173762…	EPHA5;ROS1;EPHA8;INSRR;CLNK;EPHB1;KIT;NTF3;MST1R;LCK;EPHA6;CD8B;BLK;CD3E;ERBB3;EPHA4;DOK5;NTRK2;MET;ROR1;PDGFRA;PTK6;TRAT1;CD8A;CD7;IGF1R;EPHB6;NTRK1;EPHA3;STAP1;HCK;FLT3;SRMS;EPHB2;ANGPTL1;EPHA10;BLNK;BDKRB2;GFRA2	-0.593306026030807;0.357888544595558;-0.171205052277262;0.590070691766881;0.475927051435083;0.656733802416905;0.843218803059416;0.485764634600993;0.793067420351726;0.760738361318538;0.215924866602483;0.559756058112;0.626814470781695;0.580339927799128;-0.190137939095921;0.373066680086582;0.665519079643473;-0.208112175649963;0.400543572495449;0.488550410460025;0.364097506870783;0.667783119438852;0.…
GO:0003713	transcription coactivator activity	0.034705	ENSG00000016082;ENSG00000162992;ENSG00000176887;ENSG00000138083;ENSG00000152192;ENSG00000184486;ENSG00000008196;ENSG00000125820;ENSG00000122859;ENSG00000110777;ENSG00000164107;ENSG00000012504;ENSG00000234602;ENSG00000164093;ENSG00000137203;ENSG00000185668;ENSG00000167286;ENSG00000124766;ENSG00000109819;ENSG00000077080;ENSG00000105173;ENSG00000164532;ENSG00000148677;ENSG00000136931;ENSG00000137948…	ISL1;NEUROD1;SOX11;SIX3;POU4F1;POU3F2;TFAP2B;NKX2-2;NEUROG3;POU2AF1;HAND2;NR1H4;MCIDAS;PITX2;TFAP2A;POU3F1;CD3D;SOX4;PPARGC1A;ACTL6B;CCNE1;TBX20;ANKRD1;NR5A1;BRDT;PRDM16;HAND1;GATA4;GRIP1;TFEC;MYOD1;CIITA;ESRRB;NR2F1;WNT3A;MED12L	0.765597625159304;0.644240661625081;0.754269663643998;0.770378869831863;0.858879927378053;0.66394147008737;0.713891584061027;0.736149507125239;0.74792396831574;0.813122811751733;0.280430033240253;-0.639607542910917;0.811863212462961;0.498707838488295;0.645307586298846;0.570849162864967;0.598017106806596;0.871185565666272;-0.619569316766105;-0.356894812048009;0.871388849072109;0.650756785026479;0.…
GO:0031490	chromatin DNA binding	0.0383722	ENSG00000043355;ENSG00000083307;ENSG00000122859;ENSG00000112238;ENSG00000106462;ENSG00000168453;ENSG00000109819;ENSG00000124575;ENSG00000158055;ENSG00000151090;ENSG00000116035;ENSG00000184357;ENSG00000129152;ENSG00000138738	ZIC2;GRHL2;NEUROG3;PRDM13;EZH2;HR;PPARGC1A;HIST1H1D;GRHL3;THRB;VAX2;HIST1H1B;MYOD1;PRDM5	0.71132932427956;0.772579400442225;0.74792396831574;0.757092701082071;0.949735555727247;-0.681773010895378;-0.619569316766105;0.781743759862996;0.50211008851186;-0.178214277102203;0.62984612134804;0.849028503391981;0.565899410022143;0.594063069885113
GO:0070374	positive regulation of ERK1 and ERK2 cascade	0.0400461	ENSG00000171564;ENSG00000145242;ENSG00000171560;ENSG00000149295;ENSG00000141433;ENSG00000167711;ENSG00000047936;ENSG00000133048;ENSG00000070886;ENSG00000160867;ENSG00000137077;ENSG00000027644;ENSG00000164107;ENSG00000172724;ENSG00000068078;ENSG00000019169;ENSG00000154928;ENSG00000103154;ENSG00000102468;ENSG00000157404;ENSG00000066468;ENSG00000164850;ENSG00000026508;ENSG00000164078;ENSG00000143184…	FGB;EPHA5;FGA;DRD2;ADCYAP1;SERPINF2;ROS1;CHI3L1;EPHA8;FGFR4;CCL21;INSRR;HAND2;CCL19;FGFR3;MARCO;EPHB1;NECAB2;HTR2A;KIT;FGFR2;GPER1;CD44;MST1R;XCL1;EPHA6;CCL20;MT3;CCL11;GPNMB;ALOX15;SLC30A10;ARHGAP8;TREM2;ERBB3;SLAMF1;CCL13;EPHA4;CCL25;NTRK2;MET;ROR1;PLA2G2A;PDGFRA;CHRNA7;IL1B;CCR7;CCL22;PTPRC;BMP2;ICAM1;FGF18;THPO;IGF1R;NTRK1;FAM150A;NPY5R;NOD2;NPNT;S100A7;RASGRP1;FPR2;GPR55;PDGFD;EPHA3;RP11-366…	-0.523591806866737;-0.593306026030807;-0.383980778853377;0.575233951135873;0.255686969229172;-0.65818512384261;0.357888544595558;0.678345110212573;-0.171205052277262;-0.681045861384228;0.554273510426159;0.590070691766881;0.280430033240253;0.502045616120767;-0.388735862240607;0.474509641487126;0.656733802416905;0.172506939771441;-0.248160312592173;0.843218803059416;0.360686690961378;-0.73316537881…
GO:0042060	wound healing	0.0400461	ENSG00000205420;ENSG00000167880;ENSG00000066468;ENSG00000169676;ENSG00000142632;ENSG00000143546;ENSG00000161905;ENSG00000065361;ENSG00000114251;ENSG00000133110;ENSG00000115884;ENSG00000108821;ENSG00000134853;ENSG00000115386;ENSG00000158055;ENSG00000125538;ENSG00000041982;ENSG00000154764;ENSG00000168542;ENSG00000124882;ENSG00000163209;ENSG00000113083;ENSG00000062038;ENSG00000106571;ENSG00000115414…	KRT6A;EVPL;FGFR2;DRD5;ARHGEF19;S100A8;ALOX15;ERBB3;WNT5A;POSTN;SDC1;COL1A1;PDGFRA;REG1A;GRHL3;IL1B;TNC;WNT7A;COL3A1;EREG;SPRR3;LOX;CDH3;GLI3;FN1;WNT5B;NLRP6	0.234171743990382;0.671658004778357;0.360686690961378;0.588232322920789;0.855067440771664;0.210350417509395;0.252810631104124;-0.190137939095921;0.334329744608731;0.634021732500962;0.254344334307365;0.614268561603979;0.364097506870783;0.237221895794186;0.50211008851186;0.360010559431774;0.600274432412299;0.419376092894771;0.611541498584448;0.251610647064491;0.168082967390871;0.69501172674694;0.57…
GO:0004435	phosphatidylinositol phospholipase C activity	0.0400461	ENSG00000149527;ENSG00000160791;ENSG00000184984;ENSG00000101333;ENSG00000163823;ENSG00000139151;ENSG00000168398	PLCH2;CCR5;CHRM5;PLCB4;CCR1;PLCZ1;BDKRB2	0.289578245518606;0.601563051022945;-0.208928999309313;-0.23259872031045;0.524342514527444;0.24041018024137;0.486512047300889
GO:0004930	G-protein coupled receptor activity	0.0410028	ENSG00000121853;ENSG00000215644;ENSG00000185231;ENSG00000149295;ENSG00000082556;ENSG00000197177;ENSG00000188763;ENSG00000154478;ENSG00000169836;ENSG00000132975;ENSG00000144891;ENSG00000186867;ENSG00000146360;ENSG00000139874;ENSG00000122585;ENSG00000179603;ENSG00000162009;ENSG00000080293;ENSG00000173080;ENSG00000112164;ENSG00000180264;ENSG00000013588;ENSG00000176136;ENSG00000119973;ENSG00000118432…	GHSR;GCGR;MC2R;DRD2;OPRK1;GPR123;FZD9;GPR26;TACR3;GPR12;AGTR1;QRFPR;GPR6;SSTR1;NPY;GRM8;SSTR5;SCTR;RXFP4;GLP1R;GPR144;GPRC5A;MC5R;PRLHR;CNR1;GIPR;FFAR2;RXFP3;GALR1;CCKBR;SSTR2;LPHN3;OR2I1P;OPRD1;BAI3;GPR110;HTR2A;DRD5;LGR5;GRM2;LPAR3;PTH2R;GPER1;CHRM4;BDKRB1;GRM5;TSHR;CRHR1;MRGPRE;OR13A1;NPBWR1;NPFFR1;OR51E1;GPR156;PTGDR2;GABBR2;GPR19;GHRHR;GPR37;GPR88;HCAR1;BAI1;GRM7;FZD2;HRH3;NTSR1;AVPR1B;OR51E…	-0.708605428942553;-0.769771474761025;-0.350885812676781;0.575233951135873;0.468876535913158;-0.276810963938085;0.449521625824532;0.227428129280102;-0.371289854282341;0.585603474486011;-0.678781167652819;-0.221255320541109;0.695005907769733;-0.783961626458442;0.324861845417566;0.420295886315158;-0.519445840964858;-0.593904752860642;-0.660454807380994;0.353958712901782;0.781842416979527;0.49161928…
GO:0022008	neurogenesis	0.0413085	ENSG00000139352;ENSG00000162992;ENSG00000106689;ENSG00000183454;ENSG00000122859;ENSG00000164434;ENSG00000112238;ENSG00000134115;ENSG00000154928;ENSG00000092621;ENSG00000105989;ENSG00000181965;ENSG00000180828;ENSG00000163623;ENSG00000152377;ENSG00000075702;ENSG00000169174;ENSG00000114251;ENSG00000196584;ENSG00000142611;ENSG00000166833;ENSG00000121966;ENSG00000126778;ENSG00000154342;ENSG00000142233	ASCL1;NEUROD1;LHX2;GRIN2A;NEUROG3;FABP7;PRDM13;CNTN6;EPHB1;PHGDH;WNT2;NEUROG1;BHLHE22;NKX6-1;SPOCK1;WDR62;PCSK9;WNT5A;XRCC2;PRDM16;NAV2;CXCR4;SIX1;WNT3A;NTN5	0.69422922244323;0.644240661625081;0.919149762671017;-0.869303122690773;0.74792396831574;0.181887093418949;0.757092701082071;0.17446185215765;0.656733802416905;0.863432461129448;0.64682173509081;0.477206625967318;0.589617774676011;0.267266665743132;0.392854469968297;0.900897930665934;0.205614424304746;0.334329744608731;0.938528252290488;0.313178320052663;0.514415150308301;0.834149227321408;-0.257…
GO:0001102	RNA polymerase II activating transcription factor binding	0.0418467	ENSG00000101076;ENSG00000016082;ENSG00000162992;ENSG00000177551;ENSG00000164458;ENSG00000164093;ENSG00000133878;ENSG00000163508;ENSG00000123095;ENSG00000164532;ENSG00000122877	HNF4A;ISL1;NEUROD1;NHLH2;T;PITX2;DUSP26;EOMES;BHLHE41;TBX20;EGR2	-0.802153039989801;0.765597625159304;0.644240661625081;0.203404672559531;0.617041277664358;0.498707838488295;-0.585087219897106;0.588057885570693;-0.670438511342417;0.650756785026479;0.352036757777845
GO:0045597	positive regulation of cell differentiation	0.04373	ENSG00000016082;ENSG00000162992;ENSG00000181449;ENSG00000123307;ENSG00000125820;ENSG00000167711;ENSG00000122859;ENSG00000144355;ENSG00000115844;ENSG00000101144;ENSG00000168621;ENSG00000143816;ENSG00000106331;ENSG00000163508;ENSG00000164690;ENSG00000165556;ENSG00000125845;ENSG00000174808;ENSG00000112964	ISL1;NEUROD1;SOX2;NEUROD4;NKX2-2;SERPINF2;NEUROG3;DLX1;DLX2;BMP7;GDNF;WNT9A;PAX4;EOMES;SHH;CDX2;BMP2;BTC;GHR	0.765597625159304;0.644240661625081;0.775704945902353;0.689413273858569;0.736149507125239;-0.65818512384261;0.74792396831574;0.547586476695252;0.630790792055025;0.204784692498544;0.676483700783735;0.778336406021077;0.31316028862153;0.588057885570693;0.259041904652617;0.299006561872444;-0.571479662552997;-0.48079699233246;-0.266225365179134
GO:0016887	ATPase activity	0.0448043	ENSG00000196169;ENSG00000136883;ENSG00000186185;ENSG00000144452;ENSG00000159251;ENSG00000237649;ENSG00000156414;ENSG00000118193;ENSG00000105877;ENSG00000179869;ENSG00000137807;ENSG00000001626;ENSG00000018625;ENSG00000112984;ENSG00000085563;ENSG00000121621;ENSG00000142945;ENSG00000108846;ENSG00000007174;ENSG00000116852;ENSG00000197299;ENSG00000163808;ENSG00000006071;ENSG00000197616;ENSG00000183914…	KIF19;KIF12;KIF18B;ABCA12;ACTC1;KIFC1;TDRD9;KIF14;DNAH11;ABCA13;KIF23;CFTR;ATP1A2;KIF20A;ABCB1;KIF18A;KIF2C;ABCC3;DNAH9;KIF21B;BLM;KIF15;ABCC8;MYH6;DNAH2;KIF11;FIGN;KIF24;ABCC6;KIF5A;ABCA8;HSPA6;ABCB4;KIF25;ABCC12;SLFN11;ABCG8;ATP13A4;DNAH6;CENPE;DNA2;TAP1;HSPA2	0.750310257285832;-0.640083764950459;0.93447237885639;0.408776726309094;-0.602908894284686;0.942266687183084;-0.19861516087555;0.899038660179669;0.821962735313315;0.522952702869682;0.94089707178163;0.293611854019834;-0.491010459642012;0.904328319138419;-0.664369986428502;0.947071485984312;0.931167460056077;-0.263114089047402;-0.439005337154484;0.828646699472706;0.932106967197477;0.941599768611056…
GO:0007165	signal transduction	0.0494671	ENSG00000164326;ENSG00000134443;ENSG00000121853;ENSG00000120903;ENSG00000162595;ENSG00000157851;ENSG00000113327;ENSG00000146276;ENSG00000215644;ENSG00000166426;ENSG00000135447;ENSG00000136267;ENSG00000132855;ENSG00000185231;ENSG00000100433;ENSG00000149295;ENSG00000155511;ENSG00000082556;ENSG00000197177;ENSG00000188763;ENSG00000133636;ENSG00000175793;ENSG00000154478;ENSG00000120251;ENSG00000169836…	CARTPT;GRP;GHSR;CHRNA2;DIRAS3;DPYSL5;GABRG2;GABRR1;GCGR;CRABP1;PPP1R1A;DGKB;ANGPTL3;MC2R;KCNK10;DRD2;GRIA1;OPRK1;GPR123;FZD9;NTS;SFN;GPR26;GRIA2;TACR3;CHRNA4;GPR12;AGTR1;TENM3;RASSF6;QRFPR;GPR6;CTNND2;CEACAM6;T;HTR3A;DIRAS2;CHL1;SSTR1;GRM8;SSTR5;UNC5D;CXCL9;SFRP5;GABRA5;SCTR;RXFP4;GLP1R;GPR144;CHRNA3;GLRA3;DEPDC1;CNGA3;GABRB1;GPRC5A;IQGAP3;DAPL1;PKP1;MC5R;CCK;CXCL14;IL1RL2;GDNF;PLCH2;PRLHR;GNGT1;…	-0.839295876010587;0.319545910579463;-0.708605428942553;-0.899008113312051;-0.758661344096543;0.725517067555873;-0.20788564752625;-0.560628824206443;-0.769771474761025;0.653755166860303;-0.799757853374012;0.650587150030865;-0.57006211939528;-0.350885812676781;0.376290915592491;0.575233951135873;0.329411215373221;0.468876535913158;-0.276810963938085;0.449521625824532;0.446816804556382;0.8024393201…
GO:0000724	double-strand break repair via homologous recombination	0.0494671	ENSG00000085999;ENSG00000051341;ENSG00000197299;ENSG00000139618;ENSG00000196584;ENSG00000111247;ENSG00000161609;ENSG00000162039;ENSG00000051180;ENSG00000160957	RAD54L;POLQ;BLM;BRCA2;XRCC2;RAD51AP1;CCDC155;MEIOB;RAD51;RECQL4	0.940353509056291;0.9374182547594;0.932106967197477;0.921400732968969;0.938528252290488;0.909385110058682;0.499649208228141;0.255342933526996;0.908293385979327;0.866529701957747
kegg_id	kegg_name	q_value	signif_correlations_ensembl_ids	signif_correlations_gene_names	correlations_with_LF
hsa:04110	Cell cycle	1.26476e-12	ENSG00000175793;ENSG00000147889;ENSG00000007968;ENSG00000135476;ENSG00000133101;ENSG00000117399;ENSG00000112742;ENSG00000157456;ENSG00000169679;ENSG00000093009;ENSG00000094804;ENSG00000158402;ENSG00000166851;ENSG00000101412;ENSG00000156970;ENSG00000164611;ENSG00000073111;ENSG00000170312;ENSG00000091651;ENSG00000175305;ENSG00000145386;ENSG00000097046;ENSG00000105173;ENSG00000085840;ENSG00000118971…	SFN;CDKN2A;E2F2;ESPL1;CCNA1;CDC20;TTK;CCNB2;BUB1;CDC45;CDC6;CDC25C;PLK1;E2F1;BUB1B;PTTG1;MCM2;CDK1;ORC6;CCNE2;CCNA2;CDC7;CCNE1;ORC1;CCND2;SMC1B;PKMYT1;CDKN2C;MCM6;CDK2;CDKN2B;CDKN1C;WEE2;CHEK2;MCM4;CCNB1;WEE1;CDK6;MAD2L1;CHEK1	0.802439320109149;0.839097547632984;0.942244655119509;0.888616296312961;0.674180922357027;0.916785729483003;0.920187849405057;0.910217187992716;0.927376600630067;0.931479319422523;0.935435794857126;0.886920899342001;0.934136733585908;0.921444564722912;0.935462309417266;0.878782257351592;0.944197491057775;0.860548434361198;0.91601204139935;0.915000867539449;0.874403285072707;0.919653954894772;0.87…
hsa:04115	p53 signaling pathway	9.03327e-05	ENSG00000206075;ENSG00000177519;ENSG00000175793;ENSG00000147889;ENSG00000141682;ENSG00000078900;ENSG00000075218;ENSG00000157456;ENSG00000171848;ENSG00000181790;ENSG00000170312;ENSG00000175305;ENSG00000105173;ENSG00000118971;ENSG00000146674;ENSG00000106366;ENSG00000123374;ENSG00000183765;ENSG00000134057;ENSG00000105810;ENSG00000149554;ENSG00000017427	SERPINB5;RPRM;SFN;CDKN2A;PMAIP1;TP73;GTSE1;CCNB2;RRM2;BAI1;CDK1;CCNE2;CCNE1;CCND2;IGFBP3;SERPINE1;CDK2;CHEK2;CCNB1;CDK6;CHEK1;IGF1	0.7290514429676;0.190872084015913;0.802439320109149;0.839097547632984;0.91849866684242;0.88304655174491;0.911829433024102;0.910217187992716;0.892782530195481;0.408069372731005;0.860548434361198;0.915000867539449;0.871388849072109;-0.640911855617649;-0.407815054116668;0.544406183891375;0.897474934169013;0.864384421779031;0.880636681911691;-0.513259640861788;0.844380714930711;0.422483333430154
hsa:04218	Cellular senescence	0.000439136	ENSG00000178363;ENSG00000101057;ENSG00000147889;ENSG00000007968;ENSG00000178372;ENSG00000133101;ENSG00000157456;ENSG00000111206;ENSG00000096433;ENSG00000169429;ENSG00000101412;ENSG00000136244;ENSG00000170312;ENSG00000175305;ENSG00000145386;ENSG00000105173;ENSG00000118971;ENSG00000146674;ENSG00000204632;ENSG00000106366;ENSG00000136574;ENSG00000123374;ENSG00000147883;ENSG00000158186;ENSG00000183765…	CALML3;MYBL2;CDKN2A;E2F2;CALML5;CCNA1;CCNB2;FOXM1;ITPR3;IL8;E2F1;IL6;CDK1;CCNE2;CCNA2;CCNE1;CCND2;IGFBP3;HLA-G;SERPINE1;GATA4;CDK2;CDKN2B;MRAS;CHEK2;CACNA1D;CCNB1;CDK6;CHEK1;IL1A	0.689752755938474;0.934040366735764;0.839097547632984;0.942244655119509;0.53257591033484;0.674180922357027;0.910217187992716;0.918707401059698;0.743244408409134;0.538113565173175;0.921444564722912;0.209618596676887;0.860548434361198;0.915000867539449;0.874403285072707;0.871388849072109;-0.640911855617649;-0.407815054116668;0.24447631321808;0.544406183891375;0.489546371495786;0.897474934169013;0.7…
hsa:04114	Oocyte meiosis	0.00990029	ENSG00000178363;ENSG00000178372;ENSG00000135476;ENSG00000117399;ENSG00000157456;ENSG00000169679;ENSG00000096433;ENSG00000158402;ENSG00000166851;ENSG00000129810;ENSG00000164611;ENSG00000121281;ENSG00000170312;ENSG00000175305;ENSG00000078295;ENSG00000105173;ENSG00000077935;ENSG00000127564;ENSG00000156509;ENSG00000140443;ENSG00000123374;ENSG00000087586;ENSG00000058404;ENSG00000155897;ENSG00000214575…	CALML3;CALML5;ESPL1;CDC20;CCNB2;BUB1;ITPR3;CDC25C;PLK1;SGOL1;PTTG1;ADCY7;CDK1;CCNE2;ADCY2;CCNE1;SMC1B;PKMYT1;FBXO43;IGF1R;CDK2;AURKA;CAMK2B;ADCY8;CPEB1;CCNB1;PLCZ1;FBXO5;MAD2L1;CAMK2A;IGF1	0.689752755938474;0.53257591033484;0.888616296312961;0.916785729483003;0.910217187992716;0.927376600630067;0.743244408409134;0.886920899342001;0.934136733585908;0.885020451567403;0.878782257351592;0.633768076460908;0.860548434361198;0.915000867539449;-0.544290094750933;0.871388849072109;0.610310870660615;0.8816514545005;0.76625980451065;0.5515688092857;0.897474934169013;0.908844583395358;-0.50438…
hsa:04010	MAPK signaling pathway	0.0221639	ENSG00000141837;ENSG00000198216;ENSG00000166862;ENSG00000167244;ENSG00000160867;ENSG00000138675;ENSG00000068078;ENSG00000126583;ENSG00000075429;ENSG00000157404;ENSG00000066468;ENSG00000159337;ENSG00000196557;ENSG00000075461;ENSG00000185652;ENSG00000184349;ENSG00000102678;ENSG00000006283;ENSG00000099617;ENSG00000166501;ENSG00000130433;ENSG00000188089;ENSG00000065361;ENSG00000138798;ENSG00000148053…	CACNA1A;CACNA1E;CACNG2;IGF2;FGFR4;FGF5;FGFR3;PRKCG;CACNG5;KIT;FGFR2;PLA2G4D;CACNA1H;CACNG4;NTF3;EFNA5;FGF9;CACNA1G;EFNA2;PRKCB;CACNG6;PLA2G4E;ERBB3;EGF;NTRK2;MET;PDGFRA;PTPN7;FGF7;IL1B;RAC2;FGF18;HSPA6;IGF1R;NTRK1;MAPK10;PTPN5;RASGRP1;CACNA2D2;PDGFD;CACNB2;FASLG;MAP4K1;EREG;MRAS;FLT3;FGF21;FLNC;CACNA1D;EFNA4;DUSP2;NR4A1;PDGFC;DUSP10;IL1A;HSPA2;IGF1	0.597574275428518;0.718103494397959;-0.444135326987641;0.439098649847423;-0.681045861384228;0.582755192581463;-0.388735862240607;-0.187660331732121;0.308748539122803;0.843218803059416;0.360686690961378;0.66371905292642;-0.839776561965281;0.218164035087648;0.485764634600993;0.430344770525204;0.179106105852314;0.490701874407928;-0.369522199499892;0.525676495876564;0.257063607597394;0.56183671122150…
