# Supplementary material for: Integrative and comparative genomic analyses identify clinically relevant pulmonary carcinoid groups and unveil the supra-carcinoids
Source: Nat Commun. 2019 Aug 20;10:3407. doi: 10.1038/s41467-019-11276-9 (PMC6702229; doi:10.1038/s41467-019-11276-9)
Supplement: Supplementary file 12 — Supplementary Data 9 [file 41467_2019_11276_MOESM12_ESM.xlsx]

## Sheet: S9_DLL3_CD1A_IHC
Supplementary Data 9: DLL3 and CD1A Immunohistochemistry
Dictionary
Sample	Sample Ids used in the manuscript
Histopathology	Categorical variable indicating the tumor classification defined by histopathology : Atypical, Typical
Age	Numerical value of the patient age at diagnosis
Sex	Categorical variable indicating the patient sex. Values: M for male and F for female
Smoking	Categorical variable indicating the smoking status of the participant. Values: Never, Current, Former, Passive, NA
TNM	Categorical variable indicating the TNM Classification of Malignant Tumors
Localization	Categorical variable indicating the tumor localization. Values: Proximal, Distal
IHC DLL3	Numerical variable providing a quantification of DLL3 protein level by immunohistochemestry. Values given in pourcentage
IHC CD1A	Numerical variable providing a quantification of CD1A protein level by immunohistochemestry. Values given in five levels : 0, 1, 2, 3, 4
Sample	Histopathology	Age	Sex	Smoking	TNM	Localization	IHC DLL3	IHC CD1A
1	Typical	45	F	NA	T1aN0	Proximal	0	0
2	Typical	77	M	NA	T1aN0	Distal	0	1
3	Typical	67	M	NA	T1aN0	Proximal	0	0
4	Typical	68	F	smoker	T1bN0	Distal	0.7	2
5	Typical	69	M	smoker	T1aN0	Proximal	0	0
6	Typical	73	F	NA	T1aN0	Distal	1	3
7	Typical	75	M	non-smoker	T1cN0	Proximal	0	0
8	Typical	64	M	smoker	T1aN0	Distal	0.7	3
9	Atypical	67	F	NA	T1cN0	Distal	1	3
10	Atypical	63	M	smoker	T1aN0	Proximal	0	1
11	Atypical	67	F	NA	T1bN0	Distal	0.3	0
12	Atypical	40	F	non-smoker	T2N0	Proximal	0.5	3
13	Typical	73	M	smoker	T2aN0	Distal	0	0
14	Atypical	70	M	smoker	T1bN0	Distal	0	1
15	Typical	59	F	NA	T1bN0	Distal	0.7	1
16	Typical	44	F	smoker	T2bN0	Proximal	0	1
17	Atypical	88	F	NA	T2N0 (relapse)	Proximal	0	0
18	Typical	67	M	smoker	T1Nx	Proximal	0	2
19	Typical	72	F	non-smoker	T1cN1	Distal	0.8	2
20	Typical	65	M	non-smoker	Left pneumonectomy	Proximal	0	0
