# Supplementary material for: Integrative and comparative genomic analyses identify clinically relevant pulmonary carcinoid groups and unveil the supra-carcinoids
Source: Nat Commun. 2019 Aug 20;10:3407. doi: 10.1038/s41467-019-11276-9 (PMC6702229; doi:10.1038/s41467-019-11276-9)
Supplement: Supplementary file 13 — Supplementary Data 10 [file 41467_2019_11276_MOESM13_ESM.xlsx]

## Sheet: S10_DEG_between_MOFA_LNET
Supplementary Data 10: Differentially expressed genes between MOFA LNET clusters
Dictionary
A1 vs A2	Differentially expressed genes analyses results based on the comparison between the cluster LNET A1 and the cluster LNET A2 samples
A1 vs B	Differentially expressed genes analyses results based on the comparison between the cluster LNET A1 and the cluster LNET B samples
A2 vs B	Differentially expressed genes analyses results based on the comparison between the cluster LNET A2 and the cluster LNET B samples
Core genes	Identification of the core differentially expressed genes of one given cluster LNET samples
Correlation gene expression, associated CpGs methylation	Correlation results between gene expression and the associated CpGs methylation level
Gene	Gene HUGO symbol
baseMean.A1_vs_A2	Base mean in the comparison A1 vs A2
log2FoldChange.A1_vs_A2	Log2 fold change in the comparison A1 vs A2
lfcSE.A1_vs_A2	Standard error of the log2 fold change estimate in the comparison A1 vs A2
stat.A1_vs_A2	Wald statistic in the comparison A1 vs A2
pvalue.A1_vs_A2	p-value in the comparison A1 vs A2
padj.A1_vs_A2	p-value ajusted by Benjamini-Hochberg procedure, in the comparison A1 vs A2
baseMean.A1_vs_B	Base mean in the comparison A1 vs B
log2FoldChange.A1_vs_B	Log2 fold change in the comparison A1 vs B
lfcSE.A1_vs_B	Standard error of the log2 fold change estimate in the comparison A1 vs B
stat.A1_vs_B	Wald statistic in the comparison A1 vs B
pvalue.A1_vs_B	p-value in the comparison A1 vs B
padj.A1_vs_B	p-value ajusted by Benjamini-Hochberg procedure, in the comparison A1 vs B
baseMean.A2_vs_B	Base mean in the comparison A2 vs B
log2FoldChange.A2_vs_B	Log2 fold change in the comparison A2 vs B
lfcSE.A2_vs_B	Standard error of the log2 fold change estimate in the comparison A2 vs B
stat.A2_vs_B	Wald statistic in the comparison A2 vs B
pvalue.A2_vs_B	p-value in the comparison A2 vs B
padj.A2_vs_B	p-value ajusted by Benjamini-Hochberg procedure, in the comparison A2 vs B
core.genes.A1	Binary variable indicating if the given gene belongs to the core differentially expressed genes of cluster A1 samples. Values: 1 (TRUE), 0 (FALSE)
core.genes.A2	Binary variable indicating if the given gene belongs to the core differentially expressed genes of cluster A2 samples. Values: 1 (TRUE), 0 (FALSE)
core.genes.B	Binary variable indicating if the given gene belongs to the core differentially expressed genes of cluster B samples. Values: 1 (TRUE), 0 (FALSE)
CpGnumber	Number of the CpGs associated with the "core" gene. Value: numerical value or NA if the gene is not one of the "core" genes
CpGnames	Name of the CpGs associated with the "core" gene (CpGs are semi-colon separated)
CorTestEstimate	Estimates of the correlation test between the "core" gene expression and the methylation level of the associated CpGs (values for each CpG are semi-colon separated)
p.value	p-value of the correlation between the "core" gene expression and the methylation level of the associated CpGs (values for each CpG are semi-colon separated)
q.value	p-value of the correlation between the "core" gene expression and the methylation level of the associated CpGs ajusted by Benjamini-Hochberg procedure (values for each CpG are semi-colon separated)
R²	Squared estimate of the correlation test between the "core" gene expression and the methylation level of the associated CpGs (values for each CpG are semi-colon separated)
InterquartilDistanceBetaValues	Interquartil distance between the beta-values of the CpGs associated with the "core" gene (values for each CpG are semi-colon separated)
	A1 vs A2						A1 vs B						A2 vs B						Core genes			Correlation gene expression, associated CpGs methylation
Gene	baseMean.A1_vs_A2	log2FoldChange.A1_vs_A2	lfcSE.A1_vs_A2	stat.A1_vs_A2	pvalue.A1_vs_A2	padj.A1_vs_A2	baseMean.A1_vs_B	log2FoldChange.A1_vs_B	lfcSE.A1_vs_B	stat.A1_vs_B	pvalue.A1_vs_B	padj.A1_vs_B	baseMean.A2_vs_B	log2FoldChange.A2_vs_B	lfcSE.A2_vs_B	stat.A2_vs_B	pvalue.A2_vs_B	padj.A2_vs_B	core.genes.A1	core.genes.A2	core.genes.B	CpGnumber	CpGnames	CorTestEstimate	p.value	q.value	R²	InterquartilDistanceBetaValues
SERPINA10	1341.23166884569	-8.75705779612499	0.380906675470225	-17.7394050334862	2.08127011648601e-70	6.11414722120095e-66	1341.23166884569	-8.54392748052604	0.441117494722134	-14.8348853963458	8.71526403130971e-50	5.52634892225348e-46	NA	NA	NA	NA	NA	NA	1	0	0	9	cg14096731;cg18795311;cg05788638;cg13327727;cg18763245;cg00163480;cg27153655;cg22626281;cg15897579	0.170843072912706;-0.422480418932157;0.0911772759370945;-0.767431794529376;-0.865889538257867;-0.748895710106456;0.145526787061969;0.161682396716073;0.470449827522636	0.334022398325513;0.0128066194605127;0.608066981010647;1.18767860994235e-07;3.78371282461837e-11;3.49887252396401e-07;0.411529460852452;0.36096408843221;0.00498849538077337	0.462970643459008;0.0230519150289229;0.608066981010647;5.34455374474059e-07;3.40534154215653e-10;1.0496617571892e-06;0.462970643459008;0.462970643459008;0.0112241146067401	0.0291873555622562;0.17848970438109;0.00831329564730906;0.588951559254579;0.749764692464423;0.560844784615853;0.0211780457525797;0.0261411974078535;0.221323040216077	0.0385918156363565;0.259405226141319;0.338206935426352;0.184094155891412;0.432859344002953;0.34584431006312;0.242374217498303;0.198411623067654;0.114730154160431
APOH	13084.5746418383	-10.0088242618504	0.470975801358388	-17.004746822982	7.57316464078407e-65	1.11238428826157e-60	13084.5746418383	-11.1124207530228	0.549779651757216	-16.5746780985756	1.0623024171912e-61	1.12267660456823e-57	NA	NA	NA	NA	NA	NA	1	0	0	2	cg25390025;cg19058765	-0.896511631108144;0.0145707601123726	7.51451804000167e-13;0.934815545979441	1.50290360800033e-12;0.934815545979441	0.803733104712185;0.000212307050252288	0.531018463784234;0.0127904781223929
AP000472.2	9.99956735215644	21.7295273589483	1.16532047400594	16.930559274502	2.67823222921664e-64	2.62261427325658e-60	NA	NA	NA	NA	NA	NA	9.99956735215644	-26.934728319995	1.37784843074255	-18.0968586701203	3.37368189885764e-73	1.36374343397522e-68	0	1	0	0	NA	NA	NA	NA	NA	NA
A1CF	2737.14808149842	-8.71208883944157	0.412679018152331	-16.2646719222443	1.75806240785862e-59	1.29116498389157e-55	2737.14808149842	-8.24716120210677	0.481384811696863	-12.9774788283946	1.64196927922327e-38	5.20586359977739e-35	NA	NA	NA	NA	NA	NA	1	0	0	1	cg03817621	-0.375069	0.0288379	0.0288379	0.140676	0.292224
TM4SF5	2576.47481510218	-10.8720360239861	0.552432246208565	-16.0599532067079	4.8691845844109e-58	2.86084071072478e-54	2576.47481510218	-7.34368836245935	0.642290957654469	-8.31973157768489	8.81627425486236e-17	2.85224464541236e-14	NA	NA	NA	NA	NA	NA	1	0	0	3	cg01487803;cg08445138;cg21066636	0.426509223056115;-0.698246767296617;-0.67227654182522	0.0118903865435305;4.40391954368406e-06;1.33385459826296e-05	0.0118903865435305;1.32117586310522e-05;2.00078189739444e-05	0.181910117351931;0.487548548040176;0.451955748688476	0.496665034720408;0.486505820653975;0.291520926589107
RDH12	12808.5207348669	-9.11243087543029	0.44514293249092	-15.9778586972744	1.82301421733658e-57	8.92578144378277e-54	NA	NA	NA	NA	NA	NA	12808.5207348669	6.00546249027325	0.544654456898362	7.35413515769818	1.92167216333159e-13	9.70996923229408e-11	0	1	0	6	cg16954761;cg22047773;cg07873768;cg04380409;cg23989220;cg00420300	0.33911506147469;-0.0417342573263415;-0.361419446172462;-0.586855942516535;-0.709235482050068;-0.783047030123026	0.0497652244145791;0.814713233313791;0.0357136010943141;0.00026420331979916;2.65960961500243e-06;4.41472951854828e-08	0.0597182692974949;0.814713233313791;0.0535704016414711;0.000528406639598319;7.97882884500728e-06;2.64883771112897e-07	0.114999024918983;0.00174174823458136;0.130624016071609;0.344399897266971;0.503014968998792;0.613162651384492	0.0231811869572441;0.0109405413046683;0.418205800778182;0.630526310797055;0.314746217063411;0.613021207485856
LINC00351	8.45715022001218	29.9042545912356	1.75279500996571	15.9198619533847	4.61393761826548e-57	1.93633779159693e-53	NA	NA	NA	NA	NA	NA	8.45715022001218	-23.1020096479724	2.1692142811709	-9.7279507290455	2.29162968205477e-22	3.85977277657083e-19	0	1	0	4	cg08571347;cg09875385;cg27103660;cg06823324	-0.425899922321235;-0.57541741595338;-0.802013014927042;-0.215882439305409	0.0120252950316406;0.000370505289398317;1.18378154854649e-08;0.220109061480225	0.0160337267088541;0.000741010578796635;4.73512619418596e-08;0.220109061480225	0.181390743833234;0.331105202582465;0.643224876112364;0.0466052276004534	0.365736961410834;0.119423525227923;0.0466359708792113;0.379502360044067
DCAF12L1	22.3623083357558	23.1182478832093	1.33909619045675	15.7705234573224	4.96366849141167e-56	1.82272111590251e-52	NA	NA	NA	NA	NA	NA	22.3623083357558	-26.5473118086721	1.62387879653104	-15.1164679661502	1.26128673061775e-51	1.27462483779403e-47	0	1	0	1	cg24482133	0.184088	0.297319	0.297319	0.0338885	0.211006
C2orf72	1947.95353891342	-5.81995602876422	0.253556767441871	-15.0654863891178	2.73147970286961e-51	8.91585324791117e-48	1947.95353891342	-6.15863135174257	0.296208645963137	-14.0395339853115	8.92978937649243e-45	3.53898715227116e-41	NA	NA	NA	NA	NA	NA	1	0	0	6	cg26783622;cg20722129;cg25848398;cg26023785;cg09862200;cg06241689	0.293154236106611;-0.365748326438091;-0.515833805045967;-0.714100033657525;-0.0472210511428246;0.638605068793744	0.092447377505536;0.0334021647379417;0.00179313789816462;2.11186614298534e-06;0.790861174886287;4.82020963309362e-05	0.110936853006643;0.0501032471069125;0.00358627579632924;1.26711968579121e-05;0.790861174886287;0.000144606288992809	0.085939406147249;0.133771838292265;0.266084514428201;0.509938858069679;0.00222982767103329;0.407816433889063	0.00994357624372977;0.0711642303419907;0.0269943969914928;0.469641444019207;0.075095767089743;0.16638004328764
RP11-542C10.1	2.63292668053745	22.2405187364412	1.40522654576541	14.4037406619133	4.90171071155944e-47	1.43997555573482e-43	NA	NA	NA	NA	NA	NA	2.63292668053745	-17.8907996869581	1.73182602867926	-9.17574827020983	4.48448973177229e-20	5.84762994927198e-17	0	1	0	0	NA	NA	NA	NA	NA	NA
PPP1R17	6116.78937062255	10.607211175464	0.606332846918185	14.1955218477969	9.76567565621604e-46	2.6080568522969e-42	6116.78937062255	12.0985156957428	0.730502817295973	13.824061258413	1.82477406586537e-43	6.42827352869574e-40	NA	NA	NA	NA	NA	NA	1	0	0	4	cg18439842;cg23348723;cg01001101;cg23216015	0.827041549146476;0.536574647517327;0.177842683647937;0.00581028812863178	1.65106575708445e-09;0.00107013958524795;0.314293040217018;0.973983609512577	6.6042630283378e-09;0.00214027917049589;0.419057386956024;0.973983609512577	0.683997724014603;0.287912352358344;0.0316280201271002;3.37594481377205e-05	0.504235488656426;0.233751076589333;0.217950492151714;0.416358806230866
HMGCS2	5848.31221280583	-9.22758351034766	0.526183033397509	-13.7358733588955	6.19050455078862e-43	1.51548710157098e-39	5848.31221280583	-9.92285806868014	0.614892417812846	-12.8849500159093	5.47109388239086e-38	1.57691846855638e-34	NA	NA	NA	NA	NA	NA	1	0	0	5	cg10139312;cg12043158;cg00950384;cg13976683;cg10212621	0.292461180107657;0.36484737854838;-0.513766935150882;-0.66645026900139;-0.335572881864032	0.0932564049153941;0.0338729085890504;0.00188446558739954;1.68522540740972e-05;0.0523557170885127	0.0932564049153941;0.0564548476484173;0.00471116396849886;8.42612703704859e-05;0.0654446463606409	0.0855335418699634;0.133113609633625;0.263956463654331;0.444155961052025;0.112609159042531	0.0215758255962499;0.133539529485558;0.0919311145975994;0.36123638546539;0.0778807765327695
MIAT	5579.28483658766	7.7210470051977	0.428082236123291	13.3643644198074	9.76656554110632e-41	2.20701843000831e-37	5579.28483658766	7.64235536668583	0.501907916481136	11.2418138495289	2.5410689014105e-29	3.2225835807688e-26	NA	NA	NA	NA	NA	NA	1	0	0	8	cg08206537;cg13765939;cg03612722;cg15454895;cg04385144;cg19939262;cg01612476;cg07499241	0.399367415952114;-0.0518762542283067;0.0106301004411016;-0.00263781449605582;0.0197237715237344;-0.0108091735898262;-0.259068766088537;0.0188656404027022	0.0192890295768035;0.770768520233549;0.952421064901827;0.988187228096691;0.911840638403807;0.951620485318093;0.139004790041385;0.915662282658783	0.154312236614428;0.988187228096691;0.988187228096691;0.988187228096691;0.988187228096691;0.988187228096691;0.556019160165538;0.988187228096691	0.159494332924269;0.00269114575275991;0.000112999035387909;6.95806531560221e-06;0.000389027163120476;0.000116838233694995;0.0671166255626369;0.000355912387804069	0.108055524176797;0.0160628064868077;0.00336522663304531;0.00284717357736307;0.0054609316859335;0.018307549356668;0.0368678722632913;0.00291886912146495
TM4SF4	12212.9238384316	-8.92742464215502	0.531954237995522	-13.0225950793409	9.10239801062781e-39	1.91000818827295e-35	12212.9238384316	-8.21814972515291	0.622140300056992	-9.99477083317588	1.606584087295e-23	1.06118226016017e-20	NA	NA	NA	NA	NA	NA	1	0	0	4	cg08378932;cg13922224;cg13235059;cg13688966	0.0764978029936089;-0.778866054087607;-0.837592838892917;-0.565125817069157	0.667194398828244;5.79891494329368e-08;6.53624118755243e-10;0.000497037622895211	0.667194398828244;1.15978298865874e-07;2.61449647502097e-09;0.000662716830526948	0.00585191386284902;0.606632330209999;0.701561763764697;0.319367189118082	0.0430166680224292;0.573699686606869;0.4067235971223;0.185897735573528
TTR	115830.89921704	-9.03724684608749	0.541972477286575	-12.9845096218169	1.49794510104316e-38	2.58853724902029e-35	115830.89921704	-6.87387644133007	0.63422765136644	-7.6847429008012	1.53304548179737e-14	3.93134657810501e-12	NA	NA	NA	NA	NA	NA	1	0	0	3	cg15666789;cg22872729;cg12606400	-0.736732666976733;0.117921309128423;-0.674388843002145	6.76932224659782e-07;0.506563644439426;1.22387895173066e-05	2.03079667397935e-06;0.506563644439426;1.83581842759599e-05	0.542775022590649;0.0139054351465611;0.454800311565772	0.515407806333384;0.137831710231306;0.356524139160637
TMED6	527.266554990382	-6.2528341253977	0.327451786859285	-12.987665042809	1.43745972912884e-38	2.58853724902029e-35	527.266554990382	-4.74143395274999	0.381321980537794	-7.18928908552198	6.51295445817747e-13	1.30101797749808e-10	NA	NA	NA	NA	NA	NA	1	0	0	5	cg21038941;cg23373396;cg08627125;cg18368125;cg09547909	-0.749805253519299;-0.864429545315915;-0.881336822872806;-0.854972667278206;-0.519337441025069	3.32543727930535e-07;4.45035877512929e-11;5.9944581584137e-12;1.21907646105545e-10;0.00164714642376963	4.15679659913169e-07;1.11258969378232e-10;2.99722907920685e-11;2.03179410175909e-10;0.00164714642376963	0.56220791820514;0.747238438815079;0.776754595351532;0.730978261792811;0.269711377650467	0.290619193033236;0.447291693086038;0.535421712758122;0.421283604352895;0.237915728792508
SERPINA6	2875.00046189816	-8.90818334376197	0.531718016357492	-12.992193477073	1.35487451541628e-38	2.58853724902029e-35	2875.00046189816	-9.01843393275306	0.620984187709084	-11.3021137601671	1.28097040934539e-29	1.76434542704293e-26	NA	NA	NA	NA	NA	NA	1	0	0	4	cg06058015;cg09147827;cg13251292;cg12334258	-0.753916486336369;-0.601183030997408;0.301619529951707;0.31529513979929	2.6355711492492e-07;0.000169859256149208;0.0829931881045838;0.0693169831174979	1.05422845969968e-06;0.000339718512298417;0.0829931881045838;0.0829931881045838	0.568390068369777;0.361421036759231;0.0909743408482884;0.0994110251810539	0.180566859797222;0.176884143264815;0.222319571294204;0.372070952859415
TREH	230.036558306053	-7.26939990564306	0.407172049296706	-12.9414578302826	2.62598652374569e-38	4.28575589489317e-35	230.036558306053	-4.15605844123192	0.472463034020062	-4.56344366856936	5.03213162657078e-06	0.000360958672444404	NA	NA	NA	NA	NA	NA	1	0	0	4	cg13091456;cg21424090;cg15474711;cg09144398	-0.728952138548425;-0.731177883661618;-0.648238910871934;-0.738701448249841	1.01364687517926e-06;9.0435184443771e-07;3.39102054487377e-05;6.098346934478e-07	1.35152916690568e-06;1.35152916690568e-06;3.39102054487377e-05;1.35152916690568e-06	0.531371220294323;0.534621097555882;0.420213685568431;0.545679829646411	0.306210608880223;0.295445880208829;0.185651183208199;0.417289300226541
HNF4A	2314.89471554908	-7.98624681547144	0.465791164699474	-12.8517826638763	8.40507270099627e-38	1.29955695124825e-34	2314.89471554908	-7.12060119498442	0.544096460651871	-9.41120107425352	4.9049946683304e-21	2.63581111795619e-18	NA	NA	NA	NA	NA	NA	1	0	0	9	cg08314996;cg24084358;cg20848979;cg21081369;cg26232417;cg00117294;cg20265805;cg21559386;cg27420224	-0.926225334554393;-0.657510030183135;-0.582468417652925;-0.854990204695035;0.332934108823134;0.458441481681606;-0.481950142442397;-0.874578967444013;-0.886409905488688	4.15904069954783e-15;2.3892699011964e-05;0.000301239810735064;1.21688094878329e-10;0.0543544009632926;0.00639592391666296;0.00389915869935526;1.38265205300377e-11;3.09415529859236e-12	3.74313662959305e-14;4.30068582215352e-05;0.000451859716102597;2.7379821347624e-10;0.0543544009632926;0.00719541440624584;0.00501320404202819;4.14795615901132e-11;1.39236988436656e-11	0.857893370370398;0.432319439791427;0.339269457563103;0.731008250124458;0.110845120817854;0.210168592126426;0.232275939800247;0.764888370295436;0.785722520548465	0.656414282754098;0.189562893921757;0.249485965264535;0.475720113145404;0.0660335854289732;0.0217383857000533;0.336797629668663;0.605618619424957;0.69733327725808
EPS8L3	2746.50168714332	-9.86167989207065	0.618248187371979	-12.7160581343371	4.81546538160489e-37	7.07319632577035e-34	2746.50168714332	-5.31798329000035	0.722248707829769	-4.59396223770383	4.34908113710368e-06	0.000314811911990576	NA	NA	NA	NA	NA	NA	1	0	0	5	cg00515905;cg00491404;cg15860510;cg18111733;cg06281016	-0.894914529311983;-0.849939403503275;-0.854890017892666;-0.789850190949984;0.54085534014189	9.48821490090906e-13;2.02575253869921e-10;1.22947290482278e-10;2.79610817048108e-08;0.000958016252283159	4.74410745045453e-12;3.37625423116535e-10;3.07368226205696e-10;3.49513521310135e-08;0.000958016252283159	0.800872014773687;0.722396989627503;0.730836942692523;0.623863324143727;0.292524498959999	0.626634796391669;0.443426346700241;0.529386139822293;0.381284269487726;0.218078968133278
VIL1	4223.349237527	-8.40709504354552	0.505832593603146	-12.6664337659748	9.07470412870713e-37	1.26946468185252e-33	4223.349237527	-8.45318924900664	0.591136460097144	-10.9165813388438	9.60431264760215e-28	9.82273330620084e-25	NA	NA	NA	NA	NA	NA	1	0	0	9	cg10223061;cg08802933;cg01619378;cg04192018;cg18970338;cg11579636;cg25030460;cg02488871;cg12298075	0.154473203872758;0.449632855165385;0.00572084217359165;-0.0338279851585272;-0.902388894193913;0.349553430086794;-0.220608030736843;0.160897484225726;-0.201809234744924	0.383051590932242;0.00763313069247693;0.974383984394503;0.849367475632135;3.07954799454172e-13;0.0427217435869803;0.209931052741165;0.363331270000312;0.252396035345556	0.492494902627168;0.0343490881161462;0.974383984394503;0.955538410086152;2.77159319508755e-12;0.128165230760941;0.454312863622001;0.492494902627168;0.454312863622001	0.0238619707147143;0.202169704444176;3.27280351751511e-05;0.00114433257988567;0.814305716364513;0.122187600485443;0.0486679032255878;0.0258880004301678;0.0407269672283316	0.0228883350126409;0.214836010506342;0.0275868104797329;0.00951783731092448;0.576408665011153;0.251648096469912;0.0321193084316103;0.127193677937325;0.0424429984562861
CDH17	2787.10476631596	-7.73106811941264	0.453485353661153	-12.6378240733546	1.30618810380519e-36	1.74417672388569e-33	2787.10476631596	-7.82391181799974	0.529618459368888	-10.9964290612901	3.97565360837972e-28	4.66844806124738e-25	NA	NA	NA	NA	NA	NA	1	0	0	8	cg14353573;cg07815009;cg24718516;cg01803859;cg20987610;cg16775167;cg07187840;cg09857273	-0.845690788502697;-0.807314071054893;-0.744434569704614;0.219583447831307;0.658520396357794;0.0637398159134255;0.0719211660050353;0.079926953482985	3.06633470789511e-10;7.98873143077339e-09;4.47605153356316e-07;0.212109756030971;2.29816308634445e-05;0.720248655868902;0.686060629015072;0.653187832434323	2.45306776631608e-09;3.19549257230936e-08;1.19361374228351e-06;0.339375609649554;4.59632617268891e-05;0.720248655868902;0.720248655868902;0.720248655868902	0.715192909758313;0.651756009323225;0.554182828571293;0.048216890561481;0.433649112419226;0.00406276413267735;0.00517265411952381;0.00638831789307121	0.440699501980068;0.460531636003684;0.389571359400209;0.0105364909676432;0.0716190255016752;0.218961105059383;0.054092768672758;0.239218614402351
RP1-60O19.1	1794.18834518937	-6.83615900852758	0.390537896010026	-12.3833283733454	3.21718546468599e-35	4.1091851041774e-32	1794.18834518937	-5.50867823303437	0.456599603179268	-7.6843654891588	1.53757128429276e-14	3.93134657810501e-12	NA	NA	NA	NA	NA	NA	1	0	0	0	NA	NA	NA	NA	NA	NA
ZNF679	11.2979126224156	24.5281800334758	1.82748934294762	12.3273933828469	6.44995802971081e-35	7.89501737661727e-32	NA	NA	NA	NA	NA	NA	11.2979126224156	-16.790578332739	2.27642005267731	-6.49729750682161	8.17756492048425e-11	2.62350560937091e-08	0	1	0	2	cg02403334;cg08555098	0.188650705740049;0.0807897704461471	0.285295568945888;0.649681621988751	0.570591137891777;0.649681621988751	0.0355890887762187;0.00652698700874115	0.149338573873476;0.320100463650053
TCERG1L	654.910739034903	10.064414307411	0.654804477373657	12.3157592626067	7.45106133920668e-35	8.75559315847498e-32	654.910739034903	5.71043734143459	0.727082167023858	5.10318848366533	3.33978068259193e-07	2.92863396095426e-05	NA	NA	NA	NA	NA	NA	1	0	0	6	cg17853642;cg07810282;cg11174260;cg10175795;cg03109827;cg18138206	0.573048689446404;0.503652437691045;0.36813338532134;-0.384519237147494;-0.128526754818683;0.0660971701056903	0.000396766225606721;0.00239248736478531;0.0321816475025956;0.0247448094992633;0.468811490741632;0.710339597169033	0.00238059735364033;0.00717746209435594;0.0482724712538934;0.0482724712538934;0.562573788889958;0.710339597169033	0.328384800476241;0.253665777992132;0.13552218938815;0.147855043736491;0.0165191267042218;0.00436883589598055	0.432389462318373;0.521312907569938;0.277882832207645;0.0657289566379263;0.00726266282829554;0.044671932826919
HNF1A	969.358818984724	-5.45849475147204	0.286828663175611	-12.0577027176485	1.76641474437025e-33	1.99584484405249e-30	969.358818984724	-5.02034522467961	0.334817337579403	-9.02087462529722	1.86593535361911e-19	8.33232118119633e-17	NA	NA	NA	NA	NA	NA	1	0	0	6	cg09329758;cg01394199;cg25477769;cg16175725;cg13864651;cg14400528	-0.973250837032339;-0.834800076717634;-0.917326605740141;-0.785955623236978;-0.949224626414376;-0.909436806929085	5.2109716311108e-22;8.40560936550486e-10;2.41025410743291e-14;3.6389276632553e-08;1.24580860153049e-17;9.77865466960745e-14	3.12658297866648e-21;1.00867312386058e-09;4.82050821486583e-14;3.6389276632553e-08;3.73742580459146e-17;1.46679820044112e-13	0.947217191784148;0.696891168087768;0.841488101598728;0.617726241697827;0.901027391391512;0.82707530579737	0.679801128568259;0.301950031423434;0.381572968486521;0.145939313954241;0.463727235530019;0.349461698309028
FGFR4	2470.28841511802	-6.04604348530174	0.335732382277163	-12.0513947980197	1.90695430384101e-33	2.07483691051619e-30	2470.28841511802	-5.0716682829698	0.392686020245678	-7.82219922432701	5.19083704864915e-15	1.41875421230536e-12	NA	NA	NA	NA	NA	NA	1	0	0	9	cg17773250;cg13847825;cg14194014;cg12033014;cg00618323;cg18229134;cg04849878;cg19245151;cg15676371	-0.163476702168654;-0.269840255063471;-0.130677119185198;-0.493782448389317;-0.582138919528632;-0.427763648268683;-0.579278871362882;-0.468366285055321;0.0320981272287571	0.355587432464632;0.122743145655829;0.461342127779263;0.0029993025986028;0.000304199419152144;0.0116166559377032;0.000330997146178341;0.00521159146730042;0.856989131981476	0.457183841740241;0.184114718483743;0.519009893751671;0.00899790779580841;0.00148948715780253;0.0209099806878658;0.00148948715780253;0.0117260808014259;0.856989131981476	0.0267246321519387;0.0728137632527192;0.0170765094785424;0.243821106337349;0.338885721629964;0.182981738780135;0.335564010807455;0.219366976976522;0.00103028977159334	0.352137809375092;0.195581153659758;0.0498158008793512;0.103050269079291;0.249069916824996;0.101278388410709;0.157270733474702;0.208641323512068;0.0136196414932246
CDH18	333.529157165805	11.7429225010332	0.812735464579937	11.9878151325276	4.11619291465268e-33	4.3186214019197e-30	333.529157165805	9.77882745314719	0.936974379249052	8.30207060664947	1.02312369178132e-16	3.27657945938653e-14	NA	NA	NA	NA	NA	NA	1	0	0	17	cg10763807;cg00332660;cg16964645;cg04844516;cg06442120;cg02662003;cg26036896;cg21496319;cg17523769;cg00566208;cg19693760;cg11538311;cg27122431;cg06576136;cg05883445;cg01755164;cg01561389	-0.159735647594397;0.41204709233293;0.266352994598895;0.186315977205563;0.0144856359418867;-0.13363883187419;-0.018082698596398;-0.13674717149181;-0.0150306170108492;-0.0151132958326434;-0.0723104240921508;-0.0801256435036699;-0.0687625127891218;0.5254602	0.366852129654554;0.0154596167326163;0.127844750558857;0.29140859327915;0.935195560710286;0.451159056767468;0.919150697401432;0.440603477039217;0.932762881054713;0.932393872067357;0.684448527469211;0.652379770099297;0.699191899924216;0.00141687005452813;0.0145910577936129;0.00489661112872304;0.0026455333047622	0.766970396504695;0.0525626968908954;0.362226793250094;0.707706583677935;0.935195560710286;0.766970396504695;0.935195560710286;0.766970396504695;0.935195560710286;0.935195560710286;0.914327869131667;0.914327869131667;0.914327869131667;0.0224870330904787;0.0525626968908954;0.0277474630627639;0.0224870330904787	0.0255154771124013;0.169782806300023;0.0709439177317988;0.0347136433620638;0.000209833648640881;0.0178593373846981;0.000326983988528172;0.0186997889110105;0.00022591944772683;0.000228411710924996;0.00522879743238671;0.00642011874687719;0.00472828316507414;0.276108516827867;0.172461639232758;0.222153228765421;0.249298922171438	0.222149528429768;0.479338119589242;0.0952113970248114;0.0399927426193125;0.447781579367556;0.0141334543267831;0.0121625947179146;0.0553324569294896;0.0163021697971475;0.0205796565723349;0.0166575100897571;0.0546271905813454;0.0103595364770368;0.303938183064866;0.337538552219815;0.429082076452786;0.24615369387182
ALB	4668.9007322435	-8.80957317525694	0.570025263911038	-11.9460901233312	6.80521689132145e-33	6.89368471090863e-30	NA	NA	NA	NA	NA	NA	4668.9007322435	7.04495542152275	0.697359228755386	7.23437105797932	4.67691448231611e-13	2.22417546021958e-10	0	1	0	2	cg13077930;cg02951062	-0.122650023105648;-0.250519271907073	0.489545383329264;0.152995338011236	0.489545383329264;0.305990676022472	0.0150430281678157;0.0627599055968501	0.0247069693630357;0.440184023732712
PDZK1	435.581224834185	-5.50819272005372	0.29463517843423	-11.9069037807949	1.08948075688043e-32	1.06685587316254e-29	NA	NA	NA	NA	NA	NA	435.581224834185	4.75247243000629	0.361477461553741	7.61450636002399	2.64701149011661e-14	1.48611313145811e-11	0	1	0	2	cg01960300;cg03122179	0.185241222056542;-0.889821480861381	0.29425059297139;1.94828647508968e-12	0.29425059297139;3.89657295017936e-12	0.0343143103490012;0.791782267802342	0.0482105527713541;0.480839317694549
DGKB	761.835190638208	7.147263167533	0.433909691278043	11.8625217896659	1.85308480602198e-32	1.75606684988735e-29	761.835190638208	8.68425533603733	0.546549480103248	12.2299180209166	2.15155664388864e-34	4.87250738532068e-31	NA	NA	NA	NA	NA	NA	1	0	0	8	cg11161698;cg12130725;cg05451812;cg20169867;cg05585820;cg27458372;cg05024627;cg07841689	0.671478842137739;0.696367989101126;0.682659264909139;-0.116483941406542;-0.156003793274159;-0.161397821902349;-0.142502034391246;-0.100267084477542	1.37766526757088e-05;4.7898671063557e-06;8.67949119588401e-06;0.511794642740584;0.378297500061701;0.361821257862045;0.421421360632127;0.572611870905374	3.67377404685569e-05;3.4717964783536e-05;3.4717964783536e-05;0.572611870905374;0.561895147509502;0.561895147509502;0.561895147509502;0.572611870905374	0.450883835438639;0.484928376244746;0.466023671966286;0.0135685086056026;0.0243371835159266;0.0260492569148225;0.0203068298056438;0.0100534882296266	0.446319390982424;0.371321629482448;0.443328424141809;0.00347764991946344;0.0099864204755838;0.00490400982072057;0.00566583611626431;0.309695988507679
LINC00269	17.6737330490298	10.318199543166	0.703097788502884	11.8307861000076	2.70595645673399e-32	2.48415258842107e-29	17.6737330490298	4.92568866858208	0.771826407015975	3.79060452193303	0.00015028107493018	0.00766022746087034	17.6737330490298	-5.39251087458393	0.881207745439667	-3.84984232394744	0.000118193887696954	0.0112949208566761	1	1	1	0	NA	NA	NA	NA	NA	NA
ALDH1A1	72248.3724201539	-6.60429237523717	0.394703332924441	-11.665197608348	1.91956890569215e-31	1.70882350734904e-28	72248.3724201539	-5.96150186444408	0.461902974378777	-8.57648052553026	9.78202251957798e-18	3.78218321930756e-15	NA	NA	NA	NA	NA	NA	1	0	0	3	cg09840585;cg23061704;cg10420797	-0.336654387383333;-0.0994261300685403;0.21583283947895	0.0515536504875368;0.575852463853342;0.220217645893349	0.15466095146261;0.575852463853342;0.330326468840023	0.113336176544448;0.00988555534040633;0.0465838145975461	0.0190325497831587;0.0920471028770979;0.149841683225669
CNTNAP2	1047.93434115488	8.35549982657845	0.545642031536067	11.6477460665681	2.35608165837515e-31	2.0357238493555e-28	NA	NA	NA	NA	NA	NA	1047.93434115488	-6.88339445445544	0.667967630677225	-7.31082500136177	2.65507135656608e-13	1.30885304203013e-10	0	1	0	16	cg02024077;cg09571420;cg11642382;cg05749717;cg11592503;cg21126583;cg23708361;cg16910830;cg07028533;cg25949550;cg24429310;cg06730364;cg02530350;cg17868330;cg27531356;cg05640346	0.204789396133159;0.147796415379358;0.148805490400305;0.0440013813278218;0.0930450834123403;0.155009870789351;0.106477309832743;0.150061042713081;0.141429946889148;-0.0209976525144635;0.226823132329537;0.0826749377830353;-0.206667690380972;-0.0136370877132283;-0.245678495155739;0.033553447107855	0.245310112791928;0.404194045870712;0.400956810914156;0.804836505882201;0.600705822822164;0.381380722761415;0.548940203968521;0.396949624913752;0.424959033929591;0.906171076586788;0.197045537682888;0.64204664840208;0.240913033986122;0.938984438948385;0.161355119685832;0.850576198393019	0.755482726985939;0.755482726985939;0.755482726985939;0.938984438948385;0.85606219786944;0.755482726985939;0.85606219786944;0.755482726985939;0.755482726985939;0.938984438948385;0.755482726985939;0.85606219786944;0.755482726985939;0.938984438948385;0.755482726985939;0.938984438948385	0.0419386967685838;0.0218437803989876;0.0221430739732753;0.00193612155875637;0.00865738754720938;0.0240280600421313;0.011337417509218;0.022518316540137;0.0200024298770671;0.000440901411118154;0.0514487333597825;0.00683514533742873;0.0427115342474053;0.000185970161298285;0.0603579229819885;0.00112583381281961	0.0146150955984778;0.00276919800298413;0.00379946381846657;0.0785959289028881;0.0747398314033253;0.00458260960133677;0.0193381203569358;0.0132623269552905;0.0110938806099992;0.0260434812523172;0.346241998793047;0.00869430355346543;0.038279576820257;0.0269127505354926;0.0185740408959914;0.0333183769598057
IHH	360.834322579738	-7.56299268530891	0.487018494725668	-11.4225491342839	3.22629667746913e-30	2.70796907125745e-27	360.834322579738	-3.99058023942655	0.567490993195375	-3.50768604840437	0.000452022156554386	0.0201566279515567	NA	NA	NA	NA	NA	NA	1	0	0	7	cg25908985;cg17178336;cg12565637;cg08957652;cg07045816;cg03292754;cg08261878	0.0530409500822088;0.000340073071606385;-0.137923656078551;0.0156584482736158;-0.0698220394069397;-0.113652385403554;0.0578315666483568	0.765763766000197;0.998477018354019;0.43664373817213;0.929961118215;0.69477741297888;0.522177421957763;0.745278015647409	0.998477018354019;0.998477018354019;0.998477018354019;0.998477018354019;0.998477018354019;0.998477018354019;0.998477018354019	0.00281334238562336;1.15649694031798e-07;0.0190229349060746;0.000245187002337501;0.00487511718694423;0.0129168647079179;0.00334449010100333	0.00761414599785337;0.00456697204255497;0.0037372963774968;0.00282584108390127;0.00345784055908707;0.00343466208829533;0.00280166610587609
ASCL1	4662.68980485966	8.49764857445369	0.570647870502843	11.3864414647304	4.88536434765721e-30	3.98659301225349e-27	4662.68980485966	9.91824333158173	0.675240631879833	11.7265504440066	9.31791628356249e-32	1.64124742094638e-28	NA	NA	NA	NA	NA	NA	1	0	0	13	cg10700564;cg08927739;cg22154024;cg25734490;cg20053158;cg16921310;cg16712637;cg02246645;cg27420520;cg03700449;cg17015844;cg10672201;cg04610718	-0.0451603060648693;-0.116491702568558;-0.100441087734513;-0.107630519032399;-0.111613810370521;-0.146314916084484;-0.20950415526622;-0.133890477808915;-0.118227692960567;-0.14841487606454;-0.204585218921226;-0.375785961209433;-0.365995191274383	0.799798980497474;0.511766325731332;0.571942385480595;0.544595697714511;0.529715765531686;0.408973754338877;0.234373608263681;0.450299459968873;0.505452096683216;0.402208186071038;0.245791299556378;0.0285088884431026;0.0332741124490137	0.799798980497474;0.619604250937311;0.619604250937311;0.619604250937311;0.619604250937311;0.619604250937311;0.619604250937311;0.619604250937311;0.619604250937311;0.619604250937311;0.619604250937311;0.216281730918589;0.216281730918589	0.00203945324387268;0.0135703167673214;0.010088412105292;0.0115843286271837;0.0124576426654266;0.0214080546688096;0.0438919910738125;0.0179266600478994;0.0139777873827781;0.0220269754372527;0.0418551118010459;0.141215088642097;0.133952480035972	0.0231813513568634;0.0312935492029597;0.00194931241031683;0.00378748861978068;0.0218723490445801;0.00600545240735652;0.00606911787669891;0.014546110099112;0.0025043379898249;0.0159947772988383;0.0371979319225661;0.331325851062345;0.325250195763524
ADH6	1114.50030222145	-7.31875328462759	0.469371216437842	-11.3316562634427	9.14587247598041e-30	7.26157556018585e-27	1114.50030222145	-8.28567659592249	0.54640605222979	-11.5036730839121	1.26418663347318e-30	2.00405186071335e-27	NA	NA	NA	NA	NA	NA	1	0	0	2	cg06518271;cg07219303	-0.351652834595084;-0.115906510446055	0.0414071366768617;0.513903611696826	0.0828142733537234;0.513903611696826	0.123659716078757;0.0134343191637814	0.203872640842343;0.411149902028384
RP11-223I10.1	190.556572218742	-6.51476962169176	0.399670461282173	-11.2962304174495	1.36972180650839e-29	1.05890309236308e-26	190.556572218742	-7.7765507375937	0.461782760775374	-12.509238603655	6.64581798150782e-36	1.6208127623362e-32	NA	NA	NA	NA	NA	NA	1	0	0	0	NA	NA	NA	NA	NA	NA
SLC39A5	550.551085904713	-6.58125632945484	0.406573838307924	-11.267956513191	1.88903225272373e-29	1.42292565354526e-26	550.551085904713	-3.74736840421093	0.476333601840775	-3.66837106905388	0.000244100736849751	0.0116730224160202	NA	NA	NA	NA	NA	NA	1	0	0	7	cg04005793;cg24007886;cg08214142;cg12745325;cg18105092;cg00668685;cg23802358	-0.0665465890806406;0.0135601910201966;-0.736857671500888;-0.194008028966999;-0.752652485490603;-0.863853384585478;0.680026627280638	0.708455702927202;0.939327858929256;6.72478884367591e-07;0.27158282548754;2.83221230969319e-07;4.74224343744743e-11;9.69427782348718e-06	0.826531653415069;0.939327858929256;1.56911739685771e-06;0.380215955682557;9.91274308392616e-07;3.3195704062132e-10;1.69649861911026e-05	0.00442844851826761;0.000183878780504222;0.54295922804971;0.0376391153036598;0.566485763915182;0.746242670059785;0.46243621381068	0.283036482610718;0.0263385908936857;0.300416284251937;0.190494669300887;0.367706928868032;0.408157880775974;0.176913755592758
RAMP1	8326.06504000721	-6.4317312073632	0.397913634101562	-11.1374198508415	8.24741542082266e-29	6.05710807043768e-26	8326.06504000721	-5.14908464924584	0.465544711448417	-6.76430119772666	1.33954153383081e-11	2.39944431243535e-09	NA	NA	NA	NA	NA	NA	1	0	0	10	cg08939787;cg15571646;cg25485435;cg14849262;cg03647559;cg27418586;cg26419421;cg20986875;cg17845266;cg04365102	-0.477887407841272;-0.629390266866726;0.114086584346168;-0.340399584416183;-0.0569730311269825;-0.37584009923785;-0.043045772000643;-0.54538118793593;-0.683864356121595;-0.579282737707614	0.0042578021153376;6.67378366811189e-05;0.520578632216409;0.0488515042332098;0.748937163670149;0.0284841861728878;0.808996096707629;0.000850855259807943;8.2480129792535e-06;0.000330959545254827	0.0085156042306752;0.000333689183405594;0.650723290270512;0.0697878631902997;0.808996096707629;0.0474736436214797;0.808996096707629;0.00212713814951986;8.2480129792535e-05;0.00110319848418276	0.22837637457325;0.396132108026569;0.0130157487277753;0.11587187707071;0.00324592627579613;0.141255780195117;0.00185293848713134;0.297440640154406;0.467670457573604;0.335568490206028	0.140633951383359;0.25009385489067;0.0398389992550821;0.0663711190872925;0.164738478825532;0.00271768084560756;0.0303163763820734;0.335670701361505;0.5405352765718;0.498649735984246
SMPDL3A	3116.07618593911	-4.43566460987357	0.219477015185939	-11.0975839898775	1.28880758886601e-28	9.23446354588214e-26	3116.07618593911	-3.03464663963183	0.256802369580865	-4.02896064129199	5.60239960895872e-05	0.00311621192284274	NA	NA	NA	NA	NA	NA	1	0	0	3	cg23846344;cg27340435;cg02275989	-0.685648472450938;-0.149675335569752;-0.187217870245022	7.6449347200658e-06;0.398178181684895;0.289037302925201	2.29348041601974e-05;0.398178181684895;0.398178181684895	0.470113827774305;0.0224027060779179;0.035050530939082	0.232913641323999;0.00542832869286691;0.0266040288888996
ASGR1	981.242851073971	-5.69181268756515	0.333613931649302	-11.0661226565502	1.83154864301984e-28	1.28108105919033e-25	981.242851073971	-4.53861422102598	0.390112887007588	-6.5073836460486	7.64709392500885e-11	1.19434045759806e-08	NA	NA	NA	NA	NA	NA	1	0	0	6	cg14270193;cg08304478;cg26280040;cg08141989;cg14018648;cg13808223	0.485909693709866;-0.055722658037079;0.024440234527238;-0.581320888994922;-0.0392632811903151;0.0753542239957436	0.00357505514836576;0.754275978034303;0.890872982033883;0.000311659381318631;0.825510023583392;0.671890371249181	0.0107251654450973;0.890872982033883;0.890872982033883;0.00186995628791178;0.890872982033883;0.890872982033883	0.236108230441216;0.00310501461871726;0.0005973250637464;0.337933975981847;0.00154160524982975;0.0056782590740007	0.195256466705954;0.00323692002309775;0.0334646607446061;0.431546778603131;0.2465254298442;0.132783373044669
HNF1A-AS1	475.007381352657	-7.67100340061765	0.513184290586355	-11.0506176916251	2.17711707673947e-28	1.48737600845059e-25	475.007381352657	-7.44192240649856	0.595281648002031	-9.14176075268492	6.1443647357986e-20	2.9516224840681e-17	NA	NA	NA	NA	NA	NA	1	0	0	3	cg04347522;cg13567169;cg10969412	0.332591570341178;-0.197779154458939;-0.136572479580135	0.0546182337302044;0.262192394353922;0.441193110856289	0.163854701190613;0.393288591530883;0.441193110856289	0.110617152662011;0.039116593938493;0.0186520421786664	0.0242561314769749;0.0242159043696503;0.0735476142574368
GABRG2	1113.90538313818	9.26044268495639	0.660694325466056	10.9891100999465	4.31156103832521e-28	2.87865292324727e-25	NA	NA	NA	NA	NA	NA	1113.90538313818	-9.33494683373019	0.804163434882163	-9.12121406614939	7.42874005820548e-20	9.09975634463152e-17	0	1	0	8	cg21508888;cg17401282;cg05668580;cg26116742;cg02660846;cg06761062;cg03583264;cg19485029	0.624877742991285;0.144944978836166;0.339316486745996;-0.0142424948582391;-0.148406947468672;-0.0539128888136902;-0.175044378172515;0.0835722597697357	7.79708455552123e-05;0.413421895532155;0.0496210493859626;0.936281078031847;0.402233609254628;0.762023075559518;0.322091061072544;0.638425028832802	0.000623766764441698;0.661475032851448;0.19848419754385;0.936281078031847;0.661475032851448;0.870883514925163;0.661475032851448;0.85123337177707	0.390472193685882;0.0210090468898167;0.115135678177646;0.000202848659786968;0.0220246220569691;0.00290659958023733;0.0306405343298025;0.00698432260302019	0.292901208126285;0.390637979943843;0.0638652566940285;0.0120459614955809;0.0103527999913372;0.0499531264894726;0.0670394057733251;0.255458199372398
SLC6A5	7117.12939646472	11.2510640488007	0.843391276716957	10.9688875189841	5.39318590888835e-28	3.52079160989807e-25	7117.12939646472	12.8700244205299	1.01197878016613	10.7413560773927	6.50813282157254e-27	6.25273791236235e-24	NA	NA	NA	NA	NA	NA	1	0	0	10	cg24420041;cg04592728;cg03573068;cg08530317;cg04642741;cg16635352;cg20551181;cg20632573;cg18954388;cg12101354	0.0403938536613619;-0.113898247543945;-0.0564851781973029;-0.314973321318275;-0.431124377384792;-0.0748901137640544;-0.0744904447178081;-0.130252459443089;-0.285778155535689;-0.180703076142965	0.820566025457724;0.521271823287246;0.751018839158589;0.0696171528624385;0.0109093985055574;0.673799681579863;0.675445491956258;0.462812160184538;0.101337734957973;0.306445303632417	0.820566025457724;0.820566025457724;0.820566025457724;0.337792449859911;0.109093985055574;0.820566025457724;0.820566025457724;0.820566025457724;0.337792449859911;0.766113259081042	0.00163166341361552;0.0129728107935817;0.00319057535598107;0.0992081931422654;0.185868228775425;0.00560852913959299;0.00554882635425683;0.0169657031909735;0.0816691541813802;0.0326536017275304	0.0390358996520971;0.421707875493174;0.320136381238103;0.235375732564209;0.366058648877642;0.0232785406086685;0.0177744128527533;0.0279955085270656;0.146192486400867;0.0366014076529289
HGD	2830.54999755861	-7.08039985016335	0.463724049616834	-10.9556531613169	6.24263803365766e-28	3.98673864162524e-25	2830.54999755861	-6.72883388611827	0.541905869464549	-8.72630128695741	2.63137082299049e-18	1.06958476849889e-15	NA	NA	NA	NA	NA	NA	1	0	0	4	cg06459481;cg04546097;cg14527029;cg14401316	0.0839353508594662;-0.96725365937111;-0.967566951597864;-0.921095106112866	0.636961906967542;1.27036085479016e-20;1.09169584543236e-20;1.17451427732429e-14	0.636961906967542;2.54072170958032e-20;2.54072170958032e-20;1.56601903643238e-14	0.00704514312390166;0.935579641566802;0.936185805824382;0.848416194505072	0.246232088119298;0.638201398782081;0.628391805137701;0.398378950584152
C14orf105	1482.04722436613	-9.0080553817185	0.643246423947942	-10.8948221409555	1.22004708499966e-27	7.62581345022022e-25	1482.04722436613	-7.07880769957128	0.748961656075977	-6.78113179542541	1.19238036865506e-11	2.14797838569367e-09	NA	NA	NA	NA	NA	NA	1	0	0	0	NA	NA	NA	NA	NA	NA
PPY	5648.65890834124	-11.3252237224583	0.856743267981495	-10.8845018933487	1.36643590738775e-27	8.36287242736038e-25	5648.65890834124	-9.75764971536048	1.00012024635547	-7.75671699841098	8.71561202410735e-15	2.3220880607086e-12	NA	NA	NA	NA	NA	NA	1	0	0	4	cg09643404;cg11607332;cg00198729;cg02186756	-0.258369604204519;0.0630573620209467;0.114615447871531;-0.0298181551261652	0.140112369484253;0.723125783170887;0.518634522247986;0.867053882337551	0.560449477937012;0.867053882337551;0.867053882337551;0.867053882337551	0.0667548523768003;0.00397623090504072;0.0131367008907915;0.000889122375128073	0.0840817206203128;0.205429765687316;0.213296545562175;0.192560507956087
NKAIN2	783.790452956747	8.98434219246382	0.64571153399485	10.8165052422922	2.87533224218656e-27	1.72384969956561e-24	783.790452956747	5.27722979326736	0.732261306570281	4.4754922373504	7.62354688744937e-06	0.000522040073577932	NA	NA	NA	NA	NA	NA	1	0	0	10	cg18457076;cg12851429;cg22375674;cg05343073;cg04856292;cg21787291;cg21837663;cg14705099;cg15443530;cg24768989	0.193493690273556;0.121778688624188;-0.162876539222233;-0.20251752603675;0.00807475342809121;0.364526125261066;0.203286057386753;-0.0909376535116114;0.704918351802352;0.471104417830557	0.272880352226984;0.492659047330259;0.357380447172425;0.250699759249034;0.963849827145738;0.0340420631758091;0.248867805931834;0.609014113854556;3.25112238138573e-06;0.00492012366701667	0.454800587044974;0.615823809162823;0.510543495960608;0.454800587044974;0.963849827145738;0.113473543919364;0.454800587044974;0.676682348727284;3.25112238138573e-05;0.0246006183350834	0.037439808175679;0.0148300490030269;0.0265287670290116;0.0410133483520456;6.52016429244796e-05;0.132879295997846;0.0413252211278504;0.00826965682619788;0.496909882707745;0.221939372499468	0.00726439929430002;0.00549899411992649;0.0135983939028265;0.0101398993119333;0.041201527915994;0.0246948366755149;0.0157919063233624;0.0292774075053842;0.564186569091516;0.238971522129576
SLITRK6	2520.39045287235	7.7701919983902	0.539193580808942	10.7015220576871	1.00119960530653e-26	5.80741828690656e-24	2520.39045287235	4.04611354465061	0.62829810723013	3.25659670322891	0.00112756514569981	0.0446310273962701	NA	NA	NA	NA	NA	NA	1	0	0	1	cg24392970	-0.0988718	0.577993	0.577993	0.00977564	0.0143651
SERPINA1	79280.7417743723	-6.38248092130641	0.409544101490625	-10.700876670804	1.00819802101043e-26	5.80741828690656e-24	79280.7417743723	-4.64294900009229	0.479271706999708	-5.51451079104467	3.49751448582208e-08	3.8055281790053e-06	NA	NA	NA	NA	NA	NA	1	0	0	13	cg20267408;cg14567595;cg02126235;cg09022733;cg09968361;cg13826459;cg25408857;cg25968219;cg01606800;cg11593179;cg24621042;cg00802237;cg01431455	0.157514546195154;0.237552003311603;-0.822850498711847;-0.789366625617382;-0.440885114367267;0.122595216569119;0.258179230021942;0.364254334226557;0.394669407525183;0.218197690106472;-0.244509952401744;0.448115262663539;0.418109342400887	0.373639125386638;0.176119092607844;2.34532877215866e-09;2.88994838510217e-08;0.00905829436297237;0.489740933575222;0.14041506788639;0.0341857098027115;0.0208948222822361;0.215081144310463;0.163421415079954;0.00786567713379587;0.0138672375288706	0.404775719168858;0.228954820390198;3.04892740380626e-08;1.87846645031641e-07;0.0294394566796602;0.489740933575222;0.228174485315385;0.0634877467764642;0.0452721149448449;0.254186806912366;0.228954820390198;0.0294394566796602;0.0360548175750635	0.0248108322630652;0.0564309542773561;0.677082943230335;0.623099669638573;0.194379684070638;0.0150295871256293;0.066656514814723;0.132681220002833;0.155763941236279;0.0476102319678004;0.0597851168235031;0.200807288632012;0.174815422202902	0.0992936109854443;0.0287246319039641;0.213675062459273;0.153727525753459;0.273687638333304;0.414986843414929;0.28422726270841;0.0159024719139413;0.0261614186030663;0.02259497589864;0.296801493691576;0.210263768617047;0.0537166445255541
BMPR1B	1740.70543777635	8.39474321360477	0.597864660977078	10.6959712306026	1.0630008676263e-26	6.00534163235725e-24	1740.70543777635	5.69272876663543	0.695393839466696	5.3102696012772	1.09463186149083e-07	1.08454072401771e-05	NA	NA	NA	NA	NA	NA	1	0	0	18	cg25088874;cg25983635;cg09156233;cg23210521;cg10819960;cg00670286;cg27252126;cg11261403;cg21066876;cg09771641;cg07341914;cg22572902;cg08827913;cg26646686;cg20990601;cg21882441;cg02604475;cg12007466	0.08593554642226;-0.081395827035834;0.00550767847633593;-0.600850983757598;-0.0757826730832829;-0.104019269274245;-0.0980043456031844;0.820123171653662;-0.340978848089449;-0.217291083620107;-0.111946253258615;-0.167011702457296;0.23552607909396;0.478403566210259;-0.0459182393747246;0.470193862862256;-0.143248367084343;0.700646834914398	0.628926130317381;0.647223207351316;0.975338164943357;0.000171648126533607;0.670129555071391;0.558254397898375;0.581349939104093;2.93283583857466e-09;0.0484438668996143;0.217040503467291;0.528482857409523;0.345136463441437;0.179944409541569;0.00421071453235787;0.796508725293047;0.00501545228893426;0.418968357732322;3.95212795935336e-06	0.753895749455315;0.753895749455315;0.975338164943357;0.00102988875920164;0.753895749455315;0.753895749455315;0.753895749455315;5.2791045094344e-08;0.145331600698843;0.488341132801404;0.753895749455315;0.690272926882873;0.462714195964035;0.0180556282401633;0.84336217972205;0.0180556282401633;0.753895749455315;3.55691516341802e-05	0.00738491813889241;0.00662528065884743;3.03345221986953e-05;0.361021904682474;0.00574301353964773;0.010820008380348;0.00960485175710841;0.672602016683262;0.116266574844408;0.0472154150208002;0.012531963618642;0.0278929087576843;0.0554725339333746;0.228869972162694;0.00210848470727448;0.22108226867333;0.0205200946723306;0.490905987275563	0.00358747804337562;0.0162134272966325;0.00222906114563647;0.663124582872126;0.0354846406440986;0.0493083740540388;0.0419468832208036;0.550697682879902;0.473399731765666;0.367570593093992;0.416864512286945;0.470018595167446;0.0519039972351035;0.167695201889397;0.0511496206791409;0.144387073406287;0.0610855592981805;0.610706519124375
PHACTR3	1049.45874986207	7.15451327541931	0.483911668921529	10.6517647877906	1.71090335900317e-26	9.48324678819548e-24	1049.45874986207	7.2941395497015	0.570339239723255	9.28243960957407	1.65641667909178e-20	8.47043400171047e-18	NA	NA	NA	NA	NA	NA	1	0	0	22	cg00342468;cg01278387;cg02765859;cg12869912;cg05810074;cg16124719;cg00938743;cg25355482;cg19810038;cg24827660;cg20674577;cg11414560;cg05484788;cg15712559;cg27250121;cg17030369;cg05436055;cg00275896;cg24334029;cg00494230;cg00146683;cg14915838	-0.115999421938944;-0.0770376390076444;-0.0589066443180151;-0.0873284005484555;0.0882353593818496;0.254047235935309;0.236759072954683;0.204576035703762;-0.0538130280670048;0.0739167039125146;0.0886790693130591;-0.119971603244542;-0.0907532686794266;-0.160	0.513563977786726;0.664981917969752;0.740703661917904;0.623354891957149;0.619738149185914;0.147103530518096;0.177609354109262;0.245812956547718;0.762451219956568;0.677810701681482;0.617971915966302;0.499148637352742;0.609743339539948;0.365848746328287;0.187982574993293;0.662549958372058;0.198534859376131;0.967728581364912;0.07460354829937;0.00624661411953982;0.00593333397837805;0.088390712673488	0.784833444052243;0.784833444052243;0.798758420906881;0.784833444052243;0.784833444052243;0.545970863284361;0.545970863284361;0.600876116005534;0.798758420906881;0.784833444052243;0.784833444052243;0.784833444052243;0.784833444052243;0.784833444052243;0.545970863284361;0.784833444052243;0.545970863284361;0.967728581364912;0.486148919704184;0.068712755314938;0.068712755314938;0.486148919704184	0.0134558658901691;0.00593479782387215;0.00346999274480914;0.00762624954235149;0.00778547864524416;0.0645399980863705;0.056054858626361;0.0418513543842669;0.00289584198974024;0.00546367911729036;0.00786397733423034;0.0143931855850657;0.00823615577600019;0.0256211476353974;0.0535302989493216;0.00602669789778931;0.051116969550386;5.19536869603809e-05;0.0959632924867923;0.211233214593701;0.213549042…	0.257335040177223;0.00461064776313889;0.0225714815460224;0.0070136564331862;0.133061595926431;0.00503933324165107;0.0320347153900381;0.0268238591060554;0.0298436632348951;0.015738940002271;0.0545562425502534;0.0247570081139016;0.0214437997132566;0.0410361309653662;0.143265058022628;0.212899618707736;0.19014425429338;0.413059597675826;0.281212889773444;0.14484761161874;0.192268296253766;0.10557696…
NEFL	25882.7340829179	-7.61710950521181	0.529417659023167	-10.6099776036485	2.67813259219088e-26	1.45695372519984e-23	25882.7340829179	-5.10090716292731	0.619555475858836	-5.00505166002898	5.58470516197782e-07	4.69663334643254e-05	NA	NA	NA	NA	NA	NA	1	0	0	7	cg00197313;cg16080876;cg24032666;cg25978835;cg15930283;cg15717071;cg01432561	-0.385847764154131;-0.451376614183055;-0.269488157934748;-0.243379105828492;-0.163645947479073;-0.290944701437266;0.284703891646873	0.0242098883335647;0.00737319350250623;0.123251254998128;0.165439070757136;0.355082782716518;0.0950454961024797;0.102684828104059	0.0847346091674763;0.0516123545175436;0.172551756997379;0.193012249216658;0.355082782716518;0.172551756997379;0.172551756997379	0.148878497102742;0.203740847831359;0.0726238672670638;0.0592333891538761;0.0267799961263234;0.08464881929442;0.0810563059188743	0.0208704278513915;0.0456332745812268;0.013433044705744;0.0208558715484021;0.0428282997781125;0.117986991778152;0.366163261751622
BEST3	553.386629374972	7.94275595080251	0.562641194004783	10.5622482216473	4.45853384151829e-26	2.38142452113242e-23	553.386629374972	9.27712518798623	0.710914673142234	10.236284976116	1.3637265390114e-24	1.05455975413064e-21	NA	NA	NA	NA	NA	NA	1	0	0	10	cg12596182;cg22610980;cg05493841;cg14834675;cg07911961;cg07958967;cg08693780;cg13798781;cg23591609;cg09844653	-0.0879456067260691;-0.141723972214069;-0.0928267066341654;-0.0396056133418928;0.179522827281007;0.320446999454389;0.152142065314827;0.37900357134536;-0.59447337913554;-0.754521847370634	0.620892669197056;0.42398716923931;0.601564478747771;0.824012298825507;0.309668303291829;0.0646481106080951;0.3903588068484;0.027070924641276;0.000209441648612178;2.54590434690987e-07	0.689880743552284;0.605695956056157;0.689880743552284;0.824012298825507;0.605695956056157;0.161620276520238;0.605695956056157;0.0902364154709201;0.00104720824306089;2.54590434690987e-06	0.00773442974241638;0.0200856843001341;0.00861679746454536;0.00156860460818751;0.0322284455149664;0.102686279459321;0.023147208038261;0.143643707092537;0.353398598500827;0.569303218159594	0.150489214356035;0.252848682172019;0.241129683872898;0.209501531411392;0.200608069350535;0.0658170295087718;0.0717423755330479;0.495140396613202;0.391943256060975;0.660765547841615
LEMD1	85.2138460007579	6.09550687431676	0.388203686691313	10.5498917571418	5.08556488556274e-26	2.62102876566976e-23	85.2138460007579	7.40288434821893	0.560775972291868	9.63465735904763	5.70821156994019e-22	3.35146014490655e-19	NA	NA	NA	NA	NA	NA	1	0	0	4	cg24573822;cg11448490;cg01364826;cg01416657	-0.180842328163192;0.0324526428715738;-0.112422738429414;-0.023951765387155	0.306066438207998;0.855426098055015;0.52671817966456;0.89304140861164	0.89304140861164;0.89304140861164;0.89304140861164;0.89304140861164	0.0327039476554836;0.00105317402934984;0.0126388721159684;0.000573687065161317	0.125797239490703;0.0189474640596992;0.431017809541803;0.175139396012641
SLIT1	40.7313456841608	8.70331904667079	0.635387093743796	10.5499767191899	5.08096829765916e-26	2.62102876566976e-23	NA	NA	NA	NA	NA	NA	40.7313456841608	-5.55276024649631	0.755998475236109	-4.69942779366947	2.60891442717353e-06	0.000368741775837887	0	1	0	6	cg08980711;cg07143898;cg13196826;cg26164234;cg00922825;cg19478105	-0.53070307552004;-0.0694408057021771;-0.0622453077027501;-0.366877992914217;-0.229117048214185;0.297552068028686	0.00124265362087933;0.696364686231081;0.726554146153983;0.0328194584789152;0.192432037963099;0.0874380886136455	0.007455921725276;0.726554146153983;0.726554146153983;0.0984583754367455;0.288648056944649;0.174876177227291	0.281645754366429;0.00482202549656747;0.00387447833101003;0.134599461684763;0.0524946217823766;0.0885372331881479	0.609649800846147;0.0170270828205035;0.0186341363425939;0.0733824645975277;0.0046878142546487;0.0571274039554461
SLC26A9	1814.36783637994	8.53554717440544	0.620182564482935	10.5381020826574	5.76505837090679e-26	2.92000206486429e-23	1814.36783637994	7.20230998789439	0.723644045062098	7.18904553059366	6.52458156196799e-13	1.30101797749808e-10	NA	NA	NA	NA	NA	NA	1	0	0	7	cg06437052;cg22863880;cg05749351;cg22731763;cg06524630;cg25141818;cg13172432	0.447689226227097;0.178172125984737;-0.28001005576223;0.233992383753821;0.23348045791783;0.746251133931687;-0.374863782419443	0.00793203593120379;0.313382831550857;0.108730300031668;0.182879140848403;0.183866189046122;4.05137350731748e-07;0.0289323679602359	0.0277621257592133;0.313382831550857;0.190278025055418;0.214510553887142;0.214510553887142;2.83596145512224e-06;0.0675088585738839	0.200425643279817;0.0317453064779211;0.0784056313279669;0.0547524356547956;0.0545131242295207;0.556890754894329;0.140522855369811	0.167558197591553;0.0842621734396065;0.280811898639175;0.0276158459477193;0.00904023455904046;0.304282508264637;0.437853978087892
NSG2	1402.10587860941	9.15635088429601	0.680561147363953	10.5153679607116	7.33937496624355e-26	3.65438675225995e-23	1402.10587860941	5.67611888887098	0.786667654125624	4.67302662006226	2.9679328161283e-06	0.000219855864334925	NA	NA	NA	NA	NA	NA	1	0	0	6	cg09203631;cg08964915;cg19414040;cg18102575;cg24186750;cg07884019	0.476657087723975;0.35329876128438;0.0833058211590846;0.197209294960043;0.0883552607090233;-0.127632562290548	0.00437187698556456;0.0403994610119376;0.639499531107773;0.263597517555065;0.619260662948854;0.471936146257252	0.0262312619133873;0.121198383035813;0.639499531107773;0.52719503511013;0.639499531107773;0.639499531107773	0.227201979277501;0.124820014725077;0.00693985983898939;0.0388915060186372;0.00780665209495949;0.0162900709568505	0.162329386875275;0.211011752535253;0.170858822425121;0.00385926350501718;0.00240294919855491;0.0713159849442219
RFX6	1169.44973482104	-7.58074996755523	0.532273211884605	-10.4847470113997	1.01516984651387e-25	4.9704407635063e-23	1169.44973482104	-6.74221417302418	0.621288800590221	-7.63286601741268	2.29591459816833e-14	5.73165136495487e-12	NA	NA	NA	NA	NA	NA	1	0	0	5	cg26416811;cg12892004;cg17991436;cg00037441;cg25629773	-0.557649231805866;-0.380675024690126;-0.341652301748248;-0.280227111721953;-0.494480629112487	0.0006116489787488;0.0263477972496103;0.0479733702091439;0.108444960528169;0.0029523683465557	0.003058244893744;0.0439129954160171;0.0599667127614299;0.108444960528169;0.00738092086638926	0.310972665733673;0.144913474422828;0.116726295289876;0.0785272341440277;0.244511092567481	0.0356844395261035;0.00807140071604903;0.00507909138635979;0.0357615318819793;0.0368746261060403
ITIH1	838.367311479371	-6.89976916724124	0.46750988296426	-10.4805681030187	1.06104439798283e-25	5.10988545566256e-23	838.367311479371	-7.28400802009968	0.545327564371915	-9.68960376353902	3.33821225792879e-22	1.99694376674778e-19	NA	NA	NA	NA	NA	NA	1	0	0	9	cg09469170;cg10356463;cg03062429;cg25938530;cg00748195;cg04809884;cg24628310;cg10584271;cg21742876	-0.264132530097148;0.0145889563160875;0.157989091886217;0.175855136240223;0.578486595160805;0.434814820167453;0.464695490178108;0.273023919383901;0.22588120022794	0.131173918845222;0.934734315590051;0.372182881950661;0.319819461216833;0.000338782885686812;0.0101750526564386;0.00562554698367865;0.11821932526841;0.198962088241768	0.236113053921399;0.934734315590051;0.418705742194494;0.411196450135928;0.00304904597118131;0.0305251579693158;0.0253149614265539;0.236113053921399;0.298443132362653	0.0697659934555207;0.000212837646392703;0.0249605531550315;0.0309250289420674;0.334646740780741;0.189063927837254;0.215941898591872;0.0745420605557466;0.0510223166164148	0.207823674739643;0.0092293348385083;0.0664920816258614;0.0536129796963093;0.233022494496771;0.176972268261872;0.139705297551942;0.195263124571184;0.0381693949892883
CEACAM1	2985.74192394553	-5.27763771090633	0.313735949199243	-10.4471219166052	1.51039301176349e-25	7.15658314622193e-23	2985.74192394553	-4.79448016697172	0.366924862821022	-7.61594661502895	2.61765869335848e-14	6.38406683637927e-12	NA	NA	NA	NA	NA	NA	1	0	0	5	cg25562314;cg16218881;cg18176768;cg14904363;cg12703495	-0.147000296189386;-0.294946051091594;-0.683501823599444;-0.600770209108565;-0.675203822397412	0.406758568122237;0.0903806016382293;8.37571983246053e-06;0.000172085832192798;1.18369564466297e-05	0.406758568122237;0.112975752047787;2.95923911165743e-05;0.00028680972032133;2.95923911165743e-05	0.0216090870797676;0.0869931730545252;0.467174742863766;0.360924844152349;0.455900201780076	0.0317370425984332;0.0420582499014053;0.115435839298519;0.116481896758432;0.177871115618696
PAPL	69.5608925661054	-6.44259027278844	0.426067333685813	-10.4269675742484	1.86753386900529e-25	8.70834007456643e-23	69.5608925661054	-5.63709636826907	0.485218763088113	-7.49578673570088	6.5901868300265e-14	1.5031789456546e-11	NA	NA	NA	NA	NA	NA	1	0	0	0	NA	NA	NA	NA	NA	NA
NEFM	8291.48570313463	-7.17948691168364	0.499780006893684	-10.3635336352809	3.63287608314606e-25	1.66754688585284e-22	NA	NA	NA	NA	NA	NA	8291.48570313463	4.34946095153504	0.612329062609039	3.83692542948125	0.00012458428187989	0.0118495774739548	0	1	0	17	cg08964784;cg14139227;cg26330518;cg18898125;cg06210197;cg07502389;cg24214068;cg18267374;cg23290344;cg02761376;cg02106941;cg19677607;cg20585869;cg04118306;cg03169018;cg26980244;cg03012544	0.170764401736521;-0.40314834651926;-0.473578943632596;-0.366696855157976;-0.448386134543505;-0.432419366304756;-0.479463683883307;-0.461226056494272;-0.330813588108408;-0.159068103735684;-0.381199831894288;-0.22862508527174;-0.246118191165116;-0.233707340204924;-0.232707213942188;-0.239237471980314;-0.409744842888884	0.334248373047223;0.018072479470233;0.0046688969997246;0.0329123314450129;0.00782373312084243;0.0106467692490085;0.00411541110195055;0.00604243252304061;0.0560040645914219;0.368884199554995;0.0261240532772636;0.193415041103938;0.160582505212915;0.183428273081791;0.18536419920719;0.172980897111998;0.0161031871854612	0.355138896362674;0.0438903072848517;0.0332508657635803;0.0621677371739133;0.0332508657635803;0.036199015446629;0.0332508657635803;0.0332508657635803;0.0952069098054172;0.368884199554995;0.0555136132141851;0.21920371325113;0.21920371325113;0.21920371325113;0.21920371325113;0.21920371325113;0.0438903072848517	0.0291604809004316;0.162528589301212;0.224277015852166;0.13446658358275;0.201050125650866;0.186986508355407;0.229885424162952;0.212729475189257;0.10943763007716;0.0253026616260662;0.145313311836233;0.0522694296155102;0.0605741640223884;0.0546191208656602;0.0541526474207351;0.0572345679995317;0.167890836274036	0.0945511362764569;0.0435825013936615;0.250819220791657;0.246030185398844;0.233327198829376;0.238731350714979;0.168259760077026;0.148079467018838;0.209856558158943;0.0649705517159797;0.0286768041109381;0.00444070845703409;0.00966567437796781;0.00368441402534273;0.00278989010281716;0.0262937409691758;0.0837338823539771
TMEM132D	737.457353910512	8.81433454105946	0.657874383491356	10.3581089521918	3.84488257672588e-25	1.73770946856117e-22	737.457353910512	9.01862389057456	0.782975946580551	8.96403512933779	3.13009206909333e-19	1.34107525744059e-16	NA	NA	NA	NA	NA	NA	1	0	0	8	cg16533379;cg22386460;cg11496226;cg24008358;cg10639585;cg23266743;cg12122146;cg23891360	0.336232588903449;0.297169143348147;0.252150261294837;0.500457797288133;0.218301317579388;0.0134409055631577;0.000423318535394348;-0.0466370672909798	0.0518652922761353;0.0878657836525311;0.150250650966393;0.0025759781601808;0.214857959971022;0.939860608011938;0.998104212862512;0.793391408259554	0.207461169104541;0.234308756406749;0.300501301932786;0.0206078252814464;0.343772735953635;0.998104212862512;0.998104212862512;0.998104212862512	0.113052353840716;0.0883094997582717;0.0635797542710545;0.25045800686649;0.0476554652568966;0.000180657942357725;1.79198582408371e-07;0.00217501604550338	0.0974078359682431;0.0755839079224903;0.026912537100096;0.250286868691964;0.330581563440002;0.0264972945188995;0.0334370706687365;0.0161916300980289
RP11-19D2.1	81.1397750851507	-8.89840667469714	0.670655530664409	-10.2860654378903	8.14363641889363e-25	3.62478192542179e-22	81.1397750851507	-5.29461978128023	0.767996454107043	-4.2898893135007	1.78762189659094e-05	0.00110696391076984	NA	NA	NA	NA	NA	NA	1	0	0	0	NA	NA	NA	NA	NA	NA
CES5AP1	313.989315194388	-6.98449512099645	0.485663134776413	-10.2632766707549	1.03146137504482e-24	4.52257325592415e-22	NA	NA	NA	NA	NA	NA	NA	NA	NA	NA	NA	NA	0	0	0	NA	NA	NA	NA	NA	NA	NA
RIMS1	171.941596308644	7.29945550340119	0.519569362719355	10.1997074570844	1.98870609343555e-24	8.59150278042003e-22	171.941596308644	4.2398705983368	0.58293698298018	3.84238890949377	0.000121842567582046	0.00634321610047419	NA	NA	NA	NA	NA	NA	1	0	0	19	cg23214003;cg09697403;cg01276475;cg07675986;cg09342766;cg26717983;cg11092616;cg14905613;cg18830697;cg27608224;cg23756322;cg26736302;cg18793631;cg20461533;cg12276711;cg04142195;cg07674727;cg17850960;cg01553434	-0.218765785213085;-0.210553990703613;-0.174407638102489;0.0749144481494925;0.228617577292789;0.394488022640567;0.232313984105422;0.189360597622698;0.356916979160605;0.557145284496325;0.382366778115379;0.538316409609235;0.503244706119396;0.515156167978908	0.213859580576958;0.231983884014174;0.323882103904795;0.673699522119007;0.193430070130988;0.02095897789044;0.186129293446717;0.283453350624919;0.0382538238474436;0.000620154730789004;0.0256321419303799;0.00102319615172343;0.00241525354810126;0.00182264418917372;5.85369689225455e-08;2.98201910241336e-07;1.70220724797412e-08;0.00805519035855489;0.0147613520298002	0.270888802064147;0.275480862266832;0.341875554121728;0.673699522119007;0.262512238034912;0.0398220579918359;0.262512238034912;0.316800803639615;0.0605685544251191;0.00294573497124777;0.044273699697929;0.00388814537654902;0.00655568820198914;0.0057717065990501;5.56101204764182e-07;1.88861209819513e-06;3.23419377115083e-07;0.0191310771015679;0.0311628542851337	0.0478584687798977;0.0443329830012174;0.0304180242284886;0.005612174541543;0.0522659966472245;0.155620800006864;0.0539697872109346;0.0358574359320256;0.127389730013132;0.310410868036492;0.146204353006336;0.289784556854578;0.253255234237198;0.265385877406714;0.606405288340124;0.565116766733489;0.635164679721854;0.199725453346527;0.171924389208	0.031106990464234;0.0581900410214758;0.028917325280917;0.0419442898610998;0.00379636353549919;0.00513746960961349;0.00749511089752443;0.234651418171762;0.208676499977644;0.384275212924306;0.076002384161535;0.300842272664826;0.240472510651884;0.221752835604587;0.522690790433388;0.417310916921044;0.489038864335574;0.335481216757335;0.282956602930736
RP11-467L20.10	28.3937183828957	-7.39059211281655	0.528789980893675	-10.1942024387569	2.10464877007796e-24	8.96061839399712e-22	28.3937183828957	-6.11219784640161	0.590887568015365	-6.95935753093163	3.41828001373436e-12	6.48961484044597e-10	NA	NA	NA	NA	NA	NA	1	0	0	0	NA	NA	NA	NA	NA	NA
RP11-520P18.5	1260.77349108833	-11.6681812784086	0.955196708239512	-10.1216651973473	4.42816785238853e-24	1.85837552856597e-21	NA	NA	NA	NA	NA	NA	1260.77349108833	12.9629852467052	1.21951969885769	8.98959258876595	2.48148568355035e-19	2.78636377183767e-16	0	1	0	0	NA	NA	NA	NA	NA	NA
DRD2	1291.76700990892	7.15561376646268	0.510397031826242	10.1011828928853	5.45798149300263e-24	2.25829749746392e-21	1291.76700990892	5.78905482662326	0.595894334077412	6.35860186938952	2.03598344019079e-10	2.99487665261368e-08	NA	NA	NA	NA	NA	NA	1	0	0	7	cg25370012;cg02198192;cg01040156;cg16845257;cg10777103;cg21330703;cg26132809	0.156285087179779;0.485192198101868;0.234663350703915;0.297604388096422;-0.334181302315306;-0.614712178951284;-0.413117697342626	0.377427566364575;0.00363199201525466;0.181591114959528;0.0873797758411485;0.0534023189637531;0.000109733800628322;0.0151677620132663	0.377427566364575;0.0127119720533913;0.211856300786115;0.122331686177608;0.093454058186568;0.000768136604398251;0.0353914446976215	0.024425028474791;0.235411469098923;0.0550668881635888;0.0885683718142456;0.111677142817154;0.377871062951036;0.170666231857674	0.0555865265927229;0.106894868886396;0.124034059225482;0.0581652440775475;0.104699075500463;0.403040190428903;0.337596356954409
GLYATL3	840.680575141226	-8.5595254885672	0.650391768475824	-10.0854989354175	6.40390105727055e-24	2.61288057443663e-21	840.680575141226	-10.4593422399931	0.744681192608006	-11.3596829407856	6.63851288973984e-30	9.5670023258728e-27	NA	NA	NA	NA	NA	NA	1	0	0	2	cg19966146;cg10593994	0.316718673036594;-0.315944831705649	0.0680013307905824;0.0687140802097751	0.0687140802097751;0.0687140802097751	0.100310717850061;0.099821136681511	0.044799864852666;0.24950934672908
RP11-159N11.3	35.664742121556	7.69157073717228	0.567428824808727	10.0304575452099	1.11996404189217e-23	4.50701146009127e-21	35.664742121556	5.33030304416591	0.602857303649971	5.52419788895771	3.30994238444766e-08	3.63120149823229e-06	NA	NA	NA	NA	NA	NA	1	0	0	0	NA	NA	NA	NA	NA	NA
DLGAP1	711.263566070989	8.06875014279823	0.60525199267331	10.0268156342509	1.16203902854038e-23	4.61313791100414e-21	NA	NA	NA	NA	NA	NA	711.263566070989	-6.63143365369699	0.740679927922338	-6.25294878273333	4.0277425810396e-10	1.1971576349512e-07	0	1	0	22	cg27602828;cg04098302;cg18855268;cg18101707;cg25358264;cg13436049;cg22530061;cg06809621;cg04214965;cg00041368;cg25693099;cg15156844;cg16448399;cg26598649;cg19548470;cg03648748;cg21091227;cg25980242;cg05645755;cg25627226;cg21433429;cg18264657	-0.0332265082232534;0.411020045326206;0.227138119397894;0.319621585152491;-0.168010272715836;-0.291374726547072;-0.132479091964075;-0.365833207600913;0.691598446422463;0.110520796331646;0.157202495709387;0.0372702972371403;-0.110807181823388;0.17544014545	0.852016065076001;0.0157440037810135;0.196407514160647;0.0653790459074019;0.342218408286073;0.0945355291260774;0.45513201488021;0.0333580904805053;5.91191208004047e-06;0.53377913870858;0.374598545298793;0.834241306246361;0.532713028267541;0.320980942038307;0.0238115205542514;0.0395139861226665;0.284977317296358;0.32256521779874;0.136468001157444;0.130840528399714;0.228488088469508;0.4900949747111…	0.852016065076001;0.173184041591148;0.432096531153424;0.23972316832714;0.501920332152908;0.297111662967672;0.587157052579438;0.173861538939733;0.00013006206576089;0.587157052579438;0.51507299978584;0.852016065076001;0.587157052579438;0.501920332152908;0.173861538939733;0.173861538939733;0.501920332152908;0.501920332152908;0.333588447273751;0.333588447273751;0.456976176939016;0.587157052579438	0.00110400084870993;0.168937477659957;0.0515917252836118;0.102157957695391;0.0282274517380495;0.0848992312703812;0.0175507098076258;0.133833935783573;0.478308411093964;0.0122148464217811;0.0247126246572599;0.00138907505614478;0.0122782315436413;0.0307792446386915;0.149655223628888;0.125863646236924;0.0356352951212719;0.0305814738944629;0.0679570106139867;0.0698825101822793;0.0449876790374071;0.01…	0.481971145667878;0.389580459543488;0.314627011149429;0.221864975732198;0.517012226866188;0.317699406199903;0.318527480903494;0.210867735017863;0.614267239418992;0.176009837306358;0.146042710743824;0.00287688256655616;0.0639911193029176;0.354163675990172;0.440030911944978;0.178910000063864;0.04286200172615;0.0107043371871345;0.0091850775638519;0.033538390157448;0.02015020778339;0.0183135194711998
GABRA2	446.774379185037	7.34903838159593	0.534141812214029	10.0142663601339	1.31937129305371e-23	5.16788939680519e-21	446.774379185037	7.46695079325223	0.64140344188988	8.52341979510429	1.54910065350035e-17	5.7781454375563e-15	NA	NA	NA	NA	NA	NA	1	0	0	10	cg12190095;cg02172018;cg00452958;cg25145765;cg20092102;cg23160016;cg27134386;cg23676588;cg21820677;cg09430391	-0.320336950266766;-0.185640874497848;-0.205311210917126;-0.167055784268374;-0.135654288010044;-0.26623949409086;-0.225130634906163;-0.195880431781858;-0.147703159592992;-0.131424769441053	0.0647451906944238;0.293191723613533;0.244083206324571;0.345007328302715;0.444299329943299;0.128013390873908;0.2004985228475;0.266893328899151;0.404493971481293;0.458760056427588	0.458760056427588;0.458760056427588;0.458760056427588;0.458760056427588;0.458760056427588;0.458760056427588;0.458760056427588;0.458760056427588;0.458760056427588;0.458760056427588	0.102615761706212;0.0344625342843259;0.0421526933282566;0.0279076350575215;0.0184020858555121;0.0708834682137571;0.0506838027732523;0.0383691435550469;0.0218162233537529;0.0172724700226338	0.347673328193567;0.0101800728966173;0.0221624211068196;0.00286683107164589;0.00562079550088378;0.050575506439274;0.00944941649606905;0.0114550172726671;0.0272836882012254;0.0134129147415241
GC	23691.8291072493	-9.21994722694994	0.721832486706292	-10.0022475573168	1.48976832854854e-23	5.75854265628558e-21	23691.8291072493	-9.97436529019359	0.844534293628915	-9.44232265089936	3.64606076216728e-21	1.99307511145713e-18	NA	NA	NA	NA	NA	NA	1	0	0	4	cg09816180;cg08407713;cg07376029;cg02087383	-0.580898727760949;-0.520375087811104;-0.271915920763703;0.526185558589461	0.000315572619929295;0.00160595692571643;0.119779380506713;0.00139155986178072	0.00126229047971718;0.00214127590095524;0.119779380506713;0.00214127590095524	0.33744333191429;0.270790232014414;0.0739382679647722;0.276871242068103	0.332425175975959;0.167762246973325;0.492859553347145;0.0666836595103451
PROC	2438.97741928388	-5.74521435714715	0.376162500677462	-9.95637350985835	2.3653379588027e-23	9.02422509295416e-21	2438.97741928388	-5.1299381796519	0.43996487263128	-7.11406381362405	1.12675013189892e-12	2.21885794607798e-10	NA	NA	NA	NA	NA	NA	1	0	0	7	cg08898371;cg25457027;cg01080915;cg06038358;cg26718585;cg17525638;cg11143063	0.344881919108445;-0.240738030222686;0.598433978456454;-0.606417360420979;0.524644709228207;-0.469109758596351;-0.0045860028015222	0.0457676087114395;0.170220660840214;0.000185185578989468;0.000143779469150199;0.00144581353223305;0.00513101894973099;0.979464214246065	0.0640746521960153;0.198590770980249;0.000648149526463138;0.000648149526463138;0.00337356490854379;0.00897928316202924;0.979464214246065	0.118943538127924;0.0579547991954989;0.358123226571219;0.367742015019948;0.275252070921149;0.220063965610327;2.10314216955684e-05	0.0140328870158389;0.0228281826916947;0.0275528975953054;0.151722084494972;0.0202974353003478;0.0974271195201197;0.182390380676471
PKLR	126.192633805244	-7.18849111055716	0.52238161666996	-9.93237691562038	3.00993543322605e-23	1.13362657976771e-20	NA	NA	NA	NA	NA	NA	126.192633805244	6.94302465457843	0.658684999320894	7.50438321758458	6.17185047860562e-14	3.24006119346331e-11	0	1	0	8	cg13010483;cg15708776;cg23993235;cg02280309;cg13497187;cg00764632;cg21985470;cg15490880	-0.809527646216956;-0.857317368084482;-0.148592526664252;-0.686877067402895;0.585627007418501;0.368211708860545;0.429379230008619;0.443537456990374	6.75468743883354e-09;9.55983192004311e-11;0.401638786936653;7.25324867140228e-06;0.000274143918278351;0.0321421921932404;0.0112719732989038;0.00860408189013128	2.70187497553342e-08;7.64786553603449e-10;0.401638786936653;1.93419964570727e-05;0.000548287836556701;0.0367339339351319;0.0150292977318717;0.01376653102421	0.655335009989565;0.734993069619302;0.0220797389804665;0.471800105724001;0.342958991817949;0.135579862542003;0.184366523162795;0.196725475753488	0.357091529089062;0.412266662676861;0.153289407269949;0.127524146869383;0.110949933569133;0.0693657310754994;0.314470149415345;0.213592077668509
CDH9	538.809307401355	10.2428788994903	0.830918948049851	9.92019608992686	3.40087377284703e-23	1.264651504113e-20	538.809307401355	9.01897508110766	0.961028710861265	7.30360602319292	2.80155924737596e-13	5.84364710118782e-11	NA	NA	NA	NA	NA	NA	1	0	0	4	cg06973155;cg19475870;cg08659179;cg11155432	-0.190732314190677;-0.271973516189511;-0.137159346291994;-0.0668702922035373	0.279915434817417;0.119697910159344;0.439213978846044;0.70709984070211	0.559830869634834;0.478791640637376;0.585618638461392;0.70709984070211	0.036378815676531;0.0739695935084864;0.0188126862752471;0.00447163597938646	0.102084905784719;0.148183901980869;0.0140944526930659;0.0326649253625897
GUCA2B	125.481537984353	-9.7951628482915	0.788875345084123	-9.88136198813547	5.01466368791336e-23	1.84144718949789e-20	NA	NA	NA	NA	NA	NA	125.481537984353	5.20412837403241	0.893631293779889	3.5855149616343	0.000336413714525845	0.0285091228140005	0	1	0	7	cg24583987;cg23222898;cg17100200;cg00656728;cg15545316;cg16309224;cg10135681	-0.529992665937408;0.222414059435681;0.313557370664658;0.135527674707399;-0.589644136509725;0.0936843221617864;0.459336915081647	0.00126509927012925;0.206128318678504;0.0709499394216593;0.444728589894504;0.000242832487733594;0.598195377956173;0.00628036932277134	0.00442784744545238;0.288579646149906;0.124162393987904;0.518850021543588;0.00169982741413516;0.598195377956173;0.0146541950864665	0.280892225947441;0.0494680138346587;0.0983182246981341;0.0183677506115947;0.347680207720299;0.00877675221891343;0.210990401556725	0.270654217777174;0.0137193721883665;0.0401083066508892;0.169284633356435;0.30829256491851;0.0707290150735631;0.0910752548153285
AC079602.1	278.035257217061	-7.09817031299038	0.520858730665561	-9.78800970941942	1.2676654358386e-22	4.597556482547e-20	278.035257217061	-8.14101544140354	0.600439709029896	-10.2275305064772	1.4927737552472e-24	1.10066027697936e-21	NA	NA	NA	NA	NA	NA	1	0	0	0	NA	NA	NA	NA	NA	NA
SV2B	2041.72996170274	7.88062408418895	0.601720709721176	9.77301261064107	1.47014219228768e-22	5.26687404668723e-20	NA	NA	NA	NA	NA	NA	2041.72996170274	-5.94130573730623	0.737621361384268	-5.34326409678499	9.12876096506778e-08	1.77409569466796e-05	0	1	0	4	cg25475171;cg21110939;cg13856711;cg24824266	-0.0993045536383432;-0.162518087027583;-0.197553072769508;-0.218067493737232	0.576321636313069;0.358453920378162;0.262749261406444;0.215361775962185	0.576321636313069;0.477938560504215;0.477938560504215;0.477938560504215	0.00986139437331059;0.0264121286111049;0.0390272165606743;0.0475534318248378	0.00827536879894092;0.00962409422593607;0.0146383468937289;0.015182540777838
AC012065.7	168.904015463071	-5.64772814196246	0.373477668533274	-9.76692436869882	1.56119537681354e-22	5.52569115477729e-20	168.904015463071	-4.92350301700179	0.433386836586769	-6.7457125371561	1.52277845999299e-11	2.69718944547921e-09	NA	NA	NA	NA	NA	NA	1	0	0	0	NA	NA	NA	NA	NA	NA
GPR26	587.572752815978	9.18595836163668	0.73820801881794	9.73432715231573	2.15237364932042e-22	7.52741436858165e-20	587.572752815978	9.31988463703306	0.894504471829312	8.18317277057708	2.76466335106216e-16	8.34796681385007e-14	NA	NA	NA	NA	NA	NA	1	0	0	4	cg22297655;cg02721665;cg02757432;cg25912428	0.630340527046028;-0.0867580692686742;0.0262169623605151;0.250914137290987	6.45668819244173e-05;0.625633686436914;0.88299234524489;0.152327537370952	0.000258267527697669;0.834178248582552;0.88299234524489;0.304655074741905	0.397329180036664;0.00752696258322807;0.000687329115412667;0.0629579042924801	0.328376732019508;0.00883328090191324;0.0344969713773022;0.390146928943943
RP11-503C24.6	387.690861778315	-7.21644328437555	0.537575405712272	-9.70364943958683	2.90903239011238e-22	1.00539581793331e-19	387.690861778315	-6.69046008382054	0.626808204090166	-7.48308661758647	7.25969983623787e-14	1.64406273791373e-11	NA	NA	NA	NA	NA	NA	1	0	0	0	NA	NA	NA	NA	NA	NA
MYO1A	538.043325308999	-6.76277984956091	0.493936359719621	-9.64249696512413	5.28856210380242e-22	1.80653591771399e-19	538.043325308999	-5.66865802714664	0.576989733877604	-6.3582726203667	2.04035122840105e-10	2.99487665261368e-08	NA	NA	NA	NA	NA	NA	1	0	0	3	cg13309775;cg14322055;cg25970791	-0.619378096075165;0.509573050574681;-0.0221432764959687	9.39426031202805e-05;0.00208234960167215;0.901076216011896	0.000281827809360841;0.00312352440250822;0.901076216011896	0.383629225897697;0.259664693871986;0.000490324693976894	0.272131997893;0.0319134221514927;0.0272816952373339
CDHR5	2608.56726669398	-7.92731657840489	0.619503968769147	-9.56784278586867	1.09159472760427e-21	3.68595153021042e-19	2608.56726669398	-6.71130697566833	0.724395277701346	-6.50377924966362	7.83268140664506e-11	1.21732923528275e-08	NA	NA	NA	NA	NA	NA	1	0	0	6	cg06616055;cg15806880;cg13937462;cg07336987;cg08057038;cg03579665	-0.321517009494215;-0.83894188889944;-0.453066247018544;-0.746128311120851;-0.493514247513038;-0.593794232236847	0.0637101494627279;5.77860201612e-10;0.00712857163596592;4.07887851783152e-07;0.00301750347059188;0.000213874740030448	0.0637101494627279;3.467161209672e-09;0.0085542859631591;1.22366355534946e-06;0.00452625520588782;0.000427749480060895	0.103373187394103;0.703823492950161;0.205269024187468;0.556707456656053;0.24355631249836;0.352591590237747	0.0862763383199987;0.194202130657213;0.17244414405587;0.270431945724978;0.287455405551556;0.179083780282084
RP11-384F7.2	42.2811904646444	8.15849532232534	0.652407220836628	9.43964923384487	3.74029386345121e-21	1.24862060030234e-18	NA	NA	NA	NA	NA	NA	42.2811904646444	-8.22106356351151	0.768541928339613	-8.09463131953221	5.74380488898128e-16	4.14610401834447e-13	0	1	0	0	NA	NA	NA	NA	NA	NA
GRIK1	655.086767373945	7.41046623352414	0.575661610816441	9.39869209942741	5.52454994583993e-21	1.82353599729146e-18	655.086767373945	6.93867093937254	0.677347006199014	7.29119770837445	3.0721154485158e-13	6.36610590164663e-11	NA	NA	NA	NA	NA	NA	1	0	0	12	cg12079381;cg09199698;cg23475371;cg09397801;cg25596598;cg02287346;cg01959155;cg21816539;cg07950000;cg08685096;cg23222433;cg07028661	0.540079463405469;0.0458461560118992;0.0621228415554316;0.0372737691210919;0.04323001450256;0.0126391533089022;-0.200883650429128;-0.131258222644703;-0.271746627382655;0.00655925271964218;0.0522467121899956;0.611697190717237	0.000977535039860675;0.796821498297812;0.727071633293645;0.834226078636984;0.808193719370533;0.943442023420783;0.254624158590679;0.459334570720624;0.120019090154335;0.970631374420526;0.769175648134572;0.000121165058373368	0.00586521023916405;0.970631374420526;0.970631374420526;0.970631374420526;0.970631374420526;0.970631374420526;0.763872475772038;0.970631374420526;0.48007636061734;0.970631374420526;0.970631374420526;0.00145398070048042	0.29168582679234;0.0021018700210674;0.00385924744292126;0.00138933386449248;0.00186883415389156;0.000159748196365931;0.0403542410097321;0.0172287210118464;0.0738462294938478;4.30237962401344e-05;0.00272971893466424;0.37417345313136	0.431961555070666;0.0209710244802106;0.0201107009534197;0.0225880799460245;0.0158010126101987;0.00521787879113341;0.0645357265833622;0.0190807994494089;0.03949760194192;0.00672857681041923;0.0256981992194507;0.417246343973223
AC005355.2	85.9774461126525	-5.95283265114945	0.422240708080564	-9.36156219782401	7.85663262231594e-21	2.56449218384195e-18	85.9774461126525	-5.48952859467924	0.487313092108143	-7.16075281208504	8.02352127892532e-13	1.58991088842704e-10	NA	NA	NA	NA	NA	NA	1	0	0	0	NA	NA	NA	NA	NA	NA
RP11-147G16.1	233.649301631401	10.6538753368264	0.938870833108246	9.21732258757755	3.04611027444692e-20	9.83358038817882e-18	233.649301631401	10.5147697752855	1.11701313073379	7.6228018641929	2.48227750401891e-14	6.10082234611779e-12	NA	NA	NA	NA	NA	NA	1	0	0	0	NA	NA	NA	NA	NA	NA
ZNF69	378.448684520429	-4.07154397623563	0.225191582014793	-9.19902936735686	3.61197589797744e-20	1.15335886907482e-17	NA	NA	NA	NA	NA	NA	NA	NA	NA	NA	NA	NA	0	0	0	NA	NA	NA	NA	NA	NA	NA
CPB2	2824.69919596337	-6.71175869106294	0.517607680648752	-9.10295358283205	8.79079993578652e-20	2.77685300767313e-17	NA	NA	NA	NA	NA	NA	NA	NA	NA	NA	NA	NA	0	0	0	NA	NA	NA	NA	NA	NA	NA
MUCL1	252.339468956629	-7.19242636125643	0.574718469456408	-9.034730284843	1.64407359873106e-19	5.13807979892791e-17	252.339468956629	-4.31300181971071	0.667214845606192	-3.466652210967	0.000526983268771523	0.0230455234984843	NA	NA	NA	NA	NA	NA	1	0	0	4	cg07869256;cg07480243;cg13883672;cg16387046	0.212086506661729;-0.148086301613506;0.0697233814362001;0.44718817823324	0.228525102634632;0.403262534675105;0.695188055308885;0.00801068845903495	0.457050205269264;0.537683379566807;0.695188055308885;0.0320427538361398	0.0449806863079755;0.0219295527255663;0.00486134991889785;0.199977266751564	0.0201959828470416;0.0415309192251135;0.056004796702079;0.102679605001564
TMPRSS9	625.783731814428	6.72182412380968	0.52411317509384	9.00916891273389	2.07623888776519e-19	6.42038629535559e-17	625.783731814428	5.37342238105874	0.610953579851826	5.52156905583054	3.35985715846598e-08	3.67325073135048e-06	NA	NA	NA	NA	NA	NA	1	0	0	8	cg08155994;cg25551531;cg11349857;cg14205362;cg07580047;cg24114371;cg21116812;cg24892243	0.487865697255493;0.20563588385517;0.416605187436878;0.312423200617537;0.231538439701563;0.280171275904235;0.145822749877159;0.302363773695329	0.00342374354695098;0.24332189994681;0.0142488720046586;0.0720317925232955;0.187644752308421;0.108518307760591;0.410568670728054;0.0821990962993586	0.0273899483756078;0.278082171367783;0.0569954880186342;0.164398192598717;0.250193003077894;0.173629292416945;0.410568670728054;0.164398192598717	0.238012938558588;0.0422861167288972;0.173559882199316;0.0976082562841058;0.0536100490594345;0.0784959438418071;0.0212642743817366;0.0914238516432803	0.245696677201446;0.0977039131826912;0.242976174789694;0.276858656098671;0.216180957650976;0.157814819239545;0.157941543050279;0.119837555846957
ZNF488	82.9309041582413	5.51674936083179	0.390573785496826	9.00405887803849	2.17523413560031e-19	6.64185937581699e-17	82.9309041582413	3.94508186172646	0.445909066628158	4.36205945852286	1.28843840985144e-05	0.000835377091704293	NA	NA	NA	NA	NA	NA	1	0	0	4	cg08920628;cg27067269;cg06994272;cg21100958	0.136409319677584;-0.087013868128192;-0.119226810708251;0.106588043380661	0.441744209481413;0.624611203118838;0.501835855476145;0.548522329684857	0.624611203118838;0.624611203118838;0.624611203118838;0.624611203118838	0.0186075024949014;0.00757141324663036;0.0142150323916611;0.0113610109917177	0.00302774226439517;0.00368115407292668;0.0149289406452453;0.0175820716143672
CALHM1	55.7732112565851	7.31895933139218	0.590787896449563	9.00316232501943	2.19307743967814e-19	6.64185937581699e-17	55.7732112565851	4.87188159238237	0.633474263488409	4.53354107326717	5.80029808982734e-06	0.000410487613700839	NA	NA	NA	NA	NA	NA	1	0	0	6	cg20311251;cg09231992;cg26955383;cg03485533;cg10081681;cg17286535	0.151475022452008;-0.669586667156119;-0.682971479953331;-0.595950337576875;-0.51884955895437;0.319125036338449	0.392464471333085;1.4868519864902e-05;8.56577878905375e-06;0.000200083077367839;0.00166683056504009;0.0658218738266811	0.392464471333085;4.46055595947061e-05;4.46055595947061e-05;0.000400166154735678;0.00250024584756014;0.0789862485920173	0.0229446824268363;0.448346304833239;0.466450042429643;0.355156804857992;0.269204864827144;0.101840788818016	0.0042505875407951;0.341251932657112;0.34170521515655;0.158722543472911;0.089110482908102;0.0457745222526397
GRP	54671.6833320423	7.72761742312009	0.637722753129177	8.98135968179876	2.67441021445612e-19	8.01695396633443e-17	54671.6833320423	10.2065729211353	0.748086052103717	10.9700921412146	5.32181353201032e-28	5.81821027697887e-25	NA	NA	NA	NA	NA	NA	1	0	0	8	cg06096850;cg01625242;cg25260683;cg15633664;cg24131595;cg12927990;cg15108347;cg19611392	0.483348325310702;-0.166317751253077;-0.170788582368158;-0.195547102402998;-0.277339195646026;-0.255257086622046;0.0546830699557334;-0.316085759816429	0.00378192573533924;0.347173219622011;0.334178906725031;0.267724258526327;0.112287828394623;0.145121591510819;0.7587233286706;0.0685838444540681	0.0302554058827139;0.396769393853727;0.396769393853727;0.396769393853727;0.290243183021638;0.290243183021638;0.7587233286706;0.274335377816273	0.233625603580661;0.0276615943818803;0.0291687398673252;0.0382386692582086;0.0769170294415845;0.0651561802707749;0.00299023813978364;0.099910207558729	0.234709685066733;0.261386186035725;0.0351900284761906;0.0102104205828673;0.00413468929728914;0.00343280457873202;0.0092233896492786;0.320264962360196
MTMR11	1924.93744681382	-4.15281063143394	0.240268793042611	-8.96000934691568	3.24650888137514e-19	9.63360519274318e-17	1924.93744681382	-4.580216414503	0.280960654351122	-9.18355070200846	4.17106011756703e-20	2.0663040785541e-17	NA	NA	NA	NA	NA	NA	1	0	0	10	cg14474539;cg05750047;cg00339782;cg00777271;cg02086349;cg17353890;cg26645700;cg05576235;cg16348820;cg26142265	0.720921231967806;-0.875807863286312;-0.86338230615506;0.0411840325453975;-0.160737939363497;-0.0956067599727907;-0.112683913985804;0.0775933414039174;0.253520677001595;-0.473517213671447	1.51620462611501e-06;1.19201438511619e-11;4.99399401941567e-11;0.817114584376799;0.363813562514886;0.59067298836226;0.525752124963793;0.662707308637022;0.147972249210431;0.00467502705064526	5.05401542038336e-06;1.19201438511619e-10;2.49699700970783e-10;0.817114584376799;0.606355937524809;0.736341454041136;0.736341454041136;0.736341454041136;0.295944498420862;0.0116875676266131	0.519727422701979;0.767039413394136;0.74542900658163;0.00169612453670037;0.0258366851508232;0.00914065255249484;0.01269766447116;0.00602072663022489;0.0642727336673468;0.224218551643171	0.239894708921527;0.483783713178364;0.318888871121865;0.06243685532192;0.0408760205937203;0.0471595269169734;0.0356305375472698;0.211233071572288;0.326493667756081;0.0780301784572579
BPIFA1	97178.9461923187	-8.21204219829275	0.69496663628461	-8.93861931488281	3.94062843763532e-19	1.15763841612413e-16	NA	NA	NA	NA	NA	NA	97178.9461923187	11.5213721282698	0.852804450674237	11.1647777174968	6.06427002749494e-29	1.63423991547619e-25	0	1	0	5	cg20893898;cg17884201;cg10655041;cg01910481;cg03413806	0.135375117730518;0.14859862716846;-0.159190172429367;0.182058878470681;0.138298404087732	0.445246106370719;0.401619242010626;0.368512113090846;0.302769129361001;0.435386547055999	0.445246106370719;0.445246106370719;0.445246106370719;0.445246106370719;0.445246106370719	0.0183264225005516;0.0220815519963509;0.0253415109980917;0.0331454352300023;0.0191264485732137	0.0269360639966625;0.0870403244695521;0.272498544900149;0.0146712919644076;0.28981935626878
GLYCTK	1018.77725001733	-3.63738866022139	0.184593496766697	-8.87024022461011	7.29882784936042e-19	2.12294718545209e-16	1018.77725001733	-3.84444860744892	0.215745569051426	-8.54918418745958	1.23961563057348e-17	4.67881113896812e-15	NA	NA	NA	NA	NA	NA	1	0	0	16	cg27337880;cg11629213;cg00151675;cg25135716;cg26154812;cg17386185;cg15967727;cg19375796;cg16933591;cg07926300;cg25619106;cg18221533;cg00690270;cg25198967;cg18536327;cg00906833	0.30739834515658;0.221205303028435;0.345057910253673;0.0382691622255142;0.0311997604885436;-0.0852366143673853;-0.22272205777907;-0.279771745694713;-0.312258170041445;-0.362540101027058;-0.417084026804327;-0.259792469471197;-0.901804511435693;-0.693992103137402;-0.178264779034478;-0.136021427565313	0.0769803727990878;0.208668136838585;0.0456497882264474;0.829862767938925;0.860952345240867;0.631729393295386;0.205484590593627;0.109044230787164;0.0721902767237182;0.0351031179818506;0.0141264354706078;0.137865108302952;3.37357657190577e-13;5.32195820667746e-06;0.313127140530838;0.443055882416386	0.175955137826487;0.303517289947033;0.146079322324632;0.860952345240867;0.860952345240867;0.721976449480441;0.303517289947033;0.218088461574329;0.175955137826487;0.140412471927403;0.0753409891765751;0.245093525871914;5.39772251504923e-12;4.25756656534197e-05;0.417502854041117;0.545299547589398	0.0944937426050038;0.0489317860879018;0.119064961428632;0.00146452877744273;0.000973425054542469;0.00726528042881439;0.0496051150213436;0.0782722296890671;0.0975051647576323;0.13143532485271;0.173959085415313;0.0674921271939431;0.813251376845768;0.481625039217075;0.0317783314442114;0.0185018287569057	0.234240327667071;0.0464569136576668;0.233215706217591;0.14064651017851;0.115937239983135;0.162151459062675;0.00737736855160489;0.00668352772509627;0.00496599945656044;0.00288628351368542;0.00207443370283344;0.00555708380544533;0.26744726397482;0.262668319594834;0.184247118578384;0.120426985162348
WNK4	1266.75742423279	-4.80672502235266	0.318199726344476	-8.82063933428451	1.1380803420667e-18	3.27778296165621e-16	1266.75742423279	-7.36044468686888	0.371360012318276	-14.4346308408529	3.13318754734877e-47	1.65562851981155e-43	NA	NA	NA	NA	NA	NA	1	0	0	11	cg06795963;cg23299262;cg14886572;cg05614735;cg18963509;cg05886546;cg16265599;cg16695758;cg16631870;cg10653060;cg12808359	-0.584532759211299;-0.643595596363635;-0.237325471544443;0.645074591827479;0.794530694108439;0.752515615918184;0.636166939429854;0.755374886570258;0.8297723335278;0.872742450815729;0.74563045664223	0.000283274251335149;4.02346820580768e-05;0.176543935654342;3.81134022715381e-05;2.022299672445e-08;2.85429381280445e-07;5.25895511475784e-05;2.42429862813983e-07;1.30689363721101e-09;1.72091046125959e-11;4.19213093609501e-07	0.000311601676468664;5.53226878298556e-05;0.176543935654342;5.53226878298556e-05;7.41509879896499e-08;6.27944638816979e-07;6.42761180692625e-05;6.27944638816979e-07;7.18791500466055e-09;1.89300150738555e-10;7.68557338284085e-07	0.341678546591175;0.414215291658663;0.0563233794437922;0.416121229021388;0.631279023880437;0.566279752200723;0.404708374823547;0.570591219261031;0.68852212548817;0.761679385455846;0.5559647778725	0.112757482735878;0.035396274231401;0.550922854525622;0.267302666417243;0.234964757556271;0.31061814444242;0.344986646400703;0.437192277400001;0.371608576445014;0.332532364279768;0.267524763220539
SERPINF2	4723.2697899408	-5.52407522783009	0.403267758992178	-8.73879736043675	2.35605041297842e-18	6.71977601767642e-16	4723.2697899408	-6.70709428338562	0.471649319138617	-9.98007225364447	1.86331047284344e-23	1.2056379294184e-20	NA	NA	NA	NA	NA	NA	1	0	0	1	cg04780454	0.218018	0.215468	0.215468	0.0475319	0.179016
GPR126	5275.29590995645	5.93784282312731	0.451917364961481	8.71363467846151	2.94283688217721e-18	8.31266529689613e-16	5275.29590995645	5.57272200363502	0.528980797458113	6.75397296235111	1.43850568609207e-11	2.56223723469377e-09	NA	NA	NA	NA	NA	NA	1	0	0	0	NA	NA	NA	NA	NA	NA
CDHR1	596.357202911573	7.16964264496331	0.600382582413257	8.61058064706635	7.26914402733562e-18	2.03376803896227e-15	596.357202911573	5.71367535461763	0.698004894601869	5.32041448897841	1.0353110297521e-07	1.02898232596522e-05	NA	NA	NA	NA	NA	NA	1	0	0	16	cg20307979;cg26717133;cg23076299;cg11591516;cg16678602;cg03611007;cg16211684;cg24196693;cg12167090;cg15101985;cg00931670;cg10189164;cg06481887;cg15650161;cg16928034;cg12353636	0.261680924092937;-0.636024851055166;-0.0513653214229771;-0.0400017867711227;-0.0402718469074552;-0.046335664819501;-0.0431647517313016;0.0206384830509548;0.251654079168418;0.447194251263252;0.358183000571575;0.323985672004442;0.649501394471876;0.384504688460863;-0.0712989837572815;0.154385878852459	0.13492350207773;5.28560020504283e-05;0.772966907292658;0.822279776902087;0.821099238369324;0.794698110593701;0.808477917252413;0.90776915507471;0.15108183219771;0.00800973117479394;0.0375252150827395;0.06158696271629;3.23535574362931e-05;0.0247507209135897;0.688640204343499;0.383323873521554	0.302163664395421;0.000422848016403426;0.877098428695559;0.877098428695559;0.877098428695559;0.877098428695559;0.877098428695559;0.90776915507471;0.302163664395421;0.0427185662655677;0.120080688264766;0.164231900576773;0.000422848016403426;0.0990028836543588;0.877098428695559;0.681464664038319	0.0684769060341335;0.404527611159747;0.00263839624488576;0.00160014294488237;0.00162182165333751;0.00214699383426514;0.0018631957920249;0.000425946982644548;0.0633297755621043;0.199982698362901;0.128295061898457;0.10496671566417;0.421852061420911;0.147843855448385;0.00508354508482108;0.0238349995890461	0.137937685323614;0.295187859237473;0.00367746031230562;0.00617025812409246;0.00356249712423653;0.00405717261782483;0.0322272399853828;0.0620906752132633;0.295294662501626;0.259466391567953;0.0620591185141335;0.0463739070732059;0.286883807833643;0.121175433730483;0.116503033105707;0.0761476771265929
DKK4	349.977931791819	-7.10825293845065	0.59814620112265	-8.540141070633	1.34058071537365e-17	3.71530562976715e-15	NA	NA	NA	NA	NA	NA	349.977931791819	9.03562582967286	0.772092891901088	9.1124084983471	8.057302917256e-20	9.57942223012468e-17	0	1	0	6	cg09184899;cg09297903;cg02571142;cg01701630;cg16141331;cg18407008	-0.543898561371305;-0.544466006861224;-0.529313172764902;-0.89624439218761;-0.306395363343398;-0.714439076312323	0.000884732372497538;0.000871628610548449;0.00128690052636459;7.81560868663782e-13;0.0779989750359083;2.07783198173757e-06	0.00132709855874631;0.00132709855874631;0.0015442806316375;4.68936521198269e-12;0.0779989750359083;6.2334959452127e-06	0.295825645061775;0.296443232627406;0.280172434862447;0.803254010527738;0.0938781186783325;0.510423193762005	0.502527349092789;0.125441735884745;0.181783816195377;0.325282215053009;0.0134382533568428;0.280494011392898
PCDH9	421.188484976397	7.14836452979399	0.603551941527978	8.53011012898106	1.46208462145875e-17	4.01417382472839e-15	421.188484976397	6.20394667696403	0.704421750070327	5.96793991177065	2.40267813481666e-09	3.04707641057449e-07	NA	NA	NA	NA	NA	NA	1	0	0	12	cg25155679;cg27286120;cg05308107;cg14193434;cg27422141;cg18755728;cg06689205;cg02407785;cg17387979;cg25422943;cg08705697;cg01911068	0.560039862993526;-0.454841407778562;-0.225174577632444;-0.514859012380295;-0.369036384550883;0.00157809372236843;-0.0826722593110193;0.049753068695039;0.0333116232434418;0.221267406314227;0.171094399971932;-0.0891898208892363	0.000572690229481184;0.00687906987986839;0.200408343903102;0.00183571653252324;0.0317291538442149;0.992932756402841;0.64205747099648;0.779915243121418;0.851641165862952;0.208537122701803;0.333301116400439;0.615941417219962	0.0068722827537742;0.0275162795194735;0.417074245403606;0.0110142991951394;0.0951874615326446;0.992932756402841;0.856076627995307;0.929063090032311;0.929063090032311;0.417074245403606;0.571373342400753;0.856076627995307	0.313644648141807;0.206880706229984;0.0507035904119497;0.265079802629213;0.136187853122387;2.49037979657861e-06;0.00683470245958843;0.00247536784457327;0.00110966424311301;0.0489592650970253;0.0292732937017556;0.00795482415025405	0.509662516867884;0.42176667720592;0.229933919470862;0.513501532049446;0.455483401350724;0.0196149945113805;0.0089181065800416;0.0032044868178165;0.0112212356769135;0.011391753220212;0.00925779225148568;0.0160630682754293
ST6GAL1	17910.9182699085	-4.98944590754779	0.351523718855237	-8.50425091451337	1.8277185690436e-17	4.97156374099944e-15	NA	NA	NA	NA	NA	NA	NA	NA	NA	NA	NA	NA	0	0	0	NA	NA	NA	NA	NA	NA	NA
B3GNT3	473.67231736487	-6.55988786302066	0.537787728037741	-8.47897344117278	2.27189527490772e-17	6.12307041201504e-15	NA	NA	NA	NA	NA	NA	473.67231736487	5.56166943278258	0.658378874150879	5.40975655905744	6.31104789767399e-08	1.26292816419641e-05	0	1	0	5	cg21960279;cg16744531;cg20847471;cg03316864;cg13352632	0.0935297822150569;-0.19827401367207;-0.00151827931797026;0.149833422163005;-0.658242586113192	0.598801877843755;0.260976206199714;0.993200619473422;0.397674379721855;2.32289512766142e-05	0.748502347304694;0.652440515499286;0.993200619473422;0.662790632869758;0.000116144756383071	0.00874782016119597;0.039312584497632;2.30517208737592e-06;0.0224500543970771;0.433283302172984	0.0924907830545907;0.372012027384771;0.0862278568668358;0.163175260803639;0.322927306008989
MIA2	31.3732299218322	-6.47426626820106	0.528345078265325	-8.46845452387117	2.48670284153154e-17	6.64107903415201e-15	31.3732299218322	-5.20317139628462	0.595104768489142	-5.3825335737384	7.34446725313112e-08	7.58489688145023e-06	NA	NA	NA	NA	NA	NA	1	0	0	7	cg21971539;cg24743156;cg13277939;cg14873488;cg03468671;cg01066011;cg16996967	0.0630747601533957;0.0445467198074758;0.239476538188157;0.0835016417297197;0.119409305344728;-0.141311859549655;-0.168496100398187	0.723052388644647;0.802465095977698;0.172539021197336;0.638709749254387;0.501176739563778;0.425349705662363;0.340804156586899	0.802465095977698;0.802465095977698;0.802465095977698;0.802465095977698;0.802465095977698;0.802465095977698;0.802465095977698	0.00397842536840839;0.00198441024560576;0.0573490123425838;0.00697252417155847;0.0142585822029104;0.0199690416493815;0.0283909358493959	0.0199771371181908;0.0638312834510646;0.312029790742029;0.00425312107526886;0.0386874686018722;0.0769287493868549;0.0155708113681955
BPIFA2	193.868658627928	-6.60889535824406	0.544654225799155	-8.46205746679293	2.62701003082345e-17	6.95258321400906e-15	NA	NA	NA	NA	NA	NA	193.868658627928	6.84494754678369	0.677207414464187	7.15430375288649	8.40986622083367e-13	3.77724469160844e-10	0	1	0	2	cg15712307;cg24101873	0.172078264830751;0.100439176105372	0.33048674553992;0.571949738635317	0.571949738635317;0.571949738635317	0.0296109292271627;0.010088028096726	0.0393348243286664;0.0106814834361606
RP5-944M2.3	18.1495268134907	7.45760098549984	0.647066680336178	8.43437183732656	3.32986440011712e-17	8.73405593591435e-15	18.1495268134907	7.35191711167293	0.780479215153701	6.85721926703579	7.02138207206634e-12	1.30182993330329e-09	NA	NA	NA	NA	NA	NA	1	0	0	0	NA	NA	NA	NA	NA	NA
TMEM86B	627.965330339825	-4.16429219216729	0.256894966072958	-8.42481355416141	3.61325141871769e-17	9.39349441837785e-15	627.965330339825	-4.09182478989775	0.300369211345095	-6.96417845401089	3.30325675498107e-12	6.30902141064306e-10	NA	NA	NA	NA	NA	NA	1	0	0	3	cg18341493;cg24429081;cg09957949	-0.243114441563657;-0.471749100721012;-0.252430962814277	0.165913850679217;0.00485357671109606;0.149781905741259	0.165913850679217;0.0145607301332882;0.165913850679217	0.0591046316968087;0.222547214031083;0.0637213909873428	0.0954482001482774;0.209001105193357;0.139028919966085
LINGO3	114.949935793581	5.77688863157123	0.449517173105014	8.40210087076894	4.38560861287063e-17	1.13014056333597e-14	NA	NA	NA	NA	NA	NA	NA	NA	NA	NA	NA	NA	0	0	0	NA	NA	NA	NA	NA	NA	NA
RP11-665N17.4	25.7286471965985	-5.95478756702036	0.472851397584807	-8.36370070432341	6.07809921921803e-17	1.55266365880842e-14	25.7286471965985	-4.35556310409161	0.53543743301804	-4.39932466210716	1.08588271079558e-05	0.000717248153036957	NA	NA	NA	NA	NA	NA	1	0	0	0	NA	NA	NA	NA	NA	NA
MUC13	3540.33937737625	-6.32973225449493	0.519009013728056	-8.34230647247212	7.28553393216451e-17	1.84506146832066e-14	3540.33937737625	-8.34710703804427	0.606665393873298	-10.4622862984169	1.28711809361867e-25	1.13355775439388e-22	NA	NA	NA	NA	NA	NA	1	0	0	3	cg22907034;cg07179996;cg07123625	-0.835665087542859;0.55780842947239;0.367469329947516	7.7794767242874e-10;0.000608983550963732;0.0325177538760351	2.33384301728622e-09;0.000913475326445598;0.0325177538760351	0.698336138538015;0.311150243990454;0.135033708452076	0.599861361677007;0.0206537862140913;0.0355385970946959
RP11-567N4.2	2.32428919377058	26.8363384383393	2.98706476292094	8.31463004975251	9.20389248098712e-17	2.31096367020477e-14	NA	NA	NA	NA	NA	NA	2.32428919377058	-23.9424148865145	3.66768241593176	-5.98263764365218	2.1955283703799e-09	5.99661103485586e-07	0	1	0	0	NA	NA	NA	NA	NA	NA
RP11-269F21.2	1.38106407654041	20.8093088515707	2.26781213542144	8.29403307169236	1.09471996766336e-16	2.72538885508869e-14	NA	NA	NA	NA	NA	NA	1.38106407654041	-29.0196457696802	2.76104268820098	-9.78602970723555	1.29272653321663e-22	2.27199498487895e-19	0	1	0	0	NA	NA	NA	NA	NA	NA
PLEKHG5	2814.63727810628	3.81942226788587	0.219582400113129	8.28582922378341	1.17288982576263e-16	2.89546087490999e-14	2814.63727810628	2.84010844890235	0.256889436376942	3.270311386684	0.00107429156979994	0.0429018419553088	NA	NA	NA	NA	NA	NA	1	0	0	40	cg16146806;cg08091596;cg06816518;cg19900387;cg23080538;cg07547858;cg00046539;cg12946080;cg17151560;cg05462761;cg15205204;cg00918541;cg24535622;cg05128003;cg19779116;cg03970039;cg27246467;cg19397707;cg20675044;cg08477740;cg10333471;cg05836788;cg20472752;cg09597335;cg09005171;cg09805709;cg19727124;cg17137063;cg12533539;cg03236969;cg21453303;cg08444092;cg02661172;cg24542908;cg04601090;cg04818845;cg0…	-0.783389802831424;-0.653854117710235;-0.146879481284267;-0.839669474942549;-0.617336569188785;-0.42709099971289;0.549352825485427;-0.360400752091467;0.654093689381839;-0.300807687369293;-0.05596718239518;0.131710441091954;-0.0597716545469624;0.4272190512	4.31597887030013e-08;2.74689101430282e-05;0.407148552824696;5.40458836889183e-10;0.000100581680827026;0.0117627665779355;0.000765678800422512;0.0362759934417749;2.72205271701242e-05;0.0838661408580395;0.753231024911618;0.457775506788366;0.737029443811979;0.0117348326901535;0.226514581713837;0.117625170711967;0.497297556122983;0.374387725650804;0.288767687313134;0.39286960499229;0.0515197234289984…	8.63195774060026e-07;0.000274689101430282;0.71042508017569;2.16183534755673e-08;0.000804653446616209;0.0588138328896776;0.00510452533615008;0.161226637518999;0.000274689101430282;0.304967784938325;0.814303810715263;0.71042508017569;0.814303810715263;0.0588138328896776;0.604038884570233;0.361923602190669;0.71042508017569;0.71042508017569;0.71042508017569;0.71042508017569;0.206078893715994;0.342350…	0.613699583180258;0.42752520724663;0.0215735820223352;0.705044827150295;0.381104439657779;0.182406722035756;0.301788526868822;0.129888702108095;0.427838554489145;0.0904852647804624;0.00313232550525531;0.0173476402926371;0.00357265068728141;0.182516117744753;0.0453624245954026;0.0747742335422216;0.0145168355061695;0.0247341750613296;0.0350890504141592;0.0229058900531492;0.113367179032326;0.0810470…	0.1385487470441;0.224342474027918;0.305897130704218;0.0567496362413046;0.161487456305037;0.236735477650137;0.164016184110603;0.287867212185329;0.30380277464787;0.225035169507877;0.276232678340468;0.0117171302301747;0.0255065758002852;0.24719401313269;0.00321400653933667;0.00232331723316092;0.0038328301026799;0.00281977052737627;0.0028878072943589;0.00257411664752748;0.00817340886803803;0.27070426…
RP11-1038A11.2	15.7027807221205	7.44228517908966	0.658561664867056	8.26389610787365	1.40993334646695e-16	3.45163432659664e-14	15.7027807221205	7.0320504760614	0.793265086423577	6.34346646812394	2.24651887012546e-10	3.2672422374921e-08	NA	NA	NA	NA	NA	NA	1	0	0	0	NA	NA	NA	NA	NA	NA
OVGP1	884.864584535286	-4.29611605849193	0.277979884139227	-8.26000797000807	1.45662741293479e-16	3.53647467023019e-14	884.864584535286	-4.02032710972355	0.324933553971218	-6.21766230366751	5.04616098993763e-10	7.01704097306898e-08	NA	NA	NA	NA	NA	NA	1	0	0	4	cg19934863;cg18945039;cg09558502;cg22997415	0.461398158808856;0.676280441636097;0.153478250441465;0.626922229094957	0.00602114562024237;1.13244768492868e-05;0.386160569394103;7.26864701949043e-05	0.00802819416032315;4.52979073971473e-05;0.386160569394103;0.000145372940389809	0.212888260952202;0.457355235739514;0.023555573358573;0.39303148133339	0.118755275962511;0.170255182736747;0.257480090201533;0.048991924308441
ARHGAP19-SLIT1	12.8781505619898	6.74969752501988	0.577081729719727	8.23054565828427	1.86362552654031e-16	4.48751861419465e-14	NA	NA	NA	NA	NA	NA	NA	NA	NA	NA	NA	NA	0	0	0	NA	NA	NA	NA	NA	NA	NA
MYCL	1013.06426912782	4.97130993323165	0.36162512616449	8.21654724257217	2.09445982129198e-16	5.00235334716215e-14	1013.06426912782	6.442212028484	0.427852629907303	10.3825750222604	2.97636952611784e-25	2.48331041646226e-22	NA	NA	NA	NA	NA	NA	1	0	0	5	cg01847380;cg24059976;cg11653406;cg17514654;cg15355146	-0.527850576493565;-0.00187515354027301;0.0161217257993213;0.120751764613392;0.0622114461628091	0.00133494990259618;0.99160246397761;0.927894221720406;0.496341635411477;0.726697217997145	0.00667474951298091;0.99160246397761;0.99160246397761;0.99160246397761;0.99160246397761	0.278626231104588;3.51620079959795e-06;0.000259910042748505;0.0145809886572481;0.0038702640336681	0.347707191608451;0.00894648454844929;0.00311118655930043;0.00716064601685902;0.1272351700954
RP11-297L17.2	26.4318818220883	-6.04592903329099	0.49284134029846	-8.20939459104793	2.22306528253472e-16	5.26669264556632e-14	26.4318818220883	-6.0193599546592	0.556087592416574	-7.2279259768994	4.904258962737e-13	9.96727759061388e-11	NA	NA	NA	NA	NA	NA	1	0	0	0	NA	NA	NA	NA	NA	NA
PKIA	651.30011178774	5.12148744252677	0.380536023956893	8.20286975742503	2.34715447950179e-16	5.51618857154594e-14	NA	NA	NA	NA	NA	NA	651.30011178774	-4.73815442103488	0.465916254904436	-5.87692400128108	4.17959972096687e-09	1.08302538154259e-06	0	1	0	6	cg22355469;cg07335580;cg17686936;cg04014062;cg13461104;cg12661311	0.398473502506387;0.392918353301153;-0.229628542241895;-0.0807152344140718;0.657758041244227;0.36444586642186	0.019586398020515;0.0215210228674287;0.19141372247359;0.649984222414421;2.36660866969294e-05;0.0340844302702886	0.0430420457348573;0.0430420457348573;0.229696466968308;0.649984222414421;0.000141996520181577;0.0511266454054329	0.158781132199708;0.15438483236089;0.0527292674121379;0.00651494906651861;0.432645640821442;0.13282078955198	0.0122712212495277;0.0508931419164742;0.0360714085522778;0.00378765445515877;0.388171774728426;0.0600517312514141
RP11-229C3.2	22.7414897065485	-4.82372436301971	0.344704754037862	-8.19171865181051	2.57522060033823e-16	6.00414726794731e-14	NA	NA	NA	NA	NA	NA	NA	NA	NA	NA	NA	NA	0	0	0	NA	NA	NA	NA	NA	NA	NA
KCNV1	60.126445814468	7.74297560759134	0.701225230797512	8.18991581500823	2.61408960102771e-16	6.04678033144811e-14	60.126445814468	7.6090655261144	0.857661534106958	6.5399523040926	6.15384558370785e-11	1.00055217554594e-08	NA	NA	NA	NA	NA	NA	1	0	0	11	cg08599810;cg10739104;cg21940754;cg13525837;cg18147485;cg04237663;cg13925623;cg17462793;cg21225797;cg07583503;cg16406186	0.384162977789023;0.188222074134068;0.40348305354659;-0.118566276672936;0.285726506616507;0.0407650989736831;-0.00181926161528;-0.119338154445074;0.426173427623496;0.444892033219743;0.0491585207126636	0.0248898997898646;0.286411621055931;0.017967938204965;0.50422515331644;0.10140219286463;0.818944038003802;0.991852757444611;0.501433663329839;0.0119645778993778;0.00837968576212577;0.782481832751833	0.0684472244221275;0.525087971935874;0.0658824400848715;0.693309585810105;0.223084824302185;0.900838441804182;0.991852757444611;0.693309585810105;0.0658051784465782;0.0658051784465782;0.900838441804182	0.14758119350373;0.0354275491913306;0.16279857449928;0.0140579619640832;0.0816396365832729;0.00166179329433419;3.30971282483082e-06;0.0142415951063564;0.181623790412359;0.197928921222397;0.00241656015865739	0.354262474406049;0.380824916941039;0.0267468118081639;0.00408387787488992;0.00321611325776699;0.0112000431747097;0.0092908335555575;0.0162426030061102;0.0166956226502101;0.0204553352727478;0.446073911299958
KLRG2	205.040387440823	6.57005860254079	0.558711135112263	8.17964474902137	2.84681910888476e-16	6.53367226263341e-14	NA	NA	NA	NA	NA	NA	NA	NA	NA	NA	NA	NA	0	0	0	NA	NA	NA	NA	NA	NA	NA
SMIM6	1277.69647314481	-5.27122477291257	0.401674103053719	-8.14397728915842	3.82500995241895e-16	8.71064475753576e-14	1277.69647314481	-4.60197452818571	0.469838316990358	-5.53802113214854	3.05908358042265e-08	3.36764739296181e-06	NA	NA	NA	NA	NA	NA	1	0	0	5	cg19468528;cg14691671;cg15335334;cg23702727;cg20093718	-0.855285789191183;-0.886785997360151;-0.884348283567952;-0.787420439186367;-0.56060635406045	1.18042417783712e-10;2.94246525894719e-12;4.06319713399235e-12;3.2977340344671e-08;0.000563787125237598	1.96737362972854e-10;1.01579928349809e-11;1.01579928349809e-11;4.12216754308387e-08;0.000563787125237598	0.731513781192385;0.786389405114038;0.782071886649582;0.620030948048451;0.314279484212951	0.286158910857506;0.674683170361523;0.314113347620114;0.187416521908028;0.422889540409372
FZD9	445.991461563076	5.65839802191592	0.449547666614301	8.13795353331179	4.02015065871049e-16	9.08461276161062e-14	445.991461563076	7.58358138403389	0.544542103057418	10.253718404296	1.13876561423655e-24	9.02614094984248e-22	NA	NA	NA	NA	NA	NA	1	0	0	8	cg14909264;cg10502130;cg21412296;cg12300292;cg00866572;cg20692569;cg05666820;cg01082091	0.676177505428782;0.468234637523776;0.0945418949552451;-0.071971529892752;-0.204538099320384;0.0882656284448819;0.150701465038464;-0.0498204863596158	1.13725896853679e-05;0.00522597129760685;0.594834627095689;0.685851971553815;0.245902436288274;0.619617593472114;0.394914564564613;0.779624353051914	9.09807174829434e-05;0.0209038851904274;0.779624353051914;0.779624353051914;0.655739830102063;0.779624353051914;0.779624353051914;0.779624353051914	0.457216018847891;0.219243675777022;0.00893816990172863;0.00517990111510329;0.0418358340735952;0.00779082116476995;0.0227109315647394;0.0024820808611086	0.204546887306273;0.326037492673629;0.148378819945052;0.0081656116824447;0.00954332842603424;0.144876412609757;0.360393218014799;0.0208424290383828
AC007092.1	109.364131558952	4.9171312190859	0.359876300623892	8.1059275479621	5.23446318952506e-16	1.17383835968456e-13	NA	NA	NA	NA	NA	NA	109.364131558952	-3.55727126204373	0.441074974385027	-3.53062710985806	0.000414575762348957	0.0339238786263804	0	1	0	0	NA	NA	NA	NA	NA	NA
PEX5L	389.572576657923	6.73543255375444	0.585351172038208	8.08990018293727	5.97136473212267e-16	1.32894531617854e-13	389.572576657923	4.94464568727828	0.680019024210184	4.3302401586461	1.48946809187336e-05	0.000952088424452519	NA	NA	NA	NA	NA	NA	1	0	0	11	cg09600665;cg17690018;cg23756251;cg23346462;cg02119363;cg13473356;cg04894619;cg21564242;cg12864915;cg18780412;cg21176048	0.624999809991519;0.600245979315963;-0.220935885198697;-0.115584262739213;-0.125502952685323;-0.126407991123268;-0.121470338225572;-0.0977842478527953;-0.124713444685667;-0.0923131547823996;-0.120096262239262	7.76459014209023e-05;0.000174950905344616;0.209237162838387;0.515082435749158;0.479421621371235;0.476232940437426;0.493763336092492;0.582203054194847;0.482212291880553;0.603585835728832;0.498699578896813	0.000854104915629926;0.000962229979395389;0.603585835728832;0.603585835728832;0.603585835728832;0.603585835728832;0.603585835728832;0.603585835728832;0.603585835728832;0.603585835728832;0.603585835728832	0.390624762489435;0.36029523568498;0.0488126653685318;0.0133597217929675;0.0157509911327345;0.0159789802198202;0.0147550430686348;0.00956175912813691;0.015553443285365;0.00852171854587927;0.0144231122038417	0.170689679378412;0.233031899337287;0.0203949656707244;0.00921224162121942;0.00717924671499869;0.0114277795114766;0.00546916015977315;0.0249401230186289;0.00651546260201263;0.00542655786893046;0.00500321411480012
ZNF750	303.959290582864	6.24517091029156	0.526878509939489	8.05721021109611	7.80553549486241e-16	1.72408433257574e-13	303.959290582864	4.98622057608125	0.613979181049562	4.86371634128778	1.15201979350584e-06	9.06322271789147e-05	NA	NA	NA	NA	NA	NA	1	0	0	11	cg22785294;cg21576525;cg06022562;cg10828599;cg15825155;cg27354296;cg08436336;cg15959911;cg13416893;cg00492269;cg06093862	-0.595208738142759;-0.681923734654826;-0.567997811774936;-0.453427656470371;-0.635691993885188;-0.378221423547623;-0.274934835273716;-0.446584715522263;-0.631891546853959;-0.643561748652598;-0.31664359998784	0.00020473435662095;8.95282122248251e-06;0.000458355741384304;0.00707715753515422;5.34849608047912e-05;0.0274148655351108;0.115564491708205;0.0081062990114997;6.11596823712606e-05;4.0284451722089e-05;0.0680702225204989	0.00045041558456609;9.84810334473076e-05;0.000840318859204558;0.0111212475552423;0.000168189126520967;0.0335070578762465;0.115564491708205;0.0111461611408121;0.000168189126520967;0.000168189126520967;0.0748772447725488	0.354273441961495;0.465019979885586;0.322621514181115;0.205596639652213;0.404104311089726;0.143051445230387;0.0755891636469851;0.199437908138101;0.399286926985489;0.41417172432879;0.100263169413259	0.186509243206161;0.0438719818325801;0.162370907686446;0.358683007067446;0.0059839483587818;0.00702909470888269;0.0250114831065855;0.0179031231528977;0.00483260524775353;0.0122701398921758;0.012110870416813
ALCAM	10643.9848869228	4.6162915259363	0.327572781457156	7.98690145835113	1.38372610725788e-15	3.03356133230708e-13	NA	NA	NA	NA	NA	NA	10643.9848869228	-4.31062121568046	0.401529347194731	-5.75455127208889	8.68722369501098e-09	2.14124172819164e-06	0	1	0	12	cg11531198;cg09222287;cg25665603;cg17550268;cg02866870;cg02259284;cg08454485;cg03376719;cg03416645;cg10859424;cg03935579;cg01566906	0.0300636950906511;-0.00559499402861807;-0.29577042201049;0.0665442540865301;-0.0220710864085834;-0.0111109716418486;-0.415730515280896;-0.449652405550949;-0.636059160691921;0.864002622691363;0.832356867609732;0.907332833793292	0.86596895086876;0.974947311882187;0.0894417000402959;0.708465486481387;0.901397149981877;0.950271346991531;0.0144748215516606;0.00763017360562355;5.27915518146386e-05;4.66497989228332e-11;1.04350884434068e-09;1.39040372329573e-13	0.974947311882187;0.974947311882187;0.153328628640507;0.974947311882187;0.974947311882187;0.974947311882187;0.0289496431033213;0.0183124166534965;0.000158374655443916;2.79898793536999e-10;4.17403537736272e-09;1.66848446795488e-12	0.000903825762503634;3.1303958180273e-05;0.0874801425362633;0.00442813775193264;0.000487132855255168;0.00012345369082597;0.172831861335719;0.202187285817755;0.404571255900112;0.746500532017553;0.692817955057084;0.823252871279366	0.0889792899701316;0.0124625385681242;0.0116763426628711;0.00250792845306787;0.00371947417564006;0.0142881598228144;0.0180759236958312;0.021897525608499;0.204751230598096;0.450564113084827;0.350016499344948;0.46442941134363
RP11-127L20.3	55.3038414809504	6.25785688651998	0.533800196846681	7.97649928132741	1.50542044366089e-15	3.27590639803155e-13	NA	NA	NA	NA	NA	NA	NA	NA	NA	NA	NA	NA	0	0	0	NA	NA	NA	NA	NA	NA	NA
RBP4	3572.27971882098	-7.50977301114523	0.691095924491766	-7.97251555953992	1.55476653880582e-15	3.3584100448896e-13	NA	NA	NA	NA	NA	NA	3572.27971882098	8.16047746321517	0.848219630177963	7.2628329315164	3.79066022594542e-13	1.84614287124568e-10	0	1	0	5	cg10194812;cg18585903;cg20967544;cg25191881;cg03395461	0.0711787298259713;0.0292983016292874;0.294109282207;0.277139561619062;0.470325371624888	0.689139177606156;0.869351667609609;0.0913413258554395;0.112557204463869;0.00500158683475116	0.861423972007695;0.869351667609609;0.187595340773115;0.187595340773115;0.0250079341737558	0.00506641157963861;0.0008583904783607;0.0865002698803167;0.076806336614406;0.221205955194089	0.0287192074102891;0.0302219875211247;0.0352601889220408;0.30005282721692;0.313957756681377
CTD-2061E9.1	62.0398590373974	-7.40141634623436	0.682099232438745	-7.91881311304573	2.39788442871795e-15	5.14179933302535e-13	62.0398590373974	-8.76313835232898	0.772805123996741	-8.75141499755054	2.10694017766245e-18	8.67539458867378e-16	NA	NA	NA	NA	NA	NA	1	0	0	0	NA	NA	NA	NA	NA	NA
ZDHHC8P1	3262.49021636764	-4.31150027830476	0.292371266640609	-7.90604461534217	2.65695985967009e-15	5.6560514346035e-13	NA	NA	NA	NA	NA	NA	NA	NA	NA	NA	NA	NA	0	0	0	NA	NA	NA	NA	NA	NA	NA
GCNT4	223.208769085216	-4.74004450967349	0.347641950380465	-7.88180053263058	3.22696874025405e-15	6.82004753111102e-13	NA	NA	NA	NA	NA	NA	NA	NA	NA	NA	NA	NA	0	0	0	NA	NA	NA	NA	NA	NA	NA
KB-1269D1.8	139.408457403572	-4.88468421411745	0.367019293770682	-7.859761770235	3.8486472217833e-15	8.07583638816629e-13	139.408457403572	-3.61338788564956	0.427860755815991	-3.77082465198895	0.000162708975394502	0.00818839375378205	NA	NA	NA	NA	NA	NA	1	0	0	0	NA	NA	NA	NA	NA	NA
VWDE	614.292161211319	6.66667287455072	0.594523170170085	7.84943818626219	4.17905088446354e-15	8.70694878247415e-13	NA	NA	NA	NA	NA	NA	614.292161211319	-7.27075474204538	0.731385615921971	-7.20653322584307	5.7394323937548e-13	2.66672500750287e-10	0	1	0	5	cg19099843;cg13733410;cg16278512;cg05205670;cg02362853	-0.0854117523509992;0.0285767465306132;-0.188410408984502;-0.0840010863083279;0.848808347193735	0.631026477726346;0.872542724672066;0.285920897729585;0.63669716141797;2.26489709057096e-10	0.795871451772462;0.872542724672066;0.714802244323962;0.795871451772462;1.13244854528548e-09	0.00729516743966844;0.0008166304422749;0.0354984822137074;0.00705618250097917;0.72047561026576	0.00666877181480545;0.0145475074680635;0.00326112978400998;0.0570205625557291;0.389800377749646
AP001187.1	11.6620583662532	-5.88310251881556	0.494773335670716	-7.84824532541071	4.21898315091687e-15	8.7282442270764e-13	11.6620583662532	-4.10523264586864	0.55649810362439	-3.78300057476849	0.000154949056518334	0.00787285230274646	NA	NA	NA	NA	NA	NA	1	0	0	0	NA	NA	NA	NA	NA	NA
ARSE	1913.0156085852	-5.35555263441384	0.427791027412585	-7.84390606485902	4.36743855466668e-15	8.97218478464637e-13	1913.0156085852	-6.28169182699997	0.500252358936756	-8.55906374154905	1.13787795340123e-17	4.34655668826338e-15	NA	NA	NA	NA	NA	NA	1	0	0	2	cg09891853;cg25330975	0.049938408153192;0.501726101238554	0.779115621181548;0.00250171508665843	0.779115621181548;0.00500343017331686	0.0024938446088748;0.25172908066404	0.252249075915531;0.434993695462184
CALN1	188.999400170577	7.24439923518536	0.670439240204616	7.82233336101387	5.18530717944643e-15	1.05783867368471e-12	188.999400170577	7.85418852163359	0.80533783524054	7.26923319067091	3.615338359947e-13	7.44313653909868e-11	NA	NA	NA	NA	NA	NA	1	0	0	16	cg00277397;cg03263618;cg06285810;cg22510074;cg14178336;cg11755441;cg01047134;cg27294438;cg11828089;cg04849126;cg16065922;cg05830240;cg10587476;cg06153632;cg15614730;cg18964630	0.0988823907026142;-0.0509456634721585;0.345626747726729;0.404120838051989;0.447894596738732;0.273736160248503;0.206078093575608;0.0446356038495507;0.341089193847996;0.0547770387436492;-0.293358842118314;-0.186782879460689;-0.168688926676111;0.104841799818679;0.0666132771902396;0.0687390655265201	0.577952126317835;0.774773865974043;0.0452706326477508;0.0177701302598587;0.00789998839995635;0.117224537662028;0.242287546814856;0.802078746356293;0.0483665240482219;0.758321015855614;0.0922095630028409;0.290179446645116;0.340243825975245;0.555129472168091;0.70817630112251;0.699289702505211	0.802078746356293;0.802078746356293;0.193466096192887;0.142161042078869;0.126399814399302;0.31259876709874;0.553800107005386;0.802078746356293;0.193466096192887;0.802078746356293;0.295070601609091;0.580358893290231;0.604877912844881;0.802078746356293;0.802078746356293;0.802078746356293	0.00977772719106449;0.00259546062661842;0.119457848744156;0.163313651747842;0.200609569787751;0.0749314854275941;0.0424681806517571;0.00199233713101404;0.116341838159876;0.00300052397352326;0.0860594102489979;0.0348878440596263;0.0284559539831383;0.01099180298922;0.00443732869802371;0.00472505912945924	0.24267286737749;0.0224607905270574;0.248980889142898;0.197007062722844;0.0181457247986905;0.479304786755551;0.298439473306569;0.233395174822491;0.225051411345109;0.243261646597262;0.225565956407676;0.247025544865877;0.168827966625019;0.225378438761534;0.319953200426498;0.305389094631867
AGTR1	1097.17672239377	-5.31586336111612	0.4243872767103	-7.81329588111011	5.57116048688354e-15	1.12871711464261e-12	1097.17672239377	-5.01284501532642	0.495942754253851	-6.07498544838963	1.23998965085756e-09	1.63128099088959e-07	NA	NA	NA	NA	NA	NA	1	0	0	8	cg04240493;cg01644447;cg22082709;cg22498996;cg04878152;cg25047252;cg15463966;cg09658678	-0.155816234739231;-0.29112959403033;-0.426212977038964;-0.288565343124572;-0.450958743015177;0.413034402495203;0.466551653818323;0.618503747664973	0.378878199110442;0.0948259753914429;0.0119558195247812;0.0979051848493496;0.00743478559569109;0.0151903018801052;0.00541283053788226;9.67362269397548e-05	0.378878199110442;0.111891639827828;0.0239116390495623;0.111891639827828;0.0198260949218429;0.0243044830081683;0.0198260949218429;0.000773889815518039	0.0242786990083112;0.0847564405202649;0.181657501796417;0.083269957252602;0.203363787901828;0.170597417644569;0.217670445680612;0.382546885875617	0.0336496287913763;0.0231124868704117;0.0197406978437732;0.00288274048826762;0.0449264487839864;0.410441994180448;0.262755549250457;0.0520290720465844
PRLR	1812.32923799335	-4.84465869991814	0.364260684135474	-7.80940360519438	5.74592240456673e-15	1.15615042793806e-12	1812.32923799335	-4.17125338098461	0.426018996690742	-5.09661164842557	3.4578666258725e-07	3.01185882893648e-05	NA	NA	NA	NA	NA	NA	1	0	0	12	cg23013687;cg11898538;cg18825899;cg04025074;cg07568344;cg05877402;cg22236939;cg13480617;cg04977602;cg00220677;cg17397493;cg08013125	0.601615096723652;0.706859264363034;0.642876707012636;0.12241752477139;0.0936129583274716;-0.147131786934263;-0.275209549466456;0.0587973328361638;-0.212124597939248;0.0136615059544214;0.314864317576814;-0.01936563283657	0.000167556525596713;2.97175739340255e-06;4.13037517519652e-05;0.49037521478671;0.598475415958009;0.406334363608499;0.115186530840988;0.741168376430469;0.228439581111971;0.938875389547241;0.0697190539397379;0.913435360061051	0.000670226102386851;3.56610887208307e-05;0.000247822510511791;0.735562822180065;0.797967221277346;0.696573194757426;0.276447674018372;0.889402051716563;0.456879162223942;0.938875389547241;0.209157161819214;0.938875389547241	0.361940724605808;0.499650019615849;0.41329046041941;0.0149860503711539;0.0087633859668209;0.0216477627264695;0.0757402961175296;0.00345712634864662;0.0449968450508877;0.000186636744942686;0.0991395384831131;0.000375027735160841	0.362457985974742;0.140863911326008;0.0385562923521962;0.00275832215964673;0.0178404116393842;0.298266632581326;0.0247585809964822;0.339767578908533;0.303083603399866;0.313231878652024;0.0534027021370043;0.311857386929768
SEMA3D	640.738277635106	5.47187638895807	0.444921375652042	7.80334813958974	6.02859399304996e-15	1.20477554920972e-12	640.738277635106	5.07960783348172	0.521514022964229	5.9051294842995	3.52369878667012e-09	4.36401836060063e-07	NA	NA	NA	NA	NA	NA	1	0	0	7	cg18041719;cg02607810;cg24734879;cg21249131;cg17046577;cg06343212;cg00343312	0.822653775766397;0.694221687002388;0.310326042971532;0.630952178473498;-0.220242021377977;-0.124253806362995;-0.180882418167354	2.38375349952686e-09;5.26828928261911e-06;0.0740660505541202;6.32033503550468e-05;0.210707567659242;0.483840837664891;0.305957419462709	1.6686274496688e-08;1.84390124891669e-05;0.12961558846971;0.000147474484161776;0.294990594722938;0.483840837664891;0.356950322706493	0.676759234782709;0.481943750704442;0.0963022529463692;0.398100651520452;0.0485065479806571;0.0154390083956926;0.0327184492020695	0.330794241841218;0.180063222096373;0.0912201084754234;0.659754318071369;0.017108793881181;0.0165074882585654;0.0210909987002149
G6PC	85.4485376932809	-6.72918826578076	0.60731510811659	-7.78704201917017	6.85961446284619e-15	1.3615871221286e-12	NA	NA	NA	NA	NA	NA	85.4485376932809	5.87693138016317	0.744122309187867	5.21007276934681	1.88766578937652e-07	3.48425179013547e-05	0	1	0	2	cg05306059;cg06336578	0.0503325767462199;0.362315307892246	0.777415775198105;0.0352248905252629	0.777415775198105;0.0704497810505258	0.00253336828191411;0.131272382333053	0.235495803986428;0.0780991303769196
RP11-541F9.2	8.33654026802532	29.9786040990538	3.59427202003037	7.78421998756161	7.01446135222896e-15	1.38297873251295e-12	NA	NA	NA	NA	NA	NA	8.33654026802532	-18.2206740944995	4.41446608360956	-3.67443622564575	0.00023837517294115	0.0212243163343614	0	1	0	0	NA	NA	NA	NA	NA	NA
MKX	377.102423658338	6.74027444805201	0.610175933910122	7.76870109851013	7.92950375899994e-15	1.55296687952094e-12	377.102423658338	6.00166150610666	0.712489706077349	5.61644817037151	1.94922682715557e-08	2.20715130553455e-06	NA	NA	NA	NA	NA	NA	1	0	0	17	cg05111616;cg19488213;cg01060861;cg06949394;cg19152508;cg14614211;cg17389504;cg11419506;cg09713234;cg03462329;cg05381746;cg02161900;cg08815081;cg27303223;cg05485137;cg07964848;cg14947429	-0.196315859533285;-0.0909400438575889;-0.0286436586624964;-0.0285597752727047;-0.047446788582238;-0.215662135887474;-0.0727720006204184;-0.0932177922962359;-0.0684187307314271;0.056021872995049;0.122340806674846;0.330658504382993;0.308655740928234;0.2944	0.265810433503662;0.609004662674616;0.872246723778132;0.872617803559186;0.789883680395598;0.220591631451731;0.682538694284424;0.600027106472267;0.700626349545403;0.752997368310737;0.49064919443886;0.0561262527930721;0.0757180100126272;0.0910059725135061;0.039680175433708;0.051597122411006;0.278545232924628	0.591908619964835;0.872617803559186;0.872617803559186;0.872617803559186;0.872617803559186;0.591908619964835;0.872617803559186;0.872617803559186;0.872617803559186;0.872617803559186;0.872617803559186;0.309420306545921;0.309420306545921;0.309420306545921;0.309420306545921;0.309420306545921;0.591908619964835	0.0385399167042923;0.00827009157682018;0.000820459181573606;0.000815660763627397;0.00225119774676759;0.0465101568555472;0.00529576407429817;0.00868955680058419;0.00468112271489952;0.00313845025387339;0.014967272977852;0.109335046520798;0.0952683664079568;0.08667171237031;0.125666010461409;0.113296481914946;0.0365829040688601	0.00748436739829645;0.0304810460039501;0.0152598744339447;0.0346620427100234;0.0283672455418703;0.106603737616633;0.0498399838394031;0.0448949940462206;0.0319593226203203;0.0451421560941571;0.00619210980189286;0.0575941152827896;0.13339706966095;0.269485808281769;0.239390262943239;0.299259949060558;0.328787752893631
RP11-354K4.2	41.1156396107885	7.60079316838581	0.722186404709355	7.75532900074442	8.81147363390331e-15	1.71426927776939e-12	NA	NA	NA	NA	NA	NA	41.1156396107885	-8.53109059419085	0.857659441745891	-7.61501625971244	2.63658276111682e-14	1.48611313145811e-11	0	1	0	0	NA	NA	NA	NA	NA	NA
MYRF	1830.12265435958	-4.79000033122271	0.361426549861462	-7.7194116821029	1.16867864615786e-14	2.25870214395918e-12	1830.12265435958	-4.75653234141041	0.422745537121361	-6.52054746735049	7.005123383606e-11	1.12170422665267e-08	NA	NA	NA	NA	NA	NA	1	0	0	12	cg11071459;cg15859635;cg03631331;cg16763654;cg05373256;cg07486017;cg06137032;cg09873553;cg02111951;cg07136108;cg24731731;cg08866897	0.448016975394135;0.127552804845548;0.0191068246590191;-0.518552661903553;-0.734576555776587;-0.305132971455354;-0.31960496469762;0.545853418877329;0.598257975015695;0.413773775377452;0.697016928568855;0.663860830794128	0.00788094406284206;0.472215379508938;0.914587989328698;0.00167890972471457;7.58120937020232e-07;0.0792958414968403;0.0653938302899852;0.000840308104896555;0.000186207666128531;0.0149912031345717;4.65320968510662e-06;1.8667499907046e-05	0.013510189822015;0.515144050373387;0.914587989328698;0.00335781944942913;9.09745124424278e-06;0.0951550097962084;0.0871917737199802;0.00201673945175173;0.000558622998385594;0.0224868047018576;2.79192581106397e-05;7.46699996281839e-05	0.200719210241307;0.0162697180239665;0.000365070748550489;0.26889686316726;0.539602716296593;0.0931061302691742;0.102147333459367;0.297955954900068;0.35791260466988;0.17120873719011;0.485832598711561;0.44071120266267	0.0170483918556876;0.129106392148336;0.00303009917375377;0.0197033153765893;0.357119081082817;0.0820312042329939;0.0790960442052434;0.255913470250147;0.134521260593011;0.222893296939387;0.0696096152751369;0.198396733875457
RP11-168E14.1	50.8478241003608	8.64626457970301	0.861339284310523	7.71619813558504	1.19850952335575e-14	2.30121661879882e-12	50.8478241003608	7.84665039060682	1.02299493947845	5.71522904462028	1.09556358065819e-08	1.29125811616238e-06	NA	NA	NA	NA	NA	NA	1	0	0	0	NA	NA	NA	NA	NA	NA
GDF7	397.897382000797	-5.2725811422196	0.424660865975373	-7.70634029274875	1.29477093971232e-14	2.46990168155382e-12	397.897382000797	-4.90509268086715	0.495662662024911	-5.86102787932238	4.60010728470484e-09	5.58798473032824e-07	NA	NA	NA	NA	NA	NA	1	0	0	8	cg18552861;cg05899618;cg25160978;cg09150450;cg21039778;cg19113641;cg12266953;cg03753681	0.318101830275816;0.306970267601155;0.41907526994372;0.373346929698148;0.366289883823206;0.332670700505106;0.336968698120989;0.0549662645734502	0.0667418002573313;0.0774138472194012;0.0136267204698345;0.0296401348956014;0.033121775118562;0.0545571953208392;0.0513223964977216;0.757511063929235	0.0884729682507443;0.0884729682507443;0.0872915125133427;0.0872915125133427;0.0872915125133427;0.0872915125133427;0.0872915125133427;0.757511063929235	0.101188774424824;0.0942307451911246;0.175624081878402;0.139387929915034;0.134168278991218;0.110669794974558;0.113547903513354;0.00302129024115852	0.725173177375468;0.483582023108522;0.657495928227225;0.303767126666604;0.606008745736281;0.485301249382003;0.52276515306697;0.0029576777292739
REG4	95.218038635251	-6.24968613370724	0.552704440545072	-7.68889450122065	1.48411773294718e-14	2.81283397682511e-12	95.218038635251	-5.35116315311784	0.639470127596582	-5.24053119684109	1.60115014917336e-07	1.52905016504643e-05	NA	NA	NA	NA	NA	NA	1	0	0	4	cg00808492;cg12711768;cg19736110;cg05721456	0.158575130884315;0.074802178765823;0.315398463696212;0.339709457241537	0.370389128565649;0.674161664784746;0.0692208247274673;0.049340731302699	0.493852171420865;0.674161664784746;0.138441649454935;0.138441649454935	0.0251460721349776;0.00559536594811415;0.0994761909019309;0.11540251533934	0.0173144367421387;0.373829128350045;0.0427473834578703;0.0111570461283365
PAH	407.436716352042	6.01075290645197	0.523079225905938	7.66758209429101	1.75268844615719e-14	3.28568888065878e-12	NA	NA	NA	NA	NA	NA	NA	NA	NA	NA	NA	NA	0	0	0	NA	NA	NA	NA	NA	NA	NA
SLC8A1-AS1	57.4226318313709	5.60003245079105	0.469528113472431	7.66734162980515	1.75597628846863e-14	3.28568888065878e-12	NA	NA	NA	NA	NA	NA	NA	NA	NA	NA	NA	NA	0	0	0	NA	NA	NA	NA	NA	NA	NA
TMEFF2	254.287165473567	7.99490594316324	0.783598758891477	7.65047911975253	2.00231851243884e-14	3.72291841391873e-12	NA	NA	NA	NA	NA	NA	254.287165473567	-9.73771984337831	0.944534200655273	-8.19210128972592	2.56704454398116e-16	1.99553156925674e-13	0	1	0	8	cg11691408;cg19094243;cg01808545;cg24899822;cg03170056;cg09237843;cg15910001;cg00012126	0.17083727423406;0.162088794673216;-0.176686294705571;-0.194571887195582;-0.110523347901343;-0.282086856307589;-0.327200747924703;0.296072714431335	0.334039051219936;0.359742079850265;0.317501088098931;0.270165005893737;0.533769635600492;0.106023234934278;0.0589058717543917;0.0890992900666875	0.411133805543159;0.411133805543159;0.411133805543159;0.411133805543159;0.533769635600492;0.282728626491409;0.282728626491409;0.282728626491409	0.0291853742677235;0.0262727773586159;0.0312180467367838;0.0378582192868504;0.0122154104313213;0.0795729945014981;0.107060329442485;0.0876590522307387	0.320391550726611;0.362579563534906;0.0081754917162953;0.0163922261498919;0.0292175221646027;0.00713339287970377;0.0247525713290683;0.00721604021557951
SYN3	173.694984060234	5.47607399713497	0.454761388679673	7.64373160005336	2.11015043884284e-14	3.89873518502428e-12	NA	NA	NA	NA	NA	NA	NA	NA	NA	NA	NA	NA	0	0	0	NA	NA	NA	NA	NA	NA	NA
ABCA12	361.870255663759	6.39966170022186	0.576137306176569	7.63648118782554	2.23238857524881e-14	4.09880494844277e-12	NA	NA	NA	NA	NA	NA	361.870255663759	-5.92947976146554	0.704213120721815	-5.5799581772033	2.4057642356052e-08	5.40267820532606e-06	0	1	0	2	cg23801991;cg13236377	-0.317175671413191;-0.184475769607231	0.0675831372525881;0.296285447145993	0.135166274505176;0.296285447145993	0.100600406536408;0.0340313095721801	0.233837978596612;0.0185925145398114
MPP6	480.181949439587	5.29317901586558	0.432409606487185	7.61587847832233	2.61904009518603e-14	4.7788534705764e-12	480.181949439587	4.24865518358693	0.505234843571466	4.4507127966301	8.55857392444035e-06	0.000579806808278593	NA	NA	NA	NA	NA	NA	1	0	0	5	cg25453225;cg13931228;cg03538607;cg21621538;cg10678266	-0.038313605305274;-0.132413416658441;0.0151814926855396;-0.363304385030332;-0.224422118694985	0.829668066940615;0.455357560610791;0.932089508864824;0.0346916543482387;0.201956429114035	0.932089508864824;0.758929267684651;0.932089508864824;0.173458271741193;0.504891072785088	0.00146793235148832;0.017533312911162;0.000230477720161089;0.131990076182268;0.0503652873595457	0.06381267031792;0.0118192147691858;0.00402168578121827;0.548204090485194;0.42812289908817
CDH7	35.7608200693131	9.76388326125107	1.02022347959746	7.60998292679401	2.74132132832286e-14	4.9710985593914e-12	NA	NA	NA	NA	NA	NA	35.7608200693131	-10.1706895163818	1.23276776483685	-6.62792275190869	3.40443535385716e-11	1.15644949839469e-08	0	1	0	7	cg23374784;cg14166494;cg12110659;cg08317933;cg02835467;cg04564030;cg00468820	0.546020181157109;0.435792619497596;0.515535118413808;0.200251696933757;0.28994254384732;0.393658432335421;0.0292417485734809	0.000836611173872524;0.0099876580774662;0.00180609169503613;0.256152896736645;0.0962420955247392;0.021254489203424;0.869601699402075	0.00585627821710767;0.0233045355140878;0.00632132093262647;0.298845046192753;0.134738933734635;0.037195356105992;0.869601699402075	0.298138038230842;0.189915207208577;0.265776458317939;0.0401007421248493;0.0840666787326551;0.154966961348781;0.000855079859634674	0.388953570048048;0.48482553942498;0.39252312073828;0.349993316933773;0.261286579294067;0.0647395434668267;0.0141581450091304
SMOC1	22059.5382287209	-4.46479168680317	0.323963274698599	-7.60824414155061	2.77844628619932e-14	5.00751021777161e-12	22059.5382287209	-3.24902896647418	0.37912391881495	-3.29451375787195	0.000985921182703559	0.0398707029306331	NA	NA	NA	NA	NA	NA	1	0	0	12	cg18255426;cg19302300;cg22226273;cg06879219;cg09563610;cg15996043;cg15239123;cg19504005;cg15724184;cg10077401;cg18950693;cg09998189	-0.109519456660946;-0.576938334210546;-0.115548638998427;-0.0874843787843573;-0.444575662523456;-0.398774659136395;-0.57624823698012;-0.565691169083994;-0.369215657396686;-0.509301284889897;-0.390596566031334;-0.754008463816011	0.537514815700354;0.000354469675137142;0.515212834069384;0.622732267416156;0.00843164407633399;0.0194857927151453;0.000361667465214667;0.000489201909732051;0.0316399409046121;0.00209577610661624;0.0223752324323255;2.6217631971855e-07	0.58637979894584;0.00144666986085867;0.58637979894584;0.622732267416156;0.016863288152668;0.0334042160831062;0.00144666986085867;0.00146760572919615;0.0421865878728161;0.00502986265587897;0.0335628486484882;3.1461158366226e-06	0.0119945113873088;0.332857841481639;0.0133514879743889;0.00765351653128491;0.197647519708169;0.159021228769348;0.332062030622697;0.320006498779616;0.136320201666867;0.2593877987905;0.15256567739547;0.56852876350618	0.0829649117280857;0.155380507988789;0.00350882810946518;0.00855515129903148;0.016875606329431;0.00390825561848083;0.0317730007746104;0.0235696804117645;0.0186544534958085;0.00722805260758263;0.0304443602380882;0.189036593184745
RP11-541G9.1	7.9849583517172	6.36141207788731	0.574263681613857	7.59479001985708	3.08291937955894e-14	5.52237333007945e-12	7.9849583517172	5.57310888776893	0.6959027803639	5.1344943411499	2.8290360546024e-07	2.53299472382887e-05	NA	NA	NA	NA	NA	NA	1	0	0	0	NA	NA	NA	NA	NA	NA
KIF19	473.082932044298	5.93757280542388	0.519959197630402	7.5728496069855	3.65124924355859e-14	6.5007726683649e-12	473.082932044298	7.21065777596225	0.620458025773465	8.39808264139485	4.53827768045984e-17	1.54716229955892e-14	NA	NA	NA	NA	NA	NA	1	0	0	3	cg17207000;cg03374965;cg00627029	-0.104347401371904;-0.228504389330844;-0.653156751568429	0.557006795403052;0.193656742042146;2.82036329140648e-05	0.557006795403052;0.290485113063219;8.46108987421943e-05	0.0108883801730692;0.0522142559434621;0.426613742119423	0.129680556883281;0.024783305942097;0.483611709104604
CACNG3	26.6752776584102	8.41905768362288	0.849467203809679	7.55656917045741	4.13839867123045e-14	7.32371914245404e-12	NA	NA	NA	NA	NA	NA	26.6752776584102	-5.85634331266731	1.06040616074943	-3.63666626563342	0.000276189394068941	0.0242919865596551	0	1	0	5	cg21830858;cg06979771;cg04441477;cg07514158;cg08056240	0.187783403903692;0.0927075219016251;-0.231689262074333;-0.141859313090265;0.242238408663613	0.287556714519293;0.602033334571411;0.187349359556766;0.423540232922654;0.167492321148415	0.479261190865489;0.602033334571411;0.468373398891914;0.529425291153317;0.468373398891914	0.0352626067816572;0.0085946846171403;0.0536799141605488;0.0201240647104418;0.0586794466318796	0.32847231693745;0.236196627058866;0.0163644380924775;0.0170610539670396;0.207646052257635
SST	5509.91888278199	9.24552583720094	0.959239324311462	7.55340784470209	4.24014564768661e-14	7.45884782587363e-12	5509.91888278199	7.75319033824584	1.11269917288632	5.17048136498758	2.33491757845807e-07	2.14575541521777e-05	NA	NA	NA	NA	NA	NA	1	0	0	9	cg00481951;cg00457403;cg05351786;cg25478614;cg16927040;cg25935176;cg11560404;cg21463380;cg21526749	-0.350119497866156;-0.399262296345173;-0.358966509979564;-0.467869936330282;-0.42097732197594;-0.0874847064784226;0.114950925983848;0.282904791910966;0.137803255807369	0.0423640195227073;0.019323802522029;0.0370799568854515;0.00526598581153007;0.0131633510854012;0.622730959616887;0.517403154457531;0.104971156196493;0.43704807490462	0.0762552351408732;0.057971407566087;0.0762552351408732;0.0473938723037706;0.057971407566087;0.622730959616887;0.582078548764723;0.157456734294739;0.561918953448797	0.122583662786049;0.159410381282821;0.128856955286909;0.218902277321702;0.177221905618034;0.00765357386761577;0.013213715384544;0.0800351212861872;0.0189897373111112	0.466131991871812;0.44722382797408;0.440581201599067;0.384455554726434;0.410958071006228;0.237131115688222;0.213128051155034;0.100602525245468;0.25186515461434
SNCAIP	586.800866067475	5.45551153531797	0.460192713120811	7.50883583506637	5.9655477796952e-14	1.04315414954825e-11	NA	NA	NA	NA	NA	NA	NA	NA	NA	NA	NA	NA	0	0	0	NA	NA	NA	NA	NA	NA	NA
RP11-758N13.1	35.7739743802693	-5.75738955114399	0.501108615354	-7.49815396506334	6.47228517468822e-14	1.12506699157879e-11	NA	NA	NA	NA	NA	NA	NA	NA	NA	NA	NA	NA	0	0	0	NA	NA	NA	NA	NA	NA	NA
RP5-881L22.5	16.5476186850275	-5.39725686105653	0.453708105211432	-7.487758807997	7.00596204678325e-14	1.2106714532256e-11	16.5476186850275	-4.0131946716867	0.518829757369727	-3.8802606116751	0.000104344600133825	0.00547722772722337	NA	NA	NA	NA	NA	NA	1	0	0	0	NA	NA	NA	NA	NA	NA
BPIFA4P	42.6494762680102	-6.86070376567002	0.649587387145818	-7.48275576443558	7.27800649333893e-14	1.25032746640244e-11	NA	NA	NA	NA	NA	NA	NA	NA	NA	NA	NA	NA	0	0	0	NA	NA	NA	NA	NA	NA	NA
SCGB1D1	258.756332400035	7.73996056139153	0.773200984029556	7.42363328545909	1.13950384509154e-13	1.94623281728222e-11	258.756332400035	12.1560657763514	0.992786163549104	10.229862330116	1.45726391718087e-24	1.10006077367189e-21	NA	NA	NA	NA	NA	NA	1	0	0	5	cg14980165;cg00159805;cg26907473;cg08781434;cg01772980	0.377210434027878;0.411992460893571;0.29752795902252;-0.360775385049818;-0.257670861581153	0.0278647460241462;0.0154746349298607;0.0874649691074528;0.0360683396579445;0.141225729259943	0.0601138994299075;0.0601138994299075;0.109331211384316;0.0601138994299075;0.141225729259943	0.142287711539501;0.169737787833141;0.0885228864001067;0.130158878457845;0.0663942729079736	0.0890360086388484;0.162370641813667;0.027726546063969;0.221814158769058;0.249733762559637
NPTX1	2385.55067298455	6.10941310913864	0.555177899872882	7.40197531292142	1.34173449393961e-13	2.27838926176092e-11	2385.55067298455	6.25864291290132	0.650767168477728	6.54403467043846	5.98809053176202e-11	9.8369124512702e-09	NA	NA	NA	NA	NA	NA	1	0	0	10	cg24077265;cg03107315;cg20752005;cg24488602;cg14954491;cg13355248;cg05632623;cg17775235;cg00623953;cg14129397	-0.212922555114323;-0.476140962867185;-0.119785626287626;-0.147167515683945;0.015379629213575;0.0930256900187553;-0.0330759197433113;-0.195766043509959;0.00503970400924759;0.162926005404923	0.226653016782778;0.00442051118202722;0.499818961212869;0.406219141948769;0.931205277452904;0.600782056164849;0.852679427875444;0.267178287517704;0.97743306609682;0.357232460029346	0.812438283897539;0.0442051118202722;0.833031602021448;0.812438283897539;0.97743306609682;0.858260080235498;0.97743306609682;0.812438283897539;0.97743306609682;0.812438283897539	0.0453360144764118;0.22671021652009;0.0143485962651189;0.0216582776725842;0.000236532994747051;0.00865377900346556;0.00109401646686597;0.0383243437915433;2.53986165008264e-05;0.026544883237205	0.188884491115832;0.422199207175218;0.206356063364563;0.0204802916710551;0.00504909964786867;0.00434780909251068;0.0338979026959226;0.0171805751290442;0.0506658275566429;0.00810402926150335
GUCY2C	647.829528733384	-6.2418343266623	0.574556410223308	-7.38279871425271	1.54996268678448e-13	2.61685366952112e-11	NA	NA	NA	NA	NA	NA	NA	NA	NA	NA	NA	NA	0	0	0	NA	NA	NA	NA	NA	NA	NA
FUT9	66.5592923459274	8.8468530153617	0.927593050948541	7.38131124242492	1.56738113445127e-13	2.63114031924428e-11	66.5592923459274	9.10412717586516	1.09916084881937	6.4632280011573	1.02492682790472e-10	1.57744199411258e-08	NA	NA	NA	NA	NA	NA	1	0	0	6	cg23997263;cg01837719;cg22782271;cg24840922;cg25114913;cg07002201	0.240339099021098;0.0686031428299892;0.0504175642014974;-0.0355475877531658;0.0438319821885075;0.0494015980038924	0.170951397137113;0.699856753107492;0.777049400737825;0.841804267151744;0.805573488994549;0.78143222416938	0.841804267151744;0.841804267151744;0.841804267151744;0.841804267151744;0.841804267151744;0.841804267151744	0.0577628825182734;0.00470639120615188;0.00254193078001211;0.00126363099506902;0.00192124266257364;0.00244051788533818	0.156155012905464;0.0112711537867017;0.0153819148306989;0.0249143363971289;0.00380576492385618;0.0277521966735734
CLEC3A	2039.46929522514	-7.95621396942382	0.807221362562715	-7.3786624656642	1.59887602841806e-13	2.66876028902485e-11	2039.46929522514	-10.689202980666	0.941827679143424	-9.22589468656169	2.81203389032518e-20	1.41516721417079e-17	NA	NA	NA	NA	NA	NA	1	0	0	5	cg05314191;cg26617091;cg18243574;cg06095115;cg04365980	0.238927295131956;0.191939230179545;0.0496861659221612;-0.043166735447647;-0.110832463446583	0.173555409521777;0.276826306219362;0.780203940574544;0.808469278466064;0.532618963165067	0.692065765548404;0.692065765548404;0.808469278466064;0.808469278466064;0.808469278466064	0.0570862523590727;0.0368406680819158;0.00246871508404451;0.00186336704920714;0.0122838349536382	0.0257738827784626;0.0207472914330277;0.239068870411023;0.339264686848579;0.49499709570632
CNTNAP3	167.023776452955	5.11571005095867	0.42294470931489	7.36670770986987	1.74893360061837e-13	2.90273572798677e-11	NA	NA	NA	NA	NA	NA	167.023776452955	-5.33079316830419	0.51721174889469	-6.43990237155725	1.19550375312067e-10	3.71737293941515e-08	0	1	0	0	NA	NA	NA	NA	NA	NA
HYAL1	685.504331709774	-3.92348984478475	0.261741611311252	-7.3488118115748	1.99976500259453e-13	3.30039867872019e-11	NA	NA	NA	NA	NA	NA	NA	NA	NA	NA	NA	NA	0	0	0	NA	NA	NA	NA	NA	NA	NA
RP11-551L14.1	423.543387419273	5.44569163283843	0.469437056635688	7.34005035208054	2.1351351312959e-13	3.50412652246256e-11	423.543387419273	6.70252538126997	0.560739513166917	8.38629215678289	5.01715550111505e-17	1.69222250173248e-14	NA	NA	NA	NA	NA	NA	1	0	0	0	NA	NA	NA	NA	NA	NA
AC012485.2	31.3808790600385	-4.59119388429054	0.353726034658472	-7.3254259805682	2.38141041773985e-13	3.86512120673722e-11	31.3808790600385	-4.00567740082556	0.407414924510433	-4.92293551404791	8.52555527958986e-07	6.91311330279787e-05	NA	NA	NA	NA	NA	NA	1	0	0	0	NA	NA	NA	NA	NA	NA
GLYATL1P4	19.430901641669	7.64203086565169	0.770170951083837	7.32568640470254	2.37679000264587e-13	3.86512120673722e-11	NA	NA	NA	NA	NA	NA	NA	NA	NA	NA	NA	NA	0	0	0	NA	NA	NA	NA	NA	NA	NA
PRODH2	733.422033038294	-6.61442121575169	0.630984974034312	-7.31304453456093	2.6115641103915e-13	4.21538015774566e-11	733.422033038294	-5.9250815036565	0.737629444183921	-5.32121044598352	1.03079075736827e-07	1.02771135101764e-05	NA	NA	NA	NA	NA	NA	1	0	0	3	cg14634089;cg06219653;cg18640606	-0.495826439293574;-0.379390496532567;-0.616966158230834	0.00286369487505327;0.0269020939124774;0.00010183042964915	0.0042955423125799;0.0269020939124774;0.00030549128894745	0.245843857902544;0.143937148859228;0.380647240402114	0.226882342620834;0.239063238433098;0.244561568411378
FOXA3	629.947081005204	-5.69903314348654	0.507612807142179	-7.28711547746758	3.16661478054274e-13	5.08336843759586e-11	629.947081005204	-4.69841927740017	0.5930488105072	-4.55007957117792	5.36256328596309e-06	0.000381210916998789	NA	NA	NA	NA	NA	NA	1	0	0	4	cg21734015;cg18249991;cg14702927;cg14807544	-0.309218644131571;-0.348431132084467;-0.0672160592638943;-0.0577989384776369	0.0751581213264939;0.0434381626786388;0.70565253819929;0.745416980129957	0.150316242652988;0.150316242652988;0.745416980129957;0.745416980129957	0.0956161698785669;0.121404253805663;0.00451799862296735;0.00334071728914165	0.00299010083928464;0.00252405086711166;0.00900558435090186;0.389939159414357
CALCA	3480.19952677563	8.23519020756372	0.857661844709712	7.26998670399534	3.59522884442708e-13	5.7400564001486e-11	3480.19952677563	10.4370027518043	1.01841880338402	8.28441376354171	1.18692282209084e-16	3.763138807439e-14	NA	NA	NA	NA	NA	NA	1	0	0	18	cg15068138;cg09188980;cg14348532;cg09068492;cg22183706;cg14106660;cg12904004;cg11488893;cg24442913;cg06796866;cg11596897;cg05093325;cg08176386;cg10467022;cg18470144;cg26393713;cg15391359;cg26053083	-0.1917380213878;-0.185687154507162;-0.101804466358495;-0.168691075627063;-0.272807243993135;-0.241682035055655;-0.070094093945958;-0.0215261531483255;0.190515163247239;-0.0212577891678483;-0.224691949789059;-0.0908028266515458;-0.0955094499849602;-0.1205	0.277339761729466;0.293069263375373;0.566709029670554;0.340237584544326;0.118523203020268;0.168500376921035;0.693645487248534;0.903820240165551;0.280473595699152;0.905013857387099;0.2014003355577;0.609547305843063;0.591052759015839;0.496951545313131;0.252683853227255;0.508992690125831;0.388236848171608;0.000889087290173168	0.659405842594588;0.659405842594588;0.731456767011675;0.680475169088651;0.659405842594588;0.659405842594588;0.780351173154601;0.905013857387099;0.659405842594588;0.905013857387099;0.659405842594588;0.731456767011675;0.731456767011675;0.731456767011675;0.659405842594588;0.731456767011675;0.698826326708895;0.016003571223117	0.0367634688457086;0.0344797193489666;0.0103641493705379;0.0284566789962154;0.0744237923751301;0.0584102060686431;0.00491318200610479;0.000463375269365164;0.0362960274271221;0.000451893600304691;0.050486472300009;0.00824515332791068;0.00912205503642961;0.0145400332035662;0.0406786013202676;0.0137482525215466;0.0233528459181761;0.295622321982291	0.20141564008394;0.334747299317746;0.347887398796241;0.404023123830555;0.345564185732413;0.360994149770663;0.342232468881532;0.383151596355394;0.315368395188229;0.476164047361564;0.275877012748692;0.0231851437108813;0.00667483185712752;0.0670554304660311;0.211892198973538;0.0325314938527516;0.0330865994863519;0.0294251961575212
CDHR2	995.198583009301	-4.66500566265251	0.367115669104474	-7.25930786107118	3.89076029804451e-13	6.17831704192722e-11	NA	NA	NA	NA	NA	NA	NA	NA	NA	NA	NA	NA	0	0	0	NA	NA	NA	NA	NA	NA	NA
RP13-143G15.3	49.9636097076535	6.96012857423798	0.686024281755116	7.23025220265972	4.82097891573029e-13	7.6142955702908e-11	NA	NA	NA	NA	NA	NA	49.9636097076535	-7.62659123537641	0.823448801449436	-6.83295819421011	8.31812030069103e-12	3.11336460106327e-09	0	1	0	0	NA	NA	NA	NA	NA	NA
AC073479.1	101.211021425563	6.49965265816375	0.622403597096721	7.22947727030008	4.84856646490142e-13	7.61691641921973e-11	NA	NA	NA	NA	NA	NA	101.211021425563	-6.20551880914143	0.751544001714369	-5.59583843334269	2.19558097795331e-08	4.95821060736349e-06	0	1	0	0	NA	NA	NA	NA	NA	NA
GFRA3	5102.15531164228	6.65795922698871	0.645993748752572	7.21053297494493	5.57332978341995e-13	8.6702534365862e-11	NA	NA	NA	NA	NA	NA	5102.15531164228	-4.9468529910369	0.792035002914601	-3.7206095440136	0.0001987425112945	0.0179325190492356	0	1	0	8	cg26721890;cg20178764;cg19670286;cg03721195;cg06391186;cg19908207;cg21767036;cg04840828	-0.878792941763402;-0.868866557166791;-0.556535550499107;-0.79306427788684;-0.810618359641641;-0.592614168731641;-0.651909036142233;-0.677546412670662	8.25852331996903e-12;2.70165484390472e-11;0.000630585830881672;2.24034049146636e-08;6.21371673730137e-09;0.000221777215587619;2.95626485775402e-05;1.07476756656877e-05	6.60681865597522e-11;1.08066193756189e-10;0.000630585830881672;4.48068098293272e-08;1.65699112994703e-08;0.000253459674957278;3.94168647700536e-05;1.71962810651002e-05	0.772277034493174;0.754929094162872;0.309731818969344;0.628950948860176;0.657102124988105;0.351191552981494;0.424985391403895;0.459069141322884	0.565558624298606;0.507689044102591;0.0307582126004583;0.252241346681727;0.260992105704207;0.109419684005861;0.015416637273389;0.430981130845882
RP11-320H14.1	34.8022709577943	6.5870986745699	0.636176655773586	7.21041652965406	5.57809817038769e-13	8.6702534365862e-11	34.8022709577943	7.52571598108325	0.80890521972882	6.8311043696018	8.42633978709363e-12	1.54311834418125e-09	NA	NA	NA	NA	NA	NA	1	0	0	0	NA	NA	NA	NA	NA	NA
HAO1	51.7775103967097	-6.77369892624407	0.664774585517716	-7.18092873921524	6.92394372463905e-13	1.0649460460666e-10	51.7775103967097	-8.47514615391231	0.760882166734153	-8.51005114458765	1.73856650128489e-17	6.4094477817718e-15	NA	NA	NA	NA	NA	NA	1	0	0	2	cg01478327;cg03737382	-0.645795434814793;0.330495978124557	3.71165719131045e-05;0.0562545315414951	7.42331438262089e-05;0.0562545315414951	0.417051743627628;0.109227591556508	0.196653364384473;0.0112781726117369
GLTPD2	1073.44394455719	-3.60781375052238	0.223894843761772	-7.18111111229129	6.91471251109889e-13	1.0649460460666e-10	NA	NA	NA	NA	NA	NA	1073.44394455719	3.94377764046154	0.275203798251736	7.06304801318009	1.62889407528555e-12	6.85883179221538e-10	0	1	0	11	cg24182328;cg13170005;cg23528763;cg15589042;cg27318622;cg21334677;cg17351882;cg11177833;cg19397489;cg22979080;cg11477847	0.707309039621034;0.522484168364338;-0.0891234374575532;-0.317946996507708;-0.128658323940944;-0.125678742360745;-0.471286128803197;-0.438333840353487;-0.190269998751131;-0.0777436925492793;0.248746518252897	2.91022679091677e-06;0.00152500776216281;0.616205167536436;0.0668818791278078;0.468352659076435;0.478801402824874;0.00490128766489832;0.00951426509185689;0.281104626586447;0.662092396821363;0.156019577431757	3.20124947000845e-05;0.00838754269189548;0.662092396821363;0.147140134081177;0.585201714563735;0.585201714563735;0.0179713881046272;0.0261642290026065;0.441735841778703;0.662092396821363;0.286035891958222	0.500286077529629;0.272989706191374;0.00794298710425033;0.101090292588272;0.0165529643192929;0.0157951462813785;0.222110615202303;0.192136555599036;0.0362026724247555;0.00604408173119684;0.0618748303429389	0.228390077414621;0.3417019710514;0.0970432819421402;0.146038377486806;0.108815226702345;0.0777769101981746;0.445735556939918;0.519330491940112;0.00271608430713077;0.00421319959709699;0.00766434187248723
ESPL1	409.996612117612	4.39465899351365	0.335522945465915	7.13709457392957	9.53242631007338e-13	1.45851087349493e-10	NA	NA	NA	NA	NA	NA	NA	NA	NA	NA	NA	NA	0	0	0	NA	NA	NA	NA	NA	NA	NA
RNF183	276.435825300514	5.3452772849166	0.469043054504521	7.1321326534734	9.88255584823793e-13	1.50424789198801e-10	276.435825300514	4.58781921752437	0.548086731402633	4.72155056719174	2.34053422501202e-06	0.00017501565472643	NA	NA	NA	NA	NA	NA	1	0	0	7	cg14122506;cg08006727;cg02096459;cg13902067;cg17290170;cg05483233;cg25521581	-0.75198624735817;-0.718610733112501;0.0199434323485496;0.128971187666195;-0.132807911014754;-0.233963202047247;0.102070734947463	2.94119349827466e-07;1.69811459552863e-06;0.910862698497035;0.467262535602596;0.454003667740664;0.182935305610687;0.565689510669086	2.05883544879226e-06;5.94340108435019e-06;0.910862698497035;0.654167549843635;0.654167549843635;0.426849046424936;0.659971095780601	0.565483316215823;0.516401385744486;0.000397740493841178;0.0166335672480289;0.0176379412281027;0.0547387799122011;0.0104184349327151	0.0564254145125225;0.240314551306224;0.117463508416497;0.21166208999534;0.361052977544718;0.212970993259577;0.0188768117164996
THEG	45.2231959174418	8.5412708033712	0.918012598522055	7.12546953484326	1.03726473602099e-12	1.57070753350973e-10	45.2231959174418	8.7780287220087	1.09152090753015	6.20971039148095	5.3082337248288e-10	7.34923800199551e-08	NA	NA	NA	NA	NA	NA	1	0	0	8	cg27472260;cg05330259;cg27227797;cg21494680;cg15084903;cg26901714;cg24845329;cg18038215	0.460530808282076;0.486559611796651;0.574350573859682;0.605030783268157;0.278683904090627;0.332525250357257;0.399045881039351;-0.110878731963356	0.00612908410469055;0.0035241494413444;0.000382135164007766;0.000150313174288371;0.110485940895885;0.0546694325428486;0.0193955556141686;0.532446833053221	0.0122581682093811;0.00939773184358507;0.00152854065603106;0.00120250539430697;0.126269646738155;0.0728925767237981;0.0310328889826698;0.532446833053221	0.212088625376942;0.236740255831708;0.329878581692946;0.36606224870208;0.0776647183991936;0.110573042125156;0.159237615174472;0.0122940932018018	0.25532573014729;0.210321277056371;0.233071199478829;0.18985879368014;0.0956090267695772;0.0801778377470131;0.226029296703132;0.212231763784397
RP5-1092A11.5	14.4911325841489	5.93758054477745	0.552699395621923	7.12427148639577	1.04632625516596e-12	1.57630391784669e-10	NA	NA	NA	NA	NA	NA	NA	NA	NA	NA	NA	NA	0	0	0	NA	NA	NA	NA	NA	NA	NA
NELL1	473.215073450811	6.77809217575378	0.67316378455769	7.09796380221685	1.26608332432065e-12	1.89763927645754e-10	473.215073450811	7.44581581792062	0.817910118197559	6.65820815363141	2.77186031122325e-11	4.72482963265231e-09	NA	NA	NA	NA	NA	NA	1	0	0	11	cg10964385;cg06873316;cg12071328;cg10824063;cg07854207;cg17371081;cg23861668;cg14689623;cg20113732;cg00530448;cg20764116	0.191399431687285;0.00103937627975723;0.0908524550978917;0.131773188793339;0.0194598939916235;-0.112527984849545;-0.104301261309119;-0.0599727914877608;-0.0483237388718014;0.0746757393958101;0.239686920525541	0.278205186759327;0.995345284603395;0.609351020114946;0.45755940208375;0.913015601103052;0.526328782936212;0.557182147967246;0.73617591060794;0.786089285215514;0.674682276597749;0.172150828274364	0.960775793041183;0.995345284603395;0.960775793041183;0.960775793041183;0.995345284603395;0.960775793041183;0.960775793041183;0.960775793041183;0.960775793041183;0.960775793041183;0.960775793041183	0.0366337424502158;1.080303050922e-06;0.00825416859731444;0.0173641732847649;0.000378687474165227;0.0126625473742994;0.010878753110673;0.00359673571883443;0.00233518373855005;0.00557646605431094;0.0574498198710172	0.650378558619501;0.00910142610103229;0.0522145225776712;0.0481667005241291;0.0117952742652861;0.0327227158623045;0.00362233192535243;0.00741277443478653;0.0167368803727304;0.0145713453310415;0.473061862504155
AMPH	1438.1753271991	5.21644056622791	0.454203901382508	7.08149039767754	1.42612252559011e-12	2.12665997128226e-10	1438.1753271991	3.77022331556053	0.531142199451282	3.33286136441301	0.000859577627611876	0.0353933879005643	NA	NA	NA	NA	NA	NA	1	0	0	16	cg14085012;cg20554761;cg16480803;cg10351740;cg17134383;cg07648698;cg07034660;cg04276723;cg02383130;cg10293925;cg07926691;cg26122980;cg11417985;cg21537108;cg15405172;cg14920797	0.634702434862873;0.775182337779113;0.307576657129944;0.834385768515968;0.727411484390654;0.425132331137708;-0.0471269505794686;0.166161543255375;0.368068021314565;0.0698751824514332;0.18820488322628;0.258452256632068;-0.0564963987768331;-0.0845472556403569;0.363151587378863;0.297825256244791	5.53948344391237e-05;7.33866155322652e-08;0.076800369422551;8.72174442627566e-10;1.09623753674032e-06;0.0121970875836028;0.791268744357091;0.34763269427213;0.0322146047114504;0.694556251951995;0.28645644046722;0.139981099533386;0.750970941326719;0.634499207901982;0.0347736000767656;0.087133938794577	0.000221579337756495;5.87092924258122e-07;0.153600738845102;1.39547910820411e-08;5.84660019594837e-06;0.0390306802675289;0.791268744357091;0.463510259029506;0.0794825144611785;0.791268744357091;0.416663913406865;0.223969759253418;0.791268744357091;0.780922102033208;0.0794825144611785;0.154904780079248	0.40284718082086;0.600907656804691;0.0946034000112313;0.696199610701982;0.529127467623414;0.180737498978582;0.00222094947091964;0.0276096584570078;0.135474068314419;0.00488254112262112;0.0354210780702178;0.0667975689582085;0.00319184307475098;0.00714823843631582;0.131879075415788;0.0886998832572754	0.250239412574127;0.518861859548523;0.0385825938107269;0.476513203504917;0.438057901202291;0.0549891960230584;0.00556628652170451;0.0132772681408062;0.00364660930581382;0.00449942446861895;0.00381602451573725;0.00479525415388447;0.0165436146198277;0.00875466137936158;0.0116660850557649;0.13391978974972
CLRN3	105.35625306957	-6.23995773284229	0.599476864918325	-7.07276290540413	1.51878863352729e-12	2.25340675187532e-10	105.35625306957	-6.29356987642925	0.694928772957709	-6.17843157962109	6.47415346878251e-10	8.80957234883045e-08	NA	NA	NA	NA	NA	NA	1	0	0	4	cg04752992;cg20424781;cg18872066;cg23228835	0.407340388256227;0.359189725125981;-0.0775830739356744;-0.158897702380313	0.0167991056707402;0.0369538934238832;0.662749308821082;0.369403984298024	0.0671964226829608;0.0739077868477663;0.662749308821082;0.492538645730699	0.165926191904733;0.129017258636077;0.00601913336130833;0.0252484798217426	0.0181058447893953;0.0751106591681474;0.103255237146176;0.16109105293184
AC012123.1	160.987209449768	6.53271420642092	0.642670059323749	7.05294130426813	1.75174758471973e-12	2.5859843616237e-10	160.987209449768	7.29970200442855	0.811585047860337	6.53006363091667	6.5741755358538e-11	1.05804180387942e-08	NA	NA	NA	NA	NA	NA	1	0	0	0	NA	NA	NA	NA	NA	NA
CTC-518B2.9	1.19855506695622	24.0272469729836	3.12714354066143	7.0438873964591	1.86949244305959e-12	2.74600397498808e-10	NA	NA	NA	NA	NA	NA	NA	NA	NA	NA	NA	NA	0	0	0	NA	NA	NA	NA	NA	NA	NA
LRTM2	409.238744959854	7.7379898813091	0.815571764660535	7.03554258489737	1.98487083011332e-12	2.90097265553428e-10	NA	NA	NA	NA	NA	NA	NA	NA	NA	NA	NA	NA	0	0	0	NA	NA	NA	NA	NA	NA	NA
RP5-1013A22.5	4.14428635091913	-5.3921978124632	0.483091956247969	-7.02184701813168	2.18954205170422e-12	3.18426618083736e-10	4.14428635091913	-4.47181730247984	0.547236833836561	-4.51690593476768	6.27497630382514e-06	0.000436289744984158	NA	NA	NA	NA	NA	NA	1	0	0	0	NA	NA	NA	NA	NA	NA
SOX2	444.268575824651	5.53428133804757	0.506098019092127	6.98339294903309	2.88135020720883e-12	4.14928554103794e-10	NA	NA	NA	NA	NA	NA	NA	NA	NA	NA	NA	NA	0	0	0	NA	NA	NA	NA	NA	NA	NA
RP11-115C10.1	28.7129436554283	8.12166249309034	0.876535907330386	6.98392666164097	2.87041945173013e-12	4.14928554103794e-10	28.7129436554283	5.28629242650725	0.978037601617824	3.36008801816128	0.000779176444645657	0.0325181192716743	NA	NA	NA	NA	NA	NA	1	0	0	0	NA	NA	NA	NA	NA	NA
KIAA1644	640.479896765705	5.98412088286001	0.570834563691691	6.97946679523744	2.96302448905454e-12	4.24608636170514e-10	640.479896765705	4.68179125896499	0.66707874368048	4.02020193923241	5.81482761487177e-05	0.00322306135541101	NA	NA	NA	NA	NA	NA	1	0	0	0	NA	NA	NA	NA	NA	NA
LINC00940	25.9676465708144	5.43663683159638	0.493275470876446	6.96697288736091	3.23833048218041e-12	4.61807934830164e-10	25.9676465708144	3.8080249214682	0.54466077065143	3.31954313380372	0.000901648743392984	0.0369815956135505	NA	NA	NA	NA	NA	NA	1	0	0	3	cg14359280;cg19529621;cg08160085	-0.654135057114585;-0.369225081455418;-0.311656943770832	2.71778441453e-05;0.0316352568080653;0.072769954011455	8.15335324359e-05;0.0474528852120979;0.072769954011455	0.427892672946301;0.13632716077576;0.0971300506005751	0.315641783447821;0.197659701010824;0.142951821384592
GALNT9	126.770558926379	7.35460494417274	0.770316727804205	6.95117313554399	3.62260941373529e-12	5.14113027764742e-10	126.770558926379	5.68184106340841	0.886308345086419	4.15413110326679	3.26525930954447e-05	0.00193504759643191	NA	NA	NA	NA	NA	NA	1	0	0	27	cg19736098;cg19598571;cg17083475;cg04678868;cg04774461;cg13074634;cg09412850;cg23430594;cg03402161;cg12011876;cg12055993;cg24602723;cg25458010;cg08146733;cg12714421;cg06766860;cg19748840;cg06995299;cg26939168;cg10052597;cg21894124;cg07370221;cg05143633;cg12075445;cg27654319;cg14463857;cg08418900	0.331144809113276;0.634243902216779;0.163914453875896;0.401924558044766;0.442268554171209;0.229399824053274;-0.0481028593953004;-0.0508274949321395;0.171054516743466;0.152337271238755;0.278370472696785;0.0727852456514716;0.0658994799845037;0.115741554339703;0.0860522724494182;0.254743691471526;0.132838239788681;0.135275421807038;0.470883148751965;0.289902705980655;0.148524714086614;0.196461955229…	0.0557438066143468;5.63004673837216e-05;0.354283043373559;0.0184590394424224;0.0088189028651829;0.191868601873483;0.787044536171996;0.775282884915016;0.333415513086272;0.389743836223749;0.110903977499484;0.68248391972976;0.711168818157323;0.514506875577557;0.628458462414023;0.145960226889601;0.453899669850882;0.445584479717059;0.00494314433061281;0.0962898989242245;0.401856082924094;0.26544774431…	0.301016555717473;0.00152011261936048;0.678132139934409;0.124598516236351;0.0793701257866461;0.518045225058405;0.817315479870919;0.817315479870919;0.678132139934409;0.678132139934409;0.374300924060758;0.800064920426988;0.800064920426988;0.694584282029703;0.771289931144483;0.437880680668804;0.680849504776323;0.680849504776323;0.066732448463273;0.374300924060758;0.678132139934409;0.651553554228937;…	0.109656884602668;0.402265327499167;0.0268679481894333;0.161543350359481;0.195601474008691;0.0526242792756731;0.00231388508200405;0.00258343424107665;0.0292596476983406;0.0232066442084701;0.0774901200694318;0.00529769198454508;0.00434274146222807;0.0133961074009704;0.00740499359370891;0.0648943483445401;0.0176459979501551;0.0182994397450722;0.221730939778565;0.0840435789349064;0.0220595906945104;…	0.173261246995956;0.0111480566599825;0.154204902805507;0.394774264916815;0.161358826857515;0.105254950646343;0.238642915291123;0.540117066664834;0.110060102891158;0.439437377859793;0.264106848696283;0.122628886992832;0.0885099728665535;0.206155839742966;0.207203484678913;0.623229808114447;0.245710145137049;0.25160061754452;0.225551543285702;0.223319782807313;0.153632014131597;0.0833404915773023;0…
DUOX2	869.280639818975	-5.87205793428957	0.557520955493287	-6.94513434183586	3.78100342704993e-12	5.34012200367527e-10	NA	NA	NA	NA	NA	NA	869.280639818975	6.63813982524766	0.68675739227219	6.75368023328007	1.4414124784855e-11	5.24920870430806e-09	0	1	0	7	cg06817516;cg04222582;cg02337566;cg10778736;cg21267231;cg10042437;cg04001842	0.130558094113909;0.24828804356575;0.327646823021713;0.397334422958881;0.195542996443297;-0.0522835165216805;0.00890122627735445	0.461753902704169;0.156808694580808;0.0585412878944965;0.0199708365213591;0.267734504481951;0.769017449691222;0.960152553943256	0.646455463785837;0.365886954021886;0.204894507630738;0.139795855649514;0.468535382843414;0.897187024639759;0.960152553943256	0.0170454159386565;0.061646952577708;0.107352440636222;0.157874643668067;0.0382370634580235;0.00273356609987282;7.92318292406659e-05	0.0648388203047863;0.0945984583425322;0.29847364210904;0.173564318969463;0.2104856959138;0.180154184841684;0.230005617572342
NTF3	205.371198554592	4.80836659081275	0.404506848828988	6.94269231520485	3.84696706301414e-12	5.40728954115629e-10	205.371198554592	5.11373042302394	0.478196781062225	6.51139979676853	7.4453687815447e-11	1.18027708609437e-08	NA	NA	NA	NA	NA	NA	1	0	0	15	cg26343958;cg26924496;cg25347264;cg18770669;cg00182534;cg11607952;cg21361825;cg10029938;cg16405012;cg21951301;cg20462512;cg17585300;cg16854200;cg04740359;cg06561883	0.394850416951295;0.488210178601464;0.443809325304371;-0.148858812475024;-0.087076381168569;-0.271685592943353;0.0872746908127952;-0.131838772964578;-0.139221582093504;-0.308810737810756;-0.141102791257899;0.529118212076091;0.270170147910821;0.604902337588733;0.376530030907936	0.0208309619626903;0.0033976780629636;0.00855863927352235;0.400786160796271;0.624361429498886;0.120105599052512;0.623569346621805;0.457333586804201;0.432298002532273;0.075563520936143;0.426041861788817;0.00129321636280807;0.122268494402488;0.000150931674878568;0.0281709160529238	0.0624928858880708;0.016988390314818;0.0320948972757088;0.527692600158693;0.624361429498886;0.203780824004147;0.624361429498886;0.527692600158693;0.527692600158693;0.161921830577449;0.527692600158693;0.00969912272106053;0.203780824004147;0.00226397512317852;0.0704272901323096	0.155906851766612;0.238349178490073;0.196966717227121;0.0221589460514744;0.00758229615741391;0.0738130614129814;0.00761687165646902;0.0173814620568055;0.0193826489206184;0.0953640717872232;0.0199099977007701;0.279966082350599;0.0729919088221548;0.365906838020313;0.141774864175532	0.346880444773403;0.00448487574302726;0.0620358687773153;0.00816929163225873;0.0191544095375113;0.0176013092410356;0.0097755088506534;0.0158470241124208;0.0034829898605927;0.0471794231421938;0.136447984580491;0.235396483120748;0.422541498670871;0.536522215407956;0.363958048767323
RP11-151D14.1	26.8367157245499	-5.98308684994579	0.576773507048163	-6.90580756791449	4.99186277441196e-12	6.9831406059e-10	26.8367157245499	-5.35964315506732	0.655036924304075	-5.12893705745928	2.91382738769626e-07	2.59502520581208e-05	NA	NA	NA	NA	NA	NA	1	0	0	0	NA	NA	NA	NA	NA	NA
CIT	755.189036066834	3.81068447233775	0.262394334686124	6.90062334807528	5.17748425391202e-12	7.20848127616936e-10	NA	NA	NA	NA	NA	NA	NA	NA	NA	NA	NA	NA	0	0	0	NA	NA	NA	NA	NA	NA	NA
CLEC1B	63.5956185533335	-6.46364924227008	0.648717792309095	-6.88072578737486	5.95483802608093e-12	8.25166399491412e-10	NA	NA	NA	NA	NA	NA	63.5956185533335	7.47650717228661	0.854803637451834	6.40674294345781	1.48661146593509e-10	4.51829287875896e-08	0	1	0	2	cg26780908;cg26955491	0.051327221139176;0.412282877829751	0.773130910876713;0.01539493922222	0.773130910876713;0.03078987844444	0.0026344836298699;0.169977171351581	0.351930285767825;0.416520983785918
CACNA1E	203.217843039029	6.2503194275996	0.61784982958979	6.87921113520663	6.01849042406686e-12	8.30071329520244e-10	203.217843039029	7.8624952514072	0.755532143041668	7.75942533405078	8.53150756434078e-15	2.29230040107987e-12	NA	NA	NA	NA	NA	NA	1	0	0	7	cg25658411;cg02974928;cg15742412;cg21790369;cg24106020;cg24611232;cg06527919	0.501427798707945;0.0707950790683693;0.0279895647999456;0.425342552583526;0.69209294213412;0.464530634429186;0.634009165142867	0.00251901188926384;0.690731931276155;0.875140979961292;0.0121498339479836;5.78537250875197e-06;0.00564478175436122;5.67692313352143e-05	0.00587769440828229;0.805853919822181;0.875140979961292;0.0170097675271771;4.04976075612638e-05;0.00987836807013214;0.00019869230967325	0.251429837317095;0.00501194322029668;0.000783415737690361;0.18091628703827;0.478992640551862;0.215788710323182;0.401967621485155	0.181942611511706;0.0193194422613954;0.0503684233271818;0.389599805848539;0.185686443786659;0.125247994384659;0.25511145609391
RP11-863K10.2	26.3358974261565	7.87927051823934	0.856456134220448	6.86464873485984	6.66550610262134e-12	9.15012022321061e-10	26.3358974261565	7.09419406542484	1.01967739834286	4.99588798742006	5.85656485400158e-07	4.91223250518837e-05	NA	NA	NA	NA	NA	NA	1	0	0	0	NA	NA	NA	NA	NA	NA
TRH	7149.70820175561	7.36224594149682	0.781217569782332	6.86395973274242	6.69775176175334e-12	9.1516210932571e-10	7149.70820175561	10.0993975931158	0.9222507775089	8.78220738939705	1.60297172755118e-18	6.68713402921185e-16	NA	NA	NA	NA	NA	NA	1	0	0	13	cg25321844;cg18058940;cg27444828;cg07849604;cg07520159;cg18862481;cg11940285;cg22512438;cg02700891;cg01009664;cg05013728;cg22931604;cg00414292	-0.0459961435569558;-0.588514376618945;-0.544722192448393;-0.239069866953555;-0.548197867355515;-0.101756336466291;-0.149694213618176;-0.130637876724575;-0.0239912246210934;-0.00241557818703679;-0.0968903588788802;-0.192644526889589;0.011647688697254	0.796170730481364;0.000251298480872415;0.000865768938821548;0.173291168331739;0.000789635064364942;0.566893404278597;0.39811800049035;0.461477868016874;0.892866211535854;0.98918239534787;0.585673541899902;0.275031365594903;0.947872379759146	0.98918239534787;0.0032668802513414;0.00375166540156004;0.563196297078152;0.00375166540156004;0.845972893855414;0.845972893855414;0.845972893855414;0.98918239534787;0.98918239534787;0.845972893855414;0.715081550546747;0.98918239534787	0.00211564522211196;0.346349171487185;0.296722266945784;0.0571544012851907;0.300520901773135;0.0103543520110411;0.0224083575907642;0.0170662548351053;0.000575578858819759;5.83501797768753e-06;0.0093877416436782;0.0371119137405137;0.000135668651988143	0.0153680536769757;0.23688349710405;0.320634037356517;0.365689272523869;0.227026660115857;0.27296661697595;0.144232627927339;0.00811922557429234;0.0347047281253915;0.0468561482996935;0.0229961089534513;0.054174800664858;0.0995494607460818
RP11-107P7.5	1.71153039865916	26.6511460040583	3.59442304016296	6.85816492066017	6.97507095106126e-12	9.48641941339475e-10	1.71153039865916	22.4283756362837	4.20915417051838	4.8533208356604	1.21411030063718e-06	9.52806115883711e-05	NA	NA	NA	NA	NA	NA	1	0	0	0	NA	NA	NA	NA	NA	NA
TTLL8	18.1130703788496	9.210334918958	1.05240577803811	6.85128784868462	7.31880782228768e-12	9.87943836838212e-10	18.1130703788496	8.61205835846553	1.24003917801368	5.33213665801822	9.70638464087883e-08	9.76955317584327e-06	NA	NA	NA	NA	NA	NA	1	0	0	0	NA	NA	NA	NA	NA	NA
RP11-2E17.1	2276.0011726673	-4.65920349358845	0.388145743030115	-6.85104381882176	7.33130532153488e-12	9.87943836838212e-10	2276.0011726673	-5.10119020004153	0.454028691245422	-6.83038376172841	8.46877753942714e-12	1.54311834418125e-09	NA	NA	NA	NA	NA	NA	1	0	0	0	NA	NA	NA	NA	NA	NA
LFNG	1459.31917944685	4.07731748049625	0.303397020655729	6.84686183142657	7.54875607483277e-12	1.01260185940805e-09	NA	NA	NA	NA	NA	NA	NA	NA	NA	NA	NA	NA	0	0	0	NA	NA	NA	NA	NA	NA	NA
DCC	206.29239978634	6.7396075121483	0.692887243167646	6.84037346463533	7.89869888965804e-12	1.05472762400675e-09	NA	NA	NA	NA	NA	NA	NA	NA	NA	NA	NA	NA	0	0	0	NA	NA	NA	NA	NA	NA	NA
PCK1	57569.4296290088	-5.64652870750965	0.533280170705649	-6.83792293023848	8.03496004512605e-12	1.06806796943741e-09	NA	NA	NA	NA	NA	NA	57569.4296290088	6.06180682014997	0.653782575151776	6.21277925494881	5.20555545721481e-10	1.50302977319282e-07	0	1	0	5	cg18305394;cg04093155;cg09282500;cg03650425;cg27253336	0.0643718965467722;0.413749478213624;-0.621933140313626;-0.665303259551302;-0.673219999984695	0.717587254776839;0.0149977109427266;8.61893779577413e-05;1.7635612010538e-05;1.28367202046941e-05	0.717587254776839;0.0187471386784083;0.000143648963262902;4.40890300263449e-05;4.40890300263449e-05	0.00414374106502835;0.171188630722047;0.386800831020368;0.442628427169587;0.453225168379392	0.274376498162344;0.0497459217379049;0.0834336820813726;0.304129218590881;0.343459875754357
AP000997.2	23.6208510027135	6.99067964008626	0.730818465992761	6.82889099320554	8.5573563891189e-12	1.132384948843e-09	23.6208510027135	5.08341551467255	0.821858061791178	3.75176159731581	0.000175596401994526	0.00876737626021486	NA	NA	NA	NA	NA	NA	1	0	0	0	NA	NA	NA	NA	NA	NA
FAIM2	2074.96838544235	5.84473354877413	0.563234627446197	6.82616686088143	8.72134848110432e-12	1.14891055753095e-09	NA	NA	NA	NA	NA	NA	2074.96838544235	-6.29695745838097	0.690107045399277	-6.22650860765357	4.76944032051971e-10	1.3970658411331e-07	0	1	0	11	cg16508019;cg05077373;cg27188703;cg16115588;cg18486102;cg06947913;cg18926212;cg04669574;cg26965676;cg17736160;cg10848205	0.08445085591316;0.00917200535250449;-0.313956094325895;-0.343865376236965;-0.201693455119725;-0.221086518854435;-0.184215009773799;-0.247523788593552;0.148021400702365;0.168689980118638;0.0410109560120742	0.6348869278084;0.958941382156786;0.0705726360787556;0.046452932836321;0.252674036757895;0.208918884112636;0.296980684995179;0.158130512005177;0.403470978736722;0.340240766339326;0.817870283066969	0.775972911765823;0.958941382156786;0.388149498433156;0.388149498433156;0.534664061390369;0.534664061390369;0.534664061390369;0.534664061390369;0.554772595762993;0.534664061390369;0.899657311373666	0.00713194706446506;8.41256821863641e-05;0.0985684291643706;0.118243396974589;0.0406802498381324;0.0488792488191725;0.033935169825961;0.0612680259197054;0.0219103350658899;0.0284563093924264;0.0016818985130243	0.0140818251767119;0.0182026715231932;0.12520275761314;0.111645303054156;0.00304758503054681;0.0113514608189639;0.0948961655633729;0.0359596944878443;0.0210748991207068;0.0409605423062841;0.0323198032488242
KCND2	257.456501548882	6.0616882509888	0.595314286931897	6.82276293404906	8.93059664038147e-12	1.17122382814503e-09	NA	NA	NA	NA	NA	NA	NA	NA	NA	NA	NA	NA	0	0	0	NA	NA	NA	NA	NA	NA	NA
RP11-742D12.2	22.0973968256468	6.88569411671361	0.717684146469467	6.80758261241801	9.92523188555437e-12	1.29588238711969e-09	22.0973968256468	5.24290369694249	0.801468730325679	4.0462011482653	5.20555073194951e-05	0.00292270116366789	NA	NA	NA	NA	NA	NA	1	0	0	0	NA	NA	NA	NA	NA	NA
CDH16	598.935072994681	-7.25385856271228	0.77202254279745	-6.80531755416719	1.0082658366435e-11	1.31061174703876e-09	598.935072994681	-5.64594287798404	0.902099982317265	-4.04161728128909	5.30838201793074e-05	0.00297353801905467	NA	NA	NA	NA	NA	NA	1	0	0	3	cg07925867;cg14792480;cg06371478	-0.0979120333277481;0.302151100621608;0.382095752715696	0.581707680489828;0.0824254127744089;0.0257457037657855	0.581707680489828;0.123638119161613;0.0772371112973565	0.00958676627037404;0.0912952876068489;0.145997164243374	0.0808504215048402;0.136578545080271;0.270518995474582
RP11-798K3.2	16.4238741303915	-6.0529477174958	0.595658928544006	-6.80414163756865	1.01653491262525e-11	1.31553947701286e-09	NA	NA	NA	NA	NA	NA	16.4238741303915	4.59238871563012	0.692282154407279	3.74469961290521	0.000180609734163877	0.0164432146038433	0	1	0	0	NA	NA	NA	NA	NA	NA
TECRL	96.498159723965	-7.63507016990524	0.830306549543972	-6.78673457772937	1.14699943148401e-11	1.47786852187306e-09	NA	NA	NA	NA	NA	NA	96.498159723965	5.7388933133034	1.00230945643018	3.73027839787109	0.000191268308386739	0.0172967311631256	0	1	0	1	cg23000390	0.310301	0.074091	0.074091	0.0962865	0.326829
CBLN2	328.961998657475	6.43452741246663	0.654362155488747	6.77687023198103	1.22807097099582e-11	1.57541663384036e-09	328.961998657475	4.73027185175689	0.759178404402253	3.59635078648819	0.000322712555551681	0.0149148710987843	NA	NA	NA	NA	NA	NA	1	0	0	8	cg13478228;cg19202058;cg21902544;cg27376271;cg26966630;cg00231483;cg03566107;cg25538235	-0.0649591068133586;-0.187014553417847;0.12177444649575;-0.265625681578744;-0.0555587661560485;0.142364186827967;0.121120742460808;0.157172324630562	0.715117702794233;0.289570787017329;0.492674231017803;0.128928254850595;0.7549765954167;0.4218753059678;0.495016860173705;0.374691385106551	0.7549765954167;0.660022480231607;0.660022480231607;0.660022480231607;0.7549765954167;0.660022480231607;0.660022480231607;0.660022480231607	0.00421968555798934;0.0349744431900767;0.0148290158193462;0.0705570027141722;0.00308677649678247;0.0202675616911882;0.0146702342542574;0.0247031396297749	0.0112730465135703;0.0137687555378218;0.00947096389416824;0.007210724746308;0.0162144783826867;0.100023979056157;0.17235630190567;0.0644265668982928
MIR194-2	7.50863884438143	-5.45089421520498	0.509625427406493	-6.77143256522097	1.27513393911599e-11	1.62867868388741e-09	NA	NA	NA	NA	NA	NA	NA	NA	NA	NA	NA	NA	0	0	0	NA	NA	NA	NA	NA	NA	NA
NXPH1	235.150280449896	8.23661447035486	0.922550178679226	6.76018997609815	1.37810917829712e-11	1.75258499267682e-09	NA	NA	NA	NA	NA	NA	235.150280449896	-10.8667255111421	1.10754776029845	-8.00572745391387	1.18762496724353e-15	8.42234457033071e-13	0	1	0	12	cg11977491;cg08723739;cg05920317;cg24785946;cg22339356;cg00852549;cg01354961;cg25273039;cg00948897;cg07934780;cg02124383;cg13578408	0.371922963890191;-0.549060009521132;-0.659606328173804;-0.100710968264745;-0.076960118167902;-0.151401251636747;-0.111286605804924;-0.287655844076214;-0.119392164719042;0.321765651951697;0.571293593884657;0.206940908705605	0.0303173978983821;0.000771690861015438;2.2037574037629e-05;0.570904709376195;0.665299461551409;0.392697746787447;0.530930604483186;0.0990154096133105;0.501238627776796;0.0634937316933213;0.000417278002214174;0.240277863200865	0.0909521936951462;0.00308676344406175;0.000264450888451548;0.622805137501303;0.665299461551409;0.58904662018117;0.622805137501303;0.198030819226621;0.622805137501303;0.152384956063971;0.00250366801328504;0.41190490834434	0.138326691068864;0.301466894055345;0.435080508166929;0.0101426991288225;0.00592285978841746;0.0229223389971737;0.0123847086315806;0.0827458846311993;0.0142544889962988;0.103533134775901;0.326376370413647;0.0428245396959014	0.113578297204067;0.17879190275728;0.227718238582967;0.00560410224440097;0.00289069749140388;0.00305244927928673;0.00632855226732863;0.0137482346266893;0.00949621490662992;0.405815569730394;0.395190780516186;0.366827409132985
TRHDE-AS1	48.6962178210334	7.13974121365508	0.761785948688754	6.74696248007987	1.50972294607209e-11	1.91168668046378e-09	NA	NA	NA	NA	NA	NA	48.6962178210334	-7.11688833722438	0.909434086213253	-5.62645321392156	1.83952649471447e-08	4.20108358733576e-06	0	1	0	12	cg17771605;cg01817029;cg04775889;cg02511156;cg06622999;cg26600983;cg27579953;cg01030121;cg09972192;cg19188182;cg19516457;cg01976374	-0.0754354450117742;-0.00589848239915092;-0.104745542299355;-0.160800684839653;-0.086926801852992;-0.12735903692379;-0.109951448096254;-0.0697969563253017;0.389696745266005;0.0483145664723312;0.279466230796649;0.0975136440171355	0.67155644157519;0.973588843489122;0.555494749029041;0.363623842038374;0.624959148710875;0.472894127815987;0.535901661659748;0.694881807767343;0.0227137422047567;0.78612894755984;0.109447689536372;0.583252696957173	0.833858169320811;0.973588843489122;0.833858169320811;0.833858169320811;0.833858169320811;0.833858169320811;0.833858169320811;0.833858169320811;0.272564906457081;0.857595215519826;0.656686137218234;0.833858169320811	0.0056905063641244;3.47920946130929e-05;0.0109716286315859;0.0258568602449014;0.00755626888038934;0.0162203242861552;0.0120893209384631;0.00487161511227608;0.151863553270918;0.00233429733340931;0.0781013741556861;0.00950891076950065	0.018060494754484;0.0218183421935136;0.0164198901047609;0.00242795081565571;0.00389010914390438;0.0484043490167398;0.00512295413444028;0.0134907868577837;0.0378825726992572;0.0482312800014727;0.0839011216795992;0.421132695768337
ZBTB7C	737.637518692838	4.73627054741752	0.405611861391208	6.74603187893073	1.51943249352879e-11	1.91572396405129e-09	NA	NA	NA	NA	NA	NA	NA	NA	NA	NA	NA	NA	0	0	0	NA	NA	NA	NA	NA	NA	NA
RP11-30P6.6	37.2215053822077	-6.00660722578384	0.594457292096872	-6.73994125238341	1.58450684250786e-11	1.98923322702365e-09	37.2215053822077	-4.97861032775114	0.68408563059105	-4.35414836177398	1.33585217604475e-05	0.000860837261006072	NA	NA	NA	NA	NA	NA	1	0	0	0	NA	NA	NA	NA	NA	NA
SCN9A	527.350625929871	4.60504119101678	0.387141447711329	6.72891318255136	1.70935000678734e-11	2.1368329850805e-09	NA	NA	NA	NA	NA	NA	527.350625929871	-5.58628662963038	0.473491016774201	-7.57413869023964	3.61518043900653e-14	1.97481674170217e-11	0	1	0	8	cg07296661;cg00612138;cg17924218;cg00394494;cg22528044;cg02642021;cg22199615;cg12505889	0.556412550937263;-0.271670795435436;-0.498949942495968;-0.190806303243058;-0.229737805037716;-0.563016036110761;-0.456158778974694;0.608063239124854	0.000632708782802731;0.120126579720736;0.00266675722758623;0.27972541897383;0.191196685256405;0.000527271021639981;0.00669877264168605;0.000136354882629553	0.00168722342080728;0.160168772960982;0.00533351445517247;0.27972541897383;0.218510497435892;0.00168722342080728;0.0107180362266977;0.00109083906103642	0.309594926840512;0.0738050210925225;0.248951045116729;0.0364070453572817;0.0527794590635475;0.316987056917873;0.208080831635683;0.36974090277501	0.264675980846179;0.0321481176687909;0.0363933291459255;0.00405616239709036;0.00529325948635136;0.0206256468007292;0.0100832317322634;0.211399799376367
GRM5	45.0670216917132	7.79111483473718	0.861965544125311	6.71849921868256	1.83605727832592e-11	2.28550231632968e-09	45.0670216917132	6.70346021671285	1.01550606151885	4.63164169564687	3.62777585518266e-06	0.000265631948010546	NA	NA	NA	NA	NA	NA	1	0	0	5	cg02671779;cg17173856;cg15151709;cg19435774;cg11708136	0.627629650747405;0.571129989718967;0.603495336329408;0.49082391535779;-0.113212385843741	7.09344537219137e-05;0.000419237211165118;0.000157857502289014;0.00320544702582095;0.523800018442578	0.000354672268609568;0.000698728685275196;0.000394643755722536;0.00400680878227619;0.523800018442578	0.393918978497309;0.326189465156387;0.364206620971345;0.240908115887151;0.012817044308432	0.491139381502288;0.421767873706982;0.262066832030357;0.287850616943885;0.00563990412529766
CPN1	262.012277903733	-6.67172018043486	0.701835903697261	-6.65642802801098	2.80562421323403e-11	3.4776718359568e-09	262.012277903733	-6.48214247341	0.818816410351838	-5.47392848597656	4.40166755185702e-08	4.73067355022464e-06	NA	NA	NA	NA	NA	NA	1	0	0	4	cg23197945;cg06024295;cg15457079;cg24302646	-0.0355182601616266;-0.145045878387717;-0.00705338659280264;-0.0429539205920217	0.841933142202366;0.41309335061483;0.968419984241844;0.809396181710798	0.968419984241844;0.968419984241844;0.968419984241844;0.968419984241844	0.00126154680490899;0.0210383068372645;4.97502624275299e-05;0.00184503929422571	0.233629096812678;0.287104028492596;0.127185862925664;0.150366391708182
RP4-788P17.1	46.7894933771991	8.51836351041874	0.97964659978589	6.65379077704488	2.85638650088124e-11	3.52571706875581e-09	46.7894933771991	8.84306235606116	1.16258694226732	5.88606503932993	3.95498726705644e-09	4.87910005066243e-07	NA	NA	NA	NA	NA	NA	1	0	0	0	NA	NA	NA	NA	NA	NA
RNF144A-AS1	52.9755404285726	5.66194063500166	0.551306962138157	6.64228984302938	3.08846855606794e-11	3.780414198817e-09	NA	NA	NA	NA	NA	NA	NA	NA	NA	NA	NA	NA	0	0	0	NA	NA	NA	NA	NA	NA	NA
AL132772.1	3.15504522327339	-5.31096691301546	0.498442352453765	-6.6426275711043	3.08139755673476e-11	3.780414198817e-09	3.15504522327339	-4.51399717684305	0.566413775919105	-4.43844638623708	9.06105479531284e-06	0.000608645640435156	NA	NA	NA	NA	NA	NA	1	0	0	0	NA	NA	NA	NA	NA	NA
CTB-43E15.2	64.3271573181271	-4.97571560179399	0.448466319200395	-6.63531568457498	3.23808763090138e-11	3.94710789763443e-09	64.3271573181271	-4.69840102532476	0.518473638452843	-5.20450959353873	1.9450957646889e-07	1.8138018005724e-05	NA	NA	NA	NA	NA	NA	1	0	0	0	NA	NA	NA	NA	NA	NA
CTD-2503O16.4	4.78409483100094	-4.93022788285725	0.441821700578942	-6.63215020678619	3.30831655377063e-11	4.01605022314545e-09	NA	NA	NA	NA	NA	NA	4.78409483100094	3.80939353588327	0.505489797349819	3.57948576879209	0.000344270995089064	0.0290531658339984	0	1	0	0	NA	NA	NA	NA	NA	NA
RP5-1063M23.2	27.5427937463398	5.29465894333945	0.496944996808398	6.62982616687805	3.36082422012123e-11	4.06300136273668e-09	NA	NA	NA	NA	NA	NA	NA	NA	NA	NA	NA	NA	0	0	0	NA	NA	NA	NA	NA	NA	NA
MIR1255B1	25.8859049591123	6.70869024350912	0.713819235896982	6.59647429869581	4.21050453446058e-11	5.06934392249379e-09	25.8859049591123	6.42318994024188	0.855811589778053	5.16841556374457	2.36086905017802e-07	2.15709951688456e-05	NA	NA	NA	NA	NA	NA	1	0	0	0	NA	NA	NA	NA	NA	NA
GLYATL1	30.3983528621447	6.1890523188107	0.635557788958193	6.59114307398765	4.36453023370663e-11	5.233338966351e-09	NA	NA	NA	NA	NA	NA	NA	NA	NA	NA	NA	NA	0	0	0	NA	NA	NA	NA	NA	NA	NA
PLCL1	1028.10847056328	4.04097046725343	0.310172760535276	6.58010865857871	4.70104588269466e-11	5.6139278412976e-09	NA	NA	NA	NA	NA	NA	NA	NA	NA	NA	NA	NA	0	0	0	NA	NA	NA	NA	NA	NA	NA
RP11-838N2.5	7.83500841039589	8.13870736686381	0.934153048146286	6.57141501496498	4.98393300603575e-11	5.92765181855516e-09	7.83500841039589	6.06160085215813	1.10682846797032	3.66958473665409	0.000242944798873498	0.0116528968960427	NA	NA	NA	NA	NA	NA	1	0	0	0	NA	NA	NA	NA	NA	NA
FBN3	60.1707977282461	5.68264513036531	0.561800810354453	6.55507265652011	5.56147920414064e-11	6.58788607177579e-09	NA	NA	NA	NA	NA	NA	NA	NA	NA	NA	NA	NA	0	0	0	NA	NA	NA	NA	NA	NA	NA
TACR3	576.681754098513	-6.12091921509263	0.628798760747916	-6.55363762198109	5.61521350476037e-11	6.62482438270464e-09	NA	NA	NA	NA	NA	NA	576.681754098513	5.2567928747425	0.770358947770763	4.22763035876572	2.36165352345477e-05	0.00263715802150862	0	1	0	12	cg12866229;cg20128928;cg18538958;cg16461251;cg04535008;cg19163049;cg00875511;cg06180821;cg17160751;cg05389335;cg07824172;cg10860069	-0.325239769358851;-0.452833909532888;-0.27958415253363;-0.163515845343993;-0.155142025383937;-0.196071331168161;-0.249438138031422;-0.341504545773979;-0.189300727865977;-0.182100611228922;-0.120050253911557;-0.279215717702871	0.0605299429924203;0.00716179219871492;0.109291830793082;0.355470678434899;0.380969924925353;0.266418212868569;0.154834609621342;0.0480762830459115;0.283608419846117;0.302656418478426;0.498865290645462;0.109779351184184	0.242119771969681;0.085941506384579;0.263470442842041;0.415603554464021;0.415603554464021;0.403541891304568;0.309669219242684;0.242119771969681;0.403541891304568;0.403541891304568;0.498865290645462;0.263470442842041	0.105780907572599;0.20505854962284;0.0781672983479481;0.0267374316785606;0.0240690480402302;0.0384439669060547;0.0622193847045826;0.116625354784292;0.0358347655705885;0.0331606326099468;0.0144120634642294;0.0779614170123293	0.175589272846522;0.184827926587991;0.0135530547318453;0.00729124927689775;0.0103019075448528;0.0490261574430854;0.0559714737191348;0.131385734474004;0.0150991301949132;0.0836528884102972;0.459232368258602;0.0790697460155341
PLA1A	1086.01144549759	-4.41332304422014	0.369196906997805	-6.5366827253363	6.28982811902788e-11	7.39025976383754e-09	1086.01144549759	-4.35082620005501	0.431682842972518	-5.445725347497	5.15946965783737e-08	5.48929481549443e-06	NA	NA	NA	NA	NA	NA	1	0	0	4	cg12806353;cg06073417;cg23240470;cg07073622	0.24730661767874;-0.793705813841888;-0.0817651519191531;0.0363236605183105	0.158507581556171;2.14241377688775e-08;0.645726867063022;0.838395425321601	0.317015163112341;8.56965510755098e-08;0.838395425321601;0.838395425321601	0.0611605631476983;0.629968918926414;0.00668554006836225;0.00131940831344927	0.091908454726518;0.390781518218763;0.0539081459585146;0.0334732437823849
TMEM72	444.779424364906	-4.83620817018938	0.433929646233759	-6.53610140446938	6.31431119829534e-11	7.39025976383754e-09	444.779424364906	-5.5622412345951	0.506883025958695	-7.0277382594488	2.09908179562918e-12	4.05801148356239e-10	NA	NA	NA	NA	NA	NA	1	0	0	4	cg26700422;cg13319266;cg05187965;cg06994016	-0.695041979320855;-0.804128344983766;-0.708889927085071;-0.826315042588008	5.08053239509065e-06;1.01329551840029e-08;2.70306106659036e-06;1.75581268470973e-09	5.08053239509065e-06;2.02659103680059e-08;3.60408142212049e-06;7.02325073883891e-09	0.483083353018253;0.64662239520633;0.502524928722677;0.682796549607222	0.188472774022851;0.440360092543768;0.182039705244571;0.52406490091549
RP11-657O9.1	33.254225484827	6.91726057962912	0.752877334419717	6.53129049690295	6.52053855534682e-11	7.60134369604855e-09	NA	NA	NA	NA	NA	NA	NA	NA	NA	NA	NA	NA	0	0	0	NA	NA	NA	NA	NA	NA	NA
RP4-809F18.1	13.981949635227	6.71868994027578	0.722926977228553	6.52720134800554	6.70099408457561e-11	7.78083411946947e-09	13.981949635227	6.71280930601732	0.867736639822673	5.43115167636624	5.59915181625457e-08	5.87818239517719e-06	NA	NA	NA	NA	NA	NA	1	0	0	0	NA	NA	NA	NA	NA	NA
STMN2	1244.66116395028	6.41488484396973	0.677041806191048	6.5208452470717	6.99122874469591e-11	8.08587900917054e-09	1244.66116395028	6.06037398525624	0.795690181015194	5.10295851593361	3.34384322304193e-07	2.92863396095426e-05	NA	NA	NA	NA	NA	NA	1	0	0	5	cg13068285;cg26577017;cg09071889;cg01774159;cg06609197	0.112255127741204;-0.353166951456936;-0.371408190008318;-0.00508269248013379;-0.110401742810584	0.527338604294301;0.0404794219254229;0.030565326228343;0.977240620579548;0.534222634072441	0.667778292590551;0.101198554813557;0.101198554813557;0.977240620579548;0.667778292590551	0.0126012137041942;0.124726895601386;0.137944043605255;2.58337628476076e-05;0.0121885448156143	0.0494576087367491;0.433460780637082;0.429202786110569;0.00766498324308364;0.0191405565701159
SRL	1300.5313862718	5.26712241379723	0.502124163293009	6.50660265455246	7.6869380423501e-11	8.85565407333799e-09	1300.5313862718	6.40400869258395	0.590744812720046	7.45501034923351	8.98607765339515e-14	2.00636332394995e-11	NA	NA	NA	NA	NA	NA	1	0	0	4	cg14596338;cg14143086;cg11399682;cg03609003	-0.789167301326184;-0.737744249825475;-0.753439430235007;-0.0066708048902472	2.92946702782112e-08;6.41656005541645e-07;2.70826524901902e-07;0.970132127232881	1.17178681112845e-07;8.55541340722194e-07;5.41653049803805e-07;0.970132127232881	0.622785029482452;0.544266578150552;0.567670975032852;4.44996378837443e-05	0.111307047773226;0.158582205496534;0.222392427220737;0.048652449056399
LEMD1-AS1	75.4281584647741	4.75496628525277	0.424691876012276	6.48697665498347	8.75759017852581e-11	1.00496768232247e-08	75.4281584647741	6.64308587950482	0.565138113041089	8.21584276898209	2.10679354022349e-16	6.48503778570736e-14	NA	NA	NA	NA	NA	NA	1	0	0	2	cg07342108;cg16308270	-0.559889604887417;-0.636960944776371	0.000575072520213858;5.11227495456603e-05	0.000575072520213858;0.000102245499091321	0.313476369660988;0.405719245170407	0.60714526977895;0.31945553531258
PCDH11X	481.104566904164	7.6106121994638	0.865066172560098	6.48576071684738	8.82851877893923e-11	1.00916496563773e-08	NA	NA	NA	NA	NA	NA	481.104566904164	-6.03419344019451	1.05642403088611	-3.81872555171876	0.000134142900508595	0.0126103685285092	0	1	0	1	cg02660803	0.159632	0.367167	0.367167	0.0254824	0.219639
NELL2	1147.03978652101	5.89876876087981	0.6026410078171	6.46947139392659	9.83463457085703e-11	1.11981418522507e-08	NA	NA	NA	NA	NA	NA	NA	NA	NA	NA	NA	NA	0	0	0	NA	NA	NA	NA	NA	NA	NA
NTS	520.570721615812	7.21088610284343	0.806292673079841	6.46277248550345	1.02801799481526e-10	1.16602643373312e-08	520.570721615812	5.37207485926903	0.93534323553735	3.6051737278367	0.000311944180306903	0.0144805127915525	NA	NA	NA	NA	NA	NA	1	0	0	4	cg09423735;cg17505112;cg08888956;cg04916911	-0.0997870352592032;0.0110089508559522;0.25204824667343;0.174284091557518	0.57446071655165;0.950727399055476;0.150421269400731;0.32423033378088	0.765947622068867;0.950727399055476;0.601685077602926;0.64846066756176	0.00995745240582142;0.000121196998948772;0.06352831865115;0.0303749445700295	0.0918332180972663;0.140134504912886;0.224178979843805;0.115918763026792
RP11-328N19.1	217.683480752633	7.82915297155339	0.902552508668571	6.45851949395438	1.05732245145583e-10	1.19465237140069e-08	217.683480752633	5.90328035954079	1.04195503696521	3.74611208839631	0.000179596369293097	0.00893893703051433	NA	NA	NA	NA	NA	NA	1	0	0	0	NA	NA	NA	NA	NA	NA
RP11-73G16.2	20.1016545758449	-6.23532709626668	0.658329643279568	-6.43344430788163	1.24744314649582e-10	1.40406656377807e-08	NA	NA	NA	NA	NA	NA	20.1016545758449	6.72346361994949	0.861577786967905	5.48234145702905	4.19733103091528e-08	8.7009596032148e-06	0	1	0	0	NA	NA	NA	NA	NA	NA
GRID2	56.6427522026431	7.42426052424471	0.843449837956308	6.43104104138282	1.26732933078569e-10	1.42100510498058e-08	NA	NA	NA	NA	NA	NA	NA	NA	NA	NA	NA	NA	0	0	0	NA	NA	NA	NA	NA	NA	NA
SLC8A1	2204.04917065607	4.56825719448543	0.399473794866003	6.42910055050523	1.28361200576285e-10	1.43378972978309e-08	NA	NA	NA	NA	NA	NA	NA	NA	NA	NA	NA	NA	0	0	0	NA	NA	NA	NA	NA	NA	NA
RP11-87E22.2	37.8599500624894	5.0008961827041	0.466856874432756	6.42787189617862	1.29402718286381e-10	1.43994835420417e-08	NA	NA	NA	NA	NA	NA	NA	NA	NA	NA	NA	NA	0	0	0	NA	NA	NA	NA	NA	NA	NA
GLRA3	73.9288288135961	7.98719152739331	0.933395335972553	6.41442194603955	1.41358191880743e-10	1.56704890674739e-08	NA	NA	NA	NA	NA	NA	73.9288288135961	-7.41657136352301	1.12163002189361	-4.8291961322312	1.37085333604145e-06	0.000203727957363249	0	1	0	3	cg09841488;cg05990549;cg21365094	-0.0610780974925999;-0.103214283805164;-0.0583480128878344	0.731491053664703;0.561320528662653;0.743079507455569	0.743079507455569;0.743079507455569;0.743079507455569	0.00373053399331555;0.0106531883814129;0.0034044906079589	0.00267872324493108;0.015765373772353;0.00873371144134561
ZMYND15	445.193668070455	-3.81089196721196	0.28318180987598	-6.39480328205067	1.60754178536611e-10	1.77536673040227e-08	NA	NA	NA	NA	NA	NA	NA	NA	NA	NA	NA	NA	0	0	0	NA	NA	NA	NA	NA	NA	NA
SLC26A4-AS1	41.9893006084396	5.71531249568563	0.582164758970675	6.3818917899714	1.74913549323852e-10	1.92450761741078e-08	41.9893006084396	4.18090246984208	0.663549087888244	3.28672363454351	0.00101360255666823	0.0407820673339675	NA	NA	NA	NA	NA	NA	1	0	0	9	cg15320854;cg26779378;cg25987194;cg04243581;cg08718398;cg15331902;cg17152869;cg21724044;cg02579509	0.0629697183936865;0.180248765257761;-0.0849680968997159;0.0529019562507494;0.00270873133621626;0.395513167511702;-0.129796458362664;-0.315775332446865;-0.102243831816643	0.723495547223216;0.307683411783069;0.63280770277515;0.766360544555842;0.98786966831431;0.020598523061349;0.464393451139508;0.0688709755950663;0.565027188241433	0.862155612625322;0.862155612625322;0.862155612625322;0.862155612625322;0.98786966831431;0.185386707552141;0.862155612625322;0.309919390177798;0.862155612625322	0.00396518543458021;0.0324896173769475;0.00721957749075951;0.00279861697515622;7.33722545180073e-06;0.15643066567514;0.0168471206034908;0.0997140605819283;0.01045380114455	0.113660074703125;0.13191472228911;0.0227045073270276;0.0175006206727155;0.00559616488643487;0.00233239819533074;0.0391194838601264;0.0493870467575183;0.333048797737768
AC009492.1	8.40426949071071	6.00295380302672	0.627671604800367	6.3774651783075	1.80042969091174e-10	1.97355309813112e-08	NA	NA	NA	NA	NA	NA	NA	NA	NA	NA	NA	NA	0	0	0	NA	NA	NA	NA	NA	NA	NA
RP11-438D14.2	9.79471331841994	6.66994030455257	0.733306294268372	6.36833522506694	1.91090910892427e-10	2.08686902947465e-08	NA	NA	NA	NA	NA	NA	NA	NA	NA	NA	NA	NA	0	0	0	NA	NA	NA	NA	NA	NA	NA
AKR1C4	230.142246617606	-5.88827077419295	0.610993168880155	-6.36385310382354	1.96754322915431e-10	2.14075990529134e-08	230.142246617606	-7.83271708471849	0.706625222184162	-8.25432902987768	1.52757981147312e-16	4.74822724732894e-14	NA	NA	NA	NA	NA	NA	1	0	0	3	cg11894854;cg02435427;cg17636510	-0.359799029168518;-0.471498636962764;-0.177114314621702	0.0366115492810501;0.00487933802938113;0.316311303377751	0.0549173239215752;0.0146380140881434;0.316311303377751	0.129455341390608;0.222310964657744;0.0313694804439153	0.270098786850875;0.636783726683614;0.105780026955682
POU6F2-AS1	50.4459367112592	-6.40479687457259	0.693846396324974	-6.34837465165638	2.17601630881354e-10	2.35017761411821e-08	NA	NA	NA	NA	NA	NA	NA	NA	NA	NA	NA	NA	0	0	0	NA	NA	NA	NA	NA	NA	NA
LINC00564	2.06704840571004	21.7540289286815	3.11140880858271	6.34890178178793	2.16857424208047e-10	2.35017761411821e-08	NA	NA	NA	NA	NA	NA	2.06704840571004	-27.6169814688788	3.79792110846324	-6.74500094585805	1.5302602739641e-11	5.52300991557598e-09	0	1	0	0	NA	NA	NA	NA	NA	NA
ANO4	325.951584726471	5.38104061529481	0.534477352727363	6.32588190695422	2.51790331352919e-10	2.70946687331674e-08	NA	NA	NA	NA	NA	NA	325.951584726471	-5.16415825384374	0.655830331834399	-4.82465982473453	1.40242420492736e-06	0.000207656386944245	0	1	0	11	cg27180750;cg16080852;cg04851712;cg15975750;cg08327548;cg09648269;cg01829277;cg14107382;cg03841183;cg02839997;cg00015383	0.24137251687872;0.426202139344569;-0.157649838745289;0.534540273061627;-0.0659832401797813;0.232704581988394;0.195673301203558;-0.27212181034437;0.746832948534689;0.309291544974982;0.290472034661961	0.169063045115862;0.0119582190368104;0.373223609919132;0.00112736077036184;0.710817442079499;0.185369312738795;0.26740946891198;0.119488334104667;3.92337757513769e-07;0.0750858468956376;0.0956084494306906	0.254882805015843;0.0438468031349713;0.410545970911045;0.00620048423699014;0.710817442079499;0.254882805015843;0.326833795336864;0.219061945858556;4.31571533265146e-06;0.206486078963003;0.210338588747519	0.0582606919043682;0.181648263581888;0.0248534716564155;0.285733303524799;0.00435378798462269;0.054151422478393;0.0382880408038983;0.0740502796650971;0.557759453017017;0.0956612597930116;0.0843740029206593	0.254083500006819;0.27944446872785;0.0191610659067771;0.429662078876614;0.304025655569816;0.119266511079702;0.111680509000462;0.3004863511423;0.275240408980562;0.382245453845942;0.329397953865398
C12orf42	23.2906683579052	4.54809317363533	0.40311914409697	6.32094310316948	2.59971740509819e-10	2.78729555509378e-08	23.2906683579052	5.26191392287287	0.513908067225909	6.34727129402887	2.19167445402863e-10	3.20216767580543e-08	NA	NA	NA	NA	NA	NA	1	0	0	6	cg22754765;cg11342468;cg14380586;cg11743448;cg07317326;cg02776750	0.00928789443366066;-0.221136474489526;-0.0698817162510966;-0.0173907469924885;-0.0342252261431763;0.327941712625894	0.958423047569702;0.20881340502451;0.694529062485318;0.92223493933506;0.847619119839071;0.0583012513979295	0.958423047569702;0.626440215073529;0.958423047569702;0.958423047569702;0.958423047569702;0.349807508387577	8.62649830108243e-05;0.0489013403496566;0.00488345426619876;0.000302438080956748;0.00117136610455156;0.107545766880004	0.0331927968810122;0.00588973457698519;0.123429736432349;0.0336850327862689;0.296396696663222;0.194769213128525
ABCC6P2	122.611106118078	-4.67337394254212	0.423304928270336	-6.31548031690957	2.69323665790826e-10	2.87706230179531e-08	NA	NA	NA	NA	NA	NA	NA	NA	NA	NA	NA	NA	0	0	0	NA	NA	NA	NA	NA	NA	NA
TPBG	1097.95361682833	4.0306485466817	0.321815482537314	6.3099777881142	2.79075517823082e-10	2.97043532140894e-08	1097.95361682833	3.72319573222872	0.376784489882373	4.57342533597037	4.7981471100993e-06	0.0003465267747738	NA	NA	NA	NA	NA	NA	1	0	0	9	cg27097923;cg02405813;cg01239708;cg03722052;cg05197625;cg06577251;cg18792904;cg03440125;cg10805721	-0.113248054756549;0.356503073525481;0.23208180647844;0.0475008467791645;0.0157458159241336;-0.187663803121093;0.234870761667965;-0.243188716132564;0.0913990319446363	0.523668389732808;0.0384944991907509;0.186582075783897;0.789649642757541;0.929571295666459;0.287869426851969;0.181194257281035;0.165780511509553;0.607191024575144	0.780674174453756;0.346450492716758;0.419809670513768;0.888355848102233;0.929571295666459;0.518164968333544;0.419809670513768;0.419809670513768;0.780674174453756	0.0128251219061423;0.127094441433115;0.0538619648982959;0.00225633044473767;0.000247930719116708;0.035217703001872;0.05516427468649;0.0591407516542047;0.00835378304041665	0.0943813030725601;0.423558581020152;0.298990346383776;0.120504318025668;0.0193748592648711;0.0114847325737656;0.0231769706150101;0.0203230983491214;0.0783244137014931
HS3ST6	252.897716572485	5.94924991115424	0.629729144358568	6.27134689022037	3.57938166661005e-10	3.79608285992792e-08	NA	NA	NA	NA	NA	NA	NA	NA	NA	NA	NA	NA	0	0	0	NA	NA	NA	NA	NA	NA	NA
AL022344.4	37.5419930904225	8.48854468842062	1.03770860684062	6.25276175377927	4.03257075478859e-10	4.26132485839657e-08	NA	NA	NA	NA	NA	NA	NA	NA	NA	NA	NA	NA	0	0	0	NA	NA	NA	NA	NA	NA	NA
AC007563.3	10.5000506698709	5.95358975558078	0.632481408211736	6.25091853175426	4.08045696251933e-10	4.29647255153872e-08	NA	NA	NA	NA	NA	NA	10.5000506698709	-6.28899940078587	0.743606648240678	-5.76783358639052	8.02970355210706e-09	1.99131721893757e-06	0	1	0	0	NA	NA	NA	NA	NA	NA
IGFBP3	38361.6171614973	-4.52985900697903	0.405103914614247	-6.24496312109954	4.23900120102395e-10	4.4474692243743e-08	NA	NA	NA	NA	NA	NA	38361.6171614973	4.29464140632193	0.496623537385339	4.62048459966867	3.82844762684411e-06	0.000524601147186168	0	1	0	19	cg16875425;cg18773115;cg27495520;cg06713098;cg14625938;cg07869380;cg23191657;cg08027385;cg24381682;cg03776080;cg02120774;cg24772240;cg10094651;cg05083496;cg16447589;cg19536059;cg20850023;cg08541297;cg17278453	-0.261185549811201;0.00530003593935187;0.0529483161570378;0.174978674610264;-0.0242583234168681;-0.1667951578212;0.0538342999808192;-0.0443653177465057;-0.0148464735586139;-0.0301712982613069;0.016467886625195;0.171655369025749;-0.13957242191744;-0.052140	0.135690628118292;0.976267663554132;0.76616148075955;0.32227558883181;0.891680437209219;0.345771244623839;0.762360012641523;0.803253733524217;0.933584792482105;0.865493576166218;0.926350138910727;0.331694650309703;0.431127424319734;0.769633092342102;0.84342355790489;0.55038727394574;0.373926424027585;0.164186909353151;0.0469671496358214	0.976267663554132;0.976267663554132;0.976267663554132;0.976267663554132;0.976267663554132;0.976267663554132;0.976267663554132;0.976267663554132;0.976267663554132;0.976267663554132;0.976267663554132;0.976267663554132;0.976267663554132;0.976267663554132;0.976267663554132;0.976267663554132;0.976267663554132;0.976267663554132;0.892375843080606	0.0682178914301792;2.80903809584228e-05;0.00280352418386564;0.0306175365683645;0.000588466254997369;0.0278206246725988;0.00289813185442484;0.00196828141874841;0.00022041777712662;0.000910307238772742;0.000271191289900277;0.0294655657153662;0.0194804609598999;0.00271861102141929;0.00123757319600469;0.0112559692454249;0.0247813879611275;0.059574919012425;0.117724815629052	0.210687938675748;0.0201853744379403;0.0308911170150194;0.00299359037281416;0.00404264929219231;0.00801626524416106;0.0213893916741639;0.0330435762224329;0.0521176838305149;0.32663310861172;0.0196135428841949;0.262882300481705;0.0396872995346031;0.0324752186011039;0.0434552783982723;0.0193243491563921;0.087592917188498;0.257868191528026;0.413336256170978
CNTNAP3B	162.240157922606	4.65316560054747	0.425064709850761	6.24179222377457	4.32585339237634e-10	4.52244110704056e-08	NA	NA	NA	NA	NA	NA	NA	NA	NA	NA	NA	NA	0	0	0	NA	NA	NA	NA	NA	NA	NA
C14orf64	56.4855545858329	5.16823422139829	0.509180828541985	6.22221820580004	4.90174653150557e-10	5.10633361191629e-08	56.4855545858329	4.5122276350892	0.592895358637558	4.2372192638886	2.26305111077688e-05	0.00137715998977315	NA	NA	NA	NA	NA	NA	1	0	0	0	NA	NA	NA	NA	NA	NA
MGST1	1055.86187226114	5.2795469067972	0.527192886021949	6.22077230886734	4.94713649839855e-10	5.13540738210086e-08	NA	NA	NA	NA	NA	NA	NA	NA	NA	NA	NA	NA	0	0	0	NA	NA	NA	NA	NA	NA	NA
IL1RL2	267.944791576986	-4.60414490244381	0.419455307939553	-6.20839658755513	5.35279282268531e-10	5.5369364349305e-08	NA	NA	NA	NA	NA	NA	267.944791576986	4.94497843420023	0.51652292518512	5.70154448255082	1.18726743894497e-08	2.83981725943624e-06	0	1	0	3	cg24394667;cg18392357;cg08023416	0.290761104693618;-0.563570004211052;-0.543957516475157	0.0952638615699077;0.000519178792036286;0.000883362908796952	0.0952638615699077;0.00132504436319543;0.00132504436319543	0.0845420200026527;0.317611149646445;0.295889779729821	0.00677370445006864;0.240944629957649;0.340665039808556
AC005307.3	16.839759068479	7.38007846993404	0.868289082945469	6.19618347806859	5.78486883544154e-10	5.96288041329004e-08	16.839759068479	7.87931128796441	1.03300921863644	5.69144125908678	1.25971493899108e-08	1.46752645233034e-06	NA	NA	NA	NA	NA	NA	1	0	0	0	NA	NA	NA	NA	NA	NA
SYT10	104.647008900944	7.18120885416548	0.836801323205424	6.19168339065062	5.95250270159873e-10	6.11421929597433e-08	NA	NA	NA	NA	NA	NA	NA	NA	NA	NA	NA	NA	0	0	0	NA	NA	NA	NA	NA	NA	NA
AC091878.1	14.8645238234484	6.52217630099971	0.731541146509016	6.18171147662707	6.34103410156152e-10	6.49061180493285e-08	14.8645238234484	5.23269074436885	0.831619865348496	3.88722164905737	0.000101398158285737	0.0053491324599822	NA	NA	NA	NA	NA	NA	1	0	0	0	NA	NA	NA	NA	NA	NA
RP4-765H13.1	8.02320916822064	6.14856125942683	0.671870315589423	6.17464585526055	6.63119397012864e-10	6.76404809932185e-08	8.02320916822064	6.21554385250038	0.809139526589286	5.20990968055892	1.88932582577637e-07	1.76699337186548e-05	NA	NA	NA	NA	NA	NA	1	0	0	0	NA	NA	NA	NA	NA	NA
SLC4A10	192.072613171318	5.6266620325833	0.589329246806923	6.15388096252327	7.56094440683964e-10	7.65923668412855e-08	192.072613171318	7.35573253287251	0.723477269702064	7.40276544566225	1.33377219063185e-13	2.91636188303329e-11	NA	NA	NA	NA	NA	NA	1	0	0	5	cg02978894;cg09715906;cg15240455;cg16640027;cg10034259	0.326876941533851;0.326860797384285;0.322369307305644;0.147355427537729;0.0572608157929224	0.0591716458965498;0.0591849214630765;0.0629707173753864;0.405613450746001;0.747709997765191	0.104951195625644;0.104951195625644;0.104951195625644;0.507016813432501;0.747709997765191	0.106848534906524;0.106837980866691;0.103921970292721;0.0217136220248269;0.003278801025271	0.164377977828622;0.282180319414503;0.0150445711119609;0.0730297395968707;0.00974571858369222
RP11-18J9.3	20.2850887320273	5.46987994380773	0.563806394448565	6.15438203250865	7.53708011628893e-10	7.65923668412855e-08	20.2850887320273	4.35670969044988	0.647553137687559	3.63940741429467	0.000273266165193929	0.0128927139396927	NA	NA	NA	NA	NA	NA	1	0	0	0	NA	NA	NA	NA	NA	NA
CCDC129	65.8136631439812	5.08929241834457	0.502390582995089	6.14918456458162	7.78823096302688e-10	7.8623663574172e-08	65.8136631439812	7.22680776057083	0.661947948670398	7.8961008506326	2.87763874331455e-15	8.00311722427963e-13	NA	NA	NA	NA	NA	NA	1	0	0	9	cg20991203;cg24681654;cg24862193;cg25630220;cg07185551;cg10316881;cg17375049;cg25668563;cg21831485	0.840983753333197;0.538545645208459;0.804502643544738;0.794762481231532;0.600254771792255;-0.189313372074152;0.347719990488051;0.160621367561878;0.292912311083902	4.78524262046562e-10;0.0010171549307789;9.85601534011991e-09;1.98968382853294e-08;0.000174902502162211;0.283575665407662;0.0438970986648265;0.364166191512902;0.0927291727408703	4.30671835841906e-09;0.00183087887540201;4.43520690305396e-08;5.96905148559883e-08;0.000393530629864974;0.319022623583619;0.0658456479972397;0.364166191512902;0.119223222095405	0.707253673370392;0.290031411972995;0.647224503470472;0.631647401573301;0.360305791059372;0.0358395528460864;0.12090919178501;0.0257992237174479;0.0857976219845124	0.48840787516108;0.398394302351956;0.456034274709932;0.743690335436262;0.606275880219222;0.170532797457605;0.421492182174611;0.36551265914048;0.375335622455792
KCNA1	491.868652331262	7.17168328652907	0.841436328667063	6.14625624106537	7.93330870185494e-10	7.97627638859945e-08	491.868652331262	7.22920245786062	0.991615619667842	5.27341678987694	1.33906982075873e-07	1.29436611790109e-05	NA	NA	NA	NA	NA	NA	1	0	0	9	cg15930596;cg00838874;cg04891086;cg10569606;cg03929977;cg15543616;cg09487611;cg16907029;cg08832227	-0.161606178451032;-0.270633549066427;-0.243394310904708;-0.0643633146804211;-0.24613981502574;0.137095684527383;-0.121344877806282;-0.179120404926415;0.283359760604997	0.361193546889563;0.121604059295742;0.165411824046365;0.717623367305175;0.16054457751329;0.439428434835311;0.494213005614372;0.310772085959274;0.104389372942786	0.541790320334345;0.372176604104321;0.372176604104321;0.717623367305175;0.372176604104321;0.555989631316169;0.555989631316169;0.541790320334345;0.372176604104321	0.0261165569135467;0.0732425178802902;0.0592407905807777;0.0041426362766509;0.0605848085409053;0.0187952267160317;0.0147245793698216;0.0320841194610028;0.0802927539301212	0.00896426340177035;0.0244823188253772;0.0167971149784019;0.0142487729905584;0.00919237968687903;0.0103587680454435;0.01723046352132;0.00324194390852959;0.245895714775914
MAGEA6	68.1342993569121	10.4750224299251	1.37899069510263	6.14581553017245	7.95536978540913e-10	7.97627638859945e-08	NA	NA	NA	NA	NA	NA	68.1342993569121	-9.7416875078069	1.67862893994719	-4.61191113984395	3.9898356235674e-06	0.00054480933930851	0	1	0	0	NA	NA	NA	NA	NA	NA
OR51E1	653.001428845682	5.39441488313886	0.552797906074334	6.14042644850831	8.2300235539555e-10	8.22358510015479e-08	653.001428845682	4.65217131106337	0.646880762156006	4.09993845268157	4.13260028428109e-05	0.00239970864492916	NA	NA	NA	NA	NA	NA	1	0	0	3	cg16604126;cg21648019;cg01320036	0.468334797598979;0.495819710856273;0.330979661281801	0.00521502773598997;0.00286413238183635;0.0558734519034801	0.00782254160398496;0.00782254160398496;0.0558734519034801	0.219337482642077;0.245837185673598;0.109547536182216	0.370229537901096;0.362808708568141;0.23077788232589
RP5-1063M23.1	26.5960851009811	5.84342047300669	0.626323402457093	6.13647910636708	8.43704546076696e-10	8.40186727121868e-08	NA	NA	NA	NA	NA	NA	NA	NA	NA	NA	NA	NA	0	0	0	NA	NA	NA	NA	NA	NA	NA
NKAIN4	136.920140976121	5.65454074994272	0.595660931729748	6.13527017682736	8.50145864205271e-10	8.43741049079671e-08	136.920140976121	4.64942301288652	0.695437420158506	3.80972167457233	0.000139123319805861	0.00716782031591123	NA	NA	NA	NA	NA	NA	1	0	0	9	cg01883482;cg14760620;cg15824907;cg05768532;cg15974634;cg08111446;cg01911708;cg14877226;cg13459349	0.407407672193922;0.168838221615448;0.220206317782981;-0.0839980080308679;-0.107494385219972;-0.067027735270818;-0.0391737822901509;-0.202939431623336;0.330987581452857	0.0167792955433443;0.339810378703725;0.210783421140566;0.636709558009063;0.545107709022502;0.706440694361358;0.825901686881032;0.249692953564081;0.0558672289126834	0.151013659890099;0.611658681666705;0.561809145519183;0.794745781156528;0.794745781156528;0.794745781156528;0.825901686881032;0.561809145519183;0.251402530107075	0.165981011362471;0.0285063450782671;0.0484908223915395;0.00705566535315374;0.0115550428538197;0.00449271729553485;0.00153458521891613;0.0411844129076026;0.109552779076012	0.43088390612992;0.0428761814778705;0.0406069533847478;0.0111493624081794;0.0049518891713172;0.00328476359511119;0.00421510033258829;0.254144441407063;0.138337719928276
ERP27	1408.05061230504	-5.07783993009701	0.501707219669036	-6.13473318587558	8.53022375129944e-10	8.43745397784255e-08	1408.05061230504	-4.73682937921458	0.586426249825344	-4.66696260617545	3.05684935666653e-06	0.000225389322914214	NA	NA	NA	NA	NA	NA	1	0	0	3	cg14738823;cg22106221;cg10857427	0.166965730442179;0.252979688138735;-0.272768282389667	0.345271167082004;0.148868655059928;0.118577906763016	0.345271167082004;0.223302982589892;0.223302982589892	0.0278775551420905;0.0639987226107714;0.0744025358778092	0.323085083857142;0.198033760582262;0.315288379214185
GREM1	2372.25026551177	-5.05154732704661	0.497822437960869	-6.12979065296063	8.79947814839284e-10	8.67457280420592e-08	NA	NA	NA	NA	NA	NA	NA	NA	NA	NA	NA	NA	0	0	0	NA	NA	NA	NA	NA	NA	NA
CTD-2008P7.9	41.0686393734183	7.51367465315312	0.900953007016018	6.11982490786569	9.36782348368351e-10	9.20396489900236e-08	41.0686393734183	5.38054222363962	1.0228049867372	3.30516791321454	0.00094919514727507	0.0385823489030206	NA	NA	NA	NA	NA	NA	1	0	0	0	NA	NA	NA	NA	NA	NA
GPR22	55.5074487432256	6.05005083927055	0.661984228011651	6.1180473308788	9.4728933951662e-10	9.27617297565991e-08	NA	NA	NA	NA	NA	NA	NA	NA	NA	NA	NA	NA	0	0	0	NA	NA	NA	NA	NA	NA	NA
AC104655.3	14.695922995517	6.78875764351555	0.782875089792881	6.11688595786395	9.54216017961702e-10	9.3129581261332e-08	14.695922995517	6.85319090765167	0.935932507021755	5.18540692971023	2.15543707844351e-07	1.98657362128057e-05	NA	NA	NA	NA	NA	NA	1	0	0	0	NA	NA	NA	NA	NA	NA
DPP4	2095.31959771285	-4.93543858246345	0.480105080288019	-6.11415855192046	9.70677619590601e-10	9.44225047374605e-08	NA	NA	NA	NA	NA	NA	2095.31959771285	7.32164108382919	0.590920644915698	9.00567805443384	2.14337182778995e-19	2.47547198270723e-16	0	1	0	11	cg17714581;cg09316885;cg24827032;cg01907512;cg10112391;cg20053454;cg10507402;cg09601770;cg25912827;cg21565914;cg14779065	0.157310500887839;-0.196764167114414;-0.336562504532825;-0.0165610272800441;-0.187648386090662;-0.0695314414343397;-0.114185088523035;-0.0614928325595086;0.0325950571210562;0.289720550849289;0.664483236088935	0.374266312226911;0.264698520094117;0.051621409838306;0.925934721152959;0.287909752636939;0.695987207713722;0.520216258681327;0.729735638956755;0.854798355590192;0.0965087062172015;1.8215716701159e-05	0.686154905749337;0.633401455801266;0.283917754110683;0.925934721152959;0.633401455801266;0.891899114280478;0.817482692213514;0.891899114280478;0.925934721152959;0.353865256129739;0.000200372883712749	0.0247465936895829;0.0387161374602288;0.113274319457408;0.00027426762457038;0.0352119168024301;0.00483462134793702;0.0130382344410134;0.00378136845619174;0.00106243774872495;0.0839379975844155;0.441537971043224	0.0597683021869273;0.490885930863067;0.561450014230773;0.0168735136773457;0.05243192774729;0.0122140059434411;0.00403478634798286;0.0257671721970679;0.00321656287460191;0.248006464549622;0.666699772485539
LRRTM3	1003.85972065001	5.62235930908174	0.593005283106813	6.10847729737556	1.0058616415477e-09	9.71501063676148e-08	NA	NA	NA	NA	NA	NA	NA	NA	NA	NA	NA	NA	0	0	0	NA	NA	NA	NA	NA	NA	NA
AC011891.5	56.4736357585324	5.68210074685883	0.602828807093372	6.10803714675253	1.00863881411044e-09	9.71501063676148e-08	56.4736357585324	5.69342793937751	0.728237310166315	5.0717367646736	3.942014201485e-07	3.41479672836289e-05	NA	NA	NA	NA	NA	NA	1	0	0	0	NA	NA	NA	NA	NA	NA
RP11-542G1.1	5.89678383942515	14.1333537073357	1.98623443157603	6.10872186809701	1.00432172321995e-09	9.71501063676148e-08	5.89678383942515	25.6611330176246	2.33890065846598	10.1163480081891	4.67536045918477e-24	3.29405118574341e-21	5.89678383942515	11.5277793102888	2.46517238455085	3.86495458492035	0.000111109871701213	0.0107076491884134	1	1	1	0	NA	NA	NA	NA	NA	NA
RP1-240K6.3	28.1075393130668	-3.74619314485625	0.286206734253695	-6.10116023094136	1.05301281079901e-09	1.01092671055041e-07	NA	NA	NA	NA	NA	NA	NA	NA	NA	NA	NA	NA	0	0	0	NA	NA	NA	NA	NA	NA	NA
DLGAP2	95.4454398543605	5.22911817476527	0.531213445673219	6.0787583617597	1.21116712587462e-09	1.15897252953807e-07	95.4454398543605	6.05451404170085	0.64044666182262	6.33075989523043	2.43956721905383e-10	3.51574903091371e-08	NA	NA	NA	NA	NA	NA	1	0	0	7	cg11691504;cg21851391;cg18427696;cg19404723;cg20705812;cg12618806;cg11217367	0.2025806858531;0.56802218923807;0.401641273784719;0.442831048610095;0.616542376785217;0.599566257993489;0.289371976365859	0.250548867646334;0.000458039186506348;0.018549495772691;0.00872311830701792;0.000103276160057214;0.000178729284030156;0.096928474221562	0.250548867646334;0.00106875810184815;0.0259692940817674;0.0152654570372814;0.000625552494105547;0.000625552494105547;0.113083219925156	0.0410389342807125;0.32264920746681;0.161315712807412;0.196099337613117;0.380124502371964;0.359479697724315;0.0837361407058833	0.231279369167478;0.396914857498663;0.218523425483959;0.219184213186154;0.280396809782146;0.352010908779315;0.156465030893807
IL23R	18.2226456293218	-4.53563951525892	0.418165915671694	-6.06371638679818	1.33011620855571e-09	1.26866311229679e-07	NA	NA	NA	NA	NA	NA	NA	NA	NA	NA	NA	NA	0	0	0	NA	NA	NA	NA	NA	NA	NA
GLDC	195.302527513024	-4.52240261780793	0.416189755796219	-6.06070327940264	1.35527647146718e-09	1.28847756965344e-07	195.302527513024	-3.65672524827973	0.486425425924176	-3.40591827643891	0.000659419151540632	0.0280704321304738	NA	NA	NA	NA	NA	NA	1	0	0	2	cg05986446;cg05182555	0.286731923852099;-0.31120528309136	0.100153007275352;0.073207807057479	0.100153007275352;0.100153007275352	0.0822151961559261;0.0968487282239734	0.308156707936768;0.0192522003957198
CTD-2532D12.4	22.3997414589417	5.81047381844166	0.628963022510772	6.05834314906232	1.37530762681069e-09	1.30330361783283e-07	22.3997414589417	8.00704236033546	0.816458168667224	7.35744045545075	1.87469984463596e-13	4.06766956511132e-11	NA	NA	NA	NA	NA	NA	1	0	0	0	NA	NA	NA	NA	NA	NA
DFNA5	1398.03915693687	4.93572116316555	0.485234571682881	6.05010717390547	1.44749505238575e-09	1.36730103388862e-07	1398.03915693687	4.80724537964866	0.568089506708792	4.94155471364424	7.75020602674692e-07	6.38234498903925e-05	NA	NA	NA	NA	NA	NA	1	0	0	0	NA	NA	NA	NA	NA	NA
LRRC4C	236.171386468914	4.51000472740333	0.415541312142891	6.04032536370348	1.5380376906424e-09	1.44817093711544e-07	NA	NA	NA	NA	NA	NA	236.171386468914	-5.52089861681612	0.508781962001006	-6.92025048012443	4.50845765891342e-12	1.73567032329769e-09	0	1	0	15	cg09147985;cg09267745;cg17118852;cg19849428;cg23850899;cg03673292;cg26192662;cg08545854;cg09892781;cg03681834;cg15681577;cg08072402;cg24638253;cg11382417;cg07895523	0.0181793337506524;0.135873211225808;-0.210973047205422;-0.0316921702717535;-0.306467404643632;0.258434850003949;0.42007958951593;0.416633422666999;0.464146304976465;0.453602705828852;0.362604968164225;0.403232018391493;0.290464132986203;0.193941084231571;0.332135826210707	0.918720055826654;0.443557641158375;0.231034608089002;0.858779622744466;0.0779254653117857;0.140008737536036;0.0133803727306461;0.0142416277759808;0.00568984328839689;0.00705236913826698;0.0350680425149212;0.0180462982655732;0.0956178819984866;0.271751479413892;0.0549708359859101	0.918720055826654;0.511797278259663;0.315047192848639;0.918720055826654;0.146110247459598;0.210013106304054;0.0534061041599281;0.0534061041599281;0.0528927685370023;0.0528927685370023;0.0876701062873029;0.0541388947967196;0.159363136664144;0.339689349267365;0.117794648541236	0.000330488175617609;0.0184615295288129;0.0445096266471411;0.00100439365653382;0.0939222701090038;0.0667885716965637;0.176466861527872;0.173583408883219;0.215431792423305;0.205755414735256;0.131482362937379;0.162596060656077;0.0843694125514269;0.0376131441529172;0.110314207052669	0.215363564792865;0.00304560250736222;0.010335611939995;0.0111070613683888;0.0208307164717546;0.255514308382925;0.174954936185584;0.475299413124994;0.104407348888422;0.0464177594893743;0.0701150318152287;0.0533387794985573;0.0410891657192543;0.0279276260376843;0.0215083218153804
CRYGD	23.3061496868763	-8.10519952643635	1.01083036103189	-6.03978645853491	1.54318318549443e-09	1.44837356039201e-07	NA	NA	NA	NA	NA	NA	NA	NA	NA	NA	NA	NA	0	0	0	NA	NA	NA	NA	NA	NA	NA
GLRA2	39.2475113364142	6.82908144747733	0.803762644370745	6.00809390844228	1.87717108700506e-09	1.75623105168623e-07	39.2475113364142	5.56662971126463	0.919570066311151	3.87858396214672	0.000105066264154066	0.00550599323141267	NA	NA	NA	NA	NA	NA	1	0	0	2	cg27146951;cg03037266	0.0407810837783489;-0.159951283720967	0.818874216188192;0.366197134578159	0.818874216188192;0.732394269156318	0.00166309679413672;0.0255844131639852	0.0192693348469147;0.0212156360597328
RP13-143G15.4	35.4900804475354	5.87583288358055	0.645837327269424	6.00125251348884	1.95801209129204e-09	1.82604829225036e-07	NA	NA	NA	NA	NA	NA	35.4900804475354	-6.60170755954748	0.774800839748947	-5.93921343843475	2.86392804743787e-09	7.46893957816652e-07	0	1	0	0	NA	NA	NA	NA	NA	NA
ELAVL2	211.289705979902	4.69518141420264	0.449400680118538	5.99727933987937	2.00650738922746e-09	1.86535340421947e-07	NA	NA	NA	NA	NA	NA	211.289705979902	-4.50733621176229	0.550694703809115	-4.55304217458282	5.28756677165404e-06	0.000685061896187728	0	1	0	4	cg17840509;cg11994863;cg13932029;cg07623294	-0.0433684419253188;0.412919109833263;0.280129215036021;0.104572156175226	0.807590993328618;0.0152215467786382;0.108573584571835;0.556152994419511	0.807590993328618;0.0608861871145527;0.217147169143669;0.741537325892681	0.00188082175502976;0.170502191265495;0.0784723771166972;0.010935335847136	0.0243459009473431;0.180741560909688;0.245760245586805;0.0145404769094603
RP11-595B24.2	10.791412716621	-6.05163739537368	0.6788030909371	-5.96879632616333	2.39010244432683e-09	2.21495392766528e-07	10.791412716621	-5.71383443459353	0.773241089644325	-4.80294501201665	1.5634883284287e-06	0.000120609239544603	NA	NA	NA	NA	NA	NA	1	0	0	0	NA	NA	NA	NA	NA	NA
RP11-685A21.1	25.8142061514832	5.93420800953908	0.660184612806001	5.95925432557025	2.53391485602714e-09	2.34084329325501e-07	25.8142061514832	5.1053150025365	0.77847377960833	3.98897828530444	6.63584951578005e-05	0.00364626705195505	NA	NA	NA	NA	NA	NA	1	0	0	0	NA	NA	NA	NA	NA	NA
CLNK	140.901438463979	4.87610689820591	0.483159609229104	5.95270557237768	2.63745528848969e-09	2.42885655203642e-07	140.901438463979	6.71893649749837	0.593257429439355	7.95428133442491	1.80174286295651e-15	5.10038013125323e-13	NA	NA	NA	NA	NA	NA	1	0	0	7	cg10793507;cg03849286;cg01499531;cg25821965;cg03485217;cg06837308;cg02316792	-0.0299386041105193;0.363198735844938;0.258191542769891;0.349891315331504;0.310453728403319;0.279503620473298;0.512919432240947	0.866521642130797;0.0347482974783154;0.140395475921937;0.0425079271957056;0.0739409306600331;0.109398252997024;0.00192307313218041	0.866521642130797;0.0991851634566463;0.163794721908926;0.0991851634566463;0.129396628655058;0.153157554195834;0.0134615119252629	0.000896320016086382;0.131913321719361;0.0666628727578964;0.12242393254441;0.0963815174795224;0.078122273857681;0.263086343970375	0.0251848716495151;0.220598715734295;0.527378816286826;0.0444923207304834;0.0278179239633695;0.0272141785738187;0.437799614088645
RNF182	638.973256213011	4.64226487478685	0.444520902696331	5.94407340298208	2.7802500460004e-09	2.55235642504231e-07	NA	NA	NA	NA	NA	NA	NA	NA	NA	NA	NA	NA	0	0	0	NA	NA	NA	NA	NA	NA	NA
CNTN1	3255.84572332754	5.41667020543715	0.575478623530724	5.93709317033344	2.90119813684421e-09	2.6550933852359e-07	NA	NA	NA	NA	NA	NA	3255.84572332754	-6.79762126418544	0.705397583343128	-6.80130096483719	1.03678567101144e-11	3.84495295222893e-09	0	1	0	13	cg24360230;cg15087347;cg14243778;cg27352992;cg11657203;cg27195326;cg26359940;cg01443755;cg04776357;cg10514886;cg11743675;cg21737434;cg18590421	-0.114533109767268;-0.348631481308947;-0.367760905656401;-0.0700168409992922;-0.132230537204974;-0.465854602539084;0.721214378283501;0.647199737282607;0.677572275270206;0.716834311041494;0.584517223842483;0.602932275021059;0.725483694470142	0.51893696333783;0.0433095661734385;0.0323698243801024;0.693966844248461;0.455985930829737;0.00549188787477825;1.4944446036418e-06;3.52419196952034e-05;1.07361753385664e-05;1.85129703176008e-06;0.000283405805386863;0.000160707879780941;1.20823828644886e-06	0.562181710282649;0.0563024360254701;0.0467564129934812;0.693966844248461;0.538892463707871;0.00892431779651466;8.02228713762703e-06;9.16289912075287e-05;3.48925698503408e-05;8.02228713762703e-06;0.000526325067147032;0.000348200406192039;8.02228713762703e-06	0.0131178332329611;0.12154390975967;0.135248083729216;0.00490235802352018;0.0174849149695159;0.217020510706848;0.520150179442856;0.418867499938675;0.459104188214844;0.513851429486333;0.341660384968523;0.36352732826207;0.526326590942046	0.0257476404466008;0.00533943308339326;0.0821069782125719;0.0152908888788132;0.0202404591418745;0.0744540005660719;0.451684386342205;0.519909410112461;0.531515573384866;0.580176630519104;0.594656897804126;0.178501979262611;0.282970532839873
ASB5	26.246346225335	6.2957415687826	0.723888103786676	5.93426186493669	2.95170402859561e-09	2.69292575304513e-07	26.246346225335	4.75765305845175	0.825590204569937	3.34022017604758	0.000837119937717088	0.0346486783620369	NA	NA	NA	NA	NA	NA	1	0	0	6	cg12182525;cg04563119;cg23390632;cg18342872;cg26417152;cg22464069	0.50075102439054;0.306967900253204;0.382531943837654;0.502968601543229;0.289476873956504;0.511264162343545	0.00255864047474061;0.0774162496653378;0.0255631386437901;0.00243077711184573;0.0968020062025521;0.00200047540222582	0.00511728094948122;0.0928994995984053;0.0383447079656851;0.00511728094948122;0.0968020062025521;0.00511728094948122	0.250751588428176;0.0942292917858609;0.146330688056214;0.252977414138351;0.0837968605556297;0.261391043696847	0.241472180392554;0.0254996907932132;0.0637000413284148;0.0945577660650059;0.0330330546436887;0.175494128090987
RP3-410B11.1	25.9549823648621	7.41677272936148	0.913291008121274	5.93104791484184	3.01007349518328e-09	2.73767582253868e-07	NA	NA	NA	NA	NA	NA	NA	NA	NA	NA	NA	NA	0	0	0	NA	NA	NA	NA	NA	NA	NA
ST8SIA5	169.17011981928	5.13937771032066	0.529550854572228	5.92837814010639	3.05941326450535e-09	2.77396245282017e-07	NA	NA	NA	NA	NA	NA	NA	NA	NA	NA	NA	NA	0	0	0	NA	NA	NA	NA	NA	NA	NA
MME	1177.13059126166	5.35736545517813	0.566816204308084	5.92319949511056	3.15737426917072e-09	2.85397488939779e-07	1177.13059126166	4.22907063607046	0.663015059545283	3.36202112452654	0.000773742040734981	0.032406197359977	NA	NA	NA	NA	NA	NA	1	0	0	13	cg08019718;cg18442961;cg20105647;cg24033859;cg07159486;cg23273897;cg07862554;cg10094892;cg03740997;cg21496658;cg22001630;cg22471230;cg05962239	0.636716250048908;0.560919678414609;0.31499886435157;0.321044752762003;0.540323026095795;0.421610248076688;-0.00806256487876014;-0.101079238587816;-0.210832845056581;0.112115483687463;0.00680194590698048;0.228526536707936;0.122695110521107	5.15708046296246e-05;0.000558915703367364;0.0695932910529857;0.0641227973652994;0.000971370327220578;0.0130121318398915;0.963904359038539;0.569490108605382;0.231351910751586;0.527855779078236;0.969545225231024;0.193612374765403;0.489384541013257	0.00067042046018512;0.00363295207188786;0.150785463948136;0.150785463948136;0.00420927141795584;0.0422894284796475;0.969545225231024;0.673033764715452;0.375946854971327;0.673033764715452;0.969545225231024;0.359565838850034;0.673033764715452	0.405407583076344;0.314630885632748;0.0992242845427789;0.103069733276015;0.291948972529317;0.177755201283286;6.50049524242161e-05;0.0102170124734927;0.0444504885546521;0.0125698816824739;4.62664681214904e-05;0.0522243779797236;0.0150540901457867	0.635723385013161;0.484922369241084;0.0157611076421883;0.379553783856717;0.285943071638563;0.278151339133711;0.108932892088214;0.00709881489584449;0.0106490254347848;0.00499273662884257;0.00555342090745349;0.0277853434430963;0.0161768327249037
FLJ30594	113.088230498462	6.06896240804001	0.687710292840937	5.91668097801923	3.28502979962079e-09	2.96025522771349e-07	NA	NA	NA	NA	NA	NA	113.088230498462	-6.22631027794998	0.835702642283041	-5.05719386791	4.25470652321265e-07	7.16348087191288e-05	0	1	0	0	NA	NA	NA	NA	NA	NA
ELF5	131.151842349227	6.49837446326793	0.760860108199055	5.91222277892255	3.37521605249657e-09	3.03222391358385e-07	131.151842349227	5.24730703944064	0.884569229974845	3.6710603640746	0.000241546278900679	0.0116209784105403	NA	NA	NA	NA	NA	NA	1	0	0	13	cg10449409;cg00690596;cg13747097;cg11870100;cg19656820;cg12728032;cg23311800;cg26129339;cg21017775;cg11343506;cg22731981;cg24665511;cg02869156	-0.15019480341694;-0.0501450146984217;-0.067648709041098;-0.123323167112005;-0.781795930059667;-0.639602831345877;-0.759278427339145;-0.619278262088868;-0.867405587445556;-0.769883447316959;-0.669600054538901;-0.562515411057758;0.188975973185921	0.39652407859535;0.77822450763865;0.703842992143199;0.487146867590566;4.79308998133214e-08;4.65038682829523e-05;1.9329263699218e-07;9.42578750299008e-05;3.19050947248409e-11;1.02195646860083e-07;1.48605268526453e-05;0.00053468000820939;0.284450522991246	0.515481302173955;0.77822450763865;0.762496574821799;0.575719025334305;3.11550848786589e-07;0.00010075838127973;6.28201070224586e-07;0.000175050339341244;4.14766231422932e-10;4.42847803060359e-07;3.86373698168778e-05;0.000868855013340258;0.410872977654022	0.0225584789734534;0.00251452249910481;0.00457634783492711;0.0152086035465356;0.61120487625786;0.409091781865663;0.576503730222605;0.383505565895809;0.75239245313177;0.592720522452644;0.448364233038499;0.316423587677479;0.0357119184415658	0.0575654008163482;0.0130592328942208;0.205559198643116;0.272328637125443;0.112072361895334;0.236851743601517;0.203659195205181;0.229087245704665;0.0388545776431256;0.131494625108939;0.287227824718458;0.0200735986000504;0.0370185970210439
AC067961.1	6.2318263488002	5.27209675203647	0.55517337663395	5.8938286484042	3.77348475455511e-09	3.37968480593188e-07	NA	NA	NA	NA	NA	NA	NA	NA	NA	NA	NA	NA	0	0	0	NA	NA	NA	NA	NA	NA	NA
EPHA4	1429.46846735871	4.38523868395634	0.405250644223949	5.88583563765592	3.96047759554367e-09	3.53638146882329e-07	NA	NA	NA	NA	NA	NA	NA	NA	NA	NA	NA	NA	0	0	0	NA	NA	NA	NA	NA	NA	NA
RP11-278L15.6	53.2854162560689	-5.7601134178973	0.63924723596624	-5.88209569997403	4.05103980675673e-09	3.60628473948765e-07	53.2854162560689	-6.62728823902161	0.734243056079066	-6.30212053176479	2.93600697593205e-10	4.19306762035701e-08	NA	NA	NA	NA	NA	NA	1	0	0	0	NA	NA	NA	NA	NA	NA
ETV4	1362.26160609446	-3.7388574582154	0.296656565518727	-5.86151685257622	4.58657916505671e-09	4.07069293449761e-07	NA	NA	NA	NA	NA	NA	NA	NA	NA	NA	NA	NA	0	0	0	NA	NA	NA	NA	NA	NA	NA
GPR12	118.354130026076	6.41208857950575	0.75303958030235	5.85903941162598	4.6555221095448e-09	4.11943593409933e-07	118.354130026076	7.19199211642605	0.899897898798795	5.76953465871678	7.94907289362045e-09	9.51039079593345e-07	NA	NA	NA	NA	NA	NA	1	0	0	9	cg18424863;cg15726245;cg17565078;cg27079232;cg15905579;cg00590851;cg03819900;cg03192775;cg07811470	0.110648441205126;0.275699221360951;-0.122316542312732;-0.13052526941209;0.318333093113665;-0.219137417156241;-0.118756209246434;-0.0942856819964754;0.00049924988122672	0.533303835880095;0.11451512055491;0.490735864895366;0.461867496248751;0.0665330040482909;0.21306305106046;0.503537540400909;0.595837842292445;0.997764163171287	0.670317572579001;0.515318042497094;0.670317572579001;0.670317572579001;0.515318042497094;0.639189153181379;0.670317572579001;0.670317572579001;0.997764163171287	0.0122430775411246;0.076010060659035;0.0149613365233424;0.0170368459550987;0.101335958171313;0.0480212075979084;0.0141030372345828;0.00888978982954048;2.49250443904995e-07	0.0152922712747467;0.200454635050677;0.00455167000267166;0.00447897289062023;0.0423522646395779;0.0137653651381902;0.0269016711538775;0.00429268616923885;0.0103018049497671
SLITRK1	1225.13686425475	5.712563543334	0.634150552628342	5.85438824888926	4.78769003753385e-09	4.2236627697487e-07	1225.13686425475	-6.02642360793708	0.704399276596071	-5.71610979982023	1.08990328354076e-08	1.2893799852485e-06	1225.13686425475	-11.7389871512711	0.770980007071081	-12.6319581077972	1.40732045792893e-36	8.12687355298014e-33	1	1	1	13	cg25188032;cg02365360;cg26799881;cg22057720;cg10236414;cg07104706;cg19696317;cg18215217;cg01729717;cg08954631;cg17528432;cg08697689;cg25940241	-0.495699995981128;-0.204403570334288;-0.155349203649331;-0.374812261949749;-0.283837480816443;-0.327349136851953;-0.116838105976363;-0.139675448209081;-0.135505518180166;-0.613740422178203;-0.465489090312733;-0.56585935152235;-0.202188770151437	0.00287192637947402;0.246219922205197;0.380326439646391;0.028956178204952;0.103781124068478;0.0587843926159656;0.510503247993163;0.430784009547035;0.444803730823579;0.000113307754277885;0.00553373804807935;0.000486892167841758;0.2514861469807	0.0124450143110541;0.363257767861011;0.48187070839221;0.0752860633328752;0.192736373270031;0.127366184001259;0.510503247993163;0.48187070839221;0.48187070839221;0.00147300080561251;0.0179846486562579;0.00316479909097142;0.363257767861011	0.245718486015691;0.0417808195654043;0.0241333750744814;0.140484231707888;0.0805637155162244;0.107157457397719;0.0136511430081438;0.0195092308324078;0.0183617454572754;0.376677305815479;0.216680093200176;0.320196805705294;0.0408802987753505	0.428619673799573;0.0175485881091576;0.00742701657583046;0.0402424746496346;0.0367521553553751;0.0674788414158972;0.00476082355743222;0.0119761170936581;0.0074901129445641;0.528913091619059;0.230638165513249;0.49920385956308;0.247205725493227
AP004550.1	9.67136382762545	-6.51005252673561	0.770464300589831	-5.8536813753511	4.80809360754448e-09	4.2289630511627e-07	9.67136382762545	-5.26267695790014	0.884319534452478	-3.6894774239271	0.000224715167557633	0.0109272920052374	NA	NA	NA	NA	NA	NA	1	0	0	0	NA	NA	NA	NA	NA	NA
LRRTM2	237.529931188879	4.24282638888814	0.383761161157703	5.84432875417134	5.08614947149968e-09	4.46017352311182e-07	237.529931188879	3.56550749576003	0.449000614047272	3.4866488970886	0.000489113025418549	0.021508083870867	NA	NA	NA	NA	NA	NA	1	0	0	5	cg16822914;cg06605984;cg06606949;cg01156295;cg18712348	-0.626744457716555;-0.489939938902571;-0.383489127212948;-0.509777242034788;-0.639500709944753	7.31328180463677e-05;0.00326937688065233;0.0251662500688386;0.00207231103488904;4.66751693556512e-05	0.000182832045115919;0.00408672110081542;0.0251662500688386;0.00345385172481506;0.000182832045115919	0.392808615278419;0.240041143731855;0.147063910690548;0.259872836496595;0.408961158019844	0.595677833696332;0.459537373666373;0.441376494505549;0.505282876288165;0.049800012469119
ATP5F1P5	86.1116153538318	4.42608874077024	0.416675012766163	5.82249634952734	5.79750665338692e-09	5.06884979037344e-07	NA	NA	NA	NA	NA	NA	NA	NA	NA	NA	NA	NA	0	0	0	NA	NA	NA	NA	NA	NA	NA
AFM	38.1054385539551	-7.32806538536365	0.918046003271346	-5.80370195652258	6.48665376243641e-09	5.65455274715413e-07	38.1054385539551	-9.47995881837047	1.05538510553999	-7.08742124472501	1.36634009840575e-12	2.65765722821805e-10	NA	NA	NA	NA	NA	NA	1	0	0	1	cg25478717	-0.245115	0.162348	0.162348	0.0600816	0.152831
CPXM2	4513.16798901293	4.94023297195161	0.506945207308615	5.79990288804855	6.63533346578734e-09	5.76704707764599e-07	4513.16798901293	5.15886170221664	0.593420922048303	5.32313840791667	1.01992081209209e-07	1.02330978947404e-05	NA	NA	NA	NA	NA	NA	1	0	0	12	cg06557421;cg16197717;cg12164321;cg14676407;cg27003782;cg13702196;cg09308738;cg17784897;cg23468893;cg02888699;cg12964174;cg24011307	0.0632275582308632;0.316261243660518;0.460153102528109;0.40040079601936;0.438287495490751;-0.0338512008547254;0.147211730966842;0.161357602597653;0.127916185601667;0.303140774755392;0.235601260421502;0.206039545384844	0.722407909797972;0.0684219448132494;0.00617660396871175;0.0189499560198969;0.0095227248401812;0.849265278116839;0.40607657778363;0.361942500548039;0.470943874710836;0.0813763249839193;0.179801411726459;0.242377595824336	0.788081356143242;0.195303179961406;0.0571363490410872;0.0757998240795877;0.0571363490410872;0.849265278116839;0.541435437044839;0.541435437044839;0.565132649653003;0.195303179961406;0.359602823452918;0.415504449984576	0.0039977241198372;0.100021174241698;0.211740877766244;0.160320797452937;0.192095928703555;0.00114590379930696;0.0216712937342538;0.0260362759160623;0.0163625505388802;0.0918943293192993;0.0555079539122004;0.0424522942623933	0.411240214026042;0.43359035523377;0.240881264999099;0.47226372896736;0.371148673824756;0.38072931226547;0.213361693405819;0.357081664594447;0.231314792416196;0.175128906200169;0.132866420989728;0.0809485102462294
GRM3	562.014403009664	5.27213868905631	0.564581932735453	5.79568438048041	6.80431248547943e-09	5.89646866920145e-07	562.014403009664	6.09105411760725	0.66643647691227	6.1387007754466	8.31991120894462e-10	1.11772366474402e-07	NA	NA	NA	NA	NA	NA	1	0	0	9	cg17517849;cg04946588;cg25225238;cg01449218;cg01511379;cg22363670;cg24098927;cg20738755;cg15331781	0.555030052123153;0.606196572044756;-0.148495741647786;-0.00650281407524385;0.418369566809839;0.094141078144884;-0.089707987024643;0.131007498681682;0.0500682707132748	0.000657009218568244;0.000144802511510397;0.40194894155427;0.970883967457343;0.0138020929414292;0.596404370268377;0.613884298265914;0.460200182941331;0.778555479342819	0.0029565414835571;0.00130322260359357;0.789279812056175;0.970883967457343;0.0414062788242875;0.789279812056175;0.789279812056175;0.789279812056175;0.875874914260671	0.30805835875983;0.367474283958813;0.022050985287526;4.22865908971886e-05;0.175033094432652;0.00886254259428122;0.00804752293601353;0.0171629647108309;0.00250683173221777	0.492844292729407;0.360475980085866;0.0129911486547086;0.00705854735744976;0.00608852102633833;0.0057509543947817;0.00825146789341708;0.00674904966560032;0.205598777287748
RP3-470B24.5	15.1918897320768	8.34718629252382	1.09940656030384	5.77328398947309	7.77412503573997e-09	6.71707268161568e-07	15.1918897320768	6.78856765427337	1.29762885545864	3.69024442862044	0.000224038675756239	0.0109111308983895	NA	NA	NA	NA	NA	NA	1	0	0	0	NA	NA	NA	NA	NA	NA
NBL1	4626.36805930306	-4.01215113409988	0.348976116843671	-5.76587060541239	8.12373716856791e-09	6.99856383580702e-07	NA	NA	NA	NA	NA	NA	NA	NA	NA	NA	NA	NA	0	0	0	NA	NA	NA	NA	NA	NA	NA
GABRG3	218.465379497772	-6.64048644109641	0.805550952958563	-5.76063677170662	8.37971958231976e-09	7.19798310438034e-07	NA	NA	NA	NA	NA	NA	218.465379497772	8.56565028638006	1.00565324714231	6.52874169604403	6.63245178422329e-11	2.1621257941424e-08	0	1	0	10	cg08460080;cg08920810;cg20362634;cg16384136;cg27553667;cg12919520;cg08445263;cg00745725;cg11651237;cg08267285	0.396208502464344;0.265024209484753;0.47763851391487;-0.0604816044404961;0.0855667774585089;-0.290208004161409;0.25403458933198;0.23258527932385;0.0873407562888278;0.17003934232165	0.0203569743412629;0.129829408519498;0.00428066989535627;0.734018126936751;0.630404550145254;0.0959240182396032;0.147124351312183;0.185601206055668;0.62330556169892;0.336335446779149	0.101784871706315;0.294248702624367;0.0428066989535627;0.734018126936751;0.700449500161394;0.294248702624367;0.294248702624367;0.309335343426113;0.700449500161394;0.480479209684498	0.156981177425038;0.0702378316130179;0.228138549974805;0.00365802447569664;0.00732167340463401;0.0842206856793481;0.0645335725770677;0.0540959121581533;0.00762840770910443;0.0289133779371792	0.246915880462288;0.0577859178472779;0.134362843004144;0.0545645106189;0.00418701983607747;0.00338967861710271;0.00290112427049831;0.0154877287588502;0.00738382130166827;0.192694166120085
GRB14	395.329484014908	-4.09293825729346	0.363879029858337	-5.75174188550593	8.8328586850864e-09	7.56509882191788e-07	395.329484014908	-4.6560544393075	0.424857374089697	-6.25163784669712	4.06170375303026e-10	5.69806714556745e-08	NA	NA	NA	NA	NA	NA	1	0	0	7	cg27150201;cg23178364;cg25175534;cg09692771;cg24110611;cg02059637;cg10508783	0.6469251758508;0.660355510865799;0.365213300686748;-0.479271628499615;-0.110303054816467;-0.564261350874044;0.264255812491283	3.56015716735367e-05;2.14068820596371e-05;0.0336810678570583;0.00413253719564202;0.534590398486517;0.000509234354146427;0.130987418836097	0.000124605500857378;0.000124605500857378;0.0471534949998816;0.00723194009237354;0.534590398486517;0.00118821349300833;0.15281865530878	0.418512183149589;0.436069400730831;0.133380754998509;0.229701293884673;0.0121667639018446;0.318390872090202;0.069831134435428	0.237250301730981;0.193284510255403;0.0168970322454601;0.0261565881375607;0.0336785282784786;0.0275051777415237;0.141935753592713
HMGCLL1	257.209718194197	5.20194030572055	0.558881641816691	5.72919213326165	1.00910049559363e-08	8.61754222646923e-07	NA	NA	NA	NA	NA	NA	NA	NA	NA	NA	NA	NA	0	0	0	NA	NA	NA	NA	NA	NA	NA
SERTM1	205.83793027432	6.84465705375183	0.846260226678896	5.72478405698497	1.03565387943211e-08	8.81866783074699e-07	NA	NA	NA	NA	NA	NA	NA	NA	NA	NA	NA	NA	0	0	0	NA	NA	NA	NA	NA	NA	NA
SSUH2	756.152386632921	-4.44773928905594	0.42771699798081	-5.72280105913809	1.04781937527506e-08	8.89647103683683e-07	756.152386632921	-6.56172806682597	0.500395539934228	-9.11624445618673	7.77727020547769e-20	3.68027390842791e-17	NA	NA	NA	NA	NA	NA	1	0	0	14	cg02691506;cg02014791;cg10658515;cg06782614;cg11842783;cg12474638;cg01104466;cg15770125;cg02100848;cg08862269;cg02622189;cg00320513;cg08872064;cg13260089	0.227502908758737;0.035610260256787;0.28154523470313;0.237297082888861;0.254615099553281;0.282156552284342;-0.804369062718839;-0.728601670834048;-0.743315659007097;0.473991391490282;0.147953753878499;0.107604161528414;-0.078413088654506;0.0739040846600943	0.195670415685625;0.841528877158261;0.106724270297221;0.176597227645204;0.146170834840965;0.105933278647874;9.95403844725508e-09;1.03191775081296e-06;4.7575504512784e-07;0.00462811659077758;0.40368830730467;0.544694812852815;0.659357312683648;0.67786275784275	0.304376202177638;0.841528877158261;0.249023297360182;0.304376202177638;0.29234166968193;0.249023297360182;1.39356538261571e-07;4.81561617046048e-06;3.33028531589488e-06;0.0161984080677215;0.565163630226538;0.693247943630856;0.730006046907577;0.730006046907577	0.0517575734936855;0.00126809063555603;0.0792677191840405;0.0563099055475625;0.0648288489205262;0.0796123199969854;0.647009589059183;0.530860394742167;0.552518168925155;0.224667839206893;0.0218903132867391;0.011578655578233;0.00614861247233943;0.00546181372944636	0.0863842115203131;0.0376363826325751;0.16333962012049;0.116867517130444;0.035349532284226;0.0320779642540409;0.326895593824866;0.196655824758363;0.261515170755543;0.0860479692246953;0.0183941899705692;0.119599239615097;0.0617885152371029;0.15095088600615
AC012501.3	11.2269357586424	5.92612005743227	0.686250518709568	5.7211177993934	1.05825489683513e-08	8.95917985715432e-07	11.2269357586424	6.08096416081514	0.833489811682379	4.89623760676547	9.76889384814489e-07	7.86098425013791e-05	NA	NA	NA	NA	NA	NA	1	0	0	0	NA	NA	NA	NA	NA	NA
IGSF11	32.4186177778554	4.95294468971687	0.517707651396739	5.70388457993625	1.17107389538402e-08	9.88581546686675e-07	NA	NA	NA	NA	NA	NA	NA	NA	NA	NA	NA	NA	0	0	0	NA	NA	NA	NA	NA	NA	NA
TMEM132B	259.177046843128	4.03308466616319	0.357264089019424	5.69070535956571	1.26515652575919e-08	1.06494278674005e-06	259.177046843128	4.83827302306842	0.42237924721859	6.71972650588005	1.82065962962503e-11	3.1891720197382e-09	NA	NA	NA	NA	NA	NA	1	0	0	8	cg01374569;cg10520543;cg20624941;cg06826870;cg10319331;cg24186190;cg26716753;cg06421948	0.606923719691687;0.481969578821097;0.502606874578443;0.527104335485349;0.608856202066154;0.47241740052654;0.516159970377103;0.651896221597351	0.000141457617816424;0.00389750774215011;0.00245124610422535;0.0013600668022458;0.000132901986701692;0.00478541140448221;0.00177908525059271;2.95769080573578e-05	0.000377220314177131;0.00445429456245727;0.00326832813896713;0.0027201336044916;0.000377220314177131;0.00478541140448221;0.00284653640094834;0.000236615264458862	0.368356401524393;0.232294674908986;0.252613670373511;0.277838980487451;0.370705874794421;0.223178200320253;0.266421115019693;0.424968683732902	0.236693587427501;0.435738665073603;0.416398270003017;0.318747881582817;0.143540460770011;0.327546928689166;0.288737714056941;0.364203727419556
MAP3K15	102.515828668015	4.8477248784131	0.501105654003676	5.68288315180776	1.32442761612499e-08	1.11164885939726e-06	NA	NA	NA	NA	NA	NA	102.515828668015	-4.96293003296767	0.61164087157366	-4.84423159188904	1.27102610258593e-06	0.000190291437573448	0	1	0	1	cg10259013	0.128409	0.469221	0.469221	0.016489	0.39413
SCUBE3	418.526523901478	4.09875290608281	0.370359052669979	5.66680601149765	1.45483891795784e-08	1.21762971204694e-06	418.526523901478	3.61911101164069	0.433737124794129	3.73293158248604	0.000189264017199034	0.00934675337273421	NA	NA	NA	NA	NA	NA	1	0	0	7	cg03052606;cg27426442;cg13364903;cg27169278;cg22777309;cg00347904;cg08799655	-0.34785473126232;-0.0809044206781502;0.387840366370502;-0.107724962205212;-0.110919140951782;0.00667878629767451;-0.419241794313563	0.0438098456186426;0.649216273867804;0.0234254988382238;0.54424062232657;0.532296523748545;0.970096407194673;0.0135856122690651	0.102222973110166;0.757418986179105;0.0819892459337833;0.757418986179105;0.757418986179105;0.970096407194673;0.0819892459337833	0.121002914061579;0.00654552528526708;0.150420149786405;0.0116046674821143;0.0123030558294813;4.46061864100042e-05;0.175763682099255	0.0124428237129873;0.180365705025907;0.0029725416609199;0.00345828973422247;0.00729054433665274;0.521827731372153;0.0155818363464336
MC5R	100.863986311906	5.81790137808204	0.675571064265733	5.65136901212852	1.59174961625912e-08	1.32843262718307e-06	100.863986311906	-4.48758017728303	0.667405281433469	-3.72724077331264	0.000193587504629309	0.00953057738241031	100.863986311906	-10.3054815553651	0.795055617871725	-10.4464157835875	1.52167713671314e-25	3.23740815249238e-22	1	1	1	4	cg12853521;cg15913627;cg25590438;cg14219111	0.0779675755206653;0.380982639098527;0.422049863533786;0.435869882586675	0.661177153820732;0.0262164599294002;0.0129079614464839;0.00997297621424	0.661177153820732;0.034955279905867;0.0258159228929677;0.0258159228929677	0.00607894283257065;0.145147771294478;0.178126087308887;0.189982554546122	0.144710182275104;0.224999092978276;0.119489863732004;0.294902017814937
LA16c-329F2.1	18.7387989145512	7.38029700757474	0.952181593683136	5.65049465697315	1.59986779996544e-08	1.3314253926228e-06	18.7387989145512	6.59769316334429	1.12326486009357	4.09315142553405	4.2554961283906e-05	0.00245756839254324	NA	NA	NA	NA	NA	NA	1	0	0	0	NA	NA	NA	NA	NA	NA
LMO3	1271.92357559489	5.28819828389563	0.587839402930512	5.59370172789237	2.2227868861171e-08	1.84459916252717e-06	NA	NA	NA	NA	NA	NA	1271.92357559489	-6.0769702282855	0.720544537407194	-5.6581793582893	1.52987211398933e-08	3.57468326380292e-06	0	1	0	24	cg03826688;cg01181415;cg10143811;cg14632140;cg08217789;cg13572309;cg20576393;cg20060206;cg19704805;cg02325300;cg15500052;cg06794000;cg17736030;cg14905657;cg26575637;cg03829142;cg26044490;cg10800369;cg05163329;cg05355757;cg14096615;cg03163184;cg18720151;cg07431738	-0.243338773528755;-0.100853646897424;-0.0815923520967564;-0.182143245107832;-0.150707131395856;-0.103611268386232;0.0742468933142413;-0.315000574912045;0.114335869718092;-0.216557564035358;-0.127950192804667;-0.137129232623836;-0.111388508024231;-0.70403	0.16551135973121;0.570356462878367;0.646426805642888;0.302541301311408;0.394896585521997;0.559807474172251;0.676449145917745;0.069591693308779;0.51966181032467;0.218634708213908;0.47082497231545;0.439315414964757;0.530552119564658;3.38580726512963e-06;1.49086117457735e-05;0.00152511068896376;0.671789929441476;0.000280794515534118;0.0408451216590728;0.067181970570597;0.0382011249335584;0.003703184…	0.361115693959004;0.684427755454041;0.705859978348951;0.558537787036445;0.676965575180567;0.684427755454041;0.705859978348951;0.185577848823411;0.684427755454041;0.437269416427816;0.684427755454041;0.684427755454041;0.684427755454041;8.12593743631112e-05;0.000178903340949282;0.00915066413378255;0.705859978348951;0.00224635612427294;0.140040417116821;0.185577848823411;0.140040417116821;0.017775286…	0.0592137587024789;0.0101714580925103;0.00665731192068106;0.0331761617384118;0.0227126394535677;0.0107352949366038;0.00551260116681629;0.0992253621949188;0.0130726911041925;0.0468971785409284;0.0163712518387515;0.0188044264400022;0.0124073997198643;0.495667254191023;0.448256516359403;0.272986839463009;0.00568194127813892;0.342022390218063;0.1243033387228;0.100880018210115;0.127454633635889;0.2345…	0.151667579043233;0.235989612370952;0.419779405659408;0.131625591633515;0.0336205883121164;0.133525771689187;0.00904294760595845;0.0287161729782988;0.00243424297955937;0.00915813090294323;0.00402111366939444;0.00417387546639708;0.00846924646978773;0.127817178305808;0.0733364587909204;0.169804246126923;0.379588405626617;0.338678208962278;0.524203771398102;0.318313912780334;0.494667874565034;0.3278…
DLGAP1-AS2	74.3281792566591	3.74876633445086	0.312687824902171	5.59269084109043	2.23577190513444e-08	1.85014848611647e-06	NA	NA	NA	NA	NA	NA	NA	NA	NA	NA	NA	NA	0	0	0	NA	NA	NA	NA	NA	NA	NA
FAM131B	153.810228682324	4.40649394672845	0.43050240762755	5.58996629075867	2.27113697422595e-08	1.87413457561336e-06	NA	NA	NA	NA	NA	NA	NA	NA	NA	NA	NA	NA	0	0	0	NA	NA	NA	NA	NA	NA	NA
CHL1	605.026534058975	5.01250574409787	0.539986929486332	5.57884937504606	2.42114777367617e-08	1.99232655874748e-06	605.026534058975	5.30808266562782	0.633539233540814	5.22159085103402	1.77392563119524e-07	1.67435743733083e-05	NA	NA	NA	NA	NA	NA	1	0	0	14	cg07171710;cg00891836;cg02055799;cg25482786;cg08421685;cg07746943;cg12065366;cg17018976;cg21145524;cg09861201;cg04748834;cg10603275;cg11163933;cg04305691	-0.176587933384601;-0.449081503670691;0.344876265119841;-0.106684905105265;-0.208165671468641;-0.0545996353715263;-0.100875800072617;-0.293881857186168;0.0237268042591704;0.0463187586079331;0.163453680802035;0.226230714422573;0.0395726461675066;-0.2774890	0.31777490135836;0.00771692868224916;0.045771397916725;0.548156926076865;0.237444381222678;0.75908059306609;0.570271360138424;0.0916037865095408;0.894040319759436;0.794771422183938;0.3556561100392;0.198249423400825;0.82415650582848;0.112085893065257	0.622398192568601;0.108037001551488;0.320399785417075;0.798379904193793;0.554036889519583;0.887553160122979;0.798379904193793;0.392300625728401;0.894040319759436;0.887553160122979;0.622398192568601;0.554036889519583;0.887553160122979;0.392300625728401	0.0311832982170442;0.201674196939129;0.118939638243011;0.0113816689773194;0.0433329467779903;0.00298112018270362;0.0101759270402906;0.0863665459831913;0.000562961240352989;0.00214542739897998;0.0267171057677335;0.0511803361481479;0.00156599432469867;0.0770001925159647	0.38714632692125;0.325921603108209;0.00643733999904218;0.00847228101459346;0.0183711391322227;0.0103099767246739;0.00610498141927888;0.126731044664531;0.00653230044434335;0.016071203407688;0.0187993696306074;0.00817680568915979;0.0219502236947738;0.0857965034643593
RHBDL3	228.38301229267	4.44404432865055	0.438178880249756	5.57773192367801	2.43674788736452e-08	1.99956264489127e-06	NA	NA	NA	NA	NA	NA	NA	NA	NA	NA	NA	NA	0	0	0	NA	NA	NA	NA	NA	NA	NA
ASB15	86.3676740310164	5.27456367325955	0.589059591283506	5.55896843326935	2.71373767928016e-08	2.22065381070232e-06	NA	NA	NA	NA	NA	NA	NA	NA	NA	NA	NA	NA	0	0	0	NA	NA	NA	NA	NA	NA	NA
TMTC2	473.460943730909	4.06737688366587	0.372044686255526	5.55679723442138	2.74769634070587e-08	2.24219653891434e-06	NA	NA	NA	NA	NA	NA	NA	NA	NA	NA	NA	NA	0	0	0	NA	NA	NA	NA	NA	NA	NA
RPRML	106.657683132274	-5.24242760967861	0.583774482794698	-5.55424689711713	2.78811172046513e-08	2.26887418316078e-06	NA	NA	NA	NA	NA	NA	NA	NA	NA	NA	NA	NA	0	0	0	NA	NA	NA	NA	NA	NA	NA
OR4K12P	18.0668556627977	16.521597898584	2.61990829111553	5.54278863417804	2.97692125538339e-08	2.41582916351928e-06	NA	NA	NA	NA	NA	NA	18.0668556627977	-27.9736269875512	3.18204599036919	-8.16255549610636	3.28009793054463e-16	2.50172450276237e-13	0	1	0	0	NA	NA	NA	NA	NA	NA
AC019118.2	12.6195157737132	6.13789055976064	0.746965762355763	5.53959869152591	3.03165559647986e-08	2.45346959938812e-06	NA	NA	NA	NA	NA	NA	NA	NA	NA	NA	NA	NA	0	0	0	NA	NA	NA	NA	NA	NA	NA
LINC00462	21.7540963166707	6.56101661944893	0.823880816209969	5.53601507610118	3.09430943262785e-08	2.49729473083265e-06	21.7540963166707	7.88861574009531	1.00101942783702	5.88261883470061	4.03825196173007e-09	4.96251079250589e-07	NA	NA	NA	NA	NA	NA	1	0	0	0	NA	NA	NA	NA	NA	NA
RP11-30L8.1	16.8745355899225	5.69939928719793	0.668610406567014	5.53296695783203	3.14858802451029e-08	2.53413891495997e-06	16.8745355899225	5.77204760762965	0.798986801556273	4.72103869586134	2.34643288937182e-06	0.000175043893547138	NA	NA	NA	NA	NA	NA	1	0	0	0	NA	NA	NA	NA	NA	NA
EPHB1	357.778213230816	4.71860503614825	0.491935112576652	5.52634883472492	3.26963720998652e-08	2.62437519993918e-06	NA	NA	NA	NA	NA	NA	NA	NA	NA	NA	NA	NA	0	0	0	NA	NA	NA	NA	NA	NA	NA
SGK2	666.731868727141	-3.94193313800235	0.351603768328702	-5.52307259741	3.33122009249362e-08	2.66651914597234e-06	666.731868727141	-5.06747149705776	0.410916132183915	-7.46495758332711	8.33264504826937e-14	1.87366320039277e-11	NA	NA	NA	NA	NA	NA	1	0	0	9	cg16773803;cg21685427;cg15370163;cg06600331;cg17611262;cg21437776;cg10114550;cg25150155;cg08999124	-0.0224937016821764;-0.90730940831661;-0.936984697954176;-0.943369729306149;-0.925886267914476;-0.205916425827584;-0.230066531302567;-0.253603527830998;-0.294166933709932	0.899518557737194;1.39579734124382e-13;3.61107382068483e-16;6.84525301284382e-17;4.46458611495978e-15;0.242665354600265;0.190544750502786;0.14783531480929;0.0912748844607457	0.899518557737194;3.14054401779859e-13;1.62498321930817e-15;6.16072771155944e-16;1.33937583448793e-14;0.272998523925298;0.244986107789296;0.221752972213934;0.164294792029342	0.00050596661536676;0.823210362419838;0.877940324200278;0.889946446171157;0.857265381112598;0.0424015744256072;0.0529306088255947;0.064314749328328;0.0865341848883035	0.128544505647986;0.522125540512008;0.615177311727899;0.532766097525857;0.451781415328027;0.0491843458155775;0.0447816549107548;0.0620299628859559;0.0569661781138449
RP11-1038A11.3	29.0432164727697	6.82425865421443	0.874739816637023	5.51507838383476	3.48624544653697e-08	2.78302805660099e-06	NA	NA	NA	NA	NA	NA	NA	NA	NA	NA	NA	NA	0	0	0	NA	NA	NA	NA	NA	NA	NA
SERPINB12	54.2582291783119	11.0242854356766	1.63882787061341	5.50654867267963	3.65936822567328e-08	2.91331328904076e-06	NA	NA	NA	NA	NA	NA	NA	NA	NA	NA	NA	NA	0	0	0	NA	NA	NA	NA	NA	NA	NA
SLITRK5	334.729140104313	5.48595290730415	0.633163760874761	5.50561027448579	3.6789158541964e-08	2.92095975807372e-06	NA	NA	NA	NA	NA	NA	334.729140104313	-7.82460696318781	0.772171468734319	-7.54315226478782	4.58744993098626e-14	2.47251318080344e-11	0	1	0	10	cg16328172;cg26110710;cg21194448;cg19391029;cg25081106;cg08492619;cg15461335;cg17967577;cg16936941;cg12271981	-0.428296206990576;0.136281874877893;-0.199883017179216;-0.243727433902676;-0.215417301083352;-0.167116076735951;-0.339795850898825;-0.185362358883766;-0.340286743308664;0.443518032594752	0.011502064968379;0.442174935558256;0.257047555893687;0.164815691475;0.221128783886696;0.344830752491036;0.0492792739427038;0.293929386412005;0.0489312304404773;0.00860733650770683	0.0575103248418952;0.442174935558256;0.367210794133838;0.329631382949999;0.367210794133838;0.383145280545596;0.123198184856759;0.367411733015006;0.123198184856759;0.0575103248418952	0.183437640922514;0.0185727494202336;0.0399532205566668;0.0594030620367838;0.0464046136060357;0.0279277831036162;0.115461220288057;0.0343592040909543;0.115795067671616;0.196708245236719	0.0208472058773209;0.00271969955493771;0.00617729209586292;0.0115547625714562;0.0181542824821457;0.00743787036637104;0.0336474858038198;0.00455810687739566;0.0140038998359318;0.270078372391463
AC092484.1	12.4683492954251	6.67806748705052	0.850947403174014	5.4974813597191	3.85254023094605e-08	3.05056804216987e-06	12.4683492954251	5.8018223320836	1.00985512535866	3.76472053922916	0.000166735453256166	0.00837772986606455	NA	NA	NA	NA	NA	NA	1	0	0	0	NA	NA	NA	NA	NA	NA
RP11-187E13.1	79.8676653454932	-4.30993857097862	0.420931395441934	-5.48768420695592	4.07237254257922e-08	3.21597011245564e-06	79.8676653454932	-3.99551877762866	0.490500976796884	-4.06832783628686	4.73517284177917e-05	0.00268566466813253	NA	NA	NA	NA	NA	NA	1	0	0	0	NA	NA	NA	NA	NA	NA
SCGB2A1	176.6184719046	5.52732315841478	0.645227491618446	5.46678993724691	4.58258581611777e-08	3.60918561716064e-06	176.6184719046	5.99516822204257	0.763155482697093	5.23506456105526	1.64927204558652e-07	1.57027538154116e-05	NA	NA	NA	NA	NA	NA	1	0	0	3	cg05277881;cg06334737;cg23206745	-0.397652058497827;-0.684454156290552;0.149895364484714	0.0198630097421583;8.04402451161278e-06;0.39747707719929	0.0297945146132375;2.41320735348384e-05;0.39747707719929	0.158127159627559;0.468477492063411;0.0224686202940052	0.0891769900035421;0.264227713234607;0.373681615329038
F7	452.255604925113	-4.10490407019536	0.385114689558239	-5.46565510811825	4.61200299146947e-08	3.62264202888766e-06	452.255604925113	-4.56022322242959	0.449879318264735	-5.69091113657954	1.26363261784003e-08	1.46752645233034e-06	NA	NA	NA	NA	NA	NA	1	0	0	1	cg01089602	-0.480368	0.00403559	0.00403559	0.230753	0.0951448
PLCH2	1060.39692811536	4.792193809078	0.511636278377	5.45738042254417	4.83210352388399e-08	3.78540547256373e-06	1060.39692811536	4.10212647769389	0.598857047867976	3.51023083919239	0.000447717829793504	0.0199928081600043	NA	NA	NA	NA	NA	NA	1	0	0	20	cg10716120;cg20066001;cg04847649;cg19694770;cg11229415;cg23911852;cg14984126;cg04341461;cg10129768;cg20739281;cg27411091;cg17918280;cg15153700;cg04259720;cg06944249;cg05962079;cg24902038;cg11854493;cg16031338;cg00153101	0.329997996947784;-0.0133140618677094;0.160108871431352;0.329730649373607;0.494672382430106;0.628097540961137;0.61277628347393;0.454055712629802;0.414870181613984;0.3949169512769;0.195700323399947;0.19844082590871;0.254149950655922;0.410506114756814;0.235375641761019;0.338634683356516;0.620169691457466;0.421282302562785;0.290818516693962;-0.281373524511098	0.0566490255097647;0.940427141581481;0.365718901299286;0.0568617170183367;0.00293959015394476;6.97966364141745e-05;0.000116956537071037;0.00698856392210228;0.0146999931819083;0.0208075293178878;0.267342096397738;0.260567079539421;0.146934505117074;0.015887946094869;0.180230788767882;0.0501104167047722;9.14761098792463e-05;0.0130903012590778;0.0951955360753665;0.106947247933714	0.0947695283638944;0.940427141581481;0.384967264525564;0.0947695283638944;0.0146979507697238;0.000779710247140244;0.000779710247140244;0.0279542556884091;0.0397198652371724;0.0462389540397507;0.297046773775265;0.297046773775265;0.195912673489432;0.0397198652371724;0.225288485959852;0.0947695283638944;0.000779710247140244;0.0397198652371724;0.146454670885179;0.152781782762448	0.10889867798955;0.000177264243417195;0.0256348507110212;0.108722301136341;0.244700765939077;0.394506520961428;0.375494773588122;0.206166590171758;0.17211726759242;0.155959398405841;0.0382986165788441;0.0393787613873309;0.0645921974184074;0.168515270252735;0.0554016927344115;0.114673448771968;0.384610446202449;0.177478778452602;0.0845754096520763;0.0791710602957973	0.17055508753611;0.0876161714020042;0.0936350514589991;0.0165403951385829;0.184051159139842;0.164733600927783;0.127435872022324;0.160607014556546;0.151074381626788;0.133556562215606;0.0407295585893851;0.094820310754242;0.206878328220684;0.117061384789051;0.199177914023947;0.00312659489641587;0.160978193387953;0.133264738599774;0.285452319645392;0.121770395312747
RP11-438B23.2	85.4947598309366	5.14838005990844	0.577466329724679	5.45205823759371	4.97901434837343e-08	3.89011980085549e-06	NA	NA	NA	NA	NA	NA	85.4947598309366	-4.71661107080149	0.709259975709914	-3.83020495141061	0.000128036572502782	0.0120925756314952	0	1	0	0	NA	NA	NA	NA	NA	NA
F10	1766.51777226165	-3.9511425023261	0.357912810952428	-5.45144639314248	4.99617829387245e-08	3.8931758551483e-06	1766.51777226165	-5.18311168842835	0.418563323432184	-7.60485095140946	2.85232427717669e-14	6.8509803945369e-12	NA	NA	NA	NA	NA	NA	1	0	0	8	cg10103943;cg17850640;cg21367957;cg21714557;cg05092353;cg14904725;cg03675171;cg08548500	0.524285334397558;0.680780247371527;0.330456818461931;-0.679266041870973;-0.64200376056023;-0.692869234214865;-0.737279730989921;-0.718189895733609	0.00145873078726338;9.39330773115016e-06;0.0562854741990383;1.00068837964243e-05;4.26363423187701e-05;5.59168651075152e-06;6.57640301974667e-07;1.73331846109223e-06	0.00166712089972958;1.60110140742789e-05;0.0562854741990383;1.60110140742789e-05;5.68484564250268e-05;1.49111640286707e-05;5.26112241579733e-06;6.93327384436891e-06	0.274875111864359;0.463461745211238;0.109201708867982;0.461402355639058;0.412168828573477;0.480067775721494;0.54358140172857;0.515796726333851	0.0994668831526556;0.095204116756359;0.114861974591764;0.503287816904196;0.283149190484399;0.275804336132563;0.248199295436217;0.219114176668806
RP11-314B1.2	67.4528329797279	5.21065404768055	0.58997062733661	5.44205744983419	5.26686827616207e-08	4.09324839547124e-06	NA	NA	NA	NA	NA	NA	NA	NA	NA	NA	NA	NA	0	0	0	NA	NA	NA	NA	NA	NA	NA
NOS1	4461.42236988122	5.60310423179628	0.662491234007812	5.43871986048618	5.36647573996262e-08	4.15965587896786e-06	4461.42236988122	5.79529709659814	0.775584240133227	4.89346856241716	9.90741465352685e-07	7.93218640378961e-05	NA	NA	NA	NA	NA	NA	1	0	0	14	cg07846732;cg14503389;cg23837634;cg19285978;cg06867016;cg09478705;cg18243853;cg04899175;cg21273407;cg02962597;cg21006686;cg14848315;cg01686420;cg13316625	-0.315344121513554;0.560974196090568;0.127955379350914;0.380734406504277;0.390696928179578;-0.590258081126282;0.0883833654980255;-0.178828106061976;-0.192615009138338;-0.213706823709896;0.395116217873394;0.724977160403047;0.738153875620539;0.3518023516777	0.0692713852710344;0.000558071907676454;0.470806839521166;0.02632240186089;0.0223377366841917;0.000238339373851892;0.619148762619354;0.311575364670827;0.275106334576949;0.224906370093166;0.0207374806488387;1.2393537573956e-06;6.27856679202695e-07;0.0413147702230262	0.107755488199387;0.00195325167686759;0.507022750253563;0.05264480372178;0.0521213855964474;0.00111225041130883;0.619148762619354;0.363504592115964;0.350135334916116;0.314868918130432;0.0521213855964474;8.67547630176923e-06;8.67547630176923e-06;0.0723008478902959	0.099441914973155;0.314692048679459;0.0163725791048363;0.144958688296164;0.152644089688958;0.34840460233488;0.00781161929675757;0.0319794915177132;0.0371005417453619;0.0456706065001725;0.156116825626576;0.525591883106065;0.544871144093622;0.123764894646007	0.15669517008732;0.378600427122972;0.286969589629951;0.0640283717644278;0.041742976390915;0.104701840493319;0.0193498050944585;0.00995987992579965;0.134520692487053;0.216990970220609;0.0945750120569391;0.547809661683553;0.292321560061761;0.11433587984867
CTB-107G13.1	45.9415290776767	6.09388386454028	0.75291655395615	5.43736731916603	5.40735888224646e-08	4.18031531273038e-06	45.9415290776767	7.66043015143921	0.941510487323665	6.01207339445526	1.83165355463798e-09	2.38002360449988e-07	NA	NA	NA	NA	NA	NA	1	0	0	0	NA	NA	NA	NA	NA	NA
FAM47E-STBD1	543.783818705854	-3.2180221907877	0.224040974951602	-5.4366045811523	5.43054703062674e-08	4.18722257529453e-06	543.783818705854	-3.23805498279022	0.261825796143794	-4.7285447080634	2.26134835578819e-06	0.000170299405273787	NA	NA	NA	NA	NA	NA	1	0	0	0	NA	NA	NA	NA	NA	NA
CREG2	266.065326092879	-3.97230102842201	0.362891441159411	-5.4349615469592	5.48082507523337e-08	4.21492665536991e-06	NA	NA	NA	NA	NA	NA	NA	NA	NA	NA	NA	NA	0	0	0	NA	NA	NA	NA	NA	NA	NA
RP11-100M12.3	49.9719024538695	-8.21005706159093	1.14343516972308	-5.43105304614245	5.60224770629562e-08	4.2970556362362e-06	NA	NA	NA	NA	NA	NA	49.9719024538695	7.19055272303753	1.40584735972531	3.69211684834102	0.000222395238263683	0.0198891210538337	0	1	0	0	NA	NA	NA	NA	NA	NA
AC007563.5	3.8736330636994	5.23325640871555	0.596467555476383	5.42067440052666	5.93746161050483e-08	4.5423127534323e-06	NA	NA	NA	NA	NA	NA	NA	NA	NA	NA	NA	NA	0	0	0	NA	NA	NA	NA	NA	NA	NA
NOS2	306.781886910895	5.08304705210783	0.569157755869102	5.41685854284815	6.06552905286654e-08	4.62823498665092e-06	306.781886910895	4.77396878212433	0.667468154132729	4.15595675231677	3.23929100034273e-05	0.0019232532053533	NA	NA	NA	NA	NA	NA	1	0	0	4	cg02196147;cg07704981;cg07150830;cg15745859	0.306432441879429;-0.0465262011274148;-0.114740198736246;0.336963197414841	0.0779611340146996;0.793871994167888;0.518176457578886;0.0513264365205163	0.155922268029399;0.793871994167888;0.690901943438515;0.155922268029399	0.0939008414361894;0.00216468739134865;0.0131653132060332;0.113544196412033	0.258259013698796;0.0297232059786378;0.0275865463509344;0.127989485719762
ACOT12	46.3341502724538	-5.25038837901086	0.600560084053711	-5.41226176250529	6.22336238751213e-08	4.73167038808648e-06	NA	NA	NA	NA	NA	NA	NA	NA	NA	NA	NA	NA	0	0	0	NA	NA	NA	NA	NA	NA	NA
RP11-390F4.6	26.9659561689416	-4.73613002200283	0.505569491000605	-5.41197613920012	6.23329965683857e-08	4.73167038808648e-06	26.9659561689416	-6.36915140032492	0.580130281429849	-7.53132794508891	5.02268629760616e-14	1.17091374312944e-11	NA	NA	NA	NA	NA	NA	1	0	0	0	NA	NA	NA	NA	NA	NA
AC091814.2	148.469978219289	-8.61379416205447	1.22570536317871	-5.39590864227147	6.81776323488811e-08	5.16199563276567e-06	NA	NA	NA	NA	NA	NA	148.469978219289	13.0843550987904	1.54729436372364	7.16370159335119	7.85272426771808e-13	3.566636776112e-10	0	1	0	0	NA	NA	NA	NA	NA	NA
TEX15	453.063255648716	5.48337710548611	0.645904627577064	5.39302082190223	6.92829205503468e-08	5.23219629050781e-06	NA	NA	NA	NA	NA	NA	NA	NA	NA	NA	NA	NA	0	0	0	NA	NA	NA	NA	NA	NA	NA
HECW1	104.974449280277	5.7516446314582	0.696158782235312	5.38906457433742	7.08253562837305e-08	5.33496536294141e-06	NA	NA	NA	NA	NA	NA	104.974449280277	-6.55474493053085	0.850157558366735	-5.35753036093817	8.43671940850788e-08	1.64752419637736e-05	0	1	0	9	cg04442388;cg01971676;cg03004999;cg08039116;cg17438849;cg22332188;cg21656751;cg13027493;cg25717239	0.319425266366655;0.265352797953716;-0.166688184291711;0.0873355257989852;0.0330775983806387;-0.0173979437041405;0.0765447478860585;0.0841394273135211;0.206157799423234	0.0655538448667478;0.1293365267493;0.346085089173543;0.62332644421829;0.852672032701227;0.922202855560401;0.667001888648338;0.636140145683278;0.242101424124179	0.58201437037185;0.58201437037185;0.778691450640471;0.857573856833577;0.922202855560401;0.922202855560401;0.857573856833577;0.857573856833577;0.726304272372538	0.102032500793408;0.0704121073818656;0.0277849507824673;0.0076274940665852;0.00109412751463083;0.000302688445132445;0.00585909842894026;0.00707944322864729;0.0425010382630302	0.407140314140725;0.227205898511458;0.0267646440251868;0.00625114516082233;0.0156486576824601;0.00933194018087263;0.00512722960766193;0.0115981767800649;0.130697776381706
GIF	8.43097426153081	5.74708687621821	0.695898738365047	5.3845289115219	7.26346288634304e-08	5.45725701309717e-06	NA	NA	NA	NA	NA	NA	NA	NA	NA	NA	NA	NA	0	0	0	NA	NA	NA	NA	NA	NA	NA
RP13-870H17.3	50.5497821453354	5.75286592053427	0.697298537718523	5.38200744377465	7.36597180831661e-08	5.52015698502339e-06	50.5497821453354	5.71679570247255	0.814974398469235	4.56062878717883	5.10006711803249e-06	0.00036418384679554	NA	NA	NA	NA	NA	NA	1	0	0	0	NA	NA	NA	NA	NA	NA
TRPM8	11.650342104124	5.78328870858115	0.703767435575945	5.37576551191943	7.62579843607886e-08	5.70033284113711e-06	NA	NA	NA	NA	NA	NA	NA	NA	NA	NA	NA	NA	0	0	0	NA	NA	NA	NA	NA	NA	NA
LINC00634	28.1992040552513	5.11791366290221	0.580343003316557	5.37253597455968	7.76369340452663e-08	5.7886807397152e-06	NA	NA	NA	NA	NA	NA	NA	NA	NA	NA	NA	NA	0	0	0	NA	NA	NA	NA	NA	NA	NA
ADH1A	186.383014592125	-5.75792720274903	0.699566519741589	-5.37179395625903	7.79571563777322e-08	5.79784147571807e-06	NA	NA	NA	NA	NA	NA	186.383014592125	5.38818920445523	0.861948275939089	3.93084979578828	8.46461440387735e-05	0.00851156985193866	0	1	0	2	cg23949936;cg04539834	-0.391806608901014;0.526925643243982	0.0219266101077558;0.00136614239668263	0.0219266101077558;0.00273228479336527	0.153512418778512;0.277650633508084	0.386267567160251;0.37170112649732
CLVS2	190.757403596426	6.75942177258287	0.886692723617875	5.36761117556431	7.97863275185688e-08	5.91889632200252e-06	NA	NA	NA	NA	NA	NA	190.757403596426	-7.10998747947182	1.08594724686272	-4.70555774622981	2.53172826865195e-06	0.000360352295083513	0	1	0	8	cg20134787;cg19268752;cg12091869;cg19404453;cg01707818;cg21727532;cg10182317;cg18210226	0.0402002558070749;-0.0316933952924505;-0.184268606037895;-0.0791159786726438;-0.0936941014418242;-0.173931005303534;-0.164584012552754;-0.193776555717734	0.8214121536098;0.858774218692429;0.296837701901629;0.656490036896406;0.59815700760915;0.325226826506817;0.352293504507693;0.272166266319372	0.858774218692429;0.858774218692429;0.704587009015386;0.858774218692429;0.858774218692429;0.704587009015386;0.704587009015386;0.704587009015386	0.00161606056695427;0.00100447130516353;0.033954919171149;0.00625933808133021;0.00877858464499086;0.030251994605898;0.027087897187965;0.0375493535458282	0.51205411559652;0.0430706499663196;0.0083789546598781;0.0172789992384604;0.0187235829182963;0.0111712283428291;0.0109381944889537;0.00368799647149931
PPP1R1A	3674.31809941868	-4.33257782377514	0.434972353897492	-5.36258868609579	8.20376672945141e-08	6.05532802037925e-06	NA	NA	NA	NA	NA	NA	NA	NA	NA	NA	NA	NA	0	0	0	NA	NA	NA	NA	NA	NA	NA
RP11-594N15.3	14.4311800866601	4.52553568913098	0.470934027778195	5.36282268887243	8.19314224690994e-08	6.05532802037925e-06	NA	NA	NA	NA	NA	NA	14.4311800866601	-4.50553606589797	0.562994564354281	-4.45037345746252	8.57210916986215e-06	0.00106618575068719	0	1	0	0	NA	NA	NA	NA	NA	NA
PCP4	1326.94822953164	-4.4943693516331	0.466655048394453	-5.34521025801626	9.03121564710536e-08	6.64937398659184e-06	NA	NA	NA	NA	NA	NA	1326.94822953164	5.6282773826158	0.573133499883191	6.33059729252482	2.44213969399725e-10	7.31248984077414e-08	0	1	0	2	cg16496024;cg25421566	-0.484840097138205;-0.436421898930613	0.00366021886274096;0.00986861108905013	0.00732043772548191;0.00986861108905013	0.235069919792984;0.190464073866202	0.284927352338154;0.15891561480827
RP11-297M9.2	1287.81982305517	-3.73260817043067	0.324345883687792	-5.34185342736903	9.20010323277594e-08	6.75678581673147e-06	NA	NA	NA	NA	NA	NA	NA	NA	NA	NA	NA	NA	0	0	0	NA	NA	NA	NA	NA	NA	NA
SCRG1	94.7518887260528	5.09145226202964	0.578781246492586	5.34131380511004	9.22753621598319e-08	6.76003320241741e-06	94.7518887260528	4.25796079203214	0.674958413857738	3.34533320227348	0.000821837742224556	0.0340606086499733	NA	NA	NA	NA	NA	NA	1	0	0	4	cg01324261;cg22660207;cg15222390;cg13310249	-0.216574789365056;-0.398083633481878;-0.318336260225676;-0.193950948637034	0.218597179727336;0.0197172799081116;0.0665301481728534;0.271726623720438	0.271726623720438;0.0788691196324463;0.133060296345707;0.271726623720438	0.0469046393885184;0.158470579246134;0.101337974574469;0.0376169704772054	0.0863670834713711;0.078062328695907;0.0114168362809851;0.0379908278907709
RP11-136I14.5	17.0800278215422	5.68580054743976	0.691148499787947	5.33286341295772	9.66760304744661e-08	7.06480534141391e-06	NA	NA	NA	NA	NA	NA	NA	NA	NA	NA	NA	NA	0	0	0	NA	NA	NA	NA	NA	NA	NA
AC116614.1	78.335465213984	5.47720745365006	0.652197996355249	5.33152121454241	9.73934408201666e-08	7.09957099497279e-06	NA	NA	NA	NA	NA	NA	NA	NA	NA	NA	NA	NA	0	0	0	NA	NA	NA	NA	NA	NA	NA
GADL1	32.7097996547005	6.06325117436838	0.764554643156075	5.31453338324559	1.06930978349271e-07	7.77552314595678e-06	NA	NA	NA	NA	NA	NA	32.7097996547005	-5.58289599738242	0.939729735886484	-3.8126876915335	0.000137463766823739	0.0128925704090859	0	1	0	6	cg26545143;cg20498746;cg03629794;cg26350347;cg03955711;cg25599167	0.0138068290033864;0.0375603010625518;0.203356761902685;0.0311284421154196;-0.0201000070415857;0.19012811859382	0.938226414119985;0.83296956016707;0.248699716007713;0.861267115881132;0.910165699297718;0.281470231929629	0.938226414119985;0.938226414119985;0.844410695788886;0.938226414119985;0.938226414119985;0.844410695788886	0.000190628527128755;0.00141077621590953;0.0413539726115452;0.00096897990853303;0.000404010283071801;0.0361487014800258	0.00363465325901598;0.0173702968362474;0.00621524019475542;0.0199762905859483;0.325263230489349;0.187534800165722
RP11-203F10.5	63.7587279042456	-4.54817409955152	0.479761922377903	-5.31133043431562	1.08827800694261e-07	7.89391185430942e-06	NA	NA	NA	NA	NA	NA	NA	NA	NA	NA	NA	NA	0	0	0	NA	NA	NA	NA	NA	NA	NA
LINC00461	36.9355830968423	6.35689581456112	0.820437488934818	5.31045432872371	1.09352286179394e-07	7.91241899283761e-06	36.9355830968423	8.06629785936602	1.02465625133752	5.92032484206039	3.21306337895974e-09	4.01063678857947e-07	NA	NA	NA	NA	NA	NA	1	0	0	24	cg10877084;cg19411025;cg01358993;cg04261138;cg12325536;cg12620743;cg04270358;cg27087622;cg01501558;cg12278467;cg19777105;cg11525941;cg15611279;cg23478098;cg11930114;cg03632704;cg16310491;cg24058566;cg04819775;cg02225085;cg06791719;cg01080998;cg15981305;cg06892714	0.140190294812545;0.27946030394974;0.368028652320064;0.190779650218824;-0.00433852100723785;0.0871215273486376;0.100321459919806;0.113539619782667;-0.412808407234107;-0.20567288061245;0.0616303589608143;-0.187144850996569;-0.17783559953418;0.0689056371124485;-0.0215529985637408;-0.140129124427299;0.135204327939205;0.152534202143751;0.237943781324193;-0.029156243973297;0.0151118480580117;0.0659463…	0.429070151436048;0.109455527542611;0.0322344682472292;0.27979385862547;0.980572205123022;0.624181071493685;0.572402620869931;0.522593035725901;0.0152515984157257;0.2432352493951;0.729153839500956;0.28922882590424;0.314312630914394;0.698595006763525;0.903700849680097;0.429273581958097;0.44582586134412;0.389124000138609;0.17538605672259;0.86997975503512;0.932400333601486;0.710972365637366;0.097768…	0.823063128635298;0.656733165255668;0.38681361896675;0.823063128635298;0.980572205123022;0.874984607401147;0.858603931304897;0.858603931304897;0.366038361977416;0.823063128635298;0.874984607401147;0.823063128635298;0.823063128635298;0.874984607401147;0.972939478540681;0.823063128635298;0.823063128635298;0.823063128635298;0.823063128635298;0.972939478540681;0.972939478540681;0.874984607401147;0.65…	0.0196533187596284;0.0780980614836811;0.135445088928522;0.0363968749376167;1.88227645302437e-05;0.0075901605275594;0.0100643953204413;0.0128912452603926;0.17041078108316;0.0423013338194233;0.00379830114563885;0.0350231952545281;0.0316255004616812;0.00474798682587245;0.000464531747088613;0.0196361715127616;0.0182802102934922;0.0232666828236309;0.0566172430708552;0.000850086562630412;0.000228367951…	0.0144440228500408;0.273475598811024;0.164449938331777;0.0303764387233965;0.0431062974329645;0.0995292934641238;0.0497458393115438;0.00500231003287978;0.211498258046701;0.0780530651325102;0.00257368832035206;0.016559748667632;0.0804257012474598;0.129278777334633;0.0440495986381133;0.374995496651705;0.0483471465360007;0.123816177505451;0.0680202957069111;0.0769207103072233;0.0759988300484837;0.171…
MYO3B	28.2704769625342	5.21922247555866	0.607298947592057	5.30088597769335	1.15242049243778e-07	8.29771000155504e-06	NA	NA	NA	NA	NA	NA	NA	NA	NA	NA	NA	NA	0	0	0	NA	NA	NA	NA	NA	NA	NA
RP4-809F18.2	8.75583019285293	6.24111954668476	0.800073616434603	5.30091164058705	1.15225849405859e-07	8.29771000155504e-06	8.75583019285293	6.19125638676173	0.953718358172205	4.39464790716018	1.10952438731066e-05	0.000729823043561916	NA	NA	NA	NA	NA	NA	1	0	0	0	NA	NA	NA	NA	NA	NA
MMP26	13.7121837376194	6.85745804973135	0.916717244298678	5.29875278330505	1.16596372892506e-07	8.3746984021104e-06	NA	NA	NA	NA	NA	NA	13.7121837376194	-6.56983821194937	1.1046660053771	-4.13685058624516	3.52105217376405e-05	0.00381585769490788	0	1	0	4	cg13646066;cg20952493;cg05316601;cg12493906	0.319241428852195;0.0871593968055054;0.257506116600968;0.375081197353911	0.0657178630765025;0.624029800375927;0.141489170425527;0.0288320660313318	0.131435726153005;0.624029800375927;0.188652227234036;0.115328264125327	0.101915089895591;0.00759676045149956;0.0663094000869116;0.140685904608443	0.276437693146278;0.526551350060955;0.274774307595464;0.250436557622955
LYPD1	174.903714954543	4.40730884183658	0.454951971749811	5.29134719996425	1.21418610250256e-07	8.69979149590679e-06	NA	NA	NA	NA	NA	NA	NA	NA	NA	NA	NA	NA	0	0	0	NA	NA	NA	NA	NA	NA	NA
KCNK10	645.034394558573	5.55129253912675	0.67343969220378	5.27336386648879	1.33945620290107e-07	9.56492086340391e-06	645.034394558573	6.69708290625376	0.792248795517473	5.92879778780322	3.05160597870321e-09	3.82415682034725e-07	NA	NA	NA	NA	NA	NA	1	0	0	17	cg25541397;cg15493607;cg02300390;cg16780078;cg02330264;cg00932251;cg10852609;cg05296192;cg06634473;cg26234721;cg22521269;cg21557030;cg23781136;cg00626992;cg10935723;cg01357656;cg10867349	0.37858716876948;-0.000380822151076777;-0.116602436291686;-0.504253664672706;-0.109187049926153;-0.123876291609951;-0.232352914641065;-0.142480001615153;-0.144934677308376;-0.250625619954281;-0.0642294829367322;-0.157116185107458;-0.106247052488094;-0.0626739946448804;0.319235534061385;0.0466825307817556;0.195733761694621	0.0272535890748829;0.998294528118485;0.511362392716917;0.00235925820886273;0.538757676981999;0.4851805330463;0.186053448636061;0.421493898365441;0.413455447224279;0.15281527277061;0.718186609533686;0.3748641687861;0.549809602845159;0.72474364400958;0.0657231276805622;0.793194353370233;0.267258742467953	0.231655507136505;0.998294528118485;0.718981788335977;0.0401073895506664;0.718981788335977;0.718981788335977;0.632581725362607;0.718981788335977;0.718981788335977;0.632581725362607;0.821376129877524;0.718981788335977;0.718981788335977;0.821376129877524;0.372431056856519;0.842769000455873;0.718981788335977	0.14332824435689;1.4502551075061e-07;0.0135961281491566;0.254271758335854;0.0119218118715763;0.0153453356230335;0.053987876942198;0.0203005508602538;0.0210060606864831;0.0628132013774679;0.00412542647831997;0.0246854956227209;0.0112884361624077;0.00392802960474649;0.101911326207458;0.00217925868018955;0.0383117054671268	0.151220000781742;0.357936676185963;0.157851200201138;0.374180860540342;0.0125877798078783;0.0171089674930192;0.00895276114195796;0.00529933982541859;0.00316937236673148;0.0105039547311598;0.00634929821368185;0.00572470377176396;0.00835420193592296;0.0192408433517495;0.287449174036595;0.401232833678063;0.452414446632299
RP11-132N15.2	3.58934306825797	-4.96953845434647	0.563149328669369	-5.27309241646974	1.34143969626661e-07	9.56492086340391e-06	3.58934306825797	-4.66892182421631	0.63750555393444	-4.18650756490629	2.83279496230365e-05	0.00171073836723499	NA	NA	NA	NA	NA	NA	1	0	0	0	NA	NA	NA	NA	NA	NA
LINC00648	13.1909405278337	6.75026293537181	0.900957350877729	5.27246148859768	1.34606088797307e-07	9.57463213219974e-06	NA	NA	NA	NA	NA	NA	NA	NA	NA	NA	NA	NA	0	0	0	NA	NA	NA	NA	NA	NA	NA
RP11-316I3.1	13.3005045747869	14.7080776603369	2.41456247033534	5.26309748306987	1.41648423275447e-07	1.00512215714077e-05	NA	NA	NA	NA	NA	NA	NA	NA	NA	NA	NA	NA	0	0	0	NA	NA	NA	NA	NA	NA	NA
TMEM215	8.33919960497663	11.4592965375762	1.80923290512528	5.22834650573703	1.71032741938473e-07	1.21070574937988e-05	8.33919960497663	23.3506212632229	2.12656757749791	10.0399448807283	1.01730986795879e-23	7.01169768774641e-21	8.33919960497663	11.8913247256467	2.25691922222622	4.38266670257251	1.17235396819821e-05	0.00141886420528372	1	1	1	6	cg06600697;cg01248347;cg16680522;cg26107881;cg03349600;cg07209123	0.207765051412174;0.501557599645134;0.203181589697051;0.389106050650655;0.0548253287860101;0.156865353099607	0.238368728642108;0.0025114727489447;0.249116301407913;0.0229382542468182;0.758114293747454;0.375636740820046	0.373674452111869;0.0150688364936682;0.373674452111869;0.0688147627404546;0.758114293747454;0.450764088984055	0.0431663165883031;0.251560025761788;0.0412827583918208;0.15140351865295;0.00300581667649411;0.0246067390030645	0.287493877963977;0.0925237359609745;0.00887011401223451;0.00404441442581563;0.0208986963112822;0.00612774552625648
SNTG2	93.8103667144183	4.54258455165737	0.486662138387799	5.22453741743783	1.7459102162659e-07	1.23292318325104e-05	NA	NA	NA	NA	NA	NA	NA	NA	NA	NA	NA	NA	0	0	0	NA	NA	NA	NA	NA	NA	NA
GPR113	198.413952225401	-3.34592846779423	0.257760203333001	-5.22163022216205	1.77354844884485e-07	1.24943723697159e-05	198.413952225401	-4.51100627946248	0.299644240619828	-8.37995842759517	5.29464008593746e-17	1.76701646236471e-14	NA	NA	NA	NA	NA	NA	1	0	0	0	NA	NA	NA	NA	NA	NA
SCIN	871.444520751423	4.39139244078963	0.458640943556819	5.21408407684686	1.84727675407826e-07	1.29826433503725e-05	871.444520751423	4.43378735054543	0.537386714960049	4.52893099660337	5.92828538290818e-06	0.000416754518991361	NA	NA	NA	NA	NA	NA	1	0	0	10	cg15138246;cg18078387;cg04205943;cg20728105;cg26566660;cg20580524;cg14448515;cg07790939;cg18695259;cg26516287	-0.116666446222199;-0.170875306811523;0.0617533415351597;0.0127559174058073;-0.000350204171472083;-0.179967834805143;0.344716262262517;0.516127709830435;0.600125507907111;0.435638149982557	0.511128970463981;0.333929836923755;0.728633692821679;0.942920370544114;0.998431647338823;0.308450590975058;0.0458787334073798;0.00178047087207574;0.000175615316536736;0.0100170659771247	0.730184243519973;0.556549728206259;0.910792116027098;0.998431647338823;0.998431647338823;0.556549728206259;0.114696833518449;0.00890235436037868;0.00175615316536736;0.033390219923749	0.0136110596741172;0.029198370477932;0.00381347519075808;0.000162713428863779;1.22642961716345e-07;0.0323884215644512;0.118829301468241;0.266387812854809;0.360150625240768;0.189780597720224	0.0220736501338925;0.00518140644860726;0.0098366707702789;0.0406067676026183;0.0689422854759226;0.373591101056171;0.211606146435173;0.16459113834644;0.584024247773412;0.159693131405071
MDGA2	13.2936690622818	6.08721797988415	0.785074536913452	5.20615277621051	1.92795934719924e-07	1.3517341704695e-05	NA	NA	NA	NA	NA	NA	13.2936690622818	-6.60066943874258	0.942444235835022	-4.88163571255365	1.05209478825539e-06	0.000159283998597932	0	1	0	14	cg24239350;cg27172890;cg25631919;cg13552681;cg14353218;cg14408465;cg18115064;cg25881125;cg26706380;cg18343957;cg23222756;cg19672997;cg18856581;cg08217024	0.357389300653645;0.120027323117291;0.349376206034038;0.265691218402817;-0.29713561872592;0.0882861007055921;0.265569086679605;-0.111338761602085;-0.118830302495526;-0.142244982376974;-0.151595045659335;-0.139638137982563;-0.0940934135638019;-0.195004898306951	0.0379806704813697;0.498947892663197;0.0428342379412847;0.128830344762002;0.0879033042026033;0.619536062011929;0.129012850245723;0.5307368712812;0.503269428498068;0.422268077743881;0.392085109224517;0.430908357266339;0.596591161414516;0.269079487839351	0.299839665588993;0.619193016494733;0.299839665588993;0.361235980688024;0.361235980688024;0.619536062011929;0.361235980688024;0.619193016494733;0.619193016494733;0.619193016494733;0.619193016494733;0.619193016494733;0.619536062011929;0.619193016494733	0.127727112221701;0.0144065582947026;0.122063733342738;0.0705918235363732;0.0882895759156354;0.00779443557779796;0.0705269397998398;0.0123963198350859;0.0141206407911783;0.0202336350114258;0.0229810578684559;0.0194988095792373;0.00885357047608865;0.0380269103637043	0.321134021002987;0.163763422210817;0.129269403401021;0.0876630808721076;0.0800468923995422;0.00927188151713638;0.0180408106615005;0.0201276964489101;0.0125804699757495;0.00578026109209375;0.00952231252651828;0.038903406572456;0.0142914590259615;0.00387277433709625
NR0B1	521.601499425278	6.59571647457072	0.882842859553404	5.20558831601755	1.93382946767824e-07	1.35262162552342e-05	521.601499425278	5.95275502208498	1.03333282774538	3.82524866717866	0.000130640153877217	0.00677896248556001	NA	NA	NA	NA	NA	NA	1	0	0	1	cg07223039	0.0382814	0.829809	0.829809	0.00146547	0.170131
SHD	97.4140130580589	-5.01100509703401	0.578726973526659	-5.20280760145925	1.96300068267138e-07	1.36976415807214e-05	97.4140130580589	-5.77409053370543	0.67343509621254	-5.60423796581327	2.09173168242108e-08	2.36008373634023e-06	NA	NA	NA	NA	NA	NA	1	0	0	3	cg01308806;cg24408057;cg06065657	0.0191858287902112;-0.161029289811906;-0.298579341630537	0.914236117927879;0.362933118795025;0.0862986079569067	0.914236117927879;0.544399678192538;0.25889582387072	0.000368096026367294;0.0259304321773268;0.0891496232485249	0.114195305613436;0.0801794032259629;0.0196115357771478
RP11-21G15.1	16.7633187374342	4.8224485969968	0.542543218672108	5.20225578324403	1.96883991896629e-07	1.37058318245196e-05	16.7633187374342	4.86940450175646	0.657712466093428	4.36270353639436	1.2846497490065e-05	0.000834627465005144	NA	NA	NA	NA	NA	NA	1	0	0	0	NA	NA	NA	NA	NA	NA
PAX5	106.959972678309	5.01568052126194	0.579939532883612	5.1999912926563	1.99297862625503e-07	1.38410716556723e-05	NA	NA	NA	NA	NA	NA	NA	NA	NA	NA	NA	NA	0	0	0	NA	NA	NA	NA	NA	NA	NA
EMCN-IT1	10.2369764304511	6.76901941083122	0.917260503995954	5.19919847203217	2.00149723664632e-07	1.38674491323016e-05	10.2369764304511	5.90616762089655	1.08757265047229	3.59163833257509	0.000328605673843704	0.0151651279318991	NA	NA	NA	NA	NA	NA	1	0	0	0	NA	NA	NA	NA	NA	NA
ST8SIA2	89.6290876845792	5.24903038509902	0.625167153713827	5.19705868390245	2.02466462754596e-07	1.39949582972748e-05	NA	NA	NA	NA	NA	NA	89.6290876845792	-7.46974478128749	0.770191604499872	-7.10179746095688	1.23144616204898e-12	5.23986823247429e-10	0	1	0	5	cg08152839;cg08415838;cg07621075;cg24342409;cg08289525	0.67932511965753;-0.000784108276383581;0.0177431194985948;-0.0214397522916486;0.300229837522702	9.98227851616693e-06;0.996488461943713;0.920664164322051;0.90420450753841;0.0844917864818117	4.99113925808346e-05;0.996488461943713;0.996488461943713;0.996488461943713;0.211229466204529	0.461482618197718;6.14825789092808e-07;0.0003148182895414;0.000459662978327261;0.0901379553389078	0.360281556384698;0.0500996817751286;0.00536304113193976;0.00686963309523701;0.38413775577421
LA16c-444G7.2	10.9253170804116	6.15795190305157	0.800714664853111	5.19280098836998	2.0715358543012e-07	1.42853307023019e-05	NA	NA	NA	NA	NA	NA	NA	NA	NA	NA	NA	NA	0	0	0	NA	NA	NA	NA	NA	NA	NA
CNTN6	184.664977956045	5.6703975956238	0.707752993336053	5.18598667922698	2.14874168428756e-07	1.47830408569826e-05	NA	NA	NA	NA	NA	NA	NA	NA	NA	NA	NA	NA	0	0	0	NA	NA	NA	NA	NA	NA	NA
AC005083.1	219.939460019688	4.80933148810948	0.541801975479861	5.18516287361507	2.15826165207109e-07	1.48138440544141e-05	NA	NA	NA	NA	NA	NA	219.939460019688	-5.33451947984191	0.660324781943456	-5.04981725814956	4.42232909319369e-07	7.38693425347805e-05	0	1	0	0	NA	NA	NA	NA	NA	NA
RN7SKP214	7.55714343971542	6.92538832107666	0.950637837960909	5.18114062411137	2.20533147211584e-07	1.51016369828315e-05	NA	NA	NA	NA	NA	NA	NA	NA	NA	NA	NA	NA	0	0	0	NA	NA	NA	NA	NA	NA	NA
C10orf71	34.9253971071025	6.19327923383823	0.812015453205737	5.16403871045025	2.41677682350054e-07	1.65110820334826e-05	34.9253971071025	6.03438894952485	0.932893803404588	4.32459614888788	1.52811545176256e-05	0.000972869485906263	NA	NA	NA	NA	NA	NA	1	0	0	6	cg22871947;cg08732300;cg13855776;cg13745632;cg08149223;cg10681242	0.24725754994934;0.183295180506014;0.0548872543968811;0.10888397533105;-0.195468428675661;-0.0792456276289095	0.15859286656511;0.299441421207993;0.757849224007294;0.539892060431611;0.26792062451576;0.655961688571727	0.598882842415985;0.598882842415985;0.757849224007294;0.757849224007294;0.598882842415985;0.757849224007294	0.0611362960069502;0.0335971231967324;0.00301261069522794;0.0118557200838926;0.0382079066089321;0.00627986949829979	0.255474284522338;0.273509428707113;0.238232570974;0.0644331336133764;0.0811723794082474;0.0346101441907734
CTD-2168K21.1	3.05498815117573	-5.68457344168114	0.714153175434518	-5.15936016028957	2.47795224028357e-07	1.68897454670094e-05	NA	NA	NA	NA	NA	NA	NA	NA	NA	NA	NA	NA	0	0	0	NA	NA	NA	NA	NA	NA	NA
DPYSL3	20333.1796531826	3.68724020381003	0.327311593938896	5.15484399286208	2.53842172517337e-07	1.72618553288005e-05	20333.1796531826	5.7317476466575	0.383225912262033	9.73772265197427	2.08167077506687e-22	1.26921869083645e-19	NA	NA	NA	NA	NA	NA	1	0	0	14	cg04833034;cg11572744;cg20564764;cg14007391;cg15642200;cg27121584;cg17838848;cg02204637;cg14704758;cg07432626;cg25635581;cg11711339;cg17401144;cg13669166	-0.41588462474028;0.388013622741648;0.172129074633718;0.299186497830505;0.0307426900809126;0.213192202063259;-0.505665705989892;-0.801727153343334;-0.0635229521157019;-0.0157965230245094;-0.527728816833799;-0.254222157795757;-0.281192093344974;-0.06208493	0.0144347944286286;0.0233583003199648;0.330341801642328;0.0856305228470153;0.86297003287934;0.226051449271529;0.00228279296707292;1.20874976751123e-08;0.72116251572484;0.929345054870158;0.00133902006508813;0.14681576708941;0.107183230585946;0.727231817774254	0.0505217805002001;0.0654032408959015;0.462478522299259;0.199804553309702;0.929345054870158;0.351635587755712;0.0106530338463403;1.69224967451572e-07;0.84843712073663;0.929345054870158;0.00937314045561692;0.256927592406468;0.214366461171892;0.84843712073663	0.172960021095363;0.150554571433098;0.0296284183342601;0.0895125604840827;0.000945112993411056;0.0454509150205815;0.255697806214255;0.642766428408005;0.00403516544549374;0.000249530139663854;0.278497704116801;0.0646289055143306;0.0790689933597284;0.00385453961531426	0.117109467953431;0.00617271368536988;0.0152968375527425;0.00346801540382274;0.0154554690110917;0.00450965234741704;0.146669643691236;0.64039563372211;0.00524409805401677;0.00432874169920441;0.222661526452288;0.217889137767626;0.0470823848286201;0.161429269857155
MMP3	47.5312292868718	-6.46514864611743	0.866444716457474	-5.15341436251528	2.55785911646863e-07	1.73538631095841e-05	NA	NA	NA	NA	NA	NA	NA	NA	NA	NA	NA	NA	0	0	0	NA	NA	NA	NA	NA	NA	NA
ZP1	22.5833123692897	4.25008563078266	0.436945399702059	5.14958077672159	2.61069322279076e-07	1.76715057156507e-05	NA	NA	NA	NA	NA	NA	NA	NA	NA	NA	NA	NA	0	0	0	NA	NA	NA	NA	NA	NA	NA
POU4F1	11.077378869212	5.95430617473575	0.769392384444888	5.13951821551854	2.75443790752554e-07	1.86016373354891e-05	NA	NA	NA	NA	NA	NA	NA	NA	NA	NA	NA	NA	0	0	0	NA	NA	NA	NA	NA	NA	NA
FOXD3	34.5761255204048	5.93292663934099	0.765871953819516	5.13522739633813	2.81803080377797e-07	1.89874520464646e-05	34.5761255204048	24.9765675265506	0.977121011528891	23.5145568004923	2.89498270012735e-122	9.17854265075377e-118	34.5761255204048	19.0436408872096	1.04781867552625	16.265830420182	1.72512298096887e-59	2.32448820865683e-55	1	1	1	13	cg05796492;cg14668802;cg10847834;cg02595809;cg11248715;cg17910371;cg15462232;cg04372882;cg11848563;cg22815110;cg18279094;cg21836358;cg08244360	-0.129698115294453;-0.133168331849792;-0.104168061482645;0.110129780773836;-0.212479622449464;0.252973395724409;0.146599829764597;0.193765468684825;0.111372498999694;-0.0871261747073496;-0.277030935643412;0.255508932028696;-0.0544052800867074	0.464734853737787;0.452768606214976;0.557688509564957;0.535236404671399;0.227643533243692;0.14887910461233;0.408052068606793;0.272194232269761;0.530611571598666;0.624162506614081;0.112703982477146;0.144711486978042;0.759913006384979	0.659086420394949;0.659086420394949;0.659086420394949;0.659086420394949;0.659086420394949;0.645142786653428;0.659086420394949;0.659086420394949;0.659086420394949;0.676176048831921;0.645142786653428;0.645142786653428;0.759913006384979	0.0168216011109331;0.0177338046076562;0.010850985033052;0.0121285686132932;0.0451475899562666;0.0639955389443386;0.0214915100870088;0.0375450568546499;0.0124038335334368;0.0075909703191356;0.0767461393034646;0.065284814346445;0.00295993450131308	0.0820841327112631;0.261521286612647;0.233779895942406;0.0514532135209616;0.00428933045248088;0.0119998057471894;0.00816031212258794;0.0579650884634929;0.0660029483297375;0.0791311631476806;0.208891018014637;0.0795677058914551;0.517895833816519
ETV1	2395.48992031385	4.1159980647223	0.412133881465257	5.13424923279616	2.83272508121381e-07	1.90427836866861e-05	NA	NA	NA	NA	NA	NA	NA	NA	NA	NA	NA	NA	0	0	0	NA	NA	NA	NA	NA	NA	NA
FOXD2	324.349516864113	-4.03081399581192	0.396009908027573	-5.12818986253879	2.92541334879595e-07	1.96209744172554e-05	NA	NA	NA	NA	NA	NA	NA	NA	NA	NA	NA	NA	0	0	0	NA	NA	NA	NA	NA	NA	NA
CTD-2626G11.2	60.3060026415797	6.04576688869838	0.789425338420599	5.1249519008254	2.9761371306734e-07	1.99157130951691e-05	NA	NA	NA	NA	NA	NA	NA	NA	NA	NA	NA	NA	0	0	0	NA	NA	NA	NA	NA	NA	NA
PTPRD	1760.98805085799	4.28335737022359	0.445800707791409	5.12192405780561	3.02433698847521e-07	2.0192260843281e-05	NA	NA	NA	NA	NA	NA	1760.98805085799	-4.59779133390082	0.546456671491043	-4.75388346309796	1.99546085918143e-06	0.000291200412673975	0	1	0	8	cg05775709;cg03287964;cg16850187;cg09395312;cg07893584;cg12698229;cg18731656;cg13441730	0.694523977634492;0.138874517584149;0.0780994733577972;-0.119836308249564;0.192852897280807;-0.0378631165436305;0.144869643525401;-0.0992407337695409	5.19837533774742e-06;0.433457706748062;0.660638175513445;0.499636241191831;0.274502525677625;0.831642075600822;0.413667295266086;0.576567990633301	4.15870027019794e-05;0.755015057729652;0.755015057729652;0.755015057729652;0.755015057729652;0.831642075600822;0.755015057729652;0.755015057729652	0.482363555509236;0.01928613163423;0.00609952773876528;0.0143607407748846;0.0371922399896013;0.00143361559439653;0.0209872136151767;0.00984872323911688	0.262730218737288;0.451572563907122;0.128885055608856;0.0112181260955171;0.0164156879525617;0.0222740955221855;0.00951240810555044;0.00635018213043398
RP11-254I22.3	37.0845386415854	-5.97249405025319	0.775724360521179	-5.12101237556112	3.03899699379091e-07	2.02441303144207e-05	NA	NA	NA	NA	NA	NA	NA	NA	NA	NA	NA	NA	0	0	0	NA	NA	NA	NA	NA	NA	NA
SOX10	159.969029400251	5.26546881131276	0.638037463673452	5.11798914206709	3.08810376054191e-07	2.05247113514569e-05	159.969029400251	6.56688293542438	0.763400896475636	5.98228657643466	2.20026710737269e-09	2.81288179996981e-07	NA	NA	NA	NA	NA	NA	1	0	0	6	cg11864127;cg25625951;cg01708543;cg08859349;cg01481205;cg04735449	-0.289169551152112;-0.255588131964741;-0.443145981674617;-0.163452158386197;0.0441002799280708;-0.0789350706359446	0.0971728803261717;0.144582692886616;0.0086698772471384;0.355660652006404;0.804406316717454;0.657227550786795	0.289165385773231;0.289165385773231;0.0520192634828304;0.533490978009607;0.804406316717454;0.788673060944154	0.0836190293135138;0.0653252932012255;0.196378361074359;0.0267166080811064;0.00194483468973472;0.00623074537630156	0.139133653729603;0.053879198558924;0.0364140043156075;0.0549751558104977;0.0105085359712971;0.200018508085325
TRIM55	34.4915322175046	5.15680659735024	0.616914530072818	5.11708906739094	3.10287119465806e-07	2.05763085971715e-05	34.4915322175046	7.24746709667066	0.806188287400887	6.50898453708407	7.5660509659283e-11	1.19138147671506e-08	NA	NA	NA	NA	NA	NA	1	0	0	2	cg27035277;cg14418968	0.198070698973543;0.458333996248424	0.261475431126917;0.00640991639734008	0.261475431126917;0.0128198327946802	0.0392320017918678;0.210070052117051	0.0556835479899909;0.262271071387989
ITPR3	3126.85989781337	3.70151100395737	0.333899528666143	5.09587722616604	3.47130050819155e-07	2.29676565380953e-05	NA	NA	NA	NA	NA	NA	NA	NA	NA	NA	NA	NA	0	0	0	NA	NA	NA	NA	NA	NA	NA
BEGAIN	424.305557981191	-3.83490885622574	0.360240726322887	-5.09356305977768	3.5139609782074e-07	2.31976700352357e-05	NA	NA	NA	NA	NA	NA	424.305557981191	4.75691485363989	0.443959841673124	6.20982934683929	5.30421714123429e-10	1.52065510283768e-07	0	1	0	11	cg08398133;cg18516195;cg01991752;cg09864715;cg19592071;cg05225311;cg01044883;cg26279372;cg07787187;cg04983807;cg01670789	0.137535508950168;0.446660785798392;0.0113841091318558;-0.161444571158356;-0.0922459236102579;0.155771297978682;0.111034324714312;0.360092117490592;0.0209966871018457;0.106382640391318;0.165249999973122	0.437947976845269;0.00809419340480307;0.949050447879711;0.361680360842022;0.603850674892782;0.379017405117003;0.531868187038681;0.0364477930403093;0.906175371584435;0.549297575835216;0.350321272410075	0.738039713757845;0.0890361274528337;0.949050447879711;0.738039713757845;0.738039713757845;0.738039713757845;0.738039713757845;0.200462861721701;0.949050447879711;0.738039713757845;0.738039713757845	0.0189160162221817;0.199505857570037;0.000129597940726004;0.0260643495565054;0.00850931042270952;0.0242646972739635;0.0123286212647632;0.129666333078858;0.000440860869252838;0.0113172661766291;0.027307562491117	0.135090945700837;0.307823042213168;0.146162909623496;0.0522828278069192;0.00358481958127159;0.0438638334907567;0.0165075793408918;0.175748432591143;0.141624269256636;0.0230903823661829;0.0159093827752513
LINGO2	211.517050855377	4.84505939329704	0.558906348778272	5.0904045007113	3.57300487516412e-07	2.35345659680934e-05	NA	NA	NA	NA	NA	NA	211.517050855377	-4.49075711835251	0.68494427254938	-3.63643761715366	0.000276434550069054	0.0242919865596551	0	1	0	6	cg14164691;cg03477052;cg27164663;cg12658269;cg05279757;cg12882149	0.737175094905904;0.0131541774497489;-0.410502786297406;-0.375750405805986;-0.12707735316443;-0.184144975922533	6.61290828718144e-07;0.941141288810748;0.0158888819116169;0.028525121328446;0.473881747129345;0.29716758604931	3.96774497230886e-06;0.941141288810748;0.0476666457348506;0.0570502426568921;0.568658096555214;0.445751379073965	0.543427120549529;0.000173032384379479;0.168512537557934;0.141188367463363;0.0161486536872772;0.0339093721575102	0.407689238892471;0.0894533183720202;0.029684505751073;0.0369112746842963;0.039356907081702;0.0150123115372788
NYAP2	38.4471965819291	4.92588614907867	0.576937414637957	5.07140995685768	3.94879092163842e-07	2.59515952807543e-05	NA	NA	NA	NA	NA	NA	NA	NA	NA	NA	NA	NA	0	0	0	NA	NA	NA	NA	NA	NA	NA
TENM3	691.522829933721	4.68235854673183	0.530015426675152	5.06090655428387	4.17267696823885e-07	2.73617703785609e-05	NA	NA	NA	NA	NA	NA	NA	NA	NA	NA	NA	NA	0	0	0	NA	NA	NA	NA	NA	NA	NA
KIF12	6524.53369073503	-4.31389398717782	0.458274454854238	-5.04914459592516	4.4379274250022e-07	2.90363015510667e-05	6524.53369073503	-6.48301162739228	0.536187729318985	-8.3608993310723	6.22419416406446e-17	2.05560495803816e-14	NA	NA	NA	NA	NA	NA	1	0	0	5	cg14305907;cg13426307;cg13983319;cg14014506;cg07740525	-0.405762663150399;-0.622170973792248;-0.314612569401557;-0.393868415910028;-0.517980082097676	0.0172692609603667;8.54977889053729e-05;0.0699548437559991;0.0211793656550434;0.00170242147791382	0.0264742070688043;0.000427488944526864;0.0699548437559991;0.0264742070688043;0.00425605369478454	0.164643338806904;0.387096720629594;0.0989810688254498;0.155132329051475;0.268303365449915	0.0875636314366134;0.0367147522695023;0.00698307571600967;0.035548426079235;0.078624072966464
SLC17A2	15.6507212100884	-5.47360312248427	0.688887477520083	-5.04233744382879	4.59879381437003e-07	3.00219479743885e-05	15.6507212100884	-7.02504077801324	0.779072329504149	-6.4500311302437	1.11827178879745e-10	1.70455803191457e-08	NA	NA	NA	NA	NA	NA	1	0	0	12	cg08278435;cg17546509;cg00621508;cg11266299;cg21090568;cg09546929;cg04867634;cg01382804;cg01936555;cg24163360;cg07568021;cg20765441	0.39155371133691;-0.12480696727394;-0.163252158355255;0.352070569453456;0.385576756884366;-0.806310990233538;-0.725643018054216;-0.886657798158158;0.372787905851239;-0.0593966038945644;-0.0609994418033461;-0.15702349931732	0.0220197506457847;0.481881279559601;0.356257633898696;0.0411494909468548;0.0243182254827836;8.61378819058382e-09;1.19860002381918e-06;2.99337724938452e-12;0.0299045244223715;0.738621811844161;0.731824124433646;0.375149535508163	0.0583637411586807;0.578257535471521;0.500199380677551;0.0705419844803225;0.0583637411586807;5.16827291435029e-08;4.79440009527672e-06;3.59205269926142e-11;0.059809048844743;0.738621811844161;0.738621811844161;0.500199380677551	0.153314308861708;0.0155767790801183;0.0266512672076493;0.123953685875278;0.148669435449464;0.650137412971389;0.526557789650831;0.786162051034672;0.138970822748947;0.00352795655420782;0.00372093190031996;0.0246563793378567	0.0257569818163981;0.0217119069315583;0.135745428437578;0.0178339180599497;0.0246384630897184;0.251815661724122;0.151610501580898;0.605579310841165;0.00946163727935656;0.0467136784216788;0.0306847818981018;0.0613903375470042
GAL3ST1	795.649555315099	-3.69507752477699	0.337039080913729	-5.02932039863613	4.92221306733543e-07	3.20620517248588e-05	795.649555315099	-4.14274641332554	0.394164568218581	-5.43617206135408	5.44373893645552e-08	5.73401139469509e-06	NA	NA	NA	NA	NA	NA	1	0	0	12	cg25783144;cg03068796;cg23258718;cg26986147;cg16262178;cg17013166;cg02213754;cg08215954;cg08441625;cg23116041;cg10888911;cg17380689	0.115949068579508;0.0566365540059416;-0.250866138558189;0.16695830343492;0.551460612850708;-0.188655279198998;-0.12817183278197;-0.235488750858056;-0.0517992074243402;-0.419742489823316;-0.358334279541303;-0.433585245303154	0.513748028485832;0.750372730953132;0.152408600375575;0.345292932118095;0.000723609050820621;0.285283675892645;0.470050419464083;0.180015439187186;0.771099917194551;0.0134626381756785;0.0374389095022097;0.0104149209868481	0.616497634182998;0.771099917194551;0.360030878374372;0.517939398177143;0.00868330860984745;0.489057730101678;0.616497634182998;0.360030878374372;0.771099917194551;0.053850552702714;0.112316728506629;0.053850552702714	0.0134441865044553;0.00320769924966794;0.0629338194750968;0.027875075085867;0.304108807525678;0.0355908143696522;0.0164280187186892;0.0554549517806876;0.00268315788978983;0.176183757763076;0.128403455894385;0.187996164944596	0.0331736151897721;0.0339159567965714;0.179764516817333;0.164856399637331;0.0283860224012935;0.0644150206553755;0.080710742928212;0.174191055513183;0.128623891627002;0.0833976588058127;0.120687627373532;0.119700032588051
LL22NC03-121E8.3	11.4379963588632	5.79723177017353	0.75519864581796	5.0281231186011	4.95303839974628e-07	3.21914621834837e-05	NA	NA	NA	NA	NA	NA	NA	NA	NA	NA	NA	NA	0	0	0	NA	NA	NA	NA	NA	NA	NA
AC108142.1	16.4110534846846	5.19137536744445	0.635451349686603	5.02221825324377	5.10780930123915e-07	3.31240869409497e-05	NA	NA	NA	NA	NA	NA	NA	NA	NA	NA	NA	NA	0	0	0	NA	NA	NA	NA	NA	NA	NA
DLGAP1-AS1	139.590694014344	3.40933998547804	0.280782876989008	5.0193231175319	5.1853866589952e-07	3.35531065817846e-05	NA	NA	NA	NA	NA	NA	NA	NA	NA	NA	NA	NA	0	0	0	NA	NA	NA	NA	NA	NA	NA
RP11-384F7.1	7.02710832304898	5.96811693709487	0.791946140925456	5.01058939747821	5.42635831592915e-07	3.50351930213298e-05	7.02710832304898	5.74204600014115	0.94495721994491	3.96001630672689	7.49446456604744e-05	0.00407642275384422	NA	NA	NA	NA	NA	NA	1	0	0	0	NA	NA	NA	NA	NA	NA
SOCS2P2	4.43324476152597	-4.79482081381604	0.558238098124324	-5.00650318064391	5.54277462673678e-07	3.57083531161505e-05	4.43324476152597	-4.34939777039396	0.630410316163337	-3.72677557799552	0.000193945001434693	0.00953337406277048	NA	NA	NA	NA	NA	NA	1	0	0	0	NA	NA	NA	NA	NA	NA
RALYL	765.083431043521	5.8766743049013	0.774762894916205	5.00369123294241	5.62428176258817e-07	3.6154163093994e-05	NA	NA	NA	NA	NA	NA	NA	NA	NA	NA	NA	NA	0	0	0	NA	NA	NA	NA	NA	NA	NA
LRIT2	8.53958960360226	6.59175872802015	0.919234955439511	4.99519595164297	5.87760573728116e-07	3.77000925205478e-05	8.53958960360226	6.06430398595186	1.09260737634368	3.71982111227614	0.000199363932452327	0.00976944896197993	NA	NA	NA	NA	NA	NA	1	0	0	1	cg26569316	0.578405	0.000339593	0.000339593	0.334552	0.284924
MT1M	742.862018697135	-4.12315859652371	0.425960318035277	-4.98440466547843	6.21528808859103e-07	3.97791978602481e-05	NA	NA	NA	NA	NA	NA	742.862018697135	5.92901345675699	0.525907647828286	7.47091903489461	7.96366456219334e-14	4.12711811022489e-11	0	1	0	9	cg05404792;cg10506097;cg06846010;cg16159688;cg04345221;cg05581701;cg00916884;cg02160530;cg04994964	0.0641725942979015;-0.592851931341659;-0.481756650400362;-0.504215169927041;-0.492206117125482;-0.451828792963381;-0.548025196034288;-0.55161452960813;-0.595692915729903	0.718426074385164;0.000220164345792563;0.00391562721347707;0.00236137365788269;0.00310765771533735;0.0073070358910071;0.000793272922089997;0.00072061861690316;0.000201686803305487	0.718426074385164;0.000990739556066536;0.00503437784589908;0.00425047258418885;0.00466148657300603;0.00822041537738299;0.00178486407470249;0.00178486407470249;0.000990739556066536	0.00411812185892299;0.351473412495535;0.232089470204976;0.254232937584555;0.242266861735744;0.204149258150746;0.30033161548842;0.304278589274798;0.354850049850793	0.0280431788233871;0.32873203069099;0.372149204127957;0.316279008777228;0.206786917337712;0.00389629111856004;0.0433813226443076;0.0549605818763484;0.166704368919601
TLDC2	576.448856837334	-3.97347815505615	0.397193166474203	-4.96856019093755	6.7451863491573e-07	4.30768129085204e-05	NA	NA	NA	NA	NA	NA	NA	NA	NA	NA	NA	NA	0	0	0	NA	NA	NA	NA	NA	NA	NA
ENTPD2	1571.96917185933	-3.5859979287357	0.319297263375437	-4.96715165037556	6.79434555536913e-07	4.32966354403642e-05	NA	NA	NA	NA	NA	NA	NA	NA	NA	NA	NA	NA	0	0	0	NA	NA	NA	NA	NA	NA	NA
PHYHIPL	650.614642965032	4.06449491732273	0.416377283529671	4.95823139010324	7.11378067911436e-07	4.52340984870871e-05	NA	NA	NA	NA	NA	NA	650.614642965032	-4.02423507962223	0.510440945365198	-3.96565968698687	7.31932304259006e-05	0.00745261953024227	0	1	0	14	cg07062043;cg18839609;cg01470088;cg02662277;cg26014391;cg13686115;cg23712342;cg24563570;cg08688023;cg24073466;cg06879152;cg01037890;cg13503413;cg08641881	-0.27280164345013;-0.433481027027745;-0.260372321078807;-0.281919459416614;-0.245367611134698;-0.359098500457941;-0.281024450954994;-0.261281047215703;-0.382036594041359;-0.258797275215419;-0.344269977428054;-0.308545793032736;-0.0423593996283067;-0.56372	0.118531065260355;0.0104354704412665;0.136956923327877;0.106239528960159;0.16190300201163;0.0370053716156752;0.10740162743575;0.135542493911082;0.0257705467194306;0.139434108203187;0.0461791837637271;0.0758277463777979;0.811986930460111;0.000516896905475823	0.162673126237052;0.0730482930888656;0.162673126237052;0.162673126237052;0.174357079089448;0.129301714538436;0.162673126237052;0.162673126237052;0.120262551357343;0.162673126237052;0.129301714538436;0.162673126237052;0.811986930460111;0.00723655667666152	0.0744207366690918;0.187905800793029;0.0677937455839655;0.079478581597756;0.0602052645939486;0.128951733031142;0.0789747420345555;0.0682677856341343;0.145951959186722;0.0669760296589252;0.118521817358313;0.0952005063982;0.00179431873687059;0.317788805235758	0.0438613177249303;0.0371829170004315;0.00650104947834453;0.0129335716401633;0.00803338359227982;0.0222544394715456;0.00869770700551296;0.00801974213031688;0.0104660120391183;0.0110548647994255;0.00893908910019424;0.0237647560408894;0.111871538435891;0.425827500115475
MGAT4C	450.690260037697	4.67986314497518	0.540656631196781	4.95668228288093	7.17070919037219e-07	4.54976077506617e-05	NA	NA	NA	NA	NA	NA	NA	NA	NA	NA	NA	NA	0	0	0	NA	NA	NA	NA	NA	NA	NA
ANGPTL3	1929.76155454172	-4.39716843735975	0.483829395592785	-4.95457377992248	7.2489007936459e-07	4.58946031497706e-05	1929.76155454172	-8.52819186292274	0.563258878043998	-11.5900381110598	4.62926533454983e-31	7.72478197010013e-28	1929.76155454172	-4.13102342556299	0.586547622374892	-3.63316352205916	0.000279967465086829	0.0244430342142654	1	1	1	3	cg21106016;cg02218214;cg21409833	-0.225628311196806;-0.267262453725447;-0.126608363859932	0.199478843242059;0.126499400900246;0.475528475832024	0.299218264863089;0.299218264863089;0.475528475832024	0.0509081348135227;0.0714292191713468;0.0160296777992893	0.117548569429135;0.0365803280331926;0.0176282196572703
KIF26B	557.372446317547	3.67060567905761	0.337283338297953	4.95312246222436	7.30319799374586e-07	4.6138934938123e-05	NA	NA	NA	NA	NA	NA	NA	NA	NA	NA	NA	NA	0	0	0	NA	NA	NA	NA	NA	NA	NA
HPN	4072.51416870429	-4.66809654785627	0.539305950300823	-4.9472781569868	7.52583973087042e-07	4.74434750587512e-05	NA	NA	NA	NA	NA	NA	NA	NA	NA	NA	NA	NA	0	0	0	NA	NA	NA	NA	NA	NA	NA
FAM167A	2588.11306195255	-3.80496387149394	0.365430341926634	-4.93928298886663	7.84103510465986e-07	4.93246441690777e-05	NA	NA	NA	NA	NA	NA	NA	NA	NA	NA	NA	NA	0	0	0	NA	NA	NA	NA	NA	NA	NA
C11orf63	503.884516114022	3.68784473629466	0.342079513910156	4.93407137130685	8.05329898866749e-07	5.05516590577105e-05	NA	NA	NA	NA	NA	NA	NA	NA	NA	NA	NA	NA	0	0	0	NA	NA	NA	NA	NA	NA	NA
KCNT2	302.981444870494	4.02239221200993	0.409921018549326	4.93361433177298	8.07217546437328e-07	5.0562110579295e-05	NA	NA	NA	NA	NA	NA	NA	NA	NA	NA	NA	NA	0	0	0	NA	NA	NA	NA	NA	NA	NA
SLCO1A2	104.999898328607	6.23594558318289	0.861181912577937	4.91875818722509	8.7094982634977e-07	5.44380703163345e-05	NA	NA	NA	NA	NA	NA	NA	NA	NA	NA	NA	NA	0	0	0	NA	NA	NA	NA	NA	NA	NA
DEFB132	40.760626741341	-5.87965130403431	0.789391564910581	-4.91473620505912	8.89020821715507e-07	5.54496065382939e-05	NA	NA	NA	NA	NA	NA	NA	NA	NA	NA	NA	NA	0	0	0	NA	NA	NA	NA	NA	NA	NA
DCAF12L2	119.841318909757	5.28294378631421	0.668367515445133	4.91188412130976	9.02053612319791e-07	5.61432817142341e-05	NA	NA	NA	NA	NA	NA	119.841318909757	-8.8688434913915	0.794125775387208	-8.6495662328078	5.16955464424017e-18	4.7492933496391e-15	0	1	0	3	cg20730305;cg24944420;cg12903415	-0.220654278366886;0.0387966795268238;0.503736347883677	0.209833075651587;0.827552408580561;0.00238782540127525	0.31474961347738;0.827552408580561;0.00716347620382576	0.0486883105616111;0.00150518234230706;0.253750308179185	0.0367292474264494;0.360255294702658;0.401472872912464
GABRA3	88.9010880689969	7.20390142127712	1.06091204529363	4.90512049925575	9.33700009586277e-07	5.79900743797379e-05	NA	NA	NA	NA	NA	NA	NA	NA	NA	NA	NA	NA	0	0	0	NA	NA	NA	NA	NA	NA	NA
SLC12A8	530.866214781263	-3.74846726467048	0.356563432395082	-4.90366399303988	9.40653405466291e-07	5.82986816295005e-05	NA	NA	NA	NA	NA	NA	NA	NA	NA	NA	NA	NA	0	0	0	NA	NA	NA	NA	NA	NA	NA
GLRA1	9.87966251042316	6.54470610612433	0.926961380874921	4.90279983599184	9.44802447865266e-07	5.8432550549343e-05	NA	NA	NA	NA	NA	NA	NA	NA	NA	NA	NA	NA	0	0	0	NA	NA	NA	NA	NA	NA	NA
BSND	14.8718176414316	5.42606779377842	0.70015774499798	4.89327986193783	9.91692285230527e-07	6.12036644185235e-05	14.8718176414316	6.62253962511203	0.877285493622866	5.2691394747936	1.37064791434555e-07	1.3208629825023e-05	NA	NA	NA	NA	NA	NA	1	0	0	9	cg09666006;cg11811705;cg02854331;cg00815091;cg14969361;cg15858746;cg06985721;cg19971655;cg04236909	-0.0854243929219254;-0.0930763623035284;0.117320592931736;0.180831970084632;0.173337568947938;-0.352815478621601;-0.0578165377641366;0.403963559862434;0.12104748835722	0.630975757133399;0.600582877639294;0.508746563995547;0.306094609432376;0.326905912625269;0.0406932634210944;0.745342023193344;0.0178187403356053;0.495279727932652	0.709847726775074;0.709847726775074;0.709847726775074;0.709847726775074;0.709847726775074;0.183119685394925;0.745342023193344;0.160368663020448;0.709847726775074	0.00729732690607949;0.00866320921965767;0.0137641215258541;0.0327002014046892;0.030045912808781;0.124478761954989;0.00334275203903185;0.16318655769673;0.0146524944375913	0.177244440093685;0.304041114447991;0.226840039246199;0.151187330439077;0.0118912324314356;0.214616899053288;0.128975357090684;0.0894082753331764;0.00982075289502093
DDX6P2	7.21716445159806	5.10834073503649	0.635500930027449	4.89116630388287	1.00240223224121e-06	6.17349483785115e-05	7.21716445159806	4.4795130536782	0.762160465357304	3.2532690507842	0.00114085420941685	0.0450445612821435	NA	NA	NA	NA	NA	NA	1	0	0	0	NA	NA	NA	NA	NA	NA
RP11-140A10.3	15.8019644054024	4.31386105751955	0.473743106276799	4.88421050747198	1.03844087243623e-06	6.38206642459394e-05	NA	NA	NA	NA	NA	NA	NA	NA	NA	NA	NA	NA	0	0	0	NA	NA	NA	NA	NA	NA	NA
SLC38A4	2287.92359871524	-4.23455015323967	0.45804038906833	-4.87850025144032	1.06895527876812e-06	6.55588710320896e-05	2287.92359871524	-4.22452985816605	0.535927223917516	-4.15080585364781	3.31306712398532e-05	0.0019597162904096	NA	NA	NA	NA	NA	NA	1	0	0	3	cg15584813;cg18064171;cg27303674	-0.269265122365444;-0.548487737941543;0.086576666152004	0.123573924317065;0.000783561154126671;0.626359209814863	0.185360886475597;0.00235068346238001;0.626359209814863	0.0725037061224777;0.300838798672231;0.00749551912199556	0.0610505334726593;0.182884736185066;0.0859079504219402
AL022344.7	23.0368066627301	-3.79944971094812	0.370132048646051	-4.86164253414567	1.16415709796979e-06	7.12488397230389e-05	23.0368066627301	-3.66735718989236	0.424662848371037	-3.92630812016679	8.62596445356001e-05	0.00462751612521354	NA	NA	NA	NA	NA	NA	1	0	0	0	NA	NA	NA	NA	NA	NA
SYCE1	21.9948238250734	5.61312424628901	0.743407595381579	4.86021970818639	1.17255549147224e-06	7.16136438107691e-05	21.9948238250734	7.61460010961179	0.936576778645676	5.99481028958534	2.0372312701604e-09	2.6149966566978e-07	NA	NA	NA	NA	NA	NA	1	0	0	12	cg06248061;cg25823128;cg13092589;cg27135915;cg24678803;cg27334444;cg14239307;cg16208053;cg20087519;cg16266492;cg05646491;cg19945897	0.28015298164418;0.737523883187211;0.216617503745839;0.812071390482521;0.252442686513802;-0.049190756978763;0.138052433715166;0.202769401569893;0.248847353132717;-0.0707945797697094;0.113204624599586;0.137605671893137	0.108542347653367;6.49194018752013e-07;0.218504137758509;5.55511729071674e-09;0.149762351395809;0.782342614708705;0.436211495188375;0.250098377179326;0.155846408054629;0.690734005001928;0.52382866184117;0.43771205987783	0.374031379331109;3.89516411251208e-06;0.428740075164559;6.66614074886009e-08;0.374031379331109;0.782342614708705;0.583616079837107;0.428740075164559;0.374031379331109;0.753528005456648;0.628594394209405;0.583616079837107	0.0784856931241243;0.543941478271542;0.0469231429290785;0.659459943240215;0.0637273099743056;0.00241973057214371;0.0190584744546802;0.0411154302130125;0.0619250051611593;0.00501187252476974;0.0128152870307332;0.0189353209371615	0.0751824515859031;0.39770338695961;0.082474899558152;0.227481293002938;0.278011912265974;0.255952654190823;0.422923848863953;0.481316901310486;0.496706241044589;0.0805659586390353;0.379089160507747;0.0134670062938141
PCDH11Y	86.8107898861589	6.46629522884489	0.91972011076637	4.85614609984258	1.19692404341241e-06	7.29502855255733e-05	NA	NA	NA	NA	NA	NA	86.8107898861589	-6.84081594728509	1.09568597500357	-4.41806873294086	9.95867543249741e-06	0.00122731566160928	0	1	0	0	NA	NA	NA	NA	NA	NA
PAGE5	46.1518121351592	8.49293135911784	1.33819642568871	4.85200171998384	1.2222156290292e-06	7.43375331966683e-05	46.1518121351592	8.81304048294481	1.5752116495549	4.32515877143872	1.52422040563257e-05	0.000972342212486533	NA	NA	NA	NA	NA	NA	1	0	0	1	cg04274350	0.102637	0.563522	0.563522	0.0105344	0.15887
GRIN2C	224.116337706514	3.87311058061802	0.38610042346051	4.85135593437026	1.22620262547972e-06	7.44259391089209e-05	224.116337706514	3.89121856806437	0.453264218994682	4.17244178739501	3.01352606365058e-05	0.00180612181187224	NA	NA	NA	NA	NA	NA	1	0	0	5	cg16086007;cg09722397;cg09169283;cg21264131;cg19700341	0.042083092189427;-0.186672426901543;-0.018372137591422;-0.0683568214396161;-0.0750453025457294	0.813191666860288;0.290469918781308;0.917860919381534;0.700884777709833;0.673161024589561	0.917860919381534;0.917860919381534;0.917860919381534;0.917860919381534;0.917860919381534	0.00177098664822383;0.0348465949653117;0.00033753543967814;0.00467265503732757;0.00563179743418005	0.0263200362798311;0.0113570721270446;0.0185573650059502;0.0268166524410029;0.0173911132183568
RP11-707M1.1	31.1456617336045	8.10420404901559	1.25977556849713	4.84546946429333	1.26312638963646e-06	7.65089978316501e-05	NA	NA	NA	NA	NA	NA	NA	NA	NA	NA	NA	NA	0	0	0	NA	NA	NA	NA	NA	NA	NA
CALML3-AS1	25.9633919617403	4.66990567075328	0.551604606958558	4.84025266843696	1.29674152440124e-06	7.83834892229122e-05	NA	NA	NA	NA	NA	NA	NA	NA	NA	NA	NA	NA	0	0	0	NA	NA	NA	NA	NA	NA	NA
RP11-680F8.1	36.7997858984166	4.81018954028499	0.582130134448582	4.82742495876273	1.38309778959572e-06	8.34317531107874e-05	NA	NA	NA	NA	NA	NA	36.7997858984166	-6.59862118629314	0.698706517102677	-6.5816205713412	4.6534790969596e-11	1.54186545521638e-08	0	1	0	0	NA	NA	NA	NA	NA	NA
KIF25-AS1	17.7438658488031	6.70694327782041	0.976755480314714	4.81895763339236	1.44310191124655e-06	8.66953064349489e-05	17.7438658488031	6.50899284731654	1.15922066561485	3.88967603931127	0.000100378131767862	0.00531300278414033	NA	NA	NA	NA	NA	NA	1	0	0	0	NA	NA	NA	NA	NA	NA
AP000997.1	9.1774122156412	5.68776938694888	0.765242319026843	4.8190870986312	1.44216588514918e-06	8.66953064349489e-05	NA	NA	NA	NA	NA	NA	NA	NA	NA	NA	NA	NA	0	0	0	NA	NA	NA	NA	NA	NA	NA
LRRC53	17.590583280922	5.09807208119154	0.643208393945556	4.81659149717778	1.46031219058379e-06	8.75501861689388e-05	NA	NA	NA	NA	NA	NA	NA	NA	NA	NA	NA	NA	0	0	0	NA	NA	NA	NA	NA	NA	NA
LINC01035	7.33081884740616	6.61333266730629	0.957944424933021	4.81586671129576	1.46562334542599e-06	8.76896476956808e-05	7.33081884740616	6.60050861572409	1.13703067275019	4.04607256952587	5.20840926501296e-05	0.00292270116366789	NA	NA	NA	NA	NA	NA	1	0	0	0	NA	NA	NA	NA	NA	NA
RP11-276H19.2	36.0076536064335	6.77996032105888	0.993239696693726	4.8124942417931	1.49058168830793e-06	8.90016631248418e-05	NA	NA	NA	NA	NA	NA	NA	NA	NA	NA	NA	NA	0	0	0	NA	NA	NA	NA	NA	NA	NA
RP11-462G8.3	4.24475549154882	4.88132053596622	0.599536257398542	4.80591540613174	1.54045027952172e-06	9.17927137150297e-05	4.24475549154882	4.60563868990203	0.726660596965903	3.58577126760638	0.000336083442174795	0.01548768246243	NA	NA	NA	NA	NA	NA	1	0	0	0	NA	NA	NA	NA	NA	NA
NPR1	2067.08161199789	-3.28899501569376	0.268256856737535	-4.80507760871486	1.54691488868618e-06	9.19913333703118e-05	NA	NA	NA	NA	NA	NA	NA	NA	NA	NA	NA	NA	0	0	0	NA	NA	NA	NA	NA	NA	NA
SLC17A6	41.823680484809	6.84808108595081	1.00927899410001	4.80350935102333	1.55908604359221e-06	9.25278196012291e-05	41.823680484809	8.0667678090302	1.20414679188469	5.03822943341873	4.69858019563242e-07	4.00452916942274e-05	NA	NA	NA	NA	NA	NA	1	0	0	1	cg10439113	0.161809	0.360584	0.360584	0.026182	0.451667
CRABP1	275.111661485261	5.34774686243909	0.697537243005995	4.79938081587181	1.59156914776129e-06	9.42651751084343e-05	275.111661485261	5.84067434544506	0.82598935824771	4.649786715888	3.32278466382102e-06	0.000243863166126031	NA	NA	NA	NA	NA	NA	1	0	0	10	cg16566391;cg26824615;cg07488506;cg02558162;cg14153919;cg00513316;cg05478779;cg19777470;cg16666463;cg02276974	0.700597061257611;0.194333566639168;0.605714145426673;0.578698974192177;0.418711161769151;0.377091449504004;0.232695572339384;0.250790022635915;0.186337439562453;0.308034929139086	3.96105152373034e-06;0.27076367128922;0.000147060597118042;0.000336679998352131;0.0137169686403697;0.0279180891571713;0.185386818024947;0.15253721338202;0.291352019444048;0.0763392488403261	3.96105152373034e-05;0.291352019444048;0.000735302985590211;0.00112226666117377;0.0342924216009242;0.0558361783143426;0.231733522531184;0.217910304831457;0.291352019444048;0.127232081400544	0.490836242242801;0.0377655351227003;0.366889625969964;0.334892502731078;0.175319036990072;0.142197961289031;0.0541472293863537;0.0628956354537229;0.0347216413826908;0.0948855175697216	0.402591463105711;0.0407598612061608;0.377005620421821;0.317234637040112;0.337137971799756;0.378393346848501;0.0273487803410163;0.0375098640016322;0.329705083822547;0.416405870866374
CDH12	398.27989230428	5.4050074433167	0.709560217145873	4.79875754169669	1.59652921006562e-06	9.4368689344261e-05	NA	NA	NA	NA	NA	NA	NA	NA	NA	NA	NA	NA	0	0	0	NA	NA	NA	NA	NA	NA	NA
RP11-861A13.4	40.3118694356765	5.04755168568961	0.635218465390901	4.79764341204125	1.60543258096926e-06	9.47044034761725e-05	40.3118694356765	5.9537835379906	0.766410332347709	5.15883381409951	2.48492748635151e-07	2.25098931299356e-05	NA	NA	NA	NA	NA	NA	1	0	0	0	NA	NA	NA	NA	NA	NA
DUOXA2	51.7507013988935	-5.12090673269891	0.650739347404428	-4.7959397954759	1.61913908414664e-06	9.53215408316149e-05	NA	NA	NA	NA	NA	NA	51.7507013988935	5.7191485483008	0.818684126417894	4.54283700915728	5.55021651222185e-06	0.000716793616848383	0	1	0	11	cg13151057;cg07821960;cg05723527;cg11562513;cg16778527;cg00465476;cg23899628;cg02454595;cg11708297;cg00877887;cg11540997	0.0813380548667963;0.0532389238734007;0.248223466181091;0.292907225042725;0.273713139286906;0.19604911401677;-0.0196549540123405;0.240424430846416;0.0626441009236813;0.0133646143276356;0.189004765120041	0.647457397558336;0.76491398194426;0.156920074902318;0.0927351040200148;0.117256592900199;0.266473479057717;0.912147043297418;0.170794904094284;0.724869848757935;0.940201351061529;0.284375799226873	0.934894866820762;0.934894866820762;0.469685986259282;0.469685986259282;0.469685986259282;0.521355631915933;0.940201351061529;0.469685986259282;0.934894866820762;0.940201351061529;0.521355631915933	0.00661587916951392;0.00283438301519773;0.061614889162955;0.0857946424822298;0.0749188826182932;0.0384352551067604;0.000386317217227207;0.0578039069478233;0.00392428338053637;0.000178612916126445;0.0357228012380819	0.00849082879424685;0.0776351895097524;0.0257744268180759;0.00615568536950753;0.00829650585473752;0.00894868677767409;0.00995283122497581;0.0798107139611382;0.170707862557679;0.116380553266079;0.073440249043711
FREM1	242.879363779656	4.66924353780673	0.557347063174291	4.78919458659104	1.67452044938526e-06	9.83847744831815e-05	242.879363779656	4.29496111336802	0.653585470250908	3.51134047164022	0.000445852970917286	0.019937614164926	NA	NA	NA	NA	NA	NA	1	0	0	5	cg07447486;cg07767080;cg00232500;cg03075147;cg26915049	0.462204679904975;0.642949431482804;0.363056804129657;0.510592990834686;0.539514104200268	0.00592224357424559;4.11944489155017e-05;0.034824511580403;0.00203262699360641;0.000991977646519439	0.00740280446780699;0.000205972244577509;0.034824511580403;0.00338771165601068;0.0024799441162986	0.213633166126061;0.413383971444061;0.131810243024841;0.26070520228951;0.291075468631018	0.177300409366642;0.319647766240972;0.191421220526062;0.187025175493938;0.0270644912497626
SLC24A2	17.2524233177557	5.10592851224692	0.649709249373248	4.78048991182302	1.74868533992631e-06	0.000102537184093843	17.2524233177557	6.58576544732735	0.80980383905489	5.66281020929627	1.48913835602039e-08	1.72310699188418e-06	NA	NA	NA	NA	NA	NA	1	0	0	5	cg12348970;cg08526985;cg14439761;cg07837260;cg05180728	0.40390399694041;0.131918498539775;0.21753771096707;0.326633049278356;0.249479743226912	0.0178371784159614;0.457059161003752;0.216506285818584;0.0593724528923265;0.154763534613149	0.089185892079807;0.457059161003752;0.27063285727323;0.148431132230816;0.257939224355249	0.163138438744439;0.0174024902569886;0.0473226556927923;0.106689148880877;0.062240142280566	0.475304077135212;0.219568209496385;0.00673611834373273;0.0231026244599526;0.0318344091251518
LL22NC03-121E8.4	7.00862951351621	5.43503516677615	0.720016396414393	4.77077353221715	1.83519783817837e-06	0.000107395631259295	NA	NA	NA	NA	NA	NA	NA	NA	NA	NA	NA	NA	0	0	0	NA	NA	NA	NA	NA	NA	NA
CER1	16.3225651805211	7.09731575715877	1.06935027976271	4.76674093945144	1.87229797600328e-06	0.000109348901870871	NA	NA	NA	NA	NA	NA	NA	NA	NA	NA	NA	NA	0	0	0	NA	NA	NA	NA	NA	NA	NA
HEPACAM2	518.654124868659	4.72444195755441	0.571742456704291	4.76515592922551	1.88707657466568e-06	0.000109993350265781	518.654124868659	5.95142961865813	0.672619623955852	5.8746867886767	4.23643559286873e-09	5.18595330007347e-07	NA	NA	NA	NA	NA	NA	1	0	0	6	cg02544502;cg19075191;cg00166696;cg10625920;cg09317502;cg20338182	0.598860156766877;0.73777068668514;0.438212283480012;0.371671444284496;0.430664624649497;0.406272251984066	0.000182731425019335;6.40757093995183e-07;0.00953646755819564;0.0304383299259047;0.0110039468017586;0.0171162194462334	0.000548194275058005;3.8445425639711e-06;0.016505920202638;0.0304383299259047;0.016505920202638;0.0205394633354801	0.358633487362849;0.544305586131864;0.192030005392766;0.138139662496523;0.185472018924492;0.165057142732204	0.469201975688671;0.4268792744565;0.195422954028661;0.0496433763275756;0.039518327289052;0.129421312470472
BEND4	59.6955464544619	5.07172014489751	0.644869977843985	4.76331702580929	1.90436292306601e-06	0.000110781127902793	59.6955464544619	5.12067312475433	0.769455235818531	4.05569158475427	4.9986180944826e-05	0.00282497658976062	NA	NA	NA	NA	NA	NA	1	0	0	10	cg02781618;cg24657817;cg15190742;cg00869122;cg12116389;cg10172669;cg27450499;cg19009280;cg24374124;cg08702941	-0.0726503757395393;0.00426641201444741;-0.0185943239076006;0.082805834621479;-0.067417540356484;0.1907564224738;0.252949889471306;0.267311846963772;0.211361462142472;-0.17240188914361	0.683041745901263;0.980895048225591;0.916870967559992;0.641517836824965;0.704809651020605;0.2798535116792;0.14891814519128;0.126426635861139;0.230157093408048;0.329564220375374	0.881012063775756;0.980895048225591;0.980895048225591;0.881012063775756;0.881012063775756;0.659128440750749;0.659128440750749;0.659128440750749;0.659128440750749;0.659128440750749	0.00527807709509623;1.82022714770214e-05;0.00034574888158077;0.00685680624735977;0.00454512474771817;0.0363880127150028;0.0639836465835459;0.0714556235271829;0.0446736676790037;0.0297224113802855	0.0751980184523721;0.0192545800302668;0.0249359710488407;0.00618723146876885;0.0102003855878746;0.081315371357259;0.088483623225627;0.371803324926184;0.285147336993775;0.0923831047647039
PPFIA4	138.863538620185	3.35067626040943	0.284662176150856	4.74483922898712	2.08672003241536e-06	0.000121149356506455	NA	NA	NA	NA	NA	NA	NA	NA	NA	NA	NA	NA	0	0	0	NA	NA	NA	NA	NA	NA	NA
CECR7	85.7912717525736	4.74268061561183	0.58059601635741	4.72390532890508	2.31358151010925e-06	0.000134055392549269	85.7912717525736	4.3418966517687	0.681363859756978	3.43707201113364	0.000588039241108634	0.025400250871048	NA	NA	NA	NA	NA	NA	1	0	0	0	NA	NA	NA	NA	NA	NA
ADARB2-AS1	20.0711964365139	5.20643996498122	0.678869197086417	4.72320732586288	2.32153965271144e-06	0.000134251713341937	NA	NA	NA	NA	NA	NA	NA	NA	NA	NA	NA	NA	0	0	0	NA	NA	NA	NA	NA	NA	NA
AL592494.5	157.64868641224	-3.8664094898271	0.395472513605578	-4.71944174529549	2.36492757654476e-06	0.000136492097084785	NA	NA	NA	NA	NA	NA	157.64868641224	4.50895993542057	0.490394342591219	5.11620897207613	3.11737674633329e-07	5.52691755337854e-05	0	1	0	0	NA	NA	NA	NA	NA	NA
BCAN	295.224660542671	4.65544394814429	0.563004161123826	4.71656185070408	2.39863471917461e-06	0.000138166063029789	NA	NA	NA	NA	NA	NA	295.224660542671	-5.40965394505437	0.689580428112089	-4.9445341051648	7.63261790311107e-07	0.00012005187295621	0	1	0	8	cg19321979;cg02609880;cg12664038;cg23725223;cg20270188;cg13371260;cg21475402;cg09182138	-0.103094149520564;0.128344857910388;0.142784553674418;-0.0568277034001815;0.0857055759132504;0.0828978985381661;0.38701085827146;0.460764096793827	0.561778775669163;0.469446224441295;0.420491850521432;0.749557097754419;0.629847931914338;0.641146010477687;0.0237494452484058;0.00609989045627324	0.732738297688785;0.732738297688785;0.732738297688785;0.749557097754419;0.732738297688785;0.732738297688785;0.0949977809936232;0.048799123650186	0.0106284036653686;0.0164724025520376;0.0203874287680029;0.003229387873739;0.00734544574262194;0.0068720615820441;0.149777404420012;0.212303552894231	0.0814584612981342;0.177941369411647;0.152682735723767;0.00366969503442964;0.0927011425691191;0.0187559115116254;0.309527226556994;0.292365465553444
FGF5	29.3147268536926	6.43913133807674	0.943148962959068	4.70671284433083	2.51743125115917e-06	0.000144725201301963	NA	NA	NA	NA	NA	NA	NA	NA	NA	NA	NA	NA	0	0	0	NA	NA	NA	NA	NA	NA	NA
MIR137HG	49.9783404447516	6.23641875840875	0.901936500992089	4.69702551537595	2.63977486393766e-06	0.000151462238628704	NA	NA	NA	NA	NA	NA	49.9783404447516	-6.53442633286943	1.09720788766579	-4.13269571231026	3.58533247836513e-05	0.00386479719394543	0	1	0	9	cg05423529;cg13417096;cg10489614;cg22158212;cg24866936;cg08730623;cg03208936;cg26390542;cg20713662	-0.12095507393443;-0.199345441897118;-0.312773309388614;-0.193939428211553;-0.0980105227662523;-0.203796558267789;-0.0749431476901093;-0.248852609670663;0.0846973061723464	0.49561145254439;0.25835576301433;0.0716964700891629;0.271755652291773;0.581326003999862;0.247655860521263;0.673581402914828;0.155837384517885;0.633895894337354	0.673581402914828;0.489160174125191;0.489160174125191;0.489160174125191;0.673581402914828;0.489160174125191;0.673581402914828;0.489160174125191;0.673581402914828	0.0146301299104834;0.0397386052051573;0.0978271430659054;0.0376125018150241;0.00960606257291408;0.0415330371617962;0.00561647538570155;0.0619276213398994;0.00717363367285219	0.0327511887472367;0.147782275209922;0.420408615775554;0.0550951804759245;0.0356538446857842;0.0291823569511064;0.00646378642720062;0.0708875825938089;0.296679551484246
AC103881.1	2.84369354268018	5.10682262870046	0.662118061238531	4.69224872508229	2.7021832212284e-06	0.000154740811871397	NA	NA	NA	NA	NA	NA	NA	NA	NA	NA	NA	NA	0	0	0	NA	NA	NA	NA	NA	NA	NA
PMM1	2488.4914292738	-2.90340598846157	0.192582506294514	-4.69100753668665	2.71862955529068e-06	0.000155379728493724	NA	NA	NA	NA	NA	NA	NA	NA	NA	NA	NA	NA	0	0	0	NA	NA	NA	NA	NA	NA	NA
ZIC4	14.8466120748927	7.34351965359727	1.14006356623384	4.6870365932747	2.77189419723084e-06	0.000158116380256409	NA	NA	NA	NA	NA	NA	NA	NA	NA	NA	NA	NA	0	0	0	NA	NA	NA	NA	NA	NA	NA
MIR3646	2.16852981207384	-4.77272171207562	0.591670637179999	-4.68625876939047	2.78244425503558e-06	0.000158410590853063	NA	NA	NA	NA	NA	NA	NA	NA	NA	NA	NA	NA	0	0	0	NA	NA	NA	NA	NA	NA	NA
GRHL2	246.26827223824	4.58309026034752	0.551543402653487	4.68338529283501	2.82175391622587e-06	0.000160337842934173	246.26827223824	4.25530752588858	0.646325629908696	3.48942920027352	0.000484053264153278	0.0213447965785531	NA	NA	NA	NA	NA	NA	1	0	0	9	cg05458052;cg16435779;cg25330243;cg08334760;cg03780851;cg25639415;cg20574490;cg14202477;cg03650674	-0.101596245648713;-0.272288547018637;-0.110357901896058;-0.145457727266913;-0.158318978394537;-0.0997644959942255;-0.225860248121286;-0.298154382717297;-0.0098125534123353	0.567506872492988;0.119253021260457;0.534385993826036;0.41175383373353;0.371172532517941;0.574547589609668;0.19900486647583;0.0867685913698971;0.956076629194992	0.646366038310876;0.536638595672055;0.646366038310876;0.646366038310876;0.646366038310876;0.646366038310876;0.597014599427489;0.536638595672055;0.956076629194992	0.0103217971299136;0.0741410528375205;0.0121788665109;0.0211579504216558;0.0250648989198898;0.00995295466098186;0.0510128516814091;0.0888960359335327;9.62862044699343e-05	0.0187695794053359;0.0389327303342935;0.0126313644351433;0.0493176644639077;0.0625927414520954;0.0212007408272105;0.125986783748839;0.349365000032911;0.0135249654492132
AC003986.5	11.6701783223565	12.0696609595144	2.15101075034717	4.68136245153086	2.84974576472407e-06	0.000161615794073936	NA	NA	NA	NA	NA	NA	NA	NA	NA	NA	NA	NA	0	0	0	NA	NA	NA	NA	NA	NA	NA
KLHL14	527.099364690147	4.2258420149231	0.476330204384638	4.67289706685434	2.96980624320409e-06	0.000168100188837392	527.099364690147	5.14583964712599	0.562363650896145	5.59395978405252	2.21948385631407e-08	2.47777238255062e-06	NA	NA	NA	NA	NA	NA	1	0	0	9	cg00389976;cg03513246;cg16967099;cg01679516;cg13353999;cg21501358;cg27014538;cg06591973;cg01472737	-0.144867146131635;0.11564035757328;-0.0841150472695629;-0.624891242691283;-0.241697229857029;-0.414305479748953;-0.671269186280412;-0.647779698700019;-0.649255214043605	0.413675431764916;0.51487713745404;0.636238295196527;7.79348491212953e-05;0.168472789034348;0.0148493819208512;1.38939434477064e-05;3.44929825904665e-05;3.2651933002131e-05	0.531868412269177;0.579236779635795;0.636238295196527;0.000175353410522914;0.252709183551522;0.0267288874575322;0.000103478947771399;0.000103478947771399;0.000103478947771399	0.0209864900283246;0.0133726922996761;0.00707534117716079;0.390489065192256;0.0584175509205612;0.17164903055001;0.450602320449566;0.419618538047887;0.421532332962806	0.00506423802277197;0.00414227661988754;0.0163360557703184;0.25963634902314;0.255902593361819;0.182477848906711;0.0304151729734974;0.097466356109665;0.0463978696635173
GPC5-AS1	238.726957036646	6.60093766964112	0.988858186902791	4.65277805309147	3.27492689315279e-06	0.000185014475654134	238.726957036646	7.8968996030039	1.18315580586275	4.9840431613349	6.2269179801619e-07	5.19537985686929e-05	NA	NA	NA	NA	NA	NA	1	0	0	2	cg12504925;cg24552210	0.0933471779666768;-0.0034418861746136	0.599518859519382;0.984586777193376	0.984586777193376;0.984586777193376	0.00871369563434243;1.18465804389954e-05	0.553244897914575;0.4448376144556
CTD-3080P12.3	32.5283156992968	-4.62594020016777	0.565264608972436	-4.64550611958765	3.39243716732537e-06	0.000191285271908862	NA	NA	NA	NA	NA	NA	NA	NA	NA	NA	NA	NA	0	0	0	NA	NA	NA	NA	NA	NA	NA
AC018705.5	12.9307381418025	4.71746826882441	0.585331854492605	4.64261127763163	3.44033241596785e-06	0.000193614263187524	NA	NA	NA	NA	NA	NA	12.9307381418025	-5.33731041121029	0.707682254310397	-4.71583170396485	2.40725358846713e-06	0.000345065290094351	0	1	0	0	NA	NA	NA	NA	NA	NA
PTCHD4	293.600910128811	4.13305423453411	0.459534968675285	4.64176695994025	3.45442337607759e-06	0.00019403555548572	NA	NA	NA	NA	NA	NA	NA	NA	NA	NA	NA	NA	0	0	0	NA	NA	NA	NA	NA	NA	NA
RP11-476M19.2	7.96545289929012	4.99380395558327	0.645053545679378	4.64117122622768	3.46439895836069e-06	0.000194224519465195	NA	NA	NA	NA	NA	NA	NA	NA	NA	NA	NA	NA	0	0	0	NA	NA	NA	NA	NA	NA	NA
SEC14L3	260.702728883469	5.61975737811613	0.780140251120306	4.63988029449582	3.48611052612736e-06	0.000195069464621035	260.702728883469	6.98892829362103	0.929847710186461	5.36531760950469	8.08068993587904e-08	8.27530566910057e-06	NA	NA	NA	NA	NA	NA	1	0	0	6	cg15053322;cg17802464;cg20501434;cg27512323;cg25750901;cg00958204	-0.604671613210994;-0.777993002368919;-0.708249637531741;-0.212296550989318;-0.472639821562239;-0.354718871879171	0.000152048400408053;6.13421602585006e-08;2.78528926844415e-06;0.22805378682414;0.00476290850287347;0.0395460271736668	0.000304096800816107;3.68052961551004e-07;8.35586780533245e-06;0.22805378682414;0.0071443627543102;0.0474552326084001	0.365627759823186;0.605273111735005;0.501617549063842;0.0450698255619601;0.223388400926386;0.125825478067232	0.156970379116681;0.460856988129573;0.507106715330335;0.11696078567048;0.142247561606102;0.0317006820091249
DMRT2	158.649492564977	5.5787255245143	0.771591074883968	4.63811161249172	3.51606907705242e-06	0.000196371789499181	NA	NA	NA	NA	NA	NA	NA	NA	NA	NA	NA	NA	0	0	0	NA	NA	NA	NA	NA	NA	NA
CUX2	30.2374468893712	4.63784193187768	0.569640585223539	4.63071276925	3.64409098504476e-06	0.000203135599369373	30.2374468893712	5.86478933584638	0.714326540520872	5.41039582965552	6.28855948430441e-08	6.53700912950397e-06	NA	NA	NA	NA	NA	NA	1	0	0	12	cg25752163;cg18964988;cg03352776;cg17190608;cg09229912;cg01638592;cg12111758;cg14750751;cg19612376;cg12744722;cg16721194;cg10823320	-0.276304542309063;-0.137575658284165;0.143357216552448;0.158401543482598;0.197091504537346;-0.00597689634749728;0.100689494509476;0.129377239488233;0.0801974695226753;0.106484184315868;0.329667755607122;0.368136815749407	0.11368919682196;0.437812969579583;0.418611267295801;0.370919912727414;0.263888573391963;0.973237860298056;0.570987243542228;0.465849713178512;0.652087752811197;0.548914257433317;0.056911844680674;0.0321799186051541	0.454756787287838;0.685184692250674;0.685184692250674;0.685184692250674;0.685184692250674;0.973237860298056;0.685184692250674;0.685184692250674;0.711368457612215;0.685184692250674;0.341471068084044;0.341471068084044	0.0763442001006211;0.0189270617523214;0.0205512915376654;0.0250910489776694;0.0388450611607947;3.57232899487264e-05;0.0101383743045739;0.0167384700975957;0.00643163411784045;0.0113388815094157;0.108680829087037;0.135524715110113	0.416872482512785;0.41729943826343;0.00851433015694502;0.00980529489385423;0.0245413648422688;0.00317312778021539;0.00587092189573171;0.0104644929421585;0.0225445626159064;0.0464691180580586;0.173228313135387;0.145800574512114
GPER1	789.30399064769	-3.5229336294515	0.329698889675219	-4.6191651750836	3.85287062918382e-06	0.000214367008472601	NA	NA	NA	NA	NA	NA	789.30399064769	3.96502966802898	0.404850675794175	4.85371467930561	1.21170036328555e-06	0.000182083880241976	0	1	0	16	cg21126453;cg14732115;cg11067203;cg18565130;cg15536489;cg02422265;cg23519637;cg13435834;cg10055222;cg00684423;cg06532111;cg06957878;cg18378883;cg16127845;cg07904865;cg07012460	-0.513816173877645;-0.18917417924413;-0.29535625560066;-0.203501150265091;0.00417749987422456;-0.236530058853516;-0.318507756005358;-0.39652313654269;-0.225666043376755;-0.0361374100347586;-0.123247515414593;-0.437272127978852;-0.387517051770956;-0.415405	0.00188224351527579;0.283936374608807;0.089912467810341;0.24835668809953;0.981293125712288;0.178041430310102;0.0663756489883395;0.0202484507389923;0.199401681877125;0.839213255795906;0.487416124430111;0.0097096776973137;0.0235513254607479;0.0145596345199494;7.0749866943881e-14;0.00443159388058564	0.0150579481222063;0.349460153364685;0.159844387218384;0.331142250799373;0.981293125712288;0.284866288496163;0.132751297976679;0.0538316010531381;0.290038810003092;0.8951608061823;0.557046999348698;0.0388387107892548;0.0538316010531381;0.046590830463838;1.1319978711021e-12;0.0236351673631234	0.264007060538262;0.0357868700926903;0.0872353177224421;0.0414127181592154;1.74515051991402e-05;0.0559464687412475;0.101447190635569;0.157230597813653;0.0509251631333191;0.00130591240401983;0.0151899500558703;0.191206913907153;0.150169465413254;0.172561441074758;0.830517485505172;0.226598881464621	0.148795928221755;0.0388366863971352;0.0548189711646183;0.0803006072308086;0.0179621746325491;0.206110354969845;0.086179474499882;0.132208267191254;0.0208484612292247;0.00611250914748152;0.00576840268283152;0.0252396776765488;0.0105766834368118;0.00847973437598888;0.708146391285442;0.0844143334139524
ACSBG1	147.421221517372	4.24144246088753	0.485564352392387	4.61615942324409	3.90906699186999e-06	0.000217082535009763	147.421221517372	5.59691306693682	0.579927991289652	6.20234429267322	5.56282131335386e-10	7.66822824956018e-08	NA	NA	NA	NA	NA	NA	1	0	0	5	cg07184251;cg17519101;cg13642872;cg05399703;cg03323498	0.0142096970325068;0.14202639168144;0.129476945524325;0.154237368826484;0.122789131128756	0.936427514483572;0.42298885136916;0.465503140471225;0.383787192298949;0.489049224354313	0.936427514483572;0.611311530442892;0.611311530442892;0.611311530442892;0.611311530442892	0.000201915489755628;0.0201714959340498;0.0167642794223089;0.0237891659425169;0.0150771707233548	0.0766988437287035;0.166691641990936;0.0977092455781078;0.0486862795295182;0.037098138261785
RP11-753D20.3	4.73586684955378	4.69827405374673	0.584813243059617	4.61390723580392	3.95168850456403e-06	0.000219035383393542	NA	NA	NA	NA	NA	NA	NA	NA	NA	NA	NA	NA	0	0	0	NA	NA	NA	NA	NA	NA	NA
RBP1	1285.3340690826	3.60364774332995	0.347675937169309	4.61247837968442	3.97895943178152e-06	0.000220131621897261	NA	NA	NA	NA	NA	NA	1285.3340690826	-4.32544818919838	0.426085200449715	-5.45770701902805	4.82322648606186e-08	9.79745146965219e-06	0	1	0	12	cg12615535;cg15288618;cg13099330;cg24594997;cg11027570;cg06208339;cg27457941;cg02925229;cg08972081;cg06726820;cg21476463;cg22129809	-0.456442577653489;-0.144936504097854;-0.38120559955861;-0.0874572647259028;0.0616800124367688;-0.242037035119419;-0.333575084379942;-0.397851500019933;-0.436266994330085;-0.639706982228445;-0.229597119694638;-0.484686862636168	0.00666046538586842;0.413449497327048;0.0261216030295501;0.622840481254178;0.728943819098336;0.167856676989096;0.0538634234848548;0.0197955535135788;0.00989780369935178;4.63297470234619e-05;0.191476171471524;0.00367256235624107	0.0266418615434737;0.496139396792457;0.0522432060591003;0.679462343186376;0.728943819098336;0.251785015483643;0.0923372974026082;0.047509328432589;0.0296934110980553;0.000555956964281543;0.255301561962032;0.0220353741374464	0.208339826694962;0.0210065902201073;0.14531770913484;0.00764877315333663;0.00380442393419993;0.0585819263693987;0.111272336919086;0.158285816068111;0.190328890341807;0.409225023111824;0.0527148373720745;0.234921354812092	0.300701077005237;0.242773272207053;0.232324539130591;0.0985504420259439;0.0192217014083659;0.00662613035101255;0.149704766074638;0.462643921609947;0.255031420153551;0.0956294375769452;0.0171551545674198;0.0251976256261272
CARD10	1297.07026851938	-2.96845462741698	0.210051714728306	-4.61055330431196	4.01598646508406e-06	0.000221762470648072	1297.07026851938	-3.86897846191869	0.245596250179904	-7.60996334654794	2.74173665923621e-14	6.63563059397588e-12	NA	NA	NA	NA	NA	NA	1	0	0	9	cg17226917;cg25459170;cg16243886;cg07529912;cg13797282;cg21716444;cg21196132;cg16156925;cg24137913	-0.107706855045546;0.0976348769846413;0.227347374489054;-0.281654887500323;-0.874840512529227;-0.252578251194492;-0.481759255040814;-0.168256975597441;-0.443981782800053	0.544308690822029;0.582782343627675;0.195984453947007;0.106582062144851;1.33985107466429e-11;0.149536373256509;0.00391540512851376;0.341499806446422;0.00852991909963667	0.582782343627675;0.582782343627675;0.293976680920511;0.239809639825914;1.20586596719786e-10;0.269165471861716;0.0176193230783119;0.439071179716829;0.02558975729891	0.0116007666238026;0.00953256920380528;0.0516868286870654;0.0793294756528201;0.765345922362401;0.0637957729764678;0.23209197981748;0.0283104098371979;0.197119823458313	0.0227344698807112;0.00300381534839189;0.0338434565882905;0.0911204831782492;0.343284510014034;0.00290091715292237;0.0314440927307674;0.460241363653353;0.24599700356732
RP11-357K6.1	5.62095651855826	6.32778506942704	0.939575064667793	4.60610890196115	4.10273586385964e-06	0.000226127713832279	NA	NA	NA	NA	NA	NA	NA	NA	NA	NA	NA	NA	0	0	0	NA	NA	NA	NA	NA	NA	NA
PRKD1	506.114136853039	3.42296963101234	0.309778189520391	4.59351135473879	4.35849292584501e-06	0.000239774244723874	NA	NA	NA	NA	NA	NA	NA	NA	NA	NA	NA	NA	0	0	0	NA	NA	NA	NA	NA	NA	NA
CDH8	648.27549184089	4.83757487536263	0.619258285205819	4.58221543926461	4.60075539330625e-06	0.000252628768577865	NA	NA	NA	NA	NA	NA	648.27549184089	-7.81190210933777	0.753580487340347	-7.71238402131408	1.2348888426094e-14	7.56331995224241e-12	0	1	0	14	cg00950846;cg02172312;cg09515947;cg27444994;cg27120816;cg01718742;cg10241484;cg01007828;cg04882273;cg06830659;cg15101622;cg11897701;cg25601859;cg08623357	-0.478830408928628;-0.286339230722884;-0.0856316337560927;-0.29933135132118;0.058374569845192;-0.113157252038167;-0.176791192307756;-0.354527078904222;-0.0905498345782307;0.0406522974055196;0.333121576118879;0.380322328961507;0.540503307978919;0.616208083	0.00417211517990293;0.100639512993283;0.630144434484465;0.0854717226913761;0.742966508416213;0.524003510075392;0.317209241800523;0.0396604294083496;0.610548331769876;0.819436795423213;0.0542104375534865;0.0264990476968059;0.000966829374031106;0.000104429570394504	0.019469870839547;0.176119147738246;0.735168506898543;0.170943445382752;0.800117778294383;0.733604914105548;0.493436598356369;0.111049202343379;0.735168506898543;0.819436795423213;0.126491020958135;0.0927466669388206;0.00676780561821774;0.00146201398552306	0.229278560514757;0.0819901550509731;0.00733277669973758;0.0895992578837639;0.0034075904046112;0.0128045636888291;0.031255125677598;0.125689449676361;0.00819927254214496;0.00165260928434682;0.110969984475926;0.144645073906705;0.292143825936154;0.37971240262645	0.0162475204888578;0.0188757110613558;0.00449577966879421;0.0137772857248738;0.00553488223150296;0.00561864181822972;0.0203569603570236;0.0372938809245963;0.0133954146781178;0.00572758576547484;0.0605996964075262;0.152048525926539;0.0856469629990118;0.323603712915768
PDE1B	1683.04658240931	-3.45093071173556	0.317870688089711	-4.5645313207554	5.00611461351253e-06	0.000274374307837981	NA	NA	NA	NA	NA	NA	NA	NA	NA	NA	NA	NA	0	0	0	NA	NA	NA	NA	NA	NA	NA
AC034110.1	11.0712240224454	4.98656962716663	0.654515957501033	4.5630203403588	5.0422927468597e-06	0.000275842521460889	NA	NA	NA	NA	NA	NA	NA	NA	NA	NA	NA	NA	0	0	0	NA	NA	NA	NA	NA	NA	NA
DBH	92.3181457774861	4.11560912134237	0.464185931366897	4.55767609137248	5.17227213252632e-06	0.000282427208991126	92.3181457774861	4.44516770824815	0.551266317545804	4.43554708572411	9.18387545478255e-06	0.000614360300085516	NA	NA	NA	NA	NA	NA	1	0	0	6	cg25020204;cg11619181;cg21181594;cg08902605;cg02928015;cg06708731	-0.0794377160651844;0.00321673218784293;0.0794806575353209;0.113596892571332;0.117412417751174;0.133474389397896	0.655179186771198;0.98559493863267;0.655004307349271;0.522381928479648;0.508412581619453;0.451721252798911	0.786215024125438;0.98559493863267;0.786215024125438;0.786215024125438;0.786215024125438;0.786215024125438	0.0063103507336528;1.03473659683082e-05;0.00631717492224704;0.0129042540018626;0.0137856758421763;0.0178154126251414	0.080991311936637;0.0745187345082784;0.0769922894484144;0.0761407398412609;0.0308858515937802;0.227644642089295
AKR1C1	2471.735553124	-3.85635170317068	0.407483935556183	-4.55564389461612	5.222534911078e-06	0.000284642686609904	NA	NA	NA	NA	NA	NA	NA	NA	NA	NA	NA	NA	0	0	0	NA	NA	NA	NA	NA	NA	NA
RP4-539M6.14	10.2756638044611	4.82275369513062	0.619794080678862	4.55434116447006	5.25500126549304e-06	0.000285881800326646	NA	NA	NA	NA	NA	NA	NA	NA	NA	NA	NA	NA	0	0	0	NA	NA	NA	NA	NA	NA	NA
MACC1	461.095378760824	4.04091389101802	0.448293943228439	4.55262428111374	5.29808432292158e-06	0.000287692833926926	NA	NA	NA	NA	NA	NA	NA	NA	NA	NA	NA	NA	0	0	0	NA	NA	NA	NA	NA	NA	NA
PCDH10	1289.227792514	5.13379448323211	0.688544163427855	4.55133403154679	5.33068389349857e-06	0.000288928968153704	NA	NA	NA	NA	NA	NA	1289.227792514	-5.00956011256565	0.844157626194299	-3.56516368410198	0.000363629177625505	0.0304958137907797	0	1	0	10	cg04171539;cg07665387;cg00945238;cg05401965;cg02043159;cg10524033;cg01408654;cg14400886;cg14410319;cg09960109	-0.190031685377911;-0.0783309373456779;-0.187225213986974;-0.363237336712689;-0.0396067640114701;-0.299048404133162;-0.214428426051947;-0.484454044579481;-0.259868447730304;-0.194393521696924	0.281718902151098;0.659692742063139;0.289018045448768;0.034727593161342;0.824007265599379;0.0857821236515869;0.223307395469703;0.0036913854704021;0.137745857387675;0.270612981703545	0.36127255681096;0.73299193562571;0.36127255681096;0.17363796580671;0.824007265599379;0.285940412171956;0.36127255681096;0.036913854704021;0.344364643469186;0.36127255681096	0.0361120414475692;0.00613573574545251;0.0350532807524681;0.131941362782127;0.00156869575546029;0.0894299480145913;0.0459795498991152;0.234695721309418;0.067531610125758;0.0377888412777324	0.0048587077372436;0.0301698667350643;0.0157382962063288;0.0208101984519364;0.0294298535694284;0.0239557006148403;0.0115564868288503;0.0256959082837646;0.0175385264171324;0.0251244525982193
MUM1L1	89.7586479567025	5.80762190715364	0.83671858633068	4.55066012558831	5.34778712920959e-06	0.000289322177706796	NA	NA	NA	NA	NA	NA	89.7586479567025	-7.15671776725988	1.00939322368871	-5.10873032059325	3.24330879038531e-07	5.72507734645176e-05	0	1	0	2	cg27416781;cg14277327	0.108428753521401;0.135381095889397	0.54159805442128;0.445225820610597	0.54159805442128;0.54159805442128	0.0117567945902047;0.0183280411242141	0.0405013878488952;0.339556415818309
RP11-665C14.2	30.8605815972425	7.47397144963933	1.20494629878205	4.54291735255951	5.54810076643685e-06	0.000299607640102234	30.8605815972425	26.5096593273144	1.43236516900248	17.1113203935163	1.22197692882801e-65	1.93713892642461e-61	30.8605815972425	19.0356878776751	1.52988162742088	11.1352980337403	8.4462010531914e-29	2.13387990733222e-25	1	1	1	0	NA	NA	NA	NA	NA	NA
FSD1	140.0670763831	4.09408389015389	0.461676101089208	4.53582909146353	5.7377631710651e-06	0.000308150399774002	NA	NA	NA	NA	NA	NA	NA	NA	NA	NA	NA	NA	0	0	0	NA	NA	NA	NA	NA	NA	NA
SLC5A9	147.143523704079	-3.85837778958417	0.409674154667496	-4.5362339029966	5.72676647580866e-06	0.000308150399774002	NA	NA	NA	NA	NA	NA	NA	NA	NA	NA	NA	NA	0	0	0	NA	NA	NA	NA	NA	NA	NA
RP11-433J22.3	4.736669617076	-5.36757669257006	0.742417810026775	-4.53595892648186	5.73423400618726e-06	0.000308150399774002	NA	NA	NA	NA	NA	NA	NA	NA	NA	NA	NA	NA	0	0	0	NA	NA	NA	NA	NA	NA	NA
RP11-17L5.4	24.9513942468063	5.02728087916095	0.667706906172713	4.53384688876933	5.79190208957719e-06	0.000310490342491805	24.9513942468063	8.60722776185919	0.880328920127206	7.50540804782883	6.12375442515476e-14	1.40691039166327e-11	NA	NA	NA	NA	NA	NA	1	0	0	0	NA	NA	NA	NA	NA	NA
FBXL21	74.6145720146719	5.3041973005178	0.732834533986378	4.5087903848418	6.51982857596408e-06	0.0003488761458581	NA	NA	NA	NA	NA	NA	NA	NA	NA	NA	NA	NA	0	0	0	NA	NA	NA	NA	NA	NA	NA
C17orf99	3.98793721137576	4.93105171966652	0.651577106353048	4.49839580164496	6.84681395622207e-06	0.000365707006530793	NA	NA	NA	NA	NA	NA	NA	NA	NA	NA	NA	NA	0	0	0	NA	NA	NA	NA	NA	NA	NA
RP11-673F18.1	2.52802337559463	4.73370323620652	0.608136551958498	4.49521283896298	6.95003938192465e-06	0.000370546836520509	NA	NA	NA	NA	NA	NA	NA	NA	NA	NA	NA	NA	0	0	0	NA	NA	NA	NA	NA	NA	NA
FAM178B	18.9274246293482	3.93545149631304	0.430629462573261	4.49447068657958	6.97432095423254e-06	0.000371167801942916	18.9274246293482	4.57796116233352	0.538458247582829	4.78767141910471	1.6872760195642e-06	0.000129215184058654	NA	NA	NA	NA	NA	NA	1	0	0	19	cg09064302;cg05368724;cg17888803;cg04623131;cg16504962;cg10773212;cg03263594;cg10391522;cg15600915;cg01190974;cg02630819;cg02304481;cg21874832;cg12055459;cg13571852;cg13788387;cg17385115;cg22934514;cg13231501	-0.150822969776448;-0.517636274757931;0.229046476740227;0.197797075250154;0.3899081423726;-0.0562988818687169;0.331072832474703;0.297824065820305;0.328787939080226;0.225116004805102;0.409654202810385;0.416771387757412;0.468072568904103;0.463925010730272;0	0.394529139975245;0.00171667721122905;0.192572833303392;0.262148286469485;0.0226338370393207;0.751814224717422;0.0558002807637352;0.0871352623692577;0.0576167531997947;0.200528552891419;0.0161289764097764;0.0142062749447106;0.00524372085321229;0.00571592921668474;0.648676949475235;0.396243572015535;0.486634045498147;0.465333297938447;0.150192022489944	0.501908524553011;0.032616867013352;0.31750354207808;0.383139803301555;0.0716738172911822;0.751814224717422;0.136839788849512;0.183952220557322;0.136839788849512;0.31750354207808;0.0612901103571502;0.0612901103571502;0.0362008850390034;0.0362008850390034;0.684714557779414;0.501908524553011;0.5438851096744;0.5438851096744;0.285364842730893	0.0227475682121873;0.267947312945268;0.0524622885071113;0.0391236829775154;0.152028359488451;0.00316956409966773;0.109609220402823;0.0886991741817376;0.108101508884622;0.0506772156194109;0.167816565880212;0.173698389653239;0.219091929760486;0.215226415581083;0.00656704999150343;0.022584985899492;0.015244177030154;0.0167769385972234;0.0635974433475439	0.0241236323182881;0.131817022025893;0.0745014436373764;0.135453255509396;0.150807564586926;0.0428408869224095;0.0953448856963792;0.237030925825223;0.159793807041397;0.149323169765767;0.0990172468869447;0.0458461540798319;0.033476198268957;0.0655254739688592;0.0219873387752113;0.009086311363108;0.0176854535177489;0.0166255527607468;0.205264620738421
ENTPD5	1884.52459642979	-3.0746503737361	0.239485397395578	-4.48733152594273	7.212080238187e-06	0.000383113758310607	NA	NA	NA	NA	NA	NA	NA	NA	NA	NA	NA	NA	0	0	0	NA	NA	NA	NA	NA	NA	NA
RP11-713P17.3	222.76443708474	3.53595701948158	0.342316203702884	4.48695388318436	7.22487054852696e-06	0.000383113758310607	222.76443708474	3.57621741326905	0.402065642393106	3.92029869522637	8.84392847595594e-05	0.00472048404596268	NA	NA	NA	NA	NA	NA	1	0	0	0	NA	NA	NA	NA	NA	NA
IL12A	38.0093380031048	-3.99217660872018	0.444500381745955	-4.48183329088515	7.40045449869977e-06	0.000391717390645591	NA	NA	NA	NA	NA	NA	NA	NA	NA	NA	NA	NA	0	0	0	NA	NA	NA	NA	NA	NA	NA
CNGB1	20.9047154087581	5.68874966506631	0.82396409708603	4.4768330053599	7.57584612815184e-06	0.000400279913141577	NA	NA	NA	NA	NA	NA	NA	NA	NA	NA	NA	NA	0	0	0	NA	NA	NA	NA	NA	NA	NA
RP11-449L23.2	2.86748182846032	4.70453767980519	0.604507322430505	4.47395354771092	7.67864303356311e-06	0.000404982937876092	2.86748182846032	5.01483240635371	0.731043288788954	4.1240135195661	3.72327025656922e-05	0.00217797571004662	NA	NA	NA	NA	NA	NA	1	0	0	0	NA	NA	NA	NA	NA	NA
APOA1	110.662343741662	-4.06788979194344	0.462863849352725	-4.46759839817952	7.91026293965442e-06	0.000416451244405426	110.662343741662	-4.04739176428014	0.541554949703038	-3.78057991234838	0.000156463487351808	0.00792440074519023	NA	NA	NA	NA	NA	NA	1	0	0	11	cg13090478;cg19360562;cg24466836;cg20200605;cg03010018;cg17947416;cg26734040;cg03856801;cg15896978;cg09862428;cg25987102	-0.00883073317048561;0.0056074782421836;0.0786523936219966;0.152912624503579;-0.301609661655574;-0.238934979682828;-0.493591684877228;0.364096442091618;0.0500864325844005;0.195738886667997;0.31749233810115	0.960467878094876;0.974891428912054;0.658380586122161;0.387934528102156;0.0830037569687069;0.173541159747065;0.00301223853355803;0.0342693849327185;0.77847714967662;0.267245968599364;0.0672945429317523	0.974891428912054;0.974891428912054;0.905273305917971;0.609611401303387;0.228260331663944;0.381790551443544;0.0331346238691383;0.188481617129952;0.95147207182698;0.489950942432168;0.228260331663944	7.79818483283151e-05;3.14438122365637e-05;0.00618619902246948;0.0233822707325726;0.09096838800399;0.0570899245160332;0.24363275137994;0.132566219143776;0.00250865072903169;0.038313711754027;0.100801384752935	0.344193425928357;0.233389184970152;0.123550546615752;0.24969303160381;0.0477935575341022;0.14488579932261;0.334530611578784;0.0148408533287695;0.276479485600246;0.170998616215205;0.151585931075879
RP11-627G23.1	735.372685127948	-3.5883096969058	0.355759931270806	-4.46455476655908	8.02354240529624e-06	0.000421659401145595	NA	NA	NA	NA	NA	NA	NA	NA	NA	NA	NA	NA	0	0	0	NA	NA	NA	NA	NA	NA	NA
RP11-54D18.3	9.91577292509166	4.11886907033393	0.475549855936723	4.45561920350128	8.36513994615363e-06	0.000438826278925277	NA	NA	NA	NA	NA	NA	NA	NA	NA	NA	NA	NA	0	0	0	NA	NA	NA	NA	NA	NA	NA
C20orf197	17.7432204633529	4.09707206039812	0.470764791379102	4.45460684146485	8.40470674046614e-06	0.000440115989152716	NA	NA	NA	NA	NA	NA	NA	NA	NA	NA	NA	NA	0	0	0	NA	NA	NA	NA	NA	NA	NA
MIR192	2.06631746138859	-4.16451341318608	0.48719760757722	-4.44278333785333	8.88025769533132e-06	0.000464190979209517	NA	NA	NA	NA	NA	NA	NA	NA	NA	NA	NA	NA	0	0	0	NA	NA	NA	NA	NA	NA	NA
TRIM71	117.325144057262	-4.3372761733153	0.527313782992355	-4.43242002902319	9.31812682309805e-06	0.000486214230341299	NA	NA	NA	NA	NA	NA	NA	NA	NA	NA	NA	NA	0	0	0	NA	NA	NA	NA	NA	NA	NA
TRHDE	46.6049783207437	5.4425286523095	0.776791296747424	4.43172917452092	9.34803855873888e-06	0.000486910157340553	NA	NA	NA	NA	NA	NA	46.6049783207437	-5.77727795360794	0.936762746787445	-4.03226747280656	5.52412629672838e-05	0.00577007124787213	0	1	0	6	cg23142394;cg13663218;cg00580978;cg13099890;cg04640250;cg01734651	0.122684086754496;0.178825141137693;0.21988406414755;0.260228426918332;0.349156229501847;0.541482361552977	0.489423864077074;0.311583519375307;0.211468910773664;0.137181884632841;0.0429742012230183;0.000942493990930318	0.489423864077074;0.373900223250369;0.317203366160496;0.274363769265681;0.128922603669055;0.00565496394558191	0.0150513851427847;0.0319784311029158;0.0483490016660439;0.0677188341763895;0.121910072599947;0.293203147872989	0.0107906812959996;0.0549688634283555;0.00427240660597635;0.00485012950542507;0.0232320781904008;0.227811641346136
BAGE2	27.9578266437212	6.72088319016022	1.06556640364906	4.43039793108475	9.40593592505124e-06	0.000489058725080054	NA	NA	NA	NA	NA	NA	NA	NA	NA	NA	NA	NA	0	0	0	NA	NA	NA	NA	NA	NA	NA
SYNPR	201.763593148737	5.87535653236575	0.876333825007367	4.42223776120153	9.76838752190071e-06	0.000507006926202963	NA	NA	NA	NA	NA	NA	NA	NA	NA	NA	NA	NA	0	0	0	NA	NA	NA	NA	NA	NA	NA
CTD-2342N23.3	4.62462262143272	5.02649227890449	0.68483545400716	4.41929847702197	9.90218088914157e-06	0.000513044740706017	NA	NA	NA	NA	NA	NA	NA	NA	NA	NA	NA	NA	0	0	0	NA	NA	NA	NA	NA	NA	NA
KCND3-IT1	4.89049837479908	5.03359651666518	0.686639264366393	4.41803531212925	9.9602150760007e-06	0.000515143025154353	NA	NA	NA	NA	NA	NA	NA	NA	NA	NA	NA	NA	0	0	0	NA	NA	NA	NA	NA	NA	NA
RP11-328K4.1	136.691967519207	-4.81999464665193	0.63842591982944	-4.41710550756666	1.00031409533896e-05	0.000516453904723596	NA	NA	NA	NA	NA	NA	NA	NA	NA	NA	NA	NA	0	0	0	NA	NA	NA	NA	NA	NA	NA
NLGN4X	470.042940140236	3.77642888019866	0.4030093372002	4.40790998178833	1.04372904851872e-05	0.000537923302777796	470.042940140236	3.94065079140683	0.473112127045522	4.10188342354645	4.09800738832534e-05	0.00238398760085972	NA	NA	NA	NA	NA	NA	1	0	0	0	NA	NA	NA	NA	NA	NA
LYPD6	99.2661651445427	3.83644152210876	0.41758177648671	4.39780092311381	1.09353209956625e-05	0.000562604071610469	NA	NA	NA	NA	NA	NA	NA	NA	NA	NA	NA	NA	0	0	0	NA	NA	NA	NA	NA	NA	NA
ANXA13	282.628614695478	-4.63436086603744	0.599889723149865	-4.39140856123537	1.12618695943543e-05	0.000578391508869489	282.628614695478	-8.63966943178132	0.698280020427138	-9.50860577067611	1.93234935115766e-21	1.11391156688098e-18	NA	NA	NA	NA	NA	NA	1	0	0	6	cg00283535;cg15046903;cg23847159;cg08326861;cg26241746;cg02800334	-0.766167016684892;-0.0721998369466392;0.0163753975218426;0.273872916758944;0.240713917793696;-0.00666373913503191	1.28251444995805e-07;0.68490638222855;0.926762669596914;0.117034247850687;0.170264765035234;0.970163749403358	7.69508669974828e-07;0.970163749403358;0.970163749403358;0.340529530070467;0.340529530070467;0.970163749403358	0.587011897455828;0.00521281645512155;0.000268153643998272;0.0750063745340509;0.0579431902195903;4.4405419259773e-05	0.245496389127745;0.0404547346715483;0.0177952950332906;0.0374195303247247;0.0489495488694767;0.0469926442484367
KRT9	11.3231241150229	6.15755089609732	0.948247295181888	4.38445848168735	1.1627465541739e-05	0.00059612575081966	11.3231241150229	5.98673728108182	1.12835406141076	3.53323253527113	0.00041051122873501	0.0185138812333478	NA	NA	NA	NA	NA	NA	1	0	0	4	cg23377607;cg17896965;cg08110688;cg15329876	-0.0320179072257712;-0.413426435290034;-0.38855980555193;-0.157538630295399	0.857342890519566;0.0150844608453709;0.0231475017452251;0.373565137471769	0.857342890519566;0.0462950034904503;0.0462950034904503;0.498086849962359	0.00102514638311809;0.170921417396625;0.150978722490554;0.0248184200353503	0.213162646874323;0.642576349815391;0.523004041587475;0.15627072202211
CARTPT	33127.8328020246	-4.7843993748476	0.635565403807912	-4.38098008193211	1.18146672296696e-05	0.000604668082240423	33127.8328020246	-6.04374066915699	0.743761351043407	-5.43687926709839	5.42218516755119e-08	5.73034602457369e-06	NA	NA	NA	NA	NA	NA	1	0	0	8	cg23085154;cg08351336;cg26371061;cg01187920;cg04251750;cg25204948;cg23300372;cg22212873	0.0662724141307248;-0.323459291298572;-0.314262930725073;-0.419777043739542;-0.429224945344508;-0.333822427161519;-0.359855293963999;-0.678761786910301	0.709604800343533;0.0620349353133783;0.07028335185287;0.0134541861556791;0.0113045119989871;0.0536749077675724;0.0365800664514934;1.02191526445623e-05	0.709604800343533;0.0803238306889943;0.0803238306889943;0.0358778297484777;0.0358778297484777;0.0803238306889943;0.0731601329029868;8.1753221156498e-05	0.00439203287471429;0.104625913127374;0.0987611896279122;0.176212766450709;0.184234053705996;0.111437412876008;0.129495832593916;0.460717563369665	0.11247008397626;0.0292845123768019;0.0087011317623014;0.0402010573030876;0.0410777238676704;0.00340042418160657;0.0193970749186016;0.505373686778732
MCHR1	41.2777646662349	4.18836946020011	0.499708050318352	4.37929598853961	1.19063325501784e-05	0.000608299706654938	NA	NA	NA	NA	NA	NA	NA	NA	NA	NA	NA	NA	0	0	0	NA	NA	NA	NA	NA	NA	NA
C1orf173	1741.32119721215	4.72450347068838	0.628276026318766	4.3364753015517	1.4478568736187e-05	0.00073843214194959	NA	NA	NA	NA	NA	NA	NA	NA	NA	NA	NA	NA	0	0	0	NA	NA	NA	NA	NA	NA	NA
REG1A	20.3015776579853	8.17846830850272	1.4252442833393	4.3350240942744	1.45744158023818e-05	0.000742032258278283	NA	NA	NA	NA	NA	NA	NA	NA	NA	NA	NA	NA	0	0	0	NA	NA	NA	NA	NA	NA	NA
RP11-132N15.1	2.53413421735424	-4.69210000507877	0.621887040866836	-4.3289212158631	1.49841520950929e-05	0.000761573418853884	NA	NA	NA	NA	NA	NA	NA	NA	NA	NA	NA	NA	0	0	0	NA	NA	NA	NA	NA	NA	NA
NDST4	191.291308763266	7.07889513918888	1.17409066177789	4.3258117149983	1.51971193249242e-05	0.000771063513658547	NA	NA	NA	NA	NA	NA	191.291308763266	-9.85663192032514	1.43144068404746	-5.4886185700061	4.05089307661031e-08	8.57325920606379e-06	0	1	0	2	cg09511421;cg27063986	-0.194347080446455;0.128627068826944	0.270729701234906;0.468461636122817	0.468461636122817;0.468461636122817	0.0377707876780607;0.0165449228350115	0.0259452741815422;0.40906466526262
TMEM27	810.245112488357	-3.77081541823902	0.409845767598241	-4.32068733713238	1.55543938465209e-05	0.000787830048326286	NA	NA	NA	NA	NA	NA	NA	NA	NA	NA	NA	NA	0	0	0	NA	NA	NA	NA	NA	NA	NA
RP11-142C4.6	13.0832574386646	3.92957189034442	0.446708741649406	4.31953017803001	1.56361726679823e-05	0.000790609026621888	NA	NA	NA	NA	NA	NA	NA	NA	NA	NA	NA	NA	0	0	0	NA	NA	NA	NA	NA	NA	NA
MMP10	217.278231715856	-4.60517577367773	0.603447013601237	-4.31715745535075	1.58051415877204e-05	0.000797779457770555	NA	NA	NA	NA	NA	NA	NA	NA	NA	NA	NA	NA	0	0	0	NA	NA	NA	NA	NA	NA	NA
DNASE2B	133.742811173158	-4.11083544277807	0.489797756046157	-4.30960619300827	1.63545512714674e-05	0.000824095459179928	NA	NA	NA	NA	NA	NA	NA	NA	NA	NA	NA	NA	0	0	0	NA	NA	NA	NA	NA	NA	NA
TGM3	133.63634314252	4.72488615450006	0.632819258046714	4.30594695065193	1.66272903614254e-05	0.00083497420332922	NA	NA	NA	NA	NA	NA	133.63634314252	-6.56114650291419	0.766891897855968	-5.94757424829494	2.72145333009e-09	7.19015084720444e-07	0	1	0	3	cg24023860;cg24138234;cg08877390	0.195899732003033;-0.284907593861908;-0.100595744551697	0.266845268739783;0.102428355619144;0.571347633918152	0.400267903109674;0.307285066857433;0.571347633918152	0.0383767049988599;0.0811723370401819;0.0101195038219103	0.0905973193309152;0.265674595848395;0.265888128019136
PDE1C	540.83830906451	3.80857976512727	0.420006102245308	4.30607973422005	1.66173180840375e-05	0.00083497420332922	540.83830906451	3.80642064506929	0.492142410799162	3.67052423329245	0.000242053518844478	0.0116277375984306	NA	NA	NA	NA	NA	NA	1	0	0	21	cg19763428;cg05512100;cg09198448;cg15988350;cg18786720;cg00546491;cg16903225;cg11933094;cg14465747;cg17169397;cg03538593;cg03388979;cg17382888;cg11321433;cg16719466;cg12986338;cg04402991;cg08754025;cg19663246;cg16789844;cg19211222	0.333412321272273;0.136622201268195;0.166897032728685;0.0839996562840536;-0.145525102747877;-0.0930548275749817;-0.145179057813055;-0.157174151561548;0.0798912306704544;0.217129976015988;0.564285420649353;0.486233715165039;0.396837121913473;-0.116098631690405;0.017494860907614;0.241889146542726;-0.238044513251098;0.048501584366364;0.219860634029544;0.4341438591475;0.65249814188749	0.0539877624025552;0.441025242513025;0.345472519278343;0.636702920284522;0.411534932308508;0.60066752113886;0.412659922871401;0.374685763048926;0.653333156444088;0.217389964581642;0.00050889119476489;0.00354959672908818;0.020140630295062;0.513201443734199;0.921770799197474;0.168124620312465;0.175197933114121;0.785320368665916;0.211518810484792;0.0103053583011404;2.89137866952501e-05	0.188957168408943;0.617435339518234;0.617435339518234;0.722105067648729;0.617435339518234;0.722105067648729;0.617435339518234;0.617435339518234;0.722105067648729;0.456518925621449;0.00534335754503135;0.0248471771036173;0.0845906472392606;0.673576894901136;0.921770799197474;0.456518925621449;0.456518925621449;0.824586387099212;0.456518925621449;0.054103131080987;0.000607189520600253	0.111163775976165;0.0186656258793673;0.02785461953364;0.00705594225583919;0.0211775555297802;0.00865920093500956;0.0210769588274865;0.0247037139190925;0.00638260873803974;0.0471454264847035;0.318418035957417;0.236423225763197;0.157479701328568;0.0134788922803843;0.000306070158176768;0.0585103592151683;0.0566651902889523;0.00235240368604753;0.0483386983958731;0.188480890435484;0.425753825166627	0.320679733116146;0.133783832969744;0.00499212887201759;0.00491533871749042;0.0214426196534007;0.0701049800540919;0.131839111668271;0.103635977651349;0.0713722253363829;0.260953981858057;0.599876093904615;0.551482335375217;0.0738552648521367;0.0201750718706659;0.0156730383202436;0.00359048262585437;0.34879305501761;0.379088628629736;0.418422669013896;0.418818238639529;0.551085841583283
AC005550.4	21.9433745832041	5.11271256724043	0.723080436264272	4.30479433702005	1.67140936122316e-05	0.000837900901103289	NA	NA	NA	NA	NA	NA	NA	NA	NA	NA	NA	NA	0	0	0	NA	NA	NA	NA	NA	NA	NA
ZNF804B	7.84743640429431	5.92895151214402	0.913627988770487	4.30038435822375	1.70502127689546e-05	0.000853294890142382	7.84743640429431	5.95553082594686	1.08808331363817	3.63531981087087	0.000277635995838562	0.0130600137211596	NA	NA	NA	NA	NA	NA	1	0	0	7	cg02712194;cg09591286;cg23219720;cg12278754;cg26984626;cg16172408;cg21159370	-0.131564881861055;-0.0974725746885483;-0.0878934526716685;-8.1328428156898e-05;-0.0881452020586637;-0.0963666599441479;-0.171142125324602	0.458277026496917;0.583412073795881;0.621100571689324;0.999635778950915;0.62009728571352;0.587711019993829;0.333164257927437	0.724617333637545;0.724617333637545;0.724617333637545;0.999635778950915;0.724617333637545;0.724617333637545;0.724617333637545	0.0173093181391133;0.00950090281641462;0.00772525902254683;6.61431322647478e-09;0.00776957664596266;0.00928653314879102;0.0292896270606219	0.0223177368312899;0.0135715997592488;0.00870893820299782;0.0166485858820604;0.00706940735478187;0.00715537154920802;0.0161640241356702
SRPK3	328.478294915209	3.32587678037838	0.308561473981696	4.29696152040365	1.73155238947712e-05	0.00086509888683111	NA	NA	NA	NA	NA	NA	NA	NA	NA	NA	NA	NA	0	0	0	NA	NA	NA	NA	NA	NA	NA
GLYATL1P3	3.74103696459086	4.99561694823689	0.697695307619736	4.29358907179233	1.75807735854155e-05	0.000876859737892615	NA	NA	NA	NA	NA	NA	NA	NA	NA	NA	NA	NA	0	0	0	NA	NA	NA	NA	NA	NA	NA
PHOX2B	14.1545284802444	7.5147955419546	1.28768323998831	4.28272681564502	1.84616782908429e-05	0.000919235123983207	14.1545284802444	7.6775738900684	1.51916276644402	3.73730453080954	0.000186003589926108	0.00921444346657382	NA	NA	NA	NA	NA	NA	1	0	0	12	cg07907386;cg16880216;cg20370622;cg07921922;cg05323533;cg13646020;cg01416712;cg17783509;cg24688511;cg15956339;cg11046315;cg11777515	-0.160555106487453;-0.107475546979145;-0.0795141485896612;-0.119322925781536;-0.102455670438242;-0.0811202045691516;0.0348894405224954;-0.0318740204130851;-0.0581642245515098;-0.123638382719418;-0.0813677947729199;-0.101778726276851	0.364366721525038;0.545178579232132;0.654867927314892;0.501488662205098;0.564217111316621;0.648340792968864;0.844697346703652;0.85797747874549;0.743861665537247;0.486025787275127;0.647336837178371;0.566807630629846	0.85797747874549;0.85797747874549;0.85797747874549;0.85797747874549;0.85797747874549;0.85797747874549;0.85797747874549;0.85797747874549;0.85797747874549;0.85797747874549;0.85797747874549;0.85797747874549	0.0257779422191972;0.0115509931984663;0.00632249982593872;0.0142379606170659;0.0104971644049497;0.00658048758934101;0.00121727305997275;0.00101595317729376;0.00338307701767845;0.0152864496814732;0.00662071802620801;0.0103589091225382	0.174410081439965;0.386248536966577;0.071374485975304;0.0442807932612972;0.308020587679987;0.00735704575891893;0.218852210285965;0.142480554967562;0.0348519706701049;0.0126045630597067;0.0165696977965817;0.0346578260465924
GAD2	763.138486427586	6.81212114569217	1.1238928868597	4.28165459711898	1.85508774224046e-05	0.000919781251452321	763.138486427586	9.10467050240465	1.32713603646631	5.35338526510203	8.63237793419873e-08	8.74407483718117e-06	NA	NA	NA	NA	NA	NA	1	0	0	13	cg02129343;cg25835733;cg00733780;cg23050442;cg15850954;cg11328303;cg04599297;cg09056181;cg17665193;cg03476087;cg13941993;cg10486569;cg27206674	0.34862898096809;0.0581229776905048;-0.033930295626084;-0.0534756283013333;-0.0342783714911921;-0.0711124179512573;-0.0695342004464621;-0.0748148852392697;-0.153295038815389;0.0199155661805733;-0.235440342044407;-0.0547776325068022;-0.0234142961413905	0.0433111691575944;0.744037236673157;0.848917114167354;0.763898303955527;0.847385267982299;0.689414382573103;0.695975718140161;0.674109354320364;0.386734654397809;0.910986752843305;0.18010758293418;0.758318473948606;0.895428237418652	0.563045199048728;0.910986752843305;0.910986752843305;0.910986752843305;0.910986752843305;0.910986752843305;0.910986752843305;0.910986752843305;0.910986752843305;0.910986752843305;0.910986752843305;0.910986752843305;0.910986752843305	0.121542166370849;0.00337828053561092;0.00115126496127346;0.00285964282222237;0.00117500675208817;0.0050569759868743;0.00483500503172877;0.0055972670533651;0.0234993689254116;0.000396629776292795;0.0554321546619874;0.00300058902305028;0.000548229263796732	0.213275406969201;0.251322255412708;0.00557646456120904;0.0553324932903965;0.0038591222534752;0.0225112161632632;0.0332699568274107;0.0160270499004152;0.0419328228706142;0.0108718575485811;0.0808808604780482;0.109230379003735;0.0440203264784818
KCNA6	319.007524119046	4.21339748319235	0.516971820310018	4.28146640926195	1.85665752837671e-05	0.000919781251452321	NA	NA	NA	NA	NA	NA	319.007524119046	-4.47402273610852	0.633112403846619	-3.90771484033013	9.31731807974077e-05	0.00929960367252743	0	1	0	7	cg25023131;cg16870361;cg22087651;cg03240509;cg13188098;cg20010848;cg01175812	0.224152628041796;-0.323939476014521;0.139122845990803;-0.115545902818842;-0.271952517581279;-0.398861695810046;-0.453796281761778	0.20251288388582;0.0616261751392678;0.432627751585759;0.515222850346725;0.119727608492153;0.0194567971483943;0.00702504365634779	0.283518037440149;0.143794408658291;0.504732376850053;0.515222850346725;0.209523314861268;0.0680987900193799;0.0491753055944345	0.0502444006580432;0.104936784120562;0.0193551662765807;0.0133508556582213;0.0739581718187956;0.159090652384466;0.205931065340815	0.0945427379680621;0.209972739054048;0.112053266726328;0.326398628835029;0.0596842790687916;0.0665645279751795;0.0203874671620555
LRRC2	46.0675732162216	-3.80220534237962	0.420916472401302	-4.28162227079911	1.85535730521336e-05	0.000919781251452321	NA	NA	NA	NA	NA	NA	NA	NA	NA	NA	NA	NA	0	0	0	NA	NA	NA	NA	NA	NA	NA
AF165138.7	5.23863563525786	5.69726673888419	0.863786787743442	4.28030017516583	1.86641403150065e-05	0.000923057996690145	NA	NA	NA	NA	NA	NA	NA	NA	NA	NA	NA	NA	0	0	0	NA	NA	NA	NA	NA	NA	NA
EGF	25.820466087526	5.06364412799594	0.717410387204949	4.27042064435669	1.95104633962393e-05	0.000963292240657683	NA	NA	NA	NA	NA	NA	NA	NA	NA	NA	NA	NA	0	0	0	NA	NA	NA	NA	NA	NA	NA
LPAR3	224.782238184157	-4.18176160102128	0.511708909654801	-4.26367718024119	2.01089908268375e-05	0.000991177556241618	NA	NA	NA	NA	NA	NA	224.782238184157	5.7189092333363	0.633845266585223	5.86721938206078	4.43164150161654e-09	1.13379901531548e-06	0	1	0	8	cg24574111;cg06501070;cg09656228;cg01482958;cg02234820;cg00890774;cg10879116;cg14420494	0.382280285112085;0.445204597623031;0.412548363017791;0.226373770107498;-0.151898339216473;-0.174972484505506;-0.138041672089297;0.156379897087793	0.0256683383017024;0.00832862048235015;0.015322386368536;0.197958243956859;0.391127421598516;0.322292977060257;0.43624760766108;0.377134620622457	0.068448902137873;0.0612895454741438;0.0612895454741438;0.395916487913717;0.43624760766108;0.43624760766108;0.43624760766108;0.43624760766108	0.146138216385377;0.198207133744685;0.17019615182866;0.0512450837926825;0.0230731054567226;0.0306153703340294;0.019055503233209;0.0244546722131887	0.0232249816305902;0.12632996750341;0.144460255912102;0.0464293228941639;0.0148813829772079;0.00709003174107205;0.0396173765183066;0.129881461581803
AL133493.2	16.0148952834646	5.2761742797369	0.768776420635741	4.2615436579437	2.03019681999075e-05	0.000999013266011192	NA	NA	NA	NA	NA	NA	NA	NA	NA	NA	NA	NA	0	0	0	NA	NA	NA	NA	NA	NA	NA
RP11-9G1.3	24.8596369469727	5.14236555984614	0.73786501245894	4.25872687657894	2.05594485739769e-05	0.00100999150628381	NA	NA	NA	NA	NA	NA	NA	NA	NA	NA	NA	NA	0	0	0	NA	NA	NA	NA	NA	NA	NA
SPATA31C2	13.5811788356886	6.58830750153256	1.07839909158863	4.25473976871896	2.09292282565914e-05	0.00102644063187627	13.5811788356886	6.90389626506128	1.26853731256774	3.86578795631557	0.000110731114187311	0.00579328378763809	NA	NA	NA	NA	NA	NA	1	0	0	0	NA	NA	NA	NA	NA	NA
SCGB1D2	18.6569691243516	5.39364822245718	0.798124785489332	4.25202710673435	2.11844211097821e-05	0.00103676354354211	NA	NA	NA	NA	NA	NA	NA	NA	NA	NA	NA	NA	0	0	0	NA	NA	NA	NA	NA	NA	NA
SOWAHA	2801.71073327014	-2.99859339150121	0.234866231804377	-4.25175379120894	2.12102968195802e-05	0.00103676354354211	NA	NA	NA	NA	NA	NA	NA	NA	NA	NA	NA	NA	0	0	0	NA	NA	NA	NA	NA	NA	NA
CTD-3049M7.1	15.0484799600472	5.25829310986291	0.766738105921746	4.24955155443319	2.1419890780998e-05	0.00104526932138435	NA	NA	NA	NA	NA	NA	NA	NA	NA	NA	NA	NA	0	0	0	NA	NA	NA	NA	NA	NA	NA
COL9A3	1967.59825219436	-4.25632284639482	0.53159340369005	-4.24445230270462	2.1912796926719e-05	0.00106754931229888	NA	NA	NA	NA	NA	NA	NA	NA	NA	NA	NA	NA	0	0	0	NA	NA	NA	NA	NA	NA	NA
AF131215.6	3.02096374448157	4.48927525712211	0.586678939645257	4.24299406184119	2.20557273997867e-05	0.00107273361560188	NA	NA	NA	NA	NA	NA	NA	NA	NA	NA	NA	NA	0	0	0	NA	NA	NA	NA	NA	NA	NA
GAS2	966.511416239357	-3.30086180375125	0.306803624063211	-4.24004705851594	2.23472932421263e-05	0.00108511807202305	966.511416239357	-3.25563147391641	0.358937240581656	-3.4981922518869	0.000468423340021761	0.0208002268842996	NA	NA	NA	NA	NA	NA	1	0	0	11	cg24225184;cg20731617;cg07048951;cg19945464;cg24435844;cg16363146;cg03547797;cg23840044;cg17679980;cg25982561;cg14001426	-0.362128670321433;-0.113983973726156;-0.130392748143401;-0.440423340421582;0.000536402913879886;-0.00674290804315952;-0.173908184217534;-0.721972142019088;-0.475534079520694;-0.592440038713159;-0.747837752194727	0.0353262544089606;0.520956244034325;0.462326251917382;0.00913941936092998;0.997597777777729;0.969809438432861;0.325291298199492;1.4395120101229e-06;0.00447829375980205;0.000222965116079316;3.71102485702792e-07	0.0647647997497611;0.636724298264175;0.635698596386401;0.020106722594046;0.997597777777729;0.997597777777729;0.511172040027773;7.91731605567596e-06;0.0123153078394556;0.000817538758957493;4.08212734273071e-06	0.13113717386877;0.012992346266405;0.0170022687683886;0.193972718788104;2.87728086018951e-07;4.54668088785165e-05;0.0302440565378397;0.52124377385163;0.226132660785593;0.350985199470449;0.559261303607661	0.214231535636514;0.393005375350167;0.00555554334429516;0.0108522458934616;0.0156050518414518;0.0965664412685249;0.306227158249895;0.614801383757267;0.205067950748894;0.267853660877184;0.268576049655235
RP11-399D6.2	36.6144976054484	4.9909014471967	0.705480023716999	4.23952677134412	2.23991480931161e-05	0.00108584121044797	NA	NA	NA	NA	NA	NA	36.6144976054484	-5.62313679206644	0.834753299046531	-4.3403683414068	1.42244075097755e-05	0.00167636508678616	0	1	0	0	NA	NA	NA	NA	NA	NA
CTD-2231H16.1	32.6131180666692	5.01656859718938	0.712125807858785	4.23600516074481	2.27531549273194e-05	0.00110118522619417	NA	NA	NA	NA	NA	NA	NA	NA	NA	NA	NA	NA	0	0	0	NA	NA	NA	NA	NA	NA	NA
DLL3	568.616059646674	3.75235501959724	0.413881549494252	4.23395297939362	2.2961897465164e-05	0.00110763819677196	568.616059646674	3.60352424647129	0.484799850618057	3.30760053747336	0.000940989286160322	0.0382979015631746	NA	NA	NA	NA	NA	NA	1	0	0	11	cg04944776;cg26801047;cg18124721;cg25627144;cg11680792;cg02873868;cg08145231;cg22174088;cg21718857;cg01519877;cg25425784	-0.511011078453837;-0.155354509986798;-0.0871109795147442;-0.24559074217355;-0.502771913626099;-0.479656865849918;0.115969489482032;-0.241700641923267;-0.0108557063024749;-0.357107258282742;-0.232952930600256	0.00201254650985946;0.380309966785997;0.624223207940773;0.161509634761195;0.00244188852116551;0.00409824641171925;0.513673382428408;0.168466594484592;0.951412459811589;0.0381435908564181;0.184887242292376	0.0134303868664103;0.522926204330746;0.68664552873485;0.290537095030876;0.0134303868664103;0.0150269035096373;0.627823022968054;0.290537095030876;0.951412459811589;0.10489487485515;0.290537095030876	0.261132322302554;0.0241350237732379;0.00758832275201817;0.0603148126413552;0.252779597131249;0.230070708956966;0.013448922490723;0.0584192003061195;0.000117846359325599;0.127525593918217;0.0542670678752475	0.00877171911833974;0.0344784952041145;0.00607431123438784;0.00683181673797895;0.00734013474729119;0.00622036470092212;0.0135472437622658;0.00494657576661581;0.00445572324739772;0.0316829588083894;0.0931322003403377
GPR139	25.1957126138886	5.74439464094698	0.884317304487167	4.23422070556273	2.29345620537471e-05	0.00110763819677196	25.1957126138886	8.0873711646927	1.08083512700659	5.63209967236345	1.78028737992471e-08	2.03036012160119e-06	NA	NA	NA	NA	NA	NA	1	0	0	5	cg03607907;cg01944044;cg01126567;cg06929595;cg01018473	0.450621221763386;-0.235918220477874;-0.126757542862298;-0.043380433223098;-0.111359122682513	0.00748485463415916;0.179199425481809;0.4750043503408;0.807538787201612;0.530661249128554	0.0374242731707958;0.447998563704523;0.663326561410693;0.807538787201612;0.663326561410693	0.203059485503526;0.0556574067534465;0.0160674746724874;0.00188186198662366;0.0124008542046189	0.311557652292059;0.0268669851166041;0.00761047101187711;0.0100441745676154;0.00950955515653135
MAGEA3	21.310361284292	6.29614079217418	1.01484889481148	4.2332812442706	2.30306196053235e-05	0.00110913198712392	NA	NA	NA	NA	NA	NA	21.310361284292	-6.37161810584064	1.23719386368173	-3.53349481772506	0.000410104129687612	0.0336260430717289	0	1	0	0	NA	NA	NA	NA	NA	NA
RP3-422G23.4	10.2826629440522	4.78528540764816	0.658133458502517	4.23209817350064	2.31521303280318e-05	0.00111315897323501	NA	NA	NA	NA	NA	NA	NA	NA	NA	NA	NA	NA	0	0	0	NA	NA	NA	NA	NA	NA	NA
INSL3	5.88629315300257	-4.00441013780865	0.474456892332518	-4.2246412059789	2.39321756548036e-05	0.00114878353629275	NA	NA	NA	NA	NA	NA	NA	NA	NA	NA	NA	NA	0	0	0	NA	NA	NA	NA	NA	NA	NA
KCNE1	942.26691967818	-4.41740820317517	0.57280804919591	-4.22027624536466	2.4400313543553e-05	0.00116934422670303	NA	NA	NA	NA	NA	NA	942.26691967818	8.16463164340369	0.712574654067619	8.6512081340725	5.09570698734269e-18	4.7492933496391e-15	0	1	0	25	cg11644515;cg17102851;cg09091724;cg07465799;cg20240715;cg16779049;cg00592532;cg00833661;cg23480619;cg14535332;cg08287724;cg00421848;cg08468911;cg03826499;cg01204187;cg10364641;cg23887379;cg05789737;cg07007420;cg22362405;cg12242258;cg01183122;cg21088514;cg10492858;cg19966540	-0.378895743288782;0.00245733294412236;-0.221579051945784;0.228809831550995;0.400158660307745;0.348586032584678;0.276178392778715;-0.0104162254998023;0.0255365470213531;-0.00430876574978881;-0.189240465167179;0.000397340975650065;-0.0970014321744722;-0.01	0.0271181290689745;0.988995417582386;0.207880527044245;0.193045484184477;0.0190289573946859;0.0433387110852596;0.113860950699729;0.953377292179757;0.886009051117557;0.980705423643902;0.283764562062917;0.998220550417367;0.585241807151352;0.953533972109917;0.438436628863363;0.262181208150432;0.00123967977095836;0.0568695293572895;0.657513357445853;0.960672095216846;0.205555875546223;0.0049383719285…	0.169488306681091;0.998220550417367;0.519701317610611;0.519701317610611;0.158574644955716;0.216693555426298;0.406646252499031;0.998220550417367;0.998220550417367;0.998220550417367;0.545701080890225;0.998220550417367;0.97540301191892;0.998220550417367;0.782922551541719;0.545701080890225;0.030991994273959;0.23695637232204;0.998220550417367;0.998220550417367;0.519701317610611;0.061729649106644;0.545…	0.143561984282358;6.03848519826835e-06;0.0490972762611926;0.0523539390143945;0.160126953419289;0.121512222113126;0.0762745046378341;0.000108497753662714;0.000652115233773781;1.85654622865538e-05;0.0358119536566902;1.5787985093055e-07;0.00940927784389871;0.00010776896035269;0.018876079994225;0.0391183916551096;0.2817465621115;0.108715835339888;0.00621968583237029;7.71776233376778e-05;0.04958990878…	0.0568164020298848;0.0178737603579636;0.106205324703535;0.111692332308441;0.267751851425725;0.048129185198901;0.0599850712511315;0.00817294140404623;0.139117700253471;0.0981182860764283;0.486719068440251;0.287205667856979;0.273808333821854;0.358615471228927;0.0560960134038854;0.0680167303138361;0.199097745011983;0.120950453698995;0.00900584773601676;0.0400620487380845;0.0170549751120553;0.0728815…
RP11-64C1.1	5.65021030819808	5.51640149693112	0.833525147956046	4.21871074382575	2.4570324773033e-05	0.00117557399162441	NA	NA	NA	NA	NA	NA	NA	NA	NA	NA	NA	NA	0	0	0	NA	NA	NA	NA	NA	NA	NA
TMEM53	3097.93650861763	-2.93579622409622	0.222271867818061	-4.21014244079783	2.55209733141139e-05	0.00121907257406297	NA	NA	NA	NA	NA	NA	NA	NA	NA	NA	NA	NA	0	0	0	NA	NA	NA	NA	NA	NA	NA
DRP2	55.66048991285	4.79321103425941	0.663606893960676	4.20913504618433	2.56350143268348e-05	0.00122253216863543	NA	NA	NA	NA	NA	NA	NA	NA	NA	NA	NA	NA	0	0	0	NA	NA	NA	NA	NA	NA	NA
ZFHX4	204.392768350386	4.22532523847188	0.529509484803021	4.20261638807038	2.6384750986424e-05	0.00125624769810078	NA	NA	NA	NA	NA	NA	NA	NA	NA	NA	NA	NA	0	0	0	NA	NA	NA	NA	NA	NA	NA
BRS3	619.097980983203	-5.02360692246369	0.719948386278962	-4.19975512146245	2.67203806661888e-05	0.0012701692926062	NA	NA	NA	NA	NA	NA	NA	NA	NA	NA	NA	NA	0	0	0	NA	NA	NA	NA	NA	NA	NA
AC140542.2	74.5809407370087	5.95549122702841	0.943220629902969	4.19360126531088	2.74560423836333e-05	0.00130303094847172	NA	NA	NA	NA	NA	NA	NA	NA	NA	NA	NA	NA	0	0	0	NA	NA	NA	NA	NA	NA	NA
RP11-163O19.1	6.90748128428851	6.29659055960494	1.02506989896584	4.1915098316121	2.77104177570685e-05	0.00131298216524097	NA	NA	NA	NA	NA	NA	NA	NA	NA	NA	NA	NA	0	0	0	NA	NA	NA	NA	NA	NA	NA
RP11-60L3.2	2.59523119878854	4.55580529756937	0.611416774407577	4.18013604557346	2.91334747587001e-05	0.00137818693717606	NA	NA	NA	NA	NA	NA	NA	NA	NA	NA	NA	NA	0	0	0	NA	NA	NA	NA	NA	NA	NA
RP11-80F22.5	6.31165335644067	6.04654955343223	0.968810343964556	4.17682323340292	2.95608567088409e-05	0.00139615641082897	NA	NA	NA	NA	NA	NA	NA	NA	NA	NA	NA	NA	0	0	0	NA	NA	NA	NA	NA	NA	NA
PAEP	30.0490414439138	5.71301663578654	0.894157862471265	4.15252920275682	3.28820777140458e-05	0.00154844503253936	NA	NA	NA	NA	NA	NA	NA	NA	NA	NA	NA	NA	0	0	0	NA	NA	NA	NA	NA	NA	NA
GPRIN2	182.358209055428	3.98263039896491	0.477458169612595	4.15246931594782	3.28906866019186e-05	0.00154844503253936	NA	NA	NA	NA	NA	NA	NA	NA	NA	NA	NA	NA	0	0	0	NA	NA	NA	NA	NA	NA	NA
ROBO2	467.838452055187	4.30837812428689	0.556762319143789	4.14607462630877	3.38223632330086e-05	0.00158975930351375	NA	NA	NA	NA	NA	NA	NA	NA	NA	NA	NA	NA	0	0	0	NA	NA	NA	NA	NA	NA	NA
RP11-421P23.1	3.96266628320291	4.93870148124996	0.709721521809301	4.14064022429289	3.4633781134208e-05	0.0016252980645042	3.96266628320291	4.98316285120511	0.851642551236215	3.50283443080064	0.000460335505239121	0.0204985072943909	NA	NA	NA	NA	NA	NA	1	0	0	0	NA	NA	NA	NA	NA	NA
TXLNB	124.503205403531	3.87600542869328	0.455527949486668	4.1183102613294	3.81660624332369e-05	0.00178820481036874	124.503205403531	4.29054411889898	0.53853364625554	4.25329807120741	2.1064488878098e-05	0.00128928498046351	NA	NA	NA	NA	NA	NA	1	0	0	3	cg24577131;cg20930202;cg10484756	0.0748248726115806;0.105451099692875;0.321743248222534	0.674068239001798;0.552819904985346;0.0635132081076339	0.674068239001798;0.674068239001798;0.190539624322902	0.00559876156133926;0.0111199344264366;0.103518717776787	0.347554543684529;0.516290960785147;0.0932275475929378
KRTAP5-5	12.6788301175649	-4.33127280219618	0.566537268491583	-4.11495047519688	3.87262553575558e-05	0.00181156242617662	NA	NA	NA	NA	NA	NA	NA	NA	NA	NA	NA	NA	0	0	0	NA	NA	NA	NA	NA	NA	NA
RP11-260A9.4	48.0576692467393	7.54568822052748	1.34869445978497	4.11189367635695	3.92427025563638e-05	0.00183280265977472	NA	NA	NA	NA	NA	NA	NA	NA	NA	NA	NA	NA	0	0	0	NA	NA	NA	NA	NA	NA	NA
LINC00478	474.229805068243	3.91212641919747	0.465261945711026	4.109784685432	3.96028207757458e-05	0.00184668581893506	NA	NA	NA	NA	NA	NA	NA	NA	NA	NA	NA	NA	0	0	0	NA	NA	NA	NA	NA	NA	NA
MMD2	14.1729050305709	4.98998873894791	0.728456588803236	4.10455308511945	4.05097245882811e-05	0.00188598126660845	NA	NA	NA	NA	NA	NA	NA	NA	NA	NA	NA	NA	0	0	0	NA	NA	NA	NA	NA	NA	NA
RP11-38J22.6	2.71270428478552	4.6963902002257	0.657010866060409	4.10402679699026	4.06020403585718e-05	0.0018872881955914	NA	NA	NA	NA	NA	NA	NA	NA	NA	NA	NA	NA	0	0	0	NA	NA	NA	NA	NA	NA	NA
BASP1	1518.99602576534	3.66055710834219	0.406014790748277	4.08989314227154	4.31571972377299e-05	0.00200288938902494	NA	NA	NA	NA	NA	NA	NA	NA	NA	NA	NA	NA	0	0	0	NA	NA	NA	NA	NA	NA	NA
FGF13-AS1	15.0813477442812	4.18517514763088	0.534467449408049	4.08850931904473	4.34154108585699e-05	0.00201169483405711	NA	NA	NA	NA	NA	NA	NA	NA	NA	NA	NA	NA	0	0	0	NA	NA	NA	NA	NA	NA	NA
COLCA2	134.741991021256	-3.57336258989317	0.384931686620897	-4.08738133174968	4.3626970391043e-05	0.00201831418768137	NA	NA	NA	NA	NA	NA	NA	NA	NA	NA	NA	NA	0	0	0	NA	NA	NA	NA	NA	NA	NA
NMUR2	12.3627223912369	4.20923347478667	0.541205094938443	4.08206333504297	4.4637627590863e-05	0.00206182324801381	NA	NA	NA	NA	NA	NA	NA	NA	NA	NA	NA	NA	0	0	0	NA	NA	NA	NA	NA	NA	NA
RP11-75C9.1	38.2301738560516	3.80701043639524	0.444045262281063	4.06942847923344	4.71286039504856e-05	0.00217346467543707	NA	NA	NA	NA	NA	NA	NA	NA	NA	NA	NA	NA	0	0	0	NA	NA	NA	NA	NA	NA	NA
VWA5B1	123.173809246747	5.76905919096232	0.926349900853752	4.06872088774301	4.72719335396048e-05	0.00217665766707362	NA	NA	NA	NA	NA	NA	123.173809246747	-6.75877883596971	1.13405911089276	-4.19623526698133	2.71388340978707e-05	0.00297298940579466	0	1	0	7	cg17903275;cg13463492;cg05805297;cg08490859;cg20498456;cg06377106;cg27589582	0.173796529456768;0.104823498571983;-0.807295676065096;-0.833520519903137;-0.814494222304068;-0.0741139279785506;-0.164041186135446	0.325606847403241;0.555198912910589;7.99980670562511e-09;9.41777925922132e-10;4.59858632891745e-09;0.676997315597397;0.353905951287528	0.495468331802539;0.647732065062354;1.86662156464586e-08;6.59244548145492e-09;1.60950521512111e-08;0.676997315597397;0.495468331802539	0.0302052336512171;0.0109879658528705;0.6517263085934;0.694756457099595;0.663400838166708;0.00549287432040981;0.0269095107487233	0.0194993228665683;0.057365641643308;0.188842447838487;0.196527761238515;0.228003069358793;0.327002345642751;0.0110376228569705
ULBP1	31.8842897578251	4.44562231329437	0.601665565167357	4.06475366861672	4.80832179856049e-05	0.00221054881809564	NA	NA	NA	NA	NA	NA	NA	NA	NA	NA	NA	NA	0	0	0	NA	NA	NA	NA	NA	NA	NA
DPP10	611.331865388897	4.93610031541854	0.722930805362903	4.06138498129798	4.87824506341588e-05	0.002239190706687	NA	NA	NA	NA	NA	NA	NA	NA	NA	NA	NA	NA	0	0	0	NA	NA	NA	NA	NA	NA	NA
BRINP2	404.271257439218	4.86236097801683	0.705393805449496	4.05781983893784	4.95329550427561e-05	0.00227009301137448	NA	NA	NA	NA	NA	NA	NA	NA	NA	NA	NA	NA	0	0	0	NA	NA	NA	NA	NA	NA	NA
RP11-93K22.6	8.34803829396672	4.77492106629971	0.684749705110589	4.05246040354491	5.06818037778048e-05	0.00231912671274232	8.34803829396672	4.96653354879336	0.837507155163271	3.54209934864979	0.000396955937575792	0.0179792685726293	NA	NA	NA	NA	NA	NA	1	0	0	0	NA	NA	NA	NA	NA	NA
TSPAN12	6252.70219560899	-3.37857217462248	0.340869364050843	-4.04428300108793	5.24834929184169e-05	0.00239783448128201	NA	NA	NA	NA	NA	NA	NA	NA	NA	NA	NA	NA	0	0	0	NA	NA	NA	NA	NA	NA	NA
AGXT	12.0137789988568	-4.82149476246157	0.699220668846861	-4.03519931285029	5.45559659407489e-05	0.00248479164564555	NA	NA	NA	NA	NA	NA	NA	NA	NA	NA	NA	NA	0	0	0	NA	NA	NA	NA	NA	NA	NA
CA5A	7.65320670706466	4.78383004615447	0.689874301493912	4.03527141122104	5.45392153560833e-05	0.00248479164564555	NA	NA	NA	NA	NA	NA	NA	NA	NA	NA	NA	NA	0	0	0	NA	NA	NA	NA	NA	NA	NA
LHX9	26.357363225134	6.69949301740342	1.16476537992642	4.03471213893764	5.46692786564364e-05	0.0024860981410064	NA	NA	NA	NA	NA	NA	NA	NA	NA	NA	NA	NA	0	0	0	NA	NA	NA	NA	NA	NA	NA
TMEM196	567.79548240484	4.7004794574123	0.669386638758573	4.03425957593139	5.47747408974291e-05	0.00248704414736287	NA	NA	NA	NA	NA	NA	567.79548240484	-5.00709295142652	0.820507364524479	-3.66491890437725	0.000247416967704017	0.0219809584296692	0	1	0	11	cg08991339;cg23181844;cg18505401;cg27341472;cg19037304;cg25184481;cg23865775;cg10184740;cg06896909;cg04111071;cg10182869	-0.342064533106636;-0.357199002989149;-0.28087925709403;-0.26940081098019;-0.341492686867235;-0.261346225229419;-0.288363552826935;-0.194656372306025;-0.518651637285876;-0.359382358332686;-0.489081960343577	0.0476871802617355;0.0380905330245162;0.107591050391727;0.123377546609145;0.0480845504876771;0.135441459016026;0.0981506888986631;0.269952985492453;0.00167487445761215;0.0368453809803183;0.00333248063429979	0.0881550092274081;0.0881550092274081;0.147937694288625;0.148985604917628;0.0881550092274081;0.148985604917628;0.147937694288625;0.269952985492453;0.0183286434886488;0.0881550092274081;0.0183286434886488	0.117008144809461;0.127591127736442;0.0788931570656943;0.0725767969567839;0.116617255183803;0.068301849441666;0.0831535385989726;0.037891103279342;0.26899952085932;0.129155679480763;0.239201163933516	0.0829289245927973;0.00443033365217514;0.00674651090266006;0.0294641966426345;0.0125846378257171;0.00386941026787534;0.0164002106034044;0.0160440879204313;0.113347108017431;0.0257463433738604;0.43658132541271
ABCC6P1	51.3223407111418	-3.75730333842534	0.435851691492135	-4.03188371808132	5.53315641744233e-05	0.00250844963079017	NA	NA	NA	NA	NA	NA	NA	NA	NA	NA	NA	NA	0	0	0	NA	NA	NA	NA	NA	NA	NA
AF067845.1	5.19240195146584	5.16038611796257	0.784662792867889	4.02769972870967	5.63252139840929e-05	0.00254956211280539	NA	NA	NA	NA	NA	NA	NA	NA	NA	NA	NA	NA	0	0	0	NA	NA	NA	NA	NA	NA	NA
CRHR1	33.824847747111	4.79833518203842	0.694867585893466	4.02714882496685	5.64572996986349e-05	0.00255160937422584	33.824847747111	4.86209077879163	0.818652775087556	3.49609854860081	0.000472114303050856	0.0209055642154014	NA	NA	NA	NA	NA	NA	1	0	0	8	cg08473090;cg24353392;cg11731737;cg27551605;cg07778819;cg13947929;cg11760414;cg15607306	-0.19554186664308;-0.0258034214287131;-0.16923718730876;0.165158439848198;0.125129287168802;-0.526568322817795;-0.386020135840237;0.251856763227452	0.267737323814964;0.884825640425384;0.338653718571922;0.350592019289441;0.480741368113145;0.00137836287996629;0.0241411889265423;0.150741903218832	0.467456025719255;0.884825640425384;0.467456025719255;0.467456025719255;0.549418706415023;0.0110269030397303;0.0965647557061693;0.401978408583551	0.03823662161026;0.000665816557427762;0.0286412255681803;0.0272773102530908;0.0156573385073726;0.277274198595146;0.149011545274115;0.0634318291834086	0.0071640579857734;0.0129227195995262;0.00528436895318337;0.266345497060424;0.378418477148696;0.0585548911249899;0.110630132506679;0.101388367653231
ROBO1	2838.75058949853	3.09607657557997	0.272887406341299	4.01658907706832	5.90465513800143e-05	0.00266453231934052	NA	NA	NA	NA	NA	NA	2838.75058949853	-3.52451327788793	0.334541722212093	-4.55701987724396	5.18845156939911e-06	0.000676557347709098	0	1	0	21	cg18963373;cg13514824;cg01793593;cg07467520;cg15709235;cg22459503;cg03538717;cg25279453;cg27221334;cg24784794;cg08233594;cg22134588;cg04562217;cg21865845;cg07287167;cg10243398;cg07997035;cg19823985;cg21743712;cg11630696;cg26954859	0.630908198405182;-0.0482539104526048;0.0294745599547576;-0.0737018133061311;-0.0781970025561857;0.13533476662702;0.0469926051626745;-0.0791866331314457;-0.156036621590072;-0.171535325261567;-0.108642653222671;0.310457101773121;-0.166665001630155;-0.202606977098883;-0.237389942195693;-0.121900309945147;-0.0819063464226939;-0.260133963685704;-0.103596554382136;-0.133543330302229;0.283374152105912	6.33005214343805e-05;0.786391243367888;0.86857247600554;0.67869735486795;0.660239746605639;0.445383043388541;0.791850716969689;0.656202083963826;0.378195914171136;0.33203802224557;0.540796122629158;0.0739376273019041;0.346153126455269;0.250486074494324;0.176422951905269;0.492223834411707;0.645155169848291;0.137329714060651;0.559863521034932;0.451485511683858;0.10437100992717	0.00132931095012199;0.831443252818174;0.86857247600554;0.791813580679275;0.791813580679275;0.791813580679275;0.831443252818174;0.791813580679275;0.791813580679275;0.791813580679275;0.791813580679275;0.720980998818416;0.791813580679275;0.791813580679275;0.740976398002132;0.791813580679275;0.791813580679275;0.720980998818416;0.791813580679275;0.791813580679275;0.720980998818416	0.398045154814873;0.00232843987396802;0.000868749684526591;0.00543195728461188;0.00611477120877212;0.01831549905799;0.00220830493997499;0.0062705228666942;0.0243474272772433;0.0294243678125914;0.0118032260992616;0.0963836120413662;0.0277772227683796;0.0410495871691475;0.0563539846556747;0.014859685564723;0.00670864958431433;0.0676696790628354;0.010732246079851;0.0178338210682102;0.0803009100817446	0.132053886441072;0.0251970502843428;0.0181210077034882;0.00468842715845421;0.0123080594837761;0.00424406521709415;0.0101599707135011;0.00751377415569549;0.0114386447984005;0.00671202726536052;0.0175993613555409;0.214139929866109;0.016587715026621;0.0815258720418565;0.0216649770672362;0.00488040470581339;0.0112427230022168;0.0643219106156137;0.00912772464628723;0.0468040076524665;0.390858477984115
CTD-2083E4.7	3.4227157617706	4.55520054573777	0.636538942950844	4.01420930177887	5.96454027971641e-05	0.00268742791100045	NA	NA	NA	NA	NA	NA	NA	NA	NA	NA	NA	NA	0	0	0	NA	NA	NA	NA	NA	NA	NA
AC004066.3	3.03392964642398	5.2200562335598	0.803660222026236	4.00673835198811	6.15629962423689e-05	0.00276958061349475	NA	NA	NA	NA	NA	NA	NA	NA	NA	NA	NA	NA	0	0	0	NA	NA	NA	NA	NA	NA	NA
RP11-87N24.2	9.62075751230774	5.28682100883509	0.821467762404752	4.00115641691562	6.30336714433452e-05	0.00283140698163785	NA	NA	NA	NA	NA	NA	9.62075751230774	-5.57663914075361	0.98772376239714	-3.62109253307154	0.000293361558661511	0.0252847639355527	0	1	0	0	NA	NA	NA	NA	NA	NA
CTD-3194G12.2	5.11517574464446	4.30589650811951	0.577182984306127	3.99508746934317	6.46703723858432e-05	0.00290049088485331	NA	NA	NA	NA	NA	NA	NA	NA	NA	NA	NA	NA	0	0	0	NA	NA	NA	NA	NA	NA	NA
AC144450.1	6.42260728072969	4.91490671983709	0.731032995383017	3.98738051257161	6.68068316052106e-05	0.002991744347662	NA	NA	NA	NA	NA	NA	NA	NA	NA	NA	NA	NA	0	0	0	NA	NA	NA	NA	NA	NA	NA
MST4	417.242108278215	3.53643621734989	0.385568303795285	3.98486131309604	6.75195485567987e-05	0.00301905902275963	NA	NA	NA	NA	NA	NA	NA	NA	NA	NA	NA	NA	0	0	0	NA	NA	NA	NA	NA	NA	NA
ADAM28	551.477469993452	3.98537885128756	0.499019050369833	3.97856324285847	6.93329701045193e-05	0.003095432618177	NA	NA	NA	NA	NA	NA	NA	NA	NA	NA	NA	NA	0	0	0	NA	NA	NA	NA	NA	NA	NA
TENM1	517.579958826429	4.18646414070952	0.549692200057456	3.9776153645276	6.96098526460088e-05	0.00310307836294659	NA	NA	NA	NA	NA	NA	517.579958826429	-6.11484847898357	0.673517651870164	-6.10948869351504	9.99508362242351e-10	2.80577267548073e-07	0	1	0	2	cg00901034;cg23586018	0.488458770597855;0.170791208361201	0.00337897509069869;0.334171363283708	0.00675795018139739;0.334171363283708	0.238591970573968;0.0291696368534787	0.24964509345986;0.0794550652224325
OR7A5	9.2464350818002	4.92173315343681	0.734925230445065	3.97555156960312	7.02163256906775e-05	0.00312537121184096	9.2464350818002	6.81615101387299	0.911634719326299	5.28298331752014	1.27096969115277e-07	1.23987981716919e-05	NA	NA	NA	NA	NA	NA	1	0	0	1	cg06203249	0.0318076	0.85827	0.85827	0.00101172	0.366255
snoU13.163	2.94960878823963	5.23103463243482	0.81312313679294	3.97361049788649	7.07912938034624e-05	0.00314619642672362	NA	NA	NA	NA	NA	NA	NA	NA	NA	NA	NA	NA	0	0	0	NA	NA	NA	NA	NA	NA	NA
AC013275.2	128.792503392368	-3.87960865866163	0.473218801334267	-3.97196530096009	7.12821047984555e-05	0.00316322415810306	NA	NA	NA	NA	NA	NA	NA	NA	NA	NA	NA	NA	0	0	0	NA	NA	NA	NA	NA	NA	NA
CCDC33	63.9874160735492	4.2691921830533	0.572556019102959	3.96326666272501	7.39311217319982e-05	0.00327582890365145	63.9874160735492	5.16037893441571	0.684538946991325	4.61679930456281	3.89703816348847e-06	0.000282735915270943	NA	NA	NA	NA	NA	NA	1	0	0	9	cg24822864;cg02346043;cg23135886;cg04198210;cg02079584;cg25590826;cg09638735;cg00202829;cg21241424	0.202947114486054;0.26981804634296;-0.624753700395896;-0.389422485521573;-0.476839764515755;0.123174761053479;-0.215399004044102;0.394296171015918;-0.483367696248968	0.249674644698344;0.122775148823322;7.83023008145151e-05;0.0228177561460012;0.00435477438621625;0.487675141323507;0.221168962277648;0.0210270132925966;0.00378032319653962	0.280883975285637;0.184162723234983;0.000704720707330636;0.0410719610628022;0.0130643231586487;0.487675141323507;0.280883975285637;0.0410719610628022;0.0130643231586487	0.0411875312782155;0.0728017781323317;0.390317186158365;0.151649872229799;0.227376161023441;0.0151720217605815;0.0463967309431916;0.155469470477814;0.233644329777035	0.0259211906917994;0.0150156332524727;0.41699019081505;0.17052278725972;0.260608659362433;0.112870034110861;0.0273858813742434;0.165915920467371;0.0974410208193414
ALDH3B2	65.4487709657657	5.00907054385642	0.759886770043056	3.95989331895583	7.49832524364248e-05	0.00331744428738683	NA	NA	NA	NA	NA	NA	NA	NA	NA	NA	NA	NA	0	0	0	NA	NA	NA	NA	NA	NA	NA
LINC00964	38.9075902441399	4.16311329003125	0.547002377644243	3.9544860834921	7.66993357943719e-05	0.00338826524455829	NA	NA	NA	NA	NA	NA	NA	NA	NA	NA	NA	NA	0	0	0	NA	NA	NA	NA	NA	NA	NA
ADRA1B	120.134775668815	-3.37553484213163	0.348986228796346	-3.94151610760072	8.09681965024148e-05	0.00357147553851568	NA	NA	NA	NA	NA	NA	NA	NA	NA	NA	NA	NA	0	0	0	NA	NA	NA	NA	NA	NA	NA
C20orf26	280.213515377488	3.24576517780206	0.31687875437776	3.93136226582408	8.44658824594681e-05	0.00372017125788875	NA	NA	NA	NA	NA	NA	NA	NA	NA	NA	NA	NA	0	0	0	NA	NA	NA	NA	NA	NA	NA
TPSP2	30.7545537275666	4.39907311256262	0.610686740457179	3.92848403875053	8.54830231291987e-05	0.00375933348872226	NA	NA	NA	NA	NA	NA	NA	NA	NA	NA	NA	NA	0	0	0	NA	NA	NA	NA	NA	NA	NA
CA6	4.07575977542565	5.10570409461666	0.791339200793891	3.92461802915986	8.68674610936634e-05	0.00381450733116375	NA	NA	NA	NA	NA	NA	NA	NA	NA	NA	NA	NA	0	0	0	NA	NA	NA	NA	NA	NA	NA
IMPA1P	21.4808969919454	5.67038903825405	0.935534841643159	3.92330555194229	8.73422634042361e-05	0.00382963234630783	NA	NA	NA	NA	NA	NA	NA	NA	NA	NA	NA	NA	0	0	0	NA	NA	NA	NA	NA	NA	NA
POPDC3	73.7020845902546	4.86107434058572	0.731542945632423	3.91101350599766	9.190963192614e-05	0.00402388860967841	NA	NA	NA	NA	NA	NA	NA	NA	NA	NA	NA	NA	0	0	0	NA	NA	NA	NA	NA	NA	NA
AC004562.1	7.58597833242838	5.7246904065695	0.952746755096156	3.90942334533964	9.25167065343659e-05	0.00404443941645843	NA	NA	NA	NA	NA	NA	NA	NA	NA	NA	NA	NA	0	0	0	NA	NA	NA	NA	NA	NA	NA
IAPP	14.2012952339288	6.57754447667077	1.17138577412388	3.90780268788433	9.31393193329806e-05	0.00406560740571318	NA	NA	NA	NA	NA	NA	NA	NA	NA	NA	NA	NA	0	0	0	NA	NA	NA	NA	NA	NA	NA
TRIM58	47.9867613521967	4.24335149824041	0.574378994869112	3.90569905633756	9.39533807434339e-05	0.00409505707136478	47.9867613521967	5.1068569680947	0.691839575714515	4.49071876942862	7.09832246034671e-06	0.000491380597391468	NA	NA	NA	NA	NA	NA	1	0	0	5	cg15094634;cg25246070;cg20936707;cg26157385;cg16021909	0.342672942569243;0.361825893853564;-0.0663889410011628;0.00873329818886475;0.308661458819655	0.0472672922734784;0.0354911978592845;0.70911634636626;0.960903726180765;0.0757123064987069	0.118168230683696;0.118168230683696;0.886395432957825;0.960903726180765;0.126187177497845	0.117424745569063;0.13091797746293;0.00440749148725587;7.62704972556279e-05;0.0952718961606774	0.420855479067714;0.427830283104622;0.321219419365661;0.0712387151478224;0.0461466960360049
FOXD2-AS1	251.090810557258	-3.42583983641285	0.365311031726604	-3.90308452956859	9.49745144225854e-05	0.00413343157065524	NA	NA	NA	NA	NA	NA	NA	NA	NA	NA	NA	NA	0	0	0	NA	NA	NA	NA	NA	NA	NA
TUFMP1	73.801936456723	4.8912634836842	0.740967973132084	3.90200870823442	9.53977247302931e-05	0.00414570851982518	NA	NA	NA	NA	NA	NA	NA	NA	NA	NA	NA	NA	0	0	0	NA	NA	NA	NA	NA	NA	NA
RP11-1016B18.1	9.74506587519854	4.30226098665009	0.590765520540018	3.89708083258751	9.73591307724775e-05	0.00422469598922167	NA	NA	NA	NA	NA	NA	NA	NA	NA	NA	NA	NA	0	0	0	NA	NA	NA	NA	NA	NA	NA
[truncated: 874 more rows]
