# Supplementary material for: Integrative and comparative genomic analyses identify clinically relevant pulmonary carcinoid groups and unveil the supra-carcinoids
Source: Nat Commun. 2019 Aug 20;10:3407. doi: 10.1038/s41467-019-11276-9 (PMC6702229; doi:10.1038/s41467-019-11276-9)
Supplement: Supplementary file 14 — Supplementary Data 11 [file 41467_2019_11276_MOESM14_ESM.xlsx]

## Sheet: S11_DMP_between_MOFA_LNET
Supplementary Data 11: Differentially methylated positions between MOFA LNET clusters
Dictionary
A1 vs A2	Results of differentially methylated position analyses based on the comparison between cluster LNET A1 and cluster LNET A2
A1 vs B	Results of differentially methylated position analyses based on the comparison between cluster LNET A1 and cluster LNET B
A2 vs B	Results of differentially methylated position analyses based on the comparison between cluster LNET A2 and cluster LNET B
Core CpG	Identification of core differentially methylated positions for each LNET cluster
CpG characteristics	Characteristics of the CpG
cpg	Name of the CpG
logFC.A1_vs_A2	Log fold change in the comparison A1 vs A2
AveExpr.A1_vs_A2	Average expression of the gene with the nearest transcription start site from the CpG in the comparison A1 vs A2
t.A1_vs_A2	T-statistic in the comparison A1 vs A2
P.Value.A1_vs_A2	p-value in the comparison A1 vs A2
adj.P.Val.A1_vs_A2	p-value ajusted by Benjamini-Hochberg procedure, in the comparison A1 vs A2
B.A1_vs_A2	B-statistic (log-odds) in the comparison A1 vs A2
logFC.A1_vs_B	Log fold change for the comparison A1 vs B
AveExpr.A1_vs_B	Average expression of the gene with the nearest transcription start site from the CpG in the comparison A1 vs B
t.A1_vs_B	T-statistic in the comparison A1 vs B
P.Value.A1_vs_B	p-value in the comparison A1 vs B
adj.P.Val.A1_vs_B	p-value ajusted by Benjamini-Hochberg procedure, in the comparison A1 vs B
B.A1_vs_B	B-statistic (log-odds) in the comparison A1 vs B
logFC.A2_vs_B	Log fold change for the comparison A2 vs B
AveExpr.A2_vs_B	Average expression of the gene with the nearest transcription start site from the CpG in the comparison A2 vs B
t.A2_vs_B	T-statistic in the comparison A2 vs B
P.Value.A2_vs_B	p-value in the comparison A2 vs B
adj.P.Val.A2_vs_B	p-value ajusted by Benjamini-Hochberg procedure, in the comparison A2 vs B
B.A2_vs_B	B-statistic (log-odds) in the comparison A2 vs B
core.CpG.A1	Binary variable indicating if the given gene belongs to the core differentially methylated positions of cluster A1. Values: 1 (TRUE), 0 (FALSE)
core.CpG.A2	Binary variable indicating if the given gene belongs to the core differentially methylated positions of cluster A2. Values: 1 (TRUE), 0 (FALSE)
core.CpG.B	Binary variable indicating if the given gene belongs to the core differentially methylated positions of cluster B. Values: 1 (TRUE), 0 (FALSE)
chr	Chromosome location
pos	CpG genomic position
strand	DNA strand
Islands_Name	Description of the CpG island (chromosome:start-end)
Relation_to_Island	Categorical variable indicating the quantitative position of the CpG with regards to the island. Values : OpenSea, N_shore, N_Shelf, S_Shore, S_Shelf, Islands
start	Start position of the CpG
end	End position of the CpG
distance	Distance to the nearest transcription start site
nearestTSS	Gene HUGO symbol of gene with nearest transcription start site from the CpG
	A1 vs A2						A1 vs B						A2 vs B						core CpG			CpG characteristics
cpg	logFC.A1_vs_A2	AveExpr.A1_vs_A2	t.A1_vs_A2	P.Value.A1_vs_A2	adj.P.Val.A1_vs_A2	B.A1_vs_A2	logFC.A1_vs_B	AveExpr.A1_vs_B	t.A1_vs_B	P.Value.A1_vs_B	adj.P.Val.A1_vs_B	B.A1_vs_B	logFC.A2_vs_B	AveExpr.A2_vs_B	t.A2_vs_B	P.Value.A2_vs_B	adj.P.Val.A2_vs_B	B.A2_vs_B	core.CpG.A1	core.CpG.A2	core.CpG.B	chr	pos	strand	Islands_Name	Relation_to_Island	start	end	distance	nearestTSS
cg14653284	-4.43254	1.58944	-11.8233	2.93278e-16	1.58193e-12	26.3928	-3.51885	1.58944	-7.50597	8.24583e-10	1.11598e-07	12.2053	NA	NA	NA	NA	NA	NA	TRUE	FALSE	FALSE	chr2	11679879	-		OpenSea	11679879	11679879	923	MIR4429
cg22655956	4.60797	-0.74191	11.0187	3.99131e-15	8.03899e-12	23.9369	5.18218	-0.74191	9.89103	1.70847e-13	3.6225e-10	20.1512	NA	NA	NA	NA	NA	NA	TRUE	FALSE	FALSE	chr3	185046706	+		OpenSea	185046706	185046706	22	MAP3K13
cg13790129	3.98074	1.71319	9.56917	5.39222e-13	3.94931e-10	19.2855	NA	NA	NA	NA	NA	NA	-4.33107	1.71319	-9.38505	8.94999e-13	3.98536e-10	18.7569	FALSE	TRUE	FALSE	chr11	65291370	+	chr11:65292571-65292940	N_Shore	65291370	65291370	1177	SCYL1
cg01491766	4.07108	0.885088	9.48023	7.3443e-13	4.83115e-10	18.9912	5.78024	0.885088	10.7397	9.61237e-15	4.98588e-11	22.8128	NA	NA	NA	NA	NA	NA	TRUE	FALSE	FALSE	chr3	143060927	+		OpenSea	143060927	143060927	160	SLC9A9-AS1
cg04361266	4.00033	0.0330066	9.48017	7.34581e-13	4.83115e-10	18.9911	1.13811	0.0330066	2.15255	0.0360681	0.0449765	-4.16873	-2.86222	0.0330066	-6.11501	1.27033e-07	2.4721e-06	7.43963	TRUE	TRUE	TRUE	chr16	20910376	+	chr16:20911566-20912616	N_Shore	20910376	20910376	1180	LYRM1
cg00103865	4.87946	-2.18535	9.10686	2.71173e-12	1.17472e-09	17.7456	4.21431	-2.18535	6.25951	7.78313e-08	2.68773e-06	7.90826	NA	NA	NA	NA	NA	NA	TRUE	FALSE	FALSE	chr12	6444572	-		OpenSea	6444572	6444572	1149	TNFRSF1A
cg24477401	3.97011	0.0306782	8.986	4.15132e-12	1.52023e-09	17.339	NA	NA	NA	NA	NA	NA	-2.97512	0.0306782	-6.07252	1.48293e-07	2.76435e-06	7.29171	FALSE	TRUE	FALSE	chr17	43484506	-	chr17:43483097-43483454	S_Shore	43484506	43484506	1056	ARHGAP27
cg22153994	3.80448	1.57716	8.9572	4.5957e-12	1.62748e-09	17.2419	NA	NA	NA	NA	NA	NA	-3.17507	1.57716	-6.73942	1.29305e-08	4.44255e-07	9.6246	FALSE	TRUE	FALSE	chr17	43484399	-	chr17:43483097-43483454	S_Shore	43484399	43484399	949	ARHGAP27
cg04194038	4.60132	-0.0420189	8.95192	4.68219e-12	1.64009e-09	17.2241	4.57326	-0.0420189	7.08354	3.84959e-09	3.32703e-07	10.7507	NA	NA	NA	NA	NA	NA	TRUE	FALSE	FALSE	chr5	125707117	+		OpenSea	125707117	125707117	5	GRAMD2B
cg07260778	4.43372	0.854443	8.86055	6.46857e-12	1.99301e-09	16.9153	NA	NA	NA	NA	NA	NA	-3.90936	0.854443	-7.04998	4.13565e-09	1.87776e-07	10.7148	FALSE	TRUE	FALSE	chr16	69873116	+		OpenSea	69873116	69873116	475	WWP2
cg12389353	4.96169	-0.993929	8.83501	7.08116e-12	2.10797e-09	16.8288	5.39811	-0.993929	7.64638	4.94732e-10	7.98164e-08	12.6871	NA	NA	NA	NA	NA	NA	TRUE	FALSE	FALSE	chr5	125707053	+		OpenSea	125707053	125707053	69	GRAMD2B
cg19900387	-4.50233	3.64384	-8.81979	7.47373e-12	2.18953e-09	16.7772	-5.00085	3.64384	-7.79984	2.8334e-10	5.50575e-08	13.2123	NA	NA	NA	NA	NA	NA	TRUE	FALSE	FALSE	chr1	6533368	-	chr1:6530536-6531814	S_Shore	6533368	6533368	1724	PLEKHG5
cg13808071	-5.0979	0.633814	-8.81275	7.66263e-12	2.21001e-09	16.7534	-3.98335	0.633814	-5.47646	1.31026e-06	1.99771e-05	5.23922	NA	NA	NA	NA	NA	NA	TRUE	FALSE	FALSE	chr2	11679872	-		OpenSea	11679872	11679872	930	MIR4429
cg07664000	3.60699	-0.948461	8.67328	1.25757e-11	3.11743e-09	16.2797	3.36655	-0.948461	6.46205	3.72279e-08	1.58716e-06	8.60576	NA	NA	NA	NA	NA	NA	TRUE	FALSE	FALSE	chr17	28659293	-		OpenSea	28659293	28659293	1771	TMIGD1
cg00420300	4.32552	-0.219758	8.65471	1.34353e-11	3.2311e-09	16.2165	NA	NA	NA	NA	NA	NA	-3.94321	-0.219758	-7.11953	3.20395e-09	1.55132e-07	10.9589	FALSE	TRUE	FALSE	chr14	68186059	+		OpenSea	68186059	68186059	1543	RDH12
cg06226369	4.05172	-0.967559	8.6334	1.44942e-11	3.40943e-09	16.1439	4.55772	-0.967559	7.73957	3.52621e-10	6.28877e-08	13.0062	NA	NA	NA	NA	NA	NA	TRUE	FALSE	FALSE	chr3	72200262	+		OpenSea	72200262	72200262	145	LINC00870
cg12232470	3.53989	-2.18251	8.58629	1.71437e-11	3.89066e-09	15.9833	3.46693	-2.18251	6.71376	1.48588e-08	8.34093e-07	9.47428	NA	NA	NA	NA	NA	NA	TRUE	FALSE	FALSE	chr11	118782085	+	chr11:118781060-118781732	S_Shore	118782085	118782085	667	MIR4492
cg03877767	-5.67605	1.06447	-8.52743	2.1151e-11	4.57457e-09	15.7824	-5.18338	1.06447	-6.18723	1.01215e-07	3.22987e-06	7.6598	NA	NA	NA	NA	NA	NA	TRUE	FALSE	FALSE	chr2	11680057	+		OpenSea	11680057	11680057	22	GREB1
cg24069542	3.59315	-1.31822	8.50218	2.31473e-11	4.90752e-09	15.696	3.57785	-1.31822	6.75643	1.27152e-08	7.48741e-07	9.62157	NA	NA	NA	NA	NA	NA	TRUE	FALSE	FALSE	chr18	46469214	-		OpenSea	46469214	46469214	36	SMAD7
cg02192520	5.21474	-1.36812	8.42977	2.99878e-11	5.9267e-09	15.4482	4.08647	-1.36812	5.25106	2.91532e-06	3.5703e-05	4.48436	NA	NA	NA	NA	NA	NA	TRUE	FALSE	FALSE	chr12	56114155	+	chr12:56109798-56110298	S_Shelf	56114155	56114155	3	RDH5
cg19903229	3.82561	-2.76381	8.36815	3.73923e-11	6.76968e-09	15.237	4.38471	-2.76381	7.64608	4.95267e-10	7.98164e-08	12.686	NA	NA	NA	NA	NA	NA	TRUE	FALSE	FALSE	chr14	57960650	-		OpenSea	57960650	57960650	73	CCDC198
cg03122179	3.72746	1.35204	8.36153	3.82904e-11	6.81739e-09	15.2142	NA	NA	NA	NA	NA	NA	-3.8671	1.35204	-7.82315	2.43794e-10	2.25479e-08	13.4203	FALSE	TRUE	FALSE	chr1	145727493	+		OpenSea	145727493	145727493	172	PDZK1
cg10256477	-2.92294	0.999551	-8.34882	4.00748e-11	7.03239e-09	15.1706	-3.71942	0.999551	-8.50766	2.20758e-11	1.06586e-08	15.612	NA	NA	NA	NA	NA	NA	TRUE	FALSE	FALSE	chr12	49934029	+	chr12:49931623-49933637	S_Shore	49934029	49934029	1088	KCNH3
cg09166237	3.86117	1.35599	8.23465	6.03748e-11	9.17754e-09	14.7781	NA	NA	NA	NA	NA	NA	-3.29651	1.35599	-6.34204	5.546e-08	1.33168e-06	8.23201	FALSE	TRUE	FALSE	chr17	41052620	-		OpenSea	41052620	41052620	1868	LINC00671
cg06957368	4.76814	-1.42538	8.07186	1.08473e-10	1.41066e-08	14.2167	2.64835	-1.42538	3.565	0.00079637	0.00220873	-0.760729	-2.1198	-1.42538	-3.2404	0.00208483	0.00380579	-1.72862	TRUE	TRUE	TRUE	chr4	186696162	-		OpenSea	186696162	186696162	357	SORBS2
cg13981310	4.38563	-0.364916	8.00379	1.38662e-10	1.66115e-08	13.9814	2.15179	-0.364916	3.12458	0.00292466	0.0059153	-1.94981	-2.23384	-0.364916	-3.68025	0.000554474	0.00135393	-0.504239	TRUE	TRUE	TRUE	chr9	139949063	-	chr9:139947906-139948937	S_Shore	139949063	139949063	559	ENTPD2
cg13455434	3.99634	-1.29471	7.98764	1.46982e-10	1.71389e-08	13.9255	4.85973	-1.29471	7.73536	3.58063e-10	6.36205e-08	12.9918	NA	NA	NA	NA	NA	NA	TRUE	FALSE	FALSE	chr8	30243930	+	chr8:30241416-30242878	S_Shore	30243930	30243930	1985	RBPMS
cg15274047	4.6053	-1.85596	7.91798	1.89041e-10	2.06509e-08	13.6842	2.27465	-1.85596	3.11017	0.0030471	0.00610688	-1.98698	NA	NA	NA	NA	NA	NA	TRUE	FALSE	FALSE	chr19	1102570	+	chr19:1103722-1105758	N_Shore	1102570	1102570	1365	GPX4
cg12934258	-4.34846	1.67875	-7.91442	1.91491e-10	2.07778e-08	13.6719	-4.81996	1.67875	-6.97984	5.62224e-09	4.34013e-07	10.3929	NA	NA	NA	NA	NA	NA	TRUE	FALSE	FALSE	chr6	159084599	+		OpenSea	159084599	159084599	816	SYTL3
cg15049121	4.20837	0.636604	7.80912	2.80273e-10	2.71234e-08	13.3066	2.93571	0.636604	4.33506	6.79545e-05	0.000356488	1.52488	NA	NA	NA	NA	NA	NA	TRUE	FALSE	FALSE	chr8	22223231	+	chr8:22224519-22225244	N_Shore	22223231	22223231	1530	SLC39A14
cg17208060	-4.29422	1.18944	-7.78535	3.0547e-10	2.90385e-08	13.224	-3.87065	1.18944	-5.58318	8.95035e-07	1.51282e-05	5.59919	NA	NA	NA	NA	NA	NA	TRUE	FALSE	FALSE	chr2	11680086	-		OpenSea	11680086	11680086	716	MIR4429
cg17243643	4.2409	-0.737593	7.77985	3.1162e-10	2.94383e-08	13.2049	3.68624	-0.737593	5.38079	1.84156e-06	2.54874e-05	4.91784	NA	NA	NA	NA	NA	NA	TRUE	FALSE	FALSE	chr12	56114269	+	chr12:56109798-56110298	S_Shelf	56114269	56114269	117	RDH5
cg23531459	-3.32262	2.20289	-7.76807	3.25198e-10	3.02013e-08	13.164	-4.3367	2.20289	-8.0901	9.90836e-11	2.78878e-08	14.2014	NA	NA	NA	NA	NA	NA	TRUE	FALSE	FALSE	chr8	103137985	+	chr8:103135914-103136775	S_Shore	103137985	103137985	324	MIR5680
cg16135276	3.66459	1.81594	7.73932	3.60906e-10	3.26577e-08	13.064	NA	NA	NA	NA	NA	NA	-3.61761	1.81594	-6.89238	7.37557e-09	2.93918e-07	10.1616	FALSE	TRUE	FALSE	chr10	459697	-	chr10:459692-460058	Island	459697	459697	352	DIP2C
cg23373396	3.18323	-0.430007	7.73184	3.70825e-10	3.30116e-08	13.038	3.53743	-0.430007	6.85989	8.7135e-09	5.74674e-07	9.97882	NA	NA	NA	NA	NA	NA	TRUE	FALSE	FALSE	chr16	69385726	-		OpenSea	69385726	69385726	13	TMED6
cg13504423	-3.21461	1.94821	-7.71218	3.98221e-10	3.51591e-08	12.9697	-3.59061	1.94821	-6.87619	8.20982e-09	5.5372e-07	10.0351	NA	NA	NA	NA	NA	NA	TRUE	FALSE	FALSE	chr20	3782226	+		OpenSea	3782226	3782226	1508	CDC25B
cg01688776	3.30645	-0.693017	7.69857	4.18353e-10	3.63531e-08	12.9223	3.98116	-0.693017	7.39598	1.23106e-09	1.48308e-07	11.8272	NA	NA	NA	NA	NA	NA	TRUE	FALSE	FALSE	chr21	43135973	-		OpenSea	43135973	43135973	37	LINC00479
cg04144768	-4.39032	0.384234	-7.69498	4.23839e-10	3.65204e-08	12.9099	NA	NA	NA	NA	NA	NA	4.11158	0.384234	6.50651	3.03757e-08	8.43601e-07	8.80775	FALSE	TRUE	FALSE	chr7	50628154	-		OpenSea	50628154	50628154	613	DDC
cg26350987	3.39122	1.51706	7.53729	7.51267e-10	5.83382e-08	12.3606	NA	NA	NA	NA	NA	NA	-3.36236	1.51706	-6.73984	1.29105e-08	4.43761e-07	9.62608	FALSE	TRUE	FALSE	chr6	56509042	-		OpenSea	56509042	56509042	1347	DST
cg07407754	3.81928	0.436923	7.51374	8.1841e-10	6.26463e-08	12.2785	1.69177	0.436923	2.65006	0.0106671	0.0164223	-3.11014	-2.12751	0.436923	-3.77718	0.000409584	0.00107016	-0.222072	TRUE	TRUE	TRUE	chr11	73720406	-		OpenSea	73720406	73720406	123	UCP3
cg03935579	3.45536	2.30972	7.50985	8.3005e-10	6.32134e-08	12.2649	NA	NA	NA	NA	NA	NA	-2.63206	2.30972	-5.15984	3.93438e-06	3.26575e-05	4.16384	FALSE	TRUE	FALSE	chr3	105251431	+		OpenSea	105251431	105251431	1015	ALCAM
cg09172349	-3.76131	2.07373	-7.50903	8.32537e-10	6.32134e-08	12.262	-3.50844	2.07373	-5.57783	9.12334e-07	1.53448e-05	5.58111	NA	NA	NA	NA	NA	NA	TRUE	FALSE	FALSE	chr10	48415273	-	chr10:48413741-48413968	S_Shore	48415273	48415273	1579	GDF2
cg06334737	-4.25017	2.98338	-7.50864	8.33723e-10	6.32134e-08	12.2607	-3.67668	2.98338	-5.16675	3.92379e-06	4.42199e-05	4.20419	NA	NA	NA	NA	NA	NA	TRUE	FALSE	FALSE	chr11	61976195	+		OpenSea	61976195	61976195	54	SCGB2A1
cg06073417	3.4326	-2.45549	7.49817	8.66054e-10	6.43582e-08	12.2242	2.73519	-2.45549	4.76299	1.59806e-05	0.000122314	2.88208	NA	NA	NA	NA	NA	NA	TRUE	FALSE	FALSE	chr3	119316673	+		OpenSea	119316673	119316673	21	PLA1A
cg01566906	3.31215	1.7651	7.46699	9.70016e-10	7.05637e-08	12.1154	NA	NA	NA	NA	NA	NA	-2.78222	1.7651	-5.65636	6.69516e-07	8.66544e-06	5.8519	FALSE	TRUE	FALSE	chr3	105252338	+		OpenSea	105252338	105252338	108	ALCAM
cg25458538	3.48488	1.13314	7.46352	9.82301e-10	7.11362e-08	12.1033	NA	NA	NA	NA	NA	NA	-2.81294	1.13314	-5.43444	1.48406e-06	1.5609e-05	5.09257	FALSE	TRUE	FALSE	chr1	144921929	-		OpenSea	144921929	144921929	117	PDE4DIP
cg02341556	2.86235	-2.36914	7.42552	1.12791e-09	7.91894e-08	11.9706	2.91225	-2.36914	6.03852	1.73591e-07	4.68015e-06	7.14961	NA	NA	NA	NA	NA	NA	TRUE	FALSE	FALSE	chr11	118781978	+	chr11:118781060-118781732	S_Shore	118781978	118781978	560	MIR4492
cg07598416	4.04865	-0.58154	7.40599	1.21096e-09	8.35641e-08	11.9024	2.77646	-0.58154	4.04113	0.000178172	0.000726252	0.625614	NA	NA	NA	NA	NA	NA	TRUE	FALSE	FALSE	chr9	79320601	-		OpenSea	79320601	79320601	1585	PRUNE2
cg09329758	3.85181	-0.65653	7.40403	1.21963e-09	8.39824e-08	11.8956	3.68896	-0.65653	5.64476	7.17886e-07	1.29532e-05	5.80757	NA	NA	NA	NA	NA	NA	TRUE	FALSE	FALSE	chr12	121416251	+	chr12:121416485-121416817	N_Shore	121416251	121416251	202	HNF1A
cg08196512	3.96267	0.559389	7.39759	1.24852e-09	8.5424e-08	11.8731	4.68146	0.559389	6.95507	6.1547e-09	4.60679e-07	10.3074	NA	NA	NA	NA	NA	NA	TRUE	FALSE	FALSE	chr22	38506737	-		OpenSea	38506737	38506737	60	BAIAP2L2
cg23840044	4.34452	-1.10158	7.39478	1.26138e-09	8.55989e-08	11.8632	4.25954	-1.10158	5.76534	4.65525e-07	9.52481e-06	6.21693	NA	NA	NA	NA	NA	NA	TRUE	FALSE	FALSE	chr11	22696087	+		OpenSea	22696087	22696087	231	GAS2
cg16410341	3.27064	-1.87575	7.36811	1.38993e-09	9.17868e-08	11.7701	4.81106	-1.87575	8.6437	1.35749e-11	7.73827e-09	16.0681	NA	NA	NA	NA	NA	NA	TRUE	FALSE	FALSE	chr3	185046973	+		OpenSea	185046973	185046973	289	MAP3K13
cg02800711	3.89102	1.35477	7.35785	1.44282e-09	9.43132e-08	11.7342	2.61005	1.35477	3.92832	0.000255989	0.000950594	0.288753	NA	NA	NA	NA	NA	NA	TRUE	FALSE	FALSE	chr11	17564425	-	chr11:17565766-17566052	N_Shore	17564425	17564425	1537	USH1C
cg08653990	4.07258	-2.58804	7.35435	1.46128e-09	9.51335e-08	11.722	3.39885	-2.58804	4.88309	1.05605e-05	9.01273e-05	3.27164	NA	NA	NA	NA	NA	NA	TRUE	FALSE	FALSE	chr10	116444772	-		OpenSea	116444772	116444772	357	ABLIM1
cg12813441	4.29381	-1.94414	7.30147	1.77153e-09	1.10424e-07	11.5372	2.79407	-1.94414	3.77816	0.000411738	0.00134806	-0.151822	NA	NA	NA	NA	NA	NA	TRUE	FALSE	FALSE	chr2	55239331	-		OpenSea	55239331	55239331	1860	RTN4
cg04594439	3.48127	0.807467	7.28919	1.85252e-09	1.14148e-07	11.4943	NA	NA	NA	NA	NA	NA	-2.60074	0.807467	-4.9128	9.35092e-06	6.25832e-05	3.34078	FALSE	TRUE	FALSE	chr2	242075258	-		OpenSea	242075258	242075258	1073	PASK
cg11534680	-4.46224	-1.11271	-7.23714	2.23919e-09	1.3061e-07	11.3123	-4.42081	-1.11271	-5.69955	5.89736e-07	1.12562e-05	5.99339	NA	NA	NA	NA	NA	NA	TRUE	FALSE	FALSE	chr2	11680020	-		OpenSea	11680020	11680020	782	MIR4429
cg01518603	4.81407	0.134188	7.22368	2.35178e-09	1.36027e-07	11.2652	4.34293	0.134188	5.1777	3.77561e-06	4.30556e-05	4.24049	NA	NA	NA	NA	NA	NA	TRUE	FALSE	FALSE	chr15	40294588	+		OpenSea	40294588	40294588	255	EIF2AK4
cg15231233	3.03263	-1.59454	7.20864	2.48423e-09	1.40697e-07	11.2126	2.28421	-1.59454	4.33351	6.83048e-05	0.000357834	1.52007	NA	NA	NA	NA	NA	NA	TRUE	FALSE	FALSE	chr16	57514430	-		OpenSea	57514430	57514430	750	DOK4
cg17793608	3.54268	-1.50128	7.20061	2.55799e-09	1.43617e-07	11.1845	4.63734	-1.50128	7.50753	8.19928e-10	1.11126e-07	12.2107	NA	NA	NA	NA	NA	NA	TRUE	FALSE	FALSE	chr13	46717665	-		OpenSea	46717665	46717665	649	LCP1
cg04454571	2.92023	-1.48795	7.15827	2.9847e-09	1.6358e-07	11.0364	2.12877	-1.48795	4.16675	0.000118407	0.000536502	1.0063	NA	NA	NA	NA	NA	NA	TRUE	FALSE	FALSE	chr11	61525216	-		OpenSea	61525216	61525216	79	DKFZP434K028
cg08627125	3.15563	-0.462844	7.15487	3.0219e-09	1.65057e-07	11.0245	3.06102	-0.462844	5.5355	1.06139e-06	1.70635e-05	5.43816	NA	NA	NA	NA	NA	NA	TRUE	FALSE	FALSE	chr16	69385761	-		OpenSea	69385761	69385761	48	TMED6
cg18634760	3.94124	0.0590437	7.15072	3.06801e-09	1.66348e-07	11.0099	2.34075	0.0590437	3.37892	0.0013947	0.00336012	-1.2751	-1.60049	0.0590437	-2.62144	0.0114584	0.0153659	-3.27075	TRUE	TRUE	TRUE	chr13	46679242	-		OpenSea	46679242	46679242	30	CPB2
cg10899175	-3.33004	0.422989	-7.14154	3.17239e-09	1.70666e-07	10.9778	-2.81056	0.422989	-4.80392	1.38816e-05	0.000110219	3.01445	NA	NA	NA	NA	NA	NA	TRUE	FALSE	FALSE	chr2	11680144	+		OpenSea	11680144	11680144	63	GREB1
cg00310114	-2.55362	1.52601	-7.12592	3.35824e-09	1.78585e-07	10.9231	-2.71907	1.52601	-6.07318	1.53099e-07	4.28004e-06	7.26841	NA	NA	NA	NA	NA	NA	TRUE	FALSE	FALSE	chr20	3781693	+		OpenSea	3781693	3781693	975	CDC25B
cg27420224	5.58051	0.262942	7.11058	3.55129e-09	1.85484e-07	10.8695	4.91291	0.262942	4.96954	7.82287e-06	7.26859e-05	3.55407	NA	NA	NA	NA	NA	NA	TRUE	FALSE	FALSE	chr20	43029777	+		OpenSea	43029777	43029777	118	HNF4A
cg06447988	4.36578	-0.285654	7.10805	3.58429e-09	1.86603e-07	10.8606	4.41275	-0.285654	5.7113	5.65377e-07	1.09189e-05	6.03326	NA	NA	NA	NA	NA	NA	TRUE	FALSE	FALSE	chr10	70066655	-		OpenSea	70066655	70066655	4	PBLD
cg14691671	4.55973	-0.933415	7.09709	3.73028e-09	1.92512e-07	10.8223	3.71675	-0.933415	4.59738	2.81389e-05	0.000186001	2.35078	NA	NA	NA	NA	NA	NA	TRUE	FALSE	FALSE	chr17	73642503	+		OpenSea	73642503	73642503	142	SMIM6
cg21559386	3.78006	-0.320305	7.06005	4.2696e-09	2.14988e-07	10.6926	1.85128	-0.320305	2.7517	0.00816823	0.0132719	-2.87321	-1.92878	-0.320305	-3.25171	0.00201725	0.00370952	-1.69838	TRUE	TRUE	TRUE	chr20	43029652	+		OpenSea	43029652	43029652	243	HNF4A
cg23989220	3.24526	-0.881586	7.05837	4.29579e-09	2.15969e-07	10.6867	2.04545	-0.881586	3.54635	0.000842959	0.00230518	-0.813047	-1.19981	-0.881586	-2.35379	0.0224003	0.0273565	-3.86135	TRUE	TRUE	TRUE	chr14	68185644	+		OpenSea	68185644	68185644	1128	RDH12
cg24921262	-2.62024	1.40498	-7.05295	4.38163e-09	2.1858e-07	10.6677	-2.68375	1.40498	-5.77789	4.44966e-07	9.21422e-06	6.25963	NA	NA	NA	NA	NA	NA	TRUE	FALSE	FALSE	chr16	68404979	-	chr16:68404907-68406273	Island	68404979	68404979	1310	SMPD3
cg26721890	-4.3063	2.1157	-7.01856	4.9669e-09	2.40336e-07	10.5473	-3.18567	2.1157	-4.12747	0.00013462	0.000590176	0.886657	NA	NA	NA	NA	NA	NA	TRUE	FALSE	FALSE	chr5	137609681	-	chr5:137610105-137610311	N_Shore	137609681	137609681	571	GFRA3
cg24510194	-3.27329	1.16638	-7.01636	5.007e-09	2.41189e-07	10.5396	-3.36234	1.16638	-5.74418	5.02355e-07	1.00655e-05	6.14496	NA	NA	NA	NA	NA	NA	TRUE	FALSE	FALSE	chr11	119999693	-		OpenSea	119999693	119999693	115	TRIM29
cg05750047	3.97556	-1.68056	6.99899	5.33423e-09	2.55046e-07	10.4788	3.50057	-1.68056	4.90198	9.89181e-06	8.59775e-05	3.33319	NA	NA	NA	NA	NA	NA	TRUE	FALSE	FALSE	chr1	149908085	-		OpenSea	149908085	149908085	180	MTMR11
cg04705318	2.99535	1.23387	6.9906	5.49998e-09	2.61419e-07	10.4494	NA	NA	NA	NA	NA	NA	-2.48824	1.23387	-5.23571	3.00897e-06	2.66805e-05	4.41911	FALSE	TRUE	FALSE	chr14	100138306	+	chr14:100141601-100142051	N_Shelf	100138306	100138306	1912	MIR5698
cg00339782	3.31973	-1.36871	6.97786	5.76156e-09	2.69872e-07	10.4048	3.58294	-1.36871	6.00089	1.98932e-07	5.14526e-06	7.02076	NA	NA	NA	NA	NA	NA	TRUE	FALSE	FALSE	chr1	149908099	-		OpenSea	149908099	149908099	166	MTMR11
cg27500970	-2.90786	2.73153	-6.97167	5.89304e-09	2.75028e-07	10.3831	-3.3474	2.73153	-6.40617	4.56359e-08	1.84426e-06	8.41317	NA	NA	NA	NA	NA	NA	TRUE	FALSE	FALSE	chr11	7616452	+		OpenSea	7616452	7616452	1964	PPFIBP2
cg00515905	3.92219	1.0025	6.96369	6.06708e-09	2.80111e-07	10.3552	NA	NA	NA	NA	NA	NA	-2.72503	1.0025	-4.36807	6.00904e-05	0.000250885	1.57933	FALSE	TRUE	FALSE	chr1	110306507	-		OpenSea	110306507	110306507	136	EPS8L3
cg09247692	3.95183	-0.662548	6.92811	6.90753e-09	3.06193e-07	10.2306	4.27447	-0.662548	5.96045	2.3027e-07	5.71864e-06	6.88243	NA	NA	NA	NA	NA	NA	TRUE	FALSE	FALSE	chr22	38506781	-		OpenSea	38506781	38506781	104	BAIAP2L2
cg08314996	4.53185	-0.259435	6.91345	7.28702e-09	3.16059e-07	10.1792	2.72353	-0.259435	3.30143	0.00175333	0.00400009	-1.48427	-1.80832	-0.259435	-2.4918	0.0159391	0.0203613	-3.56301	TRUE	TRUE	TRUE	chr20	42984099	+		OpenSea	42984099	42984099	341	HNF4A
cg01520105	-2.83642	0.465292	-6.9105	7.3658e-09	3.19046e-07	10.1689	-2.85127	0.465292	-5.54643	1.02072e-06	1.65658e-05	5.47507	NA	NA	NA	NA	NA	NA	TRUE	FALSE	FALSE	chr6	111887243	-		OpenSea	111887243	111887243	1319	TRAF3IP2
cg05245915	2.85281	1.63762	6.89398	7.82326e-09	3.34811e-07	10.1111	NA	NA	NA	NA	NA	NA	-1.6994	1.63762	-3.70177	0.000518576	0.00128581	-0.441944	FALSE	TRUE	FALSE	chr6	46626257	+		OpenSea	46626257	46626257	462	SLC25A27
cg25380722	-3.46539	1.69422	-6.87758	8.30535e-09	3.48589e-07	10.0536	NA	NA	NA	NA	NA	NA	2.8562	1.69422	5.11537	4.6018e-06	3.67541e-05	4.01474	FALSE	TRUE	FALSE	chr2	11679584	-		OpenSea	11679584	11679584	1218	MIR4429
cg09560979	3.59257	-3.76196	6.87375	8.42218e-09	3.5202e-07	10.0402	2.76601	-3.76196	4.21271	0.000101837	0.000480122	1.14695	NA	NA	NA	NA	NA	NA	TRUE	FALSE	FALSE	chr8	38615235	+	chr8:38614414-38615236	Island	38615235	38615235	477	TACC1
cg08932665	-2.75756	2.01859	-6.84199	9.45613e-09	3.85738e-07	9.92901	-3.80696	2.01859	-7.54399	7.18006e-10	1.03486e-07	12.3358	NA	NA	NA	NA	NA	NA	TRUE	FALSE	FALSE	chr11	71937515	+	chr11:71934247-71936321	S_Shore	71937515	71937515	1409	INPPL1
cg23208881	-3.25056	2.40859	-6.82933	9.90294e-09	3.98431e-07	9.88468	-4.21273	2.40859	-7.05243	4.31281e-09	3.61919e-07	10.6434	NA	NA	NA	NA	NA	NA	TRUE	FALSE	FALSE	chr15	91411495	+	chr15:91414311-91415427	N_Shelf	91411495	91411495	389	FURIN
cg10132627	2.67359	-2.90494	6.82246	1.01544e-08	4.06001e-07	9.86059	2.96867	-2.90494	6.05309	1.64662e-07	4.50431e-06	7.19956	NA	NA	NA	NA	NA	NA	TRUE	FALSE	FALSE	chr22	43355971	-		OpenSea	43355971	43355971	83	PACSIN2
cg14408282	3.38195	0.781065	6.80631	1.07703e-08	4.25869e-07	9.80405	1.65357	0.781065	2.65039	0.0106579	0.0164107	-3.10937	-1.72838	0.781065	-3.13877	0.00279573	0.00479654	-1.99731	TRUE	TRUE	TRUE	chr9	79320862	-		OpenSea	79320862	79320862	1846	PRUNE2
cg10278102	-4.44499	0.865842	-6.80118	1.09737e-08	4.31794e-07	9.78608	-5.34839	0.865842	-6.50272	3.20972e-08	1.42443e-06	8.746	NA	NA	NA	NA	NA	NA	TRUE	FALSE	FALSE	chr11	20410216	+	chr11:20408755-20409781	S_Shore	20410216	20410216	1139	PRMT3
cg07103258	3.58955	0.452969	6.75823	1.28341e-08	4.84637e-07	9.63569	1.93789	0.452969	2.90385	0.00541953	0.00958965	-2.50641	NA	NA	NA	NA	NA	NA	TRUE	FALSE	FALSE	chr9	4849455	+		OpenSea	4849455	4849455	841	MIR101-2
cg02807296	2.1694	1.19261	6.74451	1.34923e-08	5.03826e-07	9.58766	NA	NA	NA	NA	NA	NA	-1.96997	1.19261	-5.50814	1.14012e-06	1.28528e-05	5.34398	FALSE	TRUE	FALSE	chr9	137006662	+		OpenSea	137006662	137006662	1747	WDR5
cg05561983	2.80938	1.89072	6.74406	1.35143e-08	5.04066e-07	9.58609	NA	NA	NA	NA	NA	NA	-3.15051	1.89072	-6.81755	9.70714e-09	3.6021e-07	9.89884	FALSE	TRUE	FALSE	chr16	90044070	+		OpenSea	90044070	90044070	15	AFG3L1P
cg09752011	3.58921	-0.281127	6.73812	1.38104e-08	5.11228e-07	9.56528	4.84821	-0.281127	7.24372	2.14512e-09	2.18669e-07	11.303	NA	NA	NA	NA	NA	NA	TRUE	FALSE	FALSE	chr16	21244915	+		OpenSea	21244915	21244915	100	ANKS4B
cg10770279	-3.49196	1.40973	-6.73311	1.4065e-08	5.16827e-07	9.54774	-3.10349	1.40973	-4.76374	1.59397e-05	0.00012211	2.88449	NA	NA	NA	NA	NA	NA	TRUE	FALSE	FALSE	chr2	11682754	-		OpenSea	11682754	11682754	1950	MIR4429
cg01384111	-2.89969	-0.0364822	-6.72623	1.44222e-08	5.2755e-07	9.52365	NA	NA	NA	NA	NA	NA	2.13469	-0.0364822	4.46467	4.34462e-05	0.000197117	1.88553	FALSE	TRUE	FALSE	chr2	11679605	+		OpenSea	11679605	11679605	474	GREB1
cg03979241	3.59378	-0.973232	6.71629	1.49544e-08	5.42704e-07	9.48886	3.39392	-0.973232	5.0478	5.95433e-06	5.96082e-05	3.81112	NA	NA	NA	NA	NA	NA	TRUE	FALSE	FALSE	chr8	21916824	+	chr8:21914275-21914525	S_Shelf	21916824	21916824	137	DMTN
cg26886599	2.9952	-2.31885	6.68698	1.66408e-08	5.90601e-07	9.38625	3.66283	-2.31885	6.52086	3.00421e-08	1.36108e-06	8.80858	NA	NA	NA	NA	NA	NA	TRUE	FALSE	FALSE	chr12	56395439	+		OpenSea	56395439	56395439	156	SUOX
cg14024893	-3.19495	3.14091	-6.67265	1.75325e-08	6.15471e-07	9.33612	-2.40469	3.14091	-4.00145	0.000202494	0.000798312	0.506582	NA	NA	NA	NA	NA	NA	TRUE	FALSE	FALSE	chr9	139943146	-	chr9:139943099-139943715	Island	139943146	139943146	918	ENTPD2
cg14401316	4.21362	-0.349723	6.66962	1.77278e-08	6.19627e-07	9.32549	4.29601	-0.349723	5.40461	1.6921e-06	2.40134e-05	4.99774	NA	NA	NA	NA	NA	NA	TRUE	FALSE	FALSE	chr3	120401165	-		OpenSea	120401165	120401165	252	HGD
cg15505103	-3.60795	2.14694	-6.661	1.82932e-08	6.33888e-07	9.29534	-4.00284	2.14694	-5.8806	3.07282e-07	7.00071e-06	6.60963	NA	NA	NA	NA	NA	NA	TRUE	FALSE	FALSE	chr1	168249943	+		OpenSea	168249943	168249943	334	TBX19
cg22874988	3.09116	-1.39553	6.65707	1.85572e-08	6.40284e-07	9.28158	3.9096	-1.39553	6.71084	1.50184e-08	8.3897e-07	9.46418	NA	NA	NA	NA	NA	NA	TRUE	FALSE	FALSE	chr3	111451090	+		OpenSea	111451090	111451090	236	PHLDB2
cg12987761	3.5169	0.340616	6.63876	1.9838e-08	6.72945e-07	9.21749	3.41977	0.340616	5.13792	4.34224e-06	4.76164e-05	4.10866	NA	NA	NA	NA	NA	NA	TRUE	FALSE	FALSE	chr22	18631457	+	chr22:18632736-18632998	N_Shore	18631457	18631457	1300	USP18
cg15421831	2.65864	-0.985718	6.61876	2.13372e-08	7.16263e-07	9.14753	1.66024	-0.985718	3.30123	0.00175436	0.00400187	-1.4848	NA	NA	NA	NA	NA	NA	TRUE	FALSE	FALSE	chr17	73451719	+	chr17:73452534-73452898	N_Shore	73451719	73451719	944	TMEM94
cg01485975	2.81342	-1.44041	6.59104	2.36049e-08	7.77632e-07	9.05054	3.38081	-1.44041	6.32	6.24573e-08	2.28764e-06	8.1164	NA	NA	NA	NA	NA	NA	TRUE	FALSE	FALSE	chr5	156486186	-		OpenSea	156486186	156486186	215	HAVCR1
cg21616051	3.54515	0.184857	6.57317	2.51932e-08	8.21736e-07	8.98802	2.70887	0.184857	3.99686	0.000205506	0.000807142	0.492851	NA	NA	NA	NA	NA	NA	TRUE	FALSE	FALSE	chr4	987303	-	chr4:984926-985695	S_Shore	987303	987303	78	SLC26A1
cg22275629	3.39701	0.5049	6.57011	2.54756e-08	8.29269e-07	8.97731	NA	NA	NA	NA	NA	NA	-4.3764	0.5049	-7.63922	4.77198e-10	3.73751e-08	12.7789	FALSE	TRUE	FALSE	chr1	212475117	+		OpenSea	212475117	212475117	30	PPP2R5A
cg11744966	2.97223	-0.0763465	6.5603	2.6402e-08	8.51219e-07	8.94302	2.97789	-0.0763465	5.24046	3.0265e-06	3.65962e-05	4.44906	NA	NA	NA	NA	NA	NA	TRUE	FALSE	FALSE	chr22	38506771	-		OpenSea	38506771	38506771	94	BAIAP2L2
cg03199285	3.3326	0.265823	6.56022	2.64095e-08	8.51219e-07	8.94274	4.34639	0.265823	6.81252	1.03598e-08	6.47753e-07	9.81523	NA	NA	NA	NA	NA	NA	TRUE	FALSE	FALSE	chr13	29598098	+		OpenSea	29598098	29598098	649	MTUS2
cg13330919	-3.07989	-0.851475	-6.55171	2.72415e-08	8.7063e-07	8.91296	NA	NA	NA	NA	NA	NA	2.6357	-0.851475	5.05788	5.63206e-06	4.27758e-05	3.82259	FALSE	TRUE	FALSE	chr20	20205957	+		OpenSea	20205957	20205957	217	CFAP61
cg12075396	3.67785	0.533891	6.54284	2.81354e-08	8.94172e-07	8.88196	1.65957	0.533891	2.34856	0.0227268	0.0304597	-3.77253	-2.01828	0.533891	-3.24159	0.00207766	0.00379524	-1.72546	TRUE	TRUE	TRUE	chr13	61007699	+		OpenSea	61007699	61007699	483	TDRD3
cg06994016	3.40163	-0.312159	6.50683	3.20777e-08	9.8639e-07	8.75605	2.47778	-0.312159	3.77279	0.000418724	0.00136509	-0.167393	NA	NA	NA	NA	NA	NA	TRUE	FALSE	FALSE	chr10	45406847	+		OpenSea	45406847	45406847	82	TMEM72
cg05068494	3.20914	-0.363833	6.4819	3.51252e-08	1.06087e-06	8.66891	NA	NA	NA	NA	NA	NA	-2.972	-0.363833	-5.41664	1.58144e-06	1.63662e-05	5.03198	FALSE	TRUE	FALSE	chr12	80601978	+		OpenSea	80601978	80601978	1254	OTOGL
cg02374996	-4.53636	-1.44184	-6.4759	3.59016e-08	1.07425e-06	8.64792	-4.43117	-1.44184	-5.02453	6.45856e-06	6.33077e-05	3.73455	NA	NA	NA	NA	NA	NA	TRUE	FALSE	FALSE	chr9	92220771	+	chr9:92219771-92221411	Island	92220771	92220771	843	GADD45G
cg20746282	2.99893	1.55899	6.45833	3.82725e-08	1.12534e-06	8.58652	1.65097	1.55899	2.83386	0.00655547	0.0111516	-2.67692	NA	NA	NA	NA	NA	NA	TRUE	FALSE	FALSE	chr9	79320989	-		OpenSea	79320989	79320989	1973	PRUNE2
cg12550569	-2.98156	-1.64247	-6.44985	3.94713e-08	1.1575e-06	8.55691	NA	NA	NA	NA	NA	NA	2.87607	-1.64247	5.61202	7.85327e-07	9.71238e-06	5.69963	FALSE	TRUE	FALSE	chr19	51980801	+		OpenSea	51980801	51980801	962	CEACAM18
cg23568750	2.63777	2.48032	6.44393	4.03313e-08	1.17409e-06	8.53621	NA	NA	NA	NA	NA	NA	-3.12894	2.48032	-6.8896	7.45134e-09	2.96193e-07	10.1518	FALSE	TRUE	FALSE	chr1	28763295	+		OpenSea	28763295	28763295	1365	PHACTR4
cg02494703	2.61519	-1.95219	6.43611	4.14949e-08	1.1993e-06	8.50891	1.8035	-1.95219	3.5444	0.000847963	0.00231403	-0.818491	NA	NA	NA	NA	NA	NA	TRUE	FALSE	FALSE	chr11	64659387	-	chr11:64662462-64662880	N_Shelf	64659387	64659387	475	MIR194-2
cg12930727	3.40318	1.84587	6.43505	4.16552e-08	1.2007e-06	8.50521	NA	NA	NA	NA	NA	NA	-3.19422	1.84587	-5.45167	1.39544e-06	1.49064e-05	5.15128	FALSE	TRUE	FALSE	chr3	50341293	-		OpenSea	50341293	50341293	260	HYAL1
cg11147278	-3.41813	1.02354	-6.42697	4.28978e-08	1.22773e-06	8.47698	-2.14715	1.02354	-3.21312	0.00226795	0.00486575	-1.71882	NA	NA	NA	NA	NA	NA	TRUE	FALSE	FALSE	chr10	34062234	-		OpenSea	34062234	34062234	625	LINC00838
cg14655590	3.18966	-0.00667952	6.42321	4.34896e-08	1.23916e-06	8.46383	2.23296	-0.00667952	3.58126	0.000757788	0.00212775	-0.71501	NA	NA	NA	NA	NA	NA	TRUE	FALSE	FALSE	chr9	95993065	+		OpenSea	95993065	95993065	104	WNK2
cg12919119	2.27106	-1.2808	6.41122	4.54279e-08	1.28418e-06	8.42197	2.21938	-1.2808	5.01606	6.65225e-06	6.4675e-05	3.70672	NA	NA	NA	NA	NA	NA	TRUE	FALSE	FALSE	chr3	37904293	+	chr3:37901938-37904039	S_Shore	37904293	37904293	623	CTDSPL
cg10421179	-2.36751	2.00424	-6.39242	4.86426e-08	1.35485e-06	8.35633	-3.64617	2.00424	-7.8747	2.15983e-10	4.66239e-08	13.468	NA	NA	NA	NA	NA	NA	TRUE	FALSE	FALSE	chr4	102270318	+	chr4:102267592-102269621	S_Shore	102270318	102270318	1383	FLJ20021
cg04840828	-3.03446	-0.382397	-6.39148	4.88103e-08	1.356e-06	8.35303	-3.46291	-0.382397	-5.81203	3.93484e-07	8.39532e-06	6.37586	NA	NA	NA	NA	NA	NA	TRUE	FALSE	FALSE	chr5	137611496	-	chr5:137610105-137610311	S_Shore	137611496	137611496	1242	GFRA3
cg25603587	2.64892	-2.2968	6.37403	5.20072e-08	1.4288e-06	8.29212	2.25913	-2.2968	4.33947	6.69654e-05	0.000352637	1.53859	NA	NA	NA	NA	NA	NA	TRUE	FALSE	FALSE	chr19	12076549	+	chr19:12076029-12076366	S_Shore	12076549	12076549	679	ZNF763
cg21613620	3.14417	-0.504352	6.36067	5.45967e-08	1.47603e-06	8.24548	1.36731	-0.504352	2.20308	0.0320939	0.0407155	-4.06929	NA	NA	NA	NA	NA	NA	TRUE	FALSE	FALSE	chr13	97927242	+		OpenSea	97927242	97927242	643	MBNL2
cg10513862	2.88502	1.78435	6.35818	5.50923e-08	1.48659e-06	8.2368	NA	NA	NA	NA	NA	NA	-2.24518	1.78435	-4.46277	4.37256e-05	0.000198056	1.87948	FALSE	TRUE	FALSE	chr1	17906056	+		OpenSea	17906056	17906056	991	ARHGEF10L
cg26023785	3.87745	-0.789619	6.34995	5.6765e-08	1.51332e-06	8.20809	NA	NA	NA	NA	NA	NA	-2.27215	-0.789619	-3.3604	0.00146511	0.00287803	-1.40423	FALSE	TRUE	FALSE	chr2	231905681	+	chr2:231902026-231903122	S_Shelf	231905681	231905681	290	C2orf72
cg18003659	-3.45898	1.64555	-6.34277	5.8267e-08	1.54037e-06	8.18302	-3.41207	1.64555	-4.97847	7.58349e-06	7.10916e-05	3.58333	NA	NA	NA	NA	NA	NA	TRUE	FALSE	FALSE	chr2	175629267	-		OpenSea	175629267	175629267	66	CHRNA1
cg16913068	2.68117	0.181824	6.34092	5.86602e-08	1.5476e-06	8.17656	NA	NA	NA	NA	NA	NA	-3.06098	0.181824	-6.52631	2.82496e-08	7.96556e-07	8.87715	FALSE	TRUE	FALSE	chr6	70500562	-		OpenSea	70500562	70500562	4	LMBRD1
cg09535011	3.17584	-0.654468	6.33612	5.96928e-08	1.56905e-06	8.15981	2.01379	-0.654468	3.19949	0.0023591	0.00501545	-1.75466	NA	NA	NA	NA	NA	NA	TRUE	FALSE	FALSE	chr11	18601039	-		OpenSea	18601039	18601039	25	UEVLD
cg11600734	4.14832	0.310208	6.32261	6.2696e-08	1.63334e-06	8.11269	NA	NA	NA	NA	NA	NA	-2.48086	0.310208	-3.41545	0.00124341	0.00252965	-1.25289	FALSE	TRUE	FALSE	chr3	4794020	-		OpenSea	4794020	4794020	745	EGOT
cg05858074	2.646	-0.902886	6.30636	6.65091e-08	1.70605e-06	8.05602	2.6157	-0.902886	4.97581	7.65405e-06	7.15329e-05	3.57461	NA	NA	NA	NA	NA	NA	TRUE	FALSE	FALSE	chr3	81794225	-		OpenSea	81794225	81794225	1444	GBE1
cg24055525	3.54668	0.230359	6.30621	6.65456e-08	1.70605e-06	8.05549	3.28117	0.230359	4.64094	2.42634e-05	0.000166289	2.48984	NA	NA	NA	NA	NA	NA	TRUE	FALSE	FALSE	chr20	35973042	+	chr20:35974177-35974913	N_Shore	35973042	35973042	45	SRC
cg10039114	-2.5755	0.581325	-6.2805	7.30613e-08	1.8452e-06	7.96583	-2.36321	0.581325	-4.60126	2.77703e-05	0.000184159	2.36315	NA	NA	NA	NA	NA	NA	TRUE	FALSE	FALSE	chr11	119999699	-		OpenSea	119999699	119999699	121	TRIM29
cg19636384	2.8374	-0.334369	6.27274	7.51482e-08	1.88456e-06	7.9388	3.00566	-0.334369	5.29791	2.47044e-06	3.1648e-05	4.64058	NA	NA	NA	NA	NA	NA	TRUE	FALSE	FALSE	chr22	38506749	-		OpenSea	38506749	38506749	72	BAIAP2L2
cg06600331	3.14114	-0.632422	6.2724	7.5242e-08	1.88456e-06	7.93761	2.83615	-0.632422	4.51006	3.78146e-05	0.000231107	2.07363	NA	NA	NA	NA	NA	NA	TRUE	FALSE	FALSE	chr20	42187650	+		OpenSea	42187650	42187650	14	SGK2
cg05104885	3.48498	-0.331717	6.25842	7.91597e-08	1.95629e-06	7.88889	2.37223	-0.331717	3.38913	0.00135303	0.00328302	-1.24734	NA	NA	NA	NA	NA	NA	TRUE	FALSE	FALSE	chr12	62995694	+	chr12:62996159-62997632	N_Shore	62995694	62995694	1771	MIRLET7I
cg27140914	2.67311	0.869538	6.24525	8.30356e-08	2.03491e-06	7.84301	NA	NA	NA	NA	NA	NA	-4.02926	0.869538	-8.48736	2.19242e-11	3.90508e-09	15.7173	FALSE	TRUE	FALSE	chr3	39095348	+	chr3:39093469-39094025	S_Shore	39095348	39095348	1840	WDR48
cg02799411	3.77124	0.2944	6.24187	8.40621e-08	2.05226e-06	7.83122	NA	NA	NA	NA	NA	NA	-2.94932	0.2944	-4.40824	5.25259e-05	0.000227181	1.7063	FALSE	TRUE	FALSE	chr3	4794061	-		OpenSea	4794061	4794061	786	EGOT
cg25516832	3.39709	0.368881	6.23145	8.73023e-08	2.11693e-06	7.79492	3.13761	0.368881	4.57963	2.98862e-05	0.000193967	2.29426	NA	NA	NA	NA	NA	NA	TRUE	FALSE	FALSE	chr12	56395202	+		OpenSea	56395202	56395202	79	SUOX
cg01994049	4.32906	-0.529434	6.18023	1.05129e-07	2.44966e-06	7.6166	3.13517	-0.529434	3.55515	0.00082067	0.00225945	-0.788392	NA	NA	NA	NA	NA	NA	TRUE	FALSE	FALSE	chr11	18601075	-		OpenSea	18601075	18601075	9	UEVLD
cg14527029	3.72578	-0.0649518	6.17985	1.05273e-07	2.45124e-06	7.61529	3.22833	-0.0649518	4.25729	8.7927e-05	0.000430936	1.28408	NA	NA	NA	NA	NA	NA	TRUE	FALSE	FALSE	chr3	120401095	-		OpenSea	120401095	120401095	322	HGD
cg18208851	-2.52306	1.32425	-6.16833	1.09764e-07	2.52482e-06	7.5752	-3.74902	1.32425	-7.31844	1.63329e-09	1.81056e-07	11.5604	NA	NA	NA	NA	NA	NA	TRUE	FALSE	FALSE	chr6	33590982	+	chr6:33588617-33589909	S_Shore	33590982	33590982	1825	ITPR3
cg14579430	2.97208	-0.833283	6.15101	1.1688e-07	2.65065e-06	7.51492	NA	NA	NA	NA	NA	NA	-2.05665	-0.833283	-3.84027	0.000335646	0.000918742	-0.0362355	FALSE	TRUE	FALSE	chr1	19972300	+	chr1:19970255-19971923	S_Shore	19972300	19972300	39	NBL1
cg10299131	2.59797	-2.07914	6.14552	1.19225e-07	2.69847e-06	7.49586	2.48948	-2.07914	4.6997	1.98529e-05	0.000143471	2.67822	NA	NA	NA	NA	NA	NA	TRUE	FALSE	FALSE	chr7	137616845	-		OpenSea	137616845	137616845	908	CREB3L2
cg25198967	1.96826	1.47381	6.14525	1.19345e-07	2.69847e-06	7.49489	NA	NA	NA	NA	NA	NA	NA	NA	NA	NA	NA	NA	FALSE	FALSE	FALSE	chr3	52325846	+	chr3:52321783-52322054	S_Shelf	52325846	52325846	458	GLYCTK
cg03073003	2.54983	2.22556	6.1343	1.24175e-07	2.77893e-06	7.45683	NA	NA	NA	NA	NA	NA	-2.6493	2.22556	-5.7453	4.85822e-07	6.81906e-06	6.15806	FALSE	TRUE	FALSE	chr12	100556734	-		OpenSea	100556734	100556734	1677	GOLGA2P5
cg18368125	3.39924	-0.724197	6.11037	1.35422e-07	2.9994e-06	7.37363	3.83675	-0.724197	5.48682	1.26277e-06	1.94705e-05	5.27407	NA	NA	NA	NA	NA	NA	TRUE	FALSE	FALSE	chr16	69385827	-		OpenSea	69385827	69385827	114	TMED6
cg08229360	2.92549	-2.72945	6.1086	1.3629e-07	3.01203e-06	7.36751	2.56693	-2.72945	4.27052	8.41653e-05	0.000417801	1.32492	NA	NA	NA	NA	NA	NA	TRUE	FALSE	FALSE	chr3	37904475	+	chr3:37901938-37904039	S_Shore	37904475	37904475	805	CTDSPL
cg25719378	3.62456	1.74153	6.10845	1.36367e-07	3.01203e-06	7.36697	2.42641	1.74153	3.25152	0.00202878	0.00446816	-1.61735	NA	NA	NA	NA	NA	NA	TRUE	FALSE	FALSE	chr4	1235292	-	chr4:1233872-1234420	S_Shore	1235292	1235292	418	CTBP1
cg12134308	3.39229	0.0742693	6.09216	1.44651e-07	3.16178e-06	7.31038	3.89661	0.0742693	5.56715	9.47867e-07	1.57498e-05	5.54501	NA	NA	NA	NA	NA	NA	TRUE	FALSE	FALSE	chr12	95042565	-	chr12:95043551-95044312	N_Shore	95042565	95042565	1758	TMCC3
cg03416645	-3.08042	-3.06611	-6.09028	1.4564e-07	3.17765e-06	7.30385	NA	NA	NA	NA	NA	NA	2.11083	-3.06611	3.7661	0.000424089	0.00109919	-0.254529	FALSE	TRUE	FALSE	chr3	105087206	+	chr3:105088072-105088339	N_Shore	105087206	105087206	1648	ALCAM
cg00527659	2.3159	-2.31331	6.08894	1.46348e-07	3.18878e-06	7.2992	NA	NA	NA	NA	NA	NA	NA	NA	NA	NA	NA	NA	FALSE	FALSE	FALSE	chr14	23446061	-	chr14:23449886-23452174	N_Shelf	23446061	23446061	370	AJUBA
cg17851868	3.66948	0.719188	6.07289	1.55104e-07	3.32561e-06	7.24345	2.48895	0.719188	3.27487	0.00189515	0.0042416	-1.55524	NA	NA	NA	NA	NA	NA	TRUE	FALSE	FALSE	chr2	58748306	+		OpenSea	58748306	58748306	417	LINC01122
cg14981637	3.08788	-0.273186	6.06506	1.59562e-07	3.3807e-06	7.21626	3.43364	-0.273186	5.36984	1.91451e-06	2.61969e-05	4.88117	NA	NA	NA	NA	NA	NA	TRUE	FALSE	FALSE	chr1	95287127	+	chr1:95285602-95286319	S_Shore	95287127	95287127	1026	SLC44A3
cg04546097	3.71724	-0.109989	6.06453	1.59871e-07	3.38502e-06	7.21441	3.28849	-0.109989	4.26497	8.57254e-05	0.000423058	1.30776	NA	NA	NA	NA	NA	NA	TRUE	FALSE	FALSE	chr3	120401058	-		OpenSea	120401058	120401058	359	HGD
cg23782145	2.77237	0.628324	6.05677	1.6442e-07	3.44979e-06	7.18749	2.12843	0.628324	3.70692	0.00051434	0.00159273	-0.357565	NA	NA	NA	NA	NA	NA	TRUE	FALSE	FALSE	chr6	32087190	-		OpenSea	32087190	32087190	1006	ATF6B
cg06978288	2.97969	-1.73268	6.04923	1.68969e-07	3.51627e-06	7.16131	2.4704	-1.73268	3.99466	0.000206964	0.000811476	0.486279	NA	NA	NA	NA	NA	NA	TRUE	FALSE	FALSE	chr4	77228884	+	chr4:77227354-77228482	S_Shore	77228884	77228884	1704	STBD1
cg18560638	-3.35306	1.23347	-6.04794	1.69761e-07	3.52676e-06	7.15682	-3.58687	1.23347	-5.14714	4.20391e-06	4.64949e-05	4.13918	NA	NA	NA	NA	NA	NA	TRUE	FALSE	FALSE	chr13	100008200	+		OpenSea	100008200	100008200	184	MIR623
cg04934499	-3.54877	0.696519	-6.04301	1.72817e-07	3.57688e-06	7.13971	-5.22519	0.696519	-7.07551	3.96419e-09	3.39837e-07	10.723	NA	NA	NA	NA	NA	NA	TRUE	FALSE	FALSE	chr15	57512580	+		OpenSea	57512580	57512580	924	TCF12
cg02204637	-3.29063	-0.223414	-6.04273	1.72989e-07	3.57814e-06	7.13875	-5.45206	-0.223414	-7.96649	1.54904e-10	3.67662e-08	13.7809	-2.16143	-0.223414	-3.58298	0.000748533	0.00170489	-0.783103	TRUE	TRUE	TRUE	chr5	146888445	-	chr5:146888750-146889840	N_Shore	146888445	146888445	1173	DPYSL3
cg20337103	2.77255	-1.66435	6.02682	1.83236e-07	3.72359e-06	7.08355	2.96173	-1.66435	5.13202	4.43303e-06	4.82296e-05	4.08915	NA	NA	NA	NA	NA	NA	TRUE	FALSE	FALSE	chr11	118781778	+	chr11:118781060-118781732	S_Shore	118781778	118781778	360	MIR4492
cg16023331	3.10076	-2.30664	6.02139	1.86866e-07	3.78978e-06	7.06473	4.06824	-2.30664	6.28953	6.97811e-08	2.47513e-06	8.01153	NA	NA	NA	NA	NA	NA	TRUE	FALSE	FALSE	chr12	109554047	+		OpenSea	109554047	109554047	352	ACACB
cg10436104	-2.81512	1.74292	-6.01615	1.90444e-07	3.84781e-06	7.04654	-2.71678	1.74292	-4.6272	2.54261e-05	0.000172384	2.44591	NA	NA	NA	NA	NA	NA	TRUE	FALSE	FALSE	chr14	95079909	+		OpenSea	95079909	95079909	1180	SERPINA3
cg13914457	-2.83441	2.00418	-6.0135	1.92276e-07	3.87269e-06	7.03736	NA	NA	NA	NA	NA	NA	2.91977	2.00418	5.58822	8.55457e-07	1.03709e-05	5.61801	FALSE	TRUE	FALSE	chr10	48415440	-	chr10:48413741-48413968	S_Shore	48415440	48415440	1412	GDF2
cg22438763	-4.77687	-0.991875	-5.99999	2.01902e-07	4.02381e-06	6.9905	-3.75249	-0.991875	-3.74151	0.000461784	0.00146962	-0.257938	NA	NA	NA	NA	NA	NA	TRUE	FALSE	FALSE	chr1	47900256	-	chr1:47899661-47900385	Island	47900256	47900256	56	FOXD2-AS1
cg26734040	2.68172	-0.446911	5.99436	2.06049e-07	4.08807e-06	6.971	2.33807	-0.446911	4.16753	0.000118107	0.000535571	1.00867	NA	NA	NA	NA	NA	NA	TRUE	FALSE	FALSE	chr11	116708517	-	chr11:116706481-116706910	S_Shore	116708517	116708517	178	APOA1
cg00188748	-3.19711	-0.0564214	-5.98983	2.09451e-07	4.13842e-06	6.9553	-3.30884	-0.0564214	-4.93361	8.86378e-06	7.95389e-05	3.43647	NA	NA	NA	NA	NA	NA	TRUE	FALSE	FALSE	chr9	130564509	+	chr9:130564863-130565566	N_Shore	130564509	130564509	644	FPGS
cg13120955	3.02274	1.65255	5.97965	2.17298e-07	4.25973e-06	6.92002	NA	NA	NA	NA	NA	NA	-2.33316	1.65255	-4.16515	0.000117693	0.000415645	0.946126	FALSE	TRUE	FALSE	chr21	17911959	+		OpenSea	17911959	17911959	188	MIRLET7C
cg21123446	2.72807	-2.67126	5.97547	2.20606e-07	4.29589e-06	6.90553	3.50623	-2.67126	6.12254	1.28005e-07	3.78125e-06	7.43771	NA	NA	NA	NA	NA	NA	TRUE	FALSE	FALSE	chr22	43356001	-		OpenSea	43356001	43356001	113	PACSIN2
cg18041719	3.30977	-2.4276	5.97483	2.21116e-07	4.29673e-06	6.90332	4.05025	-2.4276	5.81697	3.86544e-07	8.28669e-06	6.39268	NA	NA	NA	NA	NA	NA	TRUE	FALSE	FALSE	chr7	84671560	-		OpenSea	84671560	84671560	304	SEMA3D
cg00932104	2.79243	-0.195424	5.95519	2.37371e-07	4.54337e-06	6.83528	NA	NA	NA	NA	NA	NA	-2.46917	-0.195424	-4.7502	1.64185e-05	9.46859e-05	2.8066	FALSE	TRUE	FALSE	chr1	19972707	+	chr1:19970255-19971923	S_Shore	19972707	19972707	446	NBL1
cg25390025	3.7013	-1.62496	5.95481	2.37694e-07	4.54595e-06	6.83398	3.71834	-1.62496	4.75515	1.64168e-05	0.000124604	2.85677	NA	NA	NA	NA	NA	NA	TRUE	FALSE	FALSE	chr17	64225568	-		OpenSea	64225568	64225568	11	APOH
cg15924285	3.01217	0.033564	5.91905	2.70437e-07	5.0289e-06	6.71022	NA	NA	NA	NA	NA	NA	-2.27403	0.033564	-4.03268	0.000181241	0.000575056	0.540638	FALSE	TRUE	FALSE	chr11	93465688	-		OpenSea	93465688	93465688	22	SNORA8
cg26673195	3.363	-1.42712	5.91674	2.72698e-07	5.05449e-06	6.70224	1.94057	-1.42712	2.71568	0.00898456	0.0143133	-2.95793	NA	NA	NA	NA	NA	NA	TRUE	FALSE	FALSE	chr17	41052729	-		OpenSea	41052729	41052729	1977	LINC00671
cg13309775	2.37193	1.86236	5.91479	2.74632e-07	5.0591e-06	6.69546	NA	NA	NA	NA	NA	NA	-2.95355	1.86236	-6.63744	1.87974e-08	5.91477e-07	9.26676	FALSE	TRUE	FALSE	chr12	57445013	-		OpenSea	57445013	57445013	463	MYO1A
cg07188198	-2.58648	0.252088	-5.91348	2.75932e-07	5.06678e-06	6.69093	NA	NA	NA	NA	NA	NA	NA	NA	NA	NA	NA	NA	FALSE	FALSE	FALSE	chr3	195447551	+		OpenSea	195447551	195447551	201	MUC20
cg12164321	2.24736	-2.12039	5.91297	2.76436e-07	5.07141e-06	6.68918	2.6844	-2.12039	5.64663	7.13071e-07	1.28858e-05	5.81393	NA	NA	NA	NA	NA	NA	TRUE	FALSE	FALSE	chr10	125651085	-	chr10:125650820-125651373	Island	125651085	125651085	414	CPXM2
cg13282809	-2.62713	0.540091	-5.9074	2.82051e-07	5.16055e-06	6.6699	-3.67545	0.540091	-6.59099	2.32608e-08	1.13583e-06	9.05051	NA	NA	NA	NA	NA	NA	TRUE	FALSE	FALSE	chr1	166136996	-	chr1:166134258-166136448	S_Shore	166136996	166136996	1037	FAM78B
cg23603036	3.34125	-0.166994	5.89765	2.92138e-07	5.30092e-06	6.63621	2.23131	-0.166994	3.13282	0.00285672	0.00580754	-1.92849	NA	NA	NA	NA	NA	NA	TRUE	FALSE	FALSE	chr1	12675777	-	chr1:12676983-12678642	N_Shore	12675777	12675777	1010	DHRS3
cg23025244	2.97262	0.381514	5.89093	2.99306e-07	5.40967e-06	6.61297	NA	NA	NA	NA	NA	NA	-4.51443	0.381514	-8.07337	9.80546e-11	1.17048e-08	14.2895	FALSE	TRUE	FALSE	chr6	31622347	-	chr6:31619856-31620525	S_Shore	31622347	31622347	1869	BAG6
cg01847380	-3.30829	-2.06663	-5.88542	3.05311e-07	5.48867e-06	6.59392	-4.40934	-2.06663	-6.23994	8.35699e-08	2.82353e-06	7.84098	NA	NA	NA	NA	NA	NA	TRUE	FALSE	FALSE	chr1	40366596	-	chr1:40366595-40368213	Island	40366596	40366596	1090	MYCL
cg10859424	2.56636	1.16865	5.86779	3.25336e-07	5.78922e-06	6.53302	NA	NA	NA	NA	NA	NA	-2.22362	1.16865	-4.58449	2.89536e-05	0.000145385	2.26926	FALSE	TRUE	FALSE	chr3	105157823	+		OpenSea	105157823	105157823	358	ALCAM
cg23250715	2.60473	0.592991	5.86671	3.26608e-07	5.80545e-06	6.52927	NA	NA	NA	NA	NA	NA	-2.40006	0.592991	-4.8749	1.06676e-05	6.89219e-05	3.2157	FALSE	TRUE	FALSE	chr6	47444224	+	chr6:47445108-47446091	N_Shore	47444224	47444224	1300	CD2AP
cg09080114	2.92428	-2.83057	5.8661	3.27325e-07	5.81499e-06	6.52717	2.08592	-2.83057	3.33241	0.00160057	0.00373556	-1.40102	NA	NA	NA	NA	NA	NA	TRUE	FALSE	FALSE	chr12	6983111	-	chr12:6982319-6982936	S_Shore	6983111	6983111	589	SPSB2
cg07482202	-4.41691	-1.39058	-5.85928	3.35472e-07	5.9368e-06	6.5036	-3.42504	-1.39058	-3.60758	0.000699075	0.00200413	-0.640722	NA	NA	NA	NA	NA	NA	TRUE	FALSE	FALSE	chr16	745687	-	chr16:743924-745943	Island	745687	745687	154	FBXL16
cg24033115	2.53247	-0.169686	5.85038	3.46394e-07	6.0701e-06	6.47289	1.47561	-0.169686	2.71957	0.0088929	0.0141929	-2.94882	NA	NA	NA	NA	NA	NA	TRUE	FALSE	FALSE	chr6	147454075	-		OpenSea	147454075	147454075	952	STXBP5-AS1
cg19466372	3.36777	-3.69549	5.84825	3.49059e-07	6.10683e-06	6.46554	2.4984	-3.69549	3.45059	0.00112599	0.00286028	-1.07899	NA	NA	NA	NA	NA	NA	TRUE	FALSE	FALSE	chr9	136856435	-	chr9:136856230-136858681	Island	136856435	136856435	1010	VAV2
cg20178764	-3.11715	-0.184321	-5.82935	3.7365e-07	6.43573e-06	6.40028	-3.37253	-0.184321	-5.01929	6.57779e-06	6.41797e-05	3.71732	NA	NA	NA	NA	NA	NA	TRUE	FALSE	FALSE	chr5	137609835	-	chr5:137610105-137610311	N_Shore	137609835	137609835	417	GFRA3
cg15708776	2.00874	0.220179	5.81386	3.9506e-07	6.69397e-06	6.34687	NA	NA	NA	NA	NA	NA	-2.33682	0.220179	-6.08738	1.40482e-07	2.65495e-06	7.34344	FALSE	TRUE	FALSE	chr1	155270866	-		OpenSea	155270866	155270866	73	PKLR
cg23176214	-2.74506	3.78596	-5.78882	4.32307e-07	7.16273e-06	6.26052	-2.8384	3.78596	-4.76963	1.56202e-05	0.000120309	2.90352	NA	NA	NA	NA	NA	NA	TRUE	FALSE	FALSE	chr17	79100218	+	chr17:79102748-79102970	N_Shelf	79100218	79100218	540	MIR3065
cg05199346	2.62577	-2.82385	5.7861	4.36548e-07	7.21446e-06	6.25116	2.61617	-2.82385	4.59627	2.82449e-05	0.000186503	2.34725	NA	NA	NA	NA	NA	NA	TRUE	FALSE	FALSE	chr12	6444138	-		OpenSea	6444138	6444138	715	TNFRSF1A
cg23510527	3.52897	0.00753057	5.78576	4.37088e-07	7.21598e-06	6.24997	3.54492	0.00753057	4.62038	2.6023e-05	0.000175507	2.42413	NA	NA	NA	NA	NA	NA	TRUE	FALSE	FALSE	chr2	234601443	+		OpenSea	234601443	234601443	68	UGT1A6
cg02493211	2.93868	-2.80699	5.78037	4.45637e-07	7.32709e-06	6.23141	3.29644	-2.80699	5.16284	3.97821e-06	4.46877e-05	4.19121	NA	NA	NA	NA	NA	NA	TRUE	FALSE	FALSE	chr11	118781633	-	chr11:118781060-118781732	Island	118781633	118781633	19	BCL9L
cg21372337	2.51739	-2.17663	5.77352	4.56741e-07	7.44508e-06	6.20782	2.64843	-2.17663	4.84532	1.20344e-05	9.93897e-05	3.14873	NA	NA	NA	NA	NA	NA	TRUE	FALSE	FALSE	chr10	102731104	+	chr10:102729299-102729710	S_Shore	102731104	102731104	1181	SEMA4G
cg08302116	-2.89562	2.35635	-5.76748	4.66764e-07	7.58162e-06	6.18702	-2.33874	2.35635	-3.70956	0.000510122	0.00158347	-0.349956	NA	NA	NA	NA	NA	NA	TRUE	FALSE	FALSE	chr1	11190389	-		OpenSea	11190389	11190389	1225	MTOR
cg05353659	2.73799	2.41506	5.76372	4.73117e-07	7.6655e-06	6.17406	NA	NA	NA	NA	NA	NA	-2.73677	2.41506	-5.19741	3.44557e-06	2.9547e-05	4.29011	FALSE	TRUE	FALSE	chr17	41052658	-		OpenSea	41052658	41052658	1906	LINC00671
cg03366484	3.04267	1.05697	5.74902	4.98783e-07	7.93654e-06	6.12344	3.10928	1.05697	4.67591	2.15353e-05	0.000152363	2.60182	NA	NA	NA	NA	NA	NA	TRUE	FALSE	FALSE	chr12	56395199	+		OpenSea	56395199	56395199	82	SUOX
cg14353573	2.78314	-0.831532	5.74736	5.01761e-07	7.97324e-06	6.11773	2.96518	-0.831532	4.87812	1.07438e-05	9.12461e-05	3.25545	NA	NA	NA	NA	NA	NA	TRUE	FALSE	FALSE	chr8	95220779	-		OpenSea	95220779	95220779	35	CDH17
cg06495310	3.47536	0.474533	5.73529	5.2399e-07	8.25323e-06	6.07619	-2.01358	0.474533	-2.64182	0.0108977	0.0167051	-3.12906	-5.48894	0.474533	-8.18015	6.6554e-11	8.95621e-09	14.6591	TRUE	TRUE	TRUE	chr6	31622363	-	chr6:31619856-31620525	S_Shore	31622363	31622363	1885	BAG6
cg18674306	-3.20831	0.798663	-5.73424	5.25967e-07	8.27223e-06	6.07259	-2.64541	0.798663	-3.76133	0.000434027	0.0014019	-0.200604	NA	NA	NA	NA	NA	NA	TRUE	FALSE	FALSE	chr12	6483152	+		OpenSea	6483152	6483152	1381	LTBR
cg06705237	-2.81818	1.69759	-5.73159	5.30981e-07	8.32672e-06	6.06349	-2.98903	1.69759	-4.84207	1.21701e-05	0.000100294	3.13819	NA	NA	NA	NA	NA	NA	TRUE	FALSE	FALSE	chr9	97402555	-	chr9:97401286-97402067	S_Shore	97402555	97402555	23	FBP1
cg02073465	4.04061	-1.03677	5.7303	5.33459e-07	8.35338e-06	6.05903	4.05561	-1.03677	4.56832	3.10543e-05	0.000199529	2.2583	NA	NA	NA	NA	NA	NA	TRUE	FALSE	FALSE	chr15	59904009	+		OpenSea	59904009	59904009	26	GCNT3
cg07674727	3.18572	0.0862039	5.72579	5.42158e-07	8.45546e-06	6.04353	3.92955	0.0862039	5.61879	7.87915e-07	1.38416e-05	5.71963	NA	NA	NA	NA	NA	NA	TRUE	FALSE	FALSE	chr6	73075603	+		OpenSea	73075603	73075603	828	RIMS1
cg18970338	3.7295	-0.0243773	5.70554	5.83015e-07	8.95958e-06	5.97392	3.1049	-0.0243773	3.77445	0.00041656	0.00136007	-0.162599	NA	NA	NA	NA	NA	NA	TRUE	FALSE	FALSE	chr2	219283823	+		OpenSea	219283823	219283823	14	VIL1
cg16353800	2.8895	1.71359	5.70321	5.87925e-07	9.02643e-06	5.96589	NA	NA	NA	NA	NA	NA	-3.39627	1.71359	-6.04943	1.61292e-07	2.95387e-06	7.21141	FALSE	TRUE	FALSE	chr18	72917943	-	chr18:72919914-72921785	N_Shore	72917943	72917943	474	ZADH2
cg12456825	-2.98032	-0.310249	-5.69824	5.985e-07	9.16267e-06	5.94881	-5.23656	-0.310249	-7.96966	1.53134e-10	3.64824e-08	13.7917	-2.25624	-0.310249	-3.89351	0.000283412	0.000807964	0.121877	TRUE	TRUE	TRUE	chr3	121312127	+		OpenSea	121312127	121312127	42	FBXO40
cg18495710	3.1335	0.0279441	5.69252	6.10889e-07	9.29485e-06	5.92918	NA	NA	NA	NA	NA	NA	-1.7602	0.0279441	-2.88673	0.00565945	0.00850952	-2.63824	FALSE	TRUE	FALSE	chr19	59023537	-	chr19:59025308-59025705	N_Shore	59023537	59023537	104	SLC27A5
cg22807449	-4.44112	-1.03871	-5.69	6.16439e-07	9.36163e-06	5.92051	NA	NA	NA	NA	NA	NA	4.15108	-1.03871	4.80592	1.35468e-05	8.20843e-05	2.98894	FALSE	TRUE	FALSE	chr17	46622522	-	chr17:46620367-46621373	S_Shore	46622522	46622522	128	HOXB2
cg03935116	-2.79277	0.288523	-5.68828	6.20263e-07	9.39313e-06	5.91459	-3.46327	0.288523	-5.61865	7.88302e-07	1.38416e-05	5.71916	NA	NA	NA	NA	NA	NA	TRUE	FALSE	FALSE	chr12	31476565	-	chr12:31476717-31479466	N_Shore	31476565	31476565	530	SINHCAF
cg19056791	2.45756	-0.558729	5.68725	6.22556e-07	9.41459e-06	5.91106	NA	NA	NA	NA	NA	NA	NA	NA	NA	NA	NA	NA	FALSE	FALSE	FALSE	chr3	9792670	+	chr3:9791123-9792011	S_Shore	9792670	9792670	783	OGG1
cg19589131	2.48827	0.284815	5.68579	6.25818e-07	9.4389e-06	5.90605	NA	NA	NA	NA	NA	NA	-4.05354	0.284815	-8.35221	3.57025e-11	5.61479e-09	15.2527	FALSE	TRUE	FALSE	chr1	39876059	+	chr1:39874018-39875239	S_Shore	39876059	39876059	882	KIAA0754
cg08772897	-2.66081	1.25244	-5.6857	6.26013e-07	9.4389e-06	5.90575	-2.28969	1.25244	-3.89932	0.000280778	0.00101868	0.202955	NA	NA	NA	NA	NA	NA	TRUE	FALSE	FALSE	chr12	58203269	-		OpenSea	58203269	58203269	793	AVIL
cg03222868	-2.20504	0.904062	-5.67483	6.50897e-07	9.72453e-06	5.86841	-2.58933	0.904062	-5.32548	2.24067e-06	2.95395e-05	4.7327	NA	NA	NA	NA	NA	NA	TRUE	FALSE	FALSE	chr12	49933636	+	chr12:49931623-49933637	Island	49933636	49933636	695	KCNH3
cg21038941	2.1352	-0.944702	5.67232	6.56778e-07	9.77162e-06	5.85979	2.8818	-0.944702	6.12173	1.28381e-07	3.78886e-06	7.43494	NA	NA	NA	NA	NA	NA	TRUE	FALSE	FALSE	chr16	69385714	-		OpenSea	69385714	69385714	1	TMED6
cg19764764	-3.19283	0.786117	-5.66931	6.63892e-07	9.84995e-06	5.84947	-2.27393	0.786117	-3.21187	0.00227619	0.00487882	-1.72212	NA	NA	NA	NA	NA	NA	TRUE	FALSE	FALSE	chr10	34062211	-		OpenSea	34062211	34062211	602	LINC00838
cg14311630	-2.11073	2.20866	-5.65843	6.90292e-07	1.01243e-05	5.81212	NA	NA	NA	NA	NA	NA	NA	NA	NA	NA	NA	NA	FALSE	FALSE	FALSE	chr11	57363669	+		OpenSea	57363669	57363669	1357	SERPING1
cg08607482	3.69906	-1.0268	5.65833	6.90537e-07	1.01243e-05	5.81178	2.17681	-1.0268	2.64591	0.0107827	0.0165642	-3.11967	NA	NA	NA	NA	NA	NA	TRUE	FALSE	FALSE	chr15	75092823	+	chr15:75095349-75095560	N_Shelf	75092823	75092823	1209	CSK
cg01447702	2.16404	1.72612	5.65789	6.91629e-07	1.01265e-05	5.81027	NA	NA	NA	NA	NA	NA	NA	NA	NA	NA	NA	NA	FALSE	FALSE	FALSE	chr2	65282029	+	chr2:65283030-65284169	N_Shore	65282029	65282029	1465	CEP68
cg02053529	2.17353	1.67463	5.65517	6.98382e-07	1.01883e-05	5.80096	NA	NA	NA	NA	NA	NA	-2.09829	1.67463	-4.91839	9.1709e-06	6.16234e-05	3.35924	FALSE	TRUE	FALSE	chr9	116326652	+		OpenSea	116326652	116326652	581	RGS3
cg05819613	-2.40995	1.66471	-5.65298	7.03884e-07	1.02408e-05	5.79344	-3.52434	1.66471	-6.59677	2.27749e-08	1.12013e-06	9.07047	NA	NA	NA	NA	NA	NA	TRUE	FALSE	FALSE	chr6	109557769	+		OpenSea	109557769	109557769	47	C6orf183
cg22596683	-2.27272	2.21281	-5.6476	7.17581e-07	1.03884e-05	5.77498	-2.95523	2.21281	-5.86523	3.24802e-07	7.27823e-06	6.5572	NA	NA	NA	NA	NA	NA	TRUE	FALSE	FALSE	chr11	34652874	+		OpenSea	34652874	34652874	1136	EHF
cg15185470	2.6942	2.12705	5.64711	7.1884e-07	1.03974e-05	5.7733	NA	NA	NA	NA	NA	NA	-3.10218	2.12705	-5.86612	3.13824e-07	4.8821e-06	6.57542	FALSE	TRUE	FALSE	chr16	12154673	+		OpenSea	12154673	12154673	5	SNX29
cg03533523	-2.19017	2.30684	-5.64254	7.30705e-07	1.05057e-05	5.75762	-3.40832	2.30684	-7.01747	4.90014e-09	3.94884e-07	10.5228	NA	NA	NA	NA	NA	NA	TRUE	FALSE	FALSE	chr2	101926000	-	chr2:101924364-101925357	S_Shore	101926000	101926000	821	RNF149
cg01003448	-4.07546	-0.901056	-5.64143	7.33612e-07	1.0526e-05	5.75382	-3.39365	-0.901056	-3.73074	0.000477569	0.00150759	-0.289015	NA	NA	NA	NA	NA	NA	TRUE	FALSE	FALSE	chr16	745685	-	chr16:743924-745943	Island	745685	745685	152	FBXL16
cg10056096	2.44238	1.05753	5.63712	7.45021e-07	1.06482e-05	5.73904	NA	NA	NA	NA	NA	NA	-2.3831	1.05753	-4.95945	7.9481e-06	5.53198e-05	3.49518	FALSE	TRUE	FALSE	chr11	9450411	+		OpenSea	9450411	9450411	97	SNORA23
cg07381960	-2.71697	-0.825739	-5.63084	7.61962e-07	1.083e-05	5.7175	-4.00005	-0.825739	-6.60449	2.21426e-08	1.09694e-06	9.09709	NA	NA	NA	NA	NA	NA	TRUE	FALSE	FALSE	chr15	91413642	+	chr15:91414311-91415427	N_Shore	91413642	91413642	1756	FURIN
cg09195271	-2.97518	1.70638	-5.6289	7.67253e-07	1.08827e-05	5.71088	-2.39256	1.70638	-3.60285	0.000709294	0.00202533	-0.654094	NA	NA	NA	NA	NA	NA	TRUE	FALSE	FALSE	chr1	20142497	-		OpenSea	20142497	20142497	725	RNF186
cg15994467	-2.71673	0.953011	-5.62662	7.73539e-07	1.09622e-05	5.70306	-2.76597	0.953011	-4.56383	3.15295e-05	0.000201686	2.24406	NA	NA	NA	NA	NA	NA	TRUE	FALSE	FALSE	chr12	52401523	+	chr12:52400467-52401696	Island	52401523	52401523	793	GRASP
cg22874494	-2.77725	1.83436	-5.61798	7.97842e-07	1.12522e-05	5.67344	-3.53363	1.83436	-5.69318	6.03399e-07	1.14413e-05	5.97175	NA	NA	NA	NA	NA	NA	TRUE	FALSE	FALSE	chr12	105381266	+	chr12:105379976-105380445	S_Shore	105381266	105381266	1167	C12orf45
cg18086316	-2.98296	0.807477	-5.61551	8.04913e-07	1.13127e-05	5.66499	NA	NA	NA	NA	NA	NA	2.57999	0.807477	4.38395	5.69813e-05	0.000241366	1.62946	FALSE	TRUE	FALSE	chr20	45242547	-		OpenSea	45242547	45242547	21	SLC13A3
cg05187965	2.02954	-1.29261	5.61102	8.17939e-07	1.14554e-05	5.64961	2.52841	-1.29261	5.59399	8.61071e-07	1.46921e-05	5.63574	NA	NA	NA	NA	NA	NA	TRUE	FALSE	FALSE	chr10	45406764	+		OpenSea	45406764	45406764	0	TMEM72
cg13319266	2.63817	-0.68707	5.59998	8.50896e-07	1.18245e-05	5.61178	2.75695	-0.68707	4.66359	2.24605e-05	0.000157	2.56233	NA	NA	NA	NA	NA	NA	TRUE	FALSE	FALSE	chr10	45406681	+		OpenSea	45406681	45406681	82	TMEM72
cg08227918	2.94452	-0.548765	5.59495	8.66335e-07	1.19925e-05	5.59457	1.91725	-0.548765	2.89968	0.0054818	0.00967733	-2.51666	NA	NA	NA	NA	NA	NA	TRUE	FALSE	FALSE	chr2	59151730	+		OpenSea	59151730	59151730	1015	LINC01122
cg04752794	2.60252	1.83332	5.59297	8.7246e-07	1.20411e-05	5.58782	NA	NA	NA	NA	NA	NA	-1.6685	1.83332	-3.23449	0.00212103	0.00385784	-1.74442	FALSE	TRUE	FALSE	chr1	59775255	+		OpenSea	59775255	59775255	494	FGGY
cg12602653	2.75736	-0.127357	5.5895	8.83355e-07	1.2155e-05	5.57594	2.62071	-0.127357	4.23132	9.5787e-05	0.000459244	1.20412	NA	NA	NA	NA	NA	NA	TRUE	FALSE	FALSE	chr18	29769853	+		OpenSea	29769853	29769853	133	MEP1B
cg10395101	-2.94194	-0.145812	-5.58766	8.89184e-07	1.22143e-05	5.56964	-3.28907	-0.145812	-4.97231	7.74798e-06	7.21153e-05	3.56313	NA	NA	NA	NA	NA	NA	TRUE	FALSE	FALSE	chr8	6420858	-	chr8:6424215-6424888	N_Shelf	6420858	6420858	73	ANGPT2
cg15666789	3.46131	-0.503189	5.58664	8.92446e-07	1.22487e-05	5.56613	3.07178	-0.503189	3.94104	0.000245793	0.000921823	0.326497	NA	NA	NA	NA	NA	NA	TRUE	FALSE	FALSE	chr18	29171545	+		OpenSea	29171545	29171545	184	TTR
cg10351740	3.03139	0.00880007	5.58235	9.06228e-07	1.23956e-05	5.55146	4.34507	0.00880007	6.36701	5.26324e-08	2.03068e-06	8.27827	NA	NA	NA	NA	NA	NA	TRUE	FALSE	FALSE	chr7	38470121	-		OpenSea	38470121	38470121	943	AMPH
cg03212771	2.25784	1.32026	5.57998	9.13924e-07	1.24749e-05	5.54336	NA	NA	NA	NA	NA	NA	-2.21424	1.32026	-4.93187	8.75016e-06	5.95531e-05	3.40385	FALSE	TRUE	FALSE	chr21	41754934	+		OpenSea	41754934	41754934	75	DSCAM-AS1
cg25643154	-3.74097	1.36397	-5.57997	9.1396e-07	1.24749e-05	5.54332	-5.80986	1.36397	-6.88502	7.94933e-09	5.42933e-07	10.0656	NA	NA	NA	NA	NA	NA	TRUE	FALSE	FALSE	chr6	159084057	+		OpenSea	159084057	159084057	274	SYTL3
cg08783210	3.53185	0.967849	5.57907	9.16903e-07	1.25098e-05	5.54025	NA	NA	NA	NA	NA	NA	-3.46544	0.967849	-4.94418	8.38289e-06	5.76075e-05	3.44458	FALSE	TRUE	FALSE	chr1	183775634	+	chr1:183774193-183774416	S_Shore	183775634	183775634	1358	RGL1
cg05189540	2.13989	1.74394	5.57803	9.20334e-07	1.25513e-05	5.53667	NA	NA	NA	NA	NA	NA	-2.34157	1.74394	-5.49879	1.17897e-06	1.31502e-05	5.31202	FALSE	TRUE	FALSE	chr8	145580065	-	chr8:145581331-145582765	N_Shore	145580065	145580065	795	TMEM249
cg05450701	3.28632	0.924853	5.57286	9.37466e-07	1.27472e-05	5.51901	3.20434	0.924853	4.32089	7.12303e-05	0.000368947	1.48086	NA	NA	NA	NA	NA	NA	TRUE	FALSE	FALSE	chr11	46740703	+		OpenSea	46740703	46740703	39	F2
cg00773370	-4.05538	2.68394	-5.57136	9.42526e-07	1.28052e-05	5.51386	-4.93216	2.68394	-5.38102	1.84003e-06	2.54737e-05	4.91862	NA	NA	NA	NA	NA	NA	TRUE	FALSE	FALSE	chr12	6483772	-		OpenSea	6483772	6483772	617	SCNN1A
cg00031568	-2.1283	-1.19037	-5.5675	9.55607e-07	1.29447e-05	5.50066	NA	NA	NA	NA	NA	NA	1.46992	-1.19037	3.46401	0.00107469	0.00225821	-1.11814	FALSE	TRUE	FALSE	chr2	11679622	+		OpenSea	11679622	11679622	457	GREB1
cg09848749	3.05616	-0.108707	5.56456	9.65693e-07	1.3032e-05	5.49061	NA	NA	NA	NA	NA	NA	-2.20405	-0.108707	-3.62278	0.000662358	0.00155036	-0.669537	FALSE	TRUE	FALSE	chr14	101447985	+		OpenSea	101447985	101447985	326	SNORD114-21
cg01928411	2.98964	0.930642	5.56119	9.77364e-07	1.3151e-05	5.47911	NA	NA	NA	NA	NA	NA	-4.10214	0.930642	-6.88791	7.49772e-09	2.97266e-07	10.1459	FALSE	TRUE	FALSE	chr12	50793981	+	chr12:50794549-50794920	N_Shore	50793981	50793981	610	LARP4
cg22512208	-2.63191	2.33701	-5.5604	9.80117e-07	1.31825e-05	5.47641	-2.62551	2.33701	-4.42009	5.11677e-05	0.000289345	1.79035	NA	NA	NA	NA	NA	NA	TRUE	FALSE	FALSE	chr7	2566263	+	chr7:2565872-2566114	S_Shore	2566263	2566263	444	MIR4648
cg07213482	-3.61671	2.50078	-5.55908	9.84779e-07	1.32342e-05	5.47187	-4.84726	2.50078	-5.92048	2.66065e-07	6.31289e-06	6.7458	NA	NA	NA	NA	NA	NA	TRUE	FALSE	FALSE	chr4	89660237	-		OpenSea	89660237	89660237	1516	FAM13A
cg26960322	-4.10218	-1.08806	-5.55894	9.85248e-07	1.32349e-05	5.47141	NA	NA	NA	NA	NA	NA	3.1499	-1.08806	3.85674	0.000318571	0.000883351	0.0125479	FALSE	TRUE	FALSE	chr2	237479015	+	chr2:237476311-237477263	S_Shore	237479015	237479015	634	ACKR3
cg19168575	-2.90171	-0.162174	-5.55747	9.90446e-07	1.32723e-05	5.46637	NA	NA	NA	NA	NA	NA	2.23	-0.162174	3.8548	0.000320542	0.000887325	0.00678528	FALSE	TRUE	FALSE	chr12	104679896	+	chr12:104680737-104681096	N_Shore	104679896	104679896	563	TXNRD1
cg22907034	3.50572	-0.651186	5.54627	1.03082e-06	1.37043e-05	5.42813	3.41089	-0.651186	4.28887	7.92083e-05	0.000399428	1.38164	NA	NA	NA	NA	NA	NA	TRUE	FALSE	FALSE	chr3	124653659	-		OpenSea	124653659	124653659	63	MUC13
cg16936641	2.3767	2.01739	5.54561	1.03325e-06	1.3731e-05	5.42587	NA	NA	NA	NA	NA	NA	-2.50894	2.01739	-5.27817	2.5886e-06	2.37447e-05	4.56241	FALSE	TRUE	FALSE	chr16	57830503	-		OpenSea	57830503	57830503	1425	KIFC3
cg05108346	-3.6386	0.245908	-5.52794	1.10048e-06	1.44574e-05	5.36553	NA	NA	NA	NA	NA	NA	NA	NA	NA	NA	NA	NA	FALSE	FALSE	FALSE	chr4	95505258	+		OpenSea	95505258	95505258	293	PDLIM5
cg27474175	2.83198	-1.3565	5.52365	1.11748e-06	1.46336e-05	5.35085	2.27916	-1.3565	3.53927	0.000861313	0.00234048	-0.83286	NA	NA	NA	NA	NA	NA	TRUE	FALSE	FALSE	chr15	80363992	+		OpenSea	80363992	80363992	910	ZFAND6
cg02414710	3.40099	2.29018	5.52338	1.11855e-06	1.46411e-05	5.34994	NA	NA	NA	NA	NA	NA	NA	NA	NA	NA	NA	NA	FALSE	FALSE	FALSE	chr1	232650142	-		OpenSea	232650142	232650142	1100	SIPA1L2
cg01099322	-2.71196	2.19175	-5.52206	1.12383e-06	1.46805e-05	5.34543	NA	NA	NA	NA	NA	NA	2.29808	2.19175	4.22214	9.75682e-05	0.000360517	1.12255	FALSE	TRUE	FALSE	chr1	161694605	+	chr1:161695637-161697298	N_Shore	161694605	161694605	1096	FCRLB
cg04914057	2.28743	-0.44076	5.51937	1.13465e-06	1.47917e-05	5.33626	1.5176	-0.44076	2.92327	0.0051385	0.00919342	-2.45859	NA	NA	NA	NA	NA	NA	TRUE	FALSE	FALSE	chr16	75283093	-	chr16:75284680-75285821	N_Shore	75283093	75283093	868	BCAR1
cg06332842	-2.78908	3.58004	-5.51538	1.1509e-06	1.49086e-05	5.32265	-3.19758	3.58004	-5.03499	6.22677e-06	6.15988e-05	3.76898	NA	NA	NA	NA	NA	NA	TRUE	FALSE	FALSE	chr17	79100214	+	chr17:79102748-79102970	N_Shelf	79100214	79100214	536	MIR3065
cg10654737	-2.23433	2.448	-5.51069	1.17029e-06	1.50855e-05	5.30666	-3.00155	2.448	-5.91188	2.74467e-07	6.45859e-06	6.71641	NA	NA	NA	NA	NA	NA	TRUE	FALSE	FALSE	chr15	25655057	-		OpenSea	25655057	25655057	1225	UBE3A
cg08638320	-3.99944	0.320038	-5.50802	1.18147e-06	1.52114e-05	5.29755	-3.52062	0.320038	-3.85052	0.000327802	0.00114004	0.0593388	NA	NA	NA	NA	NA	NA	TRUE	FALSE	FALSE	chr1	47900265	-	chr1:47899661-47900385	Island	47900265	47900265	47	FOXD2-AS1
cg13864651	2.665	-0.659919	5.50709	1.18541e-06	1.52377e-05	5.29437	2.43133	-0.659919	4.00259	0.000201756	0.000796174	0.509977	NA	NA	NA	NA	NA	NA	TRUE	FALSE	FALSE	chr12	121417848	+	chr12:121416485-121416817	S_Shore	121417848	121417848	1298	HNF1A
cg10778736	-2.33407	-2.13072	-5.50458	1.19608e-06	1.53443e-05	5.28579	NA	NA	NA	NA	NA	NA	NA	NA	NA	NA	NA	NA	FALSE	FALSE	FALSE	chr15	45406362	-	chr15:45406467-45406882	N_Shore	45406362	45406362	2	DUOX2
cg09137809	3.141	0.84633	5.49908	1.21972e-06	1.55794e-05	5.26706	1.64997	0.84633	2.2976	0.0256856	0.0337288	-3.87821	NA	NA	NA	NA	NA	NA	TRUE	FALSE	FALSE	chr8	38615556	+	chr8:38614414-38615236	S_Shore	38615556	38615556	798	TACC1
cg03631656	-2.89148	-0.221197	-5.49667	1.23024e-06	1.57013e-05	5.25884	-2.916	-0.221197	-4.41224	5.25304e-05	0.000294814	1.76575	NA	NA	NA	NA	NA	NA	TRUE	FALSE	FALSE	chr8	6420770	-	chr8:6424215-6424888	N_Shelf	6420770	6420770	13	ANGPT2
cg26975768	3.70405	-0.832082	5.49614	1.23256e-06	1.57141e-05	5.25703	NA	NA	NA	NA	NA	NA	-2.21392	-0.832082	-2.96753	0.00453048	0.00709281	-2.43685	FALSE	TRUE	FALSE	chr10	116445125	-		OpenSea	116445125	116445125	710	ABLIM1
cg13095372	2.61266	1.49642	5.49574	1.23433e-06	1.57161e-05	5.25567	NA	NA	NA	NA	NA	NA	-1.56886	1.49642	-2.9772	0.00441041	0.00694126	-2.41248	FALSE	TRUE	FALSE	chr2	46925129	+	chr2:46925898-46926969	N_Shore	46925129	46925129	969	SOCS5
cg23598466	2.34258	2.77565	5.47858	1.31212e-06	1.64758e-05	5.19718	NA	NA	NA	NA	NA	NA	-1.777	2.77565	-3.74691	0.000450398	0.00115241	-0.310641	FALSE	TRUE	FALSE	chr18	8368560	-	chr18:8367273-8367599	S_Shore	8368560	8368560	1527	LOC100192426
cg23802491	2.52074	-0.280955	5.4785	1.3125e-06	1.64758e-05	5.1969	2.22311	-0.280955	3.85148	0.000326804	0.00113767	0.062164	NA	NA	NA	NA	NA	NA	TRUE	FALSE	FALSE	chr4	987312	-	chr4:984926-985695	S_Shore	987312	987312	87	SLC26A1
cg11930197	2.89487	0.851984	5.46798	1.36257e-06	1.69277e-05	5.16107	NA	NA	NA	NA	NA	NA	-1.22579	0.851984	-2.08985	0.0415441	0.0473985	-4.39329	FALSE	TRUE	FALSE	chr1	232651427	-		OpenSea	232651427	232651427	183	SIPA1L2
cg20991203	2.76227	-1.44162	5.46328	1.38553e-06	1.71468e-05	5.14508	4.92909	-1.44162	7.7628	3.2411e-10	5.95851e-08	13.0857	NA	NA	NA	NA	NA	NA	TRUE	FALSE	FALSE	chr7	31553366	+		OpenSea	31553366	31553366	318	CCDC129
cg04083466	3.10352	0.0357624	5.45713	1.4162e-06	1.74325e-05	5.12413	1.73768	0.0357624	2.43035	0.0186105	0.0258277	-3.599	NA	NA	NA	NA	NA	NA	TRUE	FALSE	FALSE	chr6	25753732	+		OpenSea	25753732	25753732	1194	SLC17A4
cg04142195	2.88856	0.856625	5.45591	1.42235e-06	1.74941e-05	5.11999	3.05492	0.856625	4.59251	2.86074e-05	0.000188037	2.33529	NA	NA	NA	NA	NA	NA	TRUE	FALSE	FALSE	chr6	73074439	+		OpenSea	73074439	73074439	1992	RIMS1
cg09358725	-3.33979	1.01117	-5.45581	1.42283e-06	1.74941e-05	5.11966	-1.8216	1.01117	-2.3656	0.0218074	0.0294288	-3.73676	NA	NA	NA	NA	NA	NA	TRUE	FALSE	FALSE	chr11	33914088	-		OpenSea	33914088	33914088	251	LMO2
cg23555322	3.05048	-1.49072	5.45101	1.44733e-06	1.77412e-05	5.10333	3.76247	-1.49072	5.34849	2.06516e-06	2.77255e-05	4.80967	NA	NA	NA	NA	NA	NA	TRUE	FALSE	FALSE	chr4	86850378	+		OpenSea	86850378	86850378	1047	ARHGAP24
cg02415661	3.4187	-0.453843	5.44853	1.46018e-06	1.78512e-05	5.09487	NA	NA	NA	NA	NA	NA	-2.79162	-0.453843	-4.01827	0.000189886	0.000595857	0.496934	FALSE	TRUE	FALSE	chr19	16308183	+	chr19:16308557-16309313	N_Shore	16308183	16308183	481	AP1M1
cg05304879	2.49958	0.476136	5.44779	1.46403e-06	1.78847e-05	5.09235	1.99824	0.476136	3.47175	0.00105658	0.00272753	-1.02061	NA	NA	NA	NA	NA	NA	TRUE	FALSE	FALSE	chr5	175976211	+		OpenSea	175976211	175976211	131	CDHR2
cg15589641	3.6065	-1.30085	5.43463	1.53414e-06	1.85304e-05	5.0476	NA	NA	NA	NA	NA	NA	-2.19034	-1.30085	-2.98146	0.00435844	0.00687329	-2.40172	FALSE	TRUE	FALSE	chr1	19971984	+	chr1:19970255-19971923	S_Shore	19971984	19971984	117	NBL1
cg17097481	2.52536	2.39488	5.43418	1.5366e-06	1.85462e-05	5.04606	NA	NA	NA	NA	NA	NA	NA	NA	NA	NA	NA	NA	FALSE	FALSE	FALSE	chr12	16432040	-		OpenSea	16432040	16432040	1420	SLC15A5
cg03223057	2.48375	1.60065	5.43076	1.5554e-06	1.87166e-05	5.03443	NA	NA	NA	NA	NA	NA	-2.36187	1.60065	-4.65797	2.25328e-05	0.000120188	2.50662	FALSE	TRUE	FALSE	chr3	50341283	-		OpenSea	50341283	50341283	250	HYAL1
cg09596116	-3.22574	-1.97015	-5.42563	1.58398e-06	1.89407e-05	5.01701	-2.84642	-1.97015	-3.8068	0.000376305	0.00126101	-0.0685155	NA	NA	NA	NA	NA	NA	TRUE	FALSE	FALSE	chr7	25990026	-	chr7:25990012-25991320	Island	25990026	25990026	419	MIR148A
cg10333640	2.96085	-1.86495	5.40615	1.69747e-06	1.99751e-05	4.95081	2.70681	-1.86495	3.93242	0.00025266	0.000940735	0.300908	NA	NA	NA	NA	NA	NA	TRUE	FALSE	FALSE	chr5	125706681	+		OpenSea	125706681	125706681	441	GRAMD2B
cg15860510	2.8035	-0.0742662	5.40573	1.69997e-06	1.999e-05	4.94941	NA	NA	NA	NA	NA	NA	-1.46207	-0.0742662	-2.54439	0.0139586	0.0181684	-3.44585	FALSE	TRUE	FALSE	chr1	110306687	-		OpenSea	110306687	110306687	42	EPS8L3
cg15370163	3.22308	-0.328046	5.3918	1.78612e-06	2.08624e-05	4.90213	3.45713	-0.328046	4.59833	2.80476e-05	0.000185598	2.35383	NA	NA	NA	NA	NA	NA	TRUE	FALSE	FALSE	chr20	42187415	+		OpenSea	42187415	42187415	219	SGK2
cg11843146	-2.57442	2.49051	-5.38862	1.80642e-06	2.10461e-05	4.89132	-2.73239	2.49051	-4.55698	3.227e-05	0.000205147	2.22229	NA	NA	NA	NA	NA	NA	TRUE	FALSE	FALSE	chr4	40339204	+		OpenSea	40339204	40339204	1857	CHRNA9
cg06437206	-2.29897	2.68579	-5.37853	1.87223e-06	2.16797e-05	4.85709	-2.43081	2.68579	-4.53783	3.44292e-05	0.000215511	2.16155	NA	NA	NA	NA	NA	NA	TRUE	FALSE	FALSE	chr8	144887347	-	chr8:144887111-144887662	Island	144887347	144887347	1020	SCRIB
cg19828775	-3.11727	-1.98949	-5.37538	1.89322e-06	2.18562e-05	4.84643	-4.96582	-1.98949	-6.81003	1.04542e-08	6.52373e-07	9.80666	-1.84855	-1.98949	-2.87819	0.00579279	0.00867365	-2.65927	TRUE	TRUE	TRUE	chr8	21900418	+		OpenSea	21900418	21900418	9	FGF17
cg17677456	2.91305	0.742107	5.37346	1.90616e-06	2.19778e-05	4.83992	3.43587	0.742107	5.04328	6.04907e-06	6.02533e-05	3.79625	NA	NA	NA	NA	NA	NA	TRUE	FALSE	FALSE	chr13	29598982	+		OpenSea	29598982	29598982	233	MTUS2
cg10130374	-3.08618	2.30236	-5.36891	1.93719e-06	2.22877e-05	4.82447	-4.23178	2.30236	-5.85519	3.3679e-07	7.48357e-06	6.52294	NA	NA	NA	NA	NA	NA	TRUE	FALSE	FALSE	chr13	111935412	+	chr13:111935411-111935682	Island	111935412	111935412	870	ARHGEF7
cg02126235	2.377	-0.802687	5.36779	1.94487e-06	2.23362e-05	4.82069	2.40563	-0.802687	4.33258	6.85171e-05	0.000358552	1.51717	NA	NA	NA	NA	NA	NA	TRUE	FALSE	FALSE	chr14	94855034	-		OpenSea	94855034	94855034	36	SERPINA1
cg01220564	2.46553	-1.55821	5.3609	1.99296e-06	2.27749e-05	4.79733	2.29504	-1.55821	3.97791	0.000218412	0.00084549	0.43623	NA	NA	NA	NA	NA	NA	TRUE	FALSE	FALSE	chr7	50633119	-		OpenSea	50633119	50633119	34	DDC
cg21626813	3.36098	-0.027756	5.35984	2.00047e-06	2.28203e-05	4.79373	NA	NA	NA	NA	NA	NA	-2.42099	-0.027756	-3.48692	0.00100285	0.00213923	-1.05414	FALSE	TRUE	FALSE	chr2	102405573	+		OpenSea	102405573	102405573	1608	MAP4K4
cg09096833	2.5607	-0.277073	5.35121	2.06257e-06	2.34126e-05	4.7645	2.1546	-0.277073	3.58746	0.000743539	0.00209887	-0.69753	NA	NA	NA	NA	NA	NA	TRUE	FALSE	FALSE	chr20	4152303	+	chr20:4152866-4153398	N_Shore	4152303	4152303	53	SMOX
cg02081065	2.46073	2.34678	5.34957	2.07457e-06	2.35239e-05	4.75895	NA	NA	NA	NA	NA	NA	NA	NA	NA	NA	NA	NA	FALSE	FALSE	FALSE	chr5	132209139	+		OpenSea	132209139	132209139	218	LEAP2
cg06520307	2.77349	-0.933578	5.34677	2.09525e-06	2.36918e-05	4.74947	2.5301	-0.933578	3.88289	0.000295832	0.00105862	0.154498	NA	NA	NA	NA	NA	NA	TRUE	FALSE	FALSE	chr7	149417640	+	chr7:149416662-149416974	S_Shore	149417640	149417640	540	KRBA1
cg23839159	-3.03101	0.0764679	-5.34419	2.11445e-06	2.38336e-05	4.74075	-1.86849	0.0764679	-2.62052	0.011515	0.0174587	-3.17776	NA	NA	NA	NA	NA	NA	TRUE	FALSE	FALSE	chr1	43281794	-	chr1:43282574-43283090	N_Shore	43281794	43281794	1264	SVBP
cg27003782	3.03544	-3.41099	5.33987	2.1471e-06	2.40595e-05	4.7261	4.11268	-3.41099	5.75476	4.83596e-07	9.78826e-06	6.18093	NA	NA	NA	NA	NA	NA	TRUE	FALSE	FALSE	chr10	125651391	-	chr10:125650820-125651373	S_Shore	125651391	125651391	108	CPXM2
cg14703403	-2.87714	0.83705	-5.33732	2.16651e-06	2.42339e-05	4.71749	NA	NA	NA	NA	NA	NA	NA	NA	NA	NA	NA	NA	FALSE	FALSE	FALSE	chr14	63975065	-		OpenSea	63975065	63975065	108	PPP2R5E
cg14185777	3.00287	-1.06452	5.32133	2.29268e-06	2.53809e-05	4.66337	3.45303	-1.06452	4.86745	1.11479e-05	9.37794e-05	3.22071	NA	NA	NA	NA	NA	NA	TRUE	FALSE	FALSE	chr12	109554207	+		OpenSea	109554207	109554207	192	ACACB
cg07904865	2.80801	0.0180506	5.3212	2.29372e-06	2.53837e-05	4.66294	NA	NA	NA	NA	NA	NA	-4.51884	0.0180506	-7.72916	3.43549e-10	2.92412e-08	13.0927	FALSE	TRUE	FALSE	chr7	1127420	+	chr7:1126578-1126910	S_Shore	1127420	1127420	302	GPER1
cg02066343	-2.37902	1.61457	-5.31921	2.30993e-06	2.5534e-05	4.65621	-2.63716	1.61457	-4.70195	1.97008e-05	0.000142696	2.68544	NA	NA	NA	NA	NA	NA	TRUE	FALSE	FALSE	chr6	33590458	+	chr6:33588617-33589909	S_Shore	33590458	33590458	1301	ITPR3
cg09269866	-3.12372	-0.388679	-5.3182	2.31819e-06	2.56018e-05	4.6528	-2.34286	-0.388679	-3.17189	0.00255432	0.0053317	-1.82693	NA	NA	NA	NA	NA	NA	TRUE	FALSE	FALSE	chr1	47900197	+	chr1:47899661-47900385	Island	47900197	47900197	1491	FOXD2
cg25606766	2.41526	-3.05976	5.31697	2.32832e-06	2.57018e-05	4.64863	3.16285	-3.05976	5.55115	1.00365e-06	1.63765e-05	5.491	NA	NA	NA	NA	NA	NA	TRUE	FALSE	FALSE	chr21	31655290	-		OpenSea	31655290	31655290	13	KRTAP24-1
cg14948436	-2.13589	2.38463	-5.31659	2.33143e-06	2.5704e-05	4.64735	-2.07822	2.38463	-4.13174	0.000132757	0.000584078	0.899642	NA	NA	NA	NA	NA	NA	TRUE	FALSE	FALSE	chr6	39290159	-		OpenSea	39290159	39290159	170	KCNK16
cg07815009	3.18521	-0.527372	5.29868	2.4838e-06	2.70377e-05	4.58683	4.31545	-0.527372	5.70769	5.72746e-07	1.10222e-05	6.02102	NA	NA	NA	NA	NA	NA	TRUE	FALSE	FALSE	chr8	95220797	-		OpenSea	95220797	95220797	17	CDH17
cg12276711	3.22014	-1.11673	5.29724	2.49652e-06	2.71341e-05	4.58195	2.51578	-1.11673	3.29016	0.00181223	0.0040992	-1.51443	NA	NA	NA	NA	NA	NA	TRUE	FALSE	FALSE	chr6	72970436	+		OpenSea	72970436	72970436	27	RIMS1
cg16631870	-3.11221	-0.478184	-5.2929	2.53506e-06	2.7402e-05	4.56731	-2.74109	-0.478184	-3.70701	0.000514189	0.00159231	-0.357292	NA	NA	NA	NA	NA	NA	TRUE	FALSE	FALSE	chr17	40937250	+	chr17:40936445-40936668	S_Shore	40937250	40937250	33	WNK4
cg27150201	-2.4576	1.63457	-5.29238	2.53975e-06	2.74191e-05	4.56554	NA	NA	NA	NA	NA	NA	NA	NA	NA	NA	NA	NA	FALSE	FALSE	FALSE	chr2	165425095	-		OpenSea	165425095	165425095	77	GRB14
cg06104877	2.75724	-0.435367	5.29213	2.54192e-06	2.74242e-05	4.56472	NA	NA	NA	NA	NA	NA	-1.4856	-0.435367	-2.57352	0.0129602	0.0170518	-3.38012	FALSE	TRUE	FALSE	chr11	64660076	-	chr11:64662462-64662880	N_Shelf	64660076	64660076	1164	MIR194-2
cg13717817	-2.08584	2.55215	-5.28796	2.57968e-06	2.77294e-05	4.55063	-1.68176	2.55215	-3.40638	0.00128525	0.00316141	-1.20027	NA	NA	NA	NA	NA	NA	TRUE	FALSE	FALSE	chr3	57177391	-		OpenSea	57177391	57177391	787	IL17RD
cg04502814	2.62394	-3.47371	5.28537	2.60344e-06	2.79104e-05	4.54187	2.89228	-3.47371	4.6399	2.43498e-05	0.000166713	2.48651	NA	NA	NA	NA	NA	NA	TRUE	FALSE	FALSE	chr5	42811952	-		OpenSea	42811952	42811952	71	SELENOP
cg00583535	-2.70062	-0.419341	-5.28112	2.64273e-06	2.82167e-05	4.52755	-2.47077	-0.419341	-3.84687	0.000331604	0.00114982	0.04865	NA	NA	NA	NA	NA	NA	TRUE	FALSE	FALSE	chr1	201159906	+		OpenSea	201159906	201159906	46	IGFN1
cg06599011	-2.33246	0.393926	-5.28086	2.64515e-06	2.82167e-05	4.52668	-2.07904	0.393926	-3.75423	0.000443789	0.0014261	-0.221179	NA	NA	NA	NA	NA	NA	TRUE	FALSE	FALSE	chr9	131941057	-	chr9:131936269-131941021	S_Shore	131941057	131941057	516	IER5L
cg11991162	2.59301	0.0128643	5.27203	2.72892e-06	2.88903e-05	4.49688	2.10102	0.0128643	3.40248	0.00130028	0.00318835	-1.21092	NA	NA	NA	NA	NA	NA	TRUE	FALSE	FALSE	chr20	4152287	+	chr20:4152866-4153398	N_Shore	4152287	4152287	69	SMOX
cg20047612	2.80329	1.01967	5.26846	2.76352e-06	2.91895e-05	4.48484	5.02723	1.01967	7.51951	7.84923e-10	1.09508e-07	12.2518	2.22394	1.01967	3.77266	0.000415441	0.00108168	-0.235313	TRUE	TRUE	TRUE	chr7	40832276	+		OpenSea	40832276	40832276	779	SUGCT
cg08871354	-3.26316	0.770079	-5.26479	2.79955e-06	2.94542e-05	4.47246	-2.8255	0.770079	-3.62366	0.000665383	0.00192922	-0.595194	NA	NA	NA	NA	NA	NA	TRUE	FALSE	FALSE	chr16	85723489	-	chr16:85722209-85722941	S_Shore	85723489	85723489	900	GINS2
cg26358968	2.78064	-2.3186	5.26126	2.8347e-06	2.9698e-05	4.46053	2.33778	-2.3186	3.52063	0.000911449	0.00244284	-0.884883	NA	NA	NA	NA	NA	NA	TRUE	FALSE	FALSE	chr15	86126053	+		OpenSea	86126053	86126053	91	AKAP13
cg10723711	-2.50346	0.273119	-5.25449	2.90318e-06	3.02777e-05	4.43772	-2.44753	0.273119	-4.09323	0.000150494	0.000641295	0.782796	NA	NA	NA	NA	NA	NA	TRUE	FALSE	FALSE	chr17	7348379	+	chr17:7348274-7348830	Island	7348379	7348379	26	CHRNB1
cg01027339	-2.28997	0.60374	-5.2484	2.96625e-06	3.08356e-05	4.41719	-2.0011	0.60374	-3.65852	0.00059758	0.00178107	-0.496066	NA	NA	NA	NA	NA	NA	TRUE	FALSE	FALSE	chr11	119999696	-		OpenSea	119999696	119999696	118	TRIM29
cg06902929	1.90405	-0.100434	5.24575	2.99401e-06	3.10641e-05	4.40829	1.66492	-0.100434	3.67046	0.000575921	0.00173339	-0.461995	NA	NA	NA	NA	NA	NA	TRUE	FALSE	FALSE	chr6	32123258	+	chr6:32121829-32122529	S_Shore	32123258	32123258	995	PPT2-EGFL8
cg18738906	-3.05605	1.93646	-5.24375	3.01524e-06	3.12399e-05	4.40154	-3.63059	1.93646	-4.9541	8.25462e-06	7.55715e-05	3.50349	NA	NA	NA	NA	NA	NA	TRUE	FALSE	FALSE	chr12	6483739	-		OpenSea	6483739	6483739	650	SCNN1A
cg14032371	-2.52019	1.44187	-5.24195	3.03444e-06	3.13532e-05	4.39547	-3.41854	1.44187	-5.66504	6.6752e-07	1.22844e-05	5.87631	NA	NA	NA	NA	NA	NA	TRUE	FALSE	FALSE	chr8	103137859	+	chr8:103135914-103136775	S_Shore	103137859	103137859	198	MIR5680
cg24614473	2.51808	2.21586	5.24161	3.0381e-06	3.13532e-05	4.39432	NA	NA	NA	NA	NA	NA	NA	NA	NA	NA	NA	NA	FALSE	FALSE	FALSE	chr9	15232701	-	chr9:15232687-15232937	Island	15232701	15232701	258	TTC39B
cg06041866	-3.28039	1.6376	-5.23242	3.13806e-06	3.21753e-05	4.36339	-1.72886	1.6376	-2.19185	0.032942	0.0416419	-4.09155	NA	NA	NA	NA	NA	NA	TRUE	FALSE	FALSE	chr11	4566239	+		OpenSea	4566239	4566239	181	OR52M1
cg17611262	2.56504	-0.829896	5.23188	3.14407e-06	3.2201e-05	4.36156	2.37258	-0.829896	3.85472	0.00032347	0.00112956	0.0716699	NA	NA	NA	NA	NA	NA	TRUE	FALSE	FALSE	chr20	42187750	+		OpenSea	42187750	42187750	114	SGK2
cg10024587	-2.33054	-1.2805	-5.22793	3.18811e-06	3.25919e-05	4.34827	-3.02158	-1.2805	-5.40528	1.68807e-06	2.39746e-05	4.99999	NA	NA	NA	NA	NA	NA	TRUE	FALSE	FALSE	chr10	105211753	-	chr10:105211950-105212306	N_Shore	105211753	105211753	408	CALHM2
cg16038738	-2.63651	-0.434807	-5.22752	3.19275e-06	3.26116e-05	4.34688	-3.90173	-0.434807	-6.16024	1.11635e-07	3.45605e-06	7.56712	-1.26522	-0.434807	-2.26379	0.0277897	0.0330905	-4.04855	TRUE	TRUE	TRUE	chr1	109103731	+	chr1:109102538-109103212	S_Shore	109103731	109103731	759	FAM102B
cg06391186	-1.9677	1.15548	-5.22251	3.24959e-06	3.29831e-05	4.33002	-2.00416	1.15548	-4.25337	8.90711e-05	0.000434707	1.272	NA	NA	NA	NA	NA	NA	TRUE	FALSE	FALSE	chr5	137610459	-	chr5:137610105-137610311	S_Shore	137610459	137610459	205	GFRA3
cg06573459	3.85918	-1.81188	5.21968	3.28213e-06	3.32192e-05	4.3205	NA	NA	NA	NA	NA	NA	-2.16721	-1.81188	-2.64849	0.0106826	0.0144806	-3.20835	FALSE	TRUE	FALSE	chr3	153840654	-	chr3:153838787-153840380	S_Shore	153840654	153840654	1654	ARHGEF26-AS1
cg25273584	-2.85707	0.954436	-5.21672	3.31653e-06	3.35042e-05	4.31054	-4.23172	0.954436	-6.14785	1.16771e-07	3.55053e-06	7.52459	NA	NA	NA	NA	NA	NA	TRUE	FALSE	FALSE	chr17	54962812	-		OpenSea	54962812	54962812	537	MTVR2
cg20497956	2.71166	-1.30823	5.21575	3.32787e-06	3.35851e-05	4.30728	5.22087	-1.30823	7.99402	1.40219e-10	3.44995e-08	13.8747	NA	NA	NA	NA	NA	NA	TRUE	FALSE	FALSE	chr3	185046934	+		OpenSea	185046934	185046934	250	MAP3K13
cg25197654	2.07328	-1.9465	5.21085	3.38572e-06	3.3969e-05	4.29082	1.8134	-1.9465	3.64084	0.000631088	0.00185327	-0.546397	NA	NA	NA	NA	NA	NA	TRUE	FALSE	FALSE	chr8	21914006	+	chr8:21914275-21914525	N_Shore	21914006	21914006	1369	DMTN
cg13354084	-2.53778	1.45829	-5.20792	3.42078e-06	3.42354e-05	4.28098	-2.57202	1.45829	-4.20458	0.000104594	0.000489659	1.12202	NA	NA	NA	NA	NA	NA	TRUE	FALSE	FALSE	chr1	205631862	-	chr1:205631977-205632254	N_Shore	205631862	205631862	607	SLC45A3
cg04116217	-2.94522	0.940151	-5.20702	3.43169e-06	3.43126e-05	4.27794	-1.50587	0.940151	-2.11772	0.0390525	0.0481276	-4.23615	NA	NA	NA	NA	NA	NA	TRUE	FALSE	FALSE	chr7	55223664	+		OpenSea	55223664	55223664	561	EGFR
cg11063877	2.83796	1.76588	5.20608	3.44303e-06	3.4394e-05	4.27479	NA	NA	NA	NA	NA	NA	-3.05697	1.76588	-5.0623	5.54548e-06	4.23128e-05	3.83732	FALSE	TRUE	FALSE	chr12	50793961	+	chr12:50794549-50794920	N_Shore	50793961	50793961	630	LARP4
cg07690455	-3.60383	0.415368	-5.20326	3.47736e-06	3.47154e-05	4.26531	-3.44507	0.415368	-3.95113	0.000237986	0.00090063	0.35648	NA	NA	NA	NA	NA	NA	TRUE	FALSE	FALSE	chr5	95997198	+	chr5:95997717-95999117	N_Shore	95997198	95997198	542	CAST
cg08326660	-3.21916	0.0744228	-5.20245	3.48736e-06	3.47644e-05	4.26256	-4.30291	0.0744228	-5.52766	1.09153e-06	1.74554e-05	5.41171	NA	NA	NA	NA	NA	NA	TRUE	FALSE	FALSE	chr11	58389780	+		OpenSea	58389780	58389780	365	CNTF
cg15335334	2.95883	-2.38528	5.20084	3.50708e-06	3.49147e-05	4.25718	2.62657	-2.38528	3.67225	0.000572732	0.00172621	-0.456869	NA	NA	NA	NA	NA	NA	TRUE	FALSE	FALSE	chr17	73642547	+		OpenSea	73642547	73642547	98	SMIM6
cg14474539	-2.33842	2.10586	-5.20039	3.51269e-06	3.4949e-05	4.25565	NA	NA	NA	NA	NA	NA	NA	NA	NA	NA	NA	NA	FALSE	FALSE	FALSE	chr1	149905827	-		OpenSea	149905827	149905827	1200	MTMR11
cg00271311	-2.58837	0.782061	-5.19914	3.52817e-06	3.50706e-05	4.25145	-3.75413	0.782061	-6.00551	1.95634e-07	5.0917e-06	7.03657	NA	NA	NA	NA	NA	NA	TRUE	FALSE	FALSE	chr11	58389290	+		OpenSea	58389290	58389290	855	CNTF
cg16726667	-3.32143	-1.46716	-5.19545	3.57424e-06	3.54223e-05	4.23906	-3.37338	-1.46716	-4.19357	0.000108446	0.000502614	1.08827	NA	NA	NA	NA	NA	NA	TRUE	FALSE	FALSE	chr16	68002228	-	chr16:68001916-68002462	Island	68002228	68002228	368	SLC12A4
cg13942682	-2.2292	0.443919	-5.19311	3.60373e-06	3.56348e-05	4.23121	-3.6813	0.443919	-6.84257	9.2828e-09	6.02933e-07	9.91899	NA	NA	NA	NA	NA	NA	TRUE	FALSE	FALSE	chr20	3780241	+	chr20:3776198-3776419	S_Shelf	3780241	3780241	475	CDC25B
cg23510807	-1.9156	-0.522873	-5.19285	3.60707e-06	3.56568e-05	4.23033	NA	NA	NA	NA	NA	NA	1.98152	-0.522873	4.83758	1.21413e-05	7.56622e-05	3.09287	FALSE	TRUE	FALSE	chr7	2567893	+	chr7:2565872-2566114	S_Shore	2567893	2567893	1184	MIR4648
cg15563139	2.77673	-1.02052	5.18994	3.64416e-06	3.59244e-05	4.22055	2.40402	-1.02052	3.57593	0.000770224	0.00215501	-0.729999	NA	NA	NA	NA	NA	NA	TRUE	FALSE	FALSE	chr12	11176177	-		OpenSea	11176177	11176177	1006	TAS2R19
cg05102670	2.64933	0.368113	5.18865	3.66071e-06	3.60764e-05	4.21623	2.26918	0.368113	3.53841	0.000863557	0.00234518	-0.835253	NA	NA	NA	NA	NA	NA	TRUE	FALSE	FALSE	chr11	2397323	+	chr11:2398223-2399598	N_Shore	2397323	2397323	1223	CD81
cg16789592	-3.73999	-2.22066	-5.18239	3.74222e-06	3.6676e-05	4.1952	-6.51016	-2.22066	-7.16421	2.86737e-09	2.71109e-07	11.029	-2.77017	-2.22066	-3.4681	0.00106152	0.0022366	-1.10674	TRUE	TRUE	TRUE	chr17	42083306	+	chr17:42082027-42084972	Island	42083306	42083306	85	NAGS
cg13010483	1.72172	-0.242972	5.18165	3.75199e-06	3.67401e-05	4.1927	NA	NA	NA	NA	NA	NA	-2.04574	-0.242972	-5.5392	1.02001e-06	1.18511e-05	5.45017	FALSE	TRUE	FALSE	chr1	155270855	-		OpenSea	155270855	155270855	62	PKLR
cg00491404	2.33852	-0.125802	5.1783	3.79642e-06	3.70401e-05	4.18146	NA	NA	NA	NA	NA	NA	-1.05964	-0.125802	-2.11621	0.0391371	0.0449135	-4.34252	FALSE	TRUE	FALSE	chr1	110306591	-		OpenSea	110306591	110306591	52	EPS8L3
cg17639959	2.31849	-1.28689	5.1725	3.87462e-06	3.76889e-05	4.16199	1.7241	-1.28689	3.06718	0.00344173	0.00671882	-2.09724	NA	NA	NA	NA	NA	NA	TRUE	FALSE	FALSE	chr2	73297338	-	chr2:73297630-73299155	N_Shore	73297338	73297338	1626	SFXN5
cg16557111	-2.13249	1.1996	-5.15975	4.05201e-06	3.90374e-05	4.11924	-2.10058	1.1996	-4.0576	0.000168926	0.000698439	0.675213	NA	NA	NA	NA	NA	NA	TRUE	FALSE	FALSE	chr1	161059429	-		OpenSea	161059429	161059429	43	NECTIN4
cg05203714	2.24077	0.690989	5.1546	4.12599e-06	3.96435e-05	4.10197	NA	NA	NA	NA	NA	NA	-2.33704	0.690989	-4.84753	1.173e-05	7.38124e-05	3.12558	FALSE	TRUE	FALSE	chr11	111748583	+	chr11:111749570-111750078	N_Shore	111748583	111748583	1364	C11orf1
cg18552347	2.055	-0.539878	5.15079	4.18148e-06	4.0019e-05	4.08921	NA	NA	NA	NA	NA	NA	-1.83395	-0.539878	-4.14238	0.000126809	0.000439761	0.875988	FALSE	TRUE	FALSE	chr7	75609532	+		OpenSea	75609532	75609532	124	POR
cg08197579	2.96897	-3.45161	5.14992	4.19421e-06	4.01009e-05	4.08631	3.80413	-3.45161	5.248	2.94695e-06	3.59247e-05	4.47418	NA	NA	NA	NA	NA	NA	TRUE	FALSE	FALSE	chr8	74208178	+	chr8:74206223-74208179	Island	74208178	74208178	1160	RDH10
cg16122716	-1.9922	1.76113	-5.14864	4.21311e-06	4.02406e-05	4.08201	-2.90516	1.76113	-6.00065	1.99104e-07	5.14829e-06	7.01994	NA	NA	NA	NA	NA	NA	TRUE	FALSE	FALSE	chr1	206679959	+	chr1:206680236-206681444	N_Shore	206679959	206679959	919	RASSF5
cg02678306	2.81596	0.158025	5.13907	4.35704e-06	4.13214e-05	4.04994	3.46718	0.158025	5.03458	6.23575e-06	6.16366e-05	3.76762	NA	NA	NA	NA	NA	NA	TRUE	FALSE	FALSE	chr21	42219579	-	chr21:42218489-42219222	S_Shore	42219579	42219579	539	DSCAM
cg12815018	2.42152	0.999175	5.13773	4.37761e-06	4.14804e-05	4.04545	1.75616	0.999175	2.96928	0.00452578	0.00831996	-2.34437	NA	NA	NA	NA	NA	NA	TRUE	FALSE	FALSE	chr20	35972791	+	chr20:35974177-35974913	N_Shore	35972791	35972791	296	SRC
cg01279654	2.81831	0.500403	5.13626	4.40022e-06	4.16611e-05	4.04053	3.82116	0.500403	5.54085	1.0413e-06	1.68056e-05	5.45621	NA	NA	NA	NA	NA	NA	TRUE	FALSE	FALSE	chr3	11763707	-	chr3:11760638-11762078	S_Shore	11763707	11763707	1486	VGLL4
cg15485859	-2.86885	1.32713	-5.13591	4.40554e-06	4.1671e-05	4.03937	-1.85593	1.32713	-2.64319	0.0108591	0.0166559	-3.12592	NA	NA	NA	NA	NA	NA	TRUE	FALSE	FALSE	chr1	207206447	-		OpenSea	207206447	207206447	345	C1orf116
cg27067618	2.66725	-1.57431	5.1346	4.4258e-06	4.18258e-05	4.03499	NA	NA	NA	NA	NA	NA	NA	NA	NA	NA	NA	NA	FALSE	FALSE	FALSE	chr19	15751949	+		OpenSea	15751949	15751949	241	CYP4F3
cg06058015	2.91277	-1.43943	5.1322	4.46328e-06	4.21305e-05	4.02694	3.57746	-1.43943	5.01384	6.704e-06	6.5085e-05	3.69942	NA	NA	NA	NA	NA	NA	TRUE	FALSE	FALSE	chr14	94789757	-		OpenSea	94789757	94789757	68	SERPINA6
cg24407670	2.2196	0.586236	5.12633	4.55604e-06	4.27806e-05	4.0073	NA	NA	NA	NA	NA	NA	-2.53806	0.586236	-5.28542	2.52282e-06	2.32737e-05	4.58693	FALSE	TRUE	FALSE	chr4	110353560	-	chr4:110355380-110355598	N_Shore	110353560	110353560	1412	SEC24B-AS1
cg09038676	-3.87026	-1.63209	-5.12527	4.57297e-06	4.2902e-05	4.00376	-2.87185	-1.63209	-3.01967	0.00393322	0.00746522	-2.21785	NA	NA	NA	NA	NA	NA	TRUE	FALSE	FALSE	chr11	67351608	+	chr11:67350928-67351953	Island	67351608	67351608	541	GSTP1
cg20554761	2.84765	0.476127	5.12144	4.63477e-06	4.34318e-05	3.99095	3.93981	0.476127	5.63709	7.37901e-07	1.32392e-05	5.78159	NA	NA	NA	NA	NA	NA	TRUE	FALSE	FALSE	chr7	38469054	-		OpenSea	38469054	38469054	122	AMPH
cg12606400	3.09994	1.6124	5.12045	4.65088e-06	4.35316e-05	3.98764	NA	NA	NA	NA	NA	NA	NA	NA	NA	NA	NA	NA	FALSE	FALSE	FALSE	chr18	29172689	+		OpenSea	29172689	29172689	958	TTR
cg04024170	-3.36315	1.12793	-5.11619	4.72083e-06	4.40456e-05	3.97339	NA	NA	NA	NA	NA	NA	2.35512	1.12793	3.23621	0.00211045	0.00384257	-1.73983	FALSE	TRUE	FALSE	chr15	74220756	-	chr15:74218696-74220373	S_Shore	74220756	74220756	166	LOXL1-AS1
cg09217922	-2.35026	0.544958	-5.11562	4.73037e-06	4.4109e-05	3.97146	NA	NA	NA	NA	NA	NA	2.71107	0.544958	5.32256	2.21102e-06	2.10229e-05	4.71261	FALSE	TRUE	FALSE	chr12	7096338	+		OpenSea	7096338	7096338	77	C1S
cg04907127	-3.51523	0.0611824	-5.11212	4.78863e-06	4.45107e-05	3.95978	-2.99153	0.0611824	-3.45597	0.00110794	0.0028264	-1.06417	NA	NA	NA	NA	NA	NA	TRUE	FALSE	FALSE	chr7	133260697	+		OpenSea	133260697	133260697	518	EXOC4
cg09196059	-2.10064	1.86804	-5.11183	4.79356e-06	4.45436e-05	3.95879	-2.38734	1.86804	-4.63838	2.44759e-05	0.000167456	2.48166	NA	NA	NA	NA	NA	NA	TRUE	FALSE	FALSE	chr7	2566276	+	chr7:2565872-2566114	S_Shore	2566276	2566276	431	MIR4648
cg10829451	-2.4624	1.46143	-5.10969	4.82964e-06	4.47756e-05	3.95164	-4.00793	1.46143	-6.62594	2.04749e-08	1.03694e-06	9.17114	NA	NA	NA	NA	NA	NA	TRUE	FALSE	FALSE	chr14	62036827	+		OpenSea	62036827	62036827	430	FLJ22447
cg08361640	2.36495	0.695477	5.10555	4.90008e-06	4.52899e-05	3.93782	NA	NA	NA	NA	NA	NA	-2.46853	0.695477	-4.80706	1.34939e-05	8.18151e-05	2.99265	FALSE	TRUE	FALSE	chr12	50794030	+	chr12:50794549-50794920	N_Shore	50794030	50794030	561	LARP4
cg27513317	2.40599	2.42713	5.10398	4.92715e-06	4.5492e-05	3.93256	NA	NA	NA	NA	NA	NA	-2.54005	2.42713	-4.8609	1.11988e-05	7.14054e-05	3.16957	FALSE	TRUE	FALSE	chr6	56508401	-		OpenSea	56508401	56508401	706	DST
cg14588642	-3.02821	-0.997254	-5.10384	4.9295e-06	4.5492e-05	3.9321	-3.15085	-0.997254	-4.22265	9.85603e-05	0.000468538	1.17748	NA	NA	NA	NA	NA	NA	TRUE	FALSE	FALSE	chr11	67139423	-	chr11:67139887-67141146	N_Shore	67139423	67139423	1782	CLCF1
cg06387392	-2.11549	1.17037	-5.09818	5.02829e-06	4.62184e-05	3.91316	NA	NA	NA	NA	NA	NA	NA	NA	NA	NA	NA	NA	FALSE	FALSE	FALSE	chr5	149151131	+		OpenSea	149151131	149151131	371	PPARGC1B
cg23484268	-2.52402	-0.0101478	-5.0979	5.03324e-06	4.62507e-05	3.91223	NA	NA	NA	NA	NA	NA	2.18912	-0.0101478	3.98967	0.000208248	0.000638634	0.410402	FALSE	TRUE	FALSE	chr15	74220776	+	chr15:74218696-74220373	S_Shore	74220776	74220776	1986	LOXL1
cg15084470	2.18743	-0.608484	5.09429	5.09706e-06	4.67083e-05	3.9002	3.09891	-0.608484	5.75835	4.77385e-07	9.69611e-06	6.19315	NA	NA	NA	NA	NA	NA	TRUE	FALSE	FALSE	chr1	31767860	-	chr1:31769246-31769978	N_Shore	31767860	31767860	1783	SNRNP40
cg16055410	-2.55193	1.78273	-5.09091	5.15773e-06	4.71259e-05	3.88891	-3.24867	1.78273	-5.16104	4.00347e-06	4.48658e-05	4.18524	NA	NA	NA	NA	NA	NA	TRUE	FALSE	FALSE	chr6	31146124	-	chr6:31148369-31148577	N_Shelf	31146124	31146124	447	PSORS1C3
cg11898538	-3.1741	2.5537	-5.08593	5.24835e-06	4.78318e-05	3.87229	-2.65484	2.5537	-3.38125	0.00138508	0.00334294	-1.26877	NA	NA	NA	NA	NA	NA	TRUE	FALSE	FALSE	chr5	35118197	-		OpenSea	35118197	35118197	26	PRLR
cg02858512	3.1547	-3.22189	5.08503	5.26494e-06	4.79559e-05	3.86927	2.45751	-3.22189	3.14875	0.00272954	0.00561092	-1.88717	NA	NA	NA	NA	NA	NA	TRUE	FALSE	FALSE	chr17	1992954	-		OpenSea	1992954	1992954	898	SMG6
cg15963219	3.22814	-1.25791	5.08443	5.27614e-06	4.80443e-05	3.86725	NA	NA	NA	NA	NA	NA	-3.33821	-1.25791	-4.74879	1.64984e-05	9.49945e-05	2.802	FALSE	TRUE	FALSE	chr18	72919639	-	chr18:72919914-72921785	N_Shore	72919639	72919639	1641	ZADH2
cg15794350	1.86307	-0.670227	5.08287	5.30492e-06	4.82111e-05	3.86205	1.95538	-0.670227	4.26799	8.48739e-05	0.000420094	1.31709	NA	NA	NA	NA	NA	NA	TRUE	FALSE	FALSE	chr12	56395187	+		OpenSea	56395187	56395187	94	SUOX
cg19810953	-1.73289	1.65354	-5.08231	5.31536e-06	4.82414e-05	3.86018	-2.11588	1.65354	-4.97244	7.74439e-06	7.21076e-05	3.56356	NA	NA	NA	NA	NA	NA	TRUE	FALSE	FALSE	chr9	130211696	-	chr9:130213143-130214335	N_Shore	130211696	130211696	779	SNORA65
cg09684846	-3.75516	1.64604	-5.08063	5.34661e-06	4.83852e-05	3.85458	NA	NA	NA	NA	NA	NA	NA	NA	NA	NA	NA	NA	FALSE	FALSE	FALSE	chr16	10912718	-	chr16:10912159-10912719	Island	10912718	10912718	96	TVP23A
cg02694489	-2.41542	0.246798	-5.07329	5.48566e-06	4.94077e-05	3.83008	-2.02865	0.246798	-3.39512	0.0013291	0.00324094	-1.231	NA	NA	NA	NA	NA	NA	TRUE	FALSE	FALSE	chr17	7348399	+	chr17:7348274-7348830	Island	7348399	7348399	6	CHRNB1
cg04214965	3.013	0.0770123	5.0727	5.49701e-06	4.94689e-05	3.82811	NA	NA	NA	NA	NA	NA	-1.54977	0.0770123	-2.35612	0.0222746	0.0272219	-3.85644	FALSE	TRUE	FALSE	chr18	3875619	-	chr18:3879202-3880087	N_Shelf	3875619	3875619	851	DLGAP1
cg25625968	3.33615	-0.902201	5.07017	5.54584e-06	4.98105e-05	3.81967	2.97392	-0.902201	3.59125	0.000734965	0.00208095	-0.686847	NA	NA	NA	NA	NA	NA	TRUE	FALSE	FALSE	chr5	38464319	+		OpenSea	38464319	38464319	1626	EGFLAM
cg05603985	-2.53834	-1.2645	-5.06881	5.57217e-06	4.99785e-05	3.81515	NA	NA	NA	NA	NA	NA	2.45263	-1.2645	4.41956	5.05668e-05	0.000220611	1.74219	FALSE	TRUE	FALSE	chr1	2161049	+	chr1:2158212-2161173	Island	2161049	2161049	914	SKI
cg17519645	-3.27172	0.348258	-5.06881	5.5723e-06	4.99785e-05	3.81513	-2.15761	0.348258	-2.65641	0.0104925	0.0162106	-3.09553	NA	NA	NA	NA	NA	NA	TRUE	FALSE	FALSE	chr19	52206667	+	chr19:52206244-52206726	Island	52206667	52206667	459	SPACA6
cg04875789	-2.1164	-2.40285	-5.06316	5.6834e-06	5.06788e-05	3.79629	NA	NA	NA	NA	NA	NA	2.87127	-2.40285	6.19217	9.58819e-08	2.00672e-06	7.70856	FALSE	TRUE	FALSE	chr7	131240514	-	chr7:131240513-131241847	Island	131240514	131240514	861	PODXL
cg24010336	2.62201	-0.4519	5.06203	5.70574e-06	5.08424e-05	3.79255	NA	NA	NA	NA	NA	NA	NA	NA	NA	NA	NA	NA	FALSE	FALSE	FALSE	chr19	39467258	-	chr19:39465846-39466403	S_Shore	39467258	39467258	877	FBXO17
cg25477769	2.19699	-0.170503	5.05902	5.76615e-06	5.12452e-05	3.7825	2.18133	-0.170503	4.00707	0.000198865	0.000787649	0.5234	NA	NA	NA	NA	NA	NA	TRUE	FALSE	FALSE	chr12	121416566	+	chr12:121416485-121416817	Island	121416566	121416566	16	HNF1A
cg01966117	-2.03077	1.61859	-5.05895	5.76759e-06	5.12452e-05	3.78226	-3.09899	1.61859	-6.16612	1.09278e-07	3.40839e-06	7.58731	NA	NA	NA	NA	NA	NA	TRUE	FALSE	FALSE	chr3	52528714	+		OpenSea	52528714	52528714	641	STAB1
cg19876388	-2.24634	0.893231	-5.05507	5.84613e-06	5.1843e-05	3.76936	-2.4378	0.893231	-4.37501	5.94885e-05	0.000322667	1.64934	NA	NA	NA	NA	NA	NA	TRUE	FALSE	FALSE	chr4	141420647	-	chr4:141419007-141419504	S_Shore	141420647	141420647	1115	MGAT4D
cg17469035	2.97366	1.63838	5.05332	5.88209e-06	5.21332e-05	3.76351	NA	NA	NA	NA	NA	NA	NA	NA	NA	NA	NA	NA	FALSE	FALSE	FALSE	chr18	53071479	-		OpenSea	53071479	53071479	252	TCF4
cg18160691	2.98063	-0.534501	5.05217	5.90571e-06	5.22994e-05	3.75969	NA	NA	NA	NA	NA	NA	-2.95806	-0.534501	-4.52747	3.51395e-05	0.000168129	2.0861	FALSE	TRUE	FALSE	chr11	68081686	+	chr11:68080365-68080931	S_Shore	68081686	68081686	1577	LRP5
cg14163311	-2.44393	2.1298	-5.05155	5.91854e-06	5.23554e-05	3.75762	-2.31567	2.1298	-3.81315	0.000368849	0.00124262	-0.049981	NA	NA	NA	NA	NA	NA	TRUE	FALSE	FALSE	chr1	206729553	+	chr1:206730397-206730908	N_Shore	206729553	206729553	938	RASSF5
cg14400528	2.23028	-0.843785	5.04052	6.15088e-06	5.40841e-05	3.72088	2.22377	-0.843785	4.00829	0.000198082	0.00078543	0.527067	NA	NA	NA	NA	NA	NA	TRUE	FALSE	FALSE	chr12	121417986	+	chr12:121416485-121416817	S_Shore	121417986	121417986	1436	HNF1A
cg26700419	2.80593	-1.07205	5.03909	6.18155e-06	5.43241e-05	3.71614	1.74414	-1.07205	2.49187	0.0159709	0.0227907	-3.46542	NA	NA	NA	NA	NA	NA	TRUE	FALSE	FALSE	chr3	153838134	-	chr3:153838787-153840380	N_Shore	153838134	153838134	864	ARHGEF26-AS1
cg00843270	1.98467	1.5259	5.03706	6.22551e-06	5.45947e-05	3.70938	NA	NA	NA	NA	NA	NA	-2.54941	1.5259	-5.83031	3.57288e-07	5.40549e-06	6.45152	FALSE	TRUE	FALSE	chr1	183623249	-		OpenSea	183623249	183623249	800	APOBEC4
cg18089470	2.25417	0.930402	5.03399	6.29267e-06	5.49411e-05	3.69914	NA	NA	NA	NA	NA	NA	-2.89624	0.930402	-5.83304	3.53765e-07	5.37001e-06	6.46098	FALSE	TRUE	FALSE	chr14	100763292	-	chr14:100758608-100759439	S_Shelf	100763292	100763292	1220	SLC25A29
cg23848156	1.99613	1.84619	5.02274	6.54435e-06	5.6617e-05	3.66174	NA	NA	NA	NA	NA	NA	-1.9447	1.84619	-4.40956	5.22941e-05	0.000226462	1.71048	FALSE	TRUE	FALSE	chr10	90983281	-		OpenSea	90983281	90983281	305	LIPA
cg03950225	1.85231	0.746317	5.02161	6.57014e-06	5.67639e-05	3.65798	NA	NA	NA	NA	NA	NA	-1.7286	0.746317	-4.2204	9.813e-05	0.000362036	1.11715	FALSE	TRUE	FALSE	chr1	19974130	+	chr1:19970255-19971923	S_Shelf	19974130	19974130	25	NBL1
cg00797460	2.83277	1.21776	5.02122	6.57902e-06	5.67965e-05	3.6567	1.78386	1.21776	2.51524	0.0150604	0.0217243	-3.41399	NA	NA	NA	NA	NA	NA	TRUE	FALSE	FALSE	chr8	38135804	-		OpenSea	38135804	38135804	1923	NSD3
cg24743838	-2.4937	-2.13014	-5.02078	6.58925e-06	5.68528e-05	3.65521	NA	NA	NA	NA	NA	NA	NA	NA	NA	NA	NA	NA	FALSE	FALSE	FALSE	chr8	143696464	-	chr8:143694430-143696166	S_Shore	143696464	143696464	630	ARC
cg24142849	3.18626	0.753215	5.01995	6.60831e-06	5.69562e-05	3.65246	NA	NA	NA	NA	NA	NA	-2.94696	0.753215	-4.19345	0.000107241	0.000387374	1.0336	FALSE	TRUE	FALSE	chr11	102057803	+		OpenSea	102057803	102057803	1053	YAP1
cg03906910	-3.57473	0.804558	-5.01944	6.62015e-06	5.7043e-05	3.65075	NA	NA	NA	NA	NA	NA	NA	NA	NA	NA	NA	NA	FALSE	FALSE	FALSE	chr5	142814388	-		OpenSea	142814388	142814388	688	NR3C1
cg19836088	-2.01088	2.42904	-5.01647	6.68907e-06	5.75753e-05	3.64087	NA	NA	NA	NA	NA	NA	NA	NA	NA	NA	NA	NA	FALSE	FALSE	FALSE	chr16	56892074	+		OpenSea	56892074	56892074	355	MIR138-2
cg06360465	2.67838	-0.245557	5.0155	6.71156e-06	5.77226e-05	3.63767	NA	NA	NA	NA	NA	NA	-2.27646	-0.245557	-3.84786	0.000327672	0.000901803	-0.0137713	FALSE	TRUE	FALSE	chr3	50341183	-		OpenSea	50341183	50341183	150	HYAL1
cg04794465	1.94485	1.66567	5.01028	6.83489e-06	5.85801e-05	3.62031	NA	NA	NA	NA	NA	NA	-2.41847	1.66567	-5.61343	7.81354e-07	9.67833e-06	5.70447	FALSE	TRUE	FALSE	chr6	31622326	+	chr6:31619856-31620525	S_Shore	31622326	31622326	1344	APOM
cg10340409	2.43891	1.63161	5.00352	6.99761e-06	5.96574e-05	3.59787	NA	NA	NA	NA	NA	NA	-2.0718	1.63161	-3.83498	0.000341315	0.000931235	-0.0518788	FALSE	TRUE	FALSE	chr19	9944858	+	chr19:9945505-9946389	N_Shore	9944858	9944858	1024	PIN1
cg11566244	-3.36467	0.180454	-5.00068	7.06722e-06	6.0118e-05	3.58843	-2.62555	0.180454	-3.1002	0.00313466	0.00624105	-2.01265	NA	NA	NA	NA	NA	NA	TRUE	FALSE	FALSE	chr11	67351786	+	chr11:67350928-67351953	Island	67351786	67351786	719	GSTP1
cg14823710	2.32759	-0.200434	4.99893	7.11032e-06	6.03946e-05	3.58263	NA	NA	NA	NA	NA	NA	-2.62229	-0.200434	-5.08021	5.20736e-06	4.03348e-05	3.89715	FALSE	TRUE	FALSE	chr15	44750857	+		OpenSea	44750857	44750857	331	CTDSPL2
cg21570209	3.33219	-3.10124	4.99625	7.17704e-06	6.08332e-05	3.57373	2.28767	-3.10124	2.7253	0.00875945	0.0140233	-2.93538	NA	NA	NA	NA	NA	NA	TRUE	FALSE	FALSE	chr19	46367987	-	chr19:46366202-46366605	S_Shore	46367987	46367987	1438	SYMPK
cg01729020	1.88927	0.343476	4.98915	7.35655e-06	6.19149e-05	3.55017	NA	NA	NA	NA	NA	NA	-1.09765	0.343476	-2.61108	0.0117689	0.0157246	-3.29453	FALSE	TRUE	FALSE	chr14	55035889	+	chr14:55031826-55035030	S_Shore	55035889	55035889	1558	SAMD4A
cg16112129	2.74519	-2.51379	4.98883	7.36488e-06	6.19549e-05	3.54909	4.33122	-2.51379	6.26252	7.69837e-08	2.66425e-06	7.91862	NA	NA	NA	NA	NA	NA	TRUE	FALSE	FALSE	chr5	174870968	-	chr5:174870753-174872345	Island	174870968	174870968	194	DRD1
cg17095936	-2.38116	2.73004	-4.98882	7.36515e-06	6.19549e-05	3.54906	-1.97847	2.73004	-3.30277	0.00174645	0.0039889	-1.48068	NA	NA	NA	NA	NA	NA	TRUE	FALSE	FALSE	chr1	168250628	+		OpenSea	168250628	168250628	349	TBX19
cg03286617	-3.15974	1.70213	-4.98751	7.39864e-06	6.21718e-05	3.54473	-2.94352	1.70213	-3.69271	0.000537549	0.00164594	-0.398333	NA	NA	NA	NA	NA	NA	TRUE	FALSE	FALSE	chr2	154336401	-	chr2:154334449-154335458	S_Shore	154336401	154336401	1078	RPRM
cg20039978	-2.14581	0.190332	-4.98699	7.41216e-06	6.22367e-05	3.54299	-4.33378	0.190332	-8.036	1.20472e-10	3.14924e-08	14.0175	-2.18797	0.190332	-4.58477	2.89264e-05	0.000145277	2.27015	TRUE	TRUE	TRUE	chr10	120790794	+		OpenSea	120790794	120790794	1565	NANOS1
cg03407907	2.21338	-2.22399	4.98456	7.47506e-06	6.25692e-05	3.53493	NA	NA	NA	NA	NA	NA	NA	NA	NA	NA	NA	NA	FALSE	FALSE	FALSE	chr1	36789842	-	chr1:36786500-36789402	S_Shore	36789842	36789842	86	EVA1B
cg07392324	2.98418	-0.837774	4.98388	7.49277e-06	6.26848e-05	3.53268	NA	NA	NA	NA	NA	NA	-1.65017	-0.837774	-2.48869	0.0160641	0.0204928	-3.5699	FALSE	TRUE	FALSE	chr7	107645340	-	chr7:107641795-107644058	S_Shore	107645340	107645340	1535	LAMB1
cg13922224	3.27301	1.09476	4.98366	7.49835e-06	6.27153e-05	3.53197	NA	NA	NA	NA	NA	NA	-2.14832	1.09476	-2.95476	0.0046937	0.00729733	-2.46894	FALSE	TRUE	FALSE	chr3	149192135	+		OpenSea	149192135	149192135	232	TM4SF4
cg18103459	2.29322	-1.75846	4.98233	7.53331e-06	6.29586e-05	3.52753	3.29126	-1.75846	5.70007	5.88636e-07	1.12441e-05	5.99516	NA	NA	NA	NA	NA	NA	TRUE	FALSE	FALSE	chr5	156486194	-		OpenSea	156486194	156486194	223	HAVCR1
cg23600500	2.69995	-1.82681	4.97569	7.70918e-06	6.40629e-05	3.50553	NA	NA	NA	NA	NA	NA	-3.41277	-1.82681	-5.67739	6.20664e-07	8.1869e-06	5.92421	FALSE	TRUE	FALSE	chr21	43347260	-		OpenSea	43347260	43347260	460	C2CD2
cg22029810	3.14687	1.44999	4.97535	7.71828e-06	6.41055e-05	3.5044	NA	NA	NA	NA	NA	NA	-1.61383	1.44999	-2.3045	0.0252237	0.0303809	-3.96461	FALSE	TRUE	FALSE	chr6	22297364	-		OpenSea	22297364	22297364	55	PRL
cg21789965	3.17651	0.616177	4.97483	7.73237e-06	6.41729e-05	3.50267	NA	NA	NA	NA	NA	NA	-2.24482	0.616177	-3.17538	0.0025168	0.00441375	-1.90119	FALSE	TRUE	FALSE	chr3	85552828	+		OpenSea	85552828	85552828	1380	CADM2
cg17274126	-2.3166	0.14209	-4.97467	7.73665e-06	6.41919e-05	3.50214	-3.99576	0.14209	-6.83883	9.4106e-09	6.0755e-07	9.90607	NA	NA	NA	NA	NA	NA	TRUE	FALSE	FALSE	chr8	41522935	-		OpenSea	41522935	41522935	130	ANK1
cg02720691	2.37593	0.305195	4.96977	7.8696e-06	6.51106e-05	3.48589	NA	NA	NA	NA	NA	NA	-3.40135	0.305195	-6.41869	4.1898e-08	1.07682e-06	8.50018	FALSE	TRUE	FALSE	chr4	39366468	-	chr4:39367648-39368213	N_Shore	39366468	39366468	1532	RFC1
cg26803289	-2.14505	1.60868	-4.96883	7.89539e-06	6.52904e-05	3.48277	NA	NA	NA	NA	NA	NA	NA	NA	NA	NA	NA	NA	FALSE	FALSE	FALSE	chr1	182760430	+	chr1:182758395-182759097	S_Shore	182760430	182760430	1845	NPL
cg15095906	2.37703	-0.985958	4.96681	7.95104e-06	6.56159e-05	3.47608	1.88114	-0.985958	3.13177	0.00286533	0.00582131	-1.93122	NA	NA	NA	NA	NA	NA	TRUE	FALSE	FALSE	chr1	36789786	-	chr1:36786500-36789402	S_Shore	36789786	36789786	30	EVA1B
cg22566759	2.18792	1.60094	4.96626	7.9661e-06	6.57066e-05	3.47427	NA	NA	NA	NA	NA	NA	NA	NA	NA	NA	NA	NA	FALSE	FALSE	FALSE	chr4	102734803	+		OpenSea	102734803	102734803	179	BANK1
cg09603824	2.33725	1.41548	4.9656	7.98444e-06	6.58241e-05	3.47208	NA	NA	NA	NA	NA	NA	-1.81982	1.41548	-3.4878	0.0010002	0.00213456	-1.0517	FALSE	TRUE	FALSE	chr3	8613037	+		OpenSea	8613037	8613037	430	LINC00312
cg26284844	-2.31994	2.78402	-4.96522	7.99507e-06	6.58781e-05	3.47081	NA	NA	NA	NA	NA	NA	NA	NA	NA	NA	NA	NA	FALSE	FALSE	FALSE	chr13	24829503	-		OpenSea	24829503	24829503	925	SPATA13-AS1
cg03508235	2.55796	-0.627619	4.96305	8.05542e-06	6.63414e-05	3.46365	NA	NA	NA	NA	NA	NA	NA	NA	NA	NA	NA	NA	FALSE	FALSE	FALSE	chr14	23445994	-	chr14:23449886-23452174	N_Shelf	23445994	23445994	437	AJUBA
cg02403154	-2.23757	-2.245	-4.95915	8.16532e-06	6.69897e-05	3.45073	NA	NA	NA	NA	NA	NA	3.23569	-2.245	6.46774	3.50103e-08	9.41524e-07	8.67194	FALSE	TRUE	FALSE	chr18	52989223	-		OpenSea	52989223	52989223	132	TCF4
cg24862193	2.17213	-0.336483	4.95397	8.31373e-06	6.7965e-05	3.43356	3.30266	-0.336483	6.00816	1.93761e-07	5.0623e-06	7.04567	NA	NA	NA	NA	NA	NA	TRUE	FALSE	FALSE	chr7	31557899	+		OpenSea	31557899	31557899	920	CCDC129
cg15868302	-3.19093	0.780525	-4.9537	8.32129e-06	6.79923e-05	3.43269	-2.58898	0.780525	-3.19403	0.00239654	0.005075	-1.76898	NA	NA	NA	NA	NA	NA	TRUE	FALSE	FALSE	chr1	47900327	+	chr1:47899661-47900385	Island	47900327	47900327	1361	FOXD2
cg25206663	-3.36824	-1.13126	-4.95327	8.33398e-06	6.80453e-05	3.43124	NA	NA	NA	NA	NA	NA	4.36349	-1.13126	5.79675	4.03412e-07	5.91387e-06	6.33556	FALSE	TRUE	FALSE	chr14	105942022	+	chr14:105940325-105941900	S_Shore	105942022	105942022	173	CRIP2
cg19193135	-2.77389	0.21168	-4.95319	8.3362e-06	6.80453e-05	3.43099	-3.09808	0.21168	-4.40083	5.45733e-05	0.000303165	1.73004	NA	NA	NA	NA	NA	NA	TRUE	FALSE	FALSE	chr11	118219874	+		OpenSea	118219874	118219874	131	CD3G
cg00589493	1.65363	0.809511	4.94646	8.53323e-06	6.925e-05	3.40872	NA	NA	NA	NA	NA	NA	-1.34595	0.809511	-3.62246	0.000663009	0.00155163	-0.67045	FALSE	TRUE	FALSE	chr11	64658940	-	chr11:64662462-64662880	N_Shelf	64658940	64658940	28	MIR194-2
cg14122506	-2.35791	2.75739	-4.94614	8.54265e-06	6.93017e-05	3.40767	-1.61952	2.75739	-2.70689	0.00919485	0.0145753	-2.97848	NA	NA	NA	NA	NA	NA	TRUE	FALSE	FALSE	chr9	116060914	-		OpenSea	116060914	116060914	405	RNF183
cg07572927	2.81312	-0.808594	4.94401	8.60599e-06	6.96476e-05	3.40063	2.93803	-0.808594	4.10712	0.000143848	0.000620007	0.824873	NA	NA	NA	NA	NA	NA	TRUE	FALSE	FALSE	chr14	21155679	+	chr14:21152483-21152740	S_Shelf	21155679	21155679	1252	ANG
cg20265805	2.01425	0.967168	4.94361	8.61811e-06	6.97282e-05	3.39929	NA	NA	NA	NA	NA	NA	-1.85771	0.967168	-4.10939	0.000141247	0.000476449	0.774669	FALSE	TRUE	FALSE	chr20	43029468	+		OpenSea	43029468	43029468	427	HNF4A
cg07788111	-2.55979	2.11775	-4.93652	8.83289e-06	7.11863e-05	3.37582	-3.05828	2.11775	-4.69513	2.01663e-05	0.000145059	2.66351	NA	NA	NA	NA	NA	NA	TRUE	FALSE	FALSE	chr5	138209551	+		OpenSea	138209551	138209551	1533	CTNNA1
cg04350120	2.96192	1.40973	4.93602	8.84817e-06	7.12141e-05	3.37418	2.61554	1.40973	3.46556	0.00107643	0.0027653	-1.03769	NA	NA	NA	NA	NA	NA	TRUE	FALSE	FALSE	chr8	93004284	-		OpenSea	93004284	93004284	166	RUNX1T1
cg25912308	-2.62046	0.800983	-4.93542	8.86666e-06	7.12917e-05	3.37219	NA	NA	NA	NA	NA	NA	NA	NA	NA	NA	NA	NA	FALSE	FALSE	FALSE	chr19	15885137	-		OpenSea	15885137	15885137	36	CYP4F24P
cg04223548	-2.75056	1.14588	-4.92745	9.11495e-06	7.29711e-05	3.34587	-3.45036	1.14588	-4.91728	9.38054e-06	8.27087e-05	3.38313	NA	NA	NA	NA	NA	NA	TRUE	FALSE	FALSE	chr13	22247214	+	chr13:22247803-22249755	N_Shore	22247214	22247214	1998	FGF9
cg22058248	2.30179	-1.23839	4.92575	9.16884e-06	7.33607e-05	3.34025	1.56041	-1.23839	2.66131	0.0103595	0.0160433	-3.08424	NA	NA	NA	NA	NA	NA	TRUE	FALSE	FALSE	chr21	45994961	+		OpenSea	45994961	45994961	1354	KRTAP10-4
cg18417777	2.2534	1.23487	4.92519	9.18683e-06	7.34445e-05	3.33838	NA	NA	NA	NA	NA	NA	-1.37592	1.23487	-2.71247	0.00903502	0.0125666	-3.0588	FALSE	TRUE	FALSE	chr3	85877401	-		OpenSea	85877401	85877401	200	CADM2-AS2
cg01220822	-1.84184	1.542	-4.92415	9.22005e-06	7.35869e-05	3.33494	NA	NA	NA	NA	NA	NA	NA	NA	NA	NA	NA	NA	FALSE	FALSE	FALSE	chr9	139407979	-	chr9:139408945-139409245	N_Shore	139407979	139407979	23	NOTCH1
cg20615634	2.27789	1.2792	4.92219	9.28282e-06	7.39734e-05	3.32848	NA	NA	NA	NA	NA	NA	-2.37557	1.2792	-4.6303	2.47683e-05	0.00012897	2.41705	FALSE	TRUE	FALSE	chr14	24897172	+	chr14:24898779-24899288	N_Shore	24897172	24897172	1319	KHNYN
cg18516195	-2.30377	-1.27952	-4.90815	9.74555e-06	7.66e-05	3.28213	NA	NA	NA	NA	NA	NA	NA	NA	NA	NA	NA	NA	FALSE	FALSE	FALSE	chr14	101012996	-	chr14:101012840-101013117	Island	101012996	101012996	119	BEGAIN
cg15133266	-2.47439	2.05155	-4.90796	9.75203e-06	7.66136e-05	3.28149	NA	NA	NA	NA	NA	NA	NA	NA	NA	NA	NA	NA	FALSE	FALSE	FALSE	chr11	118075678	-		OpenSea	118075678	118075678	726	JAML
cg26700422	1.96135	-2.31804	4.90499	9.8528e-06	7.72546e-05	3.2717	2.49978	-2.31804	4.99349	7.19694e-06	6.84225e-05	3.6326	NA	NA	NA	NA	NA	NA	TRUE	FALSE	FALSE	chr10	45406601	+		OpenSea	45406601	45406601	162	TMEM72
cg01410045	2.29337	1.80808	4.904	9.88668e-06	7.74637e-05	3.26843	NA	NA	NA	NA	NA	NA	-2.83754	1.80808	-5.47342	1.291e-06	1.40753e-05	5.22545	FALSE	TRUE	FALSE	chr2	219473384	+		OpenSea	219473384	219473384	895	PLCD4
cg06348274	-2.33281	2.43487	-4.90087	9.99433e-06	7.81172e-05	3.25811	-2.51922	2.43487	-4.21709	0.000100379	0.000474843	1.16041	NA	NA	NA	NA	NA	NA	TRUE	FALSE	FALSE	chr5	71401719	+	chr5:71402877-71404868	N_Shore	71401719	71401719	1398	MAP1B
cg15816363	1.96694	0.0687545	4.90011	1.00207e-05	7.82855e-05	3.2556	2.08502	0.0687545	4.14874	0.000125592	0.000560541	0.951363	NA	NA	NA	NA	NA	NA	TRUE	FALSE	FALSE	chr1	94057726	+		OpenSea	94057726	94057726	200	LOC100129046
cg16577593	-2.30914	1.15152	-4.89837	1.00813e-05	7.86446e-05	3.24985	-2.7619	1.15152	-4.66886	2.20595e-05	0.000154992	2.57924	NA	NA	NA	NA	NA	NA	TRUE	FALSE	FALSE	chr5	138210550	+		OpenSea	138210550	138210550	534	CTNNA1
cg15463530	-2.45212	2.24866	-4.89662	1.01424e-05	7.90064e-05	3.2441	NA	NA	NA	NA	NA	NA	NA	NA	NA	NA	NA	NA	FALSE	FALSE	FALSE	chr8	73162532	-	chr8:73163618-73164191	N_Shore	73162532	73162532	1336	LOC392232
cg24802827	3.23591	-1.53052	4.89347	1.02538e-05	7.96619e-05	3.2337	2.89479	-1.53052	3.47828	0.00103598	0.00268781	-1.00254	NA	NA	NA	NA	NA	NA	TRUE	FALSE	FALSE	chr12	109554634	+		OpenSea	109554634	109554634	233	ACACB
cg19138538	-2.36333	-1.47198	-4.88922	1.04056e-05	8.06084e-05	3.21969	NA	NA	NA	NA	NA	NA	NA	NA	NA	NA	NA	NA	FALSE	FALSE	FALSE	chr11	60623415	-	chr11:60619924-60621111	S_Shelf	60623415	60623415	28	PTGDR2
cg25144135	-1.90483	0.0830629	-4.88647	1.05048e-05	8.13184e-05	3.21065	-2.62323	0.0830629	-5.37758	1.86264e-06	2.56861e-05	4.90709	NA	NA	NA	NA	NA	NA	TRUE	FALSE	FALSE	chr1	1144012	-	chr1:1145568-1145878	N_Shore	1144012	1144012	1922	TNFRSF18
cg10045115	2.84194	-1.22286	4.88537	1.05449e-05	8.14528e-05	3.20702	2.79319	-1.22286	3.81853	0.000362646	0.00122687	-0.0342704	NA	NA	NA	NA	NA	NA	TRUE	FALSE	FALSE	chr6	41008483	+		OpenSea	41008483	41008483	1753	TSPO2
cg03440588	-3.28729	-0.188544	-4.884	1.0595e-05	8.17412e-05	3.20252	-2.28912	-0.188544	-2.70202	0.00931343	0.0147273	-2.98985	NA	NA	NA	NA	NA	NA	TRUE	FALSE	FALSE	chr1	47900320	+	chr1:47899661-47900385	Island	47900320	47900320	1368	FOXD2
cg07892374	-1.98687	-0.701416	-4.8792	1.07724e-05	8.27736e-05	3.18669	NA	NA	NA	NA	NA	NA	NA	NA	NA	NA	NA	NA	FALSE	FALSE	FALSE	chr3	130568122	+		OpenSea	130568122	130568122	1246	ATP2C1
cg18901355	1.86907	-1.94449	4.87899	1.07803e-05	8.28142e-05	3.186	2.38239	-1.94449	4.97124	7.77674e-06	7.23418e-05	3.55964	NA	NA	NA	NA	NA	NA	TRUE	FALSE	FALSE	chr8	21910989	+	chr8:21914275-21914525	N_Shelf	21910989	21910989	91	DMTN
cg12150131	-3.49315	1.32399	-4.86914	1.11536e-05	8.50934e-05	3.15358	NA	NA	NA	NA	NA	NA	4.85407	1.32399	6.11307	1.27932e-07	2.48413e-06	7.43289	FALSE	TRUE	FALSE	chr3	25215662	+		OpenSea	25215662	25215662	160	RARB
cg17562972	2.93453	-1.4824	4.86747	1.12183e-05	8.54356e-05	3.14807	NA	NA	NA	NA	NA	NA	-2.05803	-1.4824	-3.08266	0.00328026	0.00546196	-2.14321	FALSE	TRUE	FALSE	chr16	48269763	-		OpenSea	48269763	48269763	674	ABCC11
cg11479568	-2.27576	0.839793	-4.86232	1.14193e-05	8.65676e-05	3.13115	-3.56599	0.839793	-6.0721	1.53703e-07	4.29065e-06	7.26469	NA	NA	NA	NA	NA	NA	TRUE	FALSE	FALSE	chr8	41522951	-		OpenSea	41522951	41522951	146	ANK1
cg13207180	-2.81674	-0.355619	-4.86127	1.1461e-05	8.68185e-05	3.12768	-2.72284	-0.355619	-3.73725	0.000467968	0.0014846	-0.270238	NA	NA	NA	NA	NA	NA	TRUE	FALSE	FALSE	chr17	6558064	-	chr17:6558221-6558441	N_Shore	6558064	6558064	763	MIR4520-1
cg21364719	1.78913	1.03368	4.86068	1.14843e-05	8.69378e-05	3.12574	NA	NA	NA	NA	NA	NA	-2.50552	1.03368	-6.13018	1.202e-07	2.37292e-06	7.49248	FALSE	TRUE	FALSE	chr18	72919061	-	chr18:72919914-72921785	N_Shore	72919061	72919061	1592	ZADH2
cg12581832	2.25258	1.21249	4.8539	1.17566e-05	8.85411e-05	3.10343	1.7976	1.21249	3.08738	0.00325071	0.0064199	-2.04557	NA	NA	NA	NA	NA	NA	TRUE	FALSE	FALSE	chr10	102745402	+	chr10:102746533-102747501	N_Shore	102745402	102745402	1890	TWNK
cg04436755	-2.55611	-0.656671	-4.85372	1.17635e-05	8.85728e-05	3.10287	NA	NA	NA	NA	NA	NA	3.09017	-0.656671	5.29623	2.42782e-06	2.2557e-05	4.62349	FALSE	TRUE	FALSE	chr15	74218767	+	chr15:74218696-74220373	Island	74218767	74218767	21	LOXL1
cg01859616	-1.80373	1.69847	-4.84713	1.20343e-05	9.02114e-05	3.0812	-1.73103	1.69847	-3.7205	0.000493057	0.00154355	-0.318514	NA	NA	NA	NA	NA	NA	TRUE	FALSE	FALSE	chr11	44970771	-	chr11:44971048-44972685	N_Shore	44970771	44970771	987	TP53I11
cg09554928	-2.5172	-0.0321583	-4.84231	1.22359e-05	9.13612e-05	3.06538	-2.91907	-0.0321583	-4.47015	4.32553e-05	0.000255251	1.94767	NA	NA	NA	NA	NA	NA	TRUE	FALSE	FALSE	chr2	11682820	+		OpenSea	11682820	11682820	3	GREB1
cg13235059	2.53405	-1.21692	4.83938	1.23603e-05	9.20341e-05	3.05575	1.97649	-1.21692	3.00457	0.00410278	0.00771294	-2.25593	NA	NA	NA	NA	NA	NA	TRUE	FALSE	FALSE	chr3	149192304	+		OpenSea	149192304	149192304	63	TM4SF4
cg08960917	-2.26755	0.84675	-4.83382	1.25998e-05	9.33958e-05	3.03748	-3.10036	0.84675	-5.26714	2.7543e-06	3.42766e-05	4.53796	NA	NA	NA	NA	NA	NA	TRUE	FALSE	FALSE	chr9	127114588	+		OpenSea	127114588	127114588	1163	LOC100129034
cg17997138	-2.27872	-1.38939	-4.83199	1.26795e-05	9.37703e-05	3.03148	-3.84888	-1.38939	-6.50387	3.19632e-08	1.42179e-06	8.74996	-1.57016	-1.38939	-3.00359	0.00409762	0.00653782	-2.34569	TRUE	TRUE	TRUE	chr16	746098	-	chr16:743924-745943	S_Shore	746098	746098	72	FBXL16
cg20351160	-2.98537	-0.572529	-4.83196	1.26808e-05	9.37703e-05	3.03138	NA	NA	NA	NA	NA	NA	NA	NA	NA	NA	NA	NA	FALSE	FALSE	FALSE	chr4	95505247	+		OpenSea	95505247	95505247	304	PDLIM5
cg08404354	-1.89192	1.27039	-4.82907	1.28078e-05	9.45144e-05	3.02189	-2.48415	1.27039	-5.06654	5.57667e-06	5.68887e-05	3.87286	NA	NA	NA	NA	NA	NA	TRUE	FALSE	FALSE	chr10	115311837	+		OpenSea	115311837	115311837	940	HABP2
cg01548188	-2.16137	0.249223	-4.82691	1.29035e-05	9.50682e-05	3.0148	-2.79697	0.249223	-4.98096	7.51802e-06	7.06097e-05	3.5915	NA	NA	NA	NA	NA	NA	TRUE	FALSE	FALSE	chr16	2038931	+	chr16:2040034-2040628	N_Shore	2038931	2038931	1014	SYNGR3
cg09092525	-2.26205	-0.777403	-4.82641	1.29255e-05	9.51647e-05	3.01319	NA	NA	NA	NA	NA	NA	1.70901	-0.777403	3.28937	0.00180678	0.00339632	-1.59716	FALSE	TRUE	FALSE	chr20	58570133	+		OpenSea	58570133	58570133	1283	CDH26
cg19584660	-2.05191	1.85816	-4.82607	1.2941e-05	9.52571e-05	3.01204	-1.91984	1.85816	-3.6033	0.000708312	0.00202344	-0.652816	NA	NA	NA	NA	NA	NA	TRUE	FALSE	FALSE	chr16	2141815	-	chr16:2139803-2142170	Island	2141815	2141815	1529	MIR1225
cg01969586	2.04884	-1.09356	4.81646	1.33762e-05	9.8102e-05	2.98056	2.09535	-1.09356	3.93074	0.000254018	0.000944723	0.295929	NA	NA	NA	NA	NA	NA	TRUE	FALSE	FALSE	chr19	45663415	-		OpenSea	45663415	45663415	6	NKPD1
cg05028773	1.9516	-1.78471	4.81529	1.34305e-05	9.83887e-05	2.9767	NA	NA	NA	NA	NA	NA	NA	NA	NA	NA	NA	NA	FALSE	FALSE	FALSE	chr19	13947162	-	chr19:13944139-13944695	S_Shelf	13947162	13947162	310	LOC284454
cg06301193	1.76452	-0.179563	4.81355	1.35113e-05	9.89128e-05	2.97099	NA	NA	NA	NA	NA	NA	-2.69838	-0.179563	-6.62899	1.93886e-08	6.0313e-07	9.23715	FALSE	TRUE	FALSE	chr11	68352804	+		OpenSea	68352804	68352804	939	PPP6R3
cg03146865	-1.65774	1.24059	-4.81214	1.35766e-05	9.93463e-05	2.9664	-2.0305	1.24059	-4.72183	1.84045e-05	0.00013563	2.74938	NA	NA	NA	NA	NA	NA	TRUE	FALSE	FALSE	chr11	67776499	+		OpenSea	67776499	67776499	450	ALDH3B1
cg02402368	-2.94314	-0.0841763	-4.8114	1.36114e-05	9.94965e-05	2.96397	-3.95776	-0.0841763	-5.1435	4.25793e-06	4.69339e-05	4.12714	NA	NA	NA	NA	NA	NA	TRUE	FALSE	FALSE	chr8	6420726	-	chr8:6424215-6424888	N_Shelf	6420726	6420726	57	ANGPT2
cg08201986	-1.72836	0.730847	-4.80932	1.37092e-05	0.000100041	2.95715	-1.78133	0.730847	-3.96717	0.000226069	0.00086698	0.404209	NA	NA	NA	NA	NA	NA	TRUE	FALSE	FALSE	chr7	158324288	-		OpenSea	158324288	158324288	1216	MIR595
cg20266498	-2.94689	0.797763	-4.80747	1.37968e-05	0.000100387	2.95109	-2.58573	0.797763	-3.35334	0.0015046	0.00356308	-1.34449	NA	NA	NA	NA	NA	NA	TRUE	FALSE	FALSE	chr15	51631495	-	chr15:51633724-51634318	N_Shelf	51631495	51631495	699	CYP19A1
cg06160397	-2.52059	0.938221	-4.80694	1.38221e-05	0.000100458	2.94934	-2.55511	0.938221	-3.87865	0.00029984	0.00106865	0.142016	NA	NA	NA	NA	NA	NA	TRUE	FALSE	FALSE	chr7	2565944	+	chr7:2565872-2566114	Island	2565944	2565944	763	MIR4648
cg01415327	2.08294	1.47783	4.80672	1.38323e-05	0.00010051	2.94864	NA	NA	NA	NA	NA	NA	-2.60875	1.47783	-5.42815	1.51777e-06	1.58625e-05	5.07116	FALSE	TRUE	FALSE	chr3	85774739	+		OpenSea	85774739	85774739	892	CADM2
cg24633253	-2.50327	-0.319082	-4.80602	1.38658e-05	0.000100721	2.94634	-5.11667	-0.319082	-7.81988	2.63472e-10	5.27915e-08	13.2808	-2.61341	-0.319082	-4.52851	3.50153e-05	0.000167717	2.08945	TRUE	TRUE	TRUE	chr11	20048700	+		OpenSea	20048700	20048700	436	NAV2
cg19189151	-2.1282	0.968295	-4.80438	1.39446e-05	0.00010112	2.94095	-3.07605	0.968295	-5.53817	1.05131e-06	1.6947e-05	5.44717	NA	NA	NA	NA	NA	NA	TRUE	FALSE	FALSE	chr18	45663766	-	chr18:45662314-45663520	S_Shore	45663766	45663766	85	ZBTB7C
cg25630220	2.61388	-0.226633	4.80338	1.39924e-05	0.000101346	2.93769	6.75079	-0.226633	9.87125	1.82884e-13	3.79342e-10	20.088	4.13692	-0.226633	6.86259	8.22805e-09	3.17683e-07	10.057	TRUE	TRUE	TRUE	chr7	31568216	+		OpenSea	31568216	31568216	1072	CCDC129
cg00595472	2.40455	0.770014	4.80281	1.40199e-05	0.000101507	2.93582	1.3502	0.770014	2.14768	0.0364733	0.0453943	-4.17822	NA	NA	NA	NA	NA	NA	TRUE	FALSE	FALSE	chr11	61525251	-		OpenSea	61525251	61525251	114	DKFZP434K028
cg04628438	2.64369	-0.197598	4.80079	1.41175e-05	0.000102053	2.92922	NA	NA	NA	NA	NA	NA	-3.20536	-0.197598	-5.25471	2.81309e-06	2.53636e-05	4.48321	FALSE	TRUE	FALSE	chr6	10585889	+		OpenSea	10585889	10585889	103	GCNT2
cg04782521	2.38793	0.0569888	4.79804	1.42517e-05	0.000102792	2.92021	NA	NA	NA	NA	NA	NA	-1.68949	0.0569888	-3.06322	0.00346573	0.00570545	-2.19333	FALSE	TRUE	FALSE	chr14	28080978	+		OpenSea	28080978	28080978	815	LINC00645
cg16316679	2.33889	0.290531	4.79774	1.42667e-05	0.000102878	2.91921	NA	NA	NA	NA	NA	NA	NA	NA	NA	NA	NA	NA	FALSE	FALSE	FALSE	chr18	32335631	+		OpenSea	32335631	32335631	308	DTNA
cg04064050	2.51473	-1.86054	4.79668	1.43189e-05	0.000103138	2.91574	2.98704	-1.86054	4.53519	3.47389e-05	0.000217008	2.15316	NA	NA	NA	NA	NA	NA	TRUE	FALSE	FALSE	chr6	127663586	-	chr6:127664192-127664755	N_Shore	127663586	127663586	33	ECHDC1
cg23682609	-2.24747	0.417907	-4.79428	1.44374e-05	0.000103645	2.90789	NA	NA	NA	NA	NA	NA	NA	NA	NA	NA	NA	NA	FALSE	FALSE	FALSE	chr20	52687365	-		OpenSea	52687365	52687365	60	BCAS1
cg16118530	2.52525	1.40849	4.79417	1.44427e-05	0.00010366	2.90754	2.01708	1.40849	3.04803	0.00363251	0.0070122	-2.14602	NA	NA	NA	NA	NA	NA	TRUE	FALSE	FALSE	chr15	85145643	+	chr15:85144078-85144611	S_Shore	85145643	85145643	1393	ZSCAN2
cg07408456	-1.82535	-0.823669	-4.78998	1.46527e-05	0.000104816	2.89381	-2.35137	-0.823669	-4.93283	8.88776e-06	7.96987e-05	3.43392	NA	NA	NA	NA	NA	NA	TRUE	FALSE	FALSE	chr19	15590532	-		OpenSea	15590532	15590532	216	PGLYRP2
cg10653060	-2.24985	0.429001	-4.78865	1.47198e-05	0.000105169	2.88946	-2.20747	0.429001	-3.74433	0.000457726	0.00146011	-0.249776	NA	NA	NA	NA	NA	NA	TRUE	FALSE	FALSE	chr17	40937253	+	chr17:40936445-40936668	S_Shore	40937253	40937253	30	WNK4
cg26955383	-2.22755	-0.408959	-4.78518	1.48963e-05	0.000106135	2.87812	-2.02419	-0.408959	-3.46571	0.00107595	0.00276467	-1.03729	NA	NA	NA	NA	NA	NA	TRUE	FALSE	FALSE	chr10	105218660	-	chr10:105217966-105218287	S_Shore	105218660	105218660	11	CALHM1
cg08445138	2.47172	1.28823	4.78379	1.49674e-05	0.000106485	2.87358	NA	NA	NA	NA	NA	NA	-2.97943	1.28823	-5.20428	3.36296e-06	2.90369e-05	4.31321	FALSE	TRUE	FALSE	chr17	4674843	+		OpenSea	4674843	4674843	343	TM4SF5
cg01643090	2.69914	0.923718	4.78366	1.49741e-05	0.000106485	2.87316	2.99524	0.923718	4.22267	9.85552e-05	0.000468538	1.17753	NA	NA	NA	NA	NA	NA	TRUE	FALSE	FALSE	chr1	7739043	+	chr1:7740143-7741117	N_Shore	7739043	7739043	1104	CAMTA1
cg23060256	-1.9117	2.5305	-4.78192	1.50642e-05	0.000107	2.86745	-2.05048	2.5305	-4.09696	0.00014868	0.000635324	0.794092	NA	NA	NA	NA	NA	NA	TRUE	FALSE	FALSE	chr14	56264651	-		OpenSea	56264651	56264651	1258	LINC00520
cg09664216	2.98796	-1.42199	4.78164	1.50788e-05	0.000107056	2.86653	2.36458	-1.42199	3.00775	0.00406653	0.00765929	-2.24793	NA	NA	NA	NA	NA	NA	TRUE	FALSE	FALSE	chr2	240218482	-		OpenSea	240218482	240218482	1851	HDAC4
cg21081369	2.23535	-0.930319	4.77516	1.54181e-05	0.000108723	2.84536	2.00556	-0.930319	3.41444	0.00125469	0.00310416	-1.17822	NA	NA	NA	NA	NA	NA	TRUE	FALSE	FALSE	chr20	42984579	+		OpenSea	42984579	42984579	137	HNF4A
cg02942688	1.95442	2.32851	4.77001	1.56929e-05	0.000110101	2.82855	NA	NA	NA	NA	NA	NA	-3.1688	2.32851	-6.97078	5.53108e-09	2.36976e-07	10.4368	FALSE	TRUE	FALSE	chr12	120738669	+		OpenSea	120738669	120738669	1454	SIRT4
cg19235180	3.05446	-1.30141	4.76683	1.58653e-05	0.000110978	2.81815	3.47813	-1.30141	4.31375	7.29392e-05	0.000375313	1.4587	NA	NA	NA	NA	NA	NA	TRUE	FALSE	FALSE	chr3	155945853	-		OpenSea	155945853	155945853	180	KCNAB1-AS2
cg11625877	-2.16851	1.65362	-4.76613	1.59037e-05	0.000111174	2.81585	-2.11565	1.65362	-3.70718	0.000513922	0.00159164	-0.356812	NA	NA	NA	NA	NA	NA	TRUE	FALSE	FALSE	chr19	50391885	+	chr19:50391456-50391961	Island	50391885	50391885	452	MIR4750
cg27391744	2.02868	0.231101	4.76515	1.59572e-05	0.000111475	2.81266	NA	NA	NA	NA	NA	NA	-2.63915	0.231101	-5.58889	8.53408e-07	1.0354e-05	5.6203	FALSE	TRUE	FALSE	chr12	50357142	+	chr12:50354839-50356163	S_Shore	50357142	50357142	1862	AQP5
cg14426373	-2.44288	2.94748	-4.76496	1.59676e-05	0.0001115	2.81204	-2.48286	2.94748	-3.85577	0.000322401	0.00112667	0.0747396	NA	NA	NA	NA	NA	NA	TRUE	FALSE	FALSE	chr19	51220781	-	chr19:51220054-51220298	S_Shore	51220781	51220781	585	SHANK1
cg17349632	2.17817	0.749496	4.76404	1.60183e-05	0.000111781	2.80903	NA	NA	NA	NA	NA	NA	-3.75768	0.749496	-7.41294	1.09236e-09	7.00506e-08	11.9876	FALSE	TRUE	FALSE	chr7	131830544	-		OpenSea	131830544	131830544	446	PLXNA4
cg23307680	3.8823	-2.20338	4.76262	1.60961e-05	0.000112227	2.80441	NA	NA	NA	NA	NA	NA	NA	NA	NA	NA	NA	NA	FALSE	FALSE	FALSE	chr13	38443104	-	chr13:38443682-38444228	N_Shore	38443104	38443104	834	TRPC4
cg14435807	-2.26153	-1.19658	-4.76149	1.61587e-05	0.000112541	2.80072	NA	NA	NA	NA	NA	NA	2.59903	-1.19658	4.93662	8.60674e-06	5.87839e-05	3.41955	FALSE	TRUE	FALSE	chr15	74218780	+	chr15:74218696-74220373	Island	74218780	74218780	8	LOXL1
cg13360325	-2.40931	1.49859	-4.76067	1.62045e-05	0.000112788	2.79803	NA	NA	NA	NA	NA	NA	NA	NA	NA	NA	NA	NA	FALSE	FALSE	FALSE	chr1	158054982	+		OpenSea	158054982	158054982	1403	KIRREL1
cg12808359	-2.06153	-0.312765	-4.75809	1.63484e-05	0.000113495	2.78962	-2.10864	-0.312765	-3.88266	0.00029605	0.0010591	0.153816	NA	NA	NA	NA	NA	NA	TRUE	FALSE	FALSE	chr17	40937270	+	chr17:40937258-40937480	Island	40937270	40937270	13	WNK4
cg14542374	2.52488	0.329479	4.75583	1.64756e-05	0.000114083	2.78225	NA	NA	NA	NA	NA	NA	NA	NA	NA	NA	NA	NA	FALSE	FALSE	FALSE	chr11	118782395	+	chr11:118781060-118781732	S_Shore	118782395	118782395	977	MIR4492
cg00880562	2.43658	-0.829801	4.75495	1.65256e-05	0.000114405	2.77936	1.93334	-0.829801	3.00385	0.00411104	0.00772528	-2.25775	NA	NA	NA	NA	NA	NA	TRUE	FALSE	FALSE	chr3	153838126	-	chr3:153838787-153840380	N_Shore	153838126	153838126	872	ARHGEF26-AS1
cg20446334	4.13783	-0.907251	4.75213	1.66863e-05	0.00011522	2.77016	NA	NA	NA	NA	NA	NA	-3.43603	-0.907251	-3.56658	0.000787079	0.00177396	-0.829689	FALSE	TRUE	FALSE	chr17	79010458	-	chr17:79008929-79009762	S_Shore	79010458	79010458	1938	BAIAP2-AS1
cg23295826	-2.47727	1.93646	-4.75171	1.67101e-05	0.000115276	2.7688	-3.54396	1.93646	-5.41122	1.65283e-06	2.36473e-05	5.0199	NA	NA	NA	NA	NA	NA	TRUE	FALSE	FALSE	chr17	79099942	-	chr17:79102748-79102970	N_Shelf	79099942	79099942	192	MIR338
cg09100593	2.08314	-0.410841	4.74915	1.68575e-05	0.000115856	2.76045	NA	NA	NA	NA	NA	NA	-2.71336	-0.410841	-5.5781	8.87126e-07	1.06668e-05	5.58333	FALSE	TRUE	FALSE	chr3	160122503	+	chr3:160117012-160118878	S_Shelf	160122503	160122503	29	MIR16-2
cg18439842	2.35065	0.521785	4.74615	1.70317e-05	0.00011673	2.75067	3.96899	0.521785	6.38254	4.97377e-08	1.94974e-06	8.33177	NA	NA	NA	NA	NA	NA	TRUE	FALSE	FALSE	chr7	31724907	+		OpenSea	31724907	31724907	1723	PPP1R17
cg27138494	-2.46918	1.81849	-4.74547	1.70714e-05	0.000116902	2.74846	-1.68848	1.81849	-2.58321	0.0126733	0.0188657	-3.26231	NA	NA	NA	NA	NA	NA	TRUE	FALSE	FALSE	chr17	38658488	-		OpenSea	38658488	38658488	633	TNS4
cg21608489	-2.44816	-0.426746	-4.74514	1.70908e-05	0.00011701	2.74738	-2.59096	-0.426746	-3.99801	0.00020475	0.000804987	0.496279	NA	NA	NA	NA	NA	NA	TRUE	FALSE	FALSE	chr19	42637137	-	chr19:42637277-42637684	N_Shore	42637137	42637137	511	POU2F2
cg20856761	-2.25792	1.24531	-4.74493	1.71033e-05	0.000117071	2.74668	-2.75144	1.24531	-4.60719	2.72159e-05	0.000181326	2.38207	NA	NA	NA	NA	NA	NA	TRUE	FALSE	FALSE	chr7	76911208	+		OpenSea	76911208	76911208	407	CCDC146
cg17976205	-2.73971	1.07847	-4.74125	1.73202e-05	0.000118179	2.73469	-2.22079	1.07847	-3.05656	0.00354636	0.00688211	-2.12432	NA	NA	NA	NA	NA	NA	TRUE	FALSE	FALSE	chr20	61002857	-		OpenSea	61002857	61002857	227	RBBP8NL
cg15914706	-2.52736	2.93103	-4.73802	1.75132e-05	0.000119093	2.72416	NA	NA	NA	NA	NA	NA	NA	NA	NA	NA	NA	NA	FALSE	FALSE	FALSE	chr3	186574835	-		OpenSea	186574835	186574835	922	ADIPOQ-AS1
cg12119532	2.00682	1.57914	4.73599	1.76353e-05	0.000119645	2.71755	NA	NA	NA	NA	NA	NA	-3.02508	1.57914	-6.43613	3.93074e-08	1.02723e-06	8.56122	FALSE	TRUE	FALSE	chr17	61906186	+	chr17:61904726-61905184	S_Shore	61906186	61906186	1141	PSMC5
cg07866867	-2.80925	-0.534672	-4.73566	1.76551e-05	0.000119732	2.71648	-3.79712	-0.534672	-5.0897	5.14241e-06	5.36883e-05	3.94925	NA	NA	NA	NA	NA	NA	TRUE	FALSE	FALSE	chr3	121311939	+		OpenSea	121311939	121311939	230	FBXO40
cg05819240	-2.20543	2.96631	-4.73015	1.79919e-05	0.000121588	2.69851	-3.14169	2.96631	-5.3704	1.91074e-06	2.61716e-05	4.88303	NA	NA	NA	NA	NA	NA	TRUE	FALSE	FALSE	chr2	29337599	+	chr2:29337983-29338909	N_Shore	29337599	29337599	708	CLIP4
cg04539834	-2.93938	1.39832	-4.72427	1.83573e-05	0.000123581	2.67939	NA	NA	NA	NA	NA	NA	2.93138	1.39832	4.25505	8.75142e-05	0.000332784	1.22495	FALSE	TRUE	FALSE	chr4	100213645	-		OpenSea	100213645	100213645	1459	ADH1A
cg07774915	2.10872	-0.450018	4.72287	1.84457e-05	0.000124047	2.67482	3.23	-0.450018	5.76888	4.59642e-07	9.44514e-06	6.22895	NA	NA	NA	NA	NA	NA	TRUE	FALSE	FALSE	chr3	53163012	-	chr3:53164206-53164698	N_Shore	53163012	53163012	1457	RFT1
cg04843046	-2.52333	1.11054	-4.71636	1.8861e-05	0.000126391	2.65365	-2.69095	1.11054	-4.00278	0.000201632	0.000795922	0.510549	NA	NA	NA	NA	NA	NA	TRUE	FALSE	FALSE	chr9	111930197	-	chr9:111929197-111929587	S_Shore	111930197	111930197	625	FRRS1L
cg18111733	2.67988	1.09894	4.71167	1.91663e-05	0.000128064	2.63839	NA	NA	NA	NA	NA	NA	-2.17839	1.09894	-3.45794	0.00109449	0.0022909	-1.13503	FALSE	TRUE	FALSE	chr1	110306809	-		OpenSea	110306809	110306809	164	EPS8L3
cg23694492	-2.61377	-2.06076	-4.71147	1.91797e-05	0.000128116	2.63772	NA	NA	NA	NA	NA	NA	NA	NA	NA	NA	NA	NA	FALSE	FALSE	FALSE	chr7	2672929	+	chr7:2671156-2671937	S_Shore	2672929	2672929	1325	TTYH3
cg06285727	-2.17805	1.26868	-4.71089	1.92177e-05	0.000128274	2.63584	-2.23533	1.26868	-3.85375	0.000324465	0.00113194	0.0688228	NA	NA	NA	NA	NA	NA	TRUE	FALSE	FALSE	chr11	72524028	+	chr11:72525005-72526098	N_Shore	72524028	72524028	1422	ATG16L2
cg21553700	-3.56757	2.80792	-4.70747	1.94433e-05	0.000129261	2.62474	-4.84138	2.80792	-5.07223	5.46673e-06	5.60783e-05	3.89162	NA	NA	NA	NA	NA	NA	TRUE	FALSE	FALSE	chr3	195600410	-	chr3:195600845-195602361	N_Shore	195600410	195600410	1068	TNK2
cg16048383	-2.35353	1.01493	-4.70747	1.94437e-05	0.000129261	2.62472	-3.00272	1.01493	-4.78298	1.49194e-05	0.000116217	2.94667	NA	NA	NA	NA	NA	NA	TRUE	FALSE	FALSE	chr12	6483708	-		OpenSea	6483708	6483708	681	SCNN1A
cg20405620	-3.07157	-1.29557	-4.70736	1.94509e-05	0.000129269	2.62437	-3.51443	-1.29557	-4.27992	8.15907e-05	0.000408377	1.35395	NA	NA	NA	NA	NA	NA	TRUE	FALSE	FALSE	chr13	99960198	+		OpenSea	99960198	99960198	11	UBAC2
cg12007466	2.75602	0.629687	4.70379	1.96897e-05	0.000130399	2.61277	NA	NA	NA	NA	NA	NA	-2.41341	0.629687	-3.71934	0.000490936	0.00123254	-0.390938	FALSE	TRUE	FALSE	chr4	96025493	+		OpenSea	96025493	96025493	12	BMPR1B
cg05012017	-3.00242	1.98276	-4.70296	1.97455e-05	0.000130661	2.61008	-4.66364	1.98276	-5.80562	4.02675e-07	8.52857e-06	6.35403	NA	NA	NA	NA	NA	NA	TRUE	FALSE	FALSE	chr17	47893145	+		OpenSea	47893145	47893145	450	KAT7
cg13243685	2.5186	1.18684	4.70236	1.97863e-05	0.000130877	2.60812	NA	NA	NA	NA	NA	NA	-3.10561	1.18684	-5.23388	3.0285e-06	2.68147e-05	4.41294	FALSE	TRUE	FALSE	chr9	4145286	-		OpenSea	4145286	4145286	92	GLIS3
cg10926554	-2.13302	-0.626431	-4.70101	1.98777e-05	0.000131245	2.60374	NA	NA	NA	NA	NA	NA	2.65392	-0.626431	5.27536	2.61453e-06	2.3941e-05	4.55292	FALSE	TRUE	FALSE	chr6	111888540	-		OpenSea	111888540	111888540	22	TRAF3IP2
cg17084663	-2.87598	-1.83868	-4.69626	2.02033e-05	0.000132984	2.58829	-3.48449	-1.83868	-4.52325	3.61677e-05	0.000223794	2.11537	NA	NA	NA	NA	NA	NA	TRUE	FALSE	FALSE	chr11	746771	+	chr11:746877-748032	N_Shore	746771	746771	660	TALDO1
cg09478705	-2.07656	2.46973	-4.69521	2.02758e-05	0.000133321	2.58489	-2.40767	2.46973	-4.34175	6.64589e-05	0.000350667	1.54569	NA	NA	NA	NA	NA	NA	TRUE	FALSE	FALSE	chr12	117747666	-		OpenSea	117747666	117747666	450	NOS1
cg20432475	-2.29416	2.77894	-4.69489	2.0298e-05	0.00013344	2.58385	-3.48334	2.77894	-5.67833	6.36442e-07	1.18674e-05	5.92136	NA	NA	NA	NA	NA	NA	TRUE	FALSE	FALSE	chr1	15763737	+		OpenSea	15763737	15763737	1200	CTRC
cg07525299	-2.62522	1.86378	-4.69387	2.03683e-05	0.000133848	2.58056	-2.66119	1.86378	-3.78524	0.000402689	0.00132589	-0.131255	NA	NA	NA	NA	NA	NA	TRUE	FALSE	FALSE	chr11	2293171	-	chr11:2290104-2292932	S_Shore	2293171	2293171	988	ASCL2
cg05373256	2.04451	1.59387	4.69171	2.05195e-05	0.00013471	2.57353	1.54121	1.59387	2.82132	0.00678089	0.0114564	-2.70715	NA	NA	NA	NA	NA	NA	TRUE	FALSE	FALSE	chr11	61522178	+	chr11:61519741-61519972	S_Shelf	61522178	61522178	682	MYRF
cg26631397	-2.12775	2.46122	-4.68573	2.09425e-05	0.000136729	2.55413	-2.29996	2.46122	-4.03816	0.000179888	0.000730935	0.616696	NA	NA	NA	NA	NA	NA	TRUE	FALSE	FALSE	chr2	11682864	+		OpenSea	11682864	11682864	12	GREB1
cg10713515	-2.62489	1.1317	-4.68263	2.11656e-05	0.000137962	2.54406	-3.46118	1.1317	-4.91186	9.55858e-06	8.39567e-05	3.36544	NA	NA	NA	NA	NA	NA	TRUE	FALSE	FALSE	chr10	22603999	+	chr10:22604907-22605632	N_Shore	22603999	22603999	1312	COMMD3-BMI1
cg06196379	-2.31324	1.36832	-4.68129	2.12623e-05	0.00013848	2.53973	-2.19746	1.36832	-3.5419	0.000854432	0.00232722	-0.825482	NA	NA	NA	NA	NA	NA	TRUE	FALSE	FALSE	chr6	41254885	-		OpenSea	41254885	41254885	427	TREM1
cg19914513	-2.2729	2.11695	-4.67983	2.13691e-05	0.000139091	2.53496	-3.0798	2.11695	-5.05155	5.87684e-06	5.90717e-05	3.82346	NA	NA	NA	NA	NA	NA	TRUE	FALSE	FALSE	chr11	113186771	+	chr11:113185332-113185663	S_Shore	113186771	113186771	1446	TTC12
cg08030625	3.30199	-0.211388	4.67824	2.1485e-05	0.000139648	2.52982	4.94876	-0.211388	5.56892	9.41876e-07	1.56756e-05	5.551	1.64678	-0.211388	2.10787	0.039885	0.0456897	-4.35864	TRUE	TRUE	TRUE	chr16	21244898	+		OpenSea	21244898	21244898	117	ANKS4B
cg04899093	2.13657	0.18442	4.67756	2.1535e-05	0.000139832	2.52762	NA	NA	NA	NA	NA	NA	NA	NA	NA	NA	NA	NA	FALSE	FALSE	FALSE	chr11	11971484	+		OpenSea	11971484	11971484	426	USP47
cg11823443	2.59658	-0.784388	4.67425	2.17795e-05	0.000141138	2.51689	3.50026	-0.784388	5.01289	6.72627e-06	6.5215e-05	3.69629	NA	NA	NA	NA	NA	NA	TRUE	FALSE	FALSE	chr16	57406340	+		OpenSea	57406340	57406340	73	CX3CL1
cg01919204	1.86236	1.21321	4.66357	2.25873e-05	0.000144942	2.48228	NA	NA	NA	NA	NA	NA	-2.11059	1.21321	-4.7628	1.57208e-05	9.16899e-05	2.84778	FALSE	TRUE	FALSE	chr8	145729149	+	chr8:145730390-145732205	N_Shore	145729149	145729149	315	GPT
cg25597307	-2.15314	2.963	-4.65925	2.29221e-05	0.000146449	2.4683	NA	NA	NA	NA	NA	NA	NA	NA	NA	NA	NA	NA	FALSE	FALSE	FALSE	chr3	15537318	-		OpenSea	15537318	15537318	496	MIR4270
cg06306260	2.30776	0.63236	4.65788	2.30294e-05	0.00014696	2.46386	NA	NA	NA	NA	NA	NA	-3.26232	0.63236	-5.94149	2.38774e-07	3.95935e-06	6.83653	FALSE	TRUE	FALSE	chr7	99330962	-		OpenSea	99330962	99330962	1856	CYP3A7-CYP3A51P
cg02046552	3.0016	-1.72062	4.65406	2.33317e-05	0.000148421	2.45147	3.37268	-1.72062	4.15574	0.000122749	0.000551412	0.972712	NA	NA	NA	NA	NA	NA	TRUE	FALSE	FALSE	chr8	21914287	+	chr8:21914275-21914525	Island	21914287	21914287	1088	DMTN
cg22693837	-2.29685	1.5238	-4.64486	2.40738e-05	0.000151807	2.42172	-2.25512	1.5238	-3.63226	0.000648001	0.00189071	-0.570787	NA	NA	NA	NA	NA	NA	TRUE	FALSE	FALSE	chr15	81591058	+		OpenSea	81591058	81591058	662	IL16
cg10360420	-2.50663	0.915193	-4.64372	2.41673e-05	0.000152291	2.41804	NA	NA	NA	NA	NA	NA	2.00876	0.915193	3.35923	0.0014702	0.00288614	-1.40742	FALSE	TRUE	FALSE	chr19	54168850	+		OpenSea	54168850	54168850	1076	MIR512-2
cg05094315	2.63493	1.43989	4.64319	2.42109e-05	0.000152476	2.41633	NA	NA	NA	NA	NA	NA	NA	NA	NA	NA	NA	NA	FALSE	FALSE	FALSE	chr12	16505825	+		OpenSea	16505825	16505825	525	MGST1
cg17709804	3.00672	-1.14966	4.63936	2.4529e-05	0.000153878	2.40392	3.57399	-1.14966	4.38228	5.80638e-05	0.000316939	1.67202	NA	NA	NA	NA	NA	NA	TRUE	FALSE	FALSE	chr11	128555749	+		OpenSea	128555749	128555749	680	FLI1
cg08490155	2.90158	-2.38751	4.63555	2.48488e-05	0.000155172	2.39162	2.56843	-2.38751	3.26148	0.00197071	0.00437023	-1.59088	NA	NA	NA	NA	NA	NA	TRUE	FALSE	FALSE	chr14	38676796	+	chr14:38678245-38680937	N_Shore	38676796	38676796	407	SSTR1
cg02713960	-2.83258	-0.553784	-4.63553	2.48507e-05	0.000155172	2.39155	-4.67958	-0.553784	-6.08802	1.4508e-07	4.14143e-06	7.31929	-1.847	-0.553784	-2.72968	0.00863362	0.012091	-3.01813	TRUE	TRUE	TRUE	chr16	746048	-	chr16:743924-745943	S_Shore	746048	746048	22	FBXL16
cg05616413	-2.41549	0.612895	-4.63409	2.49728e-05	0.000155692	2.38689	-2.72228	0.612895	-4.15741	0.000122083	0.00054899	0.977785	NA	NA	NA	NA	NA	NA	TRUE	FALSE	FALSE	chr1	206679580	+	chr1:206680236-206681444	N_Shore	206679580	206679580	1298	RASSF5
cg14114267	2.08699	-1.22226	4.63329	2.50406e-05	0.000155994	2.38432	2.6414	-1.22226	4.6758	2.15434e-05	0.000152387	2.60147	NA	NA	NA	NA	NA	NA	TRUE	FALSE	FALSE	chr2	174831503	-	chr2:174828330-174830617	S_Shore	174831503	174831503	1072	SP3
cg17018517	1.92603	-2.21348	4.63191	2.51585e-05	0.000156608	2.37986	NA	NA	NA	NA	NA	NA	NA	NA	NA	NA	NA	NA	FALSE	FALSE	FALSE	chr9	139947922	-	chr9:139947906-139948937	Island	139947922	139947922	580	ENTPD2
cg23713520	-2.65719	-0.631296	-4.62921	2.53901e-05	0.000157775	2.37115	-3.13086	-0.631296	-4.33818	6.7254e-05	0.000353864	1.53457	NA	NA	NA	NA	NA	NA	TRUE	FALSE	FALSE	chr16	57318087	-	chr16:57317967-57318964	Island	57318087	57318087	496	PLLP
cg04687277	2.38656	-0.51186	4.6272	2.5565e-05	0.000158556	2.36463	3.87167	-0.51186	5.97611	2.17595e-07	5.50122e-06	6.93596	1.4851	-0.51186	2.59867	0.0121509	0.0161546	-3.32291	TRUE	TRUE	TRUE	chr21	31656110	-		OpenSea	31656110	31656110	833	KRTAP24-1
cg19468528	2.65665	-1.54913	4.62607	2.56626e-05	0.000158947	2.36101	1.87989	-1.54913	2.60356	0.0120289	0.0180863	-3.2163	NA	NA	NA	NA	NA	NA	TRUE	FALSE	FALSE	chr17	73642404	+		OpenSea	73642404	73642404	241	SMIM6
cg22899561	1.71054	-1.41522	4.62564	2.57009e-05	0.000159064	2.3596	2.05064	-1.41522	4.4357	4.85594e-05	0.000278234	1.83934	NA	NA	NA	NA	NA	NA	TRUE	FALSE	FALSE	chr16	75283962	-	chr16:75284680-75285821	N_Shore	75283962	75283962	1563	BCAR1
cg13461104	2.21689	-0.0256061	4.61885	2.6301e-05	0.000161751	2.33768	NA	NA	NA	NA	NA	NA	-1.2632	-0.0256061	-2.37445	0.0213038	0.0261748	-3.81756	FALSE	TRUE	FALSE	chr8	79502012	+		OpenSea	79502012	79502012	1453	PKIA
cg03721976	-3.29543	-2.02484	-4.61815	2.63633e-05	0.000162041	2.33543	-2.18028	-2.02484	-2.42667	0.0187805	0.0260258	-3.60692	NA	NA	NA	NA	NA	NA	TRUE	FALSE	FALSE	chr17	36859825	-	chr17:36858278-36861697	Island	36859825	36859825	1240	MIR4734
cg11147204	-2.13261	2.797	-4.61669	2.64939e-05	0.000162447	2.33073	-3.33057	2.797	-5.74711	4.97076e-07	9.97965e-06	6.15495	NA	NA	NA	NA	NA	NA	TRUE	FALSE	FALSE	chr2	60763259	-		OpenSea	60763259	60763259	65	BCL11A
cg25779782	2.42842	1.25431	4.61572	2.6582e-05	0.000162826	2.32758	NA	NA	NA	NA	NA	NA	-3.93393	1.25431	-6.74887	1.24898e-08	4.33056e-07	9.65777	FALSE	TRUE	FALSE	chr3	124840638	-		OpenSea	124840638	124840638	939	SLC12A8
cg00187686	3.24734	0.0244928	4.6148	2.66652e-05	0.000163119	2.32461	4.53858	0.0244928	5.12294	4.57665e-06	4.93364e-05	4.0591	NA	NA	NA	NA	NA	NA	TRUE	FALSE	FALSE	chr11	59634218	-		OpenSea	59634218	59634218	176	TCN1
cg03854667	2.29321	0.455032	4.6117	2.69467e-05	0.000164386	2.31464	NA	NA	NA	NA	NA	NA	-2.54307	0.455032	-4.6148	2.61135e-05	0.000134168	2.36698	FALSE	TRUE	FALSE	chr2	110370440	+	chr2:110370906-110373301	N_Shore	110370440	110370440	1470	SOWAHC
cg11644370	2.49973	-0.650217	4.61066	2.70427e-05	0.000164865	2.31126	1.56207	-0.650217	2.29266	0.02599	0.0340633	-3.88836	NA	NA	NA	NA	NA	NA	TRUE	FALSE	FALSE	chr17	73553911	+		OpenSea	73553911	73553911	24	LLGL2
cg20038493	-2.87052	-0.499893	-4.60986	2.71159e-05	0.000165187	2.3087	-2.64365	-0.499893	-3.37464	0.00141255	0.00339199	-1.28674	NA	NA	NA	NA	NA	NA	TRUE	FALSE	FALSE	chr14	24809226	-	chr14:24808635-24808992	S_Shore	24809226	24809226	15	RIPK3
cg25964791	2.48638	-2.76683	4.60942	2.71564e-05	0.000165371	2.30728	2.56102	-2.76683	3.77817	0.000411722	0.00134806	-0.151788	NA	NA	NA	NA	NA	NA	TRUE	FALSE	FALSE	chr1	94057247	+		OpenSea	94057247	94057247	277	LOC100129046
cg26841048	-3.32251	-0.816634	-4.60686	2.73936e-05	0.000166563	2.29902	NA	NA	NA	NA	NA	NA	3.72933	-0.816634	4.67191	2.14834e-05	0.000115932	2.5518	FALSE	TRUE	FALSE	chr17	46622454	+	chr17:46620367-46621373	S_Shore	46622454	46622454	740	HOXB-AS1
cg27086014	-2.13686	-0.237239	-4.60613	2.74614e-05	0.000166755	2.29668	NA	NA	NA	NA	NA	NA	2.35333	-0.237239	4.57578	2.98244e-05	0.000148744	2.24122	FALSE	TRUE	FALSE	chr19	52004992	-		OpenSea	52004992	52004992	50	SIGLEC12
cg00416645	-1.93521	1.72465	-4.60528	2.75414e-05	0.000167138	2.29391	-2.54246	1.72465	-4.82901	1.27314e-05	0.000103639	3.09578	NA	NA	NA	NA	NA	NA	TRUE	FALSE	FALSE	chr2	217561367	-	chr2:217559039-217559484	S_Shore	217561367	217561367	1094	IGFBP5
cg06400096	-1.8957	-0.456537	-4.59647	2.83763e-05	0.000171022	2.26556	NA	NA	NA	NA	NA	NA	NA	NA	NA	NA	NA	NA	FALSE	FALSE	FALSE	chr1	110082454	+		OpenSea	110082454	110082454	39	GPR61
cg14404992	-2.42038	-0.605933	-4.59616	2.84065e-05	0.00017114	2.26455	NA	NA	NA	NA	NA	NA	NA	NA	NA	NA	NA	NA	FALSE	FALSE	FALSE	chr16	10672543	-	chr16:10673880-10674735	N_Shore	10672543	10672543	1995	EMP2
cg02707098	-2.1893	0.441077	-4.59458	2.85592e-05	0.000171899	2.25946	-2.83056	0.441077	-4.73326	1.76973e-05	0.000131789	2.7862	NA	NA	NA	NA	NA	NA	TRUE	FALSE	FALSE	chr9	97402657	-	chr9:97401286-97402067	S_Shore	97402657	97402657	125	FBP1
cg13769477	-3.09693	0.00826809	-4.59207	2.88033e-05	0.000173045	2.25138	-4.73516	0.00826809	-5.57814	9.11332e-07	1.53412e-05	5.58215	NA	NA	NA	NA	NA	NA	TRUE	FALSE	FALSE	chr19	46144780	+	chr19:46144872-46145631	N_Shore	46144780	46144780	124	EML2-AS1
cg09661924	-1.58059	0.702246	-4.58641	2.93612e-05	0.000175644	2.23316	-1.87367	0.702246	-4.35541	6.35063e-05	0.000338684	1.5882	NA	NA	NA	NA	NA	NA	TRUE	FALSE	FALSE	chr9	131256624	+		OpenSea	131256624	131256624	1510	ODF2
cg07776569	1.81145	2.32743	4.58497	2.95051e-05	0.000176374	2.22852	NA	NA	NA	NA	NA	NA	-2.33293	2.32743	-5.32087	2.22437e-06	2.11299e-05	4.70687	FALSE	TRUE	FALSE	chr1	211843210	-		OpenSea	211843210	211843210	538	NEK2
cg15193649	2.33241	-0.0993491	4.58281	2.9722e-05	0.000177392	2.22157	NA	NA	NA	NA	NA	NA	-1.6738	-0.0993491	-2.96794	0.00452531	0.00708682	-2.43581	FALSE	TRUE	FALSE	chr3	149508753	-		OpenSea	149508753	149508753	41	ANKUB1
cg23533683	-2.9901	-0.497641	-4.58278	2.97249e-05	0.000177392	2.22148	-4.59581	-0.497641	-5.59718	8.51293e-07	1.45879e-05	5.64653	NA	NA	NA	NA	NA	NA	TRUE	FALSE	FALSE	chr19	46144774	+	chr19:46144872-46145631	N_Shore	46144774	46144774	130	EML2-AS1
cg03884082	3.04533	-3.77674	4.5822	2.97836e-05	0.000177651	2.2196	NA	NA	NA	NA	NA	NA	NA	NA	NA	NA	NA	NA	FALSE	FALSE	FALSE	chr1	19971709	+	chr1:19970255-19971923	Island	19971709	19971709	156	NBL1
cg10091265	-2.14	-0.555436	-4.58207	2.97969e-05	0.000177689	2.21918	-3.90037	-0.555436	-6.6559	1.8354e-08	9.59054e-07	9.27453	-1.76037	-0.555436	-3.4001	0.0013018	0.00262267	-1.29525	TRUE	TRUE	TRUE	chr2	223288331	+	chr2:223288922-223290013	N_Shore	223288331	223288331	990	SGPP2
cg22369986	-1.91963	0.853371	-4.58091	2.99143e-05	0.000178126	2.21545	-2.7086	0.853371	-5.1591	4.03076e-06	4.50868e-05	4.17883	NA	NA	NA	NA	NA	NA	TRUE	FALSE	FALSE	chr11	67776504	+		OpenSea	67776504	67776504	455	ALDH3B1
cg12190575	-2.51437	-0.609123	-4.58026	2.998e-05	0.000178419	2.21336	-3.79323	-0.609123	-5.49783	1.21416e-06	1.89139e-05	5.31115	NA	NA	NA	NA	NA	NA	TRUE	FALSE	FALSE	chr14	36984132	-	chr14:36983440-36983738	S_Shore	36984132	36984132	1141	SFTA3
cg15451965	2.62753	1.91289	4.58011	2.9995e-05	0.000178442	2.21289	NA	NA	NA	NA	NA	NA	-2.81269	1.91289	-4.42675	4.93601e-05	0.00021668	1.76499	FALSE	TRUE	FALSE	chr13	48670371	-	chr13:48668845-48669392	S_Shore	48670371	48670371	1093	MED4
cg14383549	1.95508	0.645428	4.57776	3.02346e-05	0.000179469	2.20534	NA	NA	NA	NA	NA	NA	-2.58265	0.645428	-5.45207	1.39343e-06	1.48877e-05	5.15265	FALSE	TRUE	FALSE	chr9	124503795	+		OpenSea	124503795	124503795	1268	DAB2IP
cg02737268	-3.13074	0.631864	-4.57404	3.06177e-05	0.000180953	2.19339	-4.3281	0.631864	-5.02332	6.48574e-06	6.34828e-05	3.73059	NA	NA	NA	NA	NA	NA	TRUE	FALSE	FALSE	chr20	3780182	+	chr20:3776198-3776419	S_Shelf	3780182	3780182	534	CDC25B
cg24192186	-2.02661	0.715139	-4.57315	3.07103e-05	0.000181391	2.19052	-3.04891	0.715139	-5.48703	1.26182e-06	1.94705e-05	5.27479	NA	NA	NA	NA	NA	NA	TRUE	FALSE	FALSE	chr14	95080190	+		OpenSea	95080190	95080190	1461	SERPINA3
cg24718516	2.59655	-1.33685	4.57177	3.0855e-05	0.000182138	2.18606	3.42671	-1.33685	4.79911	1.41137e-05	0.000111487	2.99886	NA	NA	NA	NA	NA	NA	TRUE	FALSE	FALSE	chr8	95220886	-		OpenSea	95220886	95220886	70	CDH17
cg21452411	-3.30334	-2.04881	-4.56981	3.10595e-05	0.000183118	2.17979	NA	NA	NA	NA	NA	NA	NA	NA	NA	NA	NA	NA	FALSE	FALSE	FALSE	chr16	2908211	-	chr16:2907574-2907836	S_Shore	2908211	2908211	39	PRSS22
cg14321886	-1.94194	0.8881	-4.56868	3.1179e-05	0.000183688	2.17614	-2.08708	0.8881	-3.91829	0.000264314	0.000972741	0.259039	NA	NA	NA	NA	NA	NA	TRUE	FALSE	FALSE	chr17	3461738	-		OpenSea	3461738	3461738	448	TRPV3
cg16732077	-2.4144	0.622963	-4.56689	3.13686e-05	0.000184569	2.17039	-2.67246	0.622963	-4.02341	0.00018866	0.00075727	0.572398	NA	NA	NA	NA	NA	NA	TRUE	FALSE	FALSE	chr6	112192706	-	chr6:112193835-112194854	N_Shore	112192706	112192706	1948	FYN
cg17498611	-2.19532	-1.49479	-4.56597	3.14664e-05	0.000184925	2.16744	NA	NA	NA	NA	NA	NA	2.21069	-1.49479	4.14827	0.000124389	0.000433223	0.894106	FALSE	TRUE	FALSE	chr8	143696484	-	chr8:143694430-143696166	S_Shore	143696484	143696484	650	ARC
cg00405069	2.156	-1.16901	4.56595	3.14688e-05	0.000184925	2.16736	2.36767	-1.16901	3.99576	0.000206238	0.00080946	0.489548	NA	NA	NA	NA	NA	NA	TRUE	FALSE	FALSE	chr1	52455390	-	chr1:52455970-52456453	N_Shore	52455390	52455390	1045	RAB3B
cg19465883	2.33657	0.339846	4.55927	3.21882e-05	0.000188113	2.14591	3.54078	0.339846	5.50071	1.20171e-06	1.87641e-05	5.32088	NA	NA	NA	NA	NA	NA	TRUE	FALSE	FALSE	chr1	8484670	-	chr1:8483389-8484339	S_Shore	8484670	8484670	922	RERE
cg02602086	-2.57991	0.0297469	-4.5584	3.22823e-05	0.0001885	2.14314	NA	NA	NA	NA	NA	NA	1.91924	0.0297469	3.06163	0.00348133	0.00572614	-2.19742	FALSE	TRUE	FALSE	chr15	81589105	+		OpenSea	81589105	81589105	148	IL16
cg22902266	2.29749	-1.28646	4.55791	3.2336e-05	0.000188711	2.14156	3.562	-1.28646	5.62709	7.64811e-07	1.35891e-05	5.74775	NA	NA	NA	NA	NA	NA	TRUE	FALSE	FALSE	chr9	96714313	-	chr9:96713326-96718186	Island	96714313	96714313	1399	BARX1
cg18615437	-1.92389	0.918105	-4.55559	3.25906e-05	0.000189773	2.13412	NA	NA	NA	NA	NA	NA	NA	NA	NA	NA	NA	NA	FALSE	FALSE	FALSE	chr10	106094821	-	chr10:106097595-106098556	N_Shelf	106094821	106094821	1157	ITPRIP
cg11161698	2.57594	0.298133	4.55553	3.25977e-05	0.000189773	2.13392	3.15027	0.298133	4.43162	4.92294e-05	0.000280913	1.82651	NA	NA	NA	NA	NA	NA	TRUE	FALSE	FALSE	chr7	14881268	-		OpenSea	14881268	14881268	192	DGKB
cg04905116	1.98088	-2.17603	4.55533	3.26191e-05	0.000189813	2.13329	3.11075	-2.17603	5.70674	5.74718e-07	1.10446e-05	6.01777	NA	NA	NA	NA	NA	NA	TRUE	FALSE	FALSE	chr14	75531636	-		OpenSea	75531636	75531636	899	ACYP1
cg23146480	1.48321	1.11469	4.5536	3.28108e-05	0.000190462	2.12773	NA	NA	NA	NA	NA	NA	NA	NA	NA	NA	NA	NA	FALSE	FALSE	FALSE	chr17	73552682	+		OpenSea	73552682	73552682	1203	LLGL2
cg21645973	2.16519	0.783	4.55342	3.28307e-05	0.000190494	2.12716	NA	NA	NA	NA	NA	NA	-1.46919	0.783	-2.78741	0.00740372	0.0106353	-2.88028	FALSE	TRUE	FALSE	chr1	17914070	+		OpenSea	17914070	17914070	840	ARHGEF10L
cg21297772	1.9584	0.502824	4.55213	3.2974e-05	0.000190947	2.12302	1.51878	0.502824	2.81666	0.00686651	0.0115673	-2.71836	NA	NA	NA	NA	NA	NA	TRUE	FALSE	FALSE	chr1	48688453	+		OpenSea	48688453	48688453	95	SLC5A9
cg07925311	3.12812	-2.00211	4.55073	3.31306e-05	0.000191613	2.11853	2.24658	-2.00211	2.59627	0.0122563	0.0183579	-3.23281	NA	NA	NA	NA	NA	NA	TRUE	FALSE	FALSE	chr16	57835436	-	chr16:57835955-57836989	N_Shore	57835436	57835436	1002	KIFC3
cg12499235	-3.23012	2.57148	-4.54943	3.32769e-05	0.000192114	2.11435	-3.22595	2.57148	-3.60869	0.000696709	0.00199849	-0.637597	NA	NA	NA	NA	NA	NA	TRUE	FALSE	FALSE	chr11	2293173	-	chr11:2290104-2292932	S_Shore	2293173	2293173	990	ASCL2
cg25912517	-2.98067	-0.0278464	-4.54715	3.35346e-05	0.000193117	2.10703	-3.8547	-0.0278464	-4.67269	2.17736e-05	0.000153481	2.59149	NA	NA	NA	NA	NA	NA	TRUE	FALSE	FALSE	chr8	17433792	+	chr8:17434648-17434954	N_Shore	17433792	17433792	149	PDGFRL
cg12414070	-2.26945	-0.362796	-4.54542	3.37307e-05	0.00019397	2.1015	-2.19258	-0.362796	-3.49729	0.000978215	0.00257683	-0.949847	NA	NA	NA	NA	NA	NA	TRUE	FALSE	FALSE	chr12	117627133	-	chr12:117627650-117628488	N_Shore	117627133	117627133	1166	FBXO21
cg06842886	-2.36934	2.37136	-4.54488	3.37926e-05	0.000194256	2.09976	NA	NA	NA	NA	NA	NA	NA	NA	NA	NA	NA	NA	FALSE	FALSE	FALSE	chr3	186572382	-		OpenSea	186572382	186572382	1529	ADIPOQ-AS1
cg06787789	-2.66161	-0.1817	-4.54307	3.39998e-05	0.000195273	2.09396	-2.57322	-0.1817	-3.49277	0.000991664	0.00260375	-0.962391	NA	NA	NA	NA	NA	NA	TRUE	FALSE	FALSE	chr15	68923990	+		OpenSea	68923990	68923990	336	CORO2B
cg01643441	2.45106	1.42328	4.54155	3.41751e-05	0.000196047	2.08908	NA	NA	NA	NA	NA	NA	-2.0355	1.42328	-3.40452	0.00128472	0.00259604	-1.28306	FALSE	TRUE	FALSE	chr14	65567845	-	chr14:65568454-65570009	N_Shore	65567845	65567845	1416	MAX
cg11027221	-2.09283	1.2926	-4.53649	3.47643e-05	0.000198426	2.07286	-2.12293	1.2926	-3.6681	0.00058014	0.0017427	-0.468732	NA	NA	NA	NA	NA	NA	TRUE	FALSE	FALSE	chr11	67770665	-	chr11:67770426-67771629	Island	67770665	67770665	927	UNC93B1
cg06630567	-2.16335	1.35655	-4.53611	3.48083e-05	0.000198607	2.07166	-2.53893	1.35655	-4.24182	9.25302e-05	0.000447481	1.23642	NA	NA	NA	NA	NA	NA	TRUE	FALSE	FALSE	chr9	116840435	-		OpenSea	116840435	116840435	316	AMBP
cg11626785	-2.66393	2.91996	-4.53527	3.49076e-05	0.000199103	2.06896	NA	NA	NA	NA	NA	NA	NA	NA	NA	NA	NA	NA	FALSE	FALSE	FALSE	chr11	2293621	-	chr11:2290104-2292932	S_Shore	2293621	2293621	1438	ASCL2
cg23824762	2.29191	-3.21763	4.53478	3.49648e-05	0.000199341	2.06741	2.47982	-3.21763	3.90701	0.000273983	0.000999609	0.225691	NA	NA	NA	NA	NA	NA	TRUE	FALSE	FALSE	chr2	97171137	-	chr2:97173851-97174485	N_Shelf	97171137	97171137	42	NEURL3
cg11415687	-1.90895	-1.06982	-4.53411	3.50441e-05	0.000199587	2.06526	-2.14937	-1.06982	-4.07451	0.000159922	0.000670899	0.726206	NA	NA	NA	NA	NA	NA	TRUE	FALSE	FALSE	chr17	4806623	-	chr17:4802265-4805402	S_Shore	4806623	4806623	253	CHRNE
cg01352866	-2.9119	0.662025	-4.53303	3.51719e-05	0.000200009	2.0618	NA	NA	NA	NA	NA	NA	NA	NA	NA	NA	NA	NA	FALSE	FALSE	FALSE	chr4	4304315	+		OpenSea	4304315	4304315	276	ZBTB49
cg08571347	2.46275	0.899671	4.5322	3.52706e-05	0.000200338	2.05915	2.82694	0.899671	4.13969	0.00012936	0.000573257	0.923803	NA	NA	NA	NA	NA	NA	TRUE	FALSE	FALSE	chr13	85937730	+		OpenSea	85937730	85937730	7	LINC00351
cg21685427	2.65518	0.584763	4.53214	3.52784e-05	0.000200338	2.05894	3.26827	0.584763	4.43625	4.84702e-05	0.000277875	1.84106	NA	NA	NA	NA	NA	NA	TRUE	FALSE	FALSE	chr20	42187356	+		OpenSea	42187356	42187356	278	SGK2
cg15042891	2.28568	-0.682966	4.53057	3.54661e-05	0.000201184	2.0539	2.81782	-0.682966	4.44759	4.66612e-05	0.000269918	1.87668	NA	NA	NA	NA	NA	NA	TRUE	FALSE	FALSE	chr13	24736480	+	chr13:24734771-24735538	S_Shore	24736480	24736480	74	MIR2276
cg16056044	2.04161	-0.729358	4.52646	3.59611e-05	0.000203241	2.04075	2.03405	-0.729358	3.59577	0.000724858	0.00205869	-0.674091	NA	NA	NA	NA	NA	NA	TRUE	FALSE	FALSE	chr1	36705593	+		OpenSea	36705593	36705593	1244	THRAP3
cg26622772	-1.70644	-0.133504	-4.52501	3.61378e-05	0.00020399	2.0361	-2.87042	-0.133504	-6.08618	1.46052e-07	4.1561e-06	7.31298	-1.16397	-0.133504	-2.78022	0.00754754	0.0108031	-2.89756	TRUE	TRUE	TRUE	chr3	53830352	+		OpenSea	53830352	53830352	202	CACNA1D
cg09998189	2.04807	-2.69873	4.52353	3.63181e-05	0.000204613	2.03138	1.92915	-2.69873	3.39721	0.00132087	0.00322639	-1.22531	NA	NA	NA	NA	NA	NA	TRUE	FALSE	FALSE	chr14	70348104	+	chr14:70345943-70346527	S_Shore	70348104	70348104	1989	SMOC1
cg02069619	-3.20952	1.00999	-4.5167	3.7165e-05	0.00020813	2.00952	-4.98915	1.00999	-5.57646	9.16825e-07	1.53956e-05	5.57647	NA	NA	NA	NA	NA	NA	TRUE	FALSE	FALSE	chr2	11885266	+	chr2:11886249-11887207	N_Shore	11885266	11885266	1455	LPIN1
cg15771092	1.94634	0.483713	4.51636	3.72068e-05	0.000208273	2.00845	NA	NA	NA	NA	NA	NA	-2.40629	0.483713	-5.03442	6.11499e-06	4.54124e-05	3.74437	FALSE	TRUE	FALSE	chr22	44321586	+	chr22:44319578-44320513	S_Shore	44321586	44321586	1966	PNPLA3
cg14294200	-1.99717	1.59591	-4.51583	3.72735e-05	0.000208574	2.00675	-3.26751	1.59591	-5.89248	2.94379e-07	6.78778e-06	6.65019	NA	NA	NA	NA	NA	NA	TRUE	FALSE	FALSE	chr18	45663756	-	chr18:45662314-45663520	S_Shore	45663756	45663756	75	ZBTB7C
cg08801806	-2.06883	1.20174	-4.51337	3.75841e-05	0.000209947	1.99888	-3.86471	1.20174	-6.7212	1.44607e-08	8.17192e-07	9.49995	NA	NA	NA	NA	NA	NA	TRUE	FALSE	FALSE	chr5	175297573	+	chr5:175298515-175300066	N_Shore	175297573	175297573	927	CPLX2
cg11212647	-2.58782	-0.82361	-4.51095	3.7892e-05	0.000211264	1.99115	-3.21846	-0.82361	-4.46213	4.44376e-05	0.000260456	1.92241	NA	NA	NA	NA	NA	NA	TRUE	FALSE	FALSE	chr15	75493593	+	chr15:75493982-75495331	N_Shore	75493593	75493593	627	C15orf39
cg15583778	-1.8614	1.24463	-4.50987	3.80306e-05	0.000211647	1.98768	-1.97275	1.24463	-3.81587	0.000365697	0.00123453	-0.0420323	NA	NA	NA	NA	NA	NA	TRUE	FALSE	FALSE	chr17	7534578	+	chr17:7530705-7531251	S_Shelf	7534578	7534578	1124	SHBG
cg03515597	2.62274	-0.879685	4.50802	3.8268e-05	0.000212552	1.98178	2.66682	-0.879685	3.64533	0.000622423	0.0018346	-0.533644	NA	NA	NA	NA	NA	NA	TRUE	FALSE	FALSE	chr21	29909872	+		OpenSea	29909872	29909872	1767	LINC00161
cg14618923	2.29629	-1.18594	4.50778	3.82996e-05	0.000212654	1.981	1.71994	-1.18594	2.68832	0.00965411	0.0151603	-3.02173	NA	NA	NA	NA	NA	NA	TRUE	FALSE	FALSE	chr6	108978075	+		OpenSea	108978075	108978075	525	FOXO3
cg12120701	2.51471	-0.661764	4.50483	3.86816e-05	0.000214325	1.97159	NA	NA	NA	NA	NA	NA	-2.88049	-0.661764	-4.65854	2.2489e-05	0.000120011	2.50847	FALSE	TRUE	FALSE	chr5	139926783	+	chr5:139927157-139927491	N_Shore	139926783	139926783	467	EIF4EBP3
cg13976683	1.86138	-0.950873	4.50398	3.8792e-05	0.00021487	1.96888	3.05963	-0.950873	5.91045	2.75887e-07	6.48522e-06	6.71153	NA	NA	NA	NA	NA	NA	TRUE	FALSE	FALSE	chr1	120311542	-		OpenSea	120311542	120311542	12	HMGCS2
cg00022826	-2.20047	0.825398	-4.5036	3.88417e-05	0.000215034	1.96767	-2.52313	0.825398	-4.11348	0.0001409	0.000610639	0.844165	NA	NA	NA	NA	NA	NA	TRUE	FALSE	FALSE	chr4	47840733	-	chr4:47838604-47839946	S_Shore	47840733	47840733	673	CORIN
cg02068981	2.30789	-1.22232	4.50168	3.90945e-05	0.000216028	1.96152	3.01145	-1.22232	4.67667	2.14791e-05	0.000152026	2.60428	NA	NA	NA	NA	NA	NA	TRUE	FALSE	FALSE	chr14	54907137	-	chr14:54907596-54908237	N_Shore	54907137	54907137	1010	CNIH1
cg26494929	-3.20744	-1.9294	-4.50164	3.90996e-05	0.000216028	1.9614	NA	NA	NA	NA	NA	NA	NA	NA	NA	NA	NA	NA	FALSE	FALSE	FALSE	chr16	3017495	+	chr16:3016646-3020326	Island	3017495	3017495	1846	PAQR4
cg13337307	-1.79089	2.58973	-4.49272	4.02911e-05	0.000220983	1.93293	-1.85544	2.58973	-3.71819	0.000496618	0.00155186	-0.325166	NA	NA	NA	NA	NA	NA	TRUE	FALSE	FALSE	chr17	40337618	-	chr17:40335946-40336609	S_Shore	40337618	40337618	147	HCRT
cg22593405	-2.80795	-0.300561	-4.49258	4.03102e-05	0.000220983	1.93248	NA	NA	NA	NA	NA	NA	2.73018	-0.300561	3.9451	0.00024032	0.000711207	0.276219	FALSE	TRUE	FALSE	chr17	46622817	-	chr17:46620367-46621373	S_Shore	46622817	46622817	423	HOXB2
cg06562165	2.14242	1.25574	4.49104	4.05196e-05	0.000221846	1.92757	NA	NA	NA	NA	NA	NA	NA	NA	NA	NA	NA	NA	FALSE	FALSE	FALSE	chr18	53178421	-		OpenSea	53178421	53178421	420	TCF4
cg04272694	2.06382	-1.44113	4.49078	4.05547e-05	0.000221963	1.92675	3.58921	-1.44113	6.22571	8.80078e-08	2.93505e-06	7.79204	NA	NA	NA	NA	NA	NA	TRUE	FALSE	FALSE	chr6	168718991	-	chr6:168719681-168720495	N_Shore	168718991	168718991	1410	DACT2
cg09734011	2.2531	-0.136754	4.48497	4.13562e-05	0.00022543	1.9082	1.6566	-0.136754	2.62597	0.0113539	0.0172616	-3.16531	NA	NA	NA	NA	NA	NA	TRUE	FALSE	FALSE	chr5	175976214	+		OpenSea	175976214	175976214	128	CDHR2
cg14633892	-1.84517	2.18792	-4.48185	4.17925e-05	0.000227122	1.89825	-2.31373	2.18792	-4.48691	4.08832e-05	0.000244658	2.00052	NA	NA	NA	NA	NA	NA	TRUE	FALSE	FALSE	chr3	56810749	-		OpenSea	56810749	56810749	1003	ARHGEF3
cg15747402	-1.71817	1.98589	-4.47891	4.22065e-05	0.000228827	1.8889	-2.29626	1.98589	-4.78481	1.48256e-05	0.000115626	2.9526	NA	NA	NA	NA	NA	NA	TRUE	FALSE	FALSE	chr2	29337597	+	chr2:29337983-29338909	N_Shore	29337597	29337597	710	CLIP4
cg26037504	2.17974	-0.878128	4.47854	4.22597e-05	0.000229077	1.88771	NA	NA	NA	NA	NA	NA	NA	NA	NA	NA	NA	NA	FALSE	FALSE	FALSE	chr12	56113808	+	chr12:56109798-56110298	S_Shelf	56113808	56113808	342	RDH5
cg18762111	-2.44956	-1.17578	-4.47335	4.30034e-05	0.000231705	1.87117	NA	NA	NA	NA	NA	NA	2.29533	-1.17578	3.78398	0.000400922	0.00105277	-0.202131	FALSE	TRUE	FALSE	chr11	111781721	+		OpenSea	111781721	111781721	1738	HSPB2-C11orf52
cg04303335	2.55121	0.85064	4.47147	4.32755e-05	0.000232938	1.86519	3.7553	0.85064	5.23513	3.08392e-06	3.71106e-05	4.43133	NA	NA	NA	NA	NA	NA	TRUE	FALSE	FALSE	chr14	82000858	-	chr14:81999751-82000434	S_Shore	82000858	82000858	652	SEL1L
cg26736302	2.32344	1.8142	4.46894	4.36456e-05	0.000234264	1.85712	2.98852	1.8142	4.57583	3.02729e-05	0.000195682	2.2822	NA	NA	NA	NA	NA	NA	TRUE	FALSE	FALSE	chr6	72925422	+		OpenSea	72925422	72925422	722	RIMS1
cg05709106	-1.60431	1.32166	-4.46709	4.39172e-05	0.000235274	1.85124	-1.93024	1.32166	-4.30171	7.59113e-05	0.000387347	1.42137	NA	NA	NA	NA	NA	NA	TRUE	FALSE	FALSE	chr12	49621583	+		OpenSea	49621583	49621583	125	TUBA1C
cg04380409	2.34815	0.227616	4.45735	4.53761e-05	0.000241661	1.82027	-2.13204	0.227616	-3.22132	0.00221479	0.0047764	-1.69724	-4.48019	0.227616	-7.67607	4.17071e-10	3.34829e-08	12.9075	TRUE	TRUE	TRUE	chr14	68184451	+		OpenSea	68184451	68184451	63	RDH12
cg12594244	-1.98238	-0.208799	-4.45634	4.55303e-05	0.000242242	1.81706	NA	NA	NA	NA	NA	NA	2.37545	-0.208799	4.81566	1.30983e-05	8.00525e-05	3.02088	FALSE	TRUE	FALSE	chr15	74218754	+	chr15:74218696-74220373	Island	74218754	74218754	34	LOXL1
cg13889007	2.21566	-0.428082	4.45364	4.59445e-05	0.000243681	1.80847	NA	NA	NA	NA	NA	NA	-2.33659	-0.428082	-4.23813	9.25524e-05	0.000346752	1.17224	FALSE	TRUE	FALSE	chr3	53194139	+	chr3:53194716-53196133	N_Shore	53194139	53194139	1083	PRKCD
cg00270625	3.2185	0.489262	4.45047	4.64362e-05	0.000245723	1.79839	NA	NA	NA	NA	NA	NA	-1.83362	0.489262	-2.29081	0.0260624	0.0312728	-3.99298	FALSE	TRUE	FALSE	chr22	51017019	-	chr22:51016253-51017020	Island	51017019	51017019	76	CPT1B
cg14660762	-3.4739	-0.796769	-4.44751	4.68997e-05	0.000247364	1.78897	-3.32885	-0.796769	-3.38336	0.00137643	0.0033276	-1.26303	NA	NA	NA	NA	NA	NA	TRUE	FALSE	FALSE	chr20	20206206	+		OpenSea	20206206	20206206	30	CFAP61
cg19890739	-2.32017	-0.926239	-4.44449	4.7377e-05	0.000249269	1.77938	-2.48535	-0.926239	-3.78979	0.000396979	0.00131159	-0.118035	NA	NA	NA	NA	NA	NA	TRUE	FALSE	FALSE	chr16	85723539	-	chr16:85722209-85722941	S_Shore	85723539	85723539	950	GINS2
cg03992063	2.29816	0.256968	4.44373	4.74978e-05	0.000249718	1.77697	NA	NA	NA	NA	NA	NA	-3.51575	0.256968	-6.13538	1.17947e-07	2.34185e-06	7.51057	FALSE	TRUE	FALSE	chr1	244615947	-	chr1:244614522-244615601	S_Shore	244615947	244615947	510	ADSS
cg20841588	2.61878	-0.0108226	4.44354	4.75286e-05	0.000249822	1.77635	5.69105	-0.0108226	7.67876	4.39789e-10	7.31601e-08	12.798	3.07228	-0.0108226	4.70725	1.90311e-05	0.000105648	2.66663	TRUE	TRUE	TRUE	chr2	177466581	-		OpenSea	177466581	177466581	800	MIR1246
cg23218272	2.81885	-1.65909	4.44196	4.77797e-05	0.000250732	1.77136	NA	NA	NA	NA	NA	NA	-2.30902	-1.65909	-3.28632	0.00182301	0.00342033	-1.60538	FALSE	TRUE	FALSE	chr12	95609903	-	chr12:95610834-95611997	N_Shore	95609903	95609903	1336	FGD6
cg07124719	2.12538	0.0996904	4.44101	4.79335e-05	0.000251457	1.76832	3.00114	0.0996904	4.99639	7.12444e-06	6.79149e-05	3.64213	NA	NA	NA	NA	NA	NA	TRUE	FALSE	FALSE	chr4	80748552	+		OpenSea	80748552	80748552	72	PCAT4
cg10175387	-2.39767	2.07057	-4.44019	4.80641e-05	0.000251979	1.76574	-2.87041	2.07057	-4.23001	9.6202e-05	0.000460771	1.20009	NA	NA	NA	NA	NA	NA	TRUE	FALSE	FALSE	chr9	138853745	-	chr9:138852639-138853439	S_Shore	138853745	138853745	518	UBAC1
cg18825899	-2.05515	2.9068	-4.43902	4.82537e-05	0.000252767	1.76201	-1.85061	2.9068	-3.18608	0.00245212	0.00516687	-1.78982	NA	NA	NA	NA	NA	NA	TRUE	FALSE	FALSE	chr5	35119222	-		OpenSea	35119222	35119222	997	PRLR
cg18831409	2.71044	0.140441	4.43775	4.846e-05	0.000253436	1.75797	NA	NA	NA	NA	NA	NA	-3.81889	0.140441	-5.64661	6.93436e-07	8.89371e-06	5.81839	FALSE	TRUE	FALSE	chr6	10585851	+		OpenSea	10585851	10585851	141	GCNT2
cg12288473	-2.96858	1.54983	-4.43404	4.90658e-05	0.000256147	1.7462	-4.07467	1.54983	-4.83547	1.24507e-05	0.000101911	3.11675	NA	NA	NA	NA	NA	NA	TRUE	FALSE	FALSE	chr20	50419274	-	chr20:50417312-50419045	S_Shore	50419274	50419274	225	SALL4
cg00861695	2.69601	-0.299445	4.43383	4.9099e-05	0.000256279	1.74556	3.01682	-0.299445	3.94435	0.000243207	0.00091493	0.33632	NA	NA	NA	NA	NA	NA	TRUE	FALSE	FALSE	chr13	24736455	+	chr13:24734771-24735538	S_Shore	24736455	24736455	99	MIR2276
cg13590876	2.28936	-1.6697	4.43331	4.91855e-05	0.000256564	1.74389	NA	NA	NA	NA	NA	NA	NA	NA	NA	NA	NA	NA	FALSE	FALSE	FALSE	chr14	105154689	+	chr14:105155520-105156573	N_Shore	105154689	105154689	1253	INF2
cg18330398	-2.80785	1.13486	-4.43207	4.93904e-05	0.000257318	1.73995	-5.2552	1.13486	-6.59277	2.31101e-08	1.1302e-06	9.05666	NA	NA	NA	NA	NA	NA	TRUE	FALSE	FALSE	chr11	110005082	+		OpenSea	110005082	110005082	1496	ZC3H12C
cg08800200	-2.83222	1.68196	-4.43159	4.94693e-05	0.000257618	1.73844	-3.45786	1.68196	-4.29993	7.63608e-05	0.0003891	1.41585	NA	NA	NA	NA	NA	NA	TRUE	FALSE	FALSE	chr12	6484868	-		OpenSea	6484868	6484868	36	SCNN1A
cg18763245	2.24687	-0.812386	4.43	4.97341e-05	0.000258589	1.73338	2.25707	-0.812386	3.54341	0.000850534	0.00231932	-0.821276	NA	NA	NA	NA	NA	NA	TRUE	FALSE	FALSE	chr14	94759446	-		OpenSea	94759446	94759446	84	SERPINA10
cg14247287	2.18701	-2.17438	4.42934	4.98442e-05	0.000259019	1.73129	2.10165	-2.17438	3.39017	0.00134886	0.00327547	-1.24451	NA	NA	NA	NA	NA	NA	TRUE	FALSE	FALSE	chr2	97171218	-	chr2:97173851-97174485	N_Shelf	97171218	97171218	123	NEURL3
cg15740805	1.84869	1.17859	4.42931	4.98491e-05	0.000259019	1.73119	2.57243	1.17859	4.91968	9.30267e-06	8.22268e-05	3.39098	NA	NA	NA	NA	NA	NA	TRUE	FALSE	FALSE	chr8	21911257	+	chr8:21914275-21914525	N_Shelf	21911257	21911257	175	DMTN
cg26377677	-1.98185	0.431663	-4.42874	4.99446e-05	0.000259181	1.72938	-3.30483	0.431663	-5.88908	2.9802e-07	6.84858e-06	6.63857	NA	NA	NA	NA	NA	NA	TRUE	FALSE	FALSE	chr15	91412118	+	chr15:91414311-91415427	N_Shelf	91412118	91412118	232	FURIN
cg25535418	-2.06807	1.3464	-4.42655	5.03119e-05	0.000260709	1.72244	-2.85839	1.3464	-4.87609	1.08196e-05	9.17556e-05	3.24883	NA	NA	NA	NA	NA	NA	TRUE	FALSE	FALSE	chr6	144386474	-	chr6:144384894-144385888	S_Shore	144386474	144386474	738	PLAGL1
cg14219236	2.34703	-0.71373	4.42613	5.03818e-05	0.000260987	1.72113	NA	NA	NA	NA	NA	NA	NA	NA	NA	NA	NA	NA	FALSE	FALSE	FALSE	chr14	101448093	+		OpenSea	101448093	101448093	218	SNORD114-21
cg00963862	-1.84017	3.05256	-4.42465	5.06327e-05	0.000261951	1.71642	-2.49369	3.05256	-4.78638	1.47455e-05	0.000115096	2.95769	NA	NA	NA	NA	NA	NA	TRUE	FALSE	FALSE	chr17	52976768	+	chr17:52977866-52978307	N_Shore	52976768	52976768	1283	TOM1L1
cg16131748	-1.71325	1.18955	-4.4203	5.13749e-05	0.000265063	1.70264	-2.19927	1.18955	-4.53488	3.47748e-05	0.000217175	2.15219	NA	NA	NA	NA	NA	NA	TRUE	FALSE	FALSE	chr13	99959606	+		OpenSea	99959606	99959606	603	UBAC2
cg05050858	-2.11328	1.37042	-4.41989	5.14459e-05	0.000265264	1.70133	-2.21536	1.37042	-3.69172	0.000539196	0.00164994	-0.401158	NA	NA	NA	NA	NA	NA	TRUE	FALSE	FALSE	chr14	64676831	+		OpenSea	64676831	64676831	788	SYNE2
cg00264873	2.52921	-0.0998231	4.41888	5.162e-05	0.000265906	1.69813	NA	NA	NA	NA	NA	NA	-2.83507	-0.0998231	-4.47222	4.23552e-05	0.000193391	1.90956	FALSE	TRUE	FALSE	chr18	72917924	-	chr18:72919914-72921785	N_Shore	72917924	72917924	455	ZADH2
cg25760669	-2.41423	1.56506	-4.41607	5.21072e-05	0.000268096	1.68923	-3.95578	1.56506	-5.7574	4.79013e-07	9.72479e-06	6.18993	-1.54155	1.56506	-2.54549	0.0139194	0.0181252	-3.44336	TRUE	TRUE	TRUE	chr12	33050948	-	chr12:33049301-33050098	S_Shore	33050948	33050948	1167	PKP2
cg05329879	-1.97153	1.20786	-4.41604	5.21118e-05	0.000268096	1.68915	NA	NA	NA	NA	NA	NA	NA	NA	NA	NA	NA	NA	FALSE	FALSE	FALSE	chr19	55174156	+		OpenSea	55174156	55174156	31	LILRB4
cg26285698	1.87429	0.325595	4.41376	5.25116e-05	0.000269465	1.68191	NA	NA	NA	NA	NA	NA	-1.82035	0.325595	-3.86473	0.00031059	0.000866555	0.0362616	FALSE	TRUE	FALSE	chr16	29757334	-		OpenSea	29757334	29757334	5	C16orf54
cg15463966	-2.35833	1.61341	-4.41323	5.2604e-05	0.000269853	1.68024	NA	NA	NA	NA	NA	NA	NA	NA	NA	NA	NA	NA	FALSE	FALSE	FALSE	chr3	148446998	+		OpenSea	148446998	148446998	968	AGTR1
cg08670691	-2.77273	1.01668	-4.41302	5.26406e-05	0.000269944	1.67959	NA	NA	NA	NA	NA	NA	1.93248	1.01668	2.77785	0.00759561	0.0108647	-2.90326	FALSE	TRUE	FALSE	chr1	3668942	+		OpenSea	3668942	3668942	22	CCDC27
cg24786671	2.32561	-1.5373	4.41058	5.30714e-05	0.000271565	1.67187	2.96521	-1.5373	4.47606	4.24036e-05	0.000251636	1.9663	NA	NA	NA	NA	NA	NA	TRUE	FALSE	FALSE	chr21	31722001	-		OpenSea	31722001	31722001	1076	KRTAP23-1
cg14788374	2.80276	-1.33305	4.40635	5.38281e-05	0.000274603	1.65846	3.49077	-1.33305	4.36162	6.22052e-05	0.000333647	1.60756	NA	NA	NA	NA	NA	NA	TRUE	FALSE	FALSE	chr11	123775715	+		OpenSea	123775715	123775715	1423	OR8D4
cg17669365	-1.63218	2.48351	-4.40467	5.41311e-05	0.000275799	1.65315	NA	NA	NA	NA	NA	NA	NA	NA	NA	NA	NA	NA	FALSE	FALSE	FALSE	chr2	71163953	+		OpenSea	71163953	71163953	954	ATP6V1B1
cg17838848	-2.13464	1.52153	-4.40404	5.42457e-05	0.000276339	1.65114	-2.69743	1.52153	-4.43343	4.89311e-05	0.000279714	1.8322	NA	NA	NA	NA	NA	NA	TRUE	FALSE	FALSE	chr5	146835079	-	chr5:146832560-146833938	S_Shore	146835079	146835079	1818	DPYSL3
cg18154686	-2.58291	1.34969	-4.40397	5.42571e-05	0.000276354	1.65094	-2.55596	1.34969	-3.46557	0.00107639	0.0027653	-1.03766	NA	NA	NA	NA	NA	NA	TRUE	FALSE	FALSE	chr9	100172780	+	chr9:100174099-100174946	N_Shore	100172780	100172780	1521	TDRD7
cg05529152	-2.15022	-0.325417	-4.40091	5.48156e-05	0.000278582	1.64125	-1.9176	-0.325417	-3.12638	0.00290966	0.00589194	-1.94515	NA	NA	NA	NA	NA	NA	TRUE	FALSE	FALSE	chr12	52414843	+	chr12:52417018-52417703	N_Shelf	52414843	52414843	1772	NR4A1
cg27339021	-2.6587	-0.333275	-4.40073	5.48479e-05	0.000278692	1.64069	NA	NA	NA	NA	NA	NA	NA	NA	NA	NA	NA	NA	FALSE	FALSE	FALSE	chr1	51700771	+	chr1:51701767-51702542	N_Shore	51700771	51700771	1173	RNF11
cg16507522	-2.55474	2.32027	-4.4007	5.48545e-05	0.000278692	1.64057	-2.48978	2.32027	-3.41079	0.00126847	0.00312984	-1.18823	NA	NA	NA	NA	NA	NA	TRUE	FALSE	FALSE	chr14	95077557	+		OpenSea	95077557	95077557	1076	SERPINA3
cg00907078	-2.57284	2.17603	-4.39733	5.54748e-05	0.00028109	1.62993	NA	NA	NA	NA	NA	NA	1.89781	2.17603	2.92885	0.00504182	0.00773462	-2.53374	FALSE	TRUE	FALSE	chr17	34328289	-		OpenSea	34328289	34328289	794	CCL15-CCL14
cg15350899	1.78182	-0.0280086	4.39672	5.55883e-05	0.000281444	1.62799	1.48137	-0.0280086	2.91911	0.00519747	0.0092751	-2.46884	NA	NA	NA	NA	NA	NA	TRUE	FALSE	FALSE	chr11	118781763	+	chr11:118781060-118781732	S_Shore	118781763	118781763	345	MIR4492
cg21743182	-3.03066	-0.315172	-4.39372	5.61467e-05	0.000283377	1.61853	NA	NA	NA	NA	NA	NA	NA	NA	NA	NA	NA	NA	FALSE	FALSE	FALSE	chr7	90339132	+		OpenSea	90339132	90339132	43	CDK14
cg23370725	1.97685	-2.03512	4.392	5.64707e-05	0.000284613	1.61308	3.20651	-2.03512	5.68037	6.31793e-07	1.18136e-05	5.92829	NA	NA	NA	NA	NA	NA	TRUE	FALSE	FALSE	chr5	159345060	+	chr5:159343215-159343574	S_Shore	159345060	159345060	1319	ADRA1B
cg23253582	1.48202	1.22837	4.39117	5.66266e-05	0.000285177	1.61047	NA	NA	NA	NA	NA	NA	-1.83082	1.22837	-4.8813	1.04333e-05	6.77784e-05	3.23678	FALSE	TRUE	FALSE	chr14	24897135	+	chr14:24898779-24899288	N_Shore	24897135	24897135	1356	KHNYN
cg15779323	-2.78516	-1.55991	-4.38683	5.74541e-05	0.000288308	1.59674	-4.23892	-1.55991	-5.30633	2.39785e-06	3.1018e-05	4.66872	-1.45376	-1.55991	-2.0681	0.0436253	0.0495327	-4.43477	TRUE	TRUE	TRUE	chr8	17433761	+	chr8:17434648-17434954	N_Shore	17433761	17433761	180	PDGFRL
cg00028013	-2.31331	0.337118	-4.3866	5.74971e-05	0.000288479	1.59603	NA	NA	NA	NA	NA	NA	2.42418	0.337118	4.14908	0.000124059	0.00043234	0.896603	FALSE	TRUE	FALSE	chr15	74218697	-	chr15:74218696-74220373	Island	74218697	74218697	1429	LOXL1-AS1
cg15379858	-2.08146	2.20061	-4.38594	5.76242e-05	0.000288937	1.59394	NA	NA	NA	NA	NA	NA	NA	NA	NA	NA	NA	NA	FALSE	FALSE	FALSE	chr8	19540466	-		OpenSea	19540466	19540466	204	CSGALNACT1
cg23622121	-2.03024	0.819807	-4.38574	5.76626e-05	0.000288994	1.59331	NA	NA	NA	NA	NA	NA	2.33998	0.819807	4.55958	3.15124e-05	0.000155187	2.18914	FALSE	TRUE	FALSE	chr16	57212568	-		OpenSea	57212568	57212568	98	FAM192A
cg09420572	-2.37259	3.22211	-4.38561	5.76878e-05	0.000289076	1.59289	-2.64303	3.22211	-3.88764	0.000291399	0.0010467	0.168505	NA	NA	NA	NA	NA	NA	TRUE	FALSE	FALSE	chr1	110168017	+		OpenSea	110168017	110168017	31	AMPD2
cg26054057	1.80794	1.16051	4.384	5.79977e-05	0.000290088	1.58782	NA	NA	NA	NA	NA	NA	-2.57288	1.16051	-5.62355	7.53434e-07	9.40977e-06	5.7392	FALSE	TRUE	FALSE	chr3	38010715	+		OpenSea	38010715	38010715	179	MIR26A1
cg20497682	2.39006	0.464238	4.38363	5.80701e-05	0.000290405	1.58664	2.38761	0.464238	3.48447	0.00101683	0.00265019	-0.985404	NA	NA	NA	NA	NA	NA	TRUE	FALSE	FALSE	chr13	33858444	-		OpenSea	33858444	33858444	1456	STARD13
cg01028223	-1.92971	2.18355	-4.38274	5.82426e-05	0.000291132	1.58383	-2.13943	2.18355	-3.87558	0.000302781	0.001076	0.132962	NA	NA	NA	NA	NA	NA	TRUE	FALSE	FALSE	chr7	915149	+	chr7:915753-916644	N_Shore	915149	915149	1041	GET4
cg14001426	2.38796	-1.50781	4.38032	5.87151e-05	0.000293175	1.57619	2.91757	-1.50781	4.25841	8.76022e-05	0.000429631	1.28754	NA	NA	NA	NA	NA	NA	TRUE	FALSE	FALSE	chr11	22696443	+		OpenSea	22696443	22696443	123	GAS2
cg21819053	-2.37778	-0.760383	-4.37973	5.88291e-05	0.000293563	1.57435	-3.2746	-0.760383	-4.79952	1.40937e-05	0.000111365	3.00019	NA	NA	NA	NA	NA	NA	TRUE	FALSE	FALSE	chr11	102322128	-	chr11:102322529-102323762	N_Shore	102322128	102322128	1646	TMEM123
cg01438467	2.68616	0.302441	4.37867	5.90373e-05	0.000294374	1.571	NA	NA	NA	NA	NA	NA	NA	NA	NA	NA	NA	NA	FALSE	FALSE	FALSE	chr17	1510080	-	chr17:1509882-1510101	Island	1510080	1510080	1868	SLC43A2
cg24974611	2.17495	0.0661502	4.37138	6.04904e-05	0.00029982	1.54799	2.49228	0.0661502	3.98936	0.000210524	0.000822257	0.470424	NA	NA	NA	NA	NA	NA	TRUE	FALSE	FALSE	chr1	177939225	-		OpenSea	177939225	177939225	122	SEC16B
cg01268381	2.32174	1.49631	4.37022	6.07243e-05	0.000300461	1.54434	NA	NA	NA	NA	NA	NA	NA	NA	NA	NA	NA	NA	FALSE	FALSE	FALSE	chr21	42219771	-	chr21:42218489-42219222	S_Shore	42219771	42219771	731	DSCAM
cg01066189	1.86289	1.34399	4.36973	6.08227e-05	0.000300791	1.54281	NA	NA	NA	NA	NA	NA	-1.16642	1.34399	-2.46675	0.0169692	0.0214927	-3.61816	FALSE	TRUE	FALSE	chr4	158493216	+		OpenSea	158493216	158493216	425	LINC02433
cg03609354	-2.92692	1.44787	-4.36965	6.08402e-05	0.000300791	1.54253	NA	NA	NA	NA	NA	NA	NA	NA	NA	NA	NA	NA	FALSE	FALSE	FALSE	chr2	231750324	+		OpenSea	231750324	231750324	936	LOC151484
cg26439402	2.17296	1.0223	4.36806	6.11627e-05	0.000301817	1.53753	NA	NA	NA	NA	NA	NA	-2.3344	1.0223	-4.23438	9.37055e-05	0.000350014	1.16058	FALSE	TRUE	FALSE	chr22	28188037	-		OpenSea	28188037	28188037	165	MN1
cg07152812	2.29495	-0.843601	4.36638	6.15071e-05	0.000302939	1.53222	2.3296	-0.843601	3.52798	0.00089137	0.00240252	-0.864403	NA	NA	NA	NA	NA	NA	TRUE	FALSE	FALSE	chr13	24736518	+	chr13:24734771-24735538	S_Shore	24736518	24736518	36	MIR2276
cg13740187	-2.42783	-0.430746	-4.36635	6.15126e-05	0.000302939	1.53213	-4.60596	-0.430746	-6.59013	2.3334e-08	1.13696e-06	9.04754	-2.17813	-0.430746	-3.53647	0.000862831	0.00190463	-0.914885	TRUE	TRUE	TRUE	chr1	154164699	-		OpenSea	154164699	154164699	87	TPM3
cg06942183	-2.71467	-1.69349	-4.36512	6.17645e-05	0.000303835	1.52826	NA	NA	NA	NA	NA	NA	3.49886	-1.69349	5.08111	5.19103e-06	4.02458e-05	3.90014	FALSE	TRUE	FALSE	chr17	46622607	-	chr17:46620367-46621373	S_Shore	46622607	46622607	213	HOXB2
cg22232504	-1.96716	1.27057	-4.3622	6.23676e-05	0.000305915	1.51907	-3.33839	1.27057	-5.90267	2.83743e-07	6.61933e-06	6.68498	NA	NA	NA	NA	NA	NA	TRUE	FALSE	FALSE	chr12	26349469	+	chr12:26348260-26349130	S_Shore	26349469	26349469	962	SSPN
cg13767779	-1.68125	1.40443	-4.36058	6.2706e-05	0.000307294	1.51395	-3.71271	1.40443	-7.69657	4.12232e-10	7.02861e-08	12.859	NA	NA	NA	NA	NA	NA	TRUE	FALSE	FALSE	chr17	56031576	-	chr17:56031843-56033160	N_Shore	56031576	56031576	1107	CUEDC1
cg02043966	2.39629	-0.0623865	4.36034	6.27557e-05	0.000307444	1.5132	4.13157	-0.0623865	5.98155	2.13355e-07	5.4271e-06	6.95457	NA	NA	NA	NA	NA	NA	TRUE	FALSE	FALSE	chr8	11665230	+	chr8:11665773-11666045	N_Shore	11665230	11665230	221	FDFT1
cg16291657	-2.3856	-0.310993	-4.35836	6.31714e-05	0.000308823	1.50695	-2.42996	-0.310993	-3.53229	0.000879759	0.00237861	-0.852347	NA	NA	NA	NA	NA	NA	TRUE	FALSE	FALSE	chr7	25990013	-	chr7:25990012-25991320	Island	25990013	25990013	406	MIR148A
cg14205864	-2.28317	0.846912	-4.35655	6.3553e-05	0.000310218	1.50125	-3.2748	0.846912	-4.9739	7.70508e-06	7.18784e-05	3.56835	NA	NA	NA	NA	NA	NA	TRUE	FALSE	FALSE	chr13	113841719	-		OpenSea	113841719	113841719	1372	PCID2
cg13298859	-2.50342	0.392821	-4.35641	6.35827e-05	0.000310269	1.50081	-3.44541	0.392821	-4.7686	1.56754e-05	0.000120636	2.90021	NA	NA	NA	NA	NA	NA	TRUE	FALSE	FALSE	chr7	2551996	+		OpenSea	2551996	2551996	166	LFNG
cg14720757	2.05913	0.243373	4.35368	6.41625e-05	0.000312388	1.49222	NA	NA	NA	NA	NA	NA	-2.67039	0.243373	-5.09349	4.97008e-06	3.8922e-05	3.94151	FALSE	TRUE	FALSE	chr10	101943824	-	chr10:101945571-101945907	N_Shore	101943824	101943824	1909	ERLIN1
cg18758622	1.99985	-0.562917	4.35272	6.43678e-05	0.000313105	1.4892	NA	NA	NA	NA	NA	NA	NA	NA	NA	NA	NA	NA	FALSE	FALSE	FALSE	chr17	79010831	+	chr17:79008929-79009762	S_Shore	79010831	79010831	1883	BAIAP2
cg15225773	-2.36443	1.77013	-4.34845	6.52886e-05	0.000316342	1.47576	-2.76594	1.77013	-4.0477	0.000174427	0.000715165	0.645387	NA	NA	NA	NA	NA	NA	TRUE	FALSE	FALSE	chr12	19358223	+		OpenSea	19358223	19358223	35	PLEKHA5
cg16710146	-2.21617	-0.139156	-4.34596	6.58303e-05	0.000318536	1.46794	-5.68211	-0.139156	-8.87192	6.02631e-12	4.49214e-09	16.8289	-3.46594	-0.139156	-6.13383	1.18614e-07	2.35157e-06	7.50518	TRUE	TRUE	TRUE	chr1	247496575	-	chr1:247494249-247495840	S_Shore	247496575	247496575	1529	ZNF496
cg10575842	-1.9137	2.01499	-4.34513	6.60127e-05	0.000319179	1.46532	-1.62741	2.01499	-2.9472	0.00481077	0.00872453	-2.39934	NA	NA	NA	NA	NA	NA	TRUE	FALSE	FALSE	chr19	41430077	+		OpenSea	41430077	41430077	92	CYP2B7P
cg02987216	-1.8658	0.644666	-4.34317	6.6443e-05	0.000320682	1.45918	NA	NA	NA	NA	NA	NA	NA	NA	NA	NA	NA	NA	FALSE	FALSE	FALSE	chr6	111888870	-		OpenSea	111888870	111888870	306	TRAF3IP2
cg17468616	-1.92754	0.834856	-4.34093	6.69403e-05	0.000322406	1.45212	-3.80656	0.834856	-6.83669	9.48425e-09	6.1053e-07	9.8987	-1.87902	0.834856	-3.81612	0.000362291	0.000974451	-0.107576	TRUE	TRUE	TRUE	chr1	226013212	+		OpenSea	226013212	226013212	209	EPHX1
cg09002726	-2.4196	0.431917	-4.3401	6.71265e-05	0.00032308	1.44949	-1.604	0.431917	-2.28888	0.0262255	0.0343271	-3.89613	NA	NA	NA	NA	NA	NA	TRUE	FALSE	FALSE	chr11	102745934	-		OpenSea	102745934	102745934	169	MMP12
cg05928873	2.29334	1.20623	4.33948	6.72648e-05	0.000323534	1.44755	NA	NA	NA	NA	NA	NA	-3.80874	1.20623	-6.50498	3.05469e-08	8.47467e-07	8.80237	FALSE	TRUE	FALSE	chr1	72302970	-		OpenSea	72302970	72302970	274	NEGR1-IT1
cg24370698	-2.32115	1.15444	-4.33793	6.76105e-05	0.000324849	1.4427	-2.59817	1.15444	-3.86428	0.000313819	0.00110458	0.099754	NA	NA	NA	NA	NA	NA	TRUE	FALSE	FALSE	chr1	64058614	+	chr1:64058937-64059913	N_Shore	64058614	64058614	332	PGM1
cg19820052	2.07418	1.86319	4.33567	6.81198e-05	0.000326525	1.4356	NA	NA	NA	NA	NA	NA	-2.37928	1.86319	-4.48693	4.03037e-05	0.000186423	1.95648	FALSE	TRUE	FALSE	chr1	156590051	+	chr1:156593657-156595283	N_Shelf	156590051	156590051	259	HAPLN2
cg12439423	-1.73298	1.03761	-4.33383	6.85384e-05	0.000328139	1.4298	-2.65775	1.03761	-5.30902	2.37516e-06	3.07954e-05	4.67769	NA	NA	NA	NA	NA	NA	TRUE	FALSE	FALSE	chr8	41522721	-		OpenSea	41522721	41522721	82	ANK1
cg11203771	-2.51035	0.402618	-4.33265	6.88077e-05	0.000328824	1.42609	-2.45319	0.402618	-3.36725	0.00144386	0.00345162	-1.3068	NA	NA	NA	NA	NA	NA	TRUE	FALSE	FALSE	chr9	115140853	+	chr9:115141854-115142638	N_Shore	115140853	115140853	1335	HSDL2
cg26985985	1.75737	0.0873145	4.33156	6.90563e-05	0.00032969	1.42268	NA	NA	NA	NA	NA	NA	NA	NA	NA	NA	NA	NA	FALSE	FALSE	FALSE	chr14	53260090	-	chr14:53257664-53258400	S_Shore	53260090	53260090	1703	GNPNAT1
cg20839080	2.92491	0.775135	4.33093	6.92014e-05	0.000330107	1.4207	NA	NA	NA	NA	NA	NA	NA	NA	NA	NA	NA	NA	FALSE	FALSE	FALSE	chr18	53177891	-		OpenSea	53177891	53177891	108	TCF4
cg01910533	2.65627	0.0483163	4.33035	6.93345e-05	0.000330676	1.41888	4.33851	0.0483163	5.62255	7.77356e-07	1.37201e-05	5.73237	NA	NA	NA	NA	NA	NA	TRUE	FALSE	FALSE	chr6	73853595	-		OpenSea	73853595	73853595	357	KCNQ5-AS1
cg19833116	-2.11552	1.44918	-4.3303	6.9347e-05	0.000330686	1.41871	-2.06878	1.44918	-3.37318	0.00141868	0.00340404	-1.2907	NA	NA	NA	NA	NA	NA	TRUE	FALSE	FALSE	chr20	61002642	-		OpenSea	61002642	61002642	12	RBBP8NL
cg08500898	-2.41616	3.0227	-4.32945	6.95424e-05	0.000331373	1.41605	-2.95066	3.0227	-4.20615	0.000104056	0.00048781	1.12683	NA	NA	NA	NA	NA	NA	TRUE	FALSE	FALSE	chr2	171036626	+		OpenSea	171036626	171036626	1970	MYO3B
cg26607103	-2.83553	0.245828	-4.32882	6.96868e-05	0.000331913	1.41409	-4.16922	0.245828	-5.05759	5.75399e-06	5.82011e-05	3.84337	NA	NA	NA	NA	NA	NA	TRUE	FALSE	FALSE	chr10	62149642	-		OpenSea	62149642	62149642	7	ANK3
cg27528351	-1.89874	-1.6145	-4.32243	7.1182e-05	0.00033734	1.39401	NA	NA	NA	NA	NA	NA	1.9484	-1.6145	3.99968	0.000201632	0.000623379	0.440662	FALSE	TRUE	FALSE	chr7	50629067	-		OpenSea	50629067	50629067	298	DDC
cg20482462	2.54449	-0.88706	4.32035	7.16734e-05	0.00033932	1.3875	5.92598	-0.88706	8.00108	1.36682e-10	3.42293e-08	13.8987	3.38149	-0.88706	5.18444	3.60716e-06	3.05722e-05	4.24648	TRUE	TRUE	TRUE	chr1	221510043	-		OpenSea	221510043	221510043	404	C1orf140
cg17468169	-2.88293	1.04831	-4.31921	7.19457e-05	0.000340261	1.38392	NA	NA	NA	NA	NA	NA	4.36155	1.04831	5.90271	2.74845e-07	4.41882e-06	6.70211	FALSE	TRUE	FALSE	chr3	25215672	+		OpenSea	25215672	25215672	150	RARB
cg20829688	1.997	-2.55332	4.31887	7.20276e-05	0.000340452	1.38284	NA	NA	NA	NA	NA	NA	NA	NA	NA	NA	NA	NA	FALSE	FALSE	FALSE	chr13	42621527	+	chr13:42623339-42623560	N_Shore	42621527	42621527	1315	DGKH
cg04365980	2.52725	0.203371	4.31886	7.20288e-05	0.000340452	1.38282	NA	NA	NA	NA	NA	NA	-2.74891	0.203371	-4.24178	9.14423e-05	0.000343454	1.1836	FALSE	TRUE	FALSE	chr16	78056736	+		OpenSea	78056736	78056736	292	CLEC3A
cg12532667	2.44083	0.759406	4.31809	7.22133e-05	0.000341074	1.3804	4.20099	0.759406	5.91179	2.74551e-07	6.45859e-06	6.71612	1.76016	0.759406	2.81138	0.00694236	0.010081	-2.82243	TRUE	TRUE	TRUE	chr4	101440020	-		OpenSea	101440020	101440020	769	EMCN
cg01195246	-2.11503	-1.21229	-4.31492	7.2977e-05	0.000343925	1.37046	-2.4282	-1.21229	-3.94592	0.000241987	0.000911587	0.340992	NA	NA	NA	NA	NA	NA	TRUE	FALSE	FALSE	chr16	745765	-	chr16:743924-745943	Island	745765	745765	232	FBXL16
cg26357344	-2.10074	2.21075	-4.31401	7.3198e-05	0.000344664	1.3676	-3.0118	2.21075	-4.92691	9.07226e-06	8.08538e-05	3.41458	NA	NA	NA	NA	NA	NA	TRUE	FALSE	FALSE	chr12	53300293	-	chr12:53297442-53297824	S_Shelf	53300293	53300293	1424	KRT8
cg15318570	-2.71763	-2.04689	-4.31385	7.32367e-05	0.000344796	1.3671	NA	NA	NA	NA	NA	NA	NA	NA	NA	NA	NA	NA	FALSE	FALSE	FALSE	chr10	22726874	-	chr10:22725491-22726764	S_Shore	22726874	22726874	15	LOC100499489
cg23159950	-1.9281	-0.412799	-4.31316	7.34026e-05	0.000345375	1.36496	-2.33635	-0.412799	-4.16775	0.000118023	0.000535245	1.00933	NA	NA	NA	NA	NA	NA	TRUE	FALSE	FALSE	chr20	33565278	+		OpenSea	33565278	33565278	156	MYH7B
cg01315067	1.91747	0.785815	4.31225	7.36258e-05	0.000346072	1.36209	NA	NA	NA	NA	NA	NA	NA	NA	NA	NA	NA	NA	FALSE	FALSE	FALSE	chr10	51576232	+	chr10:51572198-51572620	S_Shelf	51576232	51576232	52	NCOA4
cg18190187	3.05047	-5.17974	4.30648	7.50462e-05	0.000351313	1.34402	3.39965	-5.17974	3.81197	0.000370224	0.00124632	-0.0534268	NA	NA	NA	NA	NA	NA	TRUE	FALSE	FALSE	chr5	174871289	-	chr5:174870753-174872345	Island	174871289	174871289	125	DRD1
cg02740487	1.63696	-0.587331	4.30519	7.5369e-05	0.000352415	1.33996	NA	NA	NA	NA	NA	NA	-1.35913	-0.587331	-3.22	0.0022122	0.00398641	-1.78302	FALSE	TRUE	FALSE	chr9	137270202	+		OpenSea	137270202	137270202	1054	MIR4669
cg05583063	-2.26265	0.327211	-4.30367	7.57479e-05	0.000353827	1.33522	-3.56113	0.327211	-5.39143	1.77323e-06	2.48163e-05	4.95353	NA	NA	NA	NA	NA	NA	TRUE	FALSE	FALSE	chr5	14583209	+	chr5:14581497-14582569	S_Shore	14583209	14583209	1317	FAM105A
cg26786571	-2.16002	0.621633	-4.30139	7.63217e-05	0.000355888	1.32809	-3.67768	0.621633	-5.83205	3.66101e-07	7.96423e-06	6.44405	-1.51766	0.621633	-2.72725	0.0086893	0.0121557	-3.02388	TRUE	TRUE	TRUE	chr3	182832789	-		OpenSea	182832789	182832789	1070	MCCC1
cg12841061	2.13236	0.386081	4.30133	7.63375e-05	0.000355911	1.32789	1.55427	0.386081	2.49703	0.0157657	0.0225558	-3.45409	NA	NA	NA	NA	NA	NA	TRUE	FALSE	FALSE	chr9	129098503	+	chr9:129100371-129100574	N_Shore	129098503	129098503	976	MVB12B
cg16812503	2.20684	0.691701	4.30077	7.64799e-05	0.00035631	1.32613	NA	NA	NA	NA	NA	NA	-3.60088	0.691701	-6.33322	5.72788e-08	1.36362e-06	8.20116	FALSE	TRUE	FALSE	chr11	707873	+	chr11:705794-706534	S_Shore	707873	707873	1243	EPS8L2
cg06069616	-1.815	-0.751713	-4.30024	7.66147e-05	0.000356738	1.32446	-2.37869	-0.751713	-4.49783	3.94062e-05	0.000238306	2.03499	NA	NA	NA	NA	NA	NA	TRUE	FALSE	FALSE	chr21	33783773	+	chr21:33783914-33785717	N_Shore	33783773	33783773	978	EVA1C
cg22503444	-2.43581	2.08924	-4.29554	7.78143e-05	0.00036076	1.30978	-2.51051	2.08924	-3.52159	0.000908824	0.00243724	-0.882232	NA	NA	NA	NA	NA	NA	TRUE	FALSE	FALSE	chr6	151197957	+		OpenSea	151197957	151197957	1577	MTHFD1L
cg03569377	2.17656	1.81877	4.29531	7.78749e-05	0.000360937	1.30904	NA	NA	NA	NA	NA	NA	-2.91653	1.81877	-5.19404	3.48689e-06	2.97917e-05	4.27876	FALSE	TRUE	FALSE	chr14	28081415	+		OpenSea	28081415	28081415	378	LINC00645
cg15443530	2.61336	0.476274	4.29458	7.80641e-05	0.00036171	1.30675	3.32199	0.476274	4.33996	6.6857e-05	0.000352227	1.54011	NA	NA	NA	NA	NA	NA	TRUE	FALSE	FALSE	chr6	124602750	+		OpenSea	124602750	124602750	1400	NKAIN2
cg10431604	-2.39238	-0.637902	-4.29379	7.82676e-05	0.000362444	1.30429	-2.26311	-0.637902	-3.23134	0.00215135	0.00467126	-1.67078	NA	NA	NA	NA	NA	NA	TRUE	FALSE	FALSE	chr14	24809315	-	chr14:24808635-24808992	S_Shore	24809315	24809315	72	RIPK3
cg08501881	-2.14905	1.88323	-4.29367	7.82986e-05	0.000362478	1.30391	NA	NA	NA	NA	NA	NA	NA	NA	NA	NA	NA	NA	FALSE	FALSE	FALSE	chr3	185539108	-	chr3:185541048-185544146	N_Shore	185539108	185539108	188	IGF2BP2
cg25818214	2.67899	-1.26386	4.29222	7.86758e-05	0.000363604	1.29937	NA	NA	NA	NA	NA	NA	-3.0455	-1.26386	-4.40684	5.27736e-05	0.000228003	1.70186	FALSE	TRUE	FALSE	chr3	64211155	-		OpenSea	64211155	64211155	23	PRICKLE2
cg01919768	-2.91091	-0.395529	-4.29161	7.88343e-05	0.000364254	1.29747	NA	NA	NA	NA	NA	NA	NA	NA	NA	NA	NA	NA	FALSE	FALSE	FALSE	chr7	100239764	-		OpenSea	100239764	100239764	562	TFR2
cg12327691	-1.97548	2.37571	-4.29154	7.88516e-05	0.000364259	1.29726	-3.19109	2.37571	-5.52599	1.09804e-06	1.75345e-05	5.40609	NA	NA	NA	NA	NA	NA	TRUE	FALSE	FALSE	chr10	101493322	-	chr10:101491680-101492232	S_Shore	101493322	101493322	898	COX15
cg14399183	2.52757	-0.143987	4.28836	7.96849e-05	0.000367043	1.28732	NA	NA	NA	NA	NA	NA	-3.79579	-0.143987	-5.81525	3.77297e-07	5.62676e-06	6.39948	FALSE	TRUE	FALSE	chr9	124048308	+		OpenSea	124048308	124048308	50	GSN
cg20427865	2.48544	-0.385851	4.28242	8.12671e-05	0.000372958	1.26874	2.9933	-0.385851	4.10161	0.000146446	0.000628012	0.808196	NA	NA	NA	NA	NA	NA	TRUE	FALSE	FALSE	chr16	57406353	+		OpenSea	57406353	57406353	60	CX3CL1
cg14097304	3.27486	-1.87504	4.28191	8.14045e-05	0.000373483	1.26714	3.18171	-1.87504	3.30295	0.00174554	0.00398739	-1.48021	NA	NA	NA	NA	NA	NA	TRUE	FALSE	FALSE	chr7	156801587	-	chr7:156801418-156801632	Island	156801587	156801587	541	MNX1
cg19601328	-1.90257	2.13257	-4.27802	8.24586e-05	0.000376913	1.25498	NA	NA	NA	NA	NA	NA	NA	NA	NA	NA	NA	NA	FALSE	FALSE	FALSE	chr17	43368729	-		OpenSea	43368729	43368729	388	MAP3K14
cg18082680	2.27012	2.19235	4.27696	8.2746e-05	0.000377755	1.25169	NA	NA	NA	NA	NA	NA	-2.04478	2.19235	-3.47726	0.00103256	0.00218882	-1.08116	FALSE	TRUE	FALSE	chr1	33798023	-		OpenSea	33798023	33798023	69	MIR3605
cg19254163	-2.34184	1.16413	-4.2759	8.30384e-05	0.000378659	1.24836	NA	NA	NA	NA	NA	NA	NA	NA	NA	NA	NA	NA	FALSE	FALSE	FALSE	chr11	60623782	-	chr11:60619924-60621111	S_Shelf	60623782	60623782	337	PTGDR2
cg17027895	-1.58497	-0.0197087	-4.27329	8.37556e-05	0.0003808	1.24023	-2.46237	-0.0197087	-5.31014	2.36571e-06	3.07147e-05	4.68145	NA	NA	NA	NA	NA	NA	TRUE	FALSE	FALSE	chr5	14185523	+		OpenSea	14185523	14185523	1615	TRIO
cg01478327	2.11451	-1.44841	4.27305	8.38228e-05	0.000381051	1.23948	1.6999	-1.44841	2.73598	0.00851566	0.0137172	-2.91028	NA	NA	NA	NA	NA	NA	TRUE	FALSE	FALSE	chr20	7921102	-		OpenSea	7921102	7921102	8	HAO1
cg03821354	-2.47083	1.03851	-4.27216	8.40702e-05	0.000381799	1.23669	NA	NA	NA	NA	NA	NA	NA	NA	NA	NA	NA	NA	FALSE	FALSE	FALSE	chr21	43733830	-		OpenSea	43733830	43733830	1875	TFF3
cg14507088	-2.56943	-0.60001	-4.26986	8.47113e-05	0.000383899	1.22951	-2.78396	-0.60001	-3.67824	0.000562214	0.00170241	-0.439758	NA	NA	NA	NA	NA	NA	TRUE	FALSE	FALSE	chr9	130690399	-	chr9:130689378-130690215	S_Shore	130690399	130690399	628	PIP5KL1
cg09095525	1.88804	-1.0357	4.26896	8.49637e-05	0.000384878	1.2267	NA	NA	NA	NA	NA	NA	NA	NA	NA	NA	NA	NA	FALSE	FALSE	FALSE	chr16	11852095	-		OpenSea	11852095	11852095	654	ZC3H7A
cg05321361	-2.98928	1.36958	-4.2674	8.54015e-05	0.000386646	1.22185	-3.42456	1.36958	-3.88317	0.000295565	0.00105807	0.155335	NA	NA	NA	NA	NA	NA	TRUE	FALSE	FALSE	chr5	2750263	-	chr5:2748368-2757024	Island	2750263	2750263	1505	IRX2
cg13485533	2.46611	-0.693027	4.26452	8.62161e-05	0.000389459	1.21287	1.98604	-0.693027	2.73135	0.00862065	0.0138476	-2.92118	NA	NA	NA	NA	NA	NA	TRUE	FALSE	FALSE	chr4	86850721	+		OpenSea	86850721	86850721	704	ARHGAP24
cg23164870	2.77789	-0.810557	4.2576	8.82089e-05	0.00039646	1.19129	NA	NA	NA	NA	NA	NA	-3.28548	-0.810557	-4.54843	3.27283e-05	0.0001595	2.15333	FALSE	TRUE	FALSE	chr4	86850108	+		OpenSea	86850108	86850108	1317	ARHGAP24
cg08933311	2.1394	-0.249947	4.25677	8.8451e-05	0.000397277	1.1887	NA	NA	NA	NA	NA	NA	-2.67148	-0.249947	-4.79665	1.39878e-05	8.41325e-05	2.95856	FALSE	TRUE	FALSE	chr12	133265841	-	chr12:133263462-133264711	S_Shore	133265841	133265841	1895	POLE
cg10512376	2.42509	-1.6307	4.25618	8.86236e-05	0.000397834	1.18686	3.5496	-1.6307	4.95512	8.22517e-06	7.53525e-05	3.50686	NA	NA	NA	NA	NA	NA	TRUE	FALSE	FALSE	chr4	101440278	-		OpenSea	101440278	101440278	1027	EMCN
cg17575365	-3.13407	-0.0970491	-4.25469	8.90576e-05	0.000399495	1.18224	NA	NA	NA	NA	NA	NA	NA	NA	NA	NA	NA	NA	FALSE	FALSE	FALSE	chr7	90339136	+		OpenSea	90339136	90339136	39	CDK14
cg16260786	-2.59218	1.65064	-4.25385	8.93064e-05	0.00040035	1.1796	-3.44981	1.65064	-4.50063	3.90365e-05	0.000236679	2.04383	NA	NA	NA	NA	NA	NA	TRUE	FALSE	FALSE	chr12	18414451	+		OpenSea	18414451	18414451	22	PIK3C2G
cg20979674	-2.67953	-0.658892	-4.25368	8.93552e-05	0.000400495	1.17909	NA	NA	NA	NA	NA	NA	2.30619	-0.658892	3.30653	0.00171795	0.0032641	-1.5508	FALSE	TRUE	FALSE	chr2	219858993	-	chr2:219860927-219861242	N_Shore	219858993	219858993	865	CRYBA2
cg11513904	2.894	-0.853219	4.25329	8.94704e-05	0.000400886	1.17787	3.2917	-0.853219	3.84328	0.000335392	0.00115883	0.0381214	NA	NA	NA	NA	NA	NA	TRUE	FALSE	FALSE	chr8	74208354	+	chr8:74206223-74208179	S_Shore	74208354	74208354	984	RDH10
cg18174634	2.14016	1.60758	4.25176	8.99243e-05	0.000402227	1.17309	4.71136	1.60758	7.45335	9.98781e-10	1.27064e-07	12.0245	2.57119	1.60758	4.60955	2.65849e-05	0.000135962	2.35004	TRUE	TRUE	TRUE	chr3	143060673	+		OpenSea	143060673	143060673	414	SLC9A9-AS1
cg13785152	2.35485	-3.43198	4.25122	9.00821e-05	0.000402689	1.17143	NA	NA	NA	NA	NA	NA	NA	NA	NA	NA	NA	NA	FALSE	FALSE	FALSE	chr17	1992458	-		OpenSea	1992458	1992458	402	SMG6
cg19518680	-1.97225	-0.365829	-4.24997	9.04566e-05	0.000404139	1.16752	NA	NA	NA	NA	NA	NA	NA	NA	NA	NA	NA	NA	FALSE	FALSE	FALSE	chr19	51193209	-	chr19:51189824-51190109	S_Shelf	51193209	51193209	547	SHANK1
cg01886855	2.66367	-0.16646	4.24912	9.0708e-05	0.000404869	1.16489	5.66729	-0.16646	7.18572	2.65087e-09	2.57566e-07	11.1031	3.00362	-0.16646	4.3274	6.88258e-05	0.000278117	1.45131	TRUE	TRUE	TRUE	chr21	43786997	-		OpenSea	43786997	43786997	352	TFF1
cg27371140	2.48548	0.0670302	4.24743	9.12157e-05	0.000406741	1.15962	NA	NA	NA	NA	NA	NA	-2.94169	0.0670302	-4.53921	3.37688e-05	0.000163316	2.12373	FALSE	TRUE	FALSE	chr9	124048281	+		OpenSea	124048281	124048281	77	GSN
cg12141967	2.46761	-1.59107	4.24314	9.2514e-05	0.0004112	1.14627	3.70409	-1.59107	5.0653	5.60077e-06	5.70949e-05	3.8688	NA	NA	NA	NA	NA	NA	TRUE	FALSE	FALSE	chr21	31799277	-		OpenSea	31799277	31799277	1046	KRTAP13-3
cg01586640	1.92826	-0.532839	4.241	9.317e-05	0.000413453	1.1396	NA	NA	NA	NA	NA	NA	-2.24259	-0.532839	-4.44861	4.58624e-05	0.000205063	1.83441	FALSE	TRUE	FALSE	chr12	49411659	-	chr12:49412299-49412756	N_Shore	49411659	49411659	871	PRKAG1
cg09303236	-1.7468	0.88967	-4.24037	9.33627e-05	0.000414137	1.13765	NA	NA	NA	NA	NA	NA	NA	NA	NA	NA	NA	NA	FALSE	FALSE	FALSE	chr17	38657915	-		OpenSea	38657915	38657915	60	TNS4
cg00206058	2.4983	2.52963	4.23891	9.38112e-05	0.000415796	1.13312	NA	NA	NA	NA	NA	NA	NA	NA	NA	NA	NA	NA	FALSE	FALSE	FALSE	chr2	11750918	+	chr2:11750766-11751072	Island	11750918	11750918	1466	GREB1
cg18754335	-2.10765	0.775582	-4.23795	9.41093e-05	0.000416932	1.13013	-1.98842	0.775582	-3.18423	0.0024652	0.00518722	-1.79466	NA	NA	NA	NA	NA	NA	TRUE	FALSE	FALSE	chr6	39290415	-		OpenSea	39290415	39290415	84	KCNK16
cg00668685	1.81706	0.671258	4.23753	9.42398e-05	0.000417281	1.12882	NA	NA	NA	NA	NA	NA	-1.8073	0.671258	-3.80008	0.0003811	0.00101355	-0.15482	FALSE	TRUE	FALSE	chr12	56624552	+		OpenSea	56624552	56624552	50	SLC39A5
cg15809185	1.83905	0.823867	4.23609	9.46861e-05	0.000418682	1.12435	NA	NA	NA	NA	NA	NA	NA	NA	NA	NA	NA	NA	FALSE	FALSE	FALSE	chr21	47575605	-		OpenSea	47575605	47575605	123	FTCD
cg26561681	2.41346	-0.826692	4.23365	9.54497e-05	0.000421203	1.11677	NA	NA	NA	NA	NA	NA	NA	NA	NA	NA	NA	NA	FALSE	FALSE	FALSE	chr1	21376633	-		OpenSea	21376633	21376633	853	EIF4G3
cg00690270	1.59006	-1.33626	4.23348	9.55027e-05	0.000421252	1.11625	1.85167	-1.33626	3.94234	0.000244775	0.000918985	0.330353	NA	NA	NA	NA	NA	NA	TRUE	FALSE	FALSE	chr3	52324148	+	chr3:52321783-52322054	S_Shelf	52324148	52324148	171	GLYCTK
cg02087383	-2.4374	2.4987	-4.22847	9.70908e-05	0.000427088	1.10067	NA	NA	NA	NA	NA	NA	NA	NA	NA	NA	NA	NA	FALSE	FALSE	FALSE	chr4	72651102	-		OpenSea	72651102	72651102	1022	GC
cg16484858	1.81672	-0.713501	4.22752	9.73947e-05	0.000427964	1.09772	3.9721	-0.713501	7.37484	1.32968e-09	1.55598e-07	11.7545	NA	NA	NA	NA	NA	NA	TRUE	FALSE	FALSE	chr1	8484694	-	chr1:8483389-8484339	S_Shore	8484694	8484694	946	RERE
cg00280345	1.46976	0.723209	4.22737	9.74423e-05	0.000428108	1.09726	NA	NA	NA	NA	NA	NA	-1.63428	0.723209	-4.231	9.47562e-05	0.000353027	1.15008	FALSE	TRUE	FALSE	chr8	145728388	+	chr8:145725460-145726707	S_Shore	145728388	145728388	1076	GPT
cg24477636	-2.48144	-0.400091	-4.22619	9.78213e-05	0.000429422	1.09359	NA	NA	NA	NA	NA	NA	3.48406	-0.400091	5.35799	1.94916e-06	1.91514e-05	4.83272	FALSE	TRUE	FALSE	chr19	15919005	-	chr19:15918423-15918704	S_Shore	15919005	15919005	68	OR10H1
cg13436049	-2.24743	-0.115741	-4.22454	9.83551e-05	0.000431119	1.08846	-2.66453	-0.115741	-3.98619	0.000212676	0.000828567	0.460968	NA	NA	NA	NA	NA	NA	TRUE	FALSE	FALSE	chr18	3874293	-		OpenSea	3874293	3874293	39	DLGAP1
cg19470372	-3.68985	-0.737142	-4.22432	9.84271e-05	0.000431377	1.08776	-3.53637	-0.737142	-3.21272	0.00227062	0.00487006	-1.71989	NA	NA	NA	NA	NA	NA	TRUE	FALSE	FALSE	chr19	46145190	-	chr19:46144872-46145631	Island	46145190	46145190	1794	EML2
cg02046192	2.03411	-0.686152	4.22346	9.87046e-05	0.000432358	1.08511	-1.84535	-0.686152	-3.05258	0.00358625	0.00694136	-2.13443	-3.87946	-0.686152	-7.26731	1.863e-09	1.04431e-07	11.4773	TRUE	TRUE	TRUE	chr3	50341062	-		OpenSea	50341062	50341062	29	HYAL1
cg04513411	-2.16838	2.62216	-4.22282	9.89134e-05	0.000432978	1.08311	NA	NA	NA	NA	NA	NA	NA	NA	NA	NA	NA	NA	FALSE	FALSE	FALSE	chr14	95046934	+		OpenSea	95046934	95046934	771	SERPINA5
cg14966878	-2.36241	-0.547957	-4.22173	9.92666e-05	0.000434288	1.07975	NA	NA	NA	NA	NA	NA	NA	NA	NA	NA	NA	NA	FALSE	FALSE	FALSE	chr1	11560374	+	chr1:11561366-11562156	N_Shore	11560374	11560374	672	DISP3
cg08541647	-2.59053	1.83878	-4.21769	0.000100594	0.0004392	1.06721	-2.79558	1.83878	-3.61822	0.000676596	0.00195425	-0.610599	NA	NA	NA	NA	NA	NA	TRUE	FALSE	FALSE	chr1	40347455	-	chr1:40348941-40349288	N_Shore	40347455	40347455	1721	TRIT1
cg11342437	-1.99717	1.62878	-4.21678	0.000100895	0.000440396	1.06438	-3.23044	1.62878	-5.4351	1.5182e-06	2.23057e-05	5.10012	NA	NA	NA	NA	NA	NA	TRUE	FALSE	FALSE	chr13	47126328	+	chr13:47126970-47128706	N_Shore	47126328	47126328	967	LRCH1
cg09272951	2.17837	-1.81895	4.21638	0.000101027	0.000440883	1.06315	NA	NA	NA	NA	NA	NA	-2.45856	-1.81895	-4.29481	7.67075e-05	0.000301422	1.34911	FALSE	TRUE	FALSE	chr5	139926789	+	chr5:139927157-139927491	N_Shore	139926789	139926789	461	EIF4EBP3
cg05873568	1.93517	-1.79803	4.21503	0.000101479	0.000442525	1.05894	NA	NA	NA	NA	NA	NA	NA	NA	NA	NA	NA	NA	FALSE	FALSE	FALSE	chr14	105155145	+	chr14:105155520-105156573	N_Shore	105155145	105155145	797	INF2
cg01237738	-2.92671	-0.53192	-4.21476	0.000101566	0.000442744	1.05812	-3.77119	-0.53192	-4.31398	7.28841e-05	0.00037511	1.45941	NA	NA	NA	NA	NA	NA	TRUE	FALSE	FALSE	chr11	102322056	-	chr11:102322529-102323762	N_Shore	102322056	102322056	1718	TMEM123
cg04813880	-3.13551	1.85773	-4.21403	0.000101812	0.000443436	1.05585	-4.51042	1.85773	-4.81346	1.34327e-05	0.000107621	3.04536	NA	NA	NA	NA	NA	NA	TRUE	FALSE	FALSE	chr16	21171067	+	chr16:21169810-21170278	S_Shore	21171067	21171067	1154	TMEM159
cg01354360	2.64739	1.70734	4.21151	0.000102657	0.000445793	1.04804	NA	NA	NA	NA	NA	NA	NA	NA	NA	NA	NA	NA	FALSE	FALSE	FALSE	chr5	137226849	+	chr5:137224986-137225477	S_Shore	137226849	137226849	1723	PKD2L2
cg25042258	1.73585	-0.287978	4.21014	0.000103119	0.000447316	1.0438	NA	NA	NA	NA	NA	NA	-2.04623	-0.287978	-4.47347	4.21767e-05	0.000192826	1.91355	FALSE	TRUE	FALSE	chr7	148427662	+		OpenSea	148427662	148427662	607	CUL1
cg04988098	-3.19303	-2.53655	-4.20982	0.000103227	0.000447597	1.04281	-2.16693	-2.53655	-2.2684	0.0275322	0.0357652	-3.93795	NA	NA	NA	NA	NA	NA	TRUE	FALSE	FALSE	chr10	88124965	-	chr10:88122924-88127364	Island	88124965	88124965	1284	GRID1
cg08942131	1.97712	0.55862	4.2091	0.000103472	0.000448184	1.04058	-2.33	0.55862	-3.95307	0.000236514	0.000896609	0.362242	-4.30713	0.55862	-8.2717	4.77683e-11	7.06383e-09	14.9753	TRUE	TRUE	TRUE	chr20	11254663	-		OpenSea	11254663	11254663	631	LOC339593
cg25550487	-3.21738	0.699683	-4.20864	0.00010363	0.000448663	1.03913	-3.57287	0.699683	-3.71068	0.00050836	0.00157939	-0.346759	NA	NA	NA	NA	NA	NA	TRUE	FALSE	FALSE	chr4	41258241	-	chr4:41258759-41259867	N_Shore	41258241	41258241	502	UCHL1-AS1
cg14184866	2.18965	0.3094	4.20863	0.000103632	0.000448663	1.03912	NA	NA	NA	NA	NA	NA	-2.92273	0.3094	-5.07017	5.39426e-06	4.14486e-05	3.86361	FALSE	TRUE	FALSE	chr9	82185137	+	chr9:82185479-82188560	N_Shore	82185137	82185137	1740	TLE4
cg15428904	-2.12172	1.91555	-4.20834	0.000103733	0.000448951	1.0382	NA	NA	NA	NA	NA	NA	3.40617	1.91555	6.0967	1.35797e-07	2.58832e-06	7.37586	FALSE	TRUE	FALSE	chr20	57394097	-		OpenSea	57394097	57394097	728	MIR298
cg22045942	-2.07771	-2.42889	-4.20806	0.000103826	0.000449101	1.03735	NA	NA	NA	NA	NA	NA	2.49904	-2.42889	4.56703	3.07247e-05	0.000152206	2.21308	FALSE	TRUE	FALSE	chr19	35490561	+	chr19:35491151-35492020	N_Shore	35490561	35490561	684	GRAMD1A
cg26523005	-2.26004	0.726322	-4.20376	0.000105304	0.000454046	1.02401	NA	NA	NA	NA	NA	NA	NA	NA	NA	NA	NA	NA	FALSE	FALSE	FALSE	chr3	42947267	+	chr3:42947480-42948170	N_Shore	42947267	42947267	134	ZNF662
cg16328225	-2.22951	1.44243	-4.20302	0.000105558	0.000454958	1.02173	-3.78984	1.44243	-5.68631	6.18457e-07	1.16481e-05	5.94845	NA	NA	NA	NA	NA	NA	TRUE	FALSE	FALSE	chr3	194171286	-		OpenSea	194171286	194171286	1483	ATP13A3
cg19477243	-2.84079	-0.641273	-4.20201	0.000105911	0.000456234	1.01859	-3.59765	-0.641273	-4.22773	9.69257e-05	0.000463121	1.19309	NA	NA	NA	NA	NA	NA	TRUE	FALSE	FALSE	chr20	42667459	+		OpenSea	42667459	42667459	184	TOX2
cg20490392	-2.88817	0.688108	-4.20038	0.000106476	0.000457932	1.01357	-3.14069	0.688108	-3.62844	0.000655658	0.0019081	-0.581619	NA	NA	NA	NA	NA	NA	TRUE	FALSE	FALSE	chr8	6419438	-		OpenSea	6419438	6419438	1345	ANGPT2
cg15759721	-3.06268	1.01767	-4.19903	0.000106948	0.000459659	1.00938	-2.90478	1.01767	-3.16267	0.00262283	0.00544281	-1.85097	NA	NA	NA	NA	NA	NA	TRUE	FALSE	FALSE	chr17	57918630	+		OpenSea	57918630	57918630	2	MIR21
cg20585500	-2.02816	2.57203	-4.19889	0.000106998	0.000459757	1.00894	-2.46263	2.57203	-4.06174	0.000166679	0.000691765	0.68768	NA	NA	NA	NA	NA	NA	TRUE	FALSE	FALSE	chr11	64703192	-		OpenSea	64703192	64703192	167	GPHA2
cg17297065	-2.17765	0.138343	-4.19885	0.000107013	0.000459757	1.00882	-2.10128	0.138343	-3.22536	0.00218897	0.00473462	-1.68656	NA	NA	NA	NA	NA	NA	TRUE	FALSE	FALSE	chr7	2550729	+		OpenSea	2550729	2550729	1433	LFNG
cg11261403	2.27619	0.45463	4.19832	0.000107199	0.000460349	1.00717	NA	NA	NA	NA	NA	NA	NA	NA	NA	NA	NA	NA	FALSE	FALSE	FALSE	chr4	95971449	+		OpenSea	95971449	95971449	1380	BMPR1B
cg26037505	-2.24364	-0.12455	-4.19718	0.000107601	0.000461724	1.00364	NA	NA	NA	NA	NA	NA	NA	NA	NA	NA	NA	NA	FALSE	FALSE	FALSE	chr5	138862156	-		OpenSea	138862156	138862156	186	TMEM173
cg20018806	2.73741	-0.536534	4.19545	0.000108215	0.00046374	0.998277	3.59905	-0.536534	4.38318	5.78883e-05	0.000316325	1.67485	NA	NA	NA	NA	NA	NA	TRUE	FALSE	FALSE	chr11	59633874	-		OpenSea	59633874	59633874	166	TCN1
cg02233149	1.92336	-2.1838	4.1952	0.000108301	0.000463988	0.997521	2.30053	-2.1838	4.00013	0.000203354	0.000800944	0.502639	NA	NA	NA	NA	NA	NA	TRUE	FALSE	FALSE	chr2	97171243	-	chr2:97173851-97174485	N_Shelf	97171243	97171243	148	NEURL3
cg03305795	-1.76075	0.0205691	-4.19485	0.000108428	0.000464345	0.996419	-2.9721	0.0205691	-5.65153	7.00652e-07	1.27216e-05	5.83054	NA	NA	NA	NA	NA	NA	TRUE	FALSE	FALSE	chr1	16083067	+	chr1:16085147-16085862	N_Shelf	16083067	16083067	86	FBLIM1
cg09816180	2.29488	-1.12647	4.19007	0.000110138	0.000470174	0.981654	3.8529	-1.12647	5.59732	8.5087e-07	1.45853e-05	5.647	NA	NA	NA	NA	NA	NA	TRUE	FALSE	FALSE	chr4	72650088	-		OpenSea	72650088	72650088	8	GC
cg14151197	-1.57363	1.74946	-4.18869	0.000110637	0.000471986	0.977388	-2.63844	1.74946	-5.61601	7.95779e-07	1.39139e-05	5.71024	NA	NA	NA	NA	NA	NA	TRUE	FALSE	FALSE	chr5	131561482	-	chr5:131563094-131563954	N_Shore	131561482	131561482	1452	P4HA2
cg25913172	-2.21465	-1.42183	-4.18679	0.000111328	0.000474369	0.971512	NA	NA	NA	NA	NA	NA	NA	NA	NA	NA	NA	NA	FALSE	FALSE	FALSE	chr17	4688629	-	chr17:4688628-4689563	Island	4688629	4688629	1099	VMO1
cg02462195	2.81727	-0.730173	4.18598	0.000111623	0.000475376	0.969013	NA	NA	NA	NA	NA	NA	-2.75166	-0.730173	-3.6933	0.000532433	0.00131371	-0.466491	FALSE	TRUE	FALSE	chr21	28340304	-	chr21:28337856-28340237	S_Shore	28340304	28340304	864	ADAMTS5
cg01368230	-1.83351	1.43009	-4.18553	0.000111789	0.000475768	0.967611	-1.83556	1.43009	-3.34234	0.00155436	0.00365272	-1.37424	NA	NA	NA	NA	NA	NA	TRUE	FALSE	FALSE	chr9	34628025	-	chr9:34628795-34629061	N_Shore	34628025	34628025	13	ARID3C
cg08199013	-1.65579	1.73149	-4.18524	0.000111896	0.000476033	0.966712	-2.41212	1.73149	-4.87095	1.10137e-05	9.29063e-05	3.2321	NA	NA	NA	NA	NA	NA	TRUE	FALSE	FALSE	chr16	330010	+	chr16:330060-330994	N_Shore	330010	330010	595	ARHGDIG
cg09241324	2.02148	-1.17559	4.18465	0.000112113	0.000476708	0.964877	NA	NA	NA	NA	NA	NA	NA	NA	NA	NA	NA	NA	FALSE	FALSE	FALSE	chr19	11847798	-	chr19:11849359-11849796	N_Shore	11847798	11847798	1961	ZNF823
cg10283798	2.98576	0.579569	4.1842	0.000112279	0.000477034	0.963485	2.57408	0.579569	2.86498	0.0060256	0.0104295	-2.60147	NA	NA	NA	NA	NA	NA	TRUE	FALSE	FALSE	chr13	67551364	+		OpenSea	67551364	67551364	156	PCDH9-AS3
cg01394199	1.87314	-0.375293	4.18337	0.000112584	0.00047795	0.960928	2.21085	-0.375293	3.93732	0.000248731	0.000929844	0.315462	NA	NA	NA	NA	NA	NA	TRUE	FALSE	FALSE	chr12	121416547	+	chr12:121416485-121416817	Island	121416547	121416547	1	HNF1A
cg16282977	-1.80646	1.53073	-4.18276	0.000112809	0.000478655	0.95904	-2.28554	1.53073	-4.22206	9.87538e-05	0.000469061	1.17565	NA	NA	NA	NA	NA	NA	TRUE	FALSE	FALSE	chr1	153589521	-		OpenSea	153589521	153589521	712	S100A14
cg11399682	-1.84422	1.96653	-4.18173	0.000113191	0.000479771	0.955851	-2.62055	1.96653	-4.73925	1.73376e-05	0.000129765	2.80549	NA	NA	NA	NA	NA	NA	TRUE	FALSE	FALSE	chr16	4292117	-		OpenSea	4292117	4292117	35	SRL
cg02607810	2.13108	-2.68844	4.18063	0.000113599	0.000481247	0.952455	2.78295	-2.68844	4.34684	6.53427e-05	0.000346367	1.56153	NA	NA	NA	NA	NA	NA	TRUE	FALSE	FALSE	chr7	84671582	-		OpenSea	84671582	84671582	326	SEMA3D
cg09230791	-2.32701	0.0303244	-4.17724	0.000114868	0.000485472	0.941979	NA	NA	NA	NA	NA	NA	1.59178	0.0303244	2.57966	0.0127581	0.0168331	-3.36619	FALSE	TRUE	FALSE	chr17	7019389	-		OpenSea	7019389	7019389	1096	ASGR2
cg13858321	-1.83653	1.60549	-4.17615	0.000115278	0.00048683	0.938615	-1.94677	1.60549	-3.53088	0.000883539	0.0023866	-0.85629	NA	NA	NA	NA	NA	NA	TRUE	FALSE	FALSE	chr6	158579903	-		OpenSea	158579903	158579903	427	SERAC1
cg08706361	2.29565	0.291628	4.17523	0.000115625	0.000487584	0.935783	NA	NA	NA	NA	NA	NA	-2.91598	0.291628	-4.78769	1.44274e-05	8.61005e-05	2.9292	FALSE	TRUE	FALSE	chr9	124048188	+		OpenSea	124048188	124048188	170	GSN
cg24153143	2.44372	-3.01275	4.1744	0.00011594	0.00048885	0.933214	2.33207	-3.01275	3.16793	0.00258355	0.0053799	-1.83726	NA	NA	NA	NA	NA	NA	TRUE	FALSE	FALSE	chr6	123958037	-		OpenSea	123958037	123958037	200	TRDN
cg09897970	2.523	1.75153	4.17195	0.00011687	0.000491806	0.925676	NA	NA	NA	NA	NA	NA	-2.55965	1.75153	-3.82223	0.000355364	0.000959982	-0.0895487	FALSE	TRUE	FALSE	chr16	29757344	-		OpenSea	29757344	29757344	3	C16orf54
cg20822579	-2.58189	-0.971514	-4.16949	0.000117816	0.000494883	0.918071	-2.93313	-0.971514	-3.76521	0.000428798	0.0013892	-0.189391	NA	NA	NA	NA	NA	NA	TRUE	FALSE	FALSE	chr14	24809073	-	chr14:24808635-24808992	S_Shore	24809073	24809073	168	RIPK3
cg26470309	-2.43842	1.27591	-4.16838	0.000118243	0.000496288	0.914659	-3.7953	1.27591	-5.1594	4.02654e-06	4.50555e-05	4.17982	NA	NA	NA	NA	NA	NA	TRUE	FALSE	FALSE	chr12	117626777	-	chr12:117627650-117628488	N_Shore	117626777	117626777	1522	FBXO21
cg13797282	1.91151	-0.00216474	4.16632	0.000119044	0.000498677	0.908289	1.59207	-0.00216474	2.76622	0.00785897	0.012877	-2.83883	NA	NA	NA	NA	NA	NA	TRUE	FALSE	FALSE	chr22	37914859	-	chr22:37914768-37915883	Island	37914859	37914859	364	CARD10
cg14476058	-1.81651	0.842084	-4.16543	0.00011939	0.000499737	0.905551	-2.12935	0.842084	-3.89505	0.000284616	0.00102869	0.190358	NA	NA	NA	NA	NA	NA	TRUE	FALSE	FALSE	chr14	76737725	-		OpenSea	76737725	76737725	248	RNU6-31P
cg27620871	-2.933	-2.67189	-4.16529	0.000119444	0.000499845	0.905128	NA	NA	NA	NA	NA	NA	NA	NA	NA	NA	NA	NA	FALSE	FALSE	FALSE	chr16	2908219	-	chr16:2907574-2907836	S_Shore	2908219	2908219	47	PRSS22
cg05472998	2.53014	1.98998	4.16461	0.000119712	0.000500548	0.903012	NA	NA	NA	NA	NA	NA	NA	NA	NA	NA	NA	NA	FALSE	FALSE	FALSE	chr8	93028260	-		OpenSea	93028260	93028260	1647	RUNX1T1
cg00551398	1.98122	1.91671	4.1612	0.000121053	0.000504916	0.892503	NA	NA	NA	NA	NA	NA	-2.39112	1.91671	-4.53075	3.47507e-05	0.000166722	2.09662	FALSE	TRUE	FALSE	chr6	88298474	-	chr6:88299620-88299945	N_Shore	88298474	88298474	1210	RARS2
cg25155679	2.44469	1.02653	4.15792	0.000122358	0.000509053	0.88239	2.70586	1.02653	3.65959	0.000595601	0.00177667	-0.493004	NA	NA	NA	NA	NA	NA	TRUE	FALSE	FALSE	chr13	67479146	-		OpenSea	67479146	67479146	1408	PCDH9
cg21424090	1.77095	-0.84182	4.15769	0.000122451	0.000509372	0.881677	1.67296	-0.84182	3.13414	0.00284595	0.0057912	-1.92507	NA	NA	NA	NA	NA	NA	TRUE	FALSE	FALSE	chr11	118550443	-		OpenSea	118550443	118550443	61	TREH
cg12318691	-2.48706	-0.231117	-4.15674	0.00012283	0.000510423	0.878759	-2.75338	-0.231117	-3.65891	0.000596858	0.00177942	-0.494951	NA	NA	NA	NA	NA	NA	TRUE	FALSE	FALSE	chr6	21847541	+		OpenSea	21847541	21847541	1766	CASC15
cg26829071	-1.99261	0.438142	-4.15568	0.000123256	0.000511565	0.875495	NA	NA	NA	NA	NA	NA	1.9246	0.438142	3.62125	0.000665485	0.00155602	-0.673912	FALSE	TRUE	FALSE	chr12	131590596	+		OpenSea	131590596	131590596	1219	ADGRD1
cg25784359	2.28239	0.98698	4.15117	0.000125085	0.000516858	0.86161	2.63273	0.98698	3.80981	0.000372747	0.00125212	-0.0597177	NA	NA	NA	NA	NA	NA	TRUE	FALSE	FALSE	chr6	30900299	-		OpenSea	30900299	30900299	346	SFTA2
cg04435377	1.66159	-0.239723	4.14975	0.000125669	0.000518939	0.857216	1.57922	-0.239723	3.1503	0.00271745	0.00559209	-1.88315	NA	NA	NA	NA	NA	NA	TRUE	FALSE	FALSE	chr22	23744094	-		OpenSea	23744094	23744094	704	ZDHHC8P1
cg05889768	1.96563	-1.47092	4.14875	0.000126078	0.000520162	0.854151	NA	NA	NA	NA	NA	NA	-2.87898	-1.47092	-5.48183	1.25277e-06	1.37531e-05	5.25412	FALSE	TRUE	FALSE	chr10	13143286	-	chr10:13141778-13142493	S_Shore	13143286	13143286	1572	CCDC3
cg05567468	-2.45466	1.32175	-4.14711	0.000126756	0.000522473	0.849095	NA	NA	NA	NA	NA	NA	NA	NA	NA	NA	NA	NA	FALSE	FALSE	FALSE	chr7	116338775	+		OpenSea	116338775	116338775	349	MET
cg03359362	-2.92432	-0.950844	-4.1458	0.000127297	0.000524116	0.845076	-5.37967	-0.950844	-6.05771	1.61932e-07	4.45134e-06	7.21536	-2.45535	-0.950844	-3.14484	0.00274755	0.00473169	-1.98142	TRUE	TRUE	TRUE	chr19	47289611	-	chr19:47290585-47291983	N_Shore	47289611	47289611	933	SLC1A5
cg17753427	1.64203	-1.0551	4.14521	0.000127545	0.000524871	0.843243	NA	NA	NA	NA	NA	NA	NA	NA	NA	NA	NA	NA	FALSE	FALSE	FALSE	chr8	21989531	-	chr8:21987532-21989013	S_Shore	21989531	21989531	965	HR
cg23530553	-2.92211	-0.674034	-4.14485	0.000127692	0.000525208	0.842155	NA	NA	NA	NA	NA	NA	3.679	-0.674034	4.71457	1.85586e-05	0.000103627	2.69046	FALSE	TRUE	FALSE	chr17	46622536	+	chr17:46620367-46621373	S_Shore	46622536	46622536	822	HOXB-AS1
cg21642947	-1.9599	1.2043	-4.14314	0.000128409	0.000527257	0.83688	-2.84407	1.2043	-4.79094	1.45159e-05	0.000113759	2.97244	NA	NA	NA	NA	NA	NA	TRUE	FALSE	FALSE	chr20	62153431	+	chr20:62151045-62152847	S_Shore	62153431	62153431	1297	PPDPF
cg21386781	2.02495	0.579718	4.13631	0.000131299	0.000536184	0.815892	NA	NA	NA	NA	NA	NA	-3.7711	0.579718	-6.95041	5.96051e-09	2.50686e-07	10.3653	FALSE	TRUE	FALSE	chr16	58585147	-		OpenSea	58585147	58585147	575	CNOT1
cg09313705	-3.32667	-0.526734	-4.13573	0.00013155	0.000536625	0.814092	NA	NA	NA	NA	NA	NA	3.10296	-0.526734	3.4861	0.00100534	0.0021437	-1.05644	FALSE	TRUE	FALSE	chr17	46622491	-	chr17:46620367-46621373	S_Shore	46622491	46622491	97	HOXB2
cg02317955	-2.23431	1.40761	-4.13472	0.000131984	0.000537644	0.810992	-2.72447	1.40761	-4.01206	0.000195694	0.000778344	0.538349	NA	NA	NA	NA	NA	NA	TRUE	FALSE	FALSE	chr17	79099481	+	chr17:79102748-79102970	N_Shelf	79099481	79099481	195	MIR3065
cg21569045	2.10207	-0.756666	4.13425	0.000132184	0.000538258	0.809558	NA	NA	NA	NA	NA	NA	-2.93515	-0.756666	-5.20958	3.30048e-06	2.86436e-05	4.33107	FALSE	TRUE	FALSE	chr12	50357055	+	chr12:50354839-50356163	S_Shore	50357055	50357055	1775	AQP5
cg14346847	2.00467	1.53314	4.13293	0.000132755	0.000540075	0.805498	NA	NA	NA	NA	NA	NA	-3.52868	1.53314	-6.56372	2.46304e-08	7.24146e-07	9.00827	FALSE	TRUE	FALSE	chr13	111551536	-		OpenSea	111551536	111551536	1494	ANKRD10
cg27660807	-1.99797	0.678104	-4.13174	0.00013327	0.000541651	0.801851	-4.99812	0.678104	-8.23428	5.89138e-11	1.9793e-08	14.6902	-3.00015	0.678104	-5.59764	8.26987e-07	1.01187e-05	5.65031	TRUE	TRUE	TRUE	chr11	110001379	+		OpenSea	110001379	110001379	349	ZC3H12C
cg10662270	1.93417	-1.07102	4.13109	0.000133554	0.000542272	0.799844	2.73549	-1.07102	4.65633	2.30235e-05	0.000159893	2.53908	NA	NA	NA	NA	NA	NA	TRUE	FALSE	FALSE	chr7	39446141	-		OpenSea	39446141	39446141	195	POU6F2-AS1
cg10449466	2.49217	0.827952	4.12884	0.000134536	0.000545148	0.792935	2.43025	0.827952	3.20106	0.00234843	0.00499662	-1.75054	NA	NA	NA	NA	NA	NA	TRUE	FALSE	FALSE	chr12	16505650	+		OpenSea	16505650	16505650	700	MGST1
cg25022682	-1.73042	0.799087	-4.12843	0.000134714	0.000545801	0.791688	-2.98257	0.799087	-5.67961	6.33514e-07	1.1829e-05	5.92572	NA	NA	NA	NA	NA	NA	TRUE	FALSE	FALSE	chr22	26564499	+	chr22:26565199-26565986	N_Shore	26564499	26564499	940	SEZ6L
cg14192568	-2.26717	2.47098	-4.12757	0.000135094	0.000546722	0.789034	NA	NA	NA	NA	NA	NA	NA	NA	NA	NA	NA	NA	FALSE	FALSE	FALSE	chr2	108937234	+		OpenSea	108937234	108937234	1459	SULT1C2P1
cg02362853	1.90112	1.11232	4.12728	0.000135219	0.000547091	0.78816	NA	NA	NA	NA	NA	NA	-2.65605	1.11232	-5.20113	3.4006e-06	2.92786e-05	4.30262	FALSE	TRUE	FALSE	chr7	12445186	-	chr7:12443163-12443705	S_Shore	12445186	12445186	1333	VWDE
cg23245485	-1.98352	0.689478	-4.12662	0.000135513	0.000548002	0.786119	-2.66046	0.689478	-4.4098	5.29606e-05	0.000296583	1.75811	NA	NA	NA	NA	NA	NA	TRUE	FALSE	FALSE	chr12	6484219	-		OpenSea	6484219	6484219	170	SCNN1A
cg10720080	2.24498	0.194464	4.12593	0.000135817	0.00054882	0.784003	2.54504	0.194464	3.72186	0.000490961	0.00153811	-0.314578	NA	NA	NA	NA	NA	NA	TRUE	FALSE	FALSE	chr3	186330699	+		OpenSea	186330699	186330699	150	AHSG
cg24381339	2.31813	2.51894	4.12214	0.000137503	0.000554034	0.772378	NA	NA	NA	NA	NA	NA	NA	NA	NA	NA	NA	NA	FALSE	FALSE	FALSE	chr4	187069667	+	chr4:187066155-187066460	S_Shelf	187069667	187069667	659	FAM149A
cg08951834	-1.69545	1.8855	-4.12027	0.000138344	0.00055652	0.766632	-1.64623	1.8855	-3.19412	0.00239594	0.0050745	-1.76875	NA	NA	NA	NA	NA	NA	TRUE	FALSE	FALSE	chr17	38656877	-		OpenSea	38656877	38656877	976	TNS4
cg26494369	1.74926	-0.410687	4.12006	0.000138437	0.000556599	0.765999	NA	NA	NA	NA	NA	NA	-2.09236	-0.410687	-4.443	4.67367e-05	0.000207881	1.81657	FALSE	TRUE	FALSE	chr1	183623241	-		OpenSea	183623241	183623241	792	APOBEC4
cg17642685	-2.59062	-0.266638	-4.11973	0.000138585	0.000556934	0.764987	NA	NA	NA	NA	NA	NA	NA	NA	NA	NA	NA	NA	FALSE	FALSE	FALSE	chr17	63554803	-	chr17:63555902-63557362	N_Shore	63554803	63554803	50	AXIN2
cg03505225	-2.18065	-0.074233	-4.11875	0.000139028	0.000558434	0.761981	-1.73193	-0.074233	-2.6036	0.0120277	0.0180852	-3.21621	NA	NA	NA	NA	NA	NA	TRUE	FALSE	FALSE	chr14	21423837	+		OpenSea	21423837	21423837	206	RNASE2
cg16090701	-2.42507	1.15376	-4.11746	0.000139617	0.00056024	0.757999	-2.66637	1.15376	-3.59995	0.000715642	0.00203901	-0.662302	NA	NA	NA	NA	NA	NA	TRUE	FALSE	FALSE	chr13	24844242	+		OpenSea	24844242	24844242	614	SPATA13
cg03562978	1.80023	-0.342945	4.11495	0.000140758	0.000563487	0.750326	NA	NA	NA	NA	NA	NA	-1.52989	-0.342945	-3.15333	0.00268149	0.00464041	-1.95917	FALSE	TRUE	FALSE	chr14	101395514	+		OpenSea	101395514	101395514	1834	SNORD113-2
cg21576525	-1.97564	3.23018	-4.11321	0.000141559	0.000565991	0.744978	-2.6431	3.23018	-4.38425	5.76832e-05	0.000315457	1.67817	NA	NA	NA	NA	NA	NA	TRUE	FALSE	FALSE	chr17	80796712	-		OpenSea	80796712	80796712	1218	ZNF750
cg17413439	-2.30697	-1.4392	-4.11315	0.000141585	0.000566022	0.744809	-2.23154	-1.4392	-3.16504	0.00260506	0.00541394	-1.8448	NA	NA	NA	NA	NA	NA	TRUE	FALSE	FALSE	chr14	24809197	-	chr14:24808635-24808992	S_Shore	24809197	24809197	44	RIPK3
cg09068378	1.92893	1.607	4.11279	0.000141754	0.000566627	0.743686	NA	NA	NA	NA	NA	NA	NA	NA	NA	NA	NA	NA	FALSE	FALSE	FALSE	chr16	89483923	-	chr16:89487760-89488158	N_Shelf	89483923	89483923	852	ANKRD11
cg05368724	-1.60221	1.63454	-4.10891	0.00014355	0.000572388	0.731819	NA	NA	NA	NA	NA	NA	NA	NA	NA	NA	NA	NA	FALSE	FALSE	FALSE	chr2	97561669	-		OpenSea	97561669	97561669	769	FAM178B
cg05355757	2.70676	0.704442	4.10757	0.00014418	0.000574689	0.72769	NA	NA	NA	NA	NA	NA	NA	NA	NA	NA	NA	NA	FALSE	FALSE	FALSE	chr12	16762831	-		OpenSea	16762831	16762831	72	LMO3
cg05951576	-2.86368	-1.22147	-4.10493	0.000145423	0.000578709	0.719608	-5.3008	-1.22147	-6.03554	1.75472e-07	4.71885e-06	7.13942	-2.43712	-1.22147	-3.15607	0.00266051	0.00461126	-1.95199	TRUE	TRUE	TRUE	chr17	42083264	+	chr17:42082027-42084972	Island	42083264	42083264	127	NAGS
cg01102073	-3.1826	0.723042	-4.1014	0.000147098	0.000583993	0.708813	3.35655	0.723042	3.43409	0.00118308	0.00296825	-1.12436	6.53915	0.723042	7.61488	5.21606e-10	3.95632e-08	12.6939	TRUE	TRUE	TRUE	chr3	128204813	-	chr3:128205495-128212274	N_Shore	128204813	128204813	1950	GATA2
cg23300851	1.67185	-1.20784	4.10086	0.000147356	0.000584816	0.707162	1.20164	-1.20784	2.35362	0.0224501	0.0301537	-3.76192	NA	NA	NA	NA	NA	NA	TRUE	FALSE	FALSE	chr11	93465580	-		OpenSea	93465580	93465580	84	SNORA8
cg17804476	-2.22798	1.31019	-4.10016	0.000147695	0.000585444	0.704997	-4.15528	1.31019	-6.08485	1.46758e-07	4.16874e-06	7.30841	NA	NA	NA	NA	NA	NA	TRUE	FALSE	FALSE	chr11	71938171	+	chr11:71934247-71936321	S_Shore	71938171	71938171	753	INPPL1
cg02387244	-1.68307	-0.270128	-4.09986	0.000147837	0.000585786	0.704095	-3.48907	-0.270128	-6.78597	1.14147e-08	6.95034e-07	9.72357	-1.806	-0.270128	-3.96531	0.000225223	0.000677531	0.336983	TRUE	TRUE	TRUE	chr16	746132	-	chr16:743924-745943	S_Shore	746132	746132	106	FBXL16
cg04244937	2.32934	-2.15236	4.09519	0.000150095	0.000593127	0.689817	2.76769	-2.15236	3.87033	0.000307861	0.00108929	0.11753	NA	NA	NA	NA	NA	NA	TRUE	FALSE	FALSE	chr6	127663631	-	chr6:127664192-127664755	N_Shore	127663631	127663631	78	ECHDC1
cg12715421	-1.67713	-0.0854386	-4.09313	0.000151104	0.000596532	0.683501	NA	NA	NA	NA	NA	NA	NA	NA	NA	NA	NA	NA	FALSE	FALSE	FALSE	chr7	50629987	-		OpenSea	50629987	50629987	1218	DDC
cg01223400	2.02724	-1.33188	4.09198	0.000151671	0.000598255	0.679978	NA	NA	NA	NA	NA	NA	NA	NA	NA	NA	NA	NA	FALSE	FALSE	FALSE	chr5	180235800	-	chr5:180236992-180238209	N_Shore	180235800	180235800	1016	MGAT1
cg14765087	2.35762	0.398242	4.09188	0.000151719	0.000598371	0.67968	NA	NA	NA	NA	NA	NA	-3.60437	0.398242	-5.64834	6.8913e-07	8.85856e-06	5.82434	FALSE	TRUE	FALSE	chr13	102619994	-		OpenSea	102619994	102619994	101	MIR2681
cg13235717	-1.61775	0.724943	-4.0902	0.000152549	0.000600174	0.674542	-2.054	0.724943	-4.14891	0.00012552	0.000560326	0.951896	NA	NA	NA	NA	NA	NA	TRUE	FALSE	FALSE	chr1	27188505	+	chr1:27189912-27190128	N_Shore	27188505	27188505	1127	SFN
cg27604917	-2.33071	0.836483	-4.08556	0.000154863	0.000607501	0.660359	NA	NA	NA	NA	NA	NA	NA	NA	NA	NA	NA	NA	FALSE	FALSE	FALSE	chr15	81589273	+		OpenSea	81589273	81589273	3	IL16
cg19066520	-2.60704	2.06738	-4.08539	0.000154946	0.000607754	0.659852	NA	NA	NA	NA	NA	NA	2.78218	2.06738	3.93783	0.000245984	0.000724184	0.254408	FALSE	TRUE	FALSE	chr3	191046547	+	chr3:191046948-191047710	N_Shore	191046547	191046547	326	CCDC50
cg15485772	-2.48465	0.0226983	-4.08473	0.000155278	0.000608535	0.65784	-2.961	0.0226983	-3.86994	0.000308245	0.00109038	0.116376	NA	NA	NA	NA	NA	NA	TRUE	FALSE	FALSE	chr2	85831169	-	chr2:85829266-85830237	S_Shore	85831169	85831169	1346	TMEM150A
cg10372921	-2.33225	-0.288183	-4.08292	0.000156196	0.000610795	0.652289	NA	NA	NA	NA	NA	NA	2.49049	-0.288183	3.93649	0.000247043	0.000726384	0.250388	FALSE	TRUE	FALSE	chr15	74218733	-	chr15:74218696-74220373	Island	74218733	74218733	1393	LOXL1-AS1
cg11570271	2.65148	-0.757648	4.08179	0.000156768	0.000612438	0.648846	NA	NA	NA	NA	NA	NA	-1.9207	-0.757648	-2.67072	0.0100812	0.0137842	-3.15668	FALSE	TRUE	FALSE	chr22	17747753	-		OpenSea	17747753	17747753	129	CECR3
cg03459312	-2.93586	-0.968621	-4.08166	0.000156832	0.000612541	0.648459	-3.06995	-0.968621	-3.38967	0.00135084	0.00327894	-1.24585	NA	NA	NA	NA	NA	NA	TRUE	FALSE	FALSE	chr4	184021405	-	chr4:184018830-184021379	S_Shore	184021405	184021405	1052	WWC2-AS2
cg09317557	2.11032	-0.811543	4.08098	0.000157181	0.000613531	0.646369	NA	NA	NA	NA	NA	NA	-1.78014	-0.811543	-3.10689	0.00306212	0.00516447	-2.08043	FALSE	TRUE	FALSE	chr3	160120240	+	chr3:160117012-160118878	S_Shore	160120240	160120240	1892	SMC4
cg14983728	-2.43029	-0.744051	-4.08049	0.000157429	0.000614106	0.644883	-1.96626	-0.744051	-2.62499	0.0113828	0.0172963	-3.16756	NA	NA	NA	NA	NA	NA	TRUE	FALSE	FALSE	chr22	35695234	+	chr22:35695643-35696110	N_Shore	35695234	35695234	33	TOM1
cg18244708	-1.57295	0.292693	-4.08025	0.000157549	0.000614374	0.644163	-1.36522	0.292693	-2.83055	0.00661415	0.0112317	-2.68489	NA	NA	NA	NA	NA	NA	TRUE	FALSE	FALSE	chr20	36152923	-	chr20:36150920-36151240	S_Shore	36152923	36152923	29	BLCAP
cg06242126	-1.65799	-0.106445	-4.07715	0.000159145	0.000618775	0.634676	-2.21809	-0.106445	-4.35565	6.34542e-05	0.000338538	1.58896	NA	NA	NA	NA	NA	NA	TRUE	FALSE	FALSE	chr17	79677922	+	chr17:79678936-79679805	N_Shore	79677922	79677922	1343	SLC25A10
cg00262446	2.45867	-2.09167	4.07571	0.000159889	0.000620945	0.630279	2.71218	-2.09167	3.57449	0.000773634	0.0021623	-0.734066	NA	NA	NA	NA	NA	NA	TRUE	FALSE	FALSE	chr4	101439228	-		OpenSea	101439228	101439228	21	EMCN
cg04024677	1.70976	0.751926	4.07472	0.000160402	0.00062241	0.627266	NA	NA	NA	NA	NA	NA	-1.68384	0.751926	-3.61759	0.000673015	0.00157043	-0.684365	FALSE	TRUE	FALSE	chr17	45920026	-	chr17:45918094-45918774	S_Shore	45920026	45920026	1326	SCRN2
cg00224335	2.29425	-1.58823	4.07128	0.000162197	0.000627034	0.616785	4.16289	-1.58823	5.87639	3.11991e-07	7.07254e-06	6.59525	NA	NA	NA	NA	NA	NA	TRUE	FALSE	FALSE	chr21	31747827	-		OpenSea	31747827	31747827	130	MIR4327
cg01742166	-1.65177	1.92003	-4.07115	0.000162265	0.000627072	0.616392	-2.70279	1.92003	-5.31982	2.28602e-06	2.99902e-05	4.71379	NA	NA	NA	NA	NA	NA	TRUE	FALSE	FALSE	chr11	67235038	-	chr11:67236264-67236953	N_Shore	67235038	67235038	1709	TMEM134
cg04453471	-2.18157	-0.656703	-4.07054	0.000162586	0.00062815	0.614532	-3.22935	-0.656703	-4.79528	1.43009e-05	0.000112555	2.98647	NA	NA	NA	NA	NA	NA	TRUE	FALSE	FALSE	chr10	30726531	+	chr10:30722378-30723707	S_Shelf	30726531	30726531	1219	MAP3K8
cg15518992	-3.07718	0.953208	-4.06863	0.000163597	0.000631614	0.608694	NA	NA	NA	NA	NA	NA	NA	NA	NA	NA	NA	NA	FALSE	FALSE	FALSE	chr1	236958030	+	chr1:236958314-236959202	N_Shore	236958030	236958030	550	MTR
cg16628044	-1.7433	2.07279	-4.06628	0.000164848	0.000635341	0.601525	-2.04697	2.07279	-3.80964	0.000372947	0.00125257	-0.0602126	NA	NA	NA	NA	NA	NA	TRUE	FALSE	FALSE	chr11	20071526	+		OpenSea	20071526	20071526	1251	NAV2
cg13713283	-1.91621	-1.31139	-4.06535	0.000165342	0.000636597	0.598705	NA	NA	NA	NA	NA	NA	3.16442	-1.31139	6.05631	1.57305e-07	2.89759e-06	7.23533	FALSE	TRUE	FALSE	chr7	131240531	-	chr7:131240513-131241847	Island	131240531	131240531	844	PODXL
cg03383434	-1.71878	1.2237	-4.06392	0.000166108	0.000638631	0.594353	-2.66248	1.2237	-5.02398	6.47091e-06	6.33702e-05	3.73275	NA	NA	NA	NA	NA	NA	TRUE	FALSE	FALSE	chr9	140318662	+	chr9:140317160-140318663	Island	140318662	140318662	814	NOXA1
cg08690174	2.75153	-1.43555	4.06382	0.000166164	0.00063877	0.594036	3.64874	-1.43555	4.28124	8.12355e-05	0.00040709	1.35802	NA	NA	NA	NA	NA	NA	TRUE	FALSE	FALSE	chr6	123959721	-		OpenSea	123959721	123959721	1482	TRDN
cg01967317	2.12278	-0.144519	4.06186	0.00016722	0.000641682	0.588071	1.73179	-0.144519	2.63776	0.0110128	0.016843	-3.13835	NA	NA	NA	NA	NA	NA	TRUE	FALSE	FALSE	chr3	174576186	+		OpenSea	174576186	174576186	924	NAALADL2
cg14324200	-1.95063	-0.345794	-4.05819	0.00016922	0.000646967	0.576882	-2.52479	-0.345794	-4.18491	0.000111568	0.000513143	1.06179	NA	NA	NA	NA	NA	NA	TRUE	FALSE	FALSE	chr1	861317	+	chr1:858970-861632	Island	861317	861317	14	SAMD11
cg03249747	-2.41088	0.468816	-4.0562	0.00017031	0.000649963	0.570835	-3.06386	0.468816	-4.09877	0.000147806	0.000632552	0.799585	NA	NA	NA	NA	NA	NA	TRUE	FALSE	FALSE	chr6	38920883	-		OpenSea	38920883	38920883	0	LOC100131047
cg27255329	2.19342	-1.0942	4.05619	0.000170318	0.000649963	0.570794	3.80787	-1.0942	5.60348	8.3231e-07	1.4358e-05	5.66784	NA	NA	NA	NA	NA	NA	TRUE	FALSE	FALSE	chr6	51814354	-		OpenSea	51814354	51814354	74	PKHD1
cg13657185	2.1517	1.65542	4.05516	0.000170887	0.000651253	0.567655	NA	NA	NA	NA	NA	NA	NA	NA	NA	NA	NA	NA	FALSE	FALSE	FALSE	chr12	18435374	+		OpenSea	18435374	18435374	435	PIK3C2G
cg12731397	1.6951	1.73413	4.0545	0.000171251	0.000652333	0.565651	NA	NA	NA	NA	NA	NA	-2.32985	1.73413	-5.02362	6.35097e-06	4.66838e-05	3.70837	FALSE	TRUE	FALSE	chr4	138454896	-		OpenSea	138454896	138454896	1247	PCDH18
cg12981534	2.78578	1.48904	4.05365	0.000171722	0.000653584	0.563069	2.89237	1.48904	3.34337	0.00154964	0.00364381	-1.37146	NA	NA	NA	NA	NA	NA	TRUE	FALSE	FALSE	chr1	75197397	+		OpenSea	75197397	75197397	1438	TYW3
cg13395795	-2.02768	1.02408	-4.05263	0.000172287	0.000654424	0.559972	NA	NA	NA	NA	NA	NA	NA	NA	NA	NA	NA	NA	FALSE	FALSE	FALSE	chr2	165699411	-	chr2:165697470-165698893	S_Shore	165699411	165699411	732	COBLL1
cg15043421	-2.3042	-0.532572	-4.05179	0.000172756	0.000655585	0.557416	NA	NA	NA	NA	NA	NA	1.41824	-0.532572	2.25164	0.0285995	0.0339411	-4.07337	FALSE	TRUE	FALSE	chr20	35891004	-		OpenSea	35891004	35891004	765	GHRH
cg16300565	-1.79797	0.41669	-4.05067	0.000173387	0.000657515	0.553986	NA	NA	NA	NA	NA	NA	NA	NA	NA	NA	NA	NA	FALSE	FALSE	FALSE	chr5	32388665	-		OpenSea	32388665	32388665	114	ZFR
cg01378335	-1.63186	1.75056	-4.04721	0.000175336	0.000662446	0.543463	NA	NA	NA	NA	NA	NA	NA	NA	NA	NA	NA	NA	FALSE	FALSE	FALSE	chr11	74870090	+		OpenSea	74870090	74870090	753	SLCO2B1
cg10370591	2.02417	-0.276632	4.04719	0.000175345	0.000662446	0.543416	3.5756	-0.276632	5.69337	6.02971e-07	1.14377e-05	5.97242	NA	NA	NA	NA	NA	NA	TRUE	FALSE	FALSE	chr2	1417431	+		OpenSea	1417431	1417431	197	TPO
cg09351129	1.92666	-0.210489	4.04611	0.000175956	0.000664522	0.540141	NA	NA	NA	NA	NA	NA	NA	NA	NA	NA	NA	NA	FALSE	FALSE	FALSE	chr11	59613919	-		OpenSea	59613919	59613919	944	GIF
cg04166544	-1.96974	-0.0837107	-4.0432	0.000177618	0.000669173	0.531293	NA	NA	NA	NA	NA	NA	NA	NA	NA	NA	NA	NA	FALSE	FALSE	FALSE	chr2	230580574	-	chr2:230578062-230579981	S_Shore	230580574	230580574	1287	DNER
cg08901867	-2.38689	1.56466	-4.04308	0.000177689	0.00066934	0.530919	-2.48988	1.56466	-3.35367	0.00150315	0.00356026	-1.34361	NA	NA	NA	NA	NA	NA	TRUE	FALSE	FALSE	chr17	46871042	-		OpenSea	46871042	46871042	643	TTLL6
cg13050240	-2.79718	-0.824378	-4.04248	0.000178034	0.000670325	0.529096	-3.03358	-0.824378	-3.48254	0.00102275	0.00266137	-0.990739	NA	NA	NA	NA	NA	NA	TRUE	FALSE	FALSE	chr14	24809068	-	chr14:24808635-24808992	S_Shore	24809068	24809068	173	RIPK3
cg04744624	2.30785	-0.814358	4.04222	0.000178181	0.000670724	0.528316	NA	NA	NA	NA	NA	NA	-1.93141	-0.814358	-3.05433	0.00355378	0.00582355	-2.21618	FALSE	TRUE	FALSE	chr7	107641770	-	chr7:107641795-107644058	N_Shore	107641770	107641770	677	LAMB1
cg09916783	-2.56143	0.93409	-4.0421	0.000178251	0.000670783	0.527946	-4.16136	0.93409	-5.21921	3.26203e-06	3.86782e-05	4.37837	NA	NA	NA	NA	NA	NA	TRUE	FALSE	FALSE	chr2	25391911	-	chr2:25391072-25391875	S_Shore	25391911	25391911	351	POMC
cg13934236	-1.79054	1.41991	-4.04066	0.000179083	0.000672537	0.523568	-3.0802	1.41991	-5.54365	1.03094e-06	1.66891e-05	5.46566	NA	NA	NA	NA	NA	NA	TRUE	FALSE	FALSE	chr22	43507609	+	chr22:43506500-43507610	Island	43507609	43507609	854	BIK
cg07201861	2.07227	1.26576	4.04048	0.000179187	0.000672626	0.523017	NA	NA	NA	NA	NA	NA	-3.16488	1.26576	-5.56907	9.16347e-07	1.09385e-05	5.55241	FALSE	TRUE	FALSE	chr4	40503510	-		OpenSea	40503510	40503510	625	MIR4802
cg26822702	2.15351	1.54564	4.04032	0.00017928	0.000672894	0.522532	1.63158	1.54564	2.43621	0.018343	0.0255271	-3.58638	NA	NA	NA	NA	NA	NA	TRUE	FALSE	FALSE	chr7	135414520	-		OpenSea	135414520	135414520	1586	SLC13A4
cg11459681	-2.58437	0.828973	-4.03755	0.000180891	0.000677568	0.514111	-4.22079	0.828973	-5.24051	3.02598e-06	3.65962e-05	4.44922	NA	NA	NA	NA	NA	NA	TRUE	FALSE	FALSE	chr11	102322110	-	chr11:102322529-102323762	N_Shore	102322110	102322110	1664	TMEM123
cg21838625	-2.28884	3.60998	-4.03674	0.000181366	0.000678749	0.511645	NA	NA	NA	NA	NA	NA	NA	NA	NA	NA	NA	NA	FALSE	FALSE	FALSE	chr3	10378056	-		OpenSea	10378056	10378056	68	ATP2B2
cg25506700	-2.17101	0.603484	-4.03491	0.000182439	0.00068126	0.506096	2.38662	0.603484	3.52985	0.000886315	0.00239153	-0.859174	4.55763	0.603484	7.64611	4.65325e-10	3.66849e-08	12.803	TRUE	TRUE	TRUE	chr11	15169986	+		OpenSea	15169986	15169986	661	INSC
cg19757422	2.37493	1.18537	4.0335	0.000183267	0.000683262	0.501835	3.67483	1.18537	4.96296	8.00397e-06	7.38477e-05	3.53252	NA	NA	NA	NA	NA	NA	TRUE	FALSE	FALSE	chr20	35973064	+	chr20:35974177-35974913	N_Shore	35973064	35973064	23	SRC
cg20020062	-2.09709	-0.102441	-4.03134	0.000184554	0.000687406	0.495252	NA	NA	NA	NA	NA	NA	NA	NA	NA	NA	NA	NA	FALSE	FALSE	FALSE	chrX	9880461	+		OpenSea	9880461	9880461	48	SHROOM2
cg13563728	-2.98028	-0.373083	-4.03119	0.000184641	0.00068757	0.494809	-2.03345	-0.373083	-2.18411	0.0335384	0.0422803	-4.10685	NA	NA	NA	NA	NA	NA	TRUE	FALSE	FALSE	chr9	101019042	-	chr9:101017382-101018581	S_Shore	101019042	101019042	1038	TBC1D2
cg19695041	2.27367	-0.190716	4.03079	0.000184879	0.000688197	0.493598	1.92778	-0.190716	2.71857	0.00891644	0.014224	-2.95116	NA	NA	NA	NA	NA	NA	TRUE	FALSE	FALSE	chr8	38615330	+	chr8:38614414-38615236	S_Shore	38615330	38615330	572	TACC1
cg18268174	-2.48742	-0.847643	-4.03055	0.000185019	0.000688503	0.492881	NA	NA	NA	NA	NA	NA	3.65379	-0.847643	5.3469	2.0277e-06	1.9696e-05	4.79508	FALSE	TRUE	FALSE	chr4	110625046	-	chr4:110623959-110624831	S_Shore	110625046	110625046	416	CASP6
cg05341878	-3.0062	0.883949	-4.0304	0.00018511	0.000688619	0.492419	-3.655	0.883949	-3.89103	0.000288273	0.00103833	0.178511	NA	NA	NA	NA	NA	NA	TRUE	FALSE	FALSE	chr8	104831646	+		OpenSea	104831646	104831646	229	RIMS2
cg19216994	1.82278	-0.31204	4.0288	0.000186071	0.000691407	0.487549	NA	NA	NA	NA	NA	NA	-1.60247	-0.31204	-3.19442	0.00238232	0.00422564	-1.85091	FALSE	TRUE	FALSE	chr11	811557	+	chr11:809202-810509	S_Shore	811557	811557	123	SNORA52
cg09719956	2.02888	0.366649	4.02661	0.000187391	0.000695459	0.480901	NA	NA	NA	NA	NA	NA	-2.01954	0.366649	-3.61694	0.000674378	0.00157273	-0.686244	FALSE	TRUE	FALSE	chr11	93465915	-		OpenSea	93465915	93465915	249	SNORA8
cg16336711	2.0703	-0.449564	4.02566	0.00018796	0.000696951	0.478046	NA	NA	NA	NA	NA	NA	NA	NA	NA	NA	NA	NA	FALSE	FALSE	FALSE	chr16	27226170	+		OpenSea	27226170	27226170	236	KDM8
cg24790419	2.20456	-0.645317	4.02521	0.000188237	0.000697737	0.476661	NA	NA	NA	NA	NA	NA	-2.64768	-0.645317	-4.36408	6.08963e-05	0.00025328	1.56676	FALSE	TRUE	FALSE	chr19	18385930	-		OpenSea	18385930	18385930	610	IQCN
cg09042884	-2.40335	1.85433	-4.02187	0.000190275	0.000703997	0.466531	-2.94737	1.85433	-3.92165	0.000261493	0.000965037	0.269002	NA	NA	NA	NA	NA	NA	TRUE	FALSE	FALSE	chr12	6484892	-		OpenSea	6484892	6484892	12	SCNN1A
cg14779065	-2.71257	0.756247	-4.02157	0.000190456	0.000704511	0.46564	1.94846	0.756247	2.29501	0.0258454	0.0339022	-3.88355	4.66103	0.756247	6.24237	7.98279e-08	1.74981e-06	7.88376	TRUE	TRUE	TRUE	chr2	162932295	-	chr2:162930233-162930879	S_Shore	162932295	162932295	1242	DPP4
cg26644819	-1.83448	0.150188	-4.02108	0.000190757	0.000705456	0.464151	-2.43488	0.150188	-4.25488	8.86293e-05	0.000433199	1.27665	NA	NA	NA	NA	NA	NA	TRUE	FALSE	FALSE	chr1	161059411	-		OpenSea	161059411	161059411	25	NECTIN4
cg03718183	-2.48199	1.69917	-4.02072	0.000190978	0.000705949	0.463062	NA	NA	NA	NA	NA	NA	NA	NA	NA	NA	NA	NA	FALSE	FALSE	FALSE	chr1	26231082	-	chr1:26231950-26233624	N_Shore	26231082	26231082	1561	STMN1
cg04199354	-1.71459	0.57381	-4.02018	0.000191313	0.00070678	0.461417	-1.74145	0.57381	-3.25819	0.00198973	0.00440209	-1.59964	NA	NA	NA	NA	NA	NA	TRUE	FALSE	FALSE	chr12	94655935	+		OpenSea	94655935	94655935	361	PLXNC1
cg02449821	-2.08481	0.169903	-4.01806	0.000192622	0.000710234	0.454999	-2.86953	0.169903	-4.40261	5.4251e-05	0.000301897	1.73558	NA	NA	NA	NA	NA	NA	TRUE	FALSE	FALSE	chr16	89641296	+	chr16:89641053-89643415	Island	89641296	89641296	879	CPNE7
cg26509250	1.75683	0.0775838	4.01588	0.000193982	0.000714268	0.448382	2.1195	0.0775838	3.86462	0.000313488	0.00110369	0.100735	NA	NA	NA	NA	NA	NA	TRUE	FALSE	FALSE	chr2	134884342	+		OpenSea	134884342	134884342	353	MIR3679
cg22777724	-3.67643	-0.595535	-4.01495	0.00019456	0.000715821	0.445588	NA	NA	NA	NA	NA	NA	4.24721	-0.595535	4.19248	0.000107586	0.000388196	1.03058	FALSE	TRUE	FALSE	chr17	46622516	-	chr17:46620367-46621373	S_Shore	46622516	46622516	122	HOXB2
cg26298099	-1.49407	2.05095	-4.01415	0.000195062	0.000717342	0.443162	-1.46208	2.05095	-3.14177	0.00278457	0.00569643	-1.90529	NA	NA	NA	NA	NA	NA	TRUE	FALSE	FALSE	chr14	76837758	+		OpenSea	76837758	76837758	67	ESRRB
cg16560874	1.99227	0.38558	4.01263	0.000196018	0.000719709	0.438562	NA	NA	NA	NA	NA	NA	-3.3372	0.38558	-6.06512	1.52344e-07	2.82591e-06	7.26596	FALSE	TRUE	FALSE	chr16	56552081	-	chr16:56553529-56554075	N_Shore	56552081	56552081	1926	BBS2
cg01597112	1.84652	0.714458	4.01057	0.000197326	0.00072311	0.432309	NA	NA	NA	NA	NA	NA	-1.40496	0.714458	-2.75245	0.0081277	0.0114956	-2.96402	FALSE	TRUE	FALSE	chr12	46759825	-		OpenSea	46759825	46759825	734	SLC38A2
cg25023941	-1.846	2.34002	-4.00999	0.000197695	0.000724051	0.430551	NA	NA	NA	NA	NA	NA	NA	NA	NA	NA	NA	NA	FALSE	FALSE	FALSE	chr16	29690035	+		OpenSea	29690035	29690035	405	QPRT
cg05702280	-1.83214	-0.102281	-4.00935	0.000198102	0.000725128	0.42862	NA	NA	NA	NA	NA	NA	NA	NA	NA	NA	NA	NA	FALSE	FALSE	FALSE	chr9	34988294	+	chr9:34989555-34989875	N_Shore	34988294	34988294	1343	DNAJB5
cg26154714	-1.56894	1.68992	-4.00888	0.000198398	0.000726006	0.427215	-2.19911	1.68992	-4.48999	4.04613e-05	0.000242804	2.01023	NA	NA	NA	NA	NA	NA	TRUE	FALSE	FALSE	chr1	27318618	+	chr1:27320127-27321146	N_Shore	27318618	27318618	1576	TRNP1
cg01151995	1.60102	0.23629	4.00451	0.000201213	0.000733351	0.413966	NA	NA	NA	NA	NA	NA	-2.60948	0.23629	-5.88185	2.96438e-07	4.67867e-06	6.62986	FALSE	TRUE	FALSE	chr16	67190241	-	chr16:67188613-67189652	S_Shore	67190241	67190241	88	TRADD
cg05392263	2.43597	-1.17257	4.00247	0.000202534	0.00073728	0.407814	2.89001	-1.17257	3.77504	0.000415783	0.00135824	-0.16087	NA	NA	NA	NA	NA	NA	TRUE	FALSE	FALSE	chr6	168418527	+		OpenSea	168418527	168418527	25	KIF25
cg25785303	-1.70366	1.20859	-4.0022	0.000202712	0.000737564	0.406985	-2.01958	1.20859	-3.7859	0.000401849	0.00132388	-0.129323	NA	NA	NA	NA	NA	NA	TRUE	FALSE	FALSE	chr2	11681908	-		OpenSea	11681908	11681908	1104	MIR4429
cg07236190	-1.8179	2.44292	-4.00122	0.000203349	0.000739495	0.404039	-1.69256	2.44292	-2.9701	0.00451548	0.00830632	-2.34232	NA	NA	NA	NA	NA	NA	TRUE	FALSE	FALSE	chr12	96338038	+	chr12:96336245-96337411	S_Shore	96338038	96338038	966	AMDHD1
cg18555289	1.77151	0.952345	3.99768	0.000205677	0.000745295	0.393336	NA	NA	NA	NA	NA	NA	-1.79165	0.952345	-3.64607	0.0006164	0.00146833	-0.602709	FALSE	TRUE	FALSE	chr8	145729135	+	chr8:145730390-145732205	N_Shore	145729135	145729135	329	GPT
cg06979153	1.51817	-1.74414	3.99732	0.000205918	0.000746027	0.392234	NA	NA	NA	NA	NA	NA	NA	NA	NA	NA	NA	NA	FALSE	FALSE	FALSE	chr11	6427763	-		OpenSea	6427763	6427763	871	APBB1
cg17141212	-1.91494	-0.666982	-3.99677	0.000206283	0.000746905	0.390568	-1.38215	-0.666982	-2.29843	0.0256352	0.033677	-3.87652	NA	NA	NA	NA	NA	NA	TRUE	FALSE	FALSE	chr7	99718026	-		OpenSea	99718026	99718026	544	TAF6
cg18793661	-1.78482	0.832376	-3.99574	0.000206963	0.000748634	0.387476	-1.75434	0.832376	-3.13196	0.00286373	0.00581858	-1.93072	NA	NA	NA	NA	NA	NA	TRUE	FALSE	FALSE	chr11	192897	+		OpenSea	192897	192897	182	SCGB1C1
cg03782727	-1.83269	1.51514	-3.99383	0.000208241	0.000752077	0.381685	NA	NA	NA	NA	NA	NA	NA	NA	NA	NA	NA	NA	FALSE	FALSE	FALSE	chr19	35842586	+	chr19:35842430-35843187	Island	35842586	35842586	140	FFAR1
cg02511456	3.77563	-1.53133	3.9934	0.000208524	0.000752845	0.380411	4.001	-1.53133	3.35721	0.00148746	0.00353128	-1.33401	NA	NA	NA	NA	NA	NA	TRUE	FALSE	FALSE	chr7	156801419	-	chr7:156801418-156801632	Island	156801419	156801419	709	MNX1
cg18407008	1.75814	1.07274	3.99302	0.000208778	0.000753423	0.379267	NA	NA	NA	NA	NA	NA	-1.60896	1.07274	-3.29522	0.00177603	0.00335027	-1.58138	FALSE	TRUE	FALSE	chr8	42235992	-		OpenSea	42235992	42235992	1317	DKK4
cg07816074	2.50939	-0.323792	3.99261	0.000209057	0.000754261	0.378013	3.22956	-0.323792	4.08415	0.000154997	0.000655445	0.755333	NA	NA	NA	NA	NA	NA	TRUE	FALSE	FALSE	chr4	8201560	+		OpenSea	8201560	8201560	499	SH3TC1
cg23241016	-1.62098	0.64024	-3.99201	0.000209462	0.000755302	0.376189	-2.94745	0.64024	-5.79654	4.16072e-07	8.73659e-06	6.32309	NA	NA	NA	NA	NA	NA	TRUE	FALSE	FALSE	chr8	41522809	-		OpenSea	41522809	41522809	4	ANK1
cg10710412	-2.17429	-0.634797	-3.99156	0.000209759	0.0007562	0.374858	-1.48775	-0.634797	-2.17323	0.0343921	0.0431877	-4.12826	NA	NA	NA	NA	NA	NA	TRUE	FALSE	FALSE	chr19	51876030	-		OpenSea	51876030	51876030	69	NKG7
cg03966685	-2.22156	2.34327	-3.99137	0.000209891	0.000756341	0.374266	-2.70526	2.34327	-3.86671	0.000311411	0.001098	0.106897	NA	NA	NA	NA	NA	NA	TRUE	FALSE	FALSE	chr7	1024022	+	chr7:1024021-1024233	Island	1024022	1024022	1186	CYP2W1
cg06178073	-2.55821	-0.740857	-3.99015	0.000210712	0.00075845	0.370598	-3.10885	-0.740857	-3.85358	0.000324637	0.00113237	0.0683315	NA	NA	NA	NA	NA	NA	TRUE	FALSE	FALSE	chr6	27343415	-	chr6:27342437-27342779	S_Shore	27343415	27343415	261	ZNF204P
cg06823324	2.1862	0.989518	3.98999	0.000210826	0.00075869	0.370091	3.07216	0.989518	4.46121	4.45744e-05	0.000261098	1.91953	NA	NA	NA	NA	NA	NA	TRUE	FALSE	FALSE	chr13	85937926	+		OpenSea	85937926	85937926	187	LINC00351
cg18728292	2.41883	-1.55007	3.98808	0.000212122	0.000762505	0.364327	3.51472	-1.55007	4.60707	2.72276e-05	0.000181379	2.38167	NA	NA	NA	NA	NA	NA	TRUE	FALSE	FALSE	chr21	31654917	-		OpenSea	31654917	31654917	358	KRTAP24-1
cg22150335	-1.96883	0.497275	-3.9869	0.000212927	0.000764252	0.36077	-3.35033	0.497275	-5.40366	1.69781e-06	2.40706e-05	4.99456	-1.3815	0.497275	-2.52431	0.0146868	0.0189767	-3.49081	TRUE	TRUE	TRUE	chr10	62148959	-		OpenSea	62148959	62148959	674	ANK3
cg20652404	-1.8194	-0.609463	-3.98614	0.000213445	0.00076572	0.358486	NA	NA	NA	NA	NA	NA	2.58851	-0.609463	5.11515	4.60536e-06	3.67733e-05	4.01401	FALSE	TRUE	FALSE	chr15	74218904	+	chr15:74218696-74220373	Island	74218904	74218904	114	LOXL1
cg08274139	1.60162	1.44196	3.98483	0.000214347	0.000768274	0.35452	NA	NA	NA	NA	NA	NA	-2.99525	1.44196	-6.71598	1.4092e-08	4.7349e-07	9.54233	FALSE	TRUE	FALSE	chr14	31484468	-		OpenSea	31484468	31484468	519	MIR624
cg15134164	-2.88943	-2.72496	-3.98413	0.00021483	0.000769747	0.352405	NA	NA	NA	NA	NA	NA	NA	NA	NA	NA	NA	NA	FALSE	FALSE	FALSE	chr2	128459968	+	chr2:128458844-128459937	S_Shore	128459968	128459968	1370	SFT2D3
cg07854132	2.51832	2.00154	3.98336	0.000215357	0.000771036	0.350102	3.41952	2.00154	4.29888	7.66257e-05	0.000390054	1.41261	NA	NA	NA	NA	NA	NA	TRUE	FALSE	FALSE	chr12	29650795	-		OpenSea	29650795	29650795	175	OVCH1
cg24072947	2.26712	-0.971484	3.9797	0.000217904	0.000778598	0.339052	1.66614	-0.971484	2.32634	0.0239773	0.0318511	-3.81884	NA	NA	NA	NA	NA	NA	TRUE	FALSE	FALSE	chr3	136674783	+		OpenSea	136674783	136674783	1923	IL20RB
cg14398214	2.83813	0.360755	3.97956	0.000218001	0.000778857	0.338635	NA	NA	NA	NA	NA	NA	-3.08635	0.360755	-3.90985	0.000269011	0.000775613	0.170659	FALSE	TRUE	FALSE	chr17	56493260	-		OpenSea	56493260	56493260	139	RNF43
cg04043623	-2.11193	0.873922	-3.97881	0.000218527	0.000780215	0.336367	-2.93048	0.873922	-4.39407	5.58218e-05	0.000308217	1.70887	NA	NA	NA	NA	NA	NA	TRUE	FALSE	FALSE	chr20	32891984	-	chr20:32890559-32891378	S_Shore	32891984	32891984	768	AHCY
cg03962846	-2.50592	1.18974	-3.97657	0.000220101	0.000784633	0.329623	2.07412	1.18974	2.61599	0.0116502	0.017625	-3.18806	4.58004	1.18974	6.56419	2.45887e-08	7.23708e-07	9.00989	TRUE	TRUE	TRUE	chr7	39053253	+		OpenSea	39053253	39053253	571	POU6F2
cg03321192	-1.74328	1.64842	-3.97588	0.000220591	0.000785934	0.327533	NA	NA	NA	NA	NA	NA	NA	NA	NA	NA	NA	NA	FALSE	FALSE	FALSE	chr9	117091360	+		OpenSea	117091360	117091360	708	ORM2
cg02127387	-1.59095	0.622505	-3.97517	0.000221094	0.000787617	0.325393	NA	NA	NA	NA	NA	NA	NA	NA	NA	NA	NA	NA	FALSE	FALSE	FALSE	chr7	99718264	-		OpenSea	99718264	99718264	782	TAF6
cg00842076	2.25583	0.0633675	3.97459	0.000221505	0.000788755	0.323647	NA	NA	NA	NA	NA	NA	NA	NA	NA	NA	NA	NA	FALSE	FALSE	FALSE	chr14	89881835	-	chr14:89882421-89884278	N_Shore	89881835	89881835	1618	FOXN3
cg14096615	3.25995	-0.329656	3.97212	0.000223264	0.000793117	0.316218	NA	NA	NA	NA	NA	NA	-1.97176	-0.329656	-2.17121	0.0345053	0.0401126	-4.23489	FALSE	TRUE	FALSE	chr12	16762843	-		OpenSea	16762843	16762843	84	LMO3
cg04017672	-1.84615	-1.88194	-3.97211	0.000223272	0.000793117	0.316182	NA	NA	NA	NA	NA	NA	3.01767	-1.88194	5.85669	3.24734e-07	5.01541e-06	6.54277	FALSE	TRUE	FALSE	chr1	182359056	-	chr1:182359697-182361563	N_Shore	182359056	182359056	1482	GLUL
cg26594816	-1.92201	0.598927	-3.97048	0.000224442	0.000796395	0.311272	NA	NA	NA	NA	NA	NA	1.19194	0.598927	2.22157	0.0306933	0.0361413	-4.13431	FALSE	TRUE	FALSE	chr19	51193528	-	chr19:51189824-51190109	S_Shelf	51193528	51193528	866	SHANK1
cg22802812	1.95064	2.13734	3.96999	0.000224796	0.000797037	0.309791	NA	NA	NA	NA	NA	NA	-2.31061	2.13734	-4.24318	9.10189e-05	0.000342431	1.18797	FALSE	TRUE	FALSE	chr11	83984291	-		OpenSea	83984291	83984291	31	DLG2
cg02271577	-1.96996	2.01476	-3.96708	0.000226902	0.000802738	0.301028	NA	NA	NA	NA	NA	NA	NA	NA	NA	NA	NA	NA	FALSE	FALSE	FALSE	chr17	18853128	+		OpenSea	18853128	18853128	860	SLC5A10
cg12315311	-1.92814	-1.11391	-3.96532	0.000228184	0.000806124	0.295734	NA	NA	NA	NA	NA	NA	1.96747	-1.11391	3.65071	0.000607617	0.0014523	-0.589367	FALSE	TRUE	FALSE	chr19	54568443	-		OpenSea	54568443	54568443	1235	VSTM1
cg03873930	-1.99589	1.18498	-3.96402	0.00022913	0.000808844	0.291849	-2.3631	1.18498	-3.73737	0.000467793	0.00148419	-0.269893	NA	NA	NA	NA	NA	NA	TRUE	FALSE	FALSE	chr20	62340664	-	chr20:62338659-62340274	S_Shore	62340664	62340664	1298	ARFRP1
cg27467234	-2.661	-1.1945	-3.96368	0.00022938	0.000809373	0.290823	-2.99502	-1.1945	-3.5444	0.000847964	0.00231403	-0.818492	NA	NA	NA	NA	NA	NA	TRUE	FALSE	FALSE	chr3	169530867	-	chr3:169529875-169530435	S_Shore	169530867	169530867	292	LRRC34
cg04444771	-2.29194	-1.85203	-3.95962	0.000232382	0.0008179	0.27861	NA	NA	NA	NA	NA	NA	2.77175	-1.85203	4.32369	6.96812e-05	0.000280601	1.43967	FALSE	TRUE	FALSE	chr10	45473712	-	chr10:45470022-45470291	S_Shelf	45473712	45473712	617	DEPP1
cg13091456	1.59697	-1.08899	3.95823	0.000233421	0.000820667	0.274416	1.3878	-1.08899	2.74718	0.00826674	0.0134041	-2.88388	NA	NA	NA	NA	NA	NA	TRUE	FALSE	FALSE	chr11	118550379	-		OpenSea	118550379	118550379	1	TREH
cg19047660	-2.78642	-1.24482	-3.95749	0.000233975	0.000822075	0.27219	NA	NA	NA	NA	NA	NA	2.39187	-1.24482	3.06909	0.0034087	0.00563287	-2.17821	FALSE	TRUE	FALSE	chr17	46619923	+	chr17:46620367-46621373	N_Shore	46619923	46619923	1789	HOXB-AS1
cg18385050	1.8222	0.292717	3.95699	0.000234347	0.000822895	0.270696	NA	NA	NA	NA	NA	NA	NA	NA	NA	NA	NA	NA	FALSE	FALSE	FALSE	chr18	53069251	-		OpenSea	53069251	53069251	185	TCF4
cg01382804	2.82977	0.301256	3.95444	0.000236267	0.000827948	0.263032	3.49625	0.301256	3.88036	0.000298221	0.00106431	0.147038	NA	NA	NA	NA	NA	NA	TRUE	FALSE	FALSE	chr6	25931017	-		OpenSea	25931017	25931017	70	SLC17A2
cg24461171	-2.02903	0.768532	-3.95365	0.000236869	0.00082944	0.260643	-1.60311	0.768532	-2.48696	0.0161686	0.0230214	-3.47618	NA	NA	NA	NA	NA	NA	TRUE	FALSE	FALSE	chr1	197745025	-	chr1:197743931-197744788	S_Shore	197745025	197745025	401	DENND1B
cg15104031	-1.67574	0.896627	-3.95305	0.000237319	0.000830215	0.25886	-2.24377	0.896627	-4.22402	9.81171e-05	0.000467153	1.18169	NA	NA	NA	NA	NA	NA	TRUE	FALSE	FALSE	chr1	153589528	-		OpenSea	153589528	153589528	719	S100A14
cg09559242	-1.76752	2.68354	-3.95198	0.000238138	0.000832076	0.255623	-1.18604	2.68354	-2.11466	0.0393256	0.0484175	-4.24205	NA	NA	NA	NA	NA	NA	TRUE	FALSE	FALSE	chr3	197402153	-		OpenSea	197402153	197402153	705	MIR922
cg14322298	2.05214	0.877133	3.9512	0.000238728	0.000833775	0.2533	NA	NA	NA	NA	NA	NA	NA	NA	NA	NA	NA	NA	FALSE	FALSE	FALSE	chr6	10585683	+		OpenSea	10585683	10585683	309	GCNT2
cg14222597	2.03854	-0.206349	3.94959	0.000239963	0.000837092	0.248452	NA	NA	NA	NA	NA	NA	-2.01115	-0.206349	-3.51665	0.000916452	0.00199532	-0.970742	FALSE	TRUE	FALSE	chr16	48269447	-		OpenSea	48269447	48269447	358	ABCC11
cg27116253	-1.78858	-0.649535	-3.94892	0.000240478	0.000838343	0.246441	-3.32467	-0.649535	-5.85244	3.40141e-07	7.54224e-06	6.51358	-1.53608	-0.649535	-3.05877	0.00350953	0.00576331	-2.20477	TRUE	TRUE	TRUE	chr16	746110	-	chr16:743924-745943	S_Shore	746110	746110	84	FBXL16
cg20725067	-1.80814	1.38806	-3.94843	0.000240853	0.000839105	0.244978	-3.19099	1.38806	-5.55489	9.90316e-07	1.62326e-05	5.50363	NA	NA	NA	NA	NA	NA	TRUE	FALSE	FALSE	chr3	23851386	+	chr3:23851987-23852508	N_Shore	23851386	23851386	547	UBE2E1
cg03539130	-2.2661	2.20752	-3.94749	0.000241575	0.000841075	0.242166	NA	NA	NA	NA	NA	NA	NA	NA	NA	NA	NA	NA	FALSE	FALSE	FALSE	chr16	421920	-	chr16:423871-424423	N_Shore	421920	421920	1350	MRPL28
cg11874426	1.66757	-0.00325135	3.94686	0.000242065	0.00084238	0.240264	1.46703	-0.00325135	2.77107	0.00775807	0.0127505	-2.82731	NA	NA	NA	NA	NA	NA	TRUE	FALSE	FALSE	chr11	118781731	+	chr11:118781060-118781732	Island	118781731	118781731	313	MIR4492
cg25220765	-1.99986	1.0717	-3.94661	0.00024226	0.000842462	0.239506	-2.16401	1.0717	-3.40046	0.00130813	0.00320267	-1.21643	NA	NA	NA	NA	NA	NA	TRUE	FALSE	FALSE	chr4	3766656	+	chr4:3767072-3769789	N_Shore	3766656	3766656	1639	ADRA2C
cg20073631	1.67088	1.26509	3.94612	0.00024264	0.000843287	0.238034	NA	NA	NA	NA	NA	NA	-0.99168	1.26509	-2.11144	0.0395634	0.0453535	-4.35175	FALSE	TRUE	FALSE	chr17	53799323	-		OpenSea	53799323	53799323	901	TMEM100
cg25050026	-2.11555	-1.46205	-3.94543	0.000243172	0.000844536	0.235979	-2.06736	-1.46205	-3.06833	0.00343062	0.00670138	-2.09431	NA	NA	NA	NA	NA	NA	TRUE	FALSE	FALSE	chr3	158519410	+	chr3:158519509-158520329	N_Shore	158519410	158519410	304	MFSD1
cg25323497	-2.33451	1.92636	-3.94443	0.000243954	0.000846706	0.232962	-2.48459	1.92636	-3.33809	0.00157397	0.00368818	-1.3857	NA	NA	NA	NA	NA	NA	TRUE	FALSE	FALSE	chr6	46923451	-		OpenSea	46923451	46923451	775	ADGRF5
cg12691679	1.83024	0.714274	3.94327	0.000244859	0.000849096	0.229486	NA	NA	NA	NA	NA	NA	-1.60215	0.714274	-3.11367	0.0030035	0.00508433	-2.06279	FALSE	TRUE	FALSE	chr13	41594904	-		OpenSea	41594904	41594904	1395	ELF1
cg21860825	-2.76854	1.36582	-3.94022	0.000247256	0.000855278	0.220338	-3.01026	1.36582	-3.40291	0.0012986	0.00318522	-1.20974	NA	NA	NA	NA	NA	NA	TRUE	FALSE	FALSE	chr12	19358289	+		OpenSea	19358289	19358289	29	PLEKHA5
cg13195291	-2.64642	1.14469	-3.93739	0.000249504	0.000860871	0.211838	NA	NA	NA	NA	NA	NA	4.39062	1.14469	5.90096	2.76595e-07	4.43706e-06	6.69604	FALSE	TRUE	FALSE	chr7	39016566	+	chr7:39015543-39015929	S_Shore	39016566	39016566	1042	POU6F2
cg10844309	2.20202	-1.18651	3.93739	0.000249505	0.000860871	0.211836	2.34527	-1.18651	3.33605	0.00158349	0.00370484	-1.39121	NA	NA	NA	NA	NA	NA	TRUE	FALSE	FALSE	chr3	153838354	+	chr3:153838787-153840380	N_Shore	153838354	153838354	437	ARHGEF26
cg22013966	-1.76599	2.20117	-3.93145	0.000254276	0.000873302	0.194049	NA	NA	NA	NA	NA	NA	NA	NA	NA	NA	NA	NA	FALSE	FALSE	FALSE	chr14	95106170	+		OpenSea	95106170	95106170	891	SERPINA13P
cg11945644	1.85695	0.775959	3.93136	0.000254352	0.000873387	0.193771	NA	NA	NA	NA	NA	NA	-1.84264	0.775959	-3.51923	0.000909292	0.00198371	-0.963478	FALSE	TRUE	FALSE	chr3	50341369	-		OpenSea	50341369	50341369	336	HYAL1
cg24493567	2.14273	-0.424307	3.93	0.000255459	0.000876535	0.189693	2.04335	-0.424307	2.98206	0.00436814	0.00810118	-2.31244	NA	NA	NA	NA	NA	NA	TRUE	FALSE	FALSE	chr18	40697044	-		OpenSea	40697044	40697044	1386	RIT2
cg05237332	-2.12341	0.312448	-3.92877	0.000256459	0.0008795	0.186023	NA	NA	NA	NA	NA	NA	NA	NA	NA	NA	NA	NA	FALSE	FALSE	FALSE	chr19	54168855	+		OpenSea	54168855	54168855	1071	MIR512-2
cg20382028	-2.21124	1.67518	-3.92853	0.000256655	0.00087993	0.185308	-2.7587	1.67518	-3.89876	0.000281279	0.00102012	0.2013	NA	NA	NA	NA	NA	NA	TRUE	FALSE	FALSE	chr21	47703630	-	chr21:47705627-47706428	N_Shore	47703630	47703630	1605	MCM3AP
cg14741228	-2.34739	-0.392587	-3.92806	0.000257038	0.0008808	0.183907	-4.42753	-0.392587	-5.89085	2.96115e-07	6.82123e-06	6.64463	-2.08014	-0.392587	-3.14329	0.00275983	0.00474882	-1.9855	TRUE	TRUE	TRUE	chr12	31476479	-	chr12:31476717-31479466	N_Shore	31476479	31476479	616	SINHCAF
cg05882745	-2.09463	1.87367	-3.92751	0.000257495	0.000881833	0.182238	NA	NA	NA	NA	NA	NA	NA	NA	NA	NA	NA	NA	FALSE	FALSE	FALSE	chr11	6260271	+	chr11:6261340-6261735	N_Shore	6260271	6260271	50	CNGA4
cg10739071	-1.85915	-0.314803	-3.92579	0.000258906	0.000884876	0.17711	-2.11072	-0.314803	-3.5516	0.000829577	0.00227799	-0.798324	NA	NA	NA	NA	NA	NA	TRUE	FALSE	FALSE	chr11	94500965	+	chr11:94501366-94502696	N_Shore	94500965	94500965	542	AMOTL1
cg00074174	-2.52268	-0.312004	-3.92501	0.000259553	0.000886618	0.174766	NA	NA	NA	NA	NA	NA	NA	NA	NA	NA	NA	NA	FALSE	FALSE	FALSE	chr17	63554800	-	chr17:63555902-63557362	N_Shore	63554800	63554800	53	AXIN2
cg20449483	-3.42787	-2.14956	-3.92142	0.000262544	0.000894939	0.16401	-3.26372	-2.14956	-2.96277	0.00460817	0.00843826	-2.36061	NA	NA	NA	NA	NA	NA	TRUE	FALSE	FALSE	chr6	37139433	+	chr6:37137070-37139434	Island	37139433	37139433	799	PIM1
cg20944278	-1.95263	1.42233	-3.92028	0.0002635	0.000897153	0.160599	-2.63103	1.42233	-4.20683	0.000103825	0.000487088	1.1289	NA	NA	NA	NA	NA	NA	TRUE	FALSE	FALSE	chr2	197674875	-		OpenSea	197674875	197674875	124	C2orf66
cg26308594	2.34594	-0.922161	3.91863	0.00026489	0.000900705	0.155661	4.45174	-0.922161	5.9124	2.73948e-07	6.45077e-06	6.7182	2.1058	-0.922161	3.17639	0.00250951	0.00440365	-1.89853	TRUE	TRUE	TRUE	chr21	31798518	-		OpenSea	31798518	31798518	287	KRTAP13-3
cg10515956	2.06949	-2.99551	3.91349	0.000269256	0.000912604	0.140319	3.04867	-2.99551	4.58863	2.89871e-05	0.000189605	2.32292	NA	NA	NA	NA	NA	NA	TRUE	FALSE	FALSE	chr1	85514610	-	chr1:85513509-85514555	S_Shore	85514610	85514610	386	MCOLN3
cg09323793	1.87632	1.772	3.91342	0.000269322	0.000912635	0.14009	2.96655	1.772	4.92965	8.98633e-06	8.03206e-05	3.42354	NA	NA	NA	NA	NA	NA	TRUE	FALSE	FALSE	chr13	29598708	+		OpenSea	29598708	29598708	39	MTUS2
cg01191566	-2.39036	0.245363	-3.90956	0.000272651	0.000921206	0.12856	-1.66276	0.245363	-2.16196	0.0352972	0.0441563	-4.15037	NA	NA	NA	NA	NA	NA	TRUE	FALSE	FALSE	chr11	64780710	+	chr11:64781450-64782385	N_Shore	64780710	64780710	874	ARL2-SNX15
cg12577372	2.23504	-0.224186	3.90752	0.000274423	0.000925546	0.12248	-1.75622	-0.224186	-2.44211	0.0180777	0.025226	-3.57368	-3.99126	-0.224186	-6.30024	6.4617e-08	1.48958e-06	8.08589	TRUE	TRUE	TRUE	chr1	155292208	-	chr1:155292469-155295433	N_Shore	155292208	155292208	1729	RUSC1-AS1
cg18361663	-2.02761	0.21358	-3.90609	0.000275676	0.000928992	0.118205	NA	NA	NA	NA	NA	NA	NA	NA	NA	NA	NA	NA	FALSE	FALSE	FALSE	chr16	34741311	-	chr16:34740812-34741494	Island	34741311	34741311	470	TP53TG3HP
cg07212803	-2.04532	-0.977176	-3.90491	0.000276716	0.00093191	0.114673	-1.78878	-0.977176	-2.71842	0.00891986	0.0142285	-2.95151	NA	NA	NA	NA	NA	NA	TRUE	FALSE	FALSE	chr9	34628081	-	chr9:34628795-34629061	N_Shore	34628081	34628081	69	ARID3C
cg08582356	2.35267	-2.46954	3.90393	0.000277577	0.000934126	0.111758	NA	NA	NA	NA	NA	NA	NA	NA	NA	NA	NA	NA	FALSE	FALSE	FALSE	chr8	86351018	+	chr8:86350765-86351196	Island	86351018	86351018	37	CA3
cg16968897	-1.74603	0.350314	-3.9012	0.000279998	0.000939722	0.10361	-3.19595	0.350314	-5.69423	6.01125e-07	1.14164e-05	5.97532	-1.44992	0.350314	-2.92162	0.00514319	0.00786001	-2.55176	TRUE	TRUE	TRUE	chr2	223288213	+	chr2:223288922-223290013	N_Shore	223288213	223288213	1108	SGPP2
cg06791592	-1.89301	1.81337	-3.89971	0.000281325	0.000942703	0.099174	NA	NA	NA	NA	NA	NA	NA	NA	NA	NA	NA	NA	FALSE	FALSE	FALSE	chr6	32823292	-	chr6:32820849-32822370	S_Shore	32823292	32823292	1543	TAP1
cg05189804	1.48099	0.105399	3.89722	0.000283562	0.000947695	0.0917434	NA	NA	NA	NA	NA	NA	-1.70529	0.105399	-4.04238	0.000175634	0.000561696	0.570118	FALSE	TRUE	FALSE	chr11	123065246	-	chr11:123065426-123066184	N_Shore	123065246	123065246	760	CLMP
cg08021508	-2.10017	1.21717	-3.89718	0.000283605	0.000947695	0.0916009	NA	NA	NA	NA	NA	NA	2.08104	1.21717	3.48586	0.00100608	0.00214467	-1.05712	FALSE	TRUE	FALSE	chr20	61468123	+	chr20:61467585-61468124	Island	61468123	61468123	351	COL9A3
cg17714799	-2.32446	-1.18191	-3.89495	0.000285614	0.000952915	0.0849775	NA	NA	NA	NA	NA	NA	3.61364	-1.18191	5.46789	1.31683e-06	1.42724e-05	5.20657	FALSE	TRUE	FALSE	chr4	110625080	-	chr4:110623959-110624831	S_Shore	110625080	110625080	450	CASP6
cg22268164	2.33778	0.193194	3.89455	0.000285981	0.000953941	0.0837742	2.53316	0.193194	3.35525	0.00149612	0.00354749	-1.33932	NA	NA	NA	NA	NA	NA	TRUE	FALSE	FALSE	chr8	110099750	+		OpenSea	110099750	110099750	96	TRHR
cg10133610	-2.4207	0.895815	-3.89215	0.000288171	0.000959261	0.0766175	-3.95398	0.895815	-5.05338	5.83937e-06	5.88281e-05	3.82949	-1.53328	0.895815	-2.22649	0.0303418	0.035772	-4.12439	TRUE	TRUE	TRUE	chr6	3226289	-	chr6:3227025-3229688	N_Shore	3226289	3226289	1678	TUBB2B
cg26328335	-3.14439	0.328804	-3.89028	0.000289887	0.000963777	0.0710494	-4.32022	0.328804	-4.24271	9.2258e-05	0.000446702	1.23917	NA	NA	NA	NA	NA	NA	TRUE	FALSE	FALSE	chr12	50354840	+	chr12:50354839-50356163	Island	50354840	50354840	438	AQP5
cg21070609	-2.04311	0.316233	-3.885	0.000294786	0.000976136	0.0553317	-2.09534	0.316233	-3.17137	0.00255811	0.00533811	-1.82828	NA	NA	NA	NA	NA	NA	TRUE	FALSE	FALSE	chr15	81666686	-		OpenSea	81666686	81666686	267	TMC3
cg11010696	-1.67946	1.65174	-3.88456	0.000295205	0.000977022	0.0539994	-3.16552	1.65174	-5.84134	3.54033e-07	7.76367e-06	6.47573	NA	NA	NA	NA	NA	NA	TRUE	FALSE	FALSE	chr3	23851470	+	chr3:23851987-23852508	N_Shore	23851470	23851470	463	UBE2E1
cg20161363	1.72612	0.868936	3.88445	0.000295307	0.0009772	0.053675	2.12429	0.868936	3.81243	0.000369686	0.00124486	-0.0520802	NA	NA	NA	NA	NA	NA	TRUE	FALSE	FALSE	chr12	29650942	-		OpenSea	29650942	29650942	322	OVCH1
cg26566472	-2.25938	0.563366	-3.8823	0.000297324	0.00098232	0.0472914	NA	NA	NA	NA	NA	NA	NA	NA	NA	NA	NA	NA	FALSE	FALSE	FALSE	chr5	31936426	-		OpenSea	31936426	31936426	160	MIR4279
cg10707509	-1.95359	-0.743561	-3.88099	0.000298564	0.000985307	0.043387	NA	NA	NA	NA	NA	NA	NA	NA	NA	NA	NA	NA	FALSE	FALSE	FALSE	chr22	46368838	-	chr22:46366726-46368726	S_Shore	46368838	46368838	593	WNT7B
cg21238772	-2.36328	-0.213074	-3.88057	0.000298962	0.000986317	0.042138	NA	NA	NA	NA	NA	NA	NA	NA	NA	NA	NA	NA	FALSE	FALSE	FALSE	chrX	134123668	+	chrX:134124938-134125307	N_Shore	134123668	134123668	1299	SMIM10
cg25429672	-2.20269	-0.188895	-3.87814	0.000301275	0.000992793	0.0349103	-2.99324	-0.188895	-4.19186	0.000109055	0.000504759	1.08305	NA	NA	NA	NA	NA	NA	TRUE	FALSE	FALSE	chr11	73692155	-	chr11:73693702-73694802	N_Shore	73692155	73692155	1733	UCP2
cg27159979	-1.88713	1.94237	-3.87643	0.00030291	0.0009973	0.0298358	-3.14142	1.94237	-5.1404	4.30451e-06	4.73169e-05	4.11689	NA	NA	NA	NA	NA	NA	TRUE	FALSE	FALSE	chr2	60763331	-		OpenSea	60763331	60763331	5	BCL11A
cg02316792	2.0851	0.200857	3.87299	0.000306238	0.0010062	0.0195893	NA	NA	NA	NA	NA	NA	-1.26551	0.200857	-2.12184	0.0386387	0.0443949	-4.3316	FALSE	TRUE	FALSE	chr4	10686457	-		OpenSea	10686457	10686457	70	CLNK
cg09144398	2.00874	0.450841	3.8727	0.000306513	0.00100669	0.018749	NA	NA	NA	NA	NA	NA	NA	NA	NA	NA	NA	NA	FALSE	FALSE	FALSE	chr11	118550485	-		OpenSea	118550485	118550485	103	TREH
cg02943604	2.45672	-2.63184	3.87137	0.000307814	0.00100973	0.0147778	3.22277	-2.63184	4.03625	0.000181003	0.000734217	0.610943	NA	NA	NA	NA	NA	NA	TRUE	FALSE	FALSE	chr10	122217348	+	chr10:122216259-122217377	Island	122217348	122217348	881	PLPP4
cg09863950	-2.11117	1.56454	-3.87017	0.000308985	0.00101275	0.0112164	-1.87018	1.56454	-2.72794	0.00869868	0.0139454	-2.92919	NA	NA	NA	NA	NA	NA	TRUE	FALSE	FALSE	chr1	19990768	+	chr1:19991146-19992788	N_Shore	19990768	19990768	1011	HTR6
cg06154311	-2.43565	0.370916	-3.86934	0.000309795	0.00101442	0.00876194	NA	NA	NA	NA	NA	NA	NA	NA	NA	NA	NA	NA	FALSE	FALSE	FALSE	chr20	61002657	-		OpenSea	61002657	61002657	27	RBBP8NL
cg02449202	1.67083	0.301401	3.86934	0.000309801	0.00101442	0.00874465	2.09977	0.301401	3.87954	0.000298992	0.00106643	0.144644	NA	NA	NA	NA	NA	NA	TRUE	FALSE	FALSE	chr6	46761071	+		OpenSea	46761071	46761071	22	MEP1A
cg11641188	2.02543	1.37245	3.86806	0.000311061	0.00101748	0.0049395	NA	NA	NA	NA	NA	NA	-2.42329	1.37245	-4.17696	0.000113216	0.000403458	0.982601	FALSE	TRUE	FALSE	chr5	126410348	-	chr5:126409006-126409327	S_Shore	126410348	126410348	1163	C5orf63
cg08006727	-1.81713	1.44046	-3.868	0.000311117	0.00101756	0.00476951	-1.99506	1.44046	-3.38437	0.00137233	0.00331988	-1.2603	NA	NA	NA	NA	NA	NA	TRUE	FALSE	FALSE	chr9	116061614	-		OpenSea	116061614	116061614	293	RNF183
cg14527110	-1.52806	-0.468905	-3.86509	0.000313992	0.00102447	-0.00385545	-2.65147	-0.468905	-5.3581	1.99598e-06	2.70142e-05	4.84183	NA	NA	NA	NA	NA	NA	TRUE	FALSE	FALSE	chr5	131561292	-	chr5:131563094-131563954	N_Shore	131561292	131561292	1642	P4HA2
cg15173428	-2.25892	0.326088	-3.86139	0.0003177	0.00103364	-0.0148588	-2.22783	0.326088	-3.02844	0.00383787	0.00732286	-2.1957	NA	NA	NA	NA	NA	NA	TRUE	FALSE	FALSE	chr22	33402628	-		OpenSea	33402628	33402628	180	SYN3
cg17860201	-1.75496	1.744	-3.86059	0.000318506	0.00103553	-0.0172335	NA	NA	NA	NA	NA	NA	NA	NA	NA	NA	NA	NA	FALSE	FALSE	FALSE	chr15	67000955	+		OpenSea	67000955	67000955	24	SMAD6
cg18511558	1.87442	0.69653	3.86035	0.000318744	0.0010361	-0.0179355	NA	NA	NA	NA	NA	NA	-1.35643	0.69653	-2.52048	0.0148294	0.0191396	-3.49934	FALSE	TRUE	FALSE	chr8	1830065	+	chr8:1830748-1831008	N_Shore	1830065	1830065	735	ARHGEF10
cg25522484	-1.98587	1.60645	-3.85931	0.000319795	0.00103853	-0.0210209	NA	NA	NA	NA	NA	NA	2.44161	1.60645	4.28235	7.9947e-05	0.000310656	1.31014	FALSE	TRUE	FALSE	chr7	18067508	-		OpenSea	18067508	18067508	21	PRPS1L1
cg24830559	-1.84032	0.775946	-3.85929	0.000319815	0.00103853	-0.0210798	-2.81203	0.775946	-4.69871	1.99205e-05	0.000143839	2.67503	NA	NA	NA	NA	NA	NA	TRUE	FALSE	FALSE	chr4	7048926	-	chr4:7052317-7052613	N_Shelf	7048926	7048926	967	LOC100129931
cg01994893	-1.50778	2.03669	-3.85912	0.000319993	0.001039	-0.0215999	-2.3931	2.03669	-4.89446	1.01528e-05	8.76589e-05	3.30868	NA	NA	NA	NA	NA	NA	TRUE	FALSE	FALSE	chr1	110654633	+		OpenSea	110654633	110654633	428	UBL4B
cg20130097	-2.14483	2.63798	-3.85836	0.000320763	0.00104056	-0.0238524	NA	NA	NA	NA	NA	NA	2.31334	2.63798	3.75695	0.000436446	0.00112491	-0.281307	FALSE	TRUE	FALSE	chr1	161676885	+		OpenSea	161676885	161676885	122	FCRLA
cg14374754	2.04766	-1.50655	3.85786	0.000321267	0.00104177	-0.0253257	2.57667	-1.50655	3.86369	0.000314415	0.00110597	0.0979963	NA	NA	NA	NA	NA	NA	TRUE	FALSE	FALSE	chr9	96714295	-	chr9:96713326-96718186	Island	96714295	96714295	1417	BARX1
cg27075222	-2.19669	-0.279803	-3.8573	0.000321833	0.00104288	-0.026976	NA	NA	NA	NA	NA	NA	NA	NA	NA	NA	NA	NA	FALSE	FALSE	FALSE	chr3	191046575	-	chr3:191046948-191047710	N_Shore	191046575	191046575	1749	UTS2B
cg19860752	2.03611	1.09497	3.85664	0.000322514	0.00104456	-0.0289559	NA	NA	NA	NA	NA	NA	NA	NA	NA	NA	NA	NA	FALSE	FALSE	FALSE	chr18	37332566	-		OpenSea	37332566	37332566	606	MIR924HG
cg25772143	-1.55938	0.416678	-3.85624	0.00032292	0.00104547	-0.0301346	-1.49547	0.416678	-2.95345	0.00472846	0.00860999	-2.38381	NA	NA	NA	NA	NA	NA	TRUE	FALSE	FALSE	chr1	110168021	+		OpenSea	110168021	110168021	27	AMPD2
cg21066636	1.83788	-1.48885	3.85563	0.000323539	0.00104693	-0.0319305	NA	NA	NA	NA	NA	NA	-2.15738	-1.48885	-4.0831	0.000153882	0.000508059	0.694209	FALSE	TRUE	FALSE	chr17	4675292	+		OpenSea	4675292	4675292	104	TM4SF5
cg11070916	1.89601	0.282035	3.853	0.000326244	0.00105357	-0.0397333	NA	NA	NA	NA	NA	NA	-3.26009	0.282035	-5.97781	2.09269e-07	3.58717e-06	6.96255	FALSE	TRUE	FALSE	chr14	100763302	-	chr14:100758608-100759439	S_Shelf	100763302	100763302	1230	SLC25A29
cg27253336	1.9842	1.94517	3.85161	0.000327683	0.00105737	-0.0438579	NA	NA	NA	NA	NA	NA	-1.96132	1.94517	-3.43599	0.00116918	0.00241024	-1.19603	FALSE	TRUE	FALSE	chr20	56137765	+		OpenSea	56137765	56137765	1627	PCK1
cg09410453	-2.78423	0.865054	-3.85085	0.000328466	0.00105957	-0.0460952	NA	NA	NA	NA	NA	NA	NA	NA	NA	NA	NA	NA	FALSE	FALSE	FALSE	chr16	8815355	+		OpenSea	8815355	8815355	781	ABAT
cg12121660	-3.40359	-0.93261	-3.85076	0.00032856	0.00105977	-0.0463618	NA	NA	NA	NA	NA	NA	3.04209	-0.93261	3.11079	0.00302826	0.00511794	-2.07029	FALSE	TRUE	FALSE	chr17	46621709	+	chr17:46620367-46621373	S_Shore	46621709	46621709	3	HOXB-AS1
cg10904070	-2.40453	1.46268	-3.85068	0.000328648	0.00105984	-0.0466149	NA	NA	NA	NA	NA	NA	NA	NA	NA	NA	NA	NA	FALSE	FALSE	FALSE	chr18	3012017	-	chr18:3012547-3013173	N_Shore	3012017	3012017	71	LPIN2
cg06835182	-1.53798	0.354858	-3.84982	0.000329537	0.00106175	-0.0491452	-2.66769	0.354858	-5.33399	2.17407e-06	2.88588e-05	4.76117	NA	NA	NA	NA	NA	NA	TRUE	FALSE	FALSE	chr2	97536620	-	chr2:97534100-97536270	S_Shore	97536620	97536620	884	SEMA4C
cg22977317	-1.62284	2.0287	-3.84865	0.000330758	0.00106494	-0.052612	-1.7476	2.0287	-3.30772	0.00172122	0.00394661	-1.46739	NA	NA	NA	NA	NA	NA	TRUE	FALSE	FALSE	chr6	2842550	-	chr6:2841810-2842273	S_Shore	2842550	2842550	266	SERPINB1
cg10987969	-1.35628	-0.721306	-3.8485	0.00033092	0.00106525	-0.053071	-2.92595	-0.721306	-6.64775	1.89084e-08	9.77845e-07	9.2464	-1.56966	-0.721306	-4.00955	0.00019531	0.000608805	0.470525	TRUE	TRUE	TRUE	chr11	71936991	+	chr11:71934247-71936321	S_Shore	71936991	71936991	1108	INPPL1
cg24104437	1.88964	0.21738	3.8473	0.000332173	0.00106832	-0.0566107	NA	NA	NA	NA	NA	NA	NA	NA	NA	NA	NA	NA	FALSE	FALSE	FALSE	chr9	97846734	+	chr9:97848140-97848525	N_Shore	97846734	97846734	755	MIR23B
cg25941151	2.14092	0.0505882	3.8448	0.000334811	0.0010751	-0.0640232	2.82523	0.0505882	4.03641	0.000180908	0.000733924	0.611434	NA	NA	NA	NA	NA	NA	TRUE	FALSE	FALSE	chr11	88910913	+		OpenSea	88910913	88910913	126	TYR
cg07155151	-1.23368	0.920101	-3.8448	0.000334813	0.0010751	-0.0640295	-1.95771	0.920101	-4.89622	1.00913e-05	8.72857e-05	3.3144	NA	NA	NA	NA	NA	NA	TRUE	FALSE	FALSE	chr17	41005364	+		OpenSea	41005364	41005364	103	AOC3
cg16937611	-1.96573	1.95768	-3.84371	0.000335964	0.00107808	-0.0672463	-1.84399	1.95768	-2.87076	0.00593159	0.0102978	-2.58738	NA	NA	NA	NA	NA	NA	TRUE	FALSE	FALSE	chr14	95048102	+		OpenSea	95048102	95048102	279	SERPINA5
cg25230284	-2.20236	1.55412	-3.84367	0.000336011	0.00107808	-0.0673759	NA	NA	NA	NA	NA	NA	NA	NA	NA	NA	NA	NA	FALSE	FALSE	FALSE	chr17	3377250	+	chr17:3375006-3375237	S_Shelf	3377250	3377250	153	ASPA
cg06276860	-2.36864	1.42136	-3.84336	0.000336342	0.00107893	-0.0682988	NA	NA	NA	NA	NA	NA	NA	NA	NA	NA	NA	NA	FALSE	FALSE	FALSE	chr16	34741304	-	chr16:34740812-34741494	Island	34741304	34741304	463	TP53TG3HP
cg14158583	-2.31415	0.321149	-3.84316	0.000336551	0.0010795	-0.0688813	NA	NA	NA	NA	NA	NA	NA	NA	NA	NA	NA	NA	FALSE	FALSE	FALSE	chr1	161059458	-		OpenSea	161059458	161059458	72	NECTIN4
cg00300233	2.49913	1.01465	3.8428	0.000336933	0.0010804	-0.0699452	NA	NA	NA	NA	NA	NA	-2.29245	1.01465	-3.18397	0.00245525	0.00432818	-1.87852	FALSE	TRUE	FALSE	chr1	153610800	+	chr1:153606177-153606974	S_Shelf	153610800	153610800	1751	CHTOP
cg13205064	1.68538	-1.47958	3.84241	0.000337346	0.00108151	-0.071093	2.00094	-1.47958	3.63871	0.000635255	0.00186213	-0.552466	NA	NA	NA	NA	NA	NA	TRUE	FALSE	FALSE	chr8	42315703	-		OpenSea	42315703	42315703	1857	SLC20A2
cg21897315	1.83368	1.94898	3.83939	0.000340581	0.00108993	-0.0800336	NA	NA	NA	NA	NA	NA	-2.2974	1.94898	-4.33976	6.60484e-05	0.000269643	1.49016	FALSE	TRUE	FALSE	chr3	81811448	-	chr3:81810315-81810953	S_Shore	81811448	81811448	497	GBE1
cg13098164	3.07378	-0.42687	3.83895	0.000341055	0.00109123	-0.0813375	4.69814	-0.42687	4.65775	2.29125e-05	0.000159273	2.54362	NA	NA	NA	NA	NA	NA	TRUE	FALSE	FALSE	chr11	42275363	-		OpenSea	42275363	42275363	122	LOC100507205
cg12878190	-2.01603	1.88054	-3.83824	0.000341822	0.00109292	-0.0834411	NA	NA	NA	NA	NA	NA	NA	NA	NA	NA	NA	NA	FALSE	FALSE	FALSE	chr11	6259853	+	chr11:6261340-6261735	N_Shore	6259853	6259853	468	CNGA4
cg08470623	-1.60318	0.677188	-3.8366	0.00034359	0.00109705	-0.0882747	-2.66822	0.677188	-5.09685	5.01516e-06	5.26619e-05	3.97286	NA	NA	NA	NA	NA	NA	TRUE	FALSE	FALSE	chr20	5159145	+		OpenSea	5159145	5159145	317	CDS2
cg19980249	-2.64604	1.40841	-3.83517	0.00034515	0.00110105	-0.0925198	NA	NA	NA	NA	NA	NA	NA	NA	NA	NA	NA	NA	FALSE	FALSE	FALSE	chr6	86158358	+	chr6:86159425-86160395	N_Shore	86158358	86158358	943	NT5E
cg06354984	-2.27114	1.90144	-3.83371	0.000346743	0.00110536	-0.0968312	NA	NA	NA	NA	NA	NA	NA	NA	NA	NA	NA	NA	FALSE	FALSE	FALSE	chr10	128211107	-		OpenSea	128211107	128211107	1096	C10orf90
cg21017775	-2.16141	2.97251	-3.83323	0.000347265	0.00110681	-0.0982415	-3.48738	2.97251	-4.91981	9.2986e-06	8.22268e-05	3.39139	NA	NA	NA	NA	NA	NA	TRUE	FALSE	FALSE	chr11	34535481	-		OpenSea	34535481	34535481	133	ELF5
cg00129466	-1.90168	0.763603	-3.83222	0.000348371	0.00111001	-0.101221	-2.13308	0.763603	-3.42351	0.00122115	0.00304083	-1.15339	NA	NA	NA	NA	NA	NA	TRUE	FALSE	FALSE	chr2	201601069	-		OpenSea	201601069	201601069	1168	LINC01792
cg19284211	-2.702	-0.247651	-3.8318	0.000348833	0.00111093	-0.102461	-5.81054	-0.247651	-6.54491	2.75195e-08	1.27649e-06	8.89152	-3.10854	-0.247651	-3.98268	0.00021299	0.000649427	0.389301	TRUE	TRUE	TRUE	chr20	20347495	+	chr20:20344400-20350605	Island	20347495	20347495	1269	INSM1
cg18657389	-1.6626	0.987572	-3.8313	0.000349388	0.00111226	-0.103952	-1.75853	0.987572	-3.23281	0.00214217	0.00465619	-1.66689	NA	NA	NA	NA	NA	NA	TRUE	FALSE	FALSE	chr17	74023630	-		OpenSea	74023630	74023630	122	EVPL
cg13533683	-1.96401	0.169235	-3.82959	0.000351281	0.00111715	-0.109011	NA	NA	NA	NA	NA	NA	NA	NA	NA	NA	NA	NA	FALSE	FALSE	FALSE	chr3	186211664	-		OpenSea	186211664	186211664	213	LINC02052
cg12131415	2.29088	1.11083	3.82867	0.000352296	0.00111922	-0.111714	3.25775	1.11083	4.32896	6.93471e-05	0.000361745	1.50591	NA	NA	NA	NA	NA	NA	TRUE	FALSE	FALSE	chr14	85860270	+		OpenSea	85860270	85860270	10	LINC00911
cg01431184	-1.88823	-0.203465	-3.82859	0.000352385	0.00111926	-0.111952	NA	NA	NA	NA	NA	NA	NA	NA	NA	NA	NA	NA	FALSE	FALSE	FALSE	chr16	1921075	-	chr16:1921897-1922426	N_Shore	1921075	1921075	1103	MEIOB
cg13288195	-1.89593	-0.808919	-3.82854	0.000352447	0.00111933	-0.112118	NA	NA	NA	NA	NA	NA	NA	NA	NA	NA	NA	NA	FALSE	FALSE	FALSE	chr15	63889711	+	chr15:63892789-63893911	N_Shelf	63889711	63889711	158	FBXL22
cg01027750	-2.72532	-0.581758	-3.82678	0.000354401	0.00112416	-0.117296	NA	NA	NA	NA	NA	NA	NA	NA	NA	NA	NA	NA	FALSE	FALSE	FALSE	chr19	42636639	+	chr19:42637277-42637684	N_Shore	42636639	42636639	141	LOC100505622
cg12007054	-1.9418	2.69262	-3.82334	0.000358266	0.00113425	-0.127454	NA	NA	NA	NA	NA	NA	NA	NA	NA	NA	NA	NA	FALSE	FALSE	FALSE	chr14	95027559	+		OpenSea	95027559	95027559	219	SERPINA4
cg11141503	-1.98519	1.07739	-3.82174	0.000360077	0.00113763	-0.132177	NA	NA	NA	NA	NA	NA	NA	NA	NA	NA	NA	NA	FALSE	FALSE	FALSE	chr17	33391834	-		OpenSea	33391834	33391834	1074	RFFL
cg13679778	-2.15767	0.407433	-3.81702	0.000365475	0.00115085	-0.14611	NA	NA	NA	NA	NA	NA	1.34059	0.407433	2.14115	0.0369729	0.0426683	-4.29399	FALSE	TRUE	FALSE	chr6	28493019	+		OpenSea	28493019	28493019	769	GPX5
cg19148281	-2.35964	0.814649	-3.81594	0.00036672	0.0011539	-0.149296	-2.96258	0.814649	-3.80839	0.000374416	0.00125634	-0.0638545	NA	NA	NA	NA	NA	NA	TRUE	FALSE	FALSE	chr3	111577973	+	chr3:111578237-111578739	N_Shore	111577973	111577973	53	PHLDB2
cg08995655	-1.63449	-0.555598	-3.81508	0.000367711	0.00115608	-0.151822	NA	NA	NA	NA	NA	NA	NA	NA	NA	NA	NA	NA	FALSE	FALSE	FALSE	chr19	33182216	+	chr19:33182609-33183562	N_Shore	33182216	33182216	650	NUDT19
cg02101773	-2.9491	-1.01729	-3.81325	0.000369834	0.00116151	-0.157214	-5.42312	-1.01729	-5.56711	9.47987e-07	1.57498e-05	5.54489	-2.47402	-1.01729	-2.89067	0.0055988	0.00843144	-2.62851	TRUE	TRUE	TRUE	chr20	20347593	+	chr20:20344400-20350605	Island	20347593	20347593	1171	INSM1
cg02748016	-2.46465	1.2644	-3.81188	0.000371435	0.00116574	-0.161257	-2.62401	1.2644	-3.22506	0.00219088	0.00473756	-1.68735	NA	NA	NA	NA	NA	NA	TRUE	FALSE	FALSE	chr21	43734478	-		OpenSea	43734478	43734478	1227	TFF3
cg17976489	1.88587	-1.07327	3.81139	0.000372014	0.00116699	-0.162716	2.50248	-1.07327	4.02814	0.000185807	0.000748803	0.586571	NA	NA	NA	NA	NA	NA	TRUE	FALSE	FALSE	chr4	38111680	+		OpenSea	38111680	38111680	121	TBC1D1
cg13751330	1.58608	1.02938	3.81131	0.000372097	0.00116703	-0.162924	NA	NA	NA	NA	NA	NA	-2.42168	1.02938	-5.24567	2.9047e-06	2.59651e-05	4.45269	FALSE	TRUE	FALSE	chr9	134376826	+	chr9:134378193-134378792	N_Shore	134376826	134376826	1462	POMT1
cg19067730	-2.2701	-1.68477	-3.81016	0.000373456	0.00116998	-0.166337	-2.04961	-1.68477	-2.73529	0.00853134	0.0137351	-2.91191	NA	NA	NA	NA	NA	NA	TRUE	FALSE	FALSE	chr20	44518824	+	chr20:44518897-44520361	N_Shore	44518824	44518824	766	CTSA
cg17367472	2.17829	-0.396892	3.81006	0.000373572	0.00117013	-0.166629	3.00576	-0.396892	4.1816	0.000112786	0.000516985	1.05167	NA	NA	NA	NA	NA	NA	TRUE	FALSE	FALSE	chr21	32254161	-		OpenSea	32254161	32254161	286	KRTAP11-1
cg08073153	1.33138	-0.00335444	3.80972	0.000373965	0.00117095	-0.167613	NA	NA	NA	NA	NA	NA	-2.14925	-0.00335444	-5.53594	1.032e-06	1.19536e-05	5.43902	FALSE	TRUE	FALSE	chr6	33754833	-	chr6:33756063-33757006	N_Shore	33754833	33754833	113	LEMD2
cg17545763	3.61406	-3.00348	3.80801	0.000375986	0.00117533	-0.172658	4.04248	-3.00348	3.37911	0.00139392	0.00335909	-1.27459	NA	NA	NA	NA	NA	NA	TRUE	FALSE	FALSE	chr8	139926316	-		OpenSea	139926316	139926316	79	COL22A1
cg17351882	2.15921	1.12235	3.80523	0.000379285	0.00118268	-0.180838	NA	NA	NA	NA	NA	NA	NA	NA	NA	NA	NA	NA	FALSE	FALSE	FALSE	chr17	4692162	+	chr17:4692249-4693977	N_Shore	4692162	4692162	91	GLTPD2
cg26359335	2.07854	0.913811	3.80426	0.000380446	0.00118399	-0.1837	NA	NA	NA	NA	NA	NA	NA	NA	NA	NA	NA	NA	FALSE	FALSE	FALSE	chr3	9259506	-		OpenSea	9259506	9259506	1061	SRGAP3
cg09527266	1.38159	0.553428	3.80214	0.000382989	0.00119041	-0.189935	NA	NA	NA	NA	NA	NA	-2.90457	0.553428	-7.19782	2.40393e-09	1.26858e-07	11.2336	FALSE	TRUE	FALSE	chr17	26692205	+		OpenSea	26692205	26692205	826	SARM1
cg02337566	-1.96254	-0.827518	-3.80159	0.000383652	0.00119201	-0.191554	NA	NA	NA	NA	NA	NA	NA	NA	NA	NA	NA	NA	FALSE	FALSE	FALSE	chr15	45405789	-	chr15:45404769-45405482	S_Shore	45405789	45405789	569	DUOX2
cg20347477	-2.03933	-1.98638	-3.80086	0.000384538	0.00119431	-0.193714	NA	NA	NA	NA	NA	NA	NA	NA	NA	NA	NA	NA	FALSE	FALSE	FALSE	chr9	139606218	+	chr9:139606300-139607433	N_Shore	139606218	139606218	805	FAM69B
cg20054248	-1.70492	-0.736161	-3.8004	0.000385091	0.00119579	-0.195059	NA	NA	NA	NA	NA	NA	2.94423	-0.736161	5.91885	2.59222e-07	4.22766e-06	6.75802	FALSE	TRUE	FALSE	chr12	56414508	+		OpenSea	56414508	56414508	180	IKZF4
cg09141303	-2.42468	0.806925	-3.79931	0.000386417	0.00119922	-0.198276	-2.19845	0.806925	-2.73774	0.00847625	0.0136664	-2.90615	NA	NA	NA	NA	NA	NA	TRUE	FALSE	FALSE	chr4	103998291	-	chr4:103997208-103998007	S_Shore	103998291	103998291	120	SLC9B2
cg16013295	2.08751	1.48684	3.79912	0.00038664	0.0011996	-0.198815	3.05071	1.48684	4.41747	5.16194e-05	0.000291123	1.78212	NA	NA	NA	NA	NA	NA	TRUE	FALSE	FALSE	chr4	143434944	-		OpenSea	143434944	143434944	503	INPP4B
cg11257888	2.07945	1.69688	3.79869	0.000387162	0.00120107	-0.200079	NA	NA	NA	NA	NA	NA	NA	NA	NA	NA	NA	NA	FALSE	FALSE	FALSE	chr1	24828096	-	chr1:24828865-24829878	N_Shore	24828096	24828096	753	RCAN3AS
cg04375784	-1.54353	0.414334	-3.79828	0.000387663	0.00120206	-0.201289	NA	NA	NA	NA	NA	NA	1.58492	0.414334	3.5151	0.000920768	0.00200255	-0.975094	FALSE	TRUE	FALSE	chr6	133137810	+	chr6:133135364-133135829	S_Shore	133137810	133137810	1363	SNORA33
cg04666465	1.40834	-2.01409	3.79727	0.000388903	0.00120554	-0.204278	2.16656	-2.01409	4.67247	2.17896e-05	0.000153557	2.5908	NA	NA	NA	NA	NA	NA	TRUE	FALSE	FALSE	chr16	23520563	-	chr16:23521573-23521899	N_Shore	23520563	23520563	1251	GGA2
cg19510626	1.99271	-2.28683	3.79672	0.000389564	0.00120717	-0.205868	2.42159	-2.28683	3.67254	0.000572228	0.00172513	-0.456056	NA	NA	NA	NA	NA	NA	TRUE	FALSE	FALSE	chr1	113934971	+	chr1:113932580-113934070	S_Shore	113934971	113934971	1495	MAGI3
cg10507346	-1.7361	-0.717967	-3.7965	0.000389843	0.00120776	-0.206539	-1.85898	-0.717967	-3.24078	0.00209314	0.00457641	-1.6458	NA	NA	NA	NA	NA	NA	TRUE	FALSE	FALSE	chr17	73906088	-	chr17:73910088-73910350	N_Shelf	73906088	73906088	188	MRPL38
cg01119090	-2.54406	-1.87988	-3.79599	0.000390466	0.00120911	-0.208033	NA	NA	NA	NA	NA	NA	3.00509	-1.87988	4.05042	0.000171116	0.000550939	0.594565	FALSE	TRUE	FALSE	chr5	35938306	-		OpenSea	35938306	35938306	430	CAPSL
cg24373921	2.59148	0.596415	3.79359	0.000393425	0.00121618	-0.215097	NA	NA	NA	NA	NA	NA	-1.7204	0.596415	-2.27508	0.027056	0.0323212	-4.0254	FALSE	TRUE	FALSE	chr17	53810846	-		OpenSea	53810846	53810846	1363	TMEM100
cg03826463	-2.93799	-0.708278	-3.79251	0.000394749	0.0012196	-0.218243	NA	NA	NA	NA	NA	NA	NA	NA	NA	NA	NA	NA	FALSE	FALSE	FALSE	chr3	186211670	-		OpenSea	186211670	186211670	219	LINC02052
cg21648019	2.14149	-1.67115	3.79247	0.000394804	0.00121961	-0.218373	3.25775	-1.67115	4.58922	2.89288e-05	0.000189354	2.3248	NA	NA	NA	NA	NA	NA	TRUE	FALSE	FALSE	chr11	4664530	+		OpenSea	4664530	4664530	625	OR51E1
cg20092936	-2.56555	0.94765	-3.78665	0.000402081	0.00123699	-0.235465	-2.84781	0.94765	-3.33927	0.0015685	0.00367826	-1.38252	NA	NA	NA	NA	NA	NA	TRUE	FALSE	FALSE	chr3	195600311	-	chr3:195600845-195602361	N_Shore	195600311	195600311	969	TNK2
cg17480245	-1.62307	0.610509	-3.78607	0.000402815	0.0012383	-0.23717	-2.13846	0.610509	-3.98018	0.000216825	0.000841218	0.443009	NA	NA	NA	NA	NA	NA	TRUE	FALSE	FALSE	chr17	48131192	-	chr17:48132994-48134084	N_Shore	48131192	48131192	1910	PICART1
cg22774949	1.94789	-0.293417	3.78583	0.000403124	0.00123884	-0.237888	1.93512	-0.293417	2.99428	0.00422212	0.00788818	-2.28179	NA	NA	NA	NA	NA	NA	TRUE	FALSE	FALSE	chr7	116450930	+		OpenSea	116450930	116450930	193	CAPZA2
cg22260478	2.18421	-2.01264	3.78581	0.000403143	0.00123884	-0.237933	3.15096	-2.01264	4.34359	6.60532e-05	0.000349163	1.55142	NA	NA	NA	NA	NA	NA	TRUE	FALSE	FALSE	chr6	132272790	-	chr6:132271356-132271658	S_Shore	132272790	132272790	271	CTGF
cg23691492	-1.68937	1.92722	-3.78505	0.000404107	0.00124087	-0.240166	-2.49798	1.92722	-4.46314	4.42864e-05	0.00025973	1.9256	NA	NA	NA	NA	NA	NA	TRUE	FALSE	FALSE	chr14	55221487	+		OpenSea	55221487	55221487	18	SAMD4A
cg08141989	2.07024	-0.0176089	3.78498	0.00040419	0.00124087	-0.24036	NA	NA	NA	NA	NA	NA	NA	NA	NA	NA	NA	NA	FALSE	FALSE	FALSE	chr17	7082562	-		OpenSea	7082562	7082562	320	ASGR1
cg08118942	-1.54945	3.00364	-3.78235	0.000407549	0.00124821	-0.248102	-1.5762	3.00364	-3.07216	0.0033937	0.00664192	-2.08453	NA	NA	NA	NA	NA	NA	TRUE	FALSE	FALSE	chr12	125590291	+		OpenSea	125590291	125590291	593	AACS
cg00482232	-1.78887	2.33891	-3.78109	0.000409163	0.00125161	-0.251801	NA	NA	NA	NA	NA	NA	NA	NA	NA	NA	NA	NA	FALSE	FALSE	FALSE	chr6	28226203	+	chr6:28226979-28227483	N_Shore	28226203	28226203	871	NKAPL
cg24184737	2.65004	-0.819894	3.78058	0.000409816	0.00125301	-0.253293	4.16615	-0.819894	4.72088	1.84646e-05	0.000135951	2.74632	NA	NA	NA	NA	NA	NA	TRUE	FALSE	FALSE	chr21	31655982	-		OpenSea	31655982	31655982	705	KRTAP24-1
cg07136133	-1.79243	1.62418	-3.77737	0.000413959	0.00126292	-0.262703	-2.12016	1.62418	-3.56029	0.000807897	0.0022322	-0.773956	NA	NA	NA	NA	NA	NA	TRUE	FALSE	FALSE	chr11	36422377	+		OpenSea	36422377	36422377	169	PRR5L
cg13653809	2.1429	1.39658	3.77705	0.000414372	0.0012637	-0.263636	3.23669	1.39658	4.53785	3.44272e-05	0.000215511	2.16161	NA	NA	NA	NA	NA	NA	TRUE	FALSE	FALSE	chr4	1167714	-	chr4:1164515-1166582	S_Shore	1167714	1167714	714	SPON2
cg19238824	2.12199	0.152189	3.77656	0.000415006	0.00126494	-0.265067	3.91124	0.152189	5.53736	1.05434e-06	1.69758e-05	5.44445	1.78925	0.152189	2.87494	0.00584442	0.00873824	-2.66728	TRUE	TRUE	TRUE	chr7	135433790	-		OpenSea	135433790	135433790	195	FAM180A
cg05385805	-2.3341	1.6408	-3.77594	0.000415818	0.00126715	-0.266896	NA	NA	NA	NA	NA	NA	NA	NA	NA	NA	NA	NA	FALSE	FALSE	FALSE	chr7	143106577	-		OpenSea	143106577	143106577	591	EPHA1
cg05166871	-2.60065	0.159385	-3.7751	0.000416908	0.00126929	-0.269344	NA	NA	NA	NA	NA	NA	NA	NA	NA	NA	NA	NA	FALSE	FALSE	FALSE	chr17	46233714	-		OpenSea	46233714	46233714	158	MIR1203
cg15080396	2.34167	-1.95927	3.77416	0.000418143	0.00127159	-0.272112	NA	NA	NA	NA	NA	NA	NA	NA	NA	NA	NA	NA	FALSE	FALSE	FALSE	chr19	3879858	+	chr19:3880718-3881278	N_Shore	3879858	3879858	759	ATCAY
cg13167075	1.7056	-1.33068	3.77389	0.00041849	0.00127241	-0.272887	NA	NA	NA	NA	NA	NA	NA	NA	NA	NA	NA	NA	FALSE	FALSE	FALSE	chr3	37495806	+	chr3:37493418-37494538	S_Shore	37495806	37495806	1992	ITGA9
cg13026370	1.91341	0.526321	3.76966	0.000424077	0.00128636	-0.285291	NA	NA	NA	NA	NA	NA	-1.90317	0.526321	-3.38369	0.00136709	0.00272559	-1.34039	FALSE	TRUE	FALSE	chr18	8367098	-	chr18:8367273-8367599	N_Shore	8367098	8367098	65	LOC100192426
cg26916966	-2.24194	0.104359	-3.76767	0.000426732	0.00129259	-0.291129	-1.76595	0.104359	-2.35973	0.0221201	0.0297821	-3.7491	NA	NA	NA	NA	NA	NA	TRUE	FALSE	FALSE	chr17	40274524	-	chr17:40274523-40275360	Island	40274524	40274524	1141	KAT2A
cg11706780	-1.25585	1.94937	-3.76637	0.000428467	0.00129687	-0.294924	-1.47084	1.94937	-3.53646	0.000868686	0.00235615	-0.840699	NA	NA	NA	NA	NA	NA	TRUE	FALSE	FALSE	chr15	42289766	-		OpenSea	42289766	42289766	45	PLA2G4E
cg12746557	-1.68624	1.38247	-3.76464	0.000430794	0.00130246	-0.299989	NA	NA	NA	NA	NA	NA	NA	NA	NA	NA	NA	NA	FALSE	FALSE	FALSE	chr21	39644332	+		OpenSea	39644332	39644332	9	KCNJ15
cg04042861	2.03522	-0.369206	3.76147	0.000435087	0.00131259	-0.309264	NA	NA	NA	NA	NA	NA	-2.66403	-0.369206	-4.44452	4.64978e-05	0.000207191	1.82141	FALSE	TRUE	FALSE	chr2	231989824	-		OpenSea	231989824	231989824	0	HTR2B
cg04525852	-2.68292	-0.342124	-3.76099	0.000435734	0.00131442	-0.310653	-2.73935	-0.342124	-3.04991	0.00361339	0.00698236	-2.14125	NA	NA	NA	NA	NA	NA	TRUE	FALSE	FALSE	chr4	125632538	-	chr4:125633390-125634275	N_Shore	125632538	125632538	1348	ANKRD50
cg09435929	2.82553	-3.57188	3.76091	0.000435848	0.00131464	-0.310898	NA	NA	NA	NA	NA	NA	NA	NA	NA	NA	NA	NA	FALSE	FALSE	FALSE	chr8	86350913	+	chr8:86350765-86351196	Island	86350913	86350913	142	CA3
cg21353232	-2.20606	-1.78563	-3.76076	0.000436053	0.00131499	-0.311338	-3.38019	-1.78563	-4.58229	2.96172e-05	0.000192618	2.30274	NA	NA	NA	NA	NA	NA	TRUE	FALSE	FALSE	chr22	26564879	+	chr22:26565199-26565986	N_Shore	26564879	26564879	560	SEZ6L
cg23702727	1.82466	-1.96612	3.76015	0.000436888	0.00131669	-0.313126	NA	NA	NA	NA	NA	NA	NA	NA	NA	NA	NA	NA	FALSE	FALSE	FALSE	chr17	73642607	+		OpenSea	73642607	73642607	38	SMIM6
cg00182416	-2.03398	0.172703	-3.76014	0.000436895	0.00131669	-0.313141	NA	NA	NA	NA	NA	NA	NA	NA	NA	NA	NA	NA	FALSE	FALSE	FALSE	chr19	54263917	+		OpenSea	54263917	54263917	469	MIR516A2
cg08669816	1.90383	0.496423	3.75729	0.000440807	0.00132501	-0.321477	NA	NA	NA	NA	NA	NA	-1.69643	0.496423	-3.02134	0.00389908	0.00627612	-2.30055	FALSE	TRUE	FALSE	chr1	153610803	+	chr1:153606177-153606974	S_Shelf	153610803	153610803	1754	CHTOP
cg00891146	-2.45402	1.19323	-3.75529	0.000443572	0.00133171	-0.327325	NA	NA	NA	NA	NA	NA	NA	NA	NA	NA	NA	NA	FALSE	FALSE	FALSE	chr3	59034566	-	chr3:59035406-59035944	N_Shore	59034566	59034566	1148	C3orf67
cg09892262	2.21722	-0.730173	3.75475	0.000444326	0.00133285	-0.328911	3.01351	-0.730173	4.05794	0.000168741	0.000697948	0.67623	NA	NA	NA	NA	NA	NA	TRUE	FALSE	FALSE	chr21	31655654	-		OpenSea	31655654	31655654	377	KRTAP24-1
cg27488530	2.09029	0.811444	3.75426	0.000445	0.00133425	-0.330329	NA	NA	NA	NA	NA	NA	-2.68764	0.811444	-4.3579	6.21666e-05	0.000257281	1.54728	FALSE	TRUE	FALSE	chr4	138454140	-		OpenSea	138454140	138454140	491	PCDH18
cg06523948	1.99729	-2.05855	3.75351	0.000446055	0.00133705	-0.332543	NA	NA	NA	NA	NA	NA	NA	NA	NA	NA	NA	NA	FALSE	FALSE	FALSE	chr16	56640947	+	chr16:56642129-56642595	N_Shore	56640947	56640947	1530	MT1A
cg18044183	-2.14471	1.26785	-3.7512	0.000449276	0.00134445	-0.339271	-2.90034	1.26785	-4.0348	0.000181849	0.000736677	0.606605	NA	NA	NA	NA	NA	NA	TRUE	FALSE	FALSE	chr1	207206901	-		OpenSea	207206901	207206901	799	C1orf116
cg22243685	1.57842	2.48946	3.74925	0.000452024	0.00135154	-0.34497	NA	NA	NA	NA	NA	NA	NA	NA	NA	NA	NA	NA	FALSE	FALSE	FALSE	chr17	41052543	-		OpenSea	41052543	41052543	1791	LINC00671
cg03721195	-1.7632	-0.623785	-3.74836	0.00045329	0.00135445	-0.347585	-2.47883	-0.623785	-4.19954	0.00010634	0.000495575	1.10657	NA	NA	NA	NA	NA	NA	TRUE	FALSE	FALSE	chr5	137610448	-	chr5:137610105-137610311	S_Shore	137610448	137610448	194	GFRA3
cg02582963	2.41262	-0.858764	3.7481	0.000453648	0.00135509	-0.348323	NA	NA	NA	NA	NA	NA	-2.37778	-0.858764	-3.33651	0.00157251	0.00304253	-1.46939	FALSE	TRUE	FALSE	chr3	153840718	+	chr3:153838787-153840380	S_Shore	153840718	153840718	1568	ARHGEF26
cg14380426	1.79686	1.23	3.74809	0.000453674	0.00135509	-0.348376	NA	NA	NA	NA	NA	NA	-1.95364	1.23	-3.67653	0.000560905	0.00136547	-0.514969	FALSE	TRUE	FALSE	chr14	74418789	-	chr14:74416857-74417358	S_Shore	74418789	74418789	1671	FAM161B
cg07634050	-1.93151	1.51071	-3.74723	0.000454894	0.00135798	-0.350886	NA	NA	NA	NA	NA	NA	2.14242	1.51071	3.75118	0.00044441	0.00114033	-0.298165	FALSE	TRUE	FALSE	chr4	107289909	-		OpenSea	107289909	107289909	1316	GIMD1
cg13716695	2.15649	0.235449	3.74506	0.000457977	0.00136503	-0.357201	2.21164	0.235449	3.05473	0.00356468	0.00690683	-2.12898	NA	NA	NA	NA	NA	NA	TRUE	FALSE	FALSE	chr2	211168985	-		OpenSea	211168985	211168985	645	MYL1
cg01836353	1.63634	-0.574574	3.74465	0.000458569	0.00136645	-0.358408	2.97551	-0.574574	5.43162	1.53716e-06	2.24777e-05	5.0884	1.33917	-0.574574	2.7634	0.00789428	0.011224	-2.93788	TRUE	TRUE	TRUE	chr9	33395365	-		OpenSea	33395365	33395365	145	AQP7
cg00351472	1.90328	0.933763	3.74316	0.000460699	0.00137131	-0.362741	NA	NA	NA	NA	NA	NA	NA	NA	NA	NA	NA	NA	FALSE	FALSE	FALSE	chr9	97846551	+	chr9:97848140-97848525	N_Shore	97846551	97846551	938	MIR23B
cg19640166	-2.76079	0.780472	-3.74149	0.000463116	0.00137679	-0.367632	-2.92597	0.780472	-3.14884	0.00272884	0.00560973	-1.88694	NA	NA	NA	NA	NA	NA	TRUE	FALSE	FALSE	chr10	106088711	-		OpenSea	106088711	106088711	38	ITPRIP
cg03582327	-1.8759	2.19991	-3.74042	0.000464659	0.00137956	-0.37074	NA	NA	NA	NA	NA	NA	NA	NA	NA	NA	NA	NA	FALSE	FALSE	FALSE	chr19	51922139	-	chr19:51924999-51925413	N_Shelf	51922139	51922139	1081	SIGLEC10
cg10519437	-1.87278	0.773884	-3.73808	0.000468057	0.00138636	-0.377551	NA	NA	NA	NA	NA	NA	NA	NA	NA	NA	NA	NA	FALSE	FALSE	FALSE	chr14	35184556	-	chr14:35183385-35184196	S_Shore	35184556	35184556	526	CFL2
cg02635407	1.40323	-0.861621	3.73489	0.000472737	0.00139632	-0.386848	1.91781	-0.861621	4.08185	0.000156156	0.000659095	0.748396	NA	NA	NA	NA	NA	NA	TRUE	FALSE	FALSE	chr4	8200549	+		OpenSea	8200549	8200549	510	SH3TC1
cg03541057	-2.01837	-0.55093	-3.73444	0.000473409	0.00139797	-0.388176	-2.73656	-0.55093	-4.02913	0.000185211	0.000747218	0.589563	NA	NA	NA	NA	NA	NA	TRUE	FALSE	FALSE	chr1	150206242	-	chr1:150206971-150207842	N_Shore	150206242	150206242	783	ANP32E
cg06056000	1.89689	0.576562	3.7343	0.000473614	0.00139845	-0.38858	1.98913	0.576562	3.11798	0.00298015	0.00600283	-1.96685	NA	NA	NA	NA	NA	NA	TRUE	FALSE	FALSE	chr4	38121590	+		OpenSea	38121590	38121590	14	TBC1D1
cg01820934	-2.41235	2.67907	-3.7333	0.000475096	0.00140135	-0.391501	NA	NA	NA	NA	NA	NA	NA	NA	NA	NA	NA	NA	FALSE	FALSE	FALSE	chr2	102614569	+		OpenSea	102614569	102614569	854	IL1R2
cg03026698	1.58079	0.262034	3.73325	0.000475162	0.00140135	-0.39163	NA	NA	NA	NA	NA	NA	-1.21111	0.262034	-2.57858	0.0127934	0.0168722	-3.36864	FALSE	TRUE	FALSE	chr11	117166834	-		OpenSea	117166834	117166834	447	BACE1
cg04941959	1.24438	1.33316	3.73317	0.000475291	0.00140148	-0.391884	NA	NA	NA	NA	NA	NA	-1.60808	1.33316	-4.3405	6.5884e-05	0.00026918	1.49251	FALSE	TRUE	FALSE	chr17	4636414	+	chr17:4634567-4635230	S_Shore	4636414	4636414	1690	MED11
cg12517577	1.88795	-0.671364	3.73265	0.000476057	0.00140279	-0.393388	2.93187	-0.671364	4.61566	2.64442e-05	0.000177634	2.40906	NA	NA	NA	NA	NA	NA	TRUE	FALSE	FALSE	chr1	43769489	+	chr1:43770522-43770880	N_Shore	43769489	43769489	1115	TIE1
cg12588978	1.89669	-0.561963	3.73263	0.000476086	0.00140279	-0.393446	3.02071	-0.561963	4.73335	1.76919e-05	0.000131776	2.78648	NA	NA	NA	NA	NA	NA	TRUE	FALSE	FALSE	chr21	31711213	-		OpenSea	31711213	31711213	1200	KRTAP27-1
cg19882179	-1.46897	1.90132	-3.73201	0.000477007	0.00140499	-0.395251	NA	NA	NA	NA	NA	NA	NA	NA	NA	NA	NA	NA	FALSE	FALSE	FALSE	chr15	83241506	-		OpenSea	83241506	83241506	454	CPEB1
cg12937883	-2.35395	0.477804	-3.73124	0.000478154	0.00140734	-0.397496	NA	NA	NA	NA	NA	NA	2.38791	0.477804	3.41858	0.00123181	0.0025107	-1.24423	FALSE	TRUE	FALSE	chr20	1761383	-	chr20:1757779-1758134	S_Shelf	1761383	1761383	990	LOC100289473
cg14303699	2.10721	0.438814	3.72942	0.000480873	0.00141288	-0.402793	NA	NA	NA	NA	NA	NA	-2.75342	0.438814	-4.39965	5.40616e-05	0.000232113	1.6791	FALSE	TRUE	FALSE	chr9	2160653	+		OpenSea	2160653	2160653	388	SMARCA2
cg09188797	-1.65497	3.14867	-3.72884	0.000481745	0.00141455	-0.404488	-1.37219	3.14867	-2.46566	0.017051	0.0240435	-3.52264	NA	NA	NA	NA	NA	NA	TRUE	FALSE	FALSE	chr17	38638120	-		OpenSea	38638120	38638120	992	TNS4
cg13811955	-1.60591	1.3214	-3.7265	0.00048527	0.00142257	-0.411298	-1.99625	1.3214	-3.69582	0.000532382	0.00163496	-0.389412	NA	NA	NA	NA	NA	NA	TRUE	FALSE	FALSE	chr11	1508375	-		OpenSea	1508375	1508375	426	MOB2
cg24577485	-2.28289	1.62843	-3.72619	0.000485734	0.00142354	-0.412192	NA	NA	NA	NA	NA	NA	2.6272	1.62843	3.87263	0.000302889	0.000850517	0.059731	FALSE	TRUE	FALSE	chr19	54825257	-		OpenSea	54825257	54825257	847	LILRA5
cg23114616	-1.83957	2.17863	-3.72288	0.000490762	0.00143436	-0.421813	-3.73124	2.17863	-6.01432	1.89487e-07	4.98614e-06	7.06676	NA	NA	NA	NA	NA	NA	TRUE	FALSE	FALSE	chr1	6526398	-	chr1:6525996-6526228	S_Shore	6526398	6526398	142	TNFRSF25
cg20939319	2.20577	1.30774	3.72242	0.000491478	0.00143607	-0.423175	NA	NA	NA	NA	NA	NA	NA	NA	NA	NA	NA	NA	FALSE	FALSE	FALSE	chr8	30707701	-		OpenSea	30707701	30707701	1167	TEX15
cg12293843	-1.76541	-0.120607	-3.72192	0.000492237	0.00143802	-0.424617	NA	NA	NA	NA	NA	NA	NA	NA	NA	NA	NA	NA	FALSE	FALSE	FALSE	chr16	1921052	-	chr16:1921897-1922426	N_Shore	1921052	1921052	1126	MEIOB
cg23966736	-2.12048	0.167313	-3.72164	0.000492663	0.00143887	-0.425424	-2.48008	0.167313	-3.46219	0.0010874	0.00278769	-1.047	NA	NA	NA	NA	NA	NA	TRUE	FALSE	FALSE	chr4	41614783	+		OpenSea	41614783	41614783	135	LIMCH1
cg15566554	-2.76607	-1.71228	-3.72119	0.000493361	0.00144078	-0.426747	-4.34866	-1.71228	-4.64544	2.3894e-05	0.00016434	2.50425	NA	NA	NA	NA	NA	NA	TRUE	FALSE	FALSE	chr17	72208504	+	chr17:72208474-72208902	Island	72208504	72208504	1191	TTYH2
cg15103670	-1.49389	2.62791	-3.72108	0.00049352	0.0014408	-0.427049	-2.47378	2.62791	-4.92155	9.24268e-06	8.19059e-05	3.39707	NA	NA	NA	NA	NA	NA	TRUE	FALSE	FALSE	chr8	141776027	-		OpenSea	141776027	141776027	1504	PTK2
cg03128590	-1.78308	1.8322	-3.72075	0.000494028	0.00144156	-0.428009	NA	NA	NA	NA	NA	NA	NA	NA	NA	NA	NA	NA	FALSE	FALSE	FALSE	chr20	1760507	-	chr20:1757779-1758134	S_Shelf	1760507	1760507	114	LOC100289473
cg22779330	-1.78527	0.317432	-3.71925	0.000496339	0.00144738	-0.43237	NA	NA	NA	NA	NA	NA	NA	NA	NA	NA	NA	NA	FALSE	FALSE	FALSE	chr11	69061911	+		OpenSea	69061911	69061911	288	MYEOV
cg24146100	-2.30679	1.92475	-3.71822	0.000497931	0.00145124	-0.435361	-3.89009	1.92475	-4.98419	7.43381e-06	7.00533e-05	3.6021	NA	NA	NA	NA	NA	NA	TRUE	FALSE	FALSE	chr13	99737448	-	chr13:99738331-99740225	N_Shore	99737448	99737448	1211	DOCK9
cg14977496	2.18205	-1.69572	3.71814	0.000498053	0.00145139	-0.43559	2.71488	-1.69572	3.6787	0.000561421	0.0017005	-0.438456	NA	NA	NA	NA	NA	NA	TRUE	FALSE	FALSE	chr6	29645452	-		OpenSea	29645452	29645452	520	ZFP57
cg20397761	-1.67703	0.419247	-3.71431	0.00050403	0.00146372	-0.446734	NA	NA	NA	NA	NA	NA	1.58404	0.419247	3.16416	0.00259939	0.00452641	-1.93073	FALSE	TRUE	FALSE	chr19	51980685	+		OpenSea	51980685	51980685	846	CEACAM18
cg13083201	-1.75809	2.16536	-3.71421	0.000504188	0.00146391	-0.447025	-2.25692	2.16536	-3.79948	0.00038507	0.00128234	-0.0898377	NA	NA	NA	NA	NA	NA	TRUE	FALSE	FALSE	chr15	91413783	+	chr15:91414311-91415427	N_Shore	91413783	91413783	1897	FURIN
cg13217373	2.26546	-0.615386	3.71402	0.000504485	0.00146451	-0.447576	NA	NA	NA	NA	NA	NA	-2.3557	-0.615386	-3.48766	0.0010006	0.00213518	-1.05207	FALSE	TRUE	FALSE	chr6	167275395	-	chr6:167275720-167276626	N_Shore	167275395	167275395	375	RPS6KA2
cg20350898	-2.30828	-0.271452	-3.71353	0.000505254	0.00146573	-0.448998	NA	NA	NA	NA	NA	NA	NA	NA	NA	NA	NA	NA	FALSE	FALSE	FALSE	chr1	115324375	-	chr1:115323075-115323462	S_Shore	115324375	115324375	1066	SIKE1
cg02037349	-2.07637	0.537191	-3.71313	0.000505887	0.0014666	-0.450167	-3.25033	0.537191	-4.62397	2.57071e-05	0.000173799	2.43559	NA	NA	NA	NA	NA	NA	TRUE	FALSE	FALSE	chr3	49842702	-	chr3:49840103-49841191	S_Shore	49842702	49842702	975	MIR5193
cg00330825	1.63464	0.292547	3.71196	0.000507725	0.00147044	-0.453555	NA	NA	NA	NA	NA	NA	-1.48515	0.292547	-3.04118	0.00368779	0.00600098	-2.24988	FALSE	TRUE	FALSE	chr11	811545	+	chr11:809202-810509	S_Shore	811545	811545	135	SNORA52
cg24010796	-1.6857	0.408236	-3.71194	0.000507761	0.00147044	-0.45362	-1.19937	0.408236	-2.10562	0.040139	0.0492728	-4.25937	NA	NA	NA	NA	NA	NA	TRUE	FALSE	FALSE	chr17	75082342	+	chr17:75084622-75085085	N_Shelf	75082342	75082342	455	SNHG20
cg21011570	1.89201	0.932686	3.71136	0.000508666	0.00147204	-0.455284	NA	NA	NA	NA	NA	NA	-2.941	0.932686	-5.20635	3.33842e-06	2.88687e-05	4.32018	FALSE	TRUE	FALSE	chr12	109123308	-	chr12:109124224-109125964	N_Shore	109123308	109123308	1310	CORO1C
cg05544413	2.11137	-2.37983	3.70899	0.00051243	0.00148024	-0.46217	2.69266	-2.37983	3.76236	0.00043264	0.00139832	-0.197643	NA	NA	NA	NA	NA	NA	TRUE	FALSE	FALSE	chr6	127663627	-	chr6:127664192-127664755	N_Shore	127663627	127663627	74	ECHDC1
cg06084073	-1.79462	2.04853	-3.70884	0.00051268	0.00148057	-0.462626	NA	NA	NA	NA	NA	NA	NA	NA	NA	NA	NA	NA	FALSE	FALSE	FALSE	chr15	40544353	-	chr15:40544352-40545512	Island	40544353	40544353	756	C15orf56
cg09055236	-2.4781	-1.25425	-3.70863	0.000513001	0.0014812	-0.463209	-2.41689	-1.25425	-2.87377	0.00588327	0.010234	-2.58005	NA	NA	NA	NA	NA	NA	TRUE	FALSE	FALSE	chr7	2673197	+	chr7:2671156-2671937	S_Shore	2673197	2673197	1593	TTYH3
cg05557262	1.6823	1.14345	3.70766	0.000514551	0.00148456	-0.466027	2.95254	1.14345	5.18805	3.64049e-06	4.19493e-05	4.27485	NA	NA	NA	NA	NA	NA	TRUE	FALSE	FALSE	chr7	135434988	-		OpenSea	135434988	135434988	1393	FAM180A
cg22110428	-2.22582	1.37745	-3.7055	0.000518019	0.00149209	-0.472299	NA	NA	NA	NA	NA	NA	1.59158	1.37745	2.39271	0.0203749	0.0251786	-3.7786	FALSE	TRUE	FALSE	chr19	51980908	+		OpenSea	51980908	51980908	1069	CEACAM18
cg05921269	-2.18039	0.470353	-3.70509	0.000518683	0.00149348	-0.473496	-2.27704	0.470353	-3.07687	0.00334887	0.00657305	-2.07249	NA	NA	NA	NA	NA	NA	TRUE	FALSE	FALSE	chr10	114169343	+		OpenSea	114169343	114169343	77	ACSL5
cg09341797	-2.14307	-0.636297	-3.70421	0.000520095	0.00149631	-0.476034	-5.0734	-0.636297	-6.97412	5.74083e-09	4.39964e-07	10.3732	-2.93033	-0.636297	-4.57325	3.0082e-05	0.000149716	2.23308	TRUE	TRUE	TRUE	chr14	62036609	+		OpenSea	62036609	62036609	648	FLJ22447
cg11280438	1.84521	0.540307	3.70048	0.000526151	0.00151013	-0.486845	NA	NA	NA	NA	NA	NA	-2.46805	0.540307	-4.46633	4.32041e-05	0.000196229	1.89081	FALSE	TRUE	FALSE	chr1	201158860	+		OpenSea	201158860	201158860	1092	IGFN1
cg08143605	1.63983	-0.518383	3.69951	0.000527741	0.00151348	-0.489662	-1.98941	-0.518383	-3.57944	0.000762023	0.00213672	-0.720142	-3.62924	-0.518383	-7.38362	1.21625e-09	7.57879e-08	11.8849	TRUE	TRUE	TRUE	chr3	183027232	-		OpenSea	183027232	183027232	1646	MCF2L2
cg09951572	2.0583	-1.2366	3.6989	0.00052874	0.00151608	-0.491428	3.65977	-1.2366	5.23223	3.1156e-06	3.73862e-05	4.42169	NA	NA	NA	NA	NA	NA	TRUE	FALSE	FALSE	chr21	31767469	+		OpenSea	31767469	31767469	922	KRTAP13-1
cg02157398	2.36039	-0.0641743	3.698	0.000530229	0.00151886	-0.494054	3.12636	-0.0641743	3.89267	0.000286779	0.00103482	0.183332	NA	NA	NA	NA	NA	NA	TRUE	FALSE	FALSE	chr21	44898153	-		OpenSea	44898153	44898153	49	LINC00313
cg13327727	1.3885	-1.5225	3.69773	0.000530666	0.00151984	-0.494823	2.03071	-1.5225	4.32459	7.03597e-05	0.000365449	1.49236	NA	NA	NA	NA	NA	NA	TRUE	FALSE	FALSE	chr14	94759436	-		OpenSea	94759436	94759436	74	SERPINA10
cg02573176	2.21346	0.0372029	3.69754	0.000530982	0.00152047	-0.495377	2.61405	0.0372029	3.47194	0.00105595	0.00272628	-1.02006	NA	NA	NA	NA	NA	NA	TRUE	FALSE	FALSE	chr8	82607505	-		OpenSea	82607505	82607505	297	SLC10A5
cg02298472	-2.28381	0.576406	-3.69645	0.000532774	0.00152412	-0.498524	NA	NA	NA	NA	NA	NA	NA	NA	NA	NA	NA	NA	FALSE	FALSE	FALSE	chr3	55513773	-	chr3:55515152-55515613	N_Shore	55513773	55513773	1187	WNT5A
cg10898115	-2.34836	1.46885	-3.69578	0.000533887	0.00152559	-0.500472	NA	NA	NA	NA	NA	NA	2.27989	1.46885	3.24069	0.00208308	0.0038034	-1.72785	FALSE	TRUE	FALSE	chr16	56669664	+	chr16:56669037-56669727	Island	56669664	56669664	10	MT1JP
cg26571793	2.53244	-2.28627	3.69541	0.000534507	0.0015265	-0.501555	3.66814	-2.28627	4.25213	8.94365e-05	0.000436184	1.26818	NA	NA	NA	NA	NA	NA	TRUE	FALSE	FALSE	chr21	31853031	-		OpenSea	31853031	31853031	394	KRTAP19-1
cg04379522	-2.14716	-0.16186	-3.69516	0.000534916	0.00152726	-0.502269	NA	NA	NA	NA	NA	NA	1.33465	-0.16186	2.07392	0.0430601	0.0489534	-4.42372	FALSE	TRUE	FALSE	chr19	54290737	-		OpenSea	54290737	54290737	258	MIR371B
cg00851389	-2.21145	1.53422	-3.69489	0.000535372	0.00152816	-0.503065	NA	NA	NA	NA	NA	NA	2.36509	1.53422	3.56839	0.00078274	0.00176621	-0.824562	FALSE	TRUE	FALSE	chr16	56669681	+	chr16:56669037-56669727	Island	56669681	56669681	5	MT1JP
cg25492837	-2.30157	1.36119	-3.68958	0.000544254	0.00154953	-0.518424	-1.70986	1.36119	-2.17873	0.0339578	0.0427368	-4.11744	NA	NA	NA	NA	NA	NA	TRUE	FALSE	FALSE	chr14	51562931	-	chr14:51560116-51562487	S_Shore	51562931	51562931	508	TRIM9
cg05249343	1.98866	-0.273532	3.68934	0.000544654	0.00155012	-0.519111	NA	NA	NA	NA	NA	NA	-1.41751	-0.273532	-2.37382	0.0213365	0.0262096	-3.8189	FALSE	TRUE	FALSE	chr11	63403701	-		OpenSea	63403701	63403701	631	ATL3
cg06153538	-1.81106	1.55349	-3.68851	0.000546067	0.00155304	-0.521529	-2.54363	1.55349	-4.1264	0.00013509	0.00059156	0.883405	NA	NA	NA	NA	NA	NA	TRUE	FALSE	FALSE	chr2	176867886	-	chr2:176866693-176867188	S_Shore	176867886	176867886	371	LNPK
cg02409826	-1.5262	2.28362	-3.68804	0.000546852	0.00155514	-0.522869	-2.43486	2.28362	-4.69719	2.00242e-05	0.000144378	2.67015	NA	NA	NA	NA	NA	NA	TRUE	FALSE	FALSE	chr17	46036334	-		OpenSea	46036334	46036334	1090	PRR15L
cg09022733	2.01357	-1.34957	3.68701	0.000548604	0.00155861	-0.525856	1.97377	-1.34957	2.87572	0.00585213	0.0101921	-2.57529	NA	NA	NA	NA	NA	NA	TRUE	FALSE	FALSE	chr14	94855174	-		OpenSea	94855174	94855174	20	SERPINA1
cg09638208	1.99529	2.20585	3.68468	0.000552574	0.0015675	-0.532586	NA	NA	NA	NA	NA	NA	-2.30487	2.20585	-3.84222	0.000333583	0.000914263	-0.0304758	FALSE	TRUE	FALSE	chr16	29757318	-		OpenSea	29757318	29757318	21	C16orf54
cg08783988	1.6574	-1.03539	3.68457	0.000552769	0.00156768	-0.532914	1.51679	-1.03539	2.68872	0.00964388	0.0151464	-3.02079	NA	NA	NA	NA	NA	NA	TRUE	FALSE	FALSE	chr10	63808750	+		OpenSea	63808750	63808750	219	ARID5B
cg01672655	-2.00094	1.56338	-3.68327	0.000554999	0.00157248	-0.536672	-2.24103	1.56338	-3.28252	0.00185323	0.00416939	-1.53483	NA	NA	NA	NA	NA	NA	TRUE	FALSE	FALSE	chr12	7308033	+		OpenSea	7308033	7308033	467	CLSTN3
cg03032532	-1.46126	1.99964	-3.68121	0.00055855	0.00157949	-0.542624	-1.87119	1.99964	-3.7658	0.000428006	0.00138729	-0.187679	NA	NA	NA	NA	NA	NA	TRUE	FALSE	FALSE	chr17	40337760	-	chr17:40335946-40336609	S_Shore	40337760	40337760	289	HCRT
cg00748566	2.43783	0.266565	3.68034	0.000560053	0.0015822	-0.545133	NA	NA	NA	NA	NA	NA	NA	NA	NA	NA	NA	NA	FALSE	FALSE	FALSE	chr5	108747559	-	chr5:108744926-108745640	S_Shore	108747559	108747559	1883	PJA2
cg21692436	-1.95585	-0.503052	-3.67652	0.000566717	0.00159684	-0.55617	NA	NA	NA	NA	NA	NA	1.77412	-0.503052	3.01019	0.00402272	0.00644152	-2.32893	FALSE	TRUE	FALSE	chr18	43407786	+		OpenSea	43407786	43407786	1269	SIGLEC15
cg01424889	-1.97267	2.7043	-3.67649	0.000566776	0.00159686	-0.556267	-2.607	2.7043	-3.86661	0.000311512	0.00109832	0.106598	NA	NA	NA	NA	NA	NA	TRUE	FALSE	FALSE	chr12	58211193	-		OpenSea	58211193	58211193	1340	AVIL
cg11300809	-1.64373	-0.354651	-3.67395	0.000571244	0.00160692	-0.563594	-2.51317	-0.354651	-4.47937	4.19345e-05	0.000249631	1.97672	NA	NA	NA	NA	NA	NA	TRUE	FALSE	FALSE	chr2	223288637	+	chr2:223288922-223290013	N_Shore	223288637	223288637	684	SGPP2
cg03139062	1.556	0.65941	3.67373	0.000571632	0.00160787	-0.564227	NA	NA	NA	NA	NA	NA	-2.74285	0.65941	-5.83828	3.47117e-07	5.28693e-06	6.47911	FALSE	TRUE	FALSE	chr11	65312223	-	chr11:65313843-65314455	N_Shore	65312223	65312223	120	LTBP3
cg00466249	-1.8626	-0.537758	-3.67326	0.000572468	0.0016093	-0.565591	-1.84232	-0.537758	-2.893	0.00558283	0.00981265	-2.53305	NA	NA	NA	NA	NA	NA	TRUE	FALSE	FALSE	chr17	79269884	-	chr17:79268367-79269467	S_Shore	79269884	79269884	787	SLC38A10
cg05155812	-2.45702	2.63145	-3.67164	0.000575335	0.00161533	-0.570252	-2.76692	2.63145	-3.28507	0.00183947	0.00414682	-1.52804	NA	NA	NA	NA	NA	NA	TRUE	FALSE	FALSE	chr7	855012	+	chr7:855308-856747	N_Shore	855012	855012	181	SUN1
cg14708990	-2.58504	-0.0618298	-3.67011	0.000578075	0.00162048	-0.574685	NA	NA	NA	NA	NA	NA	NA	NA	NA	NA	NA	NA	FALSE	FALSE	FALSE	chr11	76839217	+		OpenSea	76839217	76839217	92	MYO7A
cg12711768	-1.85881	0.0607647	-3.66922	0.000579657	0.00162316	-0.577234	NA	NA	NA	NA	NA	NA	3.30071	0.0607647	5.87978	2.98675e-07	4.7058e-06	6.62268	FALSE	TRUE	FALSE	chr1	120354322	-		OpenSea	120354322	120354322	118	REG4
cg21030400	-1.49034	0.795638	-3.66535	0.00058664	0.00163655	-0.588406	-2.50594	0.795638	-4.92156	9.24232e-06	8.19059e-05	3.3971	NA	NA	NA	NA	NA	NA	TRUE	FALSE	FALSE	chr19	2052564	-	chr19:2050630-2051566	S_Shore	2052564	2052564	1320	MKNK2
cg17233829	2.01457	2.60541	3.66534	0.000586651	0.00163655	-0.588423	NA	NA	NA	NA	NA	NA	-1.59491	2.60541	-2.61959	0.0115132	0.0154284	-3.275	FALSE	TRUE	FALSE	chr11	79114296	-		OpenSea	79114296	79114296	1142	MIR708
cg00813162	1.89258	-0.676517	3.66531	0.000586723	0.00163661	-0.588536	NA	NA	NA	NA	NA	NA	-3.48911	-0.676517	-6.0985	1.34906e-07	2.57732e-06	7.38215	FALSE	TRUE	FALSE	chr14	69443362	-	chr14:69444639-69446826	N_Shore	69443362	69443362	920	ACTN1
cg23778145	-1.5196	0.600623	-3.66517	0.000586974	0.00163703	-0.588936	-2.05011	0.600623	-3.94738	0.000240859	0.000908426	0.345331	NA	NA	NA	NA	NA	NA	TRUE	FALSE	FALSE	chr17	27333702	-	chr17:27332268-27333188	S_Shore	27333702	27333702	243	SEZ6
cg05245760	-1.94467	2.44346	-3.66496	0.000587341	0.00163791	-0.58952	-1.84127	2.44346	-2.76182	0.00795143	0.0129922	-2.84925	NA	NA	NA	NA	NA	NA	TRUE	FALSE	FALSE	chr1	207095578	-		OpenSea	207095578	207095578	199	FCMR
cg17132051	1.6207	1.85773	3.66374	0.000589567	0.0016431	-0.593048	NA	NA	NA	NA	NA	NA	-1.53932	1.85773	-3.13802	0.00280177	0.00480473	-1.99929	FALSE	TRUE	FALSE	chr11	102033094	+		OpenSea	102033094	102033094	92	YAP1
cg18355997	2.1189	-0.493316	3.66369	0.000589661	0.0016431	-0.593197	NA	NA	NA	NA	NA	NA	NA	NA	NA	NA	NA	NA	FALSE	FALSE	FALSE	chr20	35504335	+		OpenSea	35504335	35504335	234	TLDC2
cg12433592	1.7556	1.23519	3.6635	0.000590008	0.00164392	-0.593746	NA	NA	NA	NA	NA	NA	NA	NA	NA	NA	NA	NA	FALSE	FALSE	FALSE	chr10	133957095	+	chr10:133953845-133954279	S_Shelf	133957095	133957095	124	JAKMIP3
cg18917177	1.52104	0.737235	3.66339	0.0005902	0.00164431	-0.594049	NA	NA	NA	NA	NA	NA	NA	NA	NA	NA	NA	NA	FALSE	FALSE	FALSE	chr4	159091762	-		OpenSea	159091762	159091762	1955	FAM198B
cg15678121	-1.54133	-0.249662	-3.66254	0.000591753	0.00164807	-0.5965	NA	NA	NA	NA	NA	NA	NA	NA	NA	NA	NA	NA	FALSE	FALSE	FALSE	chr19	57352519	+	chr19:57351283-57351995	S_Shore	57352519	57352519	248	MIMT1
cg03107315	-2.536	-0.484719	-3.66248	0.000591873	0.00164826	-0.596689	NA	NA	NA	NA	NA	NA	2.05141	-0.484719	2.67645	0.00993145	0.0136111	-3.14333	FALSE	TRUE	FALSE	chr17	78448663	-	chr17:78449507-78452783	N_Shore	78448663	78448663	1740	NPTX1
cg20924966	-1.36399	0.53572	-3.66199	0.00059277	0.00165005	-0.598102	-1.84272	0.53572	-3.95676	0.000233732	0.000888921	0.373237	NA	NA	NA	NA	NA	NA	TRUE	FALSE	FALSE	chr12	52404330	+	chr12:52400467-52401696	S_Shelf	52404330	52404330	53	GRASP
cg21913981	-1.9831	-0.573846	-3.66024	0.00059597	0.00165695	-0.603124	-2.91875	-0.573846	-4.28682	7.97491e-05	0.000401391	1.37528	NA	NA	NA	NA	NA	NA	TRUE	FALSE	FALSE	chr12	120151706	-		OpenSea	120151706	120151706	176	MIR1178
cg09501821	1.78343	-0.500389	3.66021	0.000596034	0.00165699	-0.603224	NA	NA	NA	NA	NA	NA	-1.76562	-0.500389	-3.26949	0.00191517	0.00355846	-1.6507	FALSE	TRUE	FALSE	chr15	67356387	+	chr15:67357339-67359061	N_Shore	67356387	67356387	1807	SMAD3
cg07085163	-2.06895	2.96703	-3.65974	0.000596889	0.00165851	-0.604561	-2.85704	2.96703	-4.02004	0.000190727	0.000763435	0.562262	NA	NA	NA	NA	NA	NA	TRUE	FALSE	FALSE	chr12	15039500	-		OpenSea	15039500	15039500	646	MGP
cg10716485	2.09693	-0.276482	3.65953	0.000597279	0.0016593	-0.605169	NA	NA	NA	NA	NA	NA	NA	NA	NA	NA	NA	NA	FALSE	FALSE	FALSE	chr19	36522447	-	chr19:36523391-36523887	N_Shore	36522447	36522447	1125	CLIP3
cg16890496	-1.79015	0.287733	-3.65935	0.000597622	0.00166011	-0.605705	-1.80876	0.287733	-2.94519	0.00483751	0.00876336	-2.40432	NA	NA	NA	NA	NA	NA	TRUE	FALSE	FALSE	chr1	205631817	-	chr1:205631977-205632254	N_Shore	205631817	205631817	562	SLC45A3
cg06683078	-1.9141	-0.949198	-3.65886	0.000598522	0.00166193	-0.607109	-2.68313	-0.949198	-4.08261	0.000155772	0.00065794	0.750689	NA	NA	NA	NA	NA	NA	TRUE	FALSE	FALSE	chr21	46102242	-		OpenSea	46102242	46102242	163	KRTAP12-1
cg22858500	1.93413	0.906204	3.65702	0.000601938	0.00166868	-0.612416	NA	NA	NA	NA	NA	NA	-1.28165	0.906204	-2.1873	0.0332441	0.0387978	-4.20295	FALSE	TRUE	FALSE	chr10	18629006	+		OpenSea	18629006	18629006	607	CACNB2
cg25220781	-2.02025	1.65932	-3.65569	0.00060441	0.00167421	-0.616238	-3.33887	1.65932	-4.80684	1.37428e-05	0.000109481	3.0239	NA	NA	NA	NA	NA	NA	TRUE	FALSE	FALSE	chr1	16539013	-		OpenSea	16539013	16539013	90	ARHGEF19
cg02717117	-2.0206	1.03148	-3.65531	0.000605121	0.00167603	-0.617334	NA	NA	NA	NA	NA	NA	1.82907	1.03148	2.98711	0.00429044	0.00678645	-2.38745	FALSE	TRUE	FALSE	chr2	55458694	+		OpenSea	55458694	55458694	344	RPS27A
cg06146964	-1.93527	-0.201431	-3.65452	0.000606601	0.0016789	-0.619613	-2.30577	-0.201431	-3.46551	0.00107658	0.00276555	-1.03783	NA	NA	NA	NA	NA	NA	TRUE	FALSE	FALSE	chr12	6484098	+		OpenSea	6484098	6484098	435	LTBR
cg19878482	-2.25626	-1.00494	-3.65184	0.00061163	0.0016905	-0.627312	-3.06658	-1.00494	-3.94544	0.000242357	0.000912534	0.339574	NA	NA	NA	NA	NA	NA	TRUE	FALSE	FALSE	chr8	144655026	-	chr8:144653774-144653976	S_Shore	144655026	144655026	97	MROH6
cg27232569	-2.29697	0.823821	-3.65128	0.000612685	0.00169276	-0.628919	-3.99258	0.823821	-5.0444	6.02544e-06	6.00744e-05	3.79994	NA	NA	NA	NA	NA	NA	TRUE	FALSE	FALSE	chr2	232455630	+		OpenSea	232455630	232455630	1944	TEX44
cg17134383	2.26235	0.436401	3.65061	0.000613948	0.00169552	-0.630839	3.57942	0.436401	4.59121	2.87338e-05	0.00018853	2.33115	NA	NA	NA	NA	NA	NA	TRUE	FALSE	FALSE	chr7	38503912	-		OpenSea	38503912	38503912	211	AMPH
cg02726819	-1.51407	0.404036	-3.64922	0.000616591	0.00170078	-0.634844	NA	NA	NA	NA	NA	NA	NA	NA	NA	NA	NA	NA	FALSE	FALSE	FALSE	chr7	158800869	+	chr7:158798591-158799434	S_Shore	158800869	158800869	175	LINC00689
cg11852333	2.13657	2.00306	3.64903	0.00061696	0.00170151	-0.635403	NA	NA	NA	NA	NA	NA	NA	NA	NA	NA	NA	NA	FALSE	FALSE	FALSE	chr15	99328792	+		OpenSea	99328792	99328792	1136	MIR4714
cg00521434	-1.96683	2.04079	-3.64799	0.000618932	0.00170632	-0.638379	NA	NA	NA	NA	NA	NA	NA	NA	NA	NA	NA	NA	FALSE	FALSE	FALSE	chr1	110081965	+		OpenSea	110081965	110081965	528	GPR61
cg17142149	1.74956	2.66688	3.64656	0.000621665	0.00171258	-0.642486	NA	NA	NA	NA	NA	NA	-3.40581	2.66688	-6.40435	4.4156e-08	1.12248e-06	8.44998	FALSE	TRUE	FALSE	chr6	46293016	-		OpenSea	46293016	46293016	612	RCAN2
cg03365937	-1.40349	1.99366	-3.64648	0.000621829	0.00171268	-0.642732	-1.5514	1.99366	-3.22178	0.0022118	0.00477186	-1.69601	NA	NA	NA	NA	NA	NA	TRUE	FALSE	FALSE	chr11	45688659	-	chr11:45686160-45687495	S_Shore	45688659	45688659	1452	CHST1
cg21898884	2.41484	0.871048	3.64486	0.000624933	0.00171879	-0.647374	2.38806	0.871048	2.86392	0.0060429	0.0104532	-2.60404	NA	NA	NA	NA	NA	NA	TRUE	FALSE	FALSE	chr6	22568278	+	chr6:22569584-22570705	N_Shore	22568278	22568278	1399	HDGFL1
cg13394022	-2.26319	1.20984	-3.6446	0.00062544	0.00171975	-0.648131	-1.81217	1.20984	-2.31969	0.0243635	0.0322765	-3.83263	NA	NA	NA	NA	NA	NA	TRUE	FALSE	FALSE	chr7	8302831	-	chr7:8301031-8302252	S_Shore	8302831	8302831	588	ICA1
cg26400693	1.95509	-1.08851	3.64333	0.000627894	0.00172443	-0.651781	NA	NA	NA	NA	NA	NA	NA	NA	NA	NA	NA	NA	FALSE	FALSE	FALSE	chr3	194090508	-		OpenSea	194090508	194090508	35	LRRC15
cg01238991	-1.95806	1.41039	-3.64261	0.000629281	0.00172736	-0.653839	NA	NA	NA	NA	NA	NA	NA	NA	NA	NA	NA	NA	FALSE	FALSE	FALSE	chr8	99076314	+	chr8:99076754-99077244	N_Shore	99076314	99076314	435	ERICH5
cg26124029	-2.06136	2.34024	-3.64221	0.000630052	0.00172889	-0.654979	NA	NA	NA	NA	NA	NA	NA	NA	NA	NA	NA	NA	FALSE	FALSE	FALSE	chr19	35848214	+		OpenSea	35848214	35848214	1273	FFAR3
cg20669572	-1.6509	1.1468	-3.64175	0.000630946	0.00173062	-0.656301	-2.09461	1.1468	-3.6839	0.000552438	0.00168017	-0.423563	NA	NA	NA	NA	NA	NA	TRUE	FALSE	FALSE	chr9	140773483	+	chr9:140771300-140773513	Island	140773483	140773483	1096	CACNA1B
cg02997796	-2.18474	-0.256186	-3.64033	0.000633711	0.00173553	-0.660378	-2.73695	-0.256186	-3.62591	0.000660799	0.00191957	-0.58882	NA	NA	NA	NA	NA	NA	TRUE	FALSE	FALSE	chr11	82781482	+		OpenSea	82781482	82781482	1625	RAB30-AS1
cg06613263	-2.89895	-0.121469	-3.64003	0.000634302	0.00173606	-0.661246	-3.73068	-0.121469	-3.71853	0.000496083	0.00155041	-0.324168	NA	NA	NA	NA	NA	NA	TRUE	FALSE	FALSE	chr5	142779552	-	chr5:142782071-142785071	N_Shelf	142779552	142779552	864	NR3C1
cg19958750	-1.76198	0.50654	-3.63761	0.00063905	0.00174481	-0.668199	-1.87565	0.50654	-3.08484	0.00327413	0.00645734	-2.05207	NA	NA	NA	NA	NA	NA	TRUE	FALSE	FALSE	chr2	85660790	+	chr2:85664694-85665055	N_Shelf	85660790	85660790	1127	SH2D6
cg25536373	2.38201	-3.06817	3.63635	0.00064153	0.0017498	-0.671809	NA	NA	NA	NA	NA	NA	-2.59699	-3.06817	-3.58105	0.000752967	0.00171346	-0.788583	FALSE	TRUE	FALSE	chr2	115200321	+		OpenSea	115200321	115200321	421	DPP10
cg13520575	-2.13418	1.26658	-3.63483	0.00064454	0.00175638	-0.676172	-2.1949	1.26658	-2.97269	0.00448324	0.0082623	-2.33587	NA	NA	NA	NA	NA	NA	TRUE	FALSE	FALSE	chr20	35891086	-		OpenSea	35891086	35891086	847	GHRH
cg26096034	1.88979	0.989551	3.63057	0.000653048	0.00177357	-0.688394	NA	NA	NA	NA	NA	NA	-2.42274	0.989551	-4.20085	0.00010466	0.000380322	1.05652	FALSE	TRUE	FALSE	chr17	426183	-		OpenSea	426183	426183	49	VPS53
cg19854689	-1.80942	2.67563	-3.6298	0.000654593	0.00177684	-0.690596	NA	NA	NA	NA	NA	NA	NA	NA	NA	NA	NA	NA	FALSE	FALSE	FALSE	chr19	41723980	+		OpenSea	41723980	41723980	1127	AXL
cg10593638	-1.56204	1.23494	-3.62877	0.000656673	0.00178131	-0.693553	NA	NA	NA	NA	NA	NA	NA	NA	NA	NA	NA	NA	FALSE	FALSE	FALSE	chr8	144655260	-	chr8:144653774-144653976	S_Shore	144655260	144655260	331	MROH6
cg24353535	-2.15682	-0.151534	-3.62717	0.00065992	0.00178861	-0.698148	NA	NA	NA	NA	NA	NA	NA	NA	NA	NA	NA	NA	FALSE	FALSE	FALSE	chr11	2293048	-	chr11:2290104-2292932	S_Shore	2293048	2293048	865	ASCL2
cg02686084	2.04298	2.48844	3.62657	0.000661138	0.00179104	-0.699867	NA	NA	NA	NA	NA	NA	NA	NA	NA	NA	NA	NA	FALSE	FALSE	FALSE	chr4	157771474	-		OpenSea	157771474	157771474	93	PDGFC
cg03286833	-1.41995	1.33072	-3.62578	0.000662735	0.00179438	-0.702116	-1.97833	1.33072	-4.03648	0.000180868	0.000733793	0.611639	NA	NA	NA	NA	NA	NA	TRUE	FALSE	FALSE	chr9	116343114	+	chr9:116346400-116346603	N_Shelf	116343114	116343114	42	RGS3
cg20433238	1.96302	0.94933	3.62429	0.000665786	0.00180103	-0.706396	1.65357	0.94933	2.42937	0.0186555	0.025878	-3.6011	NA	NA	NA	NA	NA	NA	TRUE	FALSE	FALSE	chr2	158183334	-		OpenSea	158183334	158183334	811	ERMN
cg08754294	1.58502	0.354525	3.62417	0.000666032	0.00180139	-0.706739	-1.53151	0.354525	-2.79331	0.00731056	0.0121576	-2.77432	-3.11653	0.354525	-6.42566	4.08423e-08	1.05723e-06	8.52459	TRUE	TRUE	TRUE	chr17	55175274	+		OpenSea	55175274	55175274	1321	AKAP1
cg03250742	-2.47741	-1.74865	-3.62068	0.000673207	0.00181713	-0.716723	-2.54037	-1.74865	-2.94937	0.00478206	0.00868468	-2.39395	NA	NA	NA	NA	NA	NA	TRUE	FALSE	FALSE	chr4	1165751	-	chr4:1164515-1166582	Island	1165751	1165751	476	SPON2
cg02144874	1.7879	0.783213	3.61775	0.000679291	0.00183034	-0.725105	NA	NA	NA	NA	NA	NA	-1.63997	0.783213	-2.9943	0.00420535	0.0066781	-2.36926	FALSE	TRUE	FALSE	chr2	239047336	+	chr2:239048071-239048454	N_Shore	239047336	239047336	26	KLHL30
cg19620922	-1.76	-0.734949	-3.61568	0.000683633	0.00183927	-0.731041	NA	NA	NA	NA	NA	NA	NA	NA	NA	NA	NA	NA	FALSE	FALSE	FALSE	chr21	46824536	+	chr21:46824531-46826234	Island	46824536	46824536	560	COL18A1
cg12224375	-2.79109	-2.82606	-3.61558	0.000683831	0.00183965	-0.73131	NA	NA	NA	NA	NA	NA	NA	NA	NA	NA	NA	NA	FALSE	FALSE	FALSE	chr12	94656250	+		OpenSea	94656250	94656250	46	PLXNC1
cg12510724	-2.1534	0.614373	-3.61294	0.000689399	0.00185153	-0.738864	-3.54169	0.614373	-4.72474	1.82219e-05	0.000134558	2.75875	NA	NA	NA	NA	NA	NA	TRUE	FALSE	FALSE	chr12	6484607	+		OpenSea	6484607	6484607	72	LTBR
cg03398481	-1.89373	0.17954	-3.61253	0.000690272	0.00185368	-0.740043	-1.88357	0.17954	-2.86011	0.00610576	0.0105392	-2.61331	NA	NA	NA	NA	NA	NA	TRUE	FALSE	FALSE	chr15	81666671	-		OpenSea	81666671	81666671	252	TMC3
cg22522166	1.97185	1.50551	3.61186	0.000691692	0.00185634	-0.741957	NA	NA	NA	NA	NA	NA	NA	NA	NA	NA	NA	NA	FALSE	FALSE	FALSE	chr3	85553060	+		OpenSea	85553060	85553060	1148	CADM2
cg13590277	1.68039	-1.00023	3.61169	0.000692054	0.0018567	-0.742445	NA	NA	NA	NA	NA	NA	-1.53926	-1.00023	-2.98429	0.00432423	0.00682788	-2.39457	FALSE	TRUE	FALSE	chr5	150019496	+		OpenSea	150019496	150019496	710	SYNPO
cg01576260	1.97989	1.33812	3.6082	0.000699507	0.00187275	-0.752422	NA	NA	NA	NA	NA	NA	NA	NA	NA	NA	NA	NA	FALSE	FALSE	FALSE	chr3	63087235	+		OpenSea	63087235	63087235	1132	LINC00698
cg07088414	1.91404	-0.302645	3.60736	0.000701296	0.00187597	-0.754801	3.67629	-0.302645	5.5145	1.14402e-06	1.80572e-05	5.36735	NA	NA	NA	NA	NA	NA	TRUE	FALSE	FALSE	chr7	16570042	-	chr7:16566252-16566674	S_Shelf	16570042	16570042	162	SOSTDC1
cg18779283	1.96462	-1.04541	3.60734	0.00070135	0.00187597	-0.754873	3.20514	-1.04541	4.68281	2.10338e-05	0.00014967	2.62395	NA	NA	NA	NA	NA	NA	TRUE	FALSE	FALSE	chr3	45636154	+	chr3:45635090-45635932	S_Shore	45636154	45636154	168	LIMD1
cg13772223	1.76759	1.03666	3.60726	0.000701516	0.00187626	-0.755092	NA	NA	NA	NA	NA	NA	-1.8368	1.03666	-3.38224	0.00137301	0.00273553	-1.34438	FALSE	TRUE	FALSE	chr14	36001953	+	chr14:36002598-36005013	N_Shore	36001953	36001953	1294	INSM2
cg22474314	-2.22065	-1.35959	-3.60687	0.000702352	0.00187798	-0.756203	NA	NA	NA	NA	NA	NA	2.07483	-1.35959	3.04349	0.00366389	0.00596907	-2.24396	FALSE	TRUE	FALSE	chr15	96870959	+	chr15:96873408-96877721	N_Shelf	96870959	96870959	1801	NR2F2
cg02239453	2.20892	-0.785361	3.60602	0.000704201	0.00188141	-0.758651	NA	NA	NA	NA	NA	NA	-2.87951	-0.785361	-4.24521	9.04114e-05	0.000340744	1.19427	FALSE	TRUE	FALSE	chr11	33797523	-	chr11:33795392-33796319	S_Shore	33797523	33797523	1451	FBXO3
cg17375724	-1.68839	-0.489634	-3.60496	0.000706484	0.00188537	-0.761666	-2.66691	-0.489634	-4.5381	3.43985e-05	0.000215393	2.16239	NA	NA	NA	NA	NA	NA	TRUE	FALSE	FALSE	chr18	55862468	+	chr18:55862653-55862873	N_Shore	55862468	55862468	153	NEDD4L
cg24053070	2.22998	1.00421	3.60367	0.00070928	0.00189137	-0.765343	NA	NA	NA	NA	NA	NA	-2.25941	1.00421	-3.29751	0.00176413	0.00333313	-1.57519	FALSE	TRUE	FALSE	chr21	17962124	+		OpenSea	17962124	17962124	432	MIR125B2
cg24029994	-1.81594	3.66356	-3.60354	0.000709557	0.0018918	-0.765707	-2.66738	3.66356	-4.21495	0.00010109	0.00047752	1.15382	NA	NA	NA	NA	NA	NA	TRUE	FALSE	FALSE	chr11	1471410	+	chr11:1471339-1471595	Island	1471410	1471410	406	BRSK2
cg26657111	1.64874	-1.43752	3.60257	0.000711685	0.00189528	-0.768495	1.46029	-1.43752	2.54369	0.0140158	0.0204966	-3.35089	NA	NA	NA	NA	NA	NA	TRUE	FALSE	FALSE	chr2	209121310	+	chr2:209119881-209120309	S_Shore	209121310	209121310	1352	IDH1-AS1
cg08841552	-1.67925	-1.29304	-3.60248	0.000711868	0.00189561	-0.768735	NA	NA	NA	NA	NA	NA	1.33584	-1.29304	2.58508	0.0125823	0.0166311	-3.35388	FALSE	TRUE	FALSE	chr9	140444378	+	chr9:140445653-140446891	N_Shore	140444378	140444378	1930	MRPL41
cg26819695	1.7309	-0.0807761	3.59916	0.000719163	0.00191085	-0.778229	-2.23837	-0.0807761	-3.70819	0.000512308	0.0015886	-0.353906	-3.96928	-0.0807761	-7.44637	9.66473e-10	6.35723e-08	12.1046	TRUE	TRUE	TRUE	chr11	123066956	-	chr11:123066517-123066986	Island	123066956	123066956	948	CLMP
cg15661925	2.00986	-1.1008	3.59893	0.000719661	0.00191194	-0.778873	1.71961	-1.1008	2.4496	0.0177453	0.02485	-3.55749	NA	NA	NA	NA	NA	NA	TRUE	FALSE	FALSE	chr21	15919643	-		OpenSea	15919643	15919643	961	SAMSN1
cg25481455	1.70812	-0.621063	3.59801	0.000721703	0.00191626	-0.781511	NA	NA	NA	NA	NA	NA	-1.77867	-0.621063	-3.37997	0.0013823	0.0027503	-1.35059	FALSE	TRUE	FALSE	chr6	22147551	+		OpenSea	22147551	22147551	667	CASC15
cg11813355	-2.11717	-0.102702	-3.59695	0.000724049	0.0019209	-0.784533	NA	NA	NA	NA	NA	NA	NA	NA	NA	NA	NA	NA	FALSE	FALSE	FALSE	chrX	2923863	+		OpenSea	2923863	2923863	790	ARSH
cg12096759	1.4989	-1.01426	3.59615	0.000725825	0.00192482	-0.786815	NA	NA	NA	NA	NA	NA	-1.89885	-1.01426	-4.10668	0.000142501	0.000479656	0.766364	FALSE	TRUE	FALSE	chr14	96002581	-	chr14:96000676-96001865	S_Shore	96002581	96002581	1371	SNHG10
cg11247129	1.57825	2.10303	3.59557	0.000727097	0.00192693	-0.788445	NA	NA	NA	NA	NA	NA	NA	NA	NA	NA	NA	NA	FALSE	FALSE	FALSE	chr6	97457431	+		OpenSea	97457431	97457431	644	KLHL32
cg01955214	1.56495	-0.619967	3.595	0.000728383	0.00192954	-0.790089	1.45328	-0.619967	2.6632	0.0103089	0.0159791	-3.07989	NA	NA	NA	NA	NA	NA	TRUE	FALSE	FALSE	chr14	65193506	+		OpenSea	65193506	65193506	804	PLEKHG3
cg09930517	-1.65353	-1.1886	-3.59471	0.000729029	0.00193046	-0.790915	NA	NA	NA	NA	NA	NA	1.77805	-1.1886	3.48658	0.00100389	0.00214123	-1.0551	FALSE	TRUE	FALSE	chr11	60637860	+		OpenSea	60637860	60637860	124	ZP1
cg06752054	-2.38952	-0.551789	-3.59392	0.000730783	0.00193408	-0.793152	NA	NA	NA	NA	NA	NA	NA	NA	NA	NA	NA	NA	FALSE	FALSE	FALSE	chr21	42733747	+		OpenSea	42733747	42733747	202	MX2
cg08305707	-1.73254	2.45622	-3.59305	0.000732729	0.00193743	-0.795628	-2.90974	2.45622	-4.80755	1.37091e-05	0.000109304	3.02621	NA	NA	NA	NA	NA	NA	TRUE	FALSE	FALSE	chr20	62169969	-	chr20:62168432-62168684	S_Shore	62169969	62169969	1245	PTK6
cg20202438	-1.3496	0.781307	-3.593	0.00073285	0.00193743	-0.795782	-2.28932	0.781307	-4.87376	1.09074e-05	9.22455e-05	3.24123	NA	NA	NA	NA	NA	NA	TRUE	FALSE	FALSE	chr1	11907986	-		OpenSea	11907986	11907986	145	NPPA
cg20491963	-1.98626	1.46525	-3.59286	0.000733154	0.00193804	-0.796168	2.05546	1.46525	2.95807	0.00466841	0.00852648	-2.37231	4.04171	1.46525	6.60005	2.15596e-08	6.53983e-07	9.13563	TRUE	TRUE	TRUE	chr1	161655124	-		OpenSea	161655124	161655124	81	RPL31P11
cg03550233	-1.50754	0.678787	-3.59155	0.000736103	0.00194424	-0.799905	NA	NA	NA	NA	NA	NA	NA	NA	NA	NA	NA	NA	FALSE	FALSE	FALSE	chr17	39685482	-	chr17:39683908-39684599	S_Shore	39685482	39685482	840	KRT19
cg08374619	-1.907	1.57401	-3.58968	0.000740324	0.00195203	-0.805227	-2.86031	1.57401	-4.28518	8.01826e-05	0.000402957	1.37021	NA	NA	NA	NA	NA	NA	TRUE	FALSE	FALSE	chr17	78008622	+	chr17:78009076-78011084	N_Shore	78008622	78008622	1808	CCDC40
cg01376818	-2.67934	0.453309	-3.58754	0.000745203	0.00196184	-0.811342	NA	NA	NA	NA	NA	NA	3.54684	0.453309	4.29108	7.7662e-05	0.000304148	1.33746	FALSE	TRUE	FALSE	chr1	238054352	-		OpenSea	238054352	238054352	129	ZP4
cg17978283	1.88176	-1.74156	3.58331	0.000754891	0.00198198	-0.823364	NA	NA	NA	NA	NA	NA	NA	NA	NA	NA	NA	NA	FALSE	FALSE	FALSE	chr17	79007529	+	chr17:79008929-79009762	N_Shore	79007529	79007529	1417	BAIAP2
cg23616741	-2.18436	0.0309972	-3.58201	0.00075791	0.0019871	-0.827079	-3.65328	0.0309972	-4.76261	1.60013e-05	0.000122444	2.88086	-1.46893	0.0309972	-2.17535	0.0341765	0.0397695	-4.22669	TRUE	TRUE	TRUE	chr7	44105434	-	chr7:44104746-44105116	S_Shore	44105434	44105434	247	PGAM2
cg25753631	2.3294	2.87889	3.58159	0.000758866	0.00198839	-0.828252	NA	NA	NA	NA	NA	NA	NA	NA	NA	NA	NA	NA	FALSE	FALSE	FALSE	chr6	25732923	+	chr6:25732692-25732957	Island	25732923	25732923	261	HIST1H2APS1
cg24835159	2.46749	-1.14993	3.58111	0.000759988	0.00199052	-0.829628	NA	NA	NA	NA	NA	NA	NA	NA	NA	NA	NA	NA	FALSE	FALSE	FALSE	chr17	56494554	-		OpenSea	56494554	56494554	339	RNF43
cg17960164	1.66801	0.113537	3.57981	0.000763005	0.00199608	-0.833314	NA	NA	NA	NA	NA	NA	NA	NA	NA	NA	NA	NA	FALSE	FALSE	FALSE	chr8	145018928	-	chr8:145018815-145019214	Island	145018928	145018928	22	PLEC
cg21746107	-2.01836	2.1136	-3.57894	0.000765056	0.00200054	-0.835812	-2.52727	2.1136	-3.56475	0.000796988	0.00220993	-0.761444	NA	NA	NA	NA	NA	NA	TRUE	FALSE	FALSE	chr14	95026109	+		OpenSea	95026109	95026109	1669	SERPINA4
cg20093430	-1.73527	2.15028	-3.57808	0.000767066	0.00200417	-0.838254	NA	NA	NA	NA	NA	NA	NA	NA	NA	NA	NA	NA	FALSE	FALSE	FALSE	chr7	48069958	-		OpenSea	48069958	48069958	1241	SUN3
cg01617211	1.76683	-1.06417	3.57799	0.000767267	0.00200454	-0.838498	2.03019	-1.06417	3.27458	0.00189679	0.00424437	-1.55602	NA	NA	NA	NA	NA	NA	TRUE	FALSE	FALSE	chr16	90040387	+	chr16:90038530-90039583	S_Shore	90040387	90040387	1398	AFG3L1P
cg15493607	-2.00425	1.60055	-3.5776	0.000768178	0.00200643	-0.839603	NA	NA	NA	NA	NA	NA	3.1646	1.60055	5.09985	4.86003e-06	3.82652e-05	3.96281	FALSE	TRUE	FALSE	chr14	88738195	-		OpenSea	88738195	88738195	939	KCNK10
cg15541798	-1.57434	1.13536	-3.57741	0.00076862	0.00200719	-0.840137	NA	NA	NA	NA	NA	NA	NA	NA	NA	NA	NA	NA	FALSE	FALSE	FALSE	chr11	124763926	-		OpenSea	124763926	124763926	9	ROBO4
cg21296602	1.72058	1.04617	3.57688	0.000769865	0.00200904	-0.841644	NA	NA	NA	NA	NA	NA	-2.35867	1.04617	-4.42387	4.984e-05	0.000218239	1.75586	FALSE	TRUE	FALSE	chr11	93476060	+	chr11:93474085-93475075	S_Shore	93476060	93476060	1266	C11orf54
cg17499068	1.59989	1.37355	3.5763	0.000771235	0.00201164	-0.843298	NA	NA	NA	NA	NA	NA	NA	NA	NA	NA	NA	NA	FALSE	FALSE	FALSE	chr3	9470591	+		OpenSea	9470591	9470591	919	SETD5
cg19791606	-1.35471	-0.136935	-3.57443	0.00077566	0.00202024	-0.848621	-2.98171	-0.136935	-6.2901	6.96351e-08	2.47087e-06	8.01351	-1.627	-0.136935	-3.86701	0.000308346	0.00086166	0.0430383	TRUE	TRUE	TRUE	chr20	19869398	+		OpenSea	19869398	19869398	811	RIN2
cg25028129	-2.31034	-1.14312	-3.57397	0.000776759	0.00202261	-0.849938	NA	NA	NA	NA	NA	NA	NA	NA	NA	NA	NA	NA	FALSE	FALSE	FALSE	chr19	41509736	+		OpenSea	41509736	41509736	114	CYP2B6
cg03762549	-1.79111	1.31063	-3.57321	0.000778554	0.0020254	-0.852086	-3.18615	1.31063	-5.06181	5.66962e-06	5.75736e-05	3.85728	NA	NA	NA	NA	NA	NA	TRUE	FALSE	FALSE	chr1	55446960	+	chr1:55446087-55446846	S_Shore	55446960	55446960	494	TMEM61
cg13236271	1.99733	0.880386	3.56918	0.000788196	0.00204529	-0.863538	3.68861	0.880386	5.24361	2.993e-06	3.63337e-05	4.45956	1.69128	0.880386	2.72854	0.00865977	0.0121223	-3.02083	TRUE	TRUE	TRUE	chr2	177466710	-		OpenSea	177466710	177466710	929	MIR1246
cg12582008	1.88733	0.378496	3.56867	0.000789413	0.00204778	-0.864973	3.95736	0.378496	5.95571	2.34255e-07	5.80138e-06	6.8662	2.07003	0.378496	3.53291	0.000872247	0.00192066	-0.924943	TRUE	TRUE	TRUE	chr13	53603286	+		OpenSea	53603286	53603286	409	OLFM4
cg21937431	-1.77597	0.968886	-3.56858	0.000789627	0.00204817	-0.865225	-1.35765	0.968886	-2.17262	0.0344406	0.0432418	-4.12946	NA	NA	NA	NA	NA	NA	TRUE	FALSE	FALSE	chr17	38658096	-		OpenSea	38658096	38658096	241	TNS4
cg06828505	-2.3238	0.817796	-3.56755	0.000792127	0.00205324	-0.868166	-2.92003	0.817796	-3.56225	0.000803082	0.00222283	-0.768455	NA	NA	NA	NA	NA	NA	TRUE	FALSE	FALSE	chr3	111577981	+	chr3:111578237-111578739	N_Shore	111577981	111577981	45	PHLDB2
cg00037952	1.79781	-0.686608	3.56691	0.000793655	0.00205534	-0.869958	NA	NA	NA	NA	NA	NA	NA	NA	NA	NA	NA	NA	FALSE	FALSE	FALSE	chr10	104535276	+		OpenSea	104535276	104535276	611	WBP1L
cg20841134	1.45694	-1.63459	3.56579	0.000796389	0.00206107	-0.873158	NA	NA	NA	NA	NA	NA	-1.1478	-1.63459	-2.53196	0.0144053	0.0186711	-3.47371	FALSE	TRUE	FALSE	chr2	64247030	-	chr2:64245934-64246893	S_Shore	64247030	64247030	815	VPS54
cg13355449	-1.92695	3.26697	-3.56366	0.000801556	0.00207145	-0.879173	NA	NA	NA	NA	NA	NA	NA	NA	NA	NA	NA	NA	FALSE	FALSE	FALSE	chr6	46923414	-		OpenSea	46923414	46923414	738	ADGRF5
cg14418558	1.7493	-0.461091	3.56289	0.000803447	0.00207384	-0.881365	3.48124	-0.461091	5.64771	7.1033e-07	1.28484e-05	5.81757	1.73194	-0.461091	3.18288	0.00246297	0.00433861	-1.8814	TRUE	TRUE	TRUE	chr9	116356389	+		OpenSea	116356389	116356389	44	RGS3
cg27358214	-1.69046	2.28968	-3.56228	0.000804935	0.00207735	-0.883086	-3.28706	2.28968	-5.51951	1.12376e-06	1.78317e-05	5.38423	NA	NA	NA	NA	NA	NA	TRUE	FALSE	FALSE	chr19	4124985	-	chr19:4123521-4124346	S_Shore	4124985	4124985	858	MAP2K2
cg03252823	2.12667	-0.481326	3.56097	0.000808164	0.00208418	-0.88681	NA	NA	NA	NA	NA	NA	NA	NA	NA	NA	NA	NA	FALSE	FALSE	FALSE	chr2	158183537	-		OpenSea	158183537	158183537	608	ERMN
cg10241097	-1.57604	1.23614	-3.55931	0.00081226	0.00209139	-0.891512	-2.23141	1.23614	-4.01909	0.000191307	0.000764988	0.559435	NA	NA	NA	NA	NA	NA	TRUE	FALSE	FALSE	chr1	110654660	+		OpenSea	110654660	110654660	401	UBL4B
cg16695758	-2.81265	0.0502938	-3.55809	0.000815293	0.00209736	-0.894978	-2.53692	0.0502938	-2.54766	0.0138752	0.0203341	-3.34203	NA	NA	NA	NA	NA	NA	TRUE	FALSE	FALSE	chr17	40936767	+	chr17:40937258-40937480	N_Shore	40936767	40936767	516	WNK4
cg03573445	2.0435	-0.646942	3.55803	0.000815435	0.00209756	-0.895141	NA	NA	NA	NA	NA	NA	NA	NA	NA	NA	NA	NA	FALSE	FALSE	FALSE	chr14	105154858	+	chr14:105155520-105156573	N_Shore	105154858	105154858	1084	INF2
cg04369341	-2.43745	-0.41305	-3.55779	0.000816033	0.00209861	-0.895822	NA	NA	NA	NA	NA	NA	NA	NA	NA	NA	NA	NA	FALSE	FALSE	FALSE	chr20	42545022	+	chr20:42543097-42545137	Island	42545022	42545022	239	TOX2
cg18968632	1.90214	1.00584	3.55657	0.000819065	0.00210522	-0.899272	NA	NA	NA	NA	NA	NA	-2.74481	1.00584	-4.63255	2.45785e-05	0.000128192	2.42433	FALSE	TRUE	FALSE	chr11	76236497	+		OpenSea	76236497	76236497	1008	EMSY
cg25882366	-2.24768	-0.938988	-3.55638	0.000819548	0.00210612	-0.89982	NA	NA	NA	NA	NA	NA	1.92885	-0.938988	2.75642	0.00804226	0.0113976	-2.95454	FALSE	TRUE	FALSE	chr17	46622037	+	chr17:46620367-46621373	S_Shore	46622037	46622037	323	HOXB-AS1
cg07258167	-2.46428	-1.87652	-3.55546	0.000821852	0.00211103	-0.90243	NA	NA	NA	NA	NA	NA	NA	NA	NA	NA	NA	NA	FALSE	FALSE	FALSE	chr4	17514207	-	chr4:17513309-17513981	S_Shore	17514207	17514207	349	QDPR
cg13831030	1.54212	-0.702782	3.55478	0.000823544	0.00211487	-0.904343	2.58914	-0.702782	4.76129	1.60746e-05	0.000122856	2.87657	NA	NA	NA	NA	NA	NA	TRUE	FALSE	FALSE	chr1	151482724	+	chr1:151483573-151483902	N_Shore	151482724	151482724	1137	CGN
cg23655368	2.26425	0.254717	3.55426	0.000824846	0.00211737	-0.905812	NA	NA	NA	NA	NA	NA	NA	NA	NA	NA	NA	NA	FALSE	FALSE	FALSE	chr8	27179820	+	chr8:27183090-27183390	N_Shelf	27179820	27179820	98	PTK2B
cg12701018	-1.75263	-0.489222	-3.55379	0.000826041	0.00211976	-0.907158	-3.78407	-0.489222	-6.1114	1.33285e-07	3.8855e-06	7.39949	-2.03144	-0.489222	-3.71678	0.000494869	0.0012401	-0.39837	TRUE	TRUE	TRUE	chr1	1144005	-	chr1:1145568-1145878	N_Shore	1144005	1144005	1915	TNFRSF18
cg18856300	-1.73235	-0.152322	-3.55356	0.00082661	0.00212072	-0.907798	-3.49398	-0.152322	-5.70931	5.69419e-07	1.09661e-05	6.02653	-1.76163	-0.152322	-3.26046	0.00196639	0.00363597	-1.67493	TRUE	TRUE	TRUE	chr6	46096367	+	chr6:46097694-46097953	N_Shore	46096367	46096367	1333	ENPP4
cg09730457	1.79701	1.83189	3.5532	0.000827532	0.00212154	-0.908835	NA	NA	NA	NA	NA	NA	-2.66396	1.83189	-4.75343	1.62364e-05	9.39161e-05	2.81718	FALSE	TRUE	FALSE	chr3	107363673	+		OpenSea	107363673	107363673	1070	BBX
cg22872906	-2.03085	0.728822	-3.55314	0.000827685	0.00212162	-0.909007	-3.64599	0.728822	-5.07368	5.43892e-06	5.58791e-05	3.89643	NA	NA	NA	NA	NA	NA	TRUE	FALSE	FALSE	chr4	124694137	+		OpenSea	124694137	124694137	1281	LINC01091
cg09526255	1.54815	-0.312894	3.55234	0.000829703	0.00212561	-0.911271	NA	NA	NA	NA	NA	NA	-1.59049	-0.312894	-3.29076	0.00179944	0.00338606	-1.59342	FALSE	TRUE	FALSE	chr9	137271034	+		OpenSea	137271034	137271034	222	MIR4669
cg26296901	-1.95215	0.913301	-3.55062	0.000834051	0.00213415	-0.916131	NA	NA	NA	NA	NA	NA	1.36969	0.913301	2.24894	0.0287819	0.0341345	-4.07886	FALSE	TRUE	FALSE	chr11	111781767	+		OpenSea	111781767	111781767	1692	HSPB2-C11orf52
cg05403879	-1.565	2.34935	-3.5506	0.000834096	0.00213415	-0.916182	-1.89345	2.34935	-3.42626	0.00121114	0.00302084	-1.14584	NA	NA	NA	NA	NA	NA	TRUE	FALSE	FALSE	chr1	11193049	-		OpenSea	11193049	11193049	1433	MTOR
cg13840520	-2.25278	0.592583	-3.54907	0.000837994	0.00214055	-0.920517	NA	NA	NA	NA	NA	NA	1.73275	0.592583	2.46554	0.0170208	0.0215522	-3.62083	FALSE	TRUE	FALSE	chr15	81589248	+		OpenSea	81589248	81589248	5	IL16
cg18629535	1.96998	-1.63837	3.54836	0.000839799	0.00214346	-0.922517	NA	NA	NA	NA	NA	NA	-1.70041	-1.63837	-2.76505	0.00785968	0.0111816	-2.93394	FALSE	TRUE	FALSE	chr12	113229362	+		OpenSea	113229362	113229362	186	RPH3A
cg17990279	2.21806	-3.14513	3.54666	0.000844153	0.00215168	-0.927325	4.66087	-3.14513	5.92374	2.62949e-07	6.27383e-06	6.75694	NA	NA	NA	NA	NA	NA	TRUE	FALSE	FALSE	chr1	221509312	-		OpenSea	221509312	221509312	325	C1orf140
cg14034325	2.19294	-2.28585	3.54422	0.000850451	0.00216533	-0.934235	NA	NA	NA	NA	NA	NA	-2.03443	-2.28585	-2.9695	0.00450573	0.00706215	-2.43188	FALSE	TRUE	FALSE	chr10	43891459	-	chr10:43891546-43892917	N_Shore	43891459	43891459	819	HNRNPF
cg16639595	-2.17851	2.32637	-3.54403	0.000850928	0.002166	-0.934756	NA	NA	NA	NA	NA	NA	NA	NA	NA	NA	NA	NA	FALSE	FALSE	FALSE	chr7	87856984	-		OpenSea	87856984	87856984	675	SRI
cg20790742	-1.5107	1.73862	-3.54342	0.000852507	0.00216937	-0.93648	-3.59033	1.73862	-6.71992	1.45287e-08	8.1948e-07	9.49552	NA	NA	NA	NA	NA	NA	TRUE	FALSE	FALSE	chr10	11651797	-	chr10:11652834-11653962	N_Shore	11651797	11651797	1881	USP6NL
cg19884600	-2.05742	1.38697	-3.54334	0.000852724	0.00216956	-0.936717	-2.0239	1.38697	-2.77203	0.00773828	0.012725	-2.82503	NA	NA	NA	NA	NA	NA	TRUE	FALSE	FALSE	chr1	158901938	+		OpenSea	158901938	158901938	600	PYHIN1
cg08695941	-1.25753	0.938262	-3.54289	0.000853888	0.00217168	-0.937985	-1.78984	0.938262	-4.03694	0.000180597	0.000732943	0.613035	NA	NA	NA	NA	NA	NA	TRUE	FALSE	FALSE	chr12	58207676	-		OpenSea	58207676	58207676	332	AVIL
cg09416959	-1.83013	1.98968	-3.54286	0.000853964	0.0021717	-0.938067	NA	NA	NA	NA	NA	NA	NA	NA	NA	NA	NA	NA	FALSE	FALSE	FALSE	chr4	120243311	-		OpenSea	120243311	120243311	4	FABP2
cg23911696	-1.82594	0.664611	-3.54203	0.000856115	0.00217563	-0.940406	-3.09126	0.664611	-4.77398	1.53882e-05	0.000118964	2.91759	NA	NA	NA	NA	NA	NA	TRUE	FALSE	FALSE	chr12	62652900	-	chr12:62653865-62654677	N_Shore	62652900	62652900	276	FAM19A2
cg23253752	-2.01737	1.87596	-3.54162	0.000857185	0.00217749	-0.941567	-1.80156	1.87596	-2.51566	0.0150447	0.0217095	-3.41307	NA	NA	NA	NA	NA	NA	TRUE	FALSE	FALSE	chr15	44068246	+	chr15:44068586-44069792	N_Shore	44068246	44068246	1047	SERF2
cg11290638	-1.4233	0.398027	-3.54111	0.000858512	0.00218035	-0.943005	-1.71505	0.398027	-3.40803	0.00127894	0.00314922	-1.19576	NA	NA	NA	NA	NA	NA	TRUE	FALSE	FALSE	chr1	180897146	+		OpenSea	180897146	180897146	136	KIAA1614
cg10381440	-2.16511	-0.0443441	-3.54006	0.000861253	0.00218504	-0.945968	NA	NA	NA	NA	NA	NA	2.14481	-0.0443441	3.16702	0.00257808	0.00449879	-1.9232	FALSE	TRUE	FALSE	chr17	46622715	+	chr17:46620367-46621373	S_Shore	46622715	46622715	1001	HOXB-AS1
cg01329151	1.29629	0.623403	3.53733	0.000868442	0.00219863	-0.953694	NA	NA	NA	NA	NA	NA	-1.48559	0.623403	-3.65069	0.000607657	0.00145234	-0.589429	FALSE	TRUE	FALSE	chr20	61559756	-	chr20:61560433-61560954	N_Shore	61559756	61559756	1852	DIDO1
cg09561692	-2.54956	0.675008	-3.53722	0.000868715	0.00219915	-0.953987	NA	NA	NA	NA	NA	NA	NA	NA	NA	NA	NA	NA	FALSE	FALSE	FALSE	chr11	7618711	+		OpenSea	7618711	7618711	293	PPFIBP2
cg14195250	-1.83102	1.45168	-3.53528	0.000873859	0.0022094	-0.959474	NA	NA	NA	NA	NA	NA	1.96147	1.45168	3.41798	0.00123402	0.00251441	-1.24588	FALSE	TRUE	FALSE	chr16	56669670	+	chr16:56669037-56669727	Island	56669670	56669670	4	MT1JP
cg14042121	1.72713	0.0584965	3.53187	0.000882966	0.0022291	-0.969109	NA	NA	NA	NA	NA	NA	-2.90175	0.0584965	-5.35403	1.97689e-06	1.93519e-05	4.81926	FALSE	TRUE	FALSE	chr17	74705685	-	chr17:74706465-74707067	N_Shore	74705685	74705685	1370	MXRA7
cg17139085	-2.26114	1.56117	-3.53157	0.000883765	0.00223059	-0.96995	-3.51988	1.56117	-4.36901	6.0692e-05	0.000327389	1.6306	NA	NA	NA	NA	NA	NA	TRUE	FALSE	FALSE	chr1	36787356	-	chr1:36786500-36789402	Island	36787356	36787356	1492	EVA1B
cg26407309	1.5891	1.94197	3.53061	0.000886349	0.00223501	-0.972663	NA	NA	NA	NA	NA	NA	-2.66664	1.94197	-5.3433	2.05378e-06	1.98834e-05	4.78289	FALSE	TRUE	FALSE	chr7	139479119	-	chr7:139477406-139478496	S_Shore	139479119	139479119	1425	HIPK2
cg02468627	1.88186	-2.08926	3.53012	0.000887656	0.00223743	-0.974032	-2.14049	-2.08926	-3.1956	0.00238574	0.00505862	-1.76488	-4.02234	-2.08926	-6.81074	9.95282e-09	3.67605e-07	9.87494	TRUE	TRUE	TRUE	chr1	57043571	-	chr1:57044102-57045117	N_Shore	57043571	57043571	1685	PLPP3
cg14665781	-1.83099	1.34826	-3.52964	0.00088896	0.00224002	-0.975396	-2.55016	1.34826	-3.91348	0.000268398	0.000983806	0.244805	NA	NA	NA	NA	NA	NA	TRUE	FALSE	FALSE	chr10	88232080	-		OpenSea	88232080	88232080	1219	WAPL
cg09866101	-2.20457	2.94919	-3.52943	0.000889521	0.00224126	-0.975982	NA	NA	NA	NA	NA	NA	NA	NA	NA	NA	NA	NA	FALSE	FALSE	FALSE	chr7	4266998	+		OpenSea	4266998	4266998	20	SDK1
cg01663603	3.15325	-1.99595	3.52859	0.000891777	0.00224624	-0.978336	NA	NA	NA	NA	NA	NA	-3.0519	-1.99595	-3.08681	0.00324184	0.00540923	-2.13246	FALSE	TRUE	FALSE	chr20	48099343	-	chr20:48098512-48099560	Island	48099343	48099343	159	KCNB1
cg21624359	-1.88994	0.298885	-3.52812	0.000893054	0.00224858	-0.979666	-3.27846	0.298885	-4.8706	1.10272e-05	9.30033e-05	3.23096	NA	NA	NA	NA	NA	NA	TRUE	FALSE	FALSE	chr19	35848801	+		OpenSea	35848801	35848801	686	FFAR3
cg22834580	-1.66254	2.52141	-3.52771	0.00089418	0.00225018	-0.980837	-2.06608	2.52141	-3.49359	0.0009892	0.00259895	-0.960106	NA	NA	NA	NA	NA	NA	TRUE	FALSE	FALSE	chr10	13546267	-		OpenSea	13546267	13546267	1290	BEND7
cg18674899	-2.09999	1.25261	-3.52764	0.00089437	0.00225048	-0.981033	-2.0122	1.25261	-2.68765	0.00967103	0.0151808	-3.02329	NA	NA	NA	NA	NA	NA	TRUE	FALSE	FALSE	chr6	83904319	+	chr6:83902606-83903777	S_Shore	83904319	83904319	1286	RWDD2A
cg01280703	-1.68662	0.742852	-3.52708	0.00089588	0.00225305	-0.982601	NA	NA	NA	NA	NA	NA	NA	NA	NA	NA	NA	NA	FALSE	FALSE	FALSE	chr21	43733835	-		OpenSea	43733835	43733835	1870	TFF3
cg13718964	2.19971	-2.99151	3.52581	0.000899328	0.00225961	-0.986171	NA	NA	NA	NA	NA	NA	-2.14997	-2.99151	-3.11231	0.00301518	0.00510116	-2.06633	FALSE	TRUE	FALSE	chr2	192710674	-		OpenSea	192710674	192710674	1331	CAVIN2
cg22807576	1.70728	1.89148	3.52432	0.000903411	0.00226792	-0.990379	NA	NA	NA	NA	NA	NA	NA	NA	NA	NA	NA	NA	FALSE	FALSE	FALSE	chr3	69172551	-		OpenSea	69172551	69172551	804	LMOD3
cg23135886	-1.81148	0.313147	-3.52329	0.000906239	0.00227325	-0.993283	-3.6475	0.313147	-5.64808	7.0939e-07	1.28387e-05	5.81882	-1.83603	0.313147	-3.22284	0.00219406	0.00396085	-1.77546	TRUE	TRUE	TRUE	chr15	74528340	+		OpenSea	74528340	74528340	289	CCDC33
cg24487740	-2.09779	0.645014	-3.52052	0.000913882	0.00228886	-1.00108	-2.31869	0.645014	-3.094	0.00319032	0.00632811	-2.02859	NA	NA	NA	NA	NA	NA	TRUE	FALSE	FALSE	chr1	164745318	-		OpenSea	164745318	164745318	1439	LOC100505795
cg19894091	-1.89792	-1.18244	-3.51987	0.000915673	0.00229215	-1.0029	-2.0497	-1.18244	-3.02504	0.00387458	0.00737829	-2.20429	NA	NA	NA	NA	NA	NA	TRUE	FALSE	FALSE	chr1	154841596	-		OpenSea	154841596	154841596	800	KCNN3
cg09358112	1.76541	-2.04216	3.51987	0.000915694	0.00229215	-1.00293	1.76673	-2.04216	2.80512	0.00708274	0.0118539	-2.74606	NA	NA	NA	NA	NA	NA	TRUE	FALSE	FALSE	chr2	197583934	+		OpenSea	197583934	197583934	68	CCDC150
cg18901963	-2.09871	-0.970694	-3.51935	0.000917132	0.0022945	-1.00438	-3.25625	-0.970694	-4.34168	6.64749e-05	0.000350732	1.54547	NA	NA	NA	NA	NA	NA	TRUE	FALSE	FALSE	chr8	17433711	+	chr8:17434648-17434954	N_Shore	17433711	17433711	230	PDGFRL
cg19389944	3.0258	-0.751185	3.51783	0.000921347	0.00230277	-1.00864	NA	NA	NA	NA	NA	NA	-2.70846	-0.751185	-2.84596	0.00632331	0.00932462	-2.73832	FALSE	TRUE	FALSE	chr8	134585326	-	chr8:134581969-134584875	S_Shore	134585326	134585326	1142	ST3GAL1
cg08651015	-2.59845	-1.69752	-3.51666	0.00092463	0.00230789	-1.01195	-2.37362	-1.69752	-2.55091	0.0137613	0.0201966	-3.33479	NA	NA	NA	NA	NA	NA	TRUE	FALSE	FALSE	chrX	70752053	+	chrX:70752638-70752965	N_Shore	70752053	70752053	858	OGT
cg03944520	1.91047	0.963796	3.51661	0.000924758	0.00230803	-1.01207	3.01136	0.963796	4.41071	5.27997e-05	0.00029596	1.76096	NA	NA	NA	NA	NA	NA	TRUE	FALSE	FALSE	chr2	1416847	+		OpenSea	1416847	1416847	385	TPO
cg02951062	2.0279	-0.0194091	3.51653	0.000924988	0.00230842	-1.01231	2.34999	-0.0194091	3.24098	0.00209194	0.00457421	-1.64528	NA	NA	NA	NA	NA	NA	TRUE	FALSE	FALSE	chr4	74269908	+		OpenSea	74269908	74269908	63	ALB
cg24137913	1.52962	0.367449	3.51452	0.000930654	0.00231915	-1.01798	NA	NA	NA	NA	NA	NA	NA	NA	NA	NA	NA	NA	FALSE	FALSE	FALSE	chr22	37917114	-	chr22:37914768-37915883	S_Shore	37917114	37917114	1735	CARD10
cg24340795	1.73189	1.23401	3.51423	0.000931447	0.00232041	-1.01877	3.10292	1.23401	5.01492	6.67882e-06	6.48802e-05	3.70296	NA	NA	NA	NA	NA	NA	TRUE	FALSE	FALSE	chr13	109538972	+		OpenSea	109538972	109538972	476	MYO16
cg12032027	-1.80907	2.90137	-3.51396	0.000932223	0.00232198	-1.01954	-2.14289	2.90137	-3.31379	0.0016908	0.00389422	-1.45111	NA	NA	NA	NA	NA	NA	TRUE	FALSE	FALSE	chr20	52198225	-	chr20:52198058-52198400	Island	52198225	52198225	1481	ZNF217
cg13457971	1.84763	0.201511	3.51362	0.000933169	0.0023238	-1.02048	NA	NA	NA	NA	NA	NA	NA	NA	NA	NA	NA	NA	FALSE	FALSE	FALSE	chr6	54712658	+	chr6:54711153-54712033	S_Shore	54712658	54712658	1088	FAM83B
cg13371577	-1.46594	0.116144	-3.51286	0.000935345	0.00232778	-1.02265	NA	NA	NA	NA	NA	NA	NA	NA	NA	NA	NA	NA	FALSE	FALSE	FALSE	chr11	61659716	-	chr11:61658569-61659592	S_Shore	61659716	61659716	709	FADS3
cg15287850	-1.76674	2.49843	-3.51172	0.000938567	0.00233364	-1.02584	-2.1853	2.49843	-3.45895	0.00109806	0.00280765	-1.05595	NA	NA	NA	NA	NA	NA	TRUE	FALSE	FALSE	chr3	186739599	+		OpenSea	186739599	186739599	65	ST6GAL1
cg24645513	1.6679	-0.460087	3.51137	0.000939563	0.00233593	-1.02683	2.59872	-0.460087	4.35943	6.26612e-05	0.000335508	1.60073	NA	NA	NA	NA	NA	NA	TRUE	FALSE	FALSE	chr4	80748683	+		OpenSea	80748683	80748683	57	PCAT4
cg16726311	-1.58508	0.531268	-3.51107	0.000940424	0.00233753	-1.02768	NA	NA	NA	NA	NA	NA	NA	NA	NA	NA	NA	NA	FALSE	FALSE	FALSE	chr3	194905647	-		OpenSea	194905647	194905647	119	XXYLT1
cg24577191	-1.64242	-0.0167786	-3.5104	0.00094232	0.00234085	-1.02955	-1.78226	-0.0167786	-3.0359	0.00375835	0.00720253	-2.17679	NA	NA	NA	NA	NA	NA	TRUE	FALSE	FALSE	chr19	18344621	-	chr19:18343496-18344196	S_Shore	18344621	18344621	139	PDE4C
cg03509253	-1.58827	-0.549558	-3.51027	0.000942706	0.00234158	-1.02993	NA	NA	NA	NA	NA	NA	NA	NA	NA	NA	NA	NA	FALSE	FALSE	FALSE	chr7	75597100	+		OpenSea	75597100	75597100	60	POR
cg26924496	2.19929	-4.99754	3.50996	0.000943566	0.00234299	-1.03077	1.92516	-4.99754	2.4421	0.0180779	0.025226	-3.57369	NA	NA	NA	NA	NA	NA	TRUE	FALSE	FALSE	chr12	5539952	+	chr12:5539895-5540703	Island	5539952	5539952	1327	NTF3
cg19628553	-1.78187	0.328505	-3.50913	0.000945936	0.00234725	-1.0331	-2.88843	0.328505	-4.52931	3.54359e-05	0.000220309	2.13453	NA	NA	NA	NA	NA	NA	TRUE	FALSE	FALSE	chr1	201124117	-	chr1:201123245-201123746	S_Shore	201124117	201124117	484	TMEM9
cg08425278	-1.77024	-0.00388278	-3.50762	0.000950282	0.00235676	-1.03736	-2.7043	-0.00388278	-4.26685	8.5194e-05	0.000421154	1.31357	NA	NA	NA	NA	NA	NA	TRUE	FALSE	FALSE	chr20	3780631	+	chr20:3776618-3777374	S_Shelf	3780631	3780631	85	CDC25B
cg19880947	1.43812	-0.325509	3.50681	0.000952623	0.00236111	-1.03965	NA	NA	NA	NA	NA	NA	NA	NA	NA	NA	NA	NA	FALSE	FALSE	FALSE	chr17	1510000	-	chr17:1509882-1510101	Island	1510000	1510000	1788	SLC43A2
cg27610334	1.64689	-0.517987	3.50655	0.000953361	0.00236255	-1.04037	NA	NA	NA	NA	NA	NA	NA	NA	NA	NA	NA	NA	FALSE	FALSE	FALSE	chr15	43396451	-		OpenSea	43396451	43396451	1834	UBR1
cg15170270	1.53368	0.740462	3.50614	0.000954531	0.00236366	-1.0415	NA	NA	NA	NA	NA	NA	NA	NA	NA	NA	NA	NA	FALSE	FALSE	FALSE	chr2	29352094	+		OpenSea	29352094	29352094	1445	CLIP4
cg10805440	2.40707	-1.22721	3.50588	0.000955285	0.00236462	-1.04224	3.6176	-1.22721	4.18564	0.000111304	0.000512348	1.064	NA	NA	NA	NA	NA	NA	TRUE	FALSE	FALSE	chr21	31710627	-		OpenSea	31710627	31710627	614	KRTAP27-1
cg27383534	-1.96563	1.91188	-3.50386	0.000961139	0.00237601	-1.04791	NA	NA	NA	NA	NA	NA	2.12403	1.91188	3.41826	0.00123299	0.00251258	-1.24512	FALSE	TRUE	FALSE	chr12	52914297	-		OpenSea	52914297	52914297	53	KRT5
cg22837791	-2.19681	1.32894	-3.50349	0.00096223	0.002378	-1.04896	-4.3527	1.32894	-5.51749	1.13187e-06	1.79277e-05	5.37743	NA	NA	NA	NA	NA	NA	TRUE	FALSE	FALSE	chr14	62164753	+	chr14:62161847-62163231	S_Shore	62164753	62164753	412	HIF1A
cg00748195	-1.6637	1.33249	-3.50301	0.000963615	0.00238049	-1.0503	NA	NA	NA	NA	NA	NA	NA	NA	NA	NA	NA	NA	FALSE	FALSE	FALSE	chr3	52812478	+		OpenSea	52812478	52812478	30	ITIH1
cg11139010	1.59905	1.34749	3.50221	0.000965966	0.0023852	-1.05256	NA	NA	NA	NA	NA	NA	NA	NA	NA	NA	NA	NA	FALSE	FALSE	FALSE	chr10	103363015	-		OpenSea	103363015	103363015	1760	MIR3158-2
cg06821120	-2.03929	0.658388	-3.49934	0.000974362	0.00240188	-1.0606	NA	NA	NA	NA	NA	NA	NA	NA	NA	NA	NA	NA	FALSE	FALSE	FALSE	chr3	50375459	-	chr3:50374264-50375629	Island	50375459	50375459	204	RASSF1
cg12259379	-1.59728	0.723677	-3.49914	0.000974965	0.002403	-1.06117	-1.23491	0.723677	-2.15672	0.0357245	0.0446125	-4.1606	NA	NA	NA	NA	NA	NA	TRUE	FALSE	FALSE	chr6	31496949	+		OpenSea	31496949	31496949	209	MCCD1
cg21127999	1.40594	0.532453	3.49795	0.000978463	0.00241067	-1.0645	NA	NA	NA	NA	NA	NA	NA	NA	NA	NA	NA	NA	FALSE	FALSE	FALSE	chr6	168476501	-	chr6:168476320-168476861	Island	168476501	168476501	30	FRMD1
cg16743926	-1.84514	0.151932	-3.49748	0.000979875	0.00241281	-1.06583	-1.88985	0.151932	-2.85122	0.00625472	0.0107419	-2.63489	NA	NA	NA	NA	NA	NA	TRUE	FALSE	FALSE	chr2	85660874	+	chr2:85664694-85665055	N_Shelf	85660874	85660874	1043	SH2D6
cg27172877	-1.87658	2.23404	-3.49746	0.000979921	0.00241281	-1.06588	NA	NA	NA	NA	NA	NA	NA	NA	NA	NA	NA	NA	FALSE	FALSE	FALSE	chr11	124806777	-		OpenSea	124806777	124806777	468	HEPACAM
cg12053762	2.26672	-2.13427	3.4972	0.0009807	0.00241418	-1.06662	NA	NA	NA	NA	NA	NA	NA	NA	NA	NA	NA	NA	FALSE	FALSE	FALSE	chr12	107167543	+	chr12:107167762-107168747	N_Shore	107167543	107167543	855	RIC8B
cg07083862	1.91993	0.498084	3.49631	0.000983338	0.00241901	-1.06911	3.48796	0.498084	5.05376	5.83152e-06	5.87921e-05	3.83076	1.56802	0.498084	2.57775	0.0128208	0.0169035	-3.37053	TRUE	TRUE	TRUE	chr2	1417248	+		OpenSea	1417248	1417248	14	TPO
cg00231966	1.67183	0.135099	3.49514	0.000986817	0.00242516	-1.07239	NA	NA	NA	NA	NA	NA	-2.08001	0.135099	-3.92312	0.000257844	0.000750436	0.210332	FALSE	TRUE	FALSE	chr17	80377299	-	chr17:80376412-80376761	S_Shore	80377299	80377299	785	OGFOD3
cg20740051	-2.01745	0.145893	-3.49405	0.00099006	0.00243146	-1.07543	-2.27787	0.145893	-3.13757	0.00281822	0.00574812	-1.91618	NA	NA	NA	NA	NA	NA	TRUE	FALSE	FALSE	chr1	161147718	-	chr1:161147061-161147451	S_Shore	161147718	161147718	39	B4GALT3
cg10312947	-2.55512	-2.16281	-3.49366	0.000991233	0.0024336	-1.07653	-3.375	-2.16281	-3.66464	0.000586391	0.00175644	-0.478623	NA	NA	NA	NA	NA	NA	TRUE	FALSE	FALSE	chr19	46144735	+	chr19:46144872-46145631	N_Shore	46144735	46144735	169	EML2-AS1
cg04043486	1.91175	-1.54433	3.49311	0.000992875	0.00243671	-1.07807	2.05617	-1.54433	2.98932	0.00428076	0.00797696	-2.29422	NA	NA	NA	NA	NA	NA	TRUE	FALSE	FALSE	chr6	127663644	-	chr6:127664192-127664755	N_Shore	127663644	127663644	91	ECHDC1
cg05226729	-1.62353	1.33133	-3.49307	0.000993003	0.00243684	-1.07819	NA	NA	NA	NA	NA	NA	NA	NA	NA	NA	NA	NA	FALSE	FALSE	FALSE	chr8	11839780	+		OpenSea	11839780	11839780	49	DEFB135
cg10644896	2.12747	0.901613	3.49295	0.000993347	0.00243731	-1.07851	NA	NA	NA	NA	NA	NA	-1.53318	0.901613	-2.27326	0.0271735	0.0324444	-4.02915	FALSE	TRUE	FALSE	chr6	22147559	-		OpenSea	22147559	22147559	136	NBAT1
cg26187962	-1.4007	0.780288	-3.49188	0.000996576	0.00244412	-1.08152	-2.8825	0.780288	-5.73958	5.10721e-07	1.01903e-05	6.12935	NA	NA	NA	NA	NA	NA	TRUE	FALSE	FALSE	chr1	226011953	+		OpenSea	226011953	226011953	1048	EPHX1
cg22445920	1.996	-0.00104933	3.49127	0.000998421	0.00244771	-1.08324	2.56732	-0.00104933	3.5717	0.000780248	0.00217521	-0.741904	NA	NA	NA	NA	NA	NA	TRUE	FALSE	FALSE	chr5	150683178	-		OpenSea	150683178	150683178	155	SLC36A3
cg13476246	-1.40114	1.40134	-3.49093	0.000999422	0.0024496	-1.08417	NA	NA	NA	NA	NA	NA	NA	NA	NA	NA	NA	NA	FALSE	FALSE	FALSE	chr18	45664183	-	chr18:45662314-45663520	S_Shore	45664183	45664183	502	ZBTB7C
cg18629938	1.96683	0.876628	3.49049	0.00100075	0.0024522	-1.0854	NA	NA	NA	NA	NA	NA	NA	NA	NA	NA	NA	NA	FALSE	FALSE	FALSE	chr15	93013546	+		OpenSea	93013546	93013546	1360	C15orf32
cg12397274	2.11875	-1.26118	3.4891	0.00100496	0.00246036	-1.08929	2.13557	-1.26118	2.79589	0.0072602	0.0120896	-2.76815	NA	NA	NA	NA	NA	NA	TRUE	FALSE	FALSE	chr6	54172183	+		OpenSea	54172183	54172183	1019	TINAG
cg07716663	-2.76894	-0.258019	-3.4887	0.00100617	0.00246239	-1.09041	NA	NA	NA	NA	NA	NA	NA	NA	NA	NA	NA	NA	FALSE	FALSE	FALSE	chr19	42636625	+	chr19:42637277-42637684	N_Shore	42636625	42636625	155	LOC100505622
cg24862743	-1.87319	0.526693	-3.48807	0.00100808	0.00246632	-1.09218	-1.94634	0.526693	-2.88423	0.00571799	0.0100056	-2.5545	NA	NA	NA	NA	NA	NA	TRUE	FALSE	FALSE	chr19	2719889	-	chr19:2720630-2721783	N_Shore	2719889	2719889	1500	DIRAS1
cg10575986	-2.47549	3.68272	-3.4878	0.0010089	0.0024674	-1.09293	NA	NA	NA	NA	NA	NA	NA	NA	NA	NA	NA	NA	FALSE	FALSE	FALSE	chr7	154003309	+	chr7:154001964-154002281	S_Shore	154003309	154003309	961	DPP6
cg23468816	1.6322	-1.49509	3.48528	0.0010166	0.00248257	-1.09998	NA	NA	NA	NA	NA	NA	NA	NA	NA	NA	NA	NA	FALSE	FALSE	FALSE	chr10	63808748	+		OpenSea	63808748	63808748	221	ARID5B
cg09042443	1.48518	-0.531273	3.48525	0.00101671	0.00248257	-1.10009	2.12458	-0.531273	3.97845	0.00021803	0.000844509	0.437857	NA	NA	NA	NA	NA	NA	TRUE	FALSE	FALSE	chr19	45663381	-		OpenSea	45663381	45663381	26	NKPD1
cg19161251	-2.60886	0.611986	-3.485	0.00101746	0.00248381	-1.10077	-4.6411	0.611986	-4.9228	9.20245e-06	8.17012e-05	3.40117	-2.03224	0.611986	-2.45294	0.0175626	0.0221353	-3.64838	TRUE	TRUE	TRUE	chr1	87798568	+	chr1:87797368-87797884	S_Shore	87798568	87798568	1216	LMO4
cg04461867	-2.35411	0.220015	-3.48361	0.00102174	0.00249198	-1.10466	NA	NA	NA	NA	NA	NA	NA	NA	NA	NA	NA	NA	FALSE	FALSE	FALSE	chr14	94919295	-		OpenSea	94919295	94919295	172	SERPINA11
cg13793211	2.42385	-0.765566	3.48183	0.00102725	0.00250296	-1.10966	2.77191	-0.765566	3.16286	0.00262137	0.0054406	-1.85046	NA	NA	NA	NA	NA	NA	TRUE	FALSE	FALSE	chr21	15954509	+		OpenSea	15954509	15954509	13	SAMSN1-AS1
cg17102069	-3.74213	-1.58397	-3.48146	0.0010284	0.00250504	-1.11069	-3.55971	-1.58397	-2.62645	0.0113398	0.0172465	-3.16421	NA	NA	NA	NA	NA	NA	TRUE	FALSE	FALSE	chr6	37139542	+	chr6:37137070-37139434	S_Shore	37139542	37139542	690	PIM1
cg12976582	-1.57932	1.91238	-3.481	0.00102982	0.00250747	-1.11198	-3.05094	1.91238	-5.3614	1.97271e-06	2.67835e-05	4.8529	NA	NA	NA	NA	NA	NA	TRUE	FALSE	FALSE	chr3	50359583	-	chr3:50358378-50359606	Island	50359583	50359583	629	HYAL2
cg13924954	-2.35034	1.11605	-3.47943	0.00103471	0.00251618	-1.11637	NA	NA	NA	NA	NA	NA	2.27584	1.11605	3.0435	0.00366382	0.00596907	-2.24394	FALSE	TRUE	FALSE	chr19	54227276	+		OpenSea	54227276	54227276	1419	MIR516B2
cg11444894	-2.03375	1.63184	-3.47719	0.00104169	0.00253031	-1.12261	NA	NA	NA	NA	NA	NA	NA	NA	NA	NA	NA	NA	FALSE	FALSE	FALSE	chr19	15903861	+		OpenSea	15903861	15903861	997	OR10H5
cg24019344	-2.01572	0.251396	-3.47708	0.00104205	0.00253098	-1.12292	-3.33701	0.251396	-4.57788	3.00632e-05	0.000194735	2.28872	NA	NA	NA	NA	NA	NA	TRUE	FALSE	FALSE	chr8	30672041	-	chr8:30669450-30670475	S_Shore	30672041	30672041	1688	PPP2CB
cg04987434	-1.50497	0.126294	-3.47615	0.00104496	0.00253616	-1.12552	NA	NA	NA	NA	NA	NA	NA	NA	NA	NA	NA	NA	FALSE	FALSE	FALSE	chr1	26394803	-		OpenSea	26394803	26394803	677	TRIM63
cg09262442	2.3436	-1.41535	3.47578	0.00104614	0.00253787	-1.12656	NA	NA	NA	NA	NA	NA	-3.75997	-1.41535	-5.03739	6.05177e-06	4.50696e-05	3.75425	FALSE	TRUE	FALSE	chr10	5728078	+	chr10:5726455-5727697	S_Shore	5728078	5728078	1276	FAM208B
cg03829495	1.8016	-0.5505	3.47244	0.0010567	0.00255686	-1.13588	1.81076	-0.5505	2.77834	0.00760904	0.0125521	-2.81002	NA	NA	NA	NA	NA	NA	TRUE	FALSE	FALSE	chr11	117185183	-	chr11:117186344-117186979	N_Shore	117185183	117185183	1788	BACE1
cg14480095	1.76383	0.96077	3.47141	0.00105998	0.00256314	-1.13875	NA	NA	NA	NA	NA	NA	NA	NA	NA	NA	NA	NA	FALSE	FALSE	FALSE	chr6	25732956	+	chr6:25732692-25732957	Island	25732956	25732956	294	HIST1H2APS1
cg23430594	-2.54992	-0.645245	-3.47103	0.00106122	0.00256516	-1.13983	NA	NA	NA	NA	NA	NA	3.77664	-0.645245	4.64493	2.3561e-05	0.000124161	2.46436	FALSE	TRUE	FALSE	chr12	132835909	-	chr12:132837411-132837680	N_Shore	132835909	132835909	1483	GALNT9
cg08582485	2.77717	-1.97835	3.47078	0.00106201	0.00256669	-1.14053	NA	NA	NA	NA	NA	NA	-3.98883	-1.97835	-4.50492	3.79263e-05	0.000178161	2.01395	FALSE	TRUE	FALSE	chr20	22557518	-	chr20:22557517-22559240	Island	22557518	22557518	1761	LINC00261
cg23013687	-1.99952	0.311482	-3.47021	0.00106382	0.00257009	-1.14211	-1.76252	0.311482	-2.43282	0.0184975	0.0256985	-3.59369	NA	NA	NA	NA	NA	NA	TRUE	FALSE	FALSE	chr5	35088958	-		OpenSea	35088958	35088958	806	PRLR
cg01104466	1.63747	0.233154	3.46967	0.00106557	0.00257374	-1.14363	2.40604	0.233154	4.0627	0.000166158	0.000690286	0.690591	NA	NA	NA	NA	NA	NA	TRUE	FALSE	FALSE	chr3	8693756	-		OpenSea	8693756	8693756	7	SSUH2
cg15477096	-1.88022	2.35069	-3.46847	0.00106941	0.00258036	-1.14697	-2.4384	2.35069	-3.57935	0.000762221	0.00213704	-0.720381	NA	NA	NA	NA	NA	NA	TRUE	FALSE	FALSE	chr14	33407059	+	chr14:33402094-33404079	S_Shelf	33407059	33407059	1399	NPAS3
cg20372821	-1.62153	2.75836	-3.46844	0.0010695	0.00258036	-1.14705	-2.10072	2.75836	-3.58115	0.000758036	0.00212827	-0.715312	NA	NA	NA	NA	NA	NA	TRUE	FALSE	FALSE	chr17	40337892	-	chr17:40335946-40336609	S_Shore	40337892	40337892	421	HCRT
cg19972648	1.81231	0.209792	3.46841	0.00106959	0.00258036	-1.14712	NA	NA	NA	NA	NA	NA	-2.42818	0.209792	-4.19425	0.000106959	0.000386584	1.03608	FALSE	TRUE	FALSE	chr10	79110632	-		OpenSea	79110632	79110632	112	KCNMA1
cg23751749	1.76837	-2.31991	3.46756	0.00107235	0.00258433	-1.14952	1.82249	-2.31991	2.84538	0.00635441	0.0108788	-2.64905	NA	NA	NA	NA	NA	NA	TRUE	FALSE	FALSE	chr5	149995818	+		OpenSea	149995818	149995818	1387	SYNPO
cg06539091	1.78591	-0.0155611	3.46631	0.00107637	0.00259284	-1.15298	NA	NA	NA	NA	NA	NA	-4.00518	-0.0155611	-7.01583	4.68802e-09	2.06894e-07	10.5949	FALSE	TRUE	FALSE	chr10	116390942	-	chr10:116391466-116391827	N_Shore	116390942	116390942	1157	ABLIM1
cg11734401	-2.39988	1.04803	-3.46616	0.00107686	0.00259365	-1.15341	-2.73604	1.04803	-3.13902	0.00280655	0.00572897	-1.91242	NA	NA	NA	NA	NA	NA	TRUE	FALSE	FALSE	chr14	25517974	-	chr14:25518424-25519612	N_Shore	25517974	25517974	1120	STXBP6
cg13368964	-1.36769	2.63706	-3.46425	0.00108305	0.00260423	-1.15873	-1.81278	2.63706	-3.66844	0.000579526	0.00174154	-0.467754	NA	NA	NA	NA	NA	NA	TRUE	FALSE	FALSE	chr16	2078824	+	chr16:2077042-2077470	S_Shore	2078824	2078824	1954	SLC9A3R2
cg16328319	1.98732	0.00496162	3.46291	0.00108743	0.00261169	-1.16247	4.44783	0.00496162	6.16424	1.10026e-07	3.41895e-06	7.58086	2.46051	0.00496162	3.87109	0.000304372	0.000853653	0.055165	TRUE	TRUE	TRUE	chr8	82373787	-		OpenSea	82373787	82373787	28	FABP9
cg15027433	2.36682	0.556223	3.46164	0.00109161	0.00261917	-1.16602	3.0053	0.556223	3.49177	0.000994659	0.00260919	-0.96516	NA	NA	NA	NA	NA	NA	TRUE	FALSE	FALSE	chr1	244616227	+	chr1:244614522-244615601	S_Shore	244616227	244616227	1451	CATSPERE
cg03606846	1.81511	0.752903	3.46155	0.0010919	0.00261948	-1.16627	NA	NA	NA	NA	NA	NA	-2.1541	0.752903	-3.70779	0.000508939	0.00126647	-0.424478	FALSE	TRUE	FALSE	chr14	91579689	+		OpenSea	91579689	91579689	667	DGLUCY
cg21858764	-1.40075	1.83147	-3.46131	0.00109267	0.00262095	-1.16692	NA	NA	NA	NA	NA	NA	NA	NA	NA	NA	NA	NA	FALSE	FALSE	FALSE	chr1	156123352	+		OpenSea	156123352	156123352	29	SEMA4A
cg01899366	2.19142	-0.121767	3.46103	0.00109361	0.00262269	-1.16772	NA	NA	NA	NA	NA	NA	-2.52174	-0.121767	-3.59712	0.000716758	0.00164734	-0.742842	FALSE	TRUE	FALSE	chr22	28187967	-		OpenSea	28187967	28187967	95	MN1
cg04619955	1.3574	1.48186	3.45963	0.0010982	0.00263109	-1.17161	NA	NA	NA	NA	NA	NA	-1.59451	1.48186	-3.66181	0.000587102	0.00141396	-0.55743	FALSE	TRUE	FALSE	chr12	53907038	+		OpenSea	53907038	53907038	729	LOC100652999
cg08469845	-1.74521	0.290274	-3.45843	0.00110217	0.00263856	-1.17495	-2.81387	0.290274	-4.44025	4.78251e-05	0.00027504	1.85361	NA	NA	NA	NA	NA	NA	TRUE	FALSE	FALSE	chr17	39676096	-		OpenSea	39676096	39676096	825	KRT15
cg01389728	-2.38414	-0.526913	-3.45686	0.00110738	0.00264854	-1.17932	NA	NA	NA	NA	NA	NA	4.68977	-0.526913	6.14299	1.14718e-07	2.29058e-06	7.5371	FALSE	TRUE	FALSE	chr10	6620572	+	chr10:6621907-6622642	N_Shore	6620572	6620572	1814	PRKCQ-AS1
cg06352713	-1.79849	0.578214	-3.45537	0.00111236	0.0026573	-1.18348	NA	NA	NA	NA	NA	NA	2.68029	0.578214	4.64769	2.33398e-05	0.000123314	2.4733	FALSE	TRUE	FALSE	chr19	41593273	+	chr19:41595895-41596140	N_Shelf	41593273	41593273	1082	CYP2A13
cg22785294	-1.63908	1.75847	-3.45367	0.00111804	0.00266908	-1.1882	-2.13861	1.75847	-3.5907	0.000736204	0.00208347	-0.688397	NA	NA	NA	NA	NA	NA	TRUE	FALSE	FALSE	chr17	80796693	-		OpenSea	80796693	80796693	1237	ZNF750
cg24031248	1.64247	-2.09216	3.45296	0.00112041	0.00267395	-1.19017	2.8602	-2.09216	4.79125	1.45005e-05	0.000113704	2.97344	NA	NA	NA	NA	NA	NA	TRUE	FALSE	FALSE	chr6	48035236	-	chr6:48036137-48036410	N_Shore	48035236	48035236	1188	PTCHD4
cg00831529	-1.73321	0.130645	-3.45286	0.00112075	0.00267434	-1.19045	NA	NA	NA	NA	NA	NA	NA	NA	NA	NA	NA	NA	FALSE	FALSE	FALSE	chrX	129520259	-		OpenSea	129520259	129520259	747	GPR119
cg20104379	1.71851	0.544146	3.44967	0.00113154	0.00269373	-1.19933	NA	NA	NA	NA	NA	NA	-1.87423	0.544146	-3.39491	0.0013221	0.00265559	-1.30952	FALSE	TRUE	FALSE	chr4	103246119	-		OpenSea	103246119	103246119	649	SLC39A8
cg08801037	-1.78767	-1.56152	-3.44934	0.00113266	0.00269599	-1.20025	NA	NA	NA	NA	NA	NA	2.10318	-1.56152	3.66256	0.000585735	0.00141138	-0.555262	FALSE	TRUE	FALSE	chr11	111781740	-		OpenSea	111781740	111781740	732	CRYAB
cg27589809	-1.66967	1.30662	-3.44813	0.00113678	0.0027038	-1.20361	-2.94375	1.30662	-4.84308	1.21278e-05	0.000100014	3.14146	NA	NA	NA	NA	NA	NA	TRUE	FALSE	FALSE	chr3	50650410	-	chr3:50648939-50649829	S_Shore	50650410	50650410	1147	CISH
cg22263698	2.00917	0.19151	3.44632	0.00114295	0.00271584	-1.20863	NA	NA	NA	NA	NA	NA	NA	NA	NA	NA	NA	NA	FALSE	FALSE	FALSE	chr11	20043292	+		OpenSea	20043292	20043292	809	NAV2
cg18637486	-2.39333	1.27695	-3.44439	0.00114959	0.00272784	-1.214	-3.59726	1.27695	-4.11231	0.000141435	0.00061204	0.840634	NA	NA	NA	NA	NA	NA	TRUE	FALSE	FALSE	chr17	79099777	-	chr17:79102748-79102970	N_Shelf	79099777	79099777	27	MIR338
cg05251814	1.5219	0.734665	3.44415	0.00115043	0.00272943	-1.21468	NA	NA	NA	NA	NA	NA	NA	NA	NA	NA	NA	NA	FALSE	FALSE	FALSE	chr16	585386	+	chr16:587567-588172	N_Shelf	585386	585386	69	MIR5587
cg07206704	1.2802	-0.996798	3.44408	0.00115066	0.00272977	-1.21486	NA	NA	NA	NA	NA	NA	NA	NA	NA	NA	NA	NA	FALSE	FALSE	FALSE	chr20	39947450	-	chr20:39945594-39946053	S_Shore	39947450	39947450	1207	ZHX3
cg27153327	-2.33259	-0.68397	-3.44374	0.00115183	0.00273214	-1.2158	-3.68186	-0.68397	-4.31843	7.1816e-05	0.000371275	1.47321	NA	NA	NA	NA	NA	NA	TRUE	FALSE	FALSE	chr16	1920815	-	chr16:1921897-1922426	N_Shore	1920815	1920815	1363	MEIOB
cg22047552	-1.4984	-0.540463	-3.44342	0.00115295	0.00273278	-1.2167	-1.88758	-0.540463	-3.46036	0.00109339	0.00279917	-1.05205	NA	NA	NA	NA	NA	NA	TRUE	FALSE	FALSE	chr17	26939704	-		OpenSea	26939704	26939704	1506	SGK494
cg06809621	-1.71787	1.15568	-3.44207	0.00115764	0.00274188	-1.22046	-1.88874	1.15568	-3.01387	0.00399761	0.00756007	-2.23251	NA	NA	NA	NA	NA	NA	TRUE	FALSE	FALSE	chr18	3874883	-		OpenSea	3874883	3874883	115	DLGAP1
cg03151445	1.48331	0.849927	3.44024	0.00116399	0.00275231	-1.22553	NA	NA	NA	NA	NA	NA	NA	NA	NA	NA	NA	NA	FALSE	FALSE	FALSE	chr20	43036281	+		OpenSea	43036281	43036281	478	MIR3646
cg05758446	-1.57744	1.24844	-3.44024	0.001164	0.00275231	-1.22555	-2.53865	1.24844	-4.41358	5.2296e-05	0.000293793	1.76993	NA	NA	NA	NA	NA	NA	TRUE	FALSE	FALSE	chr15	52472963	+	chr15:52471580-52472310	S_Shore	52472963	52472963	739	CERNA1
cg09372263	1.78844	-2.42194	3.44015	0.00116432	0.00275285	-1.2258	3.21646	-2.42194	4.92517	9.12712e-06	8.1191e-05	3.40891	NA	NA	NA	NA	NA	NA	TRUE	FALSE	FALSE	chr3	185046981	+		OpenSea	185046981	185046981	297	MAP3K13
cg03576946	-1.82648	1.58071	-3.4397	0.00116588	0.00275594	-1.22704	-1.80025	1.58071	-2.69829	0.00940492	0.0148459	-2.99853	NA	NA	NA	NA	NA	NA	TRUE	FALSE	FALSE	chr14	61787597	+	chr14:61787880-61789467	N_Shore	61787597	61787597	917	PRKCH
cg23260901	1.25884	-0.662988	3.4356	0.00118029	0.00278084	-1.23842	NA	NA	NA	NA	NA	NA	NA	NA	NA	NA	NA	NA	FALSE	FALSE	FALSE	chr10	31289208	-		OpenSea	31289208	31289208	761	ZNF438
cg07546433	-1.77853	0.542026	-3.43438	0.00118458	0.0027891	-1.24179	1.94759	0.542026	2.99394	0.00422608	0.00789512	-2.28264	3.72612	0.542026	6.49386	3.18169e-08	8.72619e-07	8.76341	TRUE	TRUE	TRUE	chr8	102063914	+		OpenSea	102063914	102063914	367	FLJ42969
cg07456629	2.15832	-0.214233	3.43414	0.00118543	0.00279019	-1.24245	1.96278	-0.214233	2.48223	0.0163608	0.0232454	-3.48652	NA	NA	NA	NA	NA	NA	TRUE	FALSE	FALSE	chr8	77616944	+		OpenSea	77616944	77616944	665	ZFHX4
cg01431455	-1.94465	2.97878	-3.43254	0.00119114	0.00280077	-1.2469	-2.24226	2.97878	-3.14821	0.00273379	0.00561699	-1.88859	NA	NA	NA	NA	NA	NA	TRUE	FALSE	FALSE	chr14	94858182	-		OpenSea	94858182	94858182	1152	SERPINA1
cg22131907	-1.97092	2.08107	-3.43252	0.00119119	0.00280077	-1.24694	NA	NA	NA	NA	NA	NA	1.94892	2.08107	3.06462	0.00345202	0.00568774	-2.18972	FALSE	TRUE	FALSE	chr16	56669661	+	chr16:56669037-56669727	Island	56669661	56669661	9	MT1JP
cg16682329	2.75618	-1.97627	3.43165	0.00119431	0.00280606	-1.24936	3.24242	-1.97627	3.20457	0.00232478	0.00495612	-1.74133	NA	NA	NA	NA	NA	NA	TRUE	FALSE	FALSE	chr8	139926293	-		OpenSea	139926293	139926293	56	COL22A1
cg12173661	-1.84977	2.69666	-3.42981	0.0012009	0.00281886	-1.25445	-2.37991	2.69666	-3.51159	0.000936778	0.00249426	-0.910078	NA	NA	NA	NA	NA	NA	TRUE	FALSE	FALSE	chr14	94392932	+		OpenSea	94392932	94392932	755	FAM181A
cg23576725	1.62044	1.92402	3.42898	0.00120389	0.00282506	-1.25676	NA	NA	NA	NA	NA	NA	NA	NA	NA	NA	NA	NA	FALSE	FALSE	FALSE	chr4	95262618	-		OpenSea	95262618	95262618	1408	HPGDS
cg20918393	-2.35052	-1.06426	-3.42886	0.00120433	0.0028259	-1.2571	-4.5215	-1.06426	-5.23967	3.03492e-06	3.66503e-05	4.44644	-2.17098	-1.06426	-2.86095	0.00607121	0.00902133	-2.70164	TRUE	TRUE	TRUE	chr20	19867136	+		OpenSea	19867136	19867136	28	RIN2
cg27389806	-1.71778	1.11499	-3.42848	0.0012057	0.00282827	-1.25815	-1.6013	1.11499	-2.54514	0.0139642	0.0204365	-3.34765	NA	NA	NA	NA	NA	NA	TRUE	FALSE	FALSE	chr8	109798147	-	chr8:109799429-109799847	N_Shore	109798147	109798147	1622	TMEM74
cg22952785	2.47591	0.590818	3.42826	0.00120648	0.00282947	-1.25875	3.55199	0.590818	3.90594	0.000274925	0.00100236	0.222506	NA	NA	NA	NA	NA	NA	TRUE	FALSE	FALSE	chr11	42275352	-		OpenSea	42275352	42275352	111	LOC100507205
cg18746346	1.96674	0.590078	3.42384	0.00122254	0.00286138	-1.271	5.13693	0.590078	7.11256	3.46248e-09	3.09915e-07	10.8509	3.17019	0.590078	4.98299	7.32078e-06	5.20449e-05	3.5733	TRUE	TRUE	TRUE	chr7	150434038	+		OpenSea	150434038	150434038	397	GIMAP5
cg23894948	-1.5031	0.802862	-3.4235	0.00122378	0.00286328	-1.27194	-1.99835	0.802862	-3.6304	0.000651724	0.00189914	-0.57607	NA	NA	NA	NA	NA	NA	TRUE	FALSE	FALSE	chr22	21387055	-	chr22:21386493-21387000	S_Shore	21387055	21387055	207	SLC7A4
cg11579636	-1.63448	1.06778	-3.42349	0.00122382	0.00286328	-1.27197	NA	NA	NA	NA	NA	NA	NA	NA	NA	NA	NA	NA	FALSE	FALSE	FALSE	chr2	219285599	+		OpenSea	219285599	219285599	1760	VIL1
cg21970261	-1.82113	-0.889005	-3.42326	0.00122467	0.00286402	-1.27261	NA	NA	NA	NA	NA	NA	NA	NA	NA	NA	NA	NA	FALSE	FALSE	FALSE	chr21	43735844	-		OpenSea	43735844	43735844	137	TFF3
cg04567321	1.44246	1.93334	3.42213	0.00122881	0.00287204	-1.27574	NA	NA	NA	NA	NA	NA	-3.22351	1.93334	-6.89432	7.32336e-09	2.92573e-07	10.1684	FALSE	TRUE	FALSE	chr11	47511813	-		OpenSea	47511813	47511813	1236	CELF1
cg19725484	1.38025	-0.389082	3.41945	0.00123868	0.00289028	-1.28315	NA	NA	NA	NA	NA	NA	NA	NA	NA	NA	NA	NA	FALSE	FALSE	FALSE	chr3	43343591	+		OpenSea	43343591	43343591	998	SNRK
cg27315341	2.10504	0.976617	3.41935	0.00123904	0.00289071	-1.28342	NA	NA	NA	NA	NA	NA	-1.97476	0.976617	-2.89692	0.0055039	0.00831142	-2.61306	FALSE	TRUE	FALSE	chr12	97887034	+		OpenSea	97887034	97887034	634	RMST
cg17427926	1.84132	-1.3422	3.41903	0.00124021	0.00289219	-1.28429	3.49035	-1.3422	5.15748	4.05378e-06	4.52647e-05	4.17347	NA	NA	NA	NA	NA	NA	TRUE	FALSE	FALSE	chr17	76227386	+	chr17:76228110-76228380	N_Shore	76227386	76227386	4	TMEM235
cg02556439	-1.44548	0.841377	-3.41748	0.00124598	0.0029029	-1.28859	-3.86848	0.841377	-7.29911	1.75258e-09	1.87888e-07	11.4938	-2.423	0.841377	-5.16451	3.87013e-06	3.22627e-05	4.17951	TRUE	TRUE	TRUE	chr11	71938071	+	chr11:71934247-71936321	S_Shore	71938071	71938071	853	INPPL1
cg11429044	1.62607	-1.15579	3.41716	0.00124716	0.00290523	-1.28946	NA	NA	NA	NA	NA	NA	-1.78627	-1.15579	-3.38654	0.00135554	0.00270657	-1.33256	FALSE	TRUE	FALSE	chr19	13947473	-	chr19:13944139-13944695	S_Shelf	13947473	13947473	0	LOC284454
cg11248254	-1.41883	0.406498	-3.41568	0.00125268	0.00291497	-1.29355	-2.13046	0.406498	-4.09425	0.000149993	0.000639501	0.785904	NA	NA	NA	NA	NA	NA	TRUE	FALSE	FALSE	chr2	220378659	+	chr2:220377743-220377946	S_Shore	220378659	220378659	232	ASIC4
cg03273698	-1.51923	-0.767404	-3.41568	0.0012527	0.00291497	-1.29357	-1.4315	-0.767404	-2.56666	0.0132206	0.0195371	-3.29953	NA	NA	NA	NA	NA	NA	TRUE	FALSE	FALSE	chr2	11816911	+		OpenSea	11816911	11816911	793	LPIN1
cg09523808	-1.61161	2.10265	-3.41328	0.00126171	0.00293107	-1.3002	NA	NA	NA	NA	NA	NA	NA	NA	NA	NA	NA	NA	FALSE	FALSE	FALSE	chr14	64628776	+		OpenSea	64628776	64628776	13	SYNE2
cg07506573	-1.95551	1.02622	-3.41171	0.00126764	0.00294166	-1.30454	NA	NA	NA	NA	NA	NA	2.76971	1.02622	4.36295	6.1127e-05	0.000254	1.56319	FALSE	TRUE	FALSE	chr19	41593995	+	chr19:41595895-41596140	N_Shore	41593995	41593995	360	CYP2A13
cg16688899	1.72485	2.5437	3.40996	0.00127425	0.00295467	-1.30936	NA	NA	NA	NA	NA	NA	-3.04936	2.5437	-5.44027	1.45348e-06	1.53444e-05	5.11242	FALSE	TRUE	FALSE	chr12	89891352	-		OpenSea	89891352	89891352	232	POC1B
cg01059913	2.34707	-3.83088	3.40969	0.00127527	0.00295576	-1.3101	2.87386	-3.83088	3.31651	0.00167734	0.00387117	-1.44382	NA	NA	NA	NA	NA	NA	TRUE	FALSE	FALSE	chr12	120033155	+	chr12:120031494-120033212	Island	120033155	120033155	1890	TMEM233
cg04934867	2.00294	1.7319	3.40894	0.00127814	0.00296007	-1.31218	NA	NA	NA	NA	NA	NA	-2.72768	1.7319	-4.19197	0.000107765	0.000388646	1.02902	FALSE	TRUE	FALSE	chr3	2933549	+		OpenSea	2933549	2933549	349	CNTN4
cg26979537	1.76722	-0.363539	3.40885	0.00127847	0.00296041	-1.31242	1.40388	-0.363539	2.15577	0.0358028	0.0446943	-4.16246	NA	NA	NA	NA	NA	NA	TRUE	FALSE	FALSE	chr19	48016860	-	chr19:48017717-48018782	N_Shore	48016860	48016860	1654	NAPA
cg21726551	-1.96096	2.30659	-3.40777	0.0012826	0.00296719	-1.3154	NA	NA	NA	NA	NA	NA	1.9574	2.30659	3.0713	0.00338743	0.00560419	-2.17251	FALSE	TRUE	FALSE	chr12	131590460	+		OpenSea	131590460	131590460	1083	ADGRD1
cg06370446	-1.28142	0.800563	-3.40772	0.0012828	0.00296723	-1.31555	-1.78838	0.800563	-3.80303	0.000380797	0.00127182	-0.0795029	NA	NA	NA	NA	NA	NA	TRUE	FALSE	FALSE	chr4	1359671	+		OpenSea	1359671	1359671	193	UVSSA
cg08236936	1.70636	2.54687	3.40696	0.00128572	0.0029725	-1.31765	NA	NA	NA	NA	NA	NA	NA	NA	NA	NA	NA	NA	FALSE	FALSE	FALSE	chr7	65542078	+	chr7:65540543-65541104	S_Shore	65542078	65542078	1243	ASL
cg06796779	-2.51398	0.61591	-3.40617	0.00128872	0.00297836	-1.31981	3.86648	0.61591	4.15996	0.000121067	0.000545759	0.985577	6.38046	0.61591	7.81094	2.54895e-10	2.33028e-08	13.3777	TRUE	TRUE	TRUE	chr3	128204927	-	chr3:128205495-128212274	N_Shore	128204927	128204927	1836	GATA2
cg26766064	-1.84151	-0.0713343	-3.40603	0.00128928	0.00297904	-1.32021	-2.66195	-0.0713343	-3.91792	0.000264627	0.000973266	0.257942	NA	NA	NA	NA	NA	NA	TRUE	FALSE	FALSE	chr17	79099711	-	chr17:79102748-79102970	N_Shelf	79099711	79099711	37	MIR338
cg09680149	1.83411	-0.0102102	3.40593	0.00128965	0.00297935	-1.32048	NA	NA	NA	NA	NA	NA	NA	NA	NA	NA	NA	NA	FALSE	FALSE	FALSE	chr12	6487052	-		OpenSea	6487052	6487052	528	SCNN1A
cg15111351	2.17408	1.24728	3.40592	0.0012897	0.00297935	-1.32052	3.07586	1.24728	3.82956	0.000350254	0.00119696	-0.00205828	NA	NA	NA	NA	NA	NA	TRUE	FALSE	FALSE	chr18	7231037	+		OpenSea	7231037	7231037	99	LRRC30
cg04314652	1.47336	0.43283	3.40542	0.00129163	0.00298315	-1.3219	NA	NA	NA	NA	NA	NA	NA	NA	NA	NA	NA	NA	FALSE	FALSE	FALSE	chr16	69597925	+	chr16:69599437-69600736	N_Shore	69597925	69597925	1943	NFAT5
cg25814096	-1.88498	1.03927	-3.40422	0.00129625	0.00299169	-1.32521	-3.5688	1.03927	-5.12769	4.50106e-06	4.87253e-05	4.0748	NA	NA	NA	NA	NA	NA	TRUE	FALSE	FALSE	chr17	73782472	+	chr17:73780846-73781308	S_Shore	73782472	73782472	1551	UNK
cg05870818	-1.81732	1.42594	-3.40412	0.00129663	0.00299214	-1.32548	-1.78748	1.42594	-2.66469	0.0102688	0.0159286	-3.07644	NA	NA	NA	NA	NA	NA	TRUE	FALSE	FALSE	chr19	7765019	-		OpenSea	7765019	7765019	653	FCER2
cg25070253	-1.62209	-0.0146068	-3.40296	0.00130112	0.00299857	-1.32868	NA	NA	NA	NA	NA	NA	NA	NA	NA	NA	NA	NA	FALSE	FALSE	FALSE	chr2	42596220	-		OpenSea	42596220	42596220	69	COX7A2L
cg05608736	2.13266	2.38636	3.40287	0.00130146	0.00299857	-1.32891	NA	NA	NA	NA	NA	NA	NA	NA	NA	NA	NA	NA	FALSE	FALSE	FALSE	chr13	48670167	-	chr13:48668845-48669392	S_Shore	48670167	48670167	889	MED4
cg17330491	2.3534	-1.50344	3.40218	0.00130414	0.00300299	-1.33082	2.50215	-1.50344	2.87336	0.00588984	0.0102432	-2.58105	NA	NA	NA	NA	NA	NA	TRUE	FALSE	FALSE	chr13	67550124	+		OpenSea	67550124	67550124	1396	PCDH9-AS3
cg12872311	-2.68557	-1.48245	-3.39977	0.00131354	0.00302055	-1.33747	-4.76857	-1.48245	-4.79222	1.44523e-05	0.000113438	2.97657	-2.083	-1.48245	-2.38292	0.0208681	0.0257139	-3.79951	TRUE	TRUE	TRUE	chr22	28196226	-	chr22:28192793-28198592	Island	28196226	28196226	1259	MN1
cg06927634	2.51708	-1.43601	3.39825	0.00131951	0.00303188	-1.34166	3.71107	-1.43601	3.97849	0.000218005	0.000844475	0.437964	NA	NA	NA	NA	NA	NA	TRUE	FALSE	FALSE	chr21	31539955	-		OpenSea	31539955	31539955	983	CLDN17
cg12487792	-2.28646	-1.04674	-3.39729	0.00132329	0.00303843	-1.34431	-2.47397	-1.04674	-2.92042	0.00517888	0.00924919	-2.46562	NA	NA	NA	NA	NA	NA	TRUE	FALSE	FALSE	chr18	66383213	-	chr18:66381934-66382575	S_Shore	66383213	66383213	859	TMX3
cg24858376	-1.53079	1.91713	-3.39507	0.00133204	0.00305438	-1.35041	NA	NA	NA	NA	NA	NA	NA	NA	NA	NA	NA	NA	FALSE	FALSE	FALSE	chr19	54215503	+		OpenSea	54215503	54215503	18	MIR517A
cg15226521	-2.1053	-0.949088	-3.39366	0.00133766	0.00306314	-1.3543	-5.11249	-0.949088	-6.55081	2.69339e-08	1.2616e-06	8.91186	-3.0072	-0.949088	-4.37791	5.81454e-05	0.000245014	1.61037	TRUE	TRUE	TRUE	chr13	97636381	-		OpenSea	97636381	97636381	44	LINC00359
cg22005304	1.73159	0.453097	3.393	0.00134028	0.00306782	-1.35612	NA	NA	NA	NA	NA	NA	-1.82809	0.453097	-3.23271	0.00213203	0.00387341	-1.74916	FALSE	TRUE	FALSE	chr1	17944807	+		OpenSea	17944807	17944807	3	ARHGEF10L
cg08317933	2.2336	0.180594	3.39207	0.00134401	0.00307417	-1.35868	3.4503	0.180594	4.16346	0.000119689	0.000541052	0.996258	NA	NA	NA	NA	NA	NA	TRUE	FALSE	FALSE	chr18	63417139	+	chr18:63417775-63418640	N_Shore	63417139	63417139	348	CDH7
cg09237790	2.00411	1.05155	3.39098	0.00134835	0.00308235	-1.36167	NA	NA	NA	NA	NA	NA	NA	NA	NA	NA	NA	NA	FALSE	FALSE	FALSE	chr3	116428610	+		OpenSea	116428610	116428610	24	TUSC7
cg20229931	-1.76025	1.36538	-3.39088	0.00134877	0.00308309	-1.36196	-1.4865	1.36538	-2.27957	0.0268124	0.0349734	-3.91517	NA	NA	NA	NA	NA	NA	TRUE	FALSE	FALSE	chr21	47647656	+	chr21:47648191-47649622	N_Shore	47647656	47647656	1501	MCM3AP-AS1
cg04605299	-2.12495	0.678407	-3.39034	0.00135093	0.00308671	-1.36344	-2.24075	0.678407	-2.84161	0.00641953	0.0109679	-2.65817	NA	NA	NA	NA	NA	NA	TRUE	FALSE	FALSE	chr4	41614803	+		OpenSea	41614803	41614803	115	LIMCH1
cg23786209	-2.13296	1.39525	-3.39015	0.00135171	0.00308763	-1.36397	NA	NA	NA	NA	NA	NA	NA	NA	NA	NA	NA	NA	FALSE	FALSE	FALSE	chr10	116285554	-		OpenSea	116285554	116285554	1130	ABLIM1
cg14518227	1.84311	-0.819942	3.38995	0.00135251	0.00308879	-1.36452	2.00331	-0.819942	2.9319	0.00501793	0.00901778	-2.43725	NA	NA	NA	NA	NA	NA	TRUE	FALSE	FALSE	chr1	196312876	-		OpenSea	196312876	196312876	1496	KCNT2
cg08407713	1.75385	-2.13116	3.38841	0.00135872	0.00309993	-1.36876	2.62116	-2.13116	4.03142	0.000183849	0.000743001	0.596427	NA	NA	NA	NA	NA	NA	TRUE	FALSE	FALSE	chr4	72650164	-		OpenSea	72650164	72650164	84	GC
cg05747076	-1.58008	1.43744	-3.38759	0.00136201	0.00310542	-1.37099	-2.411	1.43744	-4.11974	0.000138057	0.000601404	0.863161	NA	NA	NA	NA	NA	NA	TRUE	FALSE	FALSE	chr14	21499873	+		OpenSea	21499873	21499873	1527	TPPP2
cg08725840	1.96592	-3.11607	3.38748	0.00136246	0.00310594	-1.3713	NA	NA	NA	NA	NA	NA	-1.92103	-3.11607	-2.98882	0.00427007	0.00676006	-2.38313	FALSE	TRUE	FALSE	chr11	89224774	-	chr11:89224416-89224718	S_Shore	89224774	89224774	120	NOX4
cg06206957	2.7188	-0.180542	3.38546	0.00137066	0.0031194	-1.37685	NA	NA	NA	NA	NA	NA	-2.36004	-0.180542	-2.65571	0.0104838	0.0142509	-3.19161	FALSE	TRUE	FALSE	chr7	33080615	-		OpenSea	33080615	33080615	161	NT5C3A
cg02879554	-2.13574	0.194387	-3.38524	0.00137155	0.003121	-1.37745	-2.42348	0.194387	-3.05308	0.00358125	0.00693317	-2.13317	NA	NA	NA	NA	NA	NA	TRUE	FALSE	FALSE	chr16	2141451	-	chr16:2139803-2142170	Island	2141451	2141451	1165	MIR1225
cg10479493	-1.97439	-0.280071	-3.38259	0.0013824	0.00313881	-1.38474	-3.98217	-0.280071	-5.42548	1.57112e-06	2.28133e-05	5.06778	-2.00778	-0.280071	-3.10596	0.00307016	0.00517584	-2.08283	TRUE	TRUE	TRUE	chr6	33772694	-		OpenSea	33772694	33772694	900	MLN
cg14166494	2.28339	0.366191	3.38036	0.00139161	0.00315625	-1.39088	2.82777	0.366191	3.32582	0.001632	0.00379063	-1.41878	NA	NA	NA	NA	NA	NA	TRUE	FALSE	FALSE	chr18	63416728	+	chr18:63417775-63418640	N_Shore	63416728	63416728	759	CDH7
cg12505603	1.77338	-2.61102	3.37919	0.00139644	0.00316446	-1.39409	1.95217	-2.61102	2.96094	0.00463149	0.00847089	-2.36516	NA	NA	NA	NA	NA	NA	TRUE	FALSE	FALSE	chr1	179200065	-	chr1:179198163-179199200	S_Shore	179200065	179200065	1245	ABL2
cg18408359	1.45969	-0.855889	3.3745	0.001416	0.00319843	-1.40695	NA	NA	NA	NA	NA	NA	-1.47722	-0.855889	-3.0792	0.00331259	0.00550369	-2.15215	FALSE	TRUE	FALSE	chr6	35890139	-	chr6:35888479-35889060	S_Shore	35890139	35890139	1181	SRPK1
cg14479947	-1.81047	0.484928	-3.37436	0.00141659	0.00319955	-1.40733	-2.72914	0.484928	-4.04797	0.000174273	0.000714757	0.646205	NA	NA	NA	NA	NA	NA	TRUE	FALSE	FALSE	chr15	40544427	+	chr15:40544352-40545512	Island	40544427	40544427	951	PAK6
cg02930432	-2.08725	-0.282967	-3.37317	0.0014216	0.00320885	-1.4106	NA	NA	NA	NA	NA	NA	NA	NA	NA	NA	NA	NA	FALSE	FALSE	FALSE	chr3	50375483	-	chr3:50374264-50375629	Island	50375483	50375483	180	RASSF1
cg25020459	-2.541	-0.43366	-3.37178	0.00142749	0.00321965	-1.41442	-2.59813	-0.43366	-2.73741	0.0084836	0.0136762	-2.90692	NA	NA	NA	NA	NA	NA	TRUE	FALSE	FALSE	chr21	47402144	+	chr21:47404108-47404312	N_Shore	47402144	47402144	480	COL6A1
cg11837970	-2.08387	0.910845	-3.37105	0.00143056	0.00322545	-1.41641	-2.73664	0.910845	-3.51909	0.000915731	0.00245156	-0.889192	NA	NA	NA	NA	NA	NA	TRUE	FALSE	FALSE	chr1	169702093	-		OpenSea	169702093	169702093	1126	SELE
cg27502912	1.77491	-0.0096728	3.36752	0.00144561	0.00325186	-1.42608	NA	NA	NA	NA	NA	NA	-1.30921	-0.0096728	-2.242	0.0292568	0.0346366	-4.09299	FALSE	TRUE	FALSE	chr22	51017001	-	chr22:51016253-51017020	Island	51017001	51017001	94	CPT1B
cg03565674	-1.39531	0.570967	-3.36448	0.00145872	0.00327672	-1.43442	-2.6972	0.570967	-5.1919	3.59144e-06	4.1501e-05	4.28764	NA	NA	NA	NA	NA	NA	TRUE	FALSE	FALSE	chr11	1507321	-		OpenSea	1507321	1507321	626	MOB2
cg01352906	-1.51454	0.332807	-3.3603	0.00147687	0.00330558	-1.44586	-2.36125	0.332807	-4.17723	0.000114414	0.00052279	1.0383	NA	NA	NA	NA	NA	NA	TRUE	FALSE	FALSE	chr1	206679195	+	chr1:206680236-206681444	N_Shore	206679195	206679195	1683	RASSF5
cg19023847	1.71843	-1.12948	3.35976	0.00147923	0.00330855	-1.44733	1.56207	-1.12948	2.43159	0.018554	0.0257627	-3.59635	NA	NA	NA	NA	NA	NA	TRUE	FALSE	FALSE	chr10	99344164	+		OpenSea	99344164	99344164	61	HOGA1
cg18394235	-1.65734	1.52483	-3.35897	0.00148268	0.00331397	-1.44948	-2.3597	1.52483	-3.80916	0.000373514	0.00125395	-0.0616201	NA	NA	NA	NA	NA	NA	TRUE	FALSE	FALSE	chr2	33359059	+		OpenSea	33359059	33359059	604	LTBP1
cg03338731	-2.0463	0.437296	-3.3586	0.0014843	0.00331655	-1.45049	-3.8759	0.437296	-5.05737	5.75848e-06	5.8228e-05	3.84263	-1.8296	0.437296	-2.71189	0.00904901	0.0125839	-3.06018	TRUE	TRUE	TRUE	chr22	20878207	+		OpenSea	20878207	20878207	276	MED15
cg23994933	1.68209	-0.573996	3.357	0.00149135	0.00332887	-1.45487	NA	NA	NA	NA	NA	NA	NA	NA	NA	NA	NA	NA	FALSE	FALSE	FALSE	chr12	18891317	-		OpenSea	18891317	18891317	323	PLCZ1
cg09840386	1.82481	0.763555	3.35662	0.00149305	0.00333113	-1.45592	2.3695	0.763555	3.46818	0.00106798	0.00274885	-1.03046	NA	NA	NA	NA	NA	NA	TRUE	FALSE	FALSE	chr17	79058751	+		OpenSea	79058751	79058751	143	BAIAP2
cg19712198	2.33132	-2.13764	3.35593	0.00149609	0.00333582	-1.4578	NA	NA	NA	NA	NA	NA	NA	NA	NA	NA	NA	NA	FALSE	FALSE	FALSE	chr12	113229374	+		OpenSea	113229374	113229374	174	RPH3A
cg15579376	2.26412	1.21856	3.35591	0.00149618	0.00333582	-1.45786	-1.89384	1.21856	-2.23012	0.03013	0.0385944	-4.01529	-4.15796	1.21856	-5.56728	9.22247e-07	1.0999e-05	5.54629	TRUE	TRUE	TRUE	chr3	138154754	+	chr3:138153269-138154621	S_Shore	138154754	138154754	1338	ESYT3
cg26570233	1.78493	0.611992	3.35424	0.0015036	0.00334712	-1.46243	NA	NA	NA	NA	NA	NA	-3.68645	0.611992	-6.25302	7.67845e-08	1.69765e-06	7.92092	FALSE	TRUE	FALSE	chr11	93475962	+	chr11:93474085-93475075	S_Shore	93475962	93475962	1168	C11orf54
cg26777729	2.82274	-2.25047	3.35395	0.0015049	0.00334922	-1.46323	NA	NA	NA	NA	NA	NA	-3.20778	-2.25047	-3.44465	0.00113914	0.00236126	-1.17199	FALSE	TRUE	FALSE	chr3	153840536	+	chr3:153838787-153840380	S_Shore	153840536	153840536	1386	ARHGEF26
cg06606386	1.69958	-0.993657	3.35345	0.00150709	0.00335272	-1.46457	NA	NA	NA	NA	NA	NA	-1.90346	-0.993657	-3.38931	0.00134438	0.00268944	-1.32494	FALSE	TRUE	FALSE	chr19	13947469	-	chr19:13944139-13944695	S_Shelf	13947469	13947469	3	LOC284454
cg02225786	1.52248	0.42131	3.35301	0.00150905	0.00335684	-1.46577	NA	NA	NA	NA	NA	NA	-1.86634	0.42131	-3.7072	0.000509873	0.00126839	-0.426185	FALSE	TRUE	FALSE	chr2	224808252	-	chr2:224808923-224810219	N_Shore	224808252	224808252	1799	WDFY1
cg17439584	2.08355	-1.53742	3.35189	0.00151408	0.00336664	-1.46885	3.01479	-1.53742	3.85517	0.00032301	0.00112839	0.0729913	NA	NA	NA	NA	NA	NA	TRUE	FALSE	FALSE	chr8	74208341	+	chr8:74206223-74208179	S_Shore	74208341	74208341	997	RDH10
cg18538812	1.7872	0.600894	3.35084	0.00151879	0.00337524	-1.47171	NA	NA	NA	NA	NA	NA	NA	NA	NA	NA	NA	NA	FALSE	FALSE	FALSE	chr11	59614095	-		OpenSea	59614095	59614095	1120	GIF
cg17129943	-1.6859	2.24722	-3.35001	0.00152249	0.00338024	-1.47396	NA	NA	NA	NA	NA	NA	NA	NA	NA	NA	NA	NA	FALSE	FALSE	FALSE	chr19	54238841	+		OpenSea	54238841	54238841	709	MIR518D
cg25330975	-2.02056	0.605995	-3.34903	0.00152694	0.00338845	-1.47666	NA	NA	NA	NA	NA	NA	NA	NA	NA	NA	NA	NA	FALSE	FALSE	FALSE	chrX	2887691	-		OpenSea	2887691	2887691	1404	ARSE
cg17816518	-1.64167	-0.181617	-3.34897	0.00152717	0.00338874	-1.4768	NA	NA	NA	NA	NA	NA	1.48939	-0.181617	2.74146	0.00836835	0.0117774	-2.99017	FALSE	TRUE	FALSE	chr15	74221324	-	chr15:74218696-74220373	S_Shore	74221324	74221324	734	LOXL1-AS1
cg01726775	-2.46845	-1.91441	-3.34812	0.00153104	0.00339592	-1.47914	-3.11782	-1.91441	-3.35814	0.00148339	0.00352386	-1.33151	NA	NA	NA	NA	NA	NA	TRUE	FALSE	FALSE	chr12	7261710	+		OpenSea	7261710	7261710	542	C1RL-AS1
cg02100354	-1.48699	1.23798	-3.34723	0.00153507	0.0034037	-1.48157	-2.44083	1.23798	-4.38175	5.81653e-05	0.000317312	1.67038	NA	NA	NA	NA	NA	NA	TRUE	FALSE	FALSE	chr17	39675976	-		OpenSea	39675976	39675976	705	KRT15
cg11936643	-2.27756	-1.68497	-3.34718	0.00153528	0.00340381	-1.4817	NA	NA	NA	NA	NA	NA	NA	NA	NA	NA	NA	NA	FALSE	FALSE	FALSE	chr10	116286411	-		OpenSea	116286411	116286411	273	ABLIM1
cg00026341	1.77249	-2.4675	3.34381	0.00155064	0.00343136	-1.49089	2.30351	-2.4675	3.45867	0.00109897	0.00280959	-1.05671	NA	NA	NA	NA	NA	NA	TRUE	FALSE	FALSE	chr6	49845521	-		OpenSea	49845521	49845521	711	CRISP1
cg16319118	1.58728	-3.40626	3.34359	0.00155166	0.0034327	-1.4915	2.86929	-3.40626	4.81615	1.33088e-05	0.000106844	3.05407	NA	NA	NA	NA	NA	NA	TRUE	FALSE	FALSE	chr5	95068034	+	chr5:95066876-95067812	S_Shore	95068034	95068034	1183	RHOBTB3
cg21396988	-1.71732	1.97605	-3.34354	0.00155188	0.0034327	-1.49163	-2.31078	1.97605	-3.58185	0.000756429	0.00212495	-0.713358	NA	NA	NA	NA	NA	NA	TRUE	FALSE	FALSE	chr1	1267201	+	chr1:1267085-1267286	Island	1267201	1267201	474	TAS1R3
cg18963509	-1.95991	0.887273	-3.34287	0.00155497	0.00343766	-1.49346	-2.03427	0.887273	-2.75916	0.008008	0.0130662	-2.85556	NA	NA	NA	NA	NA	NA	TRUE	FALSE	FALSE	chr17	40936150	+	chr17:40935964-40936180	Island	40936150	40936150	522	WNK4
cg11316887	1.89922	-1.10249	3.34243	0.00155699	0.00344046	-1.49466	NA	NA	NA	NA	NA	NA	NA	NA	NA	NA	NA	NA	FALSE	FALSE	FALSE	chr10	29924694	-		OpenSea	29924694	29924694	792	SVIL
cg00186701	-2.11308	-0.658346	-3.34201	0.00155893	0.0034445	-1.49581	NA	NA	NA	NA	NA	NA	NA	NA	NA	NA	NA	NA	FALSE	FALSE	FALSE	chr8	98290510	-	chr8:98289604-98290404	S_Shore	98290510	98290510	333	TSPYL5
cg15066323	-1.74752	2.3367	-3.34122	0.00156257	0.00345137	-1.49797	NA	NA	NA	NA	NA	NA	NA	NA	NA	NA	NA	NA	FALSE	FALSE	FALSE	chr6	39398866	-		OpenSea	39398866	39398866	283	KIF6
cg14902598	-1.78428	0.157299	-3.34052	0.0015658	0.00345685	-1.49988	-3.79938	0.157299	-5.661	6.7726e-07	1.24006e-05	5.86262	-2.0151	0.157299	-3.40537	0.00128146	0.0025905	-1.28071	TRUE	TRUE	TRUE	chr5	138210650	+		OpenSea	138210650	138210650	434	CTNNA1
cg04111789	2.8351	-1.32089	3.33742	0.00158017	0.00348148	-1.50831	NA	NA	NA	NA	NA	NA	-3.05712	-1.32089	-3.2525	0.00201261	0.00370356	-1.69627	FALSE	TRUE	FALSE	chr6	41908262	-	chr6:41908745-41909711	N_Shore	41908262	41908262	881	CCND3
cg21343895	1.65066	-1.08203	3.33338	0.00159911	0.00351353	-1.51931	3.31195	-1.08203	5.32686	2.22971e-06	2.94417e-05	4.73732	NA	NA	NA	NA	NA	NA	TRUE	FALSE	FALSE	chr12	7456343	+		OpenSea	7456343	7456343	584	ACSM4
cg05159370	-1.6059	-0.176045	-3.33215	0.00160493	0.00352391	-1.52267	NA	NA	NA	NA	NA	NA	1.82067	-0.176045	3.40836	0.00127005	0.0025721	-1.27245	FALSE	TRUE	FALSE	chr2	71162762	+		OpenSea	71162762	71162762	235	ATP6V1B1
cg00507154	-1.62552	-0.527005	-3.33191	0.00160606	0.00352567	-1.52332	-2.15774	-0.527005	-3.52315	0.000904529	0.00242961	-0.877877	NA	NA	NA	NA	NA	NA	TRUE	FALSE	FALSE	chr19	50192739	+	chr19:50192499-50192802	Island	50192739	50192739	796	ADM5
cg14326909	2.29605	-0.885361	3.33186	0.00160628	0.00352593	-1.52345	1.84853	-0.885361	2.13086	0.0379024	0.0469111	-4.21083	NA	NA	NA	NA	NA	NA	TRUE	FALSE	FALSE	chr6	107235623	-		OpenSea	107235623	107235623	322	LINC02532
cg03226958	-2.59538	-0.13764	-3.33102	0.00161026	0.003532	-1.52573	NA	NA	NA	NA	NA	NA	NA	NA	NA	NA	NA	NA	FALSE	FALSE	FALSE	chr1	26736601	+	chr1:26737246-26738148	N_Shore	26736601	26736601	667	LIN28A
cg18290075	2.43697	-2.89249	3.32733	0.00162785	0.00356235	-1.53576	NA	NA	NA	NA	NA	NA	-2.52433	-2.89249	-3.11408	0.00300001	0.00507907	-2.06173	FALSE	TRUE	FALSE	chr3	153840477	+	chr3:153838787-153840380	S_Shore	153840477	153840477	1327	ARHGEF26
cg05848414	1.90512	0.210371	3.32413	0.00164327	0.00358912	-1.54446	-2.00185	0.210371	-2.77812	0.00761349	0.0125578	-2.81054	-3.90698	0.210371	-6.15504	1.09789e-07	2.22388e-06	7.57909	TRUE	TRUE	TRUE	chr5	102202828	+	chr5:102201583-102201912	S_Shore	102202828	102202828	1300	PAM
cg01493038	-1.73337	1.82167	-3.32333	0.00164718	0.00359439	-1.54665	-2.75116	1.82167	-4.19881	0.000106595	0.000496345	1.10434	NA	NA	NA	NA	NA	NA	TRUE	FALSE	FALSE	chr7	107818639	-		OpenSea	107818639	107818639	1651	NRCAM
cg14007013	1.56396	1.28612	3.32295	0.00164898	0.00359809	-1.54766	NA	NA	NA	NA	NA	NA	-2.64229	1.28612	-5.0645	5.50272e-06	4.2105e-05	3.84468	FALSE	TRUE	FALSE	chr3	184431057	-	chr3:184429366-184429907	S_Shore	184431057	184431057	1220	MAGEF1
cg19446777	2.0915	-1.28993	3.32204	0.0016534	0.00360553	-1.55013	NA	NA	NA	NA	NA	NA	NA	NA	NA	NA	NA	NA	FALSE	FALSE	FALSE	chr11	65342628	+	chr11:65341620-65342501	S_Shore	65342628	65342628	880	EHBP1L1
cg13357602	-2.71314	-3.0623	-3.32114	0.00165783	0.00361274	-1.5526	NA	NA	NA	NA	NA	NA	NA	NA	NA	NA	NA	NA	FALSE	FALSE	FALSE	chr6	30655720	-	chr6:30654392-30654934	S_Shore	30655720	30655720	47	PPP1R18
cg00632489	2.11802	-0.903199	3.31959	0.00166539	0.00362529	-1.5568	-3.1473	-0.903199	-3.92029	0.000262631	0.000968188	0.264971	-5.26531	-0.903199	-7.45359	9.4124e-10	6.22743e-08	12.1299	TRUE	TRUE	TRUE	chr11	12182377	+		OpenSea	12182377	12182377	1248	MICAL2
cg13614409	2.38861	-2.3383	3.31755	0.00167541	0.00364145	-1.56234	4.47821	-2.3383	4.93968	8.6787e-06	7.84008e-05	3.45633	NA	NA	NA	NA	NA	NA	TRUE	FALSE	FALSE	chr13	31506752	+		OpenSea	31506752	31506752	81	TEX26
cg15641364	1.86574	0.207698	3.31734	0.00167645	0.00364297	-1.56291	NA	NA	NA	NA	NA	NA	NA	NA	NA	NA	NA	NA	FALSE	FALSE	FALSE	chr1	159892206	-	chr1:159894329-159895398	N_Shelf	159892206	159892206	1300	TAGLN2
cg09313740	-1.74693	1.38776	-3.31633	0.00168142	0.00365149	-1.56564	-3.18376	1.38776	-4.8107	1.35612e-05	0.000108411	3.03641	NA	NA	NA	NA	NA	NA	TRUE	FALSE	FALSE	chr11	71940261	+	chr11:71934247-71936321	S_Shelf	71940261	71940261	1335	INPPL1
cg09554856	-1.55404	0.401419	-3.31503	0.00168788	0.00366409	-1.56918	-2.86719	0.401419	-4.87432	1.0886e-05	9.21221e-05	3.24308	NA	NA	NA	NA	NA	NA	TRUE	FALSE	FALSE	chr11	33914646	-		OpenSea	33914646	33914646	809	LMO2
cg24597466	1.39342	1.22029	3.31435	0.00169122	0.00367036	-1.571	NA	NA	NA	NA	NA	NA	NA	NA	NA	NA	NA	NA	FALSE	FALSE	FALSE	chr1	232652356	-		OpenSea	232652356	232652356	1112	SIPA1L2
cg00608548	-2.17972	-0.365575	-3.31363	0.00169484	0.00367624	-1.57298	-3.10884	-0.365575	-3.75528	0.00044233	0.00142242	-0.218134	NA	NA	NA	NA	NA	NA	TRUE	FALSE	FALSE	chr19	40972521	-	chr19:40971476-40973393	Island	40972521	40972521	795	BLVRB
cg15975865	2.7751	-3.77663	3.31351	0.00169542	0.00367726	-1.57329	3.239	-3.77663	3.0694	0.00342023	0.00668465	-2.09157	NA	NA	NA	NA	NA	NA	TRUE	FALSE	FALSE	chr2	127413831	+	chr2:127413696-127414171	Island	127413831	127413831	319	GYPC
cg03415545	-2.30535	0.0494286	-3.31316	0.00169719	0.0036806	-1.57426	NA	NA	NA	NA	NA	NA	2.40431	0.0494286	3.12164	0.00293602	0.00498992	-2.04204	FALSE	TRUE	FALSE	chr4	100274039	-		OpenSea	100274039	100274039	121	ADH1C
cg12364324	-2.26765	-0.714327	-3.31266	0.00169967	0.00368493	-1.5756	-3.14688	-0.714327	-3.65191	0.000609905	0.00180714	-0.514903	NA	NA	NA	NA	NA	NA	TRUE	FALSE	FALSE	chr5	170848039	+	chr5:170845760-170848124	Island	170848039	170848039	1371	FGF18
cg12955539	-1.61366	2.05609	-3.31192	0.00170336	0.003691	-1.57761	NA	NA	NA	NA	NA	NA	NA	NA	NA	NA	NA	NA	FALSE	FALSE	FALSE	chr19	39444822	-	chr19:39440404-39441011	S_Shelf	39444822	39444822	1494	FBXO17
cg06763161	2.15018	-1.58393	3.31133	0.00170632	0.00369492	-1.5792	NA	NA	NA	NA	NA	NA	NA	NA	NA	NA	NA	NA	FALSE	FALSE	FALSE	chr1	33813745	-	chr1:33814783-33815770	N_Shore	33813745	33813745	1753	PHC2
cg09313435	1.85001	-0.320467	3.30896	0.00171821	0.00371636	-1.58561	2.41819	-0.320467	3.44082	0.00115947	0.00292447	-1.10587	NA	NA	NA	NA	NA	NA	TRUE	FALSE	FALSE	chrX	153769260	+		OpenSea	153769260	153769260	1198	IKBKG
cg09075170	1.75424	0.478575	3.30835	0.00172134	0.00372095	-1.58729	-1.8192	0.478575	-2.73061	0.00863752	0.0138698	-2.92291	-3.57344	0.478575	-6.08289	1.42797e-07	2.68589e-06	7.32781	TRUE	TRUE	TRUE	chr15	65905093	-	chr15:65903211-65903670	S_Shore	65905093	65905093	1465	INTS14
cg23684449	1.4143	0.361486	3.30751	0.00172556	0.00372732	-1.58955	NA	NA	NA	NA	NA	NA	-1.51504	0.361486	-3.19443	0.00238222	0.00422557	-1.85087	FALSE	TRUE	FALSE	chr16	46919194	+	chr16:46917849-46918957	S_Shore	46919194	46919194	91	GPT2
cg24958468	-1.63354	0.77925	-3.30725	0.00172688	0.00372992	-1.59026	-4.65757	0.77925	-7.51048	8.11156e-10	1.10825e-07	12.2208	-3.02403	0.77925	-5.5244	1.07561e-06	1.23361e-05	5.39954	TRUE	TRUE	TRUE	chr15	91411462	+	chr15:91414311-91415427	N_Shelf	91411462	91411462	422	FURIN
cg14272935	1.49482	-1.01856	3.30532	0.00173671	0.00374588	-1.59549	2.54389	-1.01856	4.48488	4.11638e-05	0.000246075	1.99411	NA	NA	NA	NA	NA	NA	TRUE	FALSE	FALSE	chr4	81185765	+	chr4:81187494-81187913	N_Shore	81185765	81185765	1976	FGF5
cg06633162	-1.61953	0.0144968	-3.30484	0.00173916	0.00374973	-1.59679	-2.51511	0.0144968	-4.08817	0.000152988	0.000648989	0.767485	NA	NA	NA	NA	NA	NA	TRUE	FALSE	FALSE	chr6	158481402	+		OpenSea	158481402	158481402	1396	SYNJ2
cg10385303	-1.98485	-1.74175	-3.30468	0.00173994	0.00374988	-1.59721	-4.47898	-1.74175	-5.92908	2.57925e-07	6.19039e-06	6.77518	-2.49412	-1.74175	-3.74994	0.00044614	0.00114407	-0.301785	TRUE	TRUE	TRUE	chr14	36983146	-	chr14:36983440-36983738	N_Shore	36983146	36983146	155	SFTA3
cg20061533	-1.67167	-0.0536734	-3.30299	0.00174863	0.00376453	-1.6018	-3.8045	-0.0536734	-5.98567	2.10196e-07	5.36677e-06	6.96868	-2.13283	-0.0536734	-3.80298	0.000377626	0.00100637	-0.146272	TRUE	TRUE	TRUE	chr13	27827871	+	chr13:27825351-27826049	S_Shore	27827871	27827871	1329	SNORD102
cg01104960	1.5436	0.145942	3.30211	0.00175312	0.00377067	-1.60416	NA	NA	NA	NA	NA	NA	-1.88406	0.145942	-3.63573	0.000636404	0.00150382	-0.632394	FALSE	TRUE	FALSE	chr12	65674264	+	chr12:65672391-65673250	S_Shore	65674264	65674264	1496	MSRB3
cg19400113	2.13212	-0.040039	3.30031	0.00176243	0.00378615	-1.60905	3.14739	-0.040039	3.87154	0.000306682	0.00108642	0.121089	NA	NA	NA	NA	NA	NA	TRUE	FALSE	FALSE	chr3	189546778	+		OpenSea	189546778	189546778	932	MIR944
cg04367107	2.20686	-0.0916901	3.29903	0.00176906	0.00379735	-1.61251	NA	NA	NA	NA	NA	NA	NA	NA	NA	NA	NA	NA	FALSE	FALSE	FALSE	chr11	88238963	+	chr11:88241710-88242562	N_Shelf	88238963	88238963	1218	GRM5-AS1
cg26303870	1.71904	0.08704	3.29803	0.00177425	0.0038043	-1.61521	NA	NA	NA	NA	NA	NA	-2.57659	0.08704	-4.46154	4.39083e-05	0.000198622	1.87554	FALSE	TRUE	FALSE	chr14	69443683	-	chr14:69444639-69446826	N_Shore	69443683	69443683	599	ACTN1
cg07767080	1.75126	0.737206	3.29802	0.0017743	0.0038043	-1.61524	3.00423	0.737206	4.50286	3.87449e-05	0.000235345	2.05086	NA	NA	NA	NA	NA	NA	TRUE	FALSE	FALSE	chr9	14780900	-		OpenSea	14780900	14780900	1368	FREM1
cg16062053	2.4781	-0.639893	3.29683	0.00178047	0.00381245	-1.61844	3.64083	-0.639893	3.846	0.000332523	0.00115201	0.046083	NA	NA	NA	NA	NA	NA	TRUE	FALSE	FALSE	chr3	168269152	+		OpenSea	168269152	168269152	489	MIR551B
cg21985470	-1.43033	0.932281	-3.29569	0.00178647	0.0038215	-1.62154	NA	NA	NA	NA	NA	NA	NA	NA	NA	NA	NA	NA	FALSE	FALSE	FALSE	chr1	155271423	-		OpenSea	155271423	155271423	197	PKLR
cg21330703	-1.65631	-1.12267	-3.29471	0.00179159	0.00382992	-1.62418	NA	NA	NA	NA	NA	NA	NA	NA	NA	NA	NA	NA	FALSE	FALSE	FALSE	chr11	113346388	-	chr11:113345068-113346328	S_Shore	113346388	113346388	24	DRD2
cg03142039	-2.03036	1.9636	-3.29394	0.00179561	0.00383722	-1.62625	NA	NA	NA	NA	NA	NA	NA	NA	NA	NA	NA	NA	FALSE	FALSE	FALSE	chr11	125931532	-	chr11:125932082-125933003	N_Shore	125931532	125931532	677	CDON
cg18021806	1.96895	1.38986	3.29295	0.00180087	0.00384592	-1.62895	2.35232	1.38986	3.128	0.00289628	0.00587058	-1.94097	NA	NA	NA	NA	NA	NA	TRUE	FALSE	FALSE	chr13	36789681	-	chr13:36788414-36789038	S_Shore	36789681	36789681	928	SOHLH2
cg25480102	-2.00049	-1.08032	-3.2906	0.00181328	0.00386576	-1.63528	-2.98353	-1.08032	-3.90157	0.000278774	0.00101295	0.2096	NA	NA	NA	NA	NA	NA	TRUE	FALSE	FALSE	chr2	219646269	+	chr2:219646432-219647181	N_Shore	219646269	219646269	202	CYP27A1
cg14801036	-1.70644	-0.917127	-3.29009	0.00181598	0.00387023	-1.63665	-1.84336	-0.917127	-2.8293	0.00663666	0.0112626	-2.68793	NA	NA	NA	NA	NA	NA	TRUE	FALSE	FALSE	chr8	22016011	+	chr8:22014152-22014559	S_Shore	22016011	22016011	222	SFTPC
cg13482308	2.70971	-3.47502	3.28969	0.0018181	0.00387373	-1.63772	2.94857	-3.47502	2.84122	0.00642631	0.0109758	-2.65912	NA	NA	NA	NA	NA	NA	TRUE	FALSE	FALSE	chr9	37002685	-	chr9:37002489-37002957	Island	37002685	37002685	87	PAX5
cg23904266	1.31192	0.375332	3.28914	0.00182103	0.00387741	-1.63921	1.39623	0.375332	2.79622	0.00725377	0.0120804	-2.76736	NA	NA	NA	NA	NA	NA	TRUE	FALSE	FALSE	chr10	102276804	-	chr10:102279162-102279730	N_Shelf	102276804	102276804	49	SEC31B
cg12494488	-2.357	-1.56195	-3.28867	0.00182354	0.00388163	-1.64048	NA	NA	NA	NA	NA	NA	2.74946	-1.56195	3.46598	0.00106832	0.00224776	-1.11265	FALSE	TRUE	FALSE	chr20	11900410	+		OpenSea	11900410	11900410	391	BTBD3
cg23506629	1.49557	-1.53176	3.28832	0.00182543	0.00388318	-1.64143	NA	NA	NA	NA	NA	NA	NA	NA	NA	NA	NA	NA	FALSE	FALSE	FALSE	chr17	73553781	+		OpenSea	73553781	73553781	104	LLGL2
cg18920097	1.88624	-2.17114	3.28716	0.00183165	0.00389281	-1.64457	NA	NA	NA	NA	NA	NA	-2.2479	-2.17114	-3.53702	0.0008614	0.00190232	-0.913347	FALSE	TRUE	FALSE	chr15	35045695	-	chr15:35046443-35047480	N_Shore	35045695	35045695	1086	GJD2
cg13286614	-2.17477	0.498818	-3.28713	0.00183178	0.00389285	-1.64464	NA	NA	NA	NA	NA	NA	2.87763	0.498818	3.92888	0.000253137	0.000739856	0.227577	FALSE	TRUE	FALSE	chr7	96655501	-	chr7:96653467-96654199	S_Shore	96655501	96655501	1357	DLX5
cg02575675	-2.49248	2.61029	-3.2868	0.00183357	0.00389587	-1.64554	-3.69783	2.61029	-3.8717	0.000306526	0.00108603	0.121562	NA	NA	NA	NA	NA	NA	TRUE	FALSE	FALSE	chr16	29875187	-	chr16:29873918-29874516	S_Shore	29875187	29875187	608	CDIPT
cg12879160	1.71695	0.201986	3.28661	0.00183457	0.00389742	-1.64604	NA	NA	NA	NA	NA	NA	-2.16546	0.201986	-3.74124	0.000458457	0.00116836	-0.327169	FALSE	TRUE	FALSE	chr7	112089544	+	chr7:112090122-112091412	N_Shore	112089544	112089544	938	IFRD1
cg14025021	-1.64272	-0.0115288	-3.28657	0.00183478	0.00389742	-1.64614	-2.96176	-0.0115288	-4.71895	1.85868e-05	0.000136555	2.74012	-1.31904	-0.0115288	-2.38136	0.0209479	0.025799	-3.80284	TRUE	TRUE	TRUE	chr15	43809510	+		OpenSea	43809510	43809510	295	MAP1A
cg24368383	-2.61769	-0.665281	-3.28614	0.00183711	0.00390107	-1.64731	NA	NA	NA	NA	NA	NA	NA	NA	NA	NA	NA	NA	FALSE	FALSE	FALSE	chr1	1565856	+	chr1:1564421-1570006	Island	1565856	1565856	1369	MIB2
cg07337598	-1.37175	1.99857	-3.28587	0.00183857	0.00390392	-1.64805	-1.44723	1.99857	-2.76715	0.00783948	0.0128528	-2.83661	NA	NA	NA	NA	NA	NA	TRUE	FALSE	FALSE	chr1	150953943	+		OpenSea	150953943	150953943	555	ANXA9
cg05005077	-1.55695	1.81904	-3.2849	0.00184377	0.00391213	-1.65065	NA	NA	NA	NA	NA	NA	NA	NA	NA	NA	NA	NA	FALSE	FALSE	FALSE	chr1	247276966	-	chr1:247274585-247275757	S_Shore	247276966	247276966	1246	C1orf229
cg04647080	-2.35958	0.256481	-3.28449	0.00184603	0.00391542	-1.65178	-2.71257	0.256481	-2.99876	0.00416973	0.00781142	-2.27053	NA	NA	NA	NA	NA	NA	TRUE	FALSE	FALSE	chr19	42636802	+	chr19:42637277-42637684	N_Shore	42636802	42636802	20	LOC100505622
cg24091761	1.52915	-0.33359	3.28417	0.00184775	0.00391851	-1.65264	2.61521	-0.33359	4.47662	4.23235e-05	0.000251399	1.96807	NA	NA	NA	NA	NA	NA	TRUE	FALSE	FALSE	chr1	94057755	+		OpenSea	94057755	94057755	229	LOC100129046
cg16482344	-2.37791	-1.32787	-3.2836	0.00185083	0.00392386	-1.65417	NA	NA	NA	NA	NA	NA	3.39495	-1.32787	4.23562	9.33241e-05	0.000349033	1.16442	FALSE	TRUE	FALSE	chr10	42970987	+	chr10:42971195-42971834	N_Shore	42970987	42970987	47	LINC00839
cg15734820	1.41967	1.80609	3.28284	0.00185495	0.00393145	-1.65622	NA	NA	NA	NA	NA	NA	NA	NA	NA	NA	NA	NA	FALSE	FALSE	FALSE	chr2	175713701	-		OpenSea	175713701	175713701	1354	CHN1
cg07118372	-1.72642	1.53325	-3.2804	0.00186824	0.00395389	-1.6628	-1.59723	1.53325	-2.41567	0.0192961	0.0266103	-3.6305	NA	NA	NA	NA	NA	NA	TRUE	FALSE	FALSE	chr13	52732833	-	chr13:52733378-52733861	N_Shore	52732833	52732833	836	NEK3
cg03391662	-1.53162	2.43412	-3.28005	0.0018701	0.00395679	-1.66372	-3.01126	2.43412	-5.13963	4.31627e-06	4.74079e-05	4.11432	NA	NA	NA	NA	NA	NA	TRUE	FALSE	FALSE	chr14	59821410	+		OpenSea	59821410	59821410	472	DAAM1
cg21580089	-1.83864	0.564419	-3.27895	0.00187618	0.0039673	-1.66671	-2.87002	0.564419	-4.0716	0.000161437	0.00067541	0.717425	NA	NA	NA	NA	NA	NA	TRUE	FALSE	FALSE	chr4	54424476	-		OpenSea	54424476	54424476	39	LNX1
cg00220677	-1.96343	1.10272	-3.2787	0.0018775	0.00396906	-1.66736	NA	NA	NA	NA	NA	NA	2.12128	1.10272	3.19879	0.00235238	0.00418359	-1.83932	FALSE	TRUE	FALSE	chr5	35230935	-		OpenSea	35230935	35230935	111	PRLR
cg10319829	1.48478	1.5303	3.27712	0.00188622	0.00398462	-1.67163	NA	NA	NA	NA	NA	NA	NA	NA	NA	NA	NA	NA	FALSE	FALSE	FALSE	chr14	71863267	+		OpenSea	71863267	71863267	1786	SNORD56B
cg21563471	1.55184	-1.72953	3.27705	0.00188658	0.00398511	-1.6718	NA	NA	NA	NA	NA	NA	NA	NA	NA	NA	NA	NA	FALSE	FALSE	FALSE	chr2	158184535	-		OpenSea	158184535	158184535	388	ERMN
cg02506716	1.87715	0.977038	3.27646	0.00188987	0.00399101	-1.6734	NA	NA	NA	NA	NA	NA	NA	NA	NA	NA	NA	NA	FALSE	FALSE	FALSE	chr2	110370368	+	chr2:110370906-110373301	N_Shore	110370368	110370368	1542	SOWAHC
cg00155351	-1.81054	0.814752	-3.27565	0.00189433	0.00399913	-1.67558	NA	NA	NA	NA	NA	NA	NA	NA	NA	NA	NA	NA	FALSE	FALSE	FALSE	chr20	1974982	-		OpenSea	1974982	1974982	50	PDYN
cg03841183	1.82435	-1.08552	3.27325	0.00190764	0.00402196	-1.68203	1.56535	-1.08552	2.23433	0.029834	0.0382753	-4.00684	NA	NA	NA	NA	NA	NA	TRUE	FALSE	FALSE	chr12	101294654	+		OpenSea	101294654	101294654	769	ANO4
cg02842704	1.8321	0.966094	3.27308	0.00190862	0.00402349	-1.6825	NA	NA	NA	NA	NA	NA	NA	NA	NA	NA	NA	NA	FALSE	FALSE	FALSE	chr5	151305746	-	chr5:151304226-151304824	S_Shore	151305746	151305746	1348	GLRA1
cg02645147	-1.9275	-1.14488	-3.27131	0.00191848	0.00404031	-1.68725	NA	NA	NA	NA	NA	NA	1.60896	-1.14488	2.46574	0.017012	0.021542	-3.62037	FALSE	TRUE	FALSE	chr14	63974973	-		OpenSea	63974973	63974973	16	PPP2R5E
cg13858580	-2.00666	2.44682	-3.27058	0.00192258	0.0040471	-1.68922	-3.36703	2.44682	-4.36253	6.20165e-05	0.000332869	1.6104	NA	NA	NA	NA	NA	NA	TRUE	FALSE	FALSE	chr8	145730840	+	chr8:145730390-145732205	Island	145730840	145730840	1374	GPT
cg23907982	-1.76868	-0.938324	-3.26995	0.00192612	0.00405324	-1.69091	NA	NA	NA	NA	NA	NA	2.14669	-0.938324	3.58261	0.000749389	0.00170638	-0.784164	FALSE	TRUE	FALSE	chr17	9480428	+	chr17:9479007-9479225	S_Shore	9480428	9480428	483	CFAP52
cg06552850	-2.22913	1.34004	-3.26706	0.00194246	0.00408174	-1.69869	-3.58557	1.34004	-4.17471	0.000115362	0.000526077	1.0306	NA	NA	NA	NA	NA	NA	TRUE	FALSE	FALSE	chr21	46875414	+	chr21:46876168-46876752	N_Shore	46875414	46875414	9	COL18A1
cg19308222	2.11648	-0.123261	3.26686	0.00194358	0.0040835	-1.69922	2.48026	-0.123261	3.04225	0.00369202	0.00710036	-2.1607	NA	NA	NA	NA	NA	NA	TRUE	FALSE	FALSE	chr4	75230391	+		OpenSea	75230391	75230391	468	EREG
cg11475773	-1.66388	-0.874344	-3.26549	0.00195135	0.00409617	-1.7029	NA	NA	NA	NA	NA	NA	NA	NA	NA	NA	NA	NA	FALSE	FALSE	FALSE	chr16	10672903	-	chr16:10673880-10674735	N_Shore	10672903	10672903	1635	EMP2
cg22632444	-1.75898	-2.71498	-3.26471	0.00195581	0.00410232	-1.705	NA	NA	NA	NA	NA	NA	2.15535	-2.71498	3.61104	0.000686728	0.00159343	-0.703099	FALSE	TRUE	FALSE	chr8	102064238	+		OpenSea	102064238	102064238	43	FLJ42969
cg21319117	1.86834	-2.29062	3.26361	0.00196206	0.00411328	-1.70794	2.00901	-2.29062	2.79122	0.00735159	0.012212	-2.77932	NA	NA	NA	NA	NA	NA	TRUE	FALSE	FALSE	chr1	184837338	-		OpenSea	184837338	184837338	160	FAM129A
cg25207857	-1.94004	1.58985	-3.26347	0.00196285	0.00411414	-1.70831	-2.73732	1.58985	-3.6613	0.000592471	0.00177016	-0.488143	NA	NA	NA	NA	NA	NA	TRUE	FALSE	FALSE	chr7	4267412	+		OpenSea	4267412	4267412	392	SDK1
cg05056497	1.51637	-2.79716	3.26208	0.00197084	0.00412899	-1.71205	NA	NA	NA	NA	NA	NA	NA	NA	NA	NA	NA	NA	FALSE	FALSE	FALSE	chr21	35899448	-		OpenSea	35899448	35899448	186	RCAN1
cg04914221	1.48681	0.702304	3.26138	0.00197485	0.00413552	-1.71392	NA	NA	NA	NA	NA	NA	NA	NA	NA	NA	NA	NA	FALSE	FALSE	FALSE	chr15	63116514	+		OpenSea	63116514	63116514	357	MIR190A
cg26639505	-2.0509	1.91638	-3.26048	0.00198003	0.00414503	-1.71634	NA	NA	NA	NA	NA	NA	NA	NA	NA	NA	NA	NA	FALSE	FALSE	FALSE	chr16	74950095	-		OpenSea	74950095	74950095	69	WDR59
cg21279806	1.6997	-0.44609	3.26025	0.00198139	0.00414679	-1.71697	NA	NA	NA	NA	NA	NA	NA	NA	NA	NA	NA	NA	FALSE	FALSE	FALSE	chr6	169654719	-		OpenSea	169654719	169654719	581	THBS2
cg12307787	2.73751	-1.58548	3.25954	0.00198549	0.00415214	-1.71887	NA	NA	NA	NA	NA	NA	-3.01078	-1.58548	-3.23992	0.00208778	0.00381022	-1.72992	FALSE	TRUE	FALSE	chr20	48099359	-	chr20:48098512-48099560	Island	48099359	48099359	175	KCNB1
cg12130725	1.96199	1.16639	3.25752	0.00199721	0.00416853	-1.72429	3.60342	1.16639	4.75668	1.63311e-05	0.000124221	2.86169	1.64143	1.16639	2.46106	0.0172116	0.0217618	-3.63063	TRUE	TRUE	TRUE	chr7	14882020	-		OpenSea	14882020	14882020	944	DGKB
cg08548500	1.35401	-0.506923	3.25664	0.00200233	0.00417442	-1.72665	2.17671	-0.506923	4.17922	0.000113669	0.000520148	1.04439	NA	NA	NA	NA	NA	NA	TRUE	FALSE	FALSE	chr13	113777160	+		OpenSea	113777160	113777160	46	F10
cg08123277	-2.86222	0.997531	-3.25653	0.00200298	0.00417543	-1.72695	NA	NA	NA	NA	NA	NA	NA	NA	NA	NA	NA	NA	FALSE	FALSE	FALSE	chr3	24537469	+	chr3:24535844-24537436	S_Shore	24537469	24537469	1890	THRB-AS1
cg07425348	-1.48292	1.25282	-3.25644	0.00200348	0.00417621	-1.72718	NA	NA	NA	NA	NA	NA	NA	NA	NA	NA	NA	NA	FALSE	FALSE	FALSE	chr7	100844257	-	chr7:100845050-100845726	N_Shore	100844257	100844257	44	MOGAT3
cg22949949	1.63191	-0.0278494	3.25581	0.00200718	0.00418067	-1.72887	2.92298	-0.0278494	4.644	2.40115e-05	0.000165009	2.49964	1.29107	-0.0278494	2.32438	0.024049	0.0291317	-3.92318	TRUE	TRUE	TRUE	chr12	12223661	+		OpenSea	12223661	12223661	216	BCL2L14
cg10049789	2.44948	-1.74263	3.25466	0.00201394	0.00419231	-1.73197	5.21869	-1.74263	5.5058	1.18012e-06	1.85033e-05	5.338	NA	NA	NA	NA	NA	NA	TRUE	FALSE	FALSE	chr4	8202531	+		OpenSea	8202531	8202531	1470	SH3TC1
cg07793724	1.59499	1.00364	3.25324	0.00202224	0.00420687	-1.73576	NA	NA	NA	NA	NA	NA	-1.91181	1.00364	-3.51845	0.000911457	0.00198734	-0.96568	FALSE	TRUE	FALSE	chr1	53609371	-		OpenSea	53609371	53609371	1081	SLC1A7
cg23107256	-2.26493	0.318673	-3.25137	0.00203329	0.00422605	-1.74078	NA	NA	NA	NA	NA	NA	3.71863	0.318673	4.82262	1.27866e-05	7.86688e-05	3.04374	FALSE	TRUE	FALSE	chr1	37498322	-	chr1:37498377-37500624	N_Shore	37498322	37498322	1521	GRIK3
cg00042914	1.9653	-0.0292127	3.25089	0.00203613	0.0042314	-1.74206	1.69312	-0.0292127	2.22663	0.0303774	0.038868	-4.02229	NA	NA	NA	NA	NA	NA	TRUE	FALSE	FALSE	chr18	24446311	+	chr18:24443200-24443458	S_Shelf	24446311	24446311	1038	AQP4-AS1
cg12052497	-1.97791	0.702809	-3.24936	0.0020452	0.00424533	-1.74615	NA	NA	NA	NA	NA	NA	NA	NA	NA	NA	NA	NA	FALSE	FALSE	FALSE	chr18	3011980	-	chr18:3012547-3013173	N_Shore	3011980	3011980	34	LPIN2
cg23645091	-1.66002	2.2472	-3.24911	0.00204672	0.00424737	-1.74683	NA	NA	NA	NA	NA	NA	1.28918	2.2472	2.27717	0.0269222	0.0321779	-4.02111	FALSE	TRUE	FALSE	chr12	52914409	-		OpenSea	52914409	52914409	165	KRT5
cg14989033	-2.27651	-0.752411	-3.2486	0.00204973	0.00425225	-1.74819	NA	NA	NA	NA	NA	NA	3.02707	-0.752411	3.90251	0.00027539	0.000789667	0.148734	FALSE	TRUE	FALSE	chr1	215179151	+		OpenSea	215179151	215179151	265	KCNK2
cg18794473	1.86148	-0.297869	3.24853	0.00205018	0.00425291	-1.74839	2.25933	-0.297869	3.13597	0.00283112	0.0057685	-1.92033	NA	NA	NA	NA	NA	NA	TRUE	FALSE	FALSE	chr8	77617694	+		OpenSea	77617694	77617694	1415	ZFHX4
cg11182225	1.5204	-2.13372	3.24826	0.00205174	0.00425507	-1.74909	2.10899	-2.13372	3.59096	0.000735632	0.00208234	-0.687682	NA	NA	NA	NA	NA	NA	TRUE	FALSE	FALSE	chr7	97360615	+	chr7:97361132-97363018	N_Shore	97360615	97360615	655	TAC1
cg14404316	1.76186	0.311063	3.24823	0.00205197	0.00425526	-1.74919	3.48189	0.311063	5.10809	4.82128e-06	5.12233e-05	4.01002	1.72003	0.311063	2.86257	0.00604462	0.00898823	-2.69768	TRUE	TRUE	TRUE	chr21	31589372	-		OpenSea	31589372	31589372	902	CLDN8
cg10543503	1.77662	0.512226	3.2456	0.00206769	0.00427924	-1.75622	1.86569	0.512226	2.7119	0.00907451	0.0144253	-2.96678	NA	NA	NA	NA	NA	NA	TRUE	FALSE	FALSE	chr1	17906342	+		OpenSea	17906342	17906342	705	ARHGEF10L
cg16386697	1.23242	-1.52035	3.24559	0.00206774	0.00427924	-1.75624	NA	NA	NA	NA	NA	NA	NA	NA	NA	NA	NA	NA	FALSE	FALSE	FALSE	chr22	51017162	-	chr22:51016253-51017020	S_Shore	51017162	51017162	65	CPT1B
cg21134193	1.9305	-0.44866	3.24522	0.00207001	0.00428336	-1.75725	4.0508	-0.44866	5.41441	1.63417e-06	2.34471e-05	5.03062	2.12029	-0.44866	3.21855	0.00222157	0.00399987	-1.78689	TRUE	TRUE	TRUE	chr12	126926324	+		OpenSea	126926324	126926324	702	LINC02347
cg18464558	2.42838	-2.92346	3.24441	0.00207485	0.00429166	-1.7594	2.27893	-2.92346	2.41763	0.0192031	0.0265074	-3.6263	NA	NA	NA	NA	NA	NA	TRUE	FALSE	FALSE	chr9	37002911	-	chr9:37002489-37002957	Island	37002911	37002911	137	PAX5
cg20234817	-1.55253	1.84221	-3.24419	0.0020762	0.00429335	-1.76	-2.46219	1.84221	-4.09936	0.000147524	0.000631736	0.80136	NA	NA	NA	NA	NA	NA	TRUE	FALSE	FALSE	chr11	3401705	-	chr11:3400155-3400419	S_Shore	3401705	3401705	1252	ZNF195
cg09208173	-1.75145	-0.706926	-3.24386	0.00207818	0.00429663	-1.76088	NA	NA	NA	NA	NA	NA	2.5276	-0.706926	4.2258	9.63994e-05	0.000357348	1.1339	FALSE	TRUE	FALSE	chr19	15903738	+		OpenSea	15903738	15903738	1120	OR10H5
cg16451324	1.99516	-1.48912	3.24244	0.00208676	0.00430965	-1.76466	1.63476	-1.48912	2.11193	0.0395692	0.0486697	-4.24727	NA	NA	NA	NA	NA	NA	TRUE	FALSE	FALSE	chr2	183291758	-		OpenSea	183291758	183291758	16	PDE1A
cg19749001	-1.51798	2.03557	-3.24194	0.00208984	0.00431464	-1.76602	NA	NA	NA	NA	NA	NA	NA	NA	NA	NA	NA	NA	FALSE	FALSE	FALSE	chr2	11681405	+		OpenSea	11681405	11681405	1324	GREB1
cg16730287	1.17843	0.383003	3.24101	0.00209546	0.00432458	-1.7685	NA	NA	NA	NA	NA	NA	NA	NA	NA	NA	NA	NA	FALSE	FALSE	FALSE	chr8	145580093	-	chr8:145581331-145582765	N_Shore	145580093	145580093	823	TMEM249
cg10092867	-2.09966	-0.451863	-3.24067	0.00209752	0.004328	-1.7694	NA	NA	NA	NA	NA	NA	NA	NA	NA	NA	NA	NA	FALSE	FALSE	FALSE	chr20	61447394	+	chr20:61447685-61448891	N_Shore	61447394	61447394	1019	COL9A3
cg09216030	-2.13271	-0.153506	-3.24045	0.00209888	0.0043298	-1.76999	-2.66169	-0.153506	-3.21345	0.00226581	0.00486246	-1.71796	NA	NA	NA	NA	NA	NA	TRUE	FALSE	FALSE	chr21	34127686	-		OpenSea	34127686	34127686	1418	PAXBP1
cg17838773	1.40926	-0.389662	3.23996	0.00210184	0.0043347	-1.77129	2.51788	-0.389662	4.61787	2.62462e-05	0.000176717	2.41612	NA	NA	NA	NA	NA	NA	TRUE	FALSE	FALSE	chr22	38506623	-		OpenSea	38506623	38506623	52	BAIAP2L2
cg13806902	1.94535	-0.0956959	3.23941	0.00210521	0.00433886	-1.77276	2.03514	-0.0956959	2.69446	0.00949998	0.0149668	-3.00746	NA	NA	NA	NA	NA	NA	TRUE	FALSE	FALSE	chr13	103018552	-		OpenSea	103018552	103018552	1196	FGF14-IT1
cg03538593	1.89098	0.0465065	3.23883	0.0021088	0.0043446	-1.77433	3.90489	0.0465065	5.31874	2.29477e-06	3.00595e-05	4.71018	NA	NA	NA	NA	NA	NA	TRUE	FALSE	FALSE	chr7	32111914	-	chr7:32110063-32110910	S_Shore	32111914	32111914	868	PDE1C
cg06319505	1.52001	0.437217	3.23864	0.00210992	0.00434635	-1.77482	2.81804	0.437217	4.7851	1.48107e-05	0.00011552	2.95354	NA	NA	NA	NA	NA	NA	TRUE	FALSE	FALSE	chr9	34222184	+		OpenSea	34222184	34222184	1746	UBAP1
cg18019132	2.9491	-1.81185	3.23828	0.00211215	0.00435036	-1.77579	NA	NA	NA	NA	NA	NA	-4.76343	-1.81185	-4.72774	1.77374e-05	0.000100322	2.73336	FALSE	TRUE	FALSE	chr11	65191707	+	chr11:65189463-65190295	S_Shore	65191707	65191707	1437	NEAT1
cg15625172	2.41478	-0.542457	3.2379	0.00211451	0.00435412	-1.77682	NA	NA	NA	NA	NA	NA	-2.16208	-0.542457	-2.61946	0.011517	0.015433	-3.27529	FALSE	TRUE	FALSE	chr14	42167742	+		OpenSea	42167742	42167742	887	LRFN5
cg03622431	-1.47769	1.21905	-3.23628	0.00212443	0.00436802	-1.78113	NA	NA	NA	NA	NA	NA	NA	NA	NA	NA	NA	NA	FALSE	FALSE	FALSE	chr1	84864880	+		OpenSea	84864880	84864880	664	DNASE2B
cg24169735	-1.88569	0.886067	-3.23493	0.00213276	0.00438108	-1.78473	-2.96214	0.886067	-4.04115	0.000178157	0.000726222	0.625693	NA	NA	NA	NA	NA	NA	TRUE	FALSE	FALSE	chr16	30906231	+	chr16:30905549-30905783	S_Shore	30906231	30906231	1006	MIR762
cg00957644	2.32345	-0.832518	3.23485	0.0021333	0.0043819	-1.78496	NA	NA	NA	NA	NA	NA	NA	NA	NA	NA	NA	NA	FALSE	FALSE	FALSE	chr16	27225863	+		OpenSea	27225863	27225863	69	KDM8
cg25358264	-2.3803	-0.118566	-3.23212	0.00215022	0.00440992	-1.79223	-2.79498	-0.118566	-3.01376	0.00399883	0.00756192	-2.23278	NA	NA	NA	NA	NA	NA	TRUE	FALSE	FALSE	chr18	3874271	-		OpenSea	3874271	3874271	17	DLGAP1
cg24740325	-1.92928	0.844025	-3.23202	0.00215086	0.00441068	-1.7925	NA	NA	NA	NA	NA	NA	NA	NA	NA	NA	NA	NA	FALSE	FALSE	FALSE	chr12	125589550	+		OpenSea	125589550	125589550	146	AACS
cg22013645	-1.80411	1.09715	-3.23147	0.00215432	0.00441663	-1.79398	NA	NA	NA	NA	NA	NA	2.92216	1.09715	4.72533	1.78853e-05	0.00010092	2.72549	FALSE	TRUE	FALSE	chr6	32357070	+		OpenSea	32357070	32357070	1216	HCG23
cg26644853	1.74262	-2.14341	3.22941	0.00216721	0.00443996	-1.79947	2.73909	-2.14341	4.03939	0.000179176	0.000728942	0.620387	NA	NA	NA	NA	NA	NA	TRUE	FALSE	FALSE	chr16	57406257	+		OpenSea	57406257	57406257	156	CX3CL1
cg08637946	-2.22148	1.32208	-3.22912	0.00216903	0.00444256	-1.80024	NA	NA	NA	NA	NA	NA	NA	NA	NA	NA	NA	NA	FALSE	FALSE	FALSE	chr2	208890691	-	chr2:208890181-208890394	S_Shore	208890691	208890691	406	PLEKHM3
cg01859415	-1.88356	1.53847	-3.22854	0.00217269	0.00444892	-1.80179	NA	NA	NA	NA	NA	NA	NA	NA	NA	NA	NA	NA	FALSE	FALSE	FALSE	chr19	15884470	-		OpenSea	15884470	15884470	703	CYP4F24P
cg01479232	-1.64267	-0.101597	-3.22831	0.00217417	0.00445081	-1.80242	NA	NA	NA	NA	NA	NA	NA	NA	NA	NA	NA	NA	FALSE	FALSE	FALSE	chr20	748992	-		OpenSea	748992	748992	235	SLC52A3
cg17030820	-2.02663	0.393599	-3.22561	0.00219121	0.00447773	-1.8096	-3.57464	0.393599	-4.52211	3.63082e-05	0.000224358	2.11174	-1.54802	0.393599	-2.22526	0.0304294	0.0358662	-4.12688	TRUE	TRUE	TRUE	chr10	51549260	+		OpenSea	51549260	51549260	292	MSMB
cg20552236	1.37832	-0.115054	3.22414	0.0022006	0.00449418	-1.81353	NA	NA	NA	NA	NA	NA	NA	NA	NA	NA	NA	NA	FALSE	FALSE	FALSE	chr15	75090958	+		OpenSea	75090958	75090958	654	CSK
cg00332660	1.99993	0.0762358	3.22322	0.00220646	0.00450348	-1.81597	2.36096	0.0762358	3.02461	0.0038792	0.00738503	-2.20537	NA	NA	NA	NA	NA	NA	TRUE	FALSE	FALSE	chr5	19887336	-		OpenSea	19887336	19887336	954	CDH18
cg16907766	1.72713	1.42477	3.22292	0.00220837	0.00450709	-1.81677	NA	NA	NA	NA	NA	NA	-1.48125	1.42477	-2.49503	0.0158104	0.0202209	-3.55587	FALSE	TRUE	FALSE	chr10	13143470	-	chr10:13141778-13142493	S_Shore	13143470	13143470	1756	CCDC3
cg22715854	-1.88129	-0.325774	-3.22284	0.00220887	0.00450753	-1.81698	-2.34175	-0.325774	-3.19025	0.00242286	0.00511959	-1.77891	NA	NA	NA	NA	NA	NA	TRUE	FALSE	FALSE	chr1	51076317	-		OpenSea	51076317	51076317	1852	FAF1
cg00537225	-1.60307	0.963802	-3.22235	0.00221201	0.0045128	-1.81828	-3.03757	0.963802	-4.86279	1.1329e-05	9.48364e-05	3.20555	NA	NA	NA	NA	NA	NA	TRUE	FALSE	FALSE	chr2	191335428	+		OpenSea	191335428	191335428	1209	MFSD6
cg21041051	-1.46873	0.563805	-3.22055	0.0022236	0.00453014	-1.82309	-2.25436	0.563805	-3.94088	0.000245917	0.00092225	0.32603	NA	NA	NA	NA	NA	NA	TRUE	FALSE	FALSE	chr15	42184931	-		OpenSea	42184931	42184931	1343	SPTBN5
cg02188939	1.32715	-0.814603	3.21901	0.00223351	0.00454804	-1.82718	NA	NA	NA	NA	NA	NA	NA	NA	NA	NA	NA	NA	FALSE	FALSE	FALSE	chr17	1509883	-	chr17:1509882-1510101	Island	1509883	1509883	1671	SLC43A2
cg13723054	1.75873	-1.82329	3.21818	0.00223888	0.00455609	-1.82939	3.0916	-1.82329	4.50125	3.89549e-05	0.00023638	2.04579	NA	NA	NA	NA	NA	NA	TRUE	FALSE	FALSE	chr21	31588795	-		OpenSea	31588795	31588795	325	CLDN8
cg17049320	1.62348	-0.158895	3.21735	0.00224426	0.0045653	-1.83159	NA	NA	NA	NA	NA	NA	-1.45035	-0.158895	-2.59377	0.0123049	0.0163284	-3.33409	FALSE	TRUE	FALSE	chr8	107782734	-		OpenSea	107782734	107782734	261	ABRA
cg23118535	1.88668	-0.0102969	3.21637	0.00225061	0.00457475	-1.83419	2.36392	-0.0102969	3.20468	0.00232402	0.00495517	-1.74104	NA	NA	NA	NA	NA	NA	TRUE	FALSE	FALSE	chr3	189350129	+		OpenSea	189350129	189350129	912	TP63
cg05451812	1.94921	0.799718	3.21561	0.00225557	0.00458311	-1.83622	3.80085	0.799718	4.98498	7.41336e-06	6.99504e-05	3.6047	1.85164	0.799718	2.75854	0.00799699	0.0113432	-2.94948	TRUE	TRUE	TRUE	chr7	14882030	-		OpenSea	14882030	14882030	954	DGKB
cg14520755	2.12556	0.264769	3.21509	0.00225898	0.0045883	-1.8376	2.22013	0.264769	2.66826	0.0101738	0.0158113	-3.06821	NA	NA	NA	NA	NA	NA	TRUE	FALSE	FALSE	chr2	211421462	+		OpenSea	211421462	211421462	138	CPS1
cg22590761	-1.80826	-0.880944	-3.21292	0.00227323	0.00461026	-1.84338	NA	NA	NA	NA	NA	NA	2.64653	-0.880944	4.24542	9.03489e-05	0.000340583	1.19493	FALSE	TRUE	FALSE	chr15	74218921	+	chr15:74218696-74220373	Island	74218921	74218921	131	LOXL1
cg08874589	1.35335	0.945112	3.21236	0.00227692	0.00461604	-1.84488	1.97056	0.945112	3.73305	0.000474134	0.00149872	-0.28234	NA	NA	NA	NA	NA	NA	TRUE	FALSE	FALSE	chr9	72658055	+	chr9:72658836-72659277	N_Shore	72658055	72658055	441	MAMDC2
cg02319067	1.82559	-0.171888	3.21235	0.00227694	0.00461604	-1.84488	NA	NA	NA	NA	NA	NA	NA	NA	NA	NA	NA	NA	FALSE	FALSE	FALSE	chr16	29757461	-		OpenSea	29757461	29757461	120	C16orf54
cg07321291	1.47784	-0.263362	3.21121	0.00228446	0.00462804	-1.84791	-1.66612	-0.263362	-2.88588	0.00569237	0.0099703	-2.55048	-3.14396	-0.263362	-6.16199	1.07042e-07	2.18107e-06	7.60331	TRUE	TRUE	TRUE	chr8	74882873	-	chr8:74884234-74884602	N_Shore	74882873	74882873	1269	ELOC
cg21140145	-1.32808	-0.196841	-3.21099	0.0022859	0.00463043	-1.84849	NA	NA	NA	NA	NA	NA	NA	NA	NA	NA	NA	NA	FALSE	FALSE	FALSE	chr8	79577641	+	chr8:79578112-79578667	N_Shore	79577641	79577641	640	ZC2HC1A
cg08335273	1.67633	-2.04363	3.21084	0.00228691	0.00463193	-1.8489	1.38434	-2.04363	2.1107	0.0396797	0.0487848	-4.24963	NA	NA	NA	NA	NA	NA	TRUE	FALSE	FALSE	chr8	77616186	+		OpenSea	77616186	77616186	91	ZFHX4
cg08455731	-1.64135	0.984965	-3.21033	0.0022903	0.00463718	-1.85026	-2.98581	0.984965	-4.64971	2.3549e-05	0.000162603	2.5179	NA	NA	NA	NA	NA	NA	TRUE	FALSE	FALSE	chr11	1508011	-		OpenSea	1508011	1508011	62	MOB2
cg01329690	-1.68791	-0.368799	-3.20957	0.00229535	0.00464577	-1.85229	-1.90239	-0.368799	-2.87931	0.00579516	0.0101121	-2.56653	NA	NA	NA	NA	NA	NA	TRUE	FALSE	FALSE	chr21	38580129	+		OpenSea	38580129	38580129	674	DSCR9
cg01772908	1.71938	-1.50129	3.20816	0.00230469	0.00466203	-1.85601	3.18525	-1.50129	4.72982	1.79076e-05	0.00013302	2.7751	NA	NA	NA	NA	NA	NA	TRUE	FALSE	FALSE	chr8	17659629	-	chr8:17658166-17659321	S_Shore	17659629	17659629	1202	MTUS1
cg17645652	1.77069	-2.34988	3.20745	0.00230944	0.00466785	-1.85791	2.18436	-2.34988	3.14804	0.00273512	0.00561912	-1.88903	NA	NA	NA	NA	NA	NA	TRUE	FALSE	FALSE	chr2	192247679	+		OpenSea	192247679	192247679	1948	MYO1B
[truncated: 11,638 more rows]
