# Supplementary material for: Integrative and comparative genomic analyses identify clinically relevant pulmonary carcinoid groups and unveil the supra-carcinoids
Source: Nat Commun. 2019 Aug 20;10:3407. doi: 10.1038/s41467-019-11276-9 (PMC6702229; doi:10.1038/s41467-019-11276-9)
Supplement: Supplementary file 15 — Supplementary Data 12 [file 41467_2019_11276_MOESM15_ESM.xlsx]

## Sheet: S12_DEG_between_MOFA_LNEN
Supplementary Data 12: Differentially expressed genes between MOFA LNEN clusters
Dictionary
A vs B	Differentially expressed genes analyses results based on the comparison between the cluster LNEN A and the cluster LNEN B samples
A vs LCNEC	Differentially expressed genes analyses results based on the comparison between the cluster LNEN A and the cluster LNEN LCNEC samples
B vs LCNEC	Differentially expressed genes analyses results based on the comparison between the cluster LNEN B and the cluster LNEN LCNEC samples
Core genes	Identification of the core differentially expressed genes of one given cluster LNEN samples
Correlation gene expression, associated CpGs methylation	Correlation results between gene expression and the associated CpGs methylation level
Gene	Gene HUGO symbol
baseMean.A_vs_B	Base mean in the comparison A vs B
log2FoldChange.A_vs_B	Log2 fold change in the comparison A vs B
lfcSE.A_vs_B	Standard error of the log2 fold change estimate in the comparison A vs B
stat.A_vs_B	Wald statistic in the comparison A vs B
pvalue.A_vs_B	p-value in the comparison A vs B
padj.A_vs_B	p-value ajusted by Benjamini-Hochberg procedure, in the comparison A vs B
baseMean.A_vs_C	Base mean in the comparison A vs LCNEC
log2FoldChange.A_vs_LCNEC	Log2 fold change in the comparison A vs LCNEC
lfcSE.A_vs_LCNEC	Standard error of the log2 fold change estimate in the comparison A vs LCNEC
stat.A_vs_LCNEC	Wald statistic in the comparison A vs LCNEC
pvalue.A_vs_LCNEC	p-value in the comparison A vs LCNEC
padj.A_vs_LCNEC	p-value ajusted by Benjamini-Hochberg procedure, in the comparison A vs LCNEC
baseMean.B_vs_LCNEC	Base mean in the comparison B vs LCNEC
log2FoldChange.B_vs_LCNEC	Log2 fold change in the comparison B vs LCNEC
lfcSE.B_vs_LCNEC	Standard error of the log2 fold change estimate in the comparison B vs LCNEC
stat.B_vs_LCNEC	Wald statistic in the comparison B vs LCNEC
pvalue.B_vs_LCNEC	p-value in the comparison B vs LCNEC
padj.B_vs_LCNEC	p-value ajusted by Benjamini-Hochberg procedure, in the comparison B vs LCNEC
core.genes.A	Binary variable indicating if the given gene belongs to the core differentially expressed genes of cluster A samples. Values: 1 (TRUE), 0 (FALSE)
core.genes.B	Binary variable indicating if the given gene belongs to the core differentially expressed genes of cluster B samples. Values: 1 (TRUE), 0 (FALSE)
core.genes.LCNEC	Binary variable indicating if the given gene belongs to the core differentially expressed genes of cluster LCNEC samples. Values: 1 (TRUE), 0 (FALSE)
CpGnumber	Number of the CpGs associated with the "core" gene. Value: numerical value or NA if the gene is not one of the "core" genes
CpGnames	Name of the CpGs associated with the "core" gene (CpGs are semi-colon separated)
CorTestEstimate	Estimate of the correlation test between the "core" gene expression and the methylation level of the associated CpGs (values for each CpG are semi-colon separated)
p.value	p-value of the correlation between the "core" gene expression and the methylation level of the associated CpGs (values for each CpG are semi-colon separated)
q.value	p-value of the correlation between the "core" gene expression and the methylation level of the associated CpGs ajusted by Benjamini-Hochberg procedure (values for each CpG are semi-colon separated)
R²	Squared estimate of the correlation test between the "core" gene expression and the methylation level of the associated CpGs (values for each CpG are semi-colon separated)
InterquartilDistanceBetaValues	Interquartil distance between the beta-values of the CpGs associated with the "core" gene (values for each CpG are semi-colon separated)
	A vs B						A vs LCNEC						B vs LCNEC						Core genes			Correlation gene expression, associated CpGs methylation
Gene	baseMean.A_vs_B	log2FoldChange.A_vs_B	lfcSE.A_vs_B	stat.A_vs_B	pvalue.A_vs_B	padj.A_vs_B	baseMean.A_vs_LCNEC	log2FoldChange.A_vs_LCNEC	lfcSE.A_vs_LCNEC	stat.A_vs_LCNEC	pvalue.A_vs_LCNEC	padj.A_vs_LCNEC	baseMean.B_vs_LCNEC	log2FoldChange.B_vs_LCNEC	lfcSE.B_vs_LCNEC	stat.B_vs_LCNEC	pvalue.B_vs_LCNEC	padj.B_vs_LCNEC	core.genes.A	core.genes.B	core.genes.LCNEC	CpGnumber	CpGnames	CorTestEstimate	p.value	q.value	R²	InterquartilDistanceBetaValues
FOXD3	39.0657985188833	24.3899101734419	0.886686969222305	25.2512001987348	1.09870258827851e-140	4.06289230119512e-136	NA	NA	NA	NA	NA	NA	39.0657985188833	-24.1158749983655	0.838991778837846	-26.3600616313546	3.93542629912918e-153	1.21183582029085e-148	0	1	0	13	cg05796492,cg14668802,cg10847834,cg02595809,cg11248715,cg17910371,cg15462232,cg04372882,cg11848563,cg22815110,cg18279094,cg21836358,cg08244360	-0.0106907178862562,0.198797138786802,0.234257585716536,0.0345649374744726,-0.243166016506895,0.210847352783274,0.10771642388321,0.0594877599427407,0.00799389714069984,-0.102774080984629,-0.175435893496647,0.178852208900047,-0.183823203699333	0.940647277368233,0.161962174230424,0.0980113659299384,0.809713695320317,0.0855389108681674,0.13749738669985,0.451827610937452,0.678388493049006,0.955601973306277,0.472965794002331,0.218180871519905,0.209206777502005,0.196616643175893	0.955601973306277,0.405193047108396,0.405193047108396,0.955601973306277,0.405193047108396,0.405193047108396,0.683172813558922,0.881905040963708,0.955601973306277,0.683172813558922,0.405193047108396,0.405193047108396,0.405193047108396	0.000114291448923516,0.0395203023898192,0.0548766164657404,0.00119473490261421,0.0591297115838315,0.0444566061757144,0.0116028279741873,0.00353879358300514,6.39023914960895e-05,0.0105625117222352,0.0307777527269669,0.0319881126284259,0.0337909702182865	0.0895315169580281,0.369433103972823,0.392654775712531,0.0510359876436431,0.00375059547811871,0.0210430647748065,0.00823900472014499,0.0558272678604137,0.0564200391121852,0.110720644632232,0.455839660545977,0.377509966734539,0.610714446218341
RP11-398J5.1	14.5779402569456	29.9998929361878	1.34268928339123	20.8535908363463	1.41402405624601e-96	2.61445977879606e-92	NA	NA	NA	NA	NA	NA	14.5779402569456	-30.9982765537866	1.25432057156338	-23.1187124019206	3.00210402785549e-118	4.62218946648771e-114	0	1	0	0	NA	NA	NA	NA	NA	NA
RP11-93B14.4	0.817060637114464	30	1.50956645082787	18.5483719412579	8.40596990522604e-77	1.03614787041785e-72	NA	NA	NA	NA	NA	NA	NA	NA	NA	NA	NA	NA	0	0	0	NA	NA	NA	NA	NA	NA	NA
RPS16P9	8.2160476187413	20.9762355499741	1.03828875288496	18.2764529590128	1.27450002902472e-74	1.17824341433263e-70	NA	NA	NA	NA	NA	NA	8.2160476187413	-22.6496788059907	0.971939791610263	-21.245841547221	3.60190177113588e-100	2.77283403096468e-96	0	1	0	0	NA	NA	NA	NA	NA	NA
NKX2-2	89.1158406998081	24.2213913517424	1.2587608429552	17.6533862457726	9.58338719180954e-70	7.0876814993185e-66	NA	NA	NA	NA	NA	NA	89.1158406998081	-26.6594112959155	1.17803869243082	-20.9325987799536	2.70347993862431e-97	1.66496515500117e-93	0	1	0	9	cg15353501,cg22474464,cg01397679,cg16390060,cg17029168,cg07070391,cg11651285,cg06908862,cg06287318	0.344265521039221,0.52671783167712,0.702385598362091,0.385093304194105,0.192617907769572,0.242763751701661,0.0145337536764845,0.505792568489726,0.234533457606816	0.0133710876850553,7.1717787936964e-05,9.22853376759972e-09,0.00526359630525915,0.175677287472574,0.0860738995018225,0.919372704285472,0.000152977381997684,0.0976050986096737	0.0240679578330995,0.000322730045716338,8.30568039083975e-08,0.0118430916868331,0.197636948406646,0.125492269641009,0.919372704285472,0.000458932145993052,0.125492269641009	0.118518748976407,0.277431674206647,0.493345528786473,0.148296852935134,0.0371016583935274,0.0589342391402659,0.00021122999592873,0.255826122339434,0.0550059427370082	0.281572147873668,0.331765037140793,0.0508032163678524,0.311689979199214,0.139994166503528,0.0277450863379996,0.276439285742141,0.00882201714549739,0.0563710033166488
GHSR	1383.61085606969	8.77883057664788	0.694070303879609	9.76677800326077	1.56345170985777e-22	1.75196608420698e-19	1383.61085606969	9.9292827620619	0.527194490349518	15.0405266124936	3.98368376942431e-51	2.16141402383065e-47	NA	NA	NA	NA	NA	NA	1	0	0	14	cg00901598,cg10109500,cg07852825,cg15987088,cg24599434,cg17152757,cg18895189,cg18619151,cg21310911,cg07430214,cg07848409,cg04851268,cg22070855,cg23500122	-0.795421882423281,-0.729878159859872,-0.808192928307646,-0.501400030665188,-0.57134033474296,-0.579854195551508,-0.511639958645176,-0.506408390272282,-0.54493527646069,-0.521469301055008,-0.761067247628365,-0.625865766577106,-0.634686787199631,-0.5837404	3.10700914113917e-12,1.22682988092402e-09,7.50545371955743e-13,0.000178244700294845,1.19395293932835e-05,8.22708993806131e-06,0.000124404732068039,0.000149708804728004,3.55698032647411e-05,8.71315438324332e-05,9.04648533635897e-11,9.04727086823043e-07,5.68419667049692e-07,6.91664356971651e-06	2.17490639879742e-11,4.29390458323408e-09,1.05076352073804e-11,0.000178244700294845,1.8572601278441e-05,1.43974073916073e-05,0.000145138854079379,0.000161224866630158,4.97977245706375e-05,0.000110894692150369,4.22169315696752e-10,2.11102986925377e-06,1.59157506773914e-06,1.3833287139433e-05	0.632695971037796,0.532722128240432,0.653175809366488,0.251401990751051,0.326429778104197,0.336230888098686,0.261775447282437,0.256449457738164,0.296954455531288,0.271930231942799,0.579223355412615,0.391707957773148,0.402827317845789,0.340752950747942	0.643868609195016,0.533576215230498,0.373455295877877,0.133516472909014,0.237453523877725,0.213947910708952,0.147429234758757,0.115478280214457,0.194297653869507,0.144004949013148,0.503080817155753,0.429130951376541,0.291565481009548,0.194852462703606
TRH	4344.78404420912	8.70914867162281	0.851450728054112	7.87966754923771	3.28253264346623e-15	1.64033479219916e-12	4344.78404420912	9.54973179529904	0.642311274327342	11.7540079040423	6.73471039009438e-32	7.07231490448814e-29	NA	NA	NA	NA	NA	NA	1	0	0	13	cg25321844,cg18058940,cg27444828,cg07849604,cg07520159,cg18862481,cg11940285,cg22512438,cg02700891,cg01009664,cg05013728,cg22931604,cg00414292	0.184323823745107,-0.452140430605162,-0.474224380414173,-0.296568162692401,-0.451918005231778,-0.257368709971992,-0.315441834337544,-0.322017402677801,-0.296501010570176,-0.278883247700791,-0.233227772159528,-0.233260771243945,-0.1448035862156	0.195379190128757,0.000865793151326564,0.000438943044723591,0.0345826239302175,0.000871537319707948,0.0682634757360496,0.0241480600002363,0.0211996227594584,0.0346255294677467,0.047505883026416,0.0995395103443486,0.0994902589469746,0.310666928877047	0.211660789306154,0.00377666171873444,0.00377666171873444,0.0643045547258154,0.00377666171873444,0.0986027982854049,0.0627849560006144,0.0627849560006144,0.0643045547258154,0.077197059917926,0.11763760313423,0.11763760313423,0.310666928877047	0.0339752720000175,0.204430968987821,0.224888762979207,0.0879526751227464,0.204229883452669,0.0662386528726472,0.0995035508502349,0.103695207627357,0.0879128492691354,0.0777758658481409,0.0543951937064969,0.0544105874013199,0.0209680785808988	0.0767102085393753,0.207762266645281,0.272451877677442,0.30126937568706,0.19117878793819,0.567602113068579,0.624062587832866,0.431302056518091,0.44891229333856,0.398383611148379,0.132421460845151,0.0928386798859753,0.183832033259276
MC2R	718.006987360562	-13.9779489367399	0.742934833239726	-16.1224758899882	1.77358780466477e-58	8.19818792858733e-55	NA	NA	NA	NA	NA	NA	718.006987360562	12.1451842725301	0.661524616469757	15.3360646300211	4.3901555919886e-53	1.50206734604561e-49	0	1	0	6	cg11564670,cg17444561,cg20494779,cg03664443,cg00335286,cg22434252	-0.36645602140954,-0.704066151180558,0.222781496186682,0.195044144044365,0.025319965811487,0.399009231348528	0.00817287828254152,8.21137525964161e-09,0.116099993827897,0.170195406289247,0.8600062863538,0.00372721123971777	0.016345756565083,4.92682515578497e-08,0.174149990741845,0.204234487547096,0.8600062863538,0.0111816337191533	0.13429001562731,0.495709145238205,0.0496315950431767,0.038042218125999,0.000641100668694868,0.159208366701344	0.322303938422933,0.561712460310498,0.299569758612801,0.410709181611275,0.1757166582518,0.290185573968867
OTP	8049.75184111157	7.20374631575441	0.52473584383916	9.91688747176464	3.51548036219402e-23	4.06246713479915e-20	8049.75184111157	9.42155529348041	0.398299668466485	18.6330943283346	1.73214343387976e-77	1.87960657821739e-73	NA	NA	NA	NA	NA	NA	1	0	0	7	cg01637233,cg18035255,cg16691593,cg12054820,cg15852891,cg02493167,cg26437826	-0.554994709275305,-0.404222422794971,-0.646748357570816,-0.620867520415911,-0.53984344865219,-0.658169120500893,-0.444493718212081	2.37249765334789e-05,0.00326274871257614,2.93878174127705e-07,1.1698702835853e-06,4.3448761452199e-05,1.53123909613536e-07,0.00108403559238614	4.15187089335882e-05,0.00326274871257614,1.02857360944697e-06,2.7296973283657e-06,6.08282660330786e-05,1.02857360944697e-06,0.00126470819111716	0.30801912732358,0.163395767090236,0.418283438020547,0.385476477907402,0.29143094905269,0.433186591180919,0.197574665530001	0.140351530982469,0.0134936907737246,0.356555165495386,0.339348478154504,0.157115524672972,0.47840643094741,0.0667149167234058
RP1-127L4.7	1.59210271555672	29.9997890579356	2.02203290175216	13.8473459228447	1.31999858493591e-43	4.88122276723449e-40	NA	NA	NA	NA	NA	NA	1.59210271555672	-25.8842684479952	1.89361217717794	-12.6130729068241	1.78879854215965e-36	2.20329894034889e-33	0	1	0	0	NA	NA	NA	NA	NA	NA
AC079586.1	6.48731961699474	20.25546861766	1.31980988695841	13.8318926066927	1.63657216328055e-43	5.50170927508651e-40	NA	NA	NA	NA	NA	NA	6.48731961699474	-23.3026744711816	1.22745753326017	-17.3551213740168	1.80418749114181e-67	7.93662077353284e-64	0	1	0	0	NA	NA	NA	NA	NA	NA
DIRAS3	40225.9042324512	4.35635814888544	0.469712414861169	5.01659754848484	5.25945780485182e-07	8.03675579196758e-05	40225.9042324512	9.19724489325247	0.356094880004415	20.2115933067143	7.74084317942311e-91	2.5199540886294e-86	40225.9042324512	4.84088674436703	0.43698289685582	6.50113943773951	7.97139004029812e-11	6.87571466417087e-09	1	1	1	13	cg20808078,cg17943391,cg19114595,cg12070746,cg25755905,cg22500004,cg13099417,cg27545611,cg16148134,cg13605615,cg01547550,cg14059179,cg26532638	-0.629552380933672,0.329876416653743,0.0832185044031844,0.361508965181399,0.239481213300542,0.218492808668142,-0.199518586659201,-0.413124499053176,-0.369293428169351,-0.336653979195721,-0.511705471720289,-0.585452506500016,0.479594445639377	7.46317638006144e-07,0.0180798590912317,0.561527499613083,0.00914750887702882,0.0905379419963766,0.123476249326657,0.160413447507823,0.00258674583784086,0.00765556371087152,0.015711015994549,0.000124114251886828,6.40312640417999e-06,0.000369510403740972	9.70212929407988e-06,0.026115352020668,0.561527499613083,0.016988230771625,0.11769932459529,0.145926476476959,0.173781234800142,0.00672553917838624,0.0165870547068883,0.0255304009911422,0.000537828424842921,4.16203216271699e-05,0.00120090881215816	0.396336200339254,0.108818450264314,0.00692531947510283,0.130688731906526,0.0573512515238998,0.0477391074396932,0.0398076664224849,0.170671851717937,0.136377636089072,0.113335901708313,0.261842489788483,0.342754637367151,0.230010832288142	0.274129082376677,0.138804496294378,0.129552142778315,0.140063403992726,0.149419880332994,0.120792784693671,0.214085493882245,0.282858457967506,0.252631215820893,0.141346506482868,0.227693894780824,0.186739488058516,0.0486534389566021
RP11-815J4.5	0.685978973814634	18.6798891912571	1.22327089147024	13.6354827925396	2.46355058125604e-42	7.00766438032823e-39	NA	NA	NA	NA	NA	NA	NA	NA	NA	NA	NA	NA	0	0	0	NA	NA	NA	NA	NA	NA	NA
CTD-2089N3.1	7.38520816102124	21.3375462237024	1.4393365342592	13.4350416066212	3.76856463248563e-41	9.95412511033473e-38	NA	NA	NA	NA	NA	NA	7.38520816102124	-24.4743317404006	1.33420962287136	-16.8446781938459	1.14791725488687e-63	4.41847700371641e-60	0	1	0	0	NA	NA	NA	NA	NA	NA
RP11-415C15.3	4.56969906370115	21.7432790370256	1.49092582077032	13.242294661464	4.99975575050944e-40	1.23257311932059e-36	NA	NA	NA	NA	NA	NA	4.56969906370115	-18.7293788208304	1.39935708485078	-11.9550463580312	6.10994712610644e-33	6.48771040876536e-30	0	1	0	0	NA	NA	NA	NA	NA	NA
RP11-23E10.4	1.10627021272558	19.1400748230542	1.30560109037482	13.1281100708438	2.27257632308226e-39	5.25234999070367e-36	NA	NA	NA	NA	NA	NA	NA	NA	NA	NA	NA	NA	0	0	0	NA	NA	NA	NA	NA	NA	NA
LPPR5	278.632570541606	-11.5343510436288	0.730544956946643	-13.0510120601999	6.27087861277721e-39	1.36406364836405e-35	NA	NA	NA	NA	NA	NA	278.632570541606	7.89394812023139	0.646126005685506	9.12197941015889	7.37645455610455e-20	2.64119959472241e-17	0	1	0	0	NA	NA	NA	NA	NA	NA
C2orf80	186.2982424551	-10.9728471015277	0.68912403980305	-13.0206560550292	9.33652704429816e-39	1.91808574206168e-35	NA	NA	NA	NA	NA	NA	186.2982424551	9.58751239152881	0.613839122050089	12.3607507553252	4.26157952295561e-35	5.04718531732201e-32	0	1	0	7	cg17286229,cg26750742,cg08093097,cg08095437,cg00164906,cg17883192,cg20827779	0.0869049812380542,-0.243923503189999,-0.275406175479574,-0.0722187105450653,0.146661073231483,0.161789834229097,0.067196071423222	0.54425668722306,0.084538570320179,0.0504599227608837,0.614530353422746,0.30443444814128,0.256686076371103,0.639420356278922	0.639420356278922,0.295884996120627,0.295884996120627,0.639420356278922,0.532760284247241,0.532760284247241,0.639420356278922	0.00755247576398597,0.0594986754084815,0.075848561492286,0.00521554215279204,0.0215094704014096,0.026175950459879,0.00451531201471438	0.0172222118365583,0.532111621547677,0.416461655036142,0.129531967817966,0.023048712402945,0.0442086027381946,0.0447435930528746
RP11-561N12.2	4.96870642322307	29.554092683555	2.12917535442097	12.9412040329803	2.63467676006851e-38	5.1277743110828e-35	NA	NA	NA	NA	NA	NA	4.96870642322307	-28.1980370542268	1.98507965661771	-13.1974739486598	9.07266792709787e-40	1.4703929656796e-36	0	1	0	0	NA	NA	NA	NA	NA	NA
RP4-788P17.1	29.4571703798865	11.2675870248736	1.36275012680286	6.80065027520214	1.0414796859272e-11	3.3263919755173e-09	29.4571703798865	9.12874315954272	1.00893178330384	7.06563444378666	1.59883803407146e-12	1.43384499617527e-10	NA	NA	NA	NA	NA	NA	1	0	0	0	NA	NA	NA	NA	NA	NA
RP11-665C14.2	12.6267709909157	22.7707056232253	1.6890592469332	12.297203701373	9.37642591828541e-35	1.6510993049156e-31	NA	NA	NA	NA	NA	NA	12.6267709909157	-22.2679102067207	1.57673467192577	-12.854356898213	8.12991668563366e-38	1.13792965682144e-34	0	1	0	0	NA	NA	NA	NA	NA	NA
AC011298.2	67.5621227051862	-6.35641737209612	0.991988438256614	-4.39160095429376	1.1251906901576e-05	0.0012273872133138	67.5621227051862	-8.97349801977824	0.778384528670478	-8.95893708433458	3.27823118566461e-19	6.88513148504038e-17	NA	NA	NA	NA	NA	NA	1	0	0	0	NA	NA	NA	NA	NA	NA
RP11-723G8.2	3.14379618876814	20.7364996751235	1.59315179354633	11.7606493938762	6.22536229479603e-32	1.00090292304027e-28	NA	NA	NA	NA	NA	NA	3.14379618876814	-21.6070736448904	1.48000119486565	-13.2480120373621	4.63313928305686e-40	7.9260143301761e-37	0	1	0	0	NA	NA	NA	NA	NA	NA
CTC-457E21.5	17.4065506883692	22.803916868057	1.51304701876397	13.7496829973282	5.11531663674529e-43	1.5763274492517e-39	17.4065506883692	8.74009666664109	1.12668120607911	5.98225711964865	2.20066517048317e-09	1.27247697974972e-07	17.4065506883692	-14.0638202014159	1.42975105490169	-8.43770680221348	3.23624195127876e-17	7.38174803005385e-15	1	1	1	0	NA	NA	NA	NA	NA	NA
RDH12	7712.62708975388	4.73118748153717	0.647574946473056	4.21756199249565	2.46957937422802e-05	0.00248835356075144	7712.62708975388	8.67761101813903	0.491365857910518	13.589896226276	4.59731773993339e-42	1.66290090784213e-38	7712.62708975388	3.94642353660186	0.602752678313538	3.22922420195265	0.00124126541796686	0.0203310031997094	1	1	1	6	cg16954761,cg22047773,cg07873768,cg04380409,cg23989220,cg00420300	0.277452785342279,0.232760214002022,-0.541381901120294,-0.651000031480141,-0.738862550784286,-0.818979881954048	0.0487036427735311,0.100239371642312,4.09138679326355e-05,2.31288060823677e-07,6.01215205229883e-10,2.07661466529184e-13	0.0584443713282373,0.100239371642312,6.13708018989533e-05,4.62576121647353e-07,1.80364561568965e-09,1.2459687991751e-12	0.0769800480941886,0.0541773172222669,0.293094362860624,0.423801040987144,0.545917868951462,0.670728047045467	0.0279590428314772,0.00932431659355171,0.588125758201496,0.567741694082489,0.48854744095534,0.642828740711557
RP11-95P13.2	11.4659490560335	16.2136394680248	1.9046307871087	7.46267442710074	8.47836635617975e-14	3.68848834688436e-11	11.4659490560335	-8.46782776721409	1.41971833151461	-4.55571194908357	5.2208441620497e-06	0.000157962840422295	11.4659490560335	-24.6814672352389	1.75810643100379	-12.9010774519999	4.43847597982171e-38	6.50828527841189e-35	1	1	1	0	NA	NA	NA	NA	NA	NA
LINC00864	0.913810880773077	19.9344454071195	1.61024823708722	11.1376898257384	8.22245761750905e-29	1.12614170458469e-25	NA	NA	NA	NA	NA	NA	NA	NA	NA	NA	NA	NA	0	0	0	NA	NA	NA	NA	NA	NA	NA
C6orf58	2739.64291936615	-9.15408645255117	0.647478353230465	-11.0491515536501	2.21296403533149e-28	2.92261418080439e-25	NA	NA	NA	NA	NA	NA	2739.64291936615	10.2005096941145	0.602104430076677	13.6197464832973	3.05626816130875e-42	5.53598032301061e-39	0	1	0	0	NA	NA	NA	NA	NA	NA
TFF1	3156.63531509232	-9.00937145513999	0.656741031867577	-10.672961053168	1.36215065081415e-26	1.73692996263643e-23	NA	NA	NA	NA	NA	NA	3156.63531509232	7.62116526108598	0.610129583321692	9.21306787073495	3.16934494916733e-20	1.21188591469434e-17	0	1	0	6	cg18729973,cg06099014,cg01886855,cg09893641,cg01442565,cg05029912	-0.26677383667569,-0.84966264752774,-0.814817726178938,-0.78156532545583,-0.670167805846018,-0.0244624062765969	0.058441827682482,3.19200010381552e-15,3.44308412999038e-13,1.30140022099777e-11,7.48760303464055e-08,0.864702641000231	0.0701301932189785,1.91520006228931e-14,1.03292523899712e-12,2.60280044199554e-11,1.12314045519608e-07,0.864702641000231	0.0711682799346677,0.721926614603849,0.663927926895415,0.610844357954878,0.449124887992466,0.000598409320841316	0.258588341513604,0.422199846662184,0.487897083830381,0.345415256467396,0.19762888601974,0.187323330465477
SMLR1	36.9820247060991	-8.30425991809643	0.604987644755137	-10.4204771332942	1.99947575147674e-25	2.46462046046195e-22	NA	NA	NA	NA	NA	NA	36.9820247060991	7.69231868524407	0.542580037370695	10.491205523942	9.48108934337527e-26	6.9512186702513e-23	0	1	0	2	cg13480363,cg27423027	0.298082112504654,0.294747961593552	0.033626932862148,0.0357612875447814	0.0357612875447814,0.0357612875447814	0.0888529457952372,0.0868763608635537	0.139266182956111,0.13234228181024
SLC6A5	4346.10211234833	12.554096450208	1.08511593260392	9.7262385825279	2.33051647823872e-22	2.46229053853685e-19	4346.10211234833	8.39205666032645	0.799022934764897	7.99984128391413	1.24579688682678e-15	1.70401982578819e-13	NA	NA	NA	NA	NA	NA	1	0	0	10	cg24420041,cg04592728,cg03573068,cg08530317,cg04642741,cg16635352,cg20551181,cg20632573,cg18954388,cg12101354	0.00357461587060123,-0.108469274850467,-0.122944149597573,-0.322777099160484,-0.422666440964513,-0.166155507457638,-0.164408786354025,-0.111369350343042,-0.243901436307435,-0.133291808956049	0.980138667691053,0.448653789367511,0.390066049463394,0.0208794483079792,0.00200273594045344,0.243900676698035,0.248963122929619,0.436543152282622,0.0845675816763857,0.351096154428044	0.980138667691053,0.498504210408346,0.498504210408346,0.104397241539896,0.0200273594045344,0.497926245859237,0.497926245859237,0.498504210408346,0.281891938921286,0.498504210408346	1.27778786223543e-05,0.011765583586586,0.0151152639202705,0.104185055742457,0.178646920317608,0.0276076526585051,0.0270302490304033,0.0124031321958312,0.0594879106328297,0.0177667063347758	0.0460198556071027,0.390656353019655,0.475838049868486,0.256984187444066,0.308309259164133,0.12526657762715,0.049423880707877,0.0585954638702054,0.106669314288277,0.067092401403008
AC011516.2	32.506424922865	8.28255795005495	1.39056752405871	4.51798121368299	6.24320218766331e-06	0.000716979421421123	32.506424922865	8.35032617980362	1.03028763845122	6.16364396000106	7.10896881132584e-10	4.45048789776733e-08	NA	NA	NA	NA	NA	NA	1	0	0	0	NA	NA	NA	NA	NA	NA
UGT2B4	126.136416532253	-10.2798873458103	0.963819161715874	-8.59070630124199	8.64363208684427e-18	5.81150674435299e-15	126.136416532253	-8.30629168115381	0.753865521149406	-8.365274049858	5.99753601140082e-17	9.34180800550919e-15	NA	NA	NA	NA	NA	NA	1	0	0	0	NA	NA	NA	NA	NA	NA
ESPN	1235.29814277976	6.53130469204329	0.464677455446727	9.75150534834326	1.81752868643977e-22	1.97677627340754e-19	NA	NA	NA	NA	NA	NA	1235.29814277976	-5.66888258523477	0.432512485265935	-8.48272063863987	2.19988407331445e-17	5.17107101294441e-15	0	1	0	6	cg15718222,cg19253827,cg22227104,cg09549827,cg27307523,cg27091900	0.15138105694034,0.0500987834059852,-0.136679384889409,0.1518205178691,-0.050639671407533,0.0474222976606789	0.288961851530946,0.726994323161324,0.338877269856811,0.287547866931204,0.724162907242965,0.741057633477483	0.677754539713622,0.741057633477483,0.677754539713622,0.677754539713622,0.741057633477483,0.741057633477483	0.0229162244003746,0.00250988809875982,0.0186812542537472,0.0230494696460417,0.0025643763202629,0.00224887431541803	0.0487352967678301,0.0091648693762915,0.0276096679632892,0.023839322334121,0.0456087937976076,0.00426613717562428
SLC32A1	864.878588407782	10.5512953416427	0.961640797445682	8.89240074293506	5.98025680136752e-19	4.70518970761212e-16	864.878588407782	8.24327496836512	0.688629937250596	9.06622647468949	1.23210196161144e-19	2.69193605760396e-17	NA	NA	NA	NA	NA	NA	1	0	0	10	cg10076224,cg15490840,cg08535373,cg10615414,cg24454144,cg10216615,cg26877715,cg06577241,cg16782807,cg01650904	0.102334950844274,0.0490597950665619,-0.220252631843914,-0.209050723078434,-0.185426833367525,-0.214319619262775,-0.1871930742865,0.223396158327362,0.142857170236074,-0.188102769139316	0.47486909347616,0.732443290502114,0.120407724084105,0.140958417577435,0.192672274420763,0.130988936316178,0.188393515824161,0.115070912988536,0.317284701256301,0.186216453388009	0.527632326084623,0.732443290502114,0.275246106315376,0.275246106315376,0.275246106315376,0.275246106315376,0.275246106315376,0.275246106315376,0.396605876570376,0.275246106315376	0.0104724421642999,0.00240686349197304,0.0485112218341706,0.0437022048196163,0.0343831105327078,0.0459328992009409,0.0350412470608309,0.0499058435554238,0.0204081710878587,0.0353826517578789	0.0309930706112533,0.0162422835701331,0.0397762810939682,0.00729930319247599,0.00507003588520453,0.0243322990269947,0.00930242734439822,0.0888800642548487,0.105706604883044,0.126276228947494
PPP1R17	3942.33497835376	10.8321824027999	0.95914493020445	9.20839189643349	3.31047078401895e-20	2.84692788656364e-17	3942.33497835376	8.17979041309088	0.713767133040286	8.65799239980146	4.80145537638639e-18	8.44900423366932e-16	NA	NA	NA	NA	NA	NA	1	0	0	4	cg18439842,cg23348723,cg01001101,cg23216015	0.542417402965868,0.528590489532109,-0.0182076706771323,-0.138750345659028	3.92849867326651e-05,6.68531630253082e-05,0.899086307849467,0.33153930458532	0.000133706326050616,0.000133706326050616,0.899086307849467,0.44205240611376	0.294216639040237,0.279407905623794,0.000331519271486903,0.0192516584204996	0.502586078175103,0.362796487769151,0.402282850749429,0.302604091930789
RP11-814P5.1	54.0759710526049	4.08256514333403	0.444203092088105	4.68831752958839	2.75460375582849e-06	0.000341820443915375	54.0759710526049	8.05087009960582	0.405459365463014	14.9234932400588	2.31812934913522e-50	1.07806261188211e-46	54.0759710526049	3.96830495627179	0.473544098522232	4.15653993453659	3.23103715981288e-05	0.0008311890331004	1	1	1	0	NA	NA	NA	NA	NA	NA
PCK1	34715.8185570073	5.34756616014022	0.676555782919077	4.94795291778716	7.49980430953057e-07	0.000107912553915226	34715.8185570073	7.97856145914875	0.51256852384738	11.663926247896	1.94845732179925e-31	1.76194665705146e-28	NA	NA	NA	NA	NA	NA	1	0	0	5	cg18305394,cg04093155,cg09282500,cg03650425,cg27253336	0.362219730474106,0.352097741784865,-0.2905236756792,-0.345396170742346,-0.531582407880473	0.00900157613598499,0.0112814115164824,0.0386250138883905,0.0130503479646188,5.97049851433796e-05	0.0163129349557734,0.0163129349557734,0.0386250138883905,0.0163129349557734,0.000298524925716898	0.131203133144734,0.123972819770001,0.0844040061301533,0.119298514763476,0.282579856368001	0.362017209197828,0.063353687101896,0.0477103894856108,0.262272869004576,0.288212269190255
ASCL1	9790.17431295379	9.58183406887028	0.81006196775674	9.35957293473021	8.00596306199576e-21	7.59108995050106e-18	NA	NA	NA	NA	NA	NA	9790.17431295379	-10.5138212356332	0.752065147029323	-11.3205900702393	1.03771069865124e-29	9.98569548236492e-27	0	1	0	13	cg10700564,cg08927739,cg22154024,cg25734490,cg20053158,cg16921310,cg16712637,cg02246645,cg27420520,cg03700449,cg17015844,cg10672201,cg04610718	-0.0308753542738429,-0.0902427882483167,-0.108306705303535,-0.149576197583314,-0.132597579688553,-0.197533257947792,-0.248107471326162,-0.205506362619476,-0.184459396467934,-0.214467355480262,-0.264317542842403,-0.513324503744876,-0.494549077997699	0.829705700311771,0.528843482118458,0.449338099700098,0.294816600412275,0.353633208901766,0.164701649913466,0.0791774102762258,0.147975910543452,0.195045030133038,0.130717245272229,0.0608898620716172,0.000117129422737677,0.00022531169955908	0.829705700311771,0.572913772294996,0.531035936009206,0.425846200595508,0.459723171572296,0.305874492696438,0.257326583397734,0.305874492696438,0.316948173966187,0.305874492696438,0.257326583397734,0.00146452604713402,0.00146452604713402	0.000953287501535305,0.00814376083083055,0.0117303424137068,0.0223730388834825,0.0175821181392621,0.039019387995469,0.0615573173278624,0.0422328650770877,0.0340252689453143,0.0459962465666969,0.0698637634542455,0.263502046144923,0.244578790548374	0.0518416888627507,0.0425684179328335,0.0025832145210784,0.00453300637269747,0.025696262609831,0.0059093474756291,0.00617868420282357,0.0131730395427618,0.00280833485881785,0.0215910861617142,0.0487661761189722,0.379269250010051,0.324294511651109
TSPY2	6.38320439885884	-13.5708696095709	1.95575013993089	-5.91633326431962	3.29197861056734e-09	7.46834828467298e-07	6.38320439885884	-7.96156697577192	1.50400755088587	-3.96378792929632	7.37697918308658e-05	0.00175676796142063	NA	NA	NA	NA	NA	NA	1	0	0	0	NA	NA	NA	NA	NA	NA
MB	958.439782063682	6.98193814962335	0.536615899686717	9.28399280105541	1.63243765754173e-20	1.47233932044477e-17	NA	NA	NA	NA	NA	NA	958.439782063682	-4.79240796978856	0.498484466019976	-5.60179536201767	2.12142920652099e-08	1.07975486870084e-06	0	1	0	9	cg23315106,cg14043774,cg09850150,cg23095812,cg24531396,cg11337160,cg19459056,cg00992188,cg20266002	0.380280446468364,0.63171865912496,0.0600661489272867,0.167663787399903,0.674139545926676,-0.00217820377997836,0.443165598674133,-0.562649806095836,0.223500874395125	0.00591114188046428,6.65722362051565e-07,0.675433827869609,0.239586038476877,5.8660588031449e-08,0.987896671138437,0.00112660399198961,1.72785410989417e-05,0.114896290293107	0.0106400553848357,2.99575062923204e-06,0.75986305635331,0.308039192327413,5.27945292283041e-07,0.987896671138437,0.00253485898197662,5.18356232968251e-05,0.17234443543966	0.144613217966179,0.399068464286637,0.0036079422469551,0.0281111456052799,0.454464127382225,4.74457170711326e-06,0.196395747848202,0.316574804299682,0.0499526408553856	0.132553396777927,0.18438437619286,0.0426348428549493,0.0262863539679756,0.205024195999076,0.0449386457996219,0.216055236152649,0.144523044826353,0.153463041838768
FEV	3995.75110012304	-9.31183682751763	0.793455711665086	-9.21517952422771	3.10757854309446e-20	2.73607492726405e-17	NA	NA	NA	NA	NA	NA	3995.75110012304	8.6003644483162	0.737496669885118	8.9496871210881	3.56491348754295e-19	1.16781256406287e-16	0	1	0	12	cg16303918,cg17608490,cg23837867,cg15138883,cg24562066,cg18367751,cg11269533,cg24178740,cg12186652,cg18664514,cg19420638,cg00972899	-0.233732041002677,-0.387968171208872,-0.204235582797103,-0.10884475714425,-0.208109030127347,-0.238462393548638,-0.482364962817434,-0.483823969469767,-0.431944388737991,0.0825477888675694,-0.143319679020739,-0.09729610922225	0.0987889387755766,0.00490716852513086,0.150553897367358,0.447075450375188,0.14279821553035,0.0919595584825396,0.000337725137162272,0.000322001984312764,0.00155043831085619,0.564697124648849,0.315704128119657,0.496997406022849	0.197577877551153,0.0147215055753926,0.225830846051037,0.536490540450225,0.225830846051037,0.197577877551153,0.00202635082297363,0.00202635082297363,0.00620175324342477,0.564697124648849,0.420938837492876,0.542178988388562	0.054630666991277,0.150519301871156,0.0417121732804725,0.0118471811577908,0.0433093684205452,0.0568643131369457,0.232675957353865,0.234085633433482,0.186575954962237,0.00681413744692485,0.0205405303946079,0.00946653286978804	0.44364232693623,0.549069979152108,0.223007405690408,0.0109256268283505,0.0218470122610272,0.0176196928509883,0.0262676258368238,0.337199038764814,0.355739821944389,0.618562677495677,0.387451352168833,0.48136816412314
OTX2	148.378711480114	18.5170625621745	1.14348089788851	14.4445461158765	2.71338828133486e-47	1.11487094728313e-43	148.378711480114	-7.85703943300228	0.809106477559945	-7.23889821110516	4.52344348617624e-13	4.39570684325317e-11	148.378711480114	-26.3741019951768	1.05779692463385	-23.0423263932382	1.75602772684042e-117	1.80244539308657e-113	1	1	1	21	cg24748769,cg23706497,cg25249386,cg23316987,cg19976235,cg02638528,cg13826890,cg17205316,cg03091551,cg02036261,cg13023623,cg02086467,cg06966811,cg10243278,cg15607672,cg18241942,cg01213381,cg16793394,cg05241355,cg09624466,cg21039708	0.455590593428232,0.623699275021219,0.442029815335878,0.495298915163347,0.404398149824682,0.441138025653952,0.323034637042797,0.428624017602661,0.42887900939685,0.149793833761685,0.263879670459569,0.416830215957121,0.183102357465202,-0.315710952714504,0.0124683521735454,-0.0285764664558419,-0.0157284220823705,0.272313661924992,0.27304455227457,0.279262029248972,0.298878883149475	0.000780941885472856,1.0119040902126e-06,0.00116418862232921,0.000219659330853622,0.00324802504653918,0.00119448164295591,0.0207718397810945,0.00170058280782206,0.00168860931689989,0.294106559964993,0.0613347842112727,0.0023440940184331,0.198408214972561,0.024020964309821,0.93080051052098,0.842217324320114,0.912769849701617,0.0532109589689824,0.0525500632228146,0.0471927711702488,0.03313282184083…	0.00501682290041482,2.12499858944645e-05,0.00501682290041482,0.00230642297396304,0.00757872510859143,0.00501682290041482,0.0436208635402984,0.00510174842346619,0.00510174842346619,0.343124319959158,0.0805019042772954,0.00615324679838689,0.245092500848457,0.0458582045914764,0.93080051052098,0.93080051052098,0.93080051052098,0.0744953425565753,0.0744953425565753,0.0744953425565753,0.0579824382214623	0.207562788820289,0.389000785661995,0.19539035764587,0.245321015361989,0.163537863581626,0.194602757677867,0.104351376729371,0.183718548465846,0.183937204701224,0.0224381926330234,0.0696324804818509,0.17374742893486,0.0335264733093145,0.0996734056638998,0.000155459805923555,0.000816614435101857,0.000247383261201202,0.0741547304709991,0.0745533275268202,0.0779872809802536,0.0893285867926774	0.526851039635636,0.128988206483824,0.196459924885686,0.163811934927704,0.384981726495984,0.293325341390523,0.330953694479142,0.229793101049278,0.527467852312522,0.437751539783,0.538553522087056,0.399976355520897,0.433143877701796,0.270742356155439,0.514812531845343,0.423663112830626,0.402790410002142,0.49454480260581,0.376949332028318,0.496356400615282,0.569107706241861
SPINK1	1213.66891807514	-4.909959245776	0.727049414489995	-4.00242292721913	6.26970950169191e-05	0.00585473706219861	1213.66891807514	-7.79085792476104	0.553837508262847	-10.4558789146017	1.37715934764049e-25	5.89895334251166e-23	NA	NA	NA	NA	NA	NA	1	0	0	2	cg04577715,cg21522218	-0.636290909953855,-0.0238071735177194	5.21528521184905e-07,0.868294101997646	1.04305704236981e-06,0.868294101997646	0.404866122089905,0.000566781510902801	0.0260854937061543,0.140306260474488
UGT2B15	411.055389494686	-9.15484061639115	0.798905492511384	-8.95580351300338	3.37270189690199e-19	2.77153652101197e-16	NA	NA	NA	NA	NA	NA	411.055389494686	7.6941476901751	0.735747433272718	7.73926952737933	9.99896132308732e-15	1.62909003186152e-12	0	1	0	1	cg22161115	-0.56427	1.61406e-05	1.61406e-05	0.318401	0.397938
IQCF3	27.9696724023128	7.67178278611289	0.814892973536599	6.96015669578988	3.39894469396274e-12	1.15311537466099e-09	27.9696724023128	7.70429857681813	0.575367894811372	9.91417600505538	3.61224682540505e-23	1.22492794952329e-20	NA	NA	NA	NA	NA	NA	1	0	0	2	cg14357814,cg11616285	0.3439478943648,0.111068069080624	0.0134623965546268,0.43779273238552	0.0269247931092536,0.43779273238552	0.11830015403798,0.0123361159692984	0.1996735898755,0.382677153416307
SPHKAP	2259.35151010752	9.66493896663267	0.681245481511675	11.2513611827917	2.28045255577116e-29	3.24341750230237e-26	2259.35151010752	7.64787753196986	0.504309620507215	11.199226233855	4.11310204979516e-29	2.52637592696286e-26	NA	NA	NA	NA	NA	NA	1	0	0	7	cg24333629,cg04072323,cg06092815,cg23163333,cg07578826,cg09848434,cg00214970	-0.30333968032532,-0.232510596057227,-0.427634873199344,-0.457252991100514,-0.470748809314468,0.0982120941882747,0.791375066728701	0.0304764341754836,0.100614563713484,0.00174774849858514,0.000742791764889683,0.000489958343568967,0.492935638619738,4.77352642693146e-12	0.0426670078456771,0.117383657665731,0.00305855987252399,0.00173318078474259,0.00171485420249139,0.492935638619738,3.34146849885202e-11	0.0920149616598675,0.0540611772788869,0.182871584776219,0.209080297870366,0.22160444147099,0.00964561544484655,0.626274496239856	0.0700654891691229,0.0318126750683971,0.154104462525987,0.193756292721311,0.210457582674028,0.342473199140295,0.477385506265625
CTC-340A15.2	132.09856723524	7.88157106752142	0.836018141571546	7.03521942294847	1.98947671748008e-12	7.50702648323428e-10	132.09856723524	7.64698156342255	0.60071202812975	9.40048026173839	5.43145820145595e-21	1.41909874644267e-18	NA	NA	NA	NA	NA	NA	1	0	0	0	NA	NA	NA	NA	NA	NA
PLP1	619.679919958907	8.83613179528662	0.773921217341546	8.83311071218469	1.01804170933412e-18	7.68289068764619e-16	NA	NA	NA	NA	NA	NA	619.679919958907	-5.55859950734989	0.721459459443289	-4.93250100303053	8.11833626299803e-07	2.98632238012054e-05	0	1	0	3	cg17197383,cg11007160,cg02642312	0.00180557585995117,0.211982090480817,0.0941518732244561	0.989967085387734,0.135344383096268,0.511070314642984	0.989967085387734,0.406033149288804,0.766605471964477	3.26010418603822e-06,0.0449364066846173,0.00886457523167405	0.175864322450361,0.288521208328597,0.334738949651594
CTD-2234N14.2	75.215228888823	9.35572477851466	0.917250472473025	8.01931969430627	1.06332427620903e-15	5.86875647909459e-13	75.215228888823	7.54827126851772	0.637171850205957	8.70765283608232	3.10231763299355e-18	5.73823001275408e-16	NA	NA	NA	NA	NA	NA	1	0	0	0	NA	NA	NA	NA	NA	NA
PHACTR3	875.384157272562	7.71302292577279	0.660824237916918	8.6452987011821	5.36647271468617e-18	3.89111361796823e-15	NA	NA	NA	NA	NA	NA	875.384157272562	-4.76671990158916	0.611305552600604	-4.52591979545913	6.01333844007227e-06	0.000184247493119548	0	1	0	22	cg00342468,cg01278387,cg02765859,cg12869912,cg05810074,cg16124719,cg00938743,cg25355482,cg19810038,cg24827660,cg20674577,cg11414560,cg05484788,cg15712559,cg27250121,cg17030369,cg05436055,cg00275896,cg24334029,cg00494230,cg00146683,cg14915838	-0.300406888275111,-0.0597219561064325,-0.00820699064139081,-0.104429062456038,-0.200519382756885,0.176872397461383,0.174434851378898,0.123584458084193,0.0580113540236345,0.104373297782768,0.128980626386395,-0.0470053264618895,-0.0440597414994214,-0.14357	0.0322020807820758,0.677191535715261,0.954419686272226,0.465829393412855,0.158283042925632,0.214375299918849,0.220860477536071,0.387583191833675,0.685952290706708,0.46606890715306,0.36703220229679,0.743256265406787,0.758844836967448,0.314845963790902,0.0843823012861346,0.444946547586557,0.179993387137548,0.325717465639643,0.0870931869550061,0.110816930875578,0.0498236272246365,0.906464740875699	0.479012528252534,0.834729320664192,0.954419686272226,0.640844747335457,0.539881167310395,0.539881167310395,0.539881167310395,0.640844747335457,0.834729320664192,0.640844747335457,0.640844747335457,0.834729320664192,0.834729320664192,0.640844747335457,0.479012528252534,0.640844747335457,0.539881167310395,0.640844747335457,0.479012528252534,0.487594495852545,0.479012528252534,0.949629728536447	0.0902442985231348,0.00356671204117865,6.7354695387878e-05,0.0109054290854471,0.0402080228612022,0.0312838449837375,0.0304275173755783,0.0152731182799636,0.00336531719565545,0.0108937852900504,0.0166360019830269,0.0022095007157888,0.00194126082099583,0.0206127506689775,0.0595567262795822,0.0119579422340146,0.0363839870364319,0.0197160711434183,0.0585653170859713,0.0510680605828642,0.0762537807106…	0.429282063445957,0.00541400373004927,0.0336985461346411,0.0150335260768295,0.257350361913209,0.00620197198992285,0.0511212710348514,0.0367598711831684,0.0762402006387544,0.0568867172866982,0.11199570683064,0.0366246842554931,0.0434896801103663,0.0999704637005903,0.20755382575581,0.268511284016709,0.168968078040123,0.457618703990551,0.302718808049271,0.284403663514235,0.307605771197707,0.21807110…
RELN	3541.92592140151	7.80138360607918	0.672877311505358	8.62175541793846	6.59354198078216e-18	4.68889594052583e-15	NA	NA	NA	NA	NA	NA	3541.92592140151	-5.56372127630408	0.625749429227023	-5.69512509297257	1.23281498653464e-08	6.63672585321001e-07	0	1	0	7	cg17923358,cg07482935,cg06022318,cg03203223,cg17999686,cg20880031,cg09949949	-0.18941317655774,-0.130473856929,-0.187316838818246,-0.0682493598967238,-0.122245289379471,-0.188243866482454,-0.0283140866821427	0.183112171900892,0.361463805628091,0.188096260787888,0.634166801194857,0.392786612336207,0.185880402882422,0.843647836191958	0.438891275171738,0.54990125727069,0.438891275171738,0.739861268060667,0.54990125727069,0.438891275171738,0.843647836191958	0.0358773514536936,0.0170234273419292,0.0350875981048609,0.00465797512631252,0.0149439107754706,0.0354357532682639,0.000801687504643892	0.0567628537574384,0.00472725813993075,0.00709103787260849,0.00337159003292479,0.0117689768927341,0.0482914532862166,0.00963707840575957
CRYBA2	2717.91484996791	-6.54557515792555	0.527515665995984	-8.61694817981037	6.87622350366444e-18	4.73072810404697e-15	NA	NA	NA	NA	NA	NA	2717.91484996791	6.8311467492588	0.490500949551817	9.84941365286477	6.89450100730564e-23	3.59834524606716e-20	0	1	0	14	cg23092714,cg23243277,cg22113854,cg07804276,cg06286920,cg02805994,cg15680624,cg24374738,cg16937778,cg20888386,cg15490781,cg16008536,cg20979674,cg15780540	-0.285181761620977,-0.158727661907953,-0.172513764708174,-0.0947390889246589,-0.100867099662784,-0.320462363359002,-0.232235274500643,-0.272818871352166,-0.240078114356164,-0.362327719218289,-0.362032542090215,-0.295665805376804,0.0115856376587589,-0.0712	0.0425140944513959,0.265918412405182,0.226066719875152,0.508426839617635,0.481260590921942,0.0218679300586649,0.101029646676136,0.0527534181479174,0.0897130460488135,0.00897958132355904,0.00903981251053286,0.0351628586297759,0.93568889883875,0.619297734572431	0.119039464463909,0.372285777367254,0.351659342028014,0.593164646220574,0.593164646220574,0.102050340273769,0.176801881683237,0.123091309011807,0.176801881683237,0.06327868757373,0.06327868757373,0.119039464463909,0.93568889883875,0.666936021847233	0.0813286371612441,0.0251944706547654,0.0297609990137872,0.00897549497027443,0.0101741717943821,0.102696126329637,0.0539332227223892,0.0744301365658696,0.0576375009928117,0.131281376113928,0.131067561532303,0.0874182684691141,0.000134226999960055,0.00507658871212644	0.230801070090483,0.390999170296732,0.478797962416059,0.615656530780572,0.632956026555523,0.0414271471869157,0.0044879492646251,0.0115637791086186,0.00444994125863641,0.0220354378692011,0.0109021233817442,0.036992744298237,0.397935803861549,0.514099509800361
RP11-300J18.3	56.6146532754106	-6.57361688612347	0.5308026838986	-8.61641627832684	6.90822676704444e-18	4.73072810404697e-15	NA	NA	NA	NA	NA	NA	56.6146532754106	5.5874191292609	0.486539294009844	7.37333895417771	1.66406679361646e-13	2.31862483148559e-11	0	1	0	0	NA	NA	NA	NA	NA	NA
RP11-408E5.4	5.94978642207684	16.9104146151379	2.22237990493779	6.70921050987243	1.95680206345429e-11	5.8829742686566e-09	5.94978642207684	-7.54824568607577	1.66604907782006	-3.33018142138727	0.000867894157508352	0.0160896505714846	5.94978642207684	-24.4586603012137	2.05532664555034	-10.9270515953439	8.55841316285224e-28	7.12268152766781e-25	1	1	1	0	NA	NA	NA	NA	NA	NA
SMEK3P	5.64976729723618	17.9603316485519	1.86104827824838	8.57599012077952	9.82379804627196e-18	6.48703978487662e-15	NA	NA	NA	NA	NA	NA	5.64976729723618	-23.1185502189682	1.71766149051075	-12.2949430581276	9.64246893118884e-35	1.09970572517814e-31	0	1	0	0	NA	NA	NA	NA	NA	NA
RP11-3G21.1	192.904572162519	10.0429839056482	1.01127586980508	7.95330349096377	1.8160273620349e-15	9.19929805762856e-13	192.904572162519	7.46567567732134	0.70023944788081	7.80543811672214	5.92951940107899e-15	7.31172630995172e-13	NA	NA	NA	NA	NA	NA	1	0	0	0	NA	NA	NA	NA	NA	NA
THSD7B	453.782785811942	-6.44011031145512	0.521326340788416	-8.51694987201342	1.63810360375156e-17	1.04440402005394e-14	NA	NA	NA	NA	NA	NA	453.782785811942	5.12844029931297	0.484115395991793	6.4621789044817	1.03205976419937e-10	8.77906528148924e-09	0	1	0	9	cg17300353,cg20691140,cg22510067,cg08084967,cg08967662,cg07412043,cg06848148,cg08231096,cg03897905	-0.278477935103401,-0.224634528490428,0.456904920604007,0.367026250212279,0.394249699554421,0.337684201348694,0.466177981146962,0.543427217634073,0.398280415510582	0.0478427983270667,0.113018736329502,0.000750637894773083,0.00806654706047896,0.00420111524506262,0.0153751998053056,0.000565189145597398,3.77541214314559e-05,0.0037965776079076	0.05382314811795,0.113018736329502,0.00225191368431925,0.0120998205907184,0.00756200744111271,0.0197681140353929,0.00225191368431925,0.000339787092883103,0.00756200744111271	0.077549960339454,0.050460671390117,0.208762106472154,0.134708268344886,0.155432825598752,0.114030619840505,0.217321910106258,0.29531314086551,0.158627289379281	0.0424920397630937,0.00843937077891336,0.450983502505246,0.304392359722664,0.231364052433865,0.2846961531842,0.450334094912157,0.35617484029462,0.359034041385701
AL138847.1	80.6025140965676	-6.40405715056228	0.522502739220574	-8.42877332496263	3.49307470472148e-17	2.18932897467619e-14	NA	NA	NA	NA	NA	NA	80.6025140965676	7.82293584451676	0.488470829326998	11.9207442797341	9.22804429283207e-33	9.47197226363927e-30	0	1	0	0	NA	NA	NA	NA	NA	NA
ANKRD30B	200.447049548198	-9.55198538934429	0.90493105943187	-8.34537096570157	7.09906922037414e-17	4.37527467833692e-14	NA	NA	NA	NA	NA	NA	200.447049548198	7.70555326184546	0.83261996574825	6.85252996151498	7.25551836774978e-12	7.37357020125805e-10	0	1	0	5	cg27026585,cg15231809,cg02105152,cg25824760,cg23703062	-0.303859987334517,-0.241745606200218,-0.115798893680506,-0.00883608108493332,-0.0135337413030161	0.0301784745857845,0.0874396795422773,0.418402723733806,0.950929938219566,0.924903871446579	0.150892372928923,0.218599198855693,0.697337872889676,0.950929938219566,0.950929938219566	0.0923308919029328,0.0584409381171106,0.0134093837776291,7.80763289395159e-05,0.00018316215365696	0.0567591763560336,0.0520689577539122,0.281783359140242,0.0938258905527355,0.210519436932735
RP11-323H21.3	16.640951044819	21.3276679130609	1.54963793316079	12.4723766109922	1.0562798999574e-35	1.95300872102624e-32	16.640951044819	-7.28550096807727	1.14526656275067	-4.61508363204345	3.92937053750565e-06	0.000122525601990382	16.640951044819	-28.6131688811382	1.42521554369358	-18.6730835198216	8.19800703575891e-78	4.20735384420207e-74	1	1	1	0	NA	NA	NA	NA	NA	NA
GHRH	2312.2119177329	10.4427002166125	1.03392197213888	8.16570345163192	3.19567446313269e-16	1.90601364471264e-13	NA	NA	NA	NA	NA	NA	2312.2119177329	-6.40857705577634	0.962898770343926	-4.57844291794214	4.68449959414144e-06	0.000146893885949488	0	1	0	6	cg04459030,cg11375072,cg24493068,cg02016273,cg15043421,cg13520575	0.324448592822061,0.46415559588902,0.295945145678983,-0.536117642979329,0.317797866716958,0.128340957503792	0.0201893481307503,0.000601682582323169,0.0349823828237436,5.01970164636173e-05,0.0230543313312456,0.369433350366017	0.0345814969968684,0.00180504774696951,0.0419788593884924,0.000301182098781704,0.0345814969968684,0.369433350366017	0.105266889384216,0.215440417195091,0.0875835292509543,0.287422127113711,0.100995484089849,0.0164714013729901	0.137922465965084,0.243794994752813,0.031981550161557,0.329196896900009,0.372029123925952,0.380508091003402
ADAMTS18	860.059895342259	5.57298867823019	0.439338273436807	8.13265971634979	4.19972312460877e-16	2.46510414960171e-13	NA	NA	NA	NA	NA	NA	NA	NA	NA	NA	NA	NA	0	0	0	NA	NA	NA	NA	NA	NA	NA
RP11-1084I9.1	29.202224045782	5.24691072404446	0.585182780446229	5.54854112687413	2.8806312809326e-08	5.66610979455355e-06	29.202224045782	7.21595102659304	0.464975117388075	11.217699252151	3.33842948525309e-29	2.13096536201821e-26	NA	NA	NA	NA	NA	NA	1	0	0	0	NA	NA	NA	NA	NA	NA
C1orf127	1894.46134027316	6.05276050682869	0.500077410519966	8.1042663027205	5.30647621098596e-16	3.01889513547769e-13	NA	NA	NA	NA	NA	NA	NA	NA	NA	NA	NA	NA	0	0	0	NA	NA	NA	NA	NA	NA	NA
SLC45A3	758.761053996965	4.84213381974847	0.351289905822181	8.09056500811363	5.93885926053209e-16	3.32747085750327e-13	NA	NA	NA	NA	NA	NA	NA	NA	NA	NA	NA	NA	0	0	0	NA	NA	NA	NA	NA	NA	NA
RP11-245J24.1	5.40076429747838	15.4540318200808	1.68390431219587	7.9897840528339	1.35175324303695e-15	7.14092616775189e-13	5.40076429747838	-7.00569686476419	1.25006287202569	-4.00435608222856	6.2186635583477e-05	0.00151415387792409	5.40076429747838	-22.459728684845	1.55216241560873	-13.1814354471539	1.12234784398631e-39	1.72802285799352e-36	1	1	1	0	NA	NA	NA	NA	NA	NA
TRIM53AP	1.24002514209987	17.5598136354052	1.66526703849619	9.34373483393775	9.29945700782361e-21	8.59711551730773e-18	1.24002514209987	-6.97706548233628	1.23996865436489	-4.01386395117022	5.97327839083399e-05	0.0014584997247251	NA	NA	NA	NA	NA	NA	1	0	0	0	NA	NA	NA	NA	NA	NA
HOXB2	1500.14433300834	5.56686322924796	0.446324865710323	7.99163009565088	1.33166090552813e-15	7.13673748196013e-13	NA	NA	NA	NA	NA	NA	1500.14433300834	-3.41305340492384	0.414756019719901	-3.40695092473432	0.00065692937561555	0.011582163183018	0	1	0	14	cg18416950,cg17151409,cg13590819,cg03709178,cg22703115,cg03003334,cg17807663,cg10788618,cg09313705,cg22777724,cg22807449,cg06942183,cg22593405,cg01882880	-0.242902221570934,-0.192215530655017,-0.389120984624087,-0.375786823859674,-0.268467095863249,-0.180867701032804,-0.171988263336952,-0.126631114879346,-0.223165109911607,-0.163832125653279,-0.262526829296908,-0.130220587742513,-0.24701349114992,0.5266635	0.0858894478636529,0.176598621646587,0.00477029496832967,0.00657745322352345,0.0568008590297274,0.204035597794846,0.227505516339798,0.375897949096845,0.115456920739094,0.250649951366583,0.0627259061490614,0.362404637815372,0.0805526055367562,7.18635684392554e-05	0.171778895727306,0.274708967005802,0.0306947817097761,0.0306947817097761,0.171778895727306,0.285649836912785,0.289552475341561,0.375897949096845,0.202049611293415,0.292424943261014,0.171778895727306,0.375897949096845,0.171778895727306,0.00100608995814958	0.0590014892440949,0.0369468102249896,0.151415140674819,0.141215736986541,0.0720745815612466,0.0327131252768919,0.0295799627256608,0.0160354392555861,0.0498026662818597,0.0268409653960719,0.068920336100688,0.0169574014720055,0.0610156648100714,0.27737447316265	0.0263786123101189,0.00507739229374041,0.035975797504684,0.078153639052115,0.115059562784269,0.242627936147375,0.403155435906443,0.500107131188116,0.617044471262742,0.680202819505331,0.638503003187475,0.424017013097489,0.402352039006314,0.572634214341227
RP11-17L5.4	15.2415627514212	7.85782888279919	1.08485543557438	5.39964007250213	6.67747301057181e-08	1.23669917572448e-05	15.2415627514212	6.97473013416506	0.78861971864817	6.30814829572433	2.82393577602406e-10	1.90726981852048e-08	NA	NA	NA	NA	NA	NA	1	0	0	0	NA	NA	NA	NA	NA	NA
LINC00403	177.118137843879	9.83279202930454	0.983321546313538	7.9656466988541	1.64361916845491e-15	8.56047791975975e-13	NA	NA	NA	NA	NA	NA	177.118137843879	-7.69969143443761	0.927547972116788	-6.14490204903382	8.00128749985996e-10	5.49963495498187e-08	0	1	0	0	NA	NA	NA	NA	NA	NA
DCHS2	228.468473479249	-5.9238328445905	0.492844664797476	-7.96160154478473	1.69826607790619e-15	8.72224740206849e-13	NA	NA	NA	NA	NA	NA	228.468473479249	3.68899381276491	0.456690459146378	3.6983339129131	0.00021701927988394	0.00440228898910815	0	1	0	7	cg05863913,cg00067274,cg16369596,cg01503065,cg21302194,cg13738195,cg01492523	0.632949761461569,0.547933998159182,-0.0478460943825427,0.492464832486138,-0.151476599419098,0.426879610914318,0.445438891546637	6.23616455690688e-07,3.15677243386419e-05,0.738825109110794,0.000241724568402584,0.288654053938488,0.0017845427005452,0.00105462494200041	4.36531518983482e-06,0.000110487035185247,0.738825109110794,0.000564023992939362,0.336763062928235,0.00249835978076328,0.00184559364850071	0.400625400534257,0.300231666338706,0.00228924874766318,0.2425216112356,0.0229451601715738,0.18222620221436,0.198415806102297	0.556604705590886,0.36515706450038,0.121797580803204,0.41729950920173,0.0382412016574835,0.0376502016305748,0.456983335716779
RP11-109M17.2	15.2629378605013	-7.30466301145078	1.0518986961719	-5.04294095121103	4.58430752524193e-07	7.09301707012223e-05	15.2629378605013	-6.84538641251976	0.824641974732153	-5.8757455489621	4.20944489680844e-09	2.29538139314408e-07	NA	NA	NA	NA	NA	NA	1	0	0	0	NA	NA	NA	NA	NA	NA
ASB4	9597.77710768683	4.1973984952259	0.501213572132553	4.38415601133158	1.1643630927181e-05	0.00126638184722419	9597.77710768683	6.83982581140337	0.379841078367842	12.7417124872325	3.46700142092893e-37	7.52431761712803e-34	NA	NA	NA	NA	NA	NA	1	0	0	8	cg06784129,cg09375488,cg25692621,cg21787063,cg19100779,cg26847490,cg11554605,cg02561081	-0.779946515191691,-0.756828426639918,-0.757275055696992,-0.74256768011052,-0.750456894227014,-0.745031854778929,-0.759152372456381,-0.870700013443549	1.52808485690711e-11,1.31892065696097e-10,1.26801054144696e-10,4.4422266972881e-10,2.29190641770774e-10,3.62203481087235e-10,1.07364909043876e-10,1.02410567221758e-16	6.11233942762845e-11,2.11027305113755e-10,2.11027305113755e-10,4.4422266972881e-10,3.05587522361032e-10,4.13946835528268e-10,2.11027305113755e-10,8.19284537774068e-16	0.608316566559663,0.572789267370253,0.573465509980882,0.55140675954472,0.563185550092856,0.555072464635331,0.576312324606152,0.758118513410596	0.587919306786296,0.350478601962347,0.510687881240767,0.519261301339974,0.585644109947132,0.561493153843575,0.671905835497299,0.586234655264647
CDH9	338.886891096764	7.81624563016108	1.17401155032251	4.95416389094581	7.26419616474091e-07	0.000105560131345906	338.886891096764	6.70097126314217	0.874575407578224	5.37514686830673	7.65202831797607e-08	3.40771723479334e-06	NA	NA	NA	NA	NA	NA	1	0	0	4	cg06973155,cg19475870,cg08659179,cg11155432	-0.0342641023515532,-0.358427647473182,-0.276438260682341,-0.250734849544454	0.811339454797752,0.00980406688834517,0.0495679284586617,0.0759501865929268	0.811339454797752,0.0392162675533807,0.0991358569173235,0.101266915457236	0.00117402870995771,0.12847037847316,0.0764181119690777,0.06286796477608	0.368386068975298,0.38325510545977,0.158782818999378,0.203496628749627
SYNGR4	266.478318835906	6.73403199136068	0.604762878445772	7.8279143116837	4.96029808616142e-15	2.41351135431793e-12	NA	NA	NA	NA	NA	NA	266.478318835906	-3.76245492934192	0.561701169068708	-3.13770920623869	0.00170273712898403	0.0265480427406609	0	1	0	11	cg17932394,cg14479751,cg22942571,cg04164538,cg08170757,cg18655958,cg13513270,cg14886235,cg15158515,cg12472520,cg23547764	-0.0271903697906147,0.0527685611880003,-0.0330611129522195,0.0832396004459997,0.0570921300823185,-0.00179975404768513,0.00368908537667257,-0.101708886621451,-0.20509219406702,-0.281082302685904,0.0501292192899958	0.849780015585929,0.71305449303987,0.817848413050587,0.561427940667423,0.690677085967208,0.989999433392513,0.979502784061673,0.477589641764747,0.148812504222191,0.0457114554159466,0.726834902405049	0.989999433392513,0.989999433392513,0.989999433392513,0.989999433392513,0.989999433392513,0.989999433392513,0.989999433392513,0.989999433392513,0.818468773222049,0.502826009575413,0.989999433392513	0.000739316209350345,0.00278452104985173,0.00109303718963941,0.00692883108240962,0.00325951131733639,3.23911463215887e-06,1.36093509163843e-05,0.0103446976177753,0.0420628080672241,0.0790072608832101,0.00251293862662455	0.0138381078438251,0.0218330057422846,0.00240740679262029,0.00288745753085562,0.00213690222380391,0.002666257281465,0.00190129855398468,0.00476645298645679,0.083479619289343,0.208204404889284,0.0457563148919271
CTD-2234N14.1	17.4372316672686	7.32068980914507	0.949414148632094	5.60418213359372	2.09240596910576e-08	4.25137804019571e-06	17.4372316672686	6.58022450919938	0.68240127656466	6.71192253956077	1.92076658592732e-11	1.52881749237843e-09	NA	NA	NA	NA	NA	NA	1	0	0	0	NA	NA	NA	NA	NA	NA
SERPINA7	28.6799500739595	-9.04720072147675	0.913931591655429	-7.71086237287406	1.24970374615411e-14	5.92471728577343e-12	NA	NA	NA	NA	NA	NA	28.6799500739595	9.4855614048509	0.839401529057453	8.91773620338324	4.75916410970474e-19	1.48029232757715e-16	0	1	0	2	cg10921694,cg12305425	0.138104839545021,-0.153832637117872	0.333815748065543,0.28113164217161	0.333815748065543,0.333815748065543	0.019072946705756,0.0236644802426389	0.419593948176428,0.126383471943365
ANKRD30BP1	74.1318448448441	-10.3257995397629	1.08811965901286	-7.65154776021233	1.98574531795642e-14	9.29504760920386e-12	NA	NA	NA	NA	NA	NA	74.1318448448441	8.61700546969046	0.988961967474952	6.69085939329417	2.21863762843037e-11	2.12169281031852e-09	0	1	0	0	NA	NA	NA	NA	NA	NA
OTOP3	308.935594761379	10.7191185122936	0.764066546997302	11.4114648083453	3.66504741387796e-30	5.42119153271173e-27	308.935594761379	6.57843720990189	0.483066686911145	9.47785747590589	2.59557484214256e-21	6.98316887695115e-19	NA	NA	NA	NA	NA	NA	1	0	0	9	cg06822114,cg00701706,cg27243140,cg07704554,cg10338787,cg04337007,cg24201890,cg25006521,cg09808774	-0.582887526082216,-0.604829792651243,-0.606835842963256,-0.637121165774883,-0.511194855850277,-0.374819923520832,-0.360668557179526,0.0857465522196715,0.689568647118092	7.1864827901188e-06,2.59118294650425e-06,2.35143849089903e-06,4.98701881809596e-07,0.000126394776726421,0.00672908851842004,0.00932269533942416,0.549656148134299,2.19161182467115e-08	1.29356690222138e-05,5.83016162963457e-06,5.83016162963457e-06,2.24415846814318e-06,0.000189592165089631,0.00865168523796863,0.0104880322568522,0.549656148134299,1.97245064220404e-07	0.339757868062247,0.365819078078546,0.368249740304926,0.405923379878346,0.261320180647785,0.140489975068163,0.130081808137961,0.00735247121756086,0.475504919088276	0.399443649113529,0.322375394984474,0.133209156157766,0.270954148174093,0.13176628485793,0.0348349763338452,0.0415304319512089,0.02173867452495,0.35377200336183
GRM3	346.303375599033	4.89141109632109	0.613874903265858	4.71009823164064	2.47597427052034e-06	0.000315720870860592	346.303375599033	6.57252904151966	0.458540460183396	9.97192055787366	2.02278949347012e-23	7.00530735855598e-21	NA	NA	NA	NA	NA	NA	1	0	0	9	cg17517849,cg04946588,cg25225238,cg01449218,cg01511379,cg22363670,cg24098927,cg20738755,cg15331781	0.252567348742311,0.244747175348454,-0.27902662020983,-0.203627411841571,-0.150784287546798,-0.110906307484196,-0.145665888323835,-0.110970228309558,-0.138278556481234	0.0737615350258087,0.0834612574009675,0.0473871686798845,0.151799345277117,0.29088923894522,0.438464469025302,0.30776354639333,0.438198960678091,0.333202158919548	0.250383772202903,0.250383772202903,0.250383772202903,0.341548526873513,0.428402775753704,0.438464469025302,0.428402775753704,0.438464469025302,0.428402775753704	0.0637902656507199,0.0599011798410471,0.0778558547857208,0.0414641228532967,0.0227359013709956,0.012300209039779,0.0212185510211718,0.0123143915710755,0.0191209591825339	0.52178126456056,0.537658191041018,0.0515502692428281,0.0117579321713826,0.0128129777165622,0.00682033726140543,0.0133179994002331,0.00911081611537475,0.328455957357356
AGRP	230.884066998199	7.34540082742746	0.626599345226819	8.53081138393547	1.45324810632765e-17	9.42801082875269e-15	230.884066998199	6.54770235259938	0.454268536836322	10.0110440935908	1.36306313434815e-23	4.87617112918347e-21	NA	NA	NA	NA	NA	NA	1	0	0	5	cg07871059,cg26663716,cg05382012,cg16334076,cg06810461	-0.363605205612656,-0.314821006443518,-0.796200237564615,-0.131792873443789,-0.53327387844288	0.00872289452573095,0.0244434123530013,2.85755530021308e-12,0.356588012032654,5.59809539653638e-05	0.0145381575428849,0.0305542654412517,1.42877765010654e-11,0.356588012032654,0.000139952384913409	0.132208745548622,0.0991122660981094,0.63393481829795,0.0173693614905702,0.284381029429511	0.192254420615259,0.0275205690084802,0.0763505094960107,0.0169451742332734,0.12506898376834
SCGB1D1	159.461889756449	12.0624771495941	1.25637509077624	8.00913455182967	1.15518468867473e-15	6.28199626507396e-13	159.461889756449	6.4825891876279	0.89325807456296	5.01824647912763	5.21452481851647e-07	1.9761774265656e-05	159.461889756449	-5.57988796196623	1.17926764783408	-3.03568741883259	0.0023998802013703	0.0355034738137812	1	1	1	5	cg14980165,cg00159805,cg26907473,cg08781434,cg01772980	0.418028942258488,0.452316144968703,0.323857428104954,-0.271353879890625,-0.225683515549321	0.00227004347774643,0.000861279368462042,0.0204311816291185,0.0540890268562897,0.111302360089972	0.00567510869436607,0.00430639684231021,0.0340519693818642,0.0676112835703621,0.111302360089972	0.17474819656575,0.204589894999349,0.104883633738756,0.0736329281316955,0.0509330491907004	0.172255060980845,0.294903649812927,0.0895013720339667,0.163231796547777,0.235308435726969
RP11-148B3.2	14.0079018521083	-5.76417574201673	0.900250610957327	-4.18125319350121	2.89906818691381e-05	0.00290527486406194	14.0079018521083	-6.44218199731446	0.711629594046818	-6.24226709298743	4.31273681404305e-10	2.79118954760154e-08	NA	NA	NA	NA	NA	NA	1	0	0	0	NA	NA	NA	NA	NA	NA
ADH1A	113.010859315507	5.61932883768392	0.76892326266096	4.70700915610065	2.51377621515988e-06	0.000319439624262533	113.010859315507	6.34365339388907	0.578117051250803	7.51344971488251	5.75892696046522e-14	6.29114457285184e-12	NA	NA	NA	NA	NA	NA	1	0	0	2	cg23949936,cg04539834	-0.463089595089243,0.453697900066305	0.000621761211704326,0.000826514736028118	0.000826514736028118,0.000826514736028118	0.214451973079919,0.205841784524574	0.509604974869922,0.28468721075039
GRM8	678.069266922682	6.29121850589625	0.580287719811717	7.39498417662293	1.41425113930269e-13	6.08111545119466e-11	NA	NA	NA	NA	NA	NA	678.069266922682	-3.68735428799618	0.540011966517858	-3.12466091978794	0.00178010126024369	0.0274897984486881	0	1	0	16	cg03527683,cg24294950,cg02946850,cg09868882,cg05065846,cg15254881,cg08731559,cg13655260,cg22374237,cg03101021,cg00076497,cg02929073,cg27137183,cg13286510,cg03919402,cg17159473	0.585344322383087,0.8366028883281,0.489391796987999,0.383628345322276,0.182246089882854,0.402493836366775,0.489619835600747,0.455017840887541,0.0212123902723392,0.10744036711992,-0.0511390553125409,-0.140850354340302,-0.0974995920591994,0.00062062932556771,0.0165307897998245,-0.15310611663825	6.43450017343783e-06,2.09598216092258e-14,0.000267910601927154,0.00545378638299115,0.200551352367086,0.00341075145536381,0.000265882418801871,0.000794488369782613,0.882541823006385,0.452994468332528,0.721551996731915,0.324200889392609,0.49609360829884,0.996551315624701,0.908338461344873,0.283437411255877	5.14760013875026e-05,3.35357145747612e-13,0.00107164240770861,0.0124657974468369,0.401102704734173,0.0090953372143035,0.00107164240770861,0.00254236278330436,0.968894358767864,0.658901044847314,0.888063995977741,0.518721423028174,0.661458144398453,0.996551315624701,0.968894358767864,0.503888731121559	0.342627975746116,0.699904392758919,0.239504330959143,0.147170707334708,0.0332136372775895,0.162001288313244,0.239727583413702,0.20704123552596,0.000449965501066031,0.0115434324868631,0.00261520297825912,0.0198388223177887,0.00950617045171032,3.85180759754741e-07,0.000273267011405983,0.0234414829520454	0.348898494700316,0.289857275674781,0.349061495764723,0.123914386013189,0.0539130112369824,0.382513362085018,0.539997412927397,0.453397236358199,0.449888016283485,0.118089480308111,0.0290373607053459,0.0171787339440006,0.0148661955498011,0.00955989126755117,0.0111330870273872,0.00828940884247767
FZD9	363.767893145487	6.72500962847613	0.640370028730142	7.37856148240706	1.60008898034853e-13	6.80111383957565e-11	NA	NA	NA	NA	NA	NA	363.767893145487	-4.62665068810431	0.592603360154534	-4.43239249844847	9.31931705537494e-06	0.000272525859531016	0	1	0	8	cg14909264,cg10502130,cg21412296,cg12300292,cg00866572,cg20692569,cg05666820,cg01082091	0.548849369913599,0.459916456276934,0.102749413696767,-0.125560352766664,-0.193635898940065,0.129251624360056,0.195631580323617,-0.154964839691943	3.04312920789973e-05,0.000685153047749878,0.473072600211905,0.379980538927039,0.173361886610096,0.366017796595637,0.168887028467247,0.27756301514988	0.000243450336631978,0.00274061219099951,0.473072600211905,0.434263473059473,0.346723773220192,0.434263473059473,0.346723773220192,0.434263473059473	0.301235630854555,0.211523146754333,0.0105574420150293,0.015765402186889,0.037494861358327,0.016705982399713,0.038271715219916,0.0240141015407494	0.201716289175524,0.320692093797584,0.218286367052124,0.00730604107133223,0.00967401954642981,0.165762706590401,0.336283492903679,0.0485697216211534
LINC00200	7.75968838509933	17.2698967580275	2.08322276575542	7.32993946160641	2.30256720290638e-13	9.67575370412215e-11	NA	NA	NA	NA	NA	NA	7.75968838509933	-20.6324626357143	1.93401754450752	-9.63407115340255	5.74088329661841e-22	2.52541456218244e-19	0	1	0	2	cg11945674,cg12601963	-0.352640883243842,-0.575955229681114	0.0111475452847278,9.76962627889205e-06	0.0111475452847278,1.95392525577841e-05	0.124355592534997,0.331724426597024	0.124195980948592,0.128501400304118
GABRR1	843.297744446884	7.05987749159376	0.573145215375685	8.82826438370791	1.06312518443942e-18	7.86266123907708e-16	843.297744446884	6.23663519720872	0.429810447679033	9.85698514330319	6.39404683257351e-23	2.06090891670889e-20	NA	NA	NA	NA	NA	NA	1	0	0	4	cg06690906,cg15996390,cg04014297,cg06073714	-0.667615407979363,-0.294384086954346,0.274750726185356,0.145565525117068	8.74214904030572e-08,0.0360008497106005,0.0510331392222914,0.308100572894541	3.49685961612229e-07,0.0680441856297219,0.0680441856297219,0.308100572894541	0.445710332971452,0.086661990651944,0.0754879615393804,0.0211893221026077	0.667640553153578,0.147130718445974,0.0268400592264009,0.0315597024579953
NPY6R	119.633312126166	-5.51864881043248	0.482420436754895	-7.29373911706856	3.01468930539645e-13	1.23866884249172e-10	NA	NA	NA	NA	NA	NA	119.633312126166	7.79739227507316	0.452917940262144	12.8000941444662	1.63752593098202e-37	2.19236243446649e-34	0	1	0	1	cg13489845	-0.600838	3.13722e-06	3.13722e-06	0.361006	0.0882584
RP11-283I3.4	17.0880764539942	7.83186416906998	0.9628288612342	6.05701013323844	1.38674856388603e-09	3.30842420283493e-07	17.0880764539942	6.20160645604172	0.692139033038227	6.07046598368867	1.27539630474188e-09	7.68875024158654e-08	NA	NA	NA	NA	NA	NA	1	0	0	0	NA	NA	NA	NA	NA	NA
THEG	45.1363405554697	9.35196494508049	1.02026270564928	7.20595284368626	5.76393495693492e-13	2.31209677103125e-10	NA	NA	NA	NA	NA	NA	45.1363405554697	-7.43908894670265	0.95846924999808	-5.67476624494061	1.38878163272418e-08	7.33529207829771e-07	0	1	0	8	cg27472260,cg05330259,cg27227797,cg21494680,cg15084903,cg26901714,cg24845329,cg18038215	0.212435036788191,0.487261783257306,0.535117412288742,0.62042931802932,0.300579940241054,0.253868981970845,0.378239985126755,-0.110288719802275	0.134492065268362,0.00028754461978153,5.21657037145765e-05,1.19627466936323e-06,0.03209805325442,0.0722375021828193,0.0062060176181959,0.441034357603881	0.153705217449556,0.000766785652750746,0.000208662814858306,9.57019735490582e-06,0.0513568852070719,0.0963166695770925,0.0124120352363918,0.441034357603881	0.0451286448552002,0.23742404542309,0.2863506449346,0.384932538670327,0.0903483004753158,0.0644494600069133,0.143065486348688,0.0121636017156248	0.223713113169702,0.332733719193753,0.302797310907777,0.278709979193745,0.0873086585989269,0.0807689877611063,0.229351661124602,0.20988971334713
CFC1	420.579220085468	-4.40091870331043	0.709707655796081	-3.38296858389856	0.00071706834537643	0.049936855637806	420.579220085468	6.16669617984125	0.550667037618273	7.56663445457513	3.8301772641831e-14	4.29957209166265e-12	420.579220085468	10.5676148831517	0.670350170136258	12.780805114751	2.09885523669975e-37	2.69291872098731e-34	1	1	1	0	NA	NA	NA	NA	NA	NA
TRAV30	5.46769912615315	-6.18358266996669	0.587130254254526	-7.12547622891371	1.03721432196651e-12	4.08033493744676e-10	NA	NA	NA	NA	NA	NA	5.46769912615315	3.96488573789305	0.49459120830964	3.97274699768405	7.10485014795694e-05	0.00165366326988691	0	1	0	0	NA	NA	NA	NA	NA	NA
SEC14L3	162.036667541796	7.25545572195055	0.830831990698257	6.32553365877703	2.52358887790499e-10	6.66569950828918e-08	162.036667541796	6.13746339483079	0.610909947811727	6.77262403346211	1.26467298110062e-11	1.02925410566874e-09	NA	NA	NA	NA	NA	NA	1	0	0	6	cg15053322,cg17802464,cg20501434,cg27512323,cg25750901,cg00958204	-0.37454991775817,-0.651150009606453,-0.606048073497406,-0.0888846630441749,-0.323231383724654,-0.127571055560009	0.00677197245208098,2.29326621548464e-07,2.44301363887547e-06,0.535088917373259,0.0206899479172314,0.372335874425879	0.013543944904162,1.37595972929079e-06,7.32904091662642e-06,0.535088917373259,0.0310349218758471,0.446803049311055	0.140287640892652,0.423996335010484,0.367294267389917,0.0079004833244765,0.104478527424555,0.016274374216695	0.277876860960347,0.416620547327191,0.490126856227023,0.291529665862258,0.329289181963819,0.0914360656017233
SCUBE2	764.405215224918	-5.05188721056818	0.42988521519066	-7.09930721672907	1.25383811302891e-12	4.82975828975999e-10	NA	NA	NA	NA	NA	NA	764.405215224918	3.41382194535775	0.399475399226088	3.53919652648643	0.000401346939770217	0.00749464906994803	0	1	0	3	cg04812556,cg22713527,cg03243768	0.0200918099059297,-0.569268866517133,-0.756023089209094	0.888706503607952,1.30515450604768e-05,1.41564011443567e-10	0.888706503607952,1.95773175907151e-05,4.24692034330701e-10	0.000403680825296013,0.324067042385702,0.571570911417262	0.0629176484535252,0.113388142068419,0.21819854431283
LEMD1	67.1148872706895	7.16969248556539	0.730529855354952	7.07663410012658	1.47697827533161e-12	5.63063707664821e-10	NA	NA	NA	NA	NA	NA	67.1148872706895	-5.47888688790092	0.688375536973145	-5.05376310029541	4.33188873559292e-07	1.69709732614647e-05	0	1	0	4	cg24573822,cg11448490,cg01364826,cg01416657	0.0268320230077946,0.0728858260559547,0.00176142919835877,0.147985421186678	0.851737403334251,0.611255747230593,0.99021237992073,0.300040300483195	0.99021237992073,0.99021237992073,0.99021237992073,0.99021237992073	0.000719957458690828,0.00531234363985884,3.10263282083078e-06,0.0218996848837984	0.244333085953638,0.0229739102630367,0.424029586172778,0.170727920545029
ANKRD34C	36.6599108856873	5.34380950343197	0.85965415169026	3.88971483108334	0.000100362088219431	0.00894286665124416	36.6599108856873	6.10471060102143	0.642868592571143	6.3849916584114	1.71406812421618e-10	1.20778730986436e-08	NA	NA	NA	NA	NA	NA	1	0	0	9	cg01697989,cg23906060,cg27295832,cg25456849,cg12628659,cg15020109,cg15981071,cg07423345,cg14577319	0.43568246355048,-0.356547169098198,-0.352599246250391,-0.572845650299249,-0.141889667453134,-0.203222609543871,0.191056703794928,0.297336892660458,0.348918589005011	0.00139565097140506,0.010224425786832,0.0111577588120612,1.11871113741623e-05,0.320607264120709,0.152632526574563,0.179271504992659,0.0340945863036975,0.0120930305297908	0.00628042937132278,0.0217674549536234,0.0217674549536234,0.00010068400236746,0.320607264120709,0.196241819881581,0.201680443116742,0.0511418794555463,0.0217674549536234	0.189819209045415,0.127125883791939,0.124326228456344,0.328152139066769,0.0201326777299609,0.0412994290298205,0.0365026640649829,0.0884092277369769,0.121744181753248	0.325047373944312,0.204684689470202,0.114275166196609,0.322537254245925,0.037614211656611,0.050733881758305,0.208035155546591,0.385961656665022,0.162459156687676
FUT9	159.010475280329	9.52659097493817	1.07018469683731	7.03298318241826	2.02163742414482e-12	7.55132629368195e-10	NA	NA	NA	NA	NA	NA	159.010475280329	-11.9874113394596	1.00669131200686	-9.92102665468466	3.37268977942377e-23	1.82202169083853e-20	0	1	0	6	cg23997263,cg01837719,cg22782271,cg24840922,cg25114913,cg07002201	0.0896518499205532,0.0133201722171484,-0.048176276909381,-0.039959963149873,0.148294823689358,0.193715629425353	0.531556529616534,0.926085608072116,0.737087212589489,0.780699396621237,0.29901964742858,0.173181478942597	0.926085608072116,0.926085608072116,0.926085608072116,0.926085608072116,0.89705894228574,0.89705894228574	0.00803745419417738,0.000177426987894493,0.00232095365684935,0.0015967986549392,0.0219913547330577,0.0375257450836608	0.317408341767766,0.0197606097956162,0.0332674580304097,0.0447026386759989,0.0324306907438467,0.0703318707661919
BEST3	517.468388482849	7.8937381228601	0.838581774890986	7.02822109820628	2.09183246937671e-12	7.66285986092145e-10	NA	NA	NA	NA	NA	NA	517.468388482849	-7.4602220844816	0.784733096895102	-6.9580626917428	3.44983704352194e-12	3.75373964951134e-10	0	1	0	10	cg12596182,cg22610980,cg05493841,cg14834675,cg07911961,cg07958967,cg08693780,cg13798781,cg23591609,cg09844653	-0.210254142072168,-0.185531456356101,-0.164583472411342,-0.130420962096684,-0.0607986724115791,0.094710523205953,0.100932187547579,0.29177491625537,-0.528885144984016,-0.731316091577262	0.138633054773313,0.192416911067285,0.248453658542199,0.361660174114305,0.671698724633067,0.508555273241015,0.480976219273502,0.03775774856131,6.6115878320223e-05,1.09657049470587e-09	0.346582636933283,0.384833822134569,0.414089430903666,0.516657391591865,0.671698724633067,0.565061414712239,0.565061414712239,0.125859161871033,0.000330579391601115,1.09657049470587e-08	0.0442068042585033,0.0344219212976158,0.0270877193909749,0.0170096273542247,0.0036964785670105,0.00897008320594538,0.0101873064831397,0.0851326017558283,0.279719496584763,0.534823225799841	0.337250427136305,0.604469786659665,0.755371372703686,0.739994910144849,0.37968211411832,0.0498034672413522,0.0415999228005702,0.329075654519816,0.416130035049161,0.609182753111546
FABP7	156.879136678705	7.95689357864132	0.847576676141654	7.02814712381933	2.09294152344051e-12	7.66285986092145e-10	NA	NA	NA	NA	NA	NA	156.879136678705	-6.70589384159501	0.789801297040453	-5.95832630210784	2.54834308245672e-09	1.61131680776365e-07	0	1	0	4	cg18555555,cg21020855,cg09395550,cg03952543	-0.610588499728291,-0.409635601737933,-0.370663617848228,-0.653576187671068	1.95738855057652e-06,0.0028352695201534,0.00741610056997982,1.99680775799669e-07	3.91477710115303e-06,0.00378035936020453,0.00741610056997982,7.98723103198675e-07	0.372818316000445,0.167801326211198,0.137391517596337,0.427161833090648	0.0125049966062214,0.134755211999394,0.210932308733909,0.290728304423316
RP6-24A23.7	1325.54656851634	8.14530579224995	0.875353376383625	7.02037138148509	2.21279278029542e-12	8.02224159044551e-10	NA	NA	NA	NA	NA	NA	1325.54656851634	-5.01696322611109	0.817316652252486	-3.69130277450788	0.000223108361805022	0.00451391313078978	0	1	0	0	NA	NA	NA	NA	NA	NA
CTC-232P5.3	265.157376347603	5.92936516892764	0.606263402003036	6.48128380493594	9.0945415709449e-11	2.50975412501471e-08	265.157376347603	6.04505341354502	0.455534466552502	8.87979661376251	6.6982722106611e-19	1.31358767196302e-16	NA	NA	NA	NA	NA	NA	1	0	0	0	NA	NA	NA	NA	NA	NA
IRS4	653.890020242907	8.83373513647819	0.974015099706477	7.01604640270727	2.28234282629475e-12	8.11526493976478e-10	NA	NA	NA	NA	NA	NA	653.890020242907	-6.37162699149291	0.910546149464127	-4.80110425382139	1.57793089100625e-06	5.47175967643642e-05	0	1	0	0	NA	NA	NA	NA	NA	NA
CTC-535M15.2	11.2581212804005	5.79477297908851	0.938282644291714	4.04438151145073	5.24614318602176e-05	0.00494890634887497	11.2581212804005	6.0287402557941	0.674410104999081	5.97372463124584	2.31897104679441e-09	1.32908069467157e-07	NA	NA	NA	NA	NA	NA	1	0	0	0	NA	NA	NA	NA	NA	NA
ANGPTL3	1172.27717113253	-6.05484228598913	0.578955633733712	-7.00371850575019	2.492566757502e-12	8.69553076657231e-10	NA	NA	NA	NA	NA	NA	1172.27717113253	8.06298630117466	0.538617001862263	11.2565817272978	2.14934946305224e-29	2.00560357623538e-26	0	1	0	3	cg21106016,cg02218214,cg21409833	-0.11405943459373,-0.252523644201497,-0.0176318310656589	0.42547452985875,0.0738131455703374,0.902262054872694	0.638211794788124,0.221439436711012,0.902262054872694	0.0130095546198414,0.0637681908808042,0.000310881466727968	0.104877697746208,0.0410668124002382,0.0177059109170654
RP11-480C22.1	53.354325453214	4.46032550798107	0.723354881143123	3.40127034754089	0.000670734590304793	0.047243989361678	53.354325453214	6.00341214260416	0.550925241680354	7.26670669580054	3.68357406804677e-13	3.63379000639983e-11	NA	NA	NA	NA	NA	NA	1	0	0	0	NA	NA	NA	NA	NA	NA
TMEM74	116.320875920974	5.12398082059068	0.447775603311832	6.97666598511651	3.02267178308941e-12	1.03495722098948e-09	NA	NA	NA	NA	NA	NA	116.320875920974	-4.59028958991149	0.421652442123788	-6.14318649944173	8.08822222515477e-10	5.54700728238732e-08	0	1	0	4	cg27389806,cg15645638,cg20200166,cg00468320	-0.298985018432146,-0.0986917239410856,0.215148550074146,-0.188901665751329	0.0330674596225666,0.490815705281197,0.12946998573441,0.184319460246365	0.132269838490266,0.490815705281197,0.245759280328487,0.245759280328487	0.0893920412468705,0.00974005637446344,0.0462888985990072,0.0356838393236268	0.289880021344671,0.00357612522764183,0.0848244249283111,0.421320385463319
BPIFA1	59569.5051495777	9.46658676433517	0.964340806084534	7.7426846579804	9.73392517161963e-15	4.67468596001717e-12	59569.5051495777	5.99491872763935	0.730256823917829	5.47056678800563	4.48598612102094e-08	2.06850980430192e-06	NA	NA	NA	NA	NA	NA	1	0	0	5	cg20893898,cg17884201,cg10655041,cg01910481,cg03413806	0.328924973614415,0.156933290925295,-0.0354580657180704,0.307561661349349,0.345754123054551	0.0184354950257211,0.271430052209878,0.804891803040711,0.0281279202082314,0.0129501889164884	0.0460887375643028,0.339287565262348,0.804891803040711,0.046879867013719,0.0460887375643028	0.108191638267244,0.0246280578006434,0.00125727442446699,0.0945941755319715,0.119545913609221	0.0682455809287397,0.0836931850061069,0.270184050024782,0.0413418313134728,0.410663188476548
PMP2	81.394208338701	11.4968298866118	1.00797954224444	9.42164943691761	4.44056630142038e-21	4.32125529632169e-18	81.394208338701	5.92055990132594	0.691285376451843	5.67140581137269	1.41630461916877e-08	7.14827605773955e-07	81.394208338701	-5.57626998528588	0.95445448082029	-3.74692565978874	0.000179015110472905	0.00372872734740171	1	1	1	4	cg27281765,cg21851937,cg05503761,cg22864519	0.198125416168652,0.154146356394685,0.283022557466462,0.161771520399847	0.163413961112478,0.280139811496597,0.0441745172085197,0.256740642648693	0.280139811496597,0.280139811496597,0.176698068834079,0.280139811496597	0.0392536805320017,0.0237610991897571,0.0801017680348567,0.0261700248124783	0.311443915592504,0.32799809543889,0.259626266894298,0.410065731191921
MIAT	6719.20453835967	6.47158943617892	0.647154277834449	6.9096189105665	4.85957383434006e-12	1.6189385659465e-09	NA	NA	NA	NA	NA	NA	6719.20453835967	-6.32921123610998	0.601167364688775	-7.20134107471257	5.96231938581171e-13	7.37340164045382e-11	0	1	0	8	cg08206537,cg13765939,cg03612722,cg15454895,cg04385144,cg19939262,cg01612476,cg07499241	0.510510432462012,-0.0216084214286748,0.0835343445817108,0.0309930964531254,0.000347337957914372,0.0165119136453974,-0.307405979005975,0.0535620331158089	0.000129511570643573,0.880364754136824,0.560037815206432,0.829065989727612,0.998069924476219,0.908442681052517,0.0282117539281163,0.708929101377432	0.00103609256514858,0.998069924476219,0.998069924476219,0.998069924476219,0.998069924476219,0.998069924476219,0.112847015712465,0.998069924476219	0.26062090165255,0.000466923876639214,0.00697798672469601,0.000960572027752732,1.20643657008106e-07,0.000272643292233063,0.0944984359286218,0.00286889139149901	0.0745792632593999,0.0164880172602793,0.00535195018368953,0.00282354172787191,0.00647604458303563,0.0182474222232733,0.0302402997504022,0.00315284211144761
MYCL	3098.52995960535	5.94709479623241	0.571608945352747	6.90523622543487	5.01199551964591e-12	1.65480877072309e-09	NA	NA	NA	NA	NA	NA	3098.52995960535	-7.10443606144493	0.528690804177069	-9.65486068816764	4.68796022647133e-22	2.1545725261751e-19	0	1	0	5	cg01847380,cg24059976,cg11653406,cg17514654,cg15355146	-0.434843118303596,0.198219906336198,0.365610801239853,0.275138731919763,0.178767214287141	0.00142915130439107,0.163209168004266,0.00833272262312813,0.050693178242798,0.20942685231939	0.00714575652195536,0.204011460005332,0.0208318065578203,0.0844886304046634,0.20942685231939	0.189088537535996,0.0392911312679311,0.133671257983247,0.0757013218024154,0.0319577169039847	0.218287714108841,0.00754073982350627,0.00426667359928313,0.00750474558270122,0.133192286328262
KRT13	32.2683957304013	-6.6828150628335	0.934900818313876	-5.0088896823078	5.47449395118386e-07	8.19719190962936e-05	32.2683957304013	-5.88815223312877	0.729131107174498	-5.33258311827621	9.68254252145336e-08	4.24805241567915e-06	NA	NA	NA	NA	NA	NA	1	0	0	4	cg13350783,cg09221478,cg16023337,cg16098051	0.136911848347061,-0.0324980169787945,-0.139125456620424,0.0521008395818455	0.338048595696903,0.820899344684529,0.330220916096096,0.716532406595821	0.676097191393806,0.820899344684529,0.676097191393806,0.820899344684529	0.0187448542178086,0.00105612110755402,0.0193558926798416,0.0027144974851332	0.119555081261774,0.159084040773858,0.0656634545360325,0.0233151780934243
GPR50	34.2205960086026	9.9990314260291	1.17408085094834	6.81301583240032	9.55736182210507e-12	3.10019020017214e-09	NA	NA	NA	NA	NA	NA	34.2205960086026	-9.01121807216632	1.10197866158241	-6.36239005036488	1.98638225683771e-10	1.60122169724616e-08	0	1	0	2	cg15874145,cg14177825	-0.729267112093296,0.0564451768356222	1.28648992487365e-09,0.694009443040378	2.5729798497473e-09,0.694009443040378	0.531830520780897,0.00318605798800467	0.359235857021933,0.447802769494387
DPYSL3	18830.7864400441	4.81804287699078	0.414395127563402	6.80037647537162	1.04346107022907e-11	3.3263919755173e-09	NA	NA	NA	NA	NA	NA	18830.7864400441	-3.6908246886459	0.385369504470302	-4.38754148689056	1.1463913157262e-05	0.000329298766652583	0	1	0	14	cg04833034,cg11572744,cg20564764,cg14007391,cg15642200,cg27121584,cg17838848,cg02204637,cg14704758,cg07432626,cg25635581,cg11711339,cg17401144,cg13669166	-0.241054987888067,0.216879364219332,0.205284928354391,0.207688579960411,0.177793446103607,0.199760085329042,-0.394958759430918,-0.730790514613764,-0.0262320094974982,0.051342798896272,-0.495605033321759,-0.327088646493868,-0.312237344723428,-0.2435131674	0.088375704411299,0.126341183950471,0.148422759213939,0.143625397064413,0.211959808913194,0.159897454941289,0.00412731929198484,1.14258934484964e-09,0.855016817239041,0.720487672038672,0.00021738907362543,0.0191386779649867,0.0257053421328904,0.0850793169995491	0.176751408822598,0.203505851743458,0.203505851743458,0.203505851743458,0.24728644373206,0.203505851743458,0.0192608233625959,1.59962508278949e-08,0.855016817239041,0.775909800657032,0.00152172351537801,0.0669853728774534,0.0719749579720932,0.176751408822598	0.0581075071857159,0.0470366586241817,0.0421419018094675,0.0431345462459722,0.0316105094773961,0.039904091690666,0.15599242165121,0.53405477624945,0.000688118322276836,0.00263608299850303,0.245624349053862,0.10698698266519,0.0974921594399366,0.0592986627345006	0.15809919365753,0.00839273057800573,0.0190936672510331,0.00388209823457443,0.0137015860422803,0.00394191250391904,0.539612829355912,0.477629482751746,0.01918632147139,0.0223222417558748,0.202429452496962,0.224501341377482,0.223172706876557,0.33544651785922
RP11-55K22.2	275.125373277612	6.64589101978675	0.612835817171572	7.58097175395032	3.42976270980963e-14	1.56579253390186e-11	275.125373277612	5.84643942315158	0.455705114901551	8.4406325436627	3.15624921579077e-17	5.08656123618083e-15	NA	NA	NA	NA	NA	NA	1	0	0	0	NA	NA	NA	NA	NA	NA
RNF186	57.4328023144718	-4.60319641111193	0.761377362942032	-3.41906200238596	0.000628374063368369	0.0448583870449786	57.4328023144718	-5.79111975705985	0.587810557286405	-6.4495605090207	1.12174967671239e-10	8.18776658647874e-09	NA	NA	NA	NA	NA	NA	1	0	0	7	cg25096740,cg04994456,cg23214395,cg05393025,cg09195271,cg17135423,cg13843611	-0.530852510705854,-0.233524468249837,-0.141379209082853,-0.080923859741479,-0.375428121258868,-0.399102310952912,-0.498193916728695	6.13810458929984e-05,0.0990973654979621,0.322369107970939,0.57240573397572,0.00663335621556584,0.00371843308623555,0.000199025672974312	0.000429667321250989,0.138736311697147,0.376097292632762,0.57240573397572,0.0116083733772402,0.00867634386788295,0.000696589855410091	0.281804388122709,0.0545336772713691,0.0199880807608932,0.00654867107545857,0.140946274231964,0.159282654607955,0.248197178665477	0.103224103098658,0.169224760208906,0.139732022925713,0.118591054374551,0.523867442566978,0.353842130549739,0.0872465725162642
BAIAP2L2	707.280646921728	-4.44067934953063	0.360589371166347	-6.76858372623716	1.30049122807508e-11	4.06601420385765e-09	NA	NA	NA	NA	NA	NA	707.280646921728	3.85048919862416	0.33511915277	5.52188433077768	3.35383258608422e-08	1.63927883846494e-06	0	1	0	10	cg20832270,cg25652754,cg27505627,cg17838773,cg20207973,cg08196512,cg19636384,cg11744966,cg09247692,cg21007971	0.0133166500558131,0.30875823220202,-0.863979172764428,-0.647909000880272,-0.554747334923396,-0.664361085678665,-0.573675591077942,-0.543645330908415,-0.511088904980069,-0.530622246293479	0.926105098493327,0.0274904941720477,3.26899180507059e-16,2.75380473019763e-07,2.39661969974813e-05,1.0628136315616e-07,1.07912640949876e-05,3.74307521981732e-05,0.000126872742663606,6.19186859283094e-05	0.926105098493327,0.0305449935244974,3.26899180507059e-15,9.17934910065875e-07,4.79323939949626e-05,5.314068157808e-07,2.69781602374689e-05,6.23845869969554e-05,0.000158590928329507,8.84552656118706e-05	0.000177333168708987,0.0953316459525167,0.746460010970705,0.419786073421672,0.307744605604611,0.441375652164135,0.329103683798626,0.29555024581852,0.261211868793726,0.281559968261537	0.181169046460395,0.0821218614367722,0.375332715510939,0.196741831702558,0.182744432018958,0.445838664289004,0.272705293992472,0.253661942544047,0.27511326265275,0.220525902266646
UGT2A3	208.758094817818	-10.018250681864	1.18478229780467	-6.76769959909201	1.30846072165029e-11	4.06601420385765e-09	NA	NA	NA	NA	NA	NA	208.758094817818	7.1969634145711	1.0885763957587	4.77409158862847	1.80520219583273e-06	6.12873111535582e-05	0	1	0	0	NA	NA	NA	NA	NA	NA
KIRREL3	162.755522843204	6.08237866706325	0.603989137921473	6.75902662937295	1.38921862661903e-11	4.28099296614542e-09	NA	NA	NA	NA	NA	NA	162.755522843204	-5.29316766126894	0.570494583943826	-5.77247839673303	7.81139619338763e-09	4.44614275384446e-07	0	1	0	13	cg03167429,cg21556405,cg18434848,cg12496355,cg25245082,cg20735824,cg19299201,cg17534999,cg16514543,cg08668551,cg15436551,cg00314003,cg12426172	-0.26234971400822,-0.0259372948775895,-0.121429946758425,-0.0967593301513825,0.160348524065863,0.245684009323512,0.21451232783588,-0.00743495969914483,-0.138135903065006,-0.157984781695974,-0.102976737887869,-0.178604517013773,-0.0146644712909847	0.0629098896719383,0.8566284923956,0.395974667942151,0.499385659216542,0.261004349154428,0.0822490633742801,0.13063462400039,0.958703517742872,0.333705976152309,0.268191137870707,0.472088802487497,0.209848574076444,0.918649965926919	0.534618911932821,0.958703517742872,0.643458835405995,0.649201356981505,0.581080798719865,0.534618911932821,0.566083370668358,0.958703517742872,0.619739669997146,0.581080798719865,0.649201356981505,0.581080798719865,0.958703517742872	0.0688273724401949,0.000672743265567024,0.014745231969754,0.00936236797134422,0.0257116491701008,0.0603606324372756,0.0460155387935682,5.52786257279069e-05,0.0190815277155847,0.0249591912475246,0.0106042085460268,0.031899573497723,0.000215046718244108	0.030155113046154,0.0551841828248945,0.00810964431965711,0.00918625686370497,0.35214362122443,0.42590503693706,0.188278686297151,0.370969163207091,0.0117161455720402,0.0302316810855189,0.0378531477253075,0.376434872169962,0.31880577186311
RP11-551L14.1	603.587862593392	6.1020835007442	0.608782879990086	6.73817158066436	1.60392102457363e-11	4.9017682287362e-09	NA	NA	NA	NA	NA	NA	603.587862593392	-6.42945884805339	0.566639006932451	-7.81707364629316	5.40654754118533e-15	9.24910102420667e-13	0	1	0	0	NA	NA	NA	NA	NA	NA
GATA2	1224.83114403884	-4.15182492622096	0.320525120209064	-6.71343614134652	1.90093830969654e-11	5.76186866838265e-09	NA	NA	NA	NA	NA	NA	1224.83114403884	4.15020587913607	0.298009396266315	7.21522846620093	5.38434994638274e-13	6.79509376635097e-11	0	1	0	16	cg01102073,cg06796779,cg06115614,cg04347582,cg02836487,cg18065337,cg09024124,cg21712811,cg13442299,cg13808674,cg07841173,cg27106398,cg19759549,cg25772723,cg16674492,cg06490988	-0.0697453576824127,-0.175383556090607,-0.149154719907957,-0.0559368856651822,-0.503381117010648,-0.293836405233325,-0.164551410912844,-0.336691346863259,-0.130569772461903,-0.053561378620926,-0.288865721819812,0.00275250176602988,0.108831757298543,0.0004	0.626735767508701,0.218320405709659,0.296194838337185,0.696631604100117,0.000166412424636248,0.0363639221133701,0.24854711154059,0.0156987270928829,0.361107890961635,0.70893250081699,0.0397993818272355,0.98470588682341,0.447130044002963,0.997539830189883,0.332546723379337,0.400183331188569	0.810208572362274,0.64029332990171,0.64029332990171,0.810208572362274,0.00266259879417997,0.159197527308942,0.64029332990171,0.125589816743063,0.64029332990171,0.810208572362274,0.159197527308942,0.997539830189883,0.650370973095219,0.997539830189883,0.64029332990171,0.64029332990171	0.0048644149182477,0.030759391746987,0.0222471304708211,0.00312893517791967,0.253392548962888,0.0863398330404428,0.0270771668334076,0.113361063052596,0.0170484654807532,0.00286882127977416,0.0834434052424813,7.5762659719978e-06,0.0118443513966889,1.96013764309728e-07,0.0191723739905152,0.0144863957852682	0.679043759850976,0.654560675695851,0.487838918164044,0.065200701001781,0.0231826379216458,0.00805309584928573,0.0206874654767174,0.0102338133762079,0.0454787853239493,0.189435886898986,0.499010532558014,0.397724955867031,0.39057109731807,0.404304115854551,0.506927140726226,0.488922494323017
AC131180.4	48.5354559578161	-5.80346653240966	0.861739555570044	-4.4137077239	1.01615124737793e-05	0.00112167931273995	48.5354559578161	-5.74996414366732	0.664621338552151	-5.64225661462579	1.67835696107176e-08	8.34156221537861e-07	NA	NA	NA	NA	NA	NA	1	0	0	0	NA	NA	NA	NA	NA	NA
DGKB	533.565481855685	6.9586375064637	0.741834004030506	6.68429524600194	2.32038577175981e-11	6.91980205273436e-09	NA	NA	NA	NA	NA	NA	533.565481855685	-4.98862424065947	0.691106200781218	-4.32440663574015	1.52942958999868e-05	0.000424780546231795	0	1	0	8	cg11161698,cg12130725,cg05451812,cg20169867,cg05585820,cg27458372,cg05024627,cg07841689	0.570949473161195,0.628859781754711,0.572090273116802,-0.0191243316265641,-0.172242050825994,-0.199195337413161,-0.179395404352806,-0.123063770218634	1.21424049114919e-05,7.73947350984774e-07,1.15590210782609e-05,0.894034184662494,0.226809871264505,0.161106017675448,0.207804125836936,0.389601498743374	3.2379746430645e-05,6.19157880787819e-06,3.2379746430645e-05,0.894034184662494,0.302413161686007,0.302413161686007,0.302413161686007,0.445258855706713	0.325983300903046,0.395464625108582,0.327287280594857,0.0003657400601628,0.0296673240727444,0.039678782447143,0.0321827111029068,0.0151446915404248	0.366547093275268,0.2991387619201,0.385612310218795,0.0077317949936694,0.0141729144103473,0.0109510096732259,0.00961454845851557,0.415415739736189
FOLR1	1572.75100781087	5.68589438639918	0.553436849225932	6.66000898124959	2.73810852241305e-11	8.10020120402498e-09	NA	NA	NA	NA	NA	NA	NA	NA	NA	NA	NA	NA	0	0	0	NA	NA	NA	NA	NA	NA	NA
FLJ14816	19.1480251063192	6.92658496891439	0.746040042897945	6.60364683613682	4.01164561180964e-11	1.17735431015166e-08	NA	NA	NA	NA	NA	NA	19.1480251063192	-4.90952188973826	0.712329791099564	-4.08451524292852	4.41689271371764e-05	0.00108981872863387	0	1	0	0	NA	NA	NA	NA	NA	NA
ZIC5	300.09635676408	8.19723011815502	0.938689074151927	6.60200516742352	4.05633370441584e-11	1.1810957799653e-08	NA	NA	NA	NA	NA	NA	300.09635676408	-9.24361117638456	0.886285616778155	-8.1729986803991	3.00817274151794e-16	5.90004224392114e-14	0	1	0	9	cg03507113,cg22976884,cg02600430,cg12907379,cg24259244,cg05617469,cg00529958,cg24136205,cg10679688	-0.193128158608269,-0.306011700291585,-0.314765195019033,0.158099780761205,-0.195457733289352,-0.180518135264596,-0.126665322373349,-0.0900634737268537,0.365431063531468	0.174513954042441,0.0289719039753045,0.0244701119964695,0.267838472997748,0.169273468175093,0.204925961805644,0.375767957275584,0.529666007821778,0.00836706100922538	0.307388942708466,0.0869157119259135,0.0869157119259135,0.344363750997104,0.307388942708466,0.307388942708466,0.422738951935032,0.529666007821778,0.0753035490830284	0.0372984856474205,0.0936431607153468,0.0990771279953701,0.0249955406767411,0.0382037255026115,0.0325867971594069,0.0160441038919444,0.00811142929974768,0.13353986219374	0.0188568177047084,0.0585231334418135,0.247856130457121,0.0311807871263325,0.267388113186241,0.350754932385038,0.369292494639207,0.335177674730976,0.409513618805247
LINC00404	76.6797305525159	8.86268406374838	1.0405943866444	6.594965484946	4.25354806760229e-11	1.22884339056145e-08	NA	NA	NA	NA	NA	NA	76.6797305525159	-7.27056857874076	0.979997256766178	-5.37814625740151	7.52566713288556e-08	3.43315360033992e-06	0	1	0	0	NA	NA	NA	NA	NA	NA
PROM1	2044.01328964858	5.70588116671435	0.562342490822048	6.59007851478018	4.3959404178593e-11	1.2601355093955e-08	NA	NA	NA	NA	NA	NA	2044.01328964858	-7.04710167446993	0.523435556958424	-9.6422598873443	5.30079321794284e-22	2.36561341391469e-19	0	1	0	13	cg24649341,cg09532284,cg19162333,cg03101849,cg07817686,cg14736058,cg10630155,cg21647189,cg13117948,cg08855742,cg01046186,cg23636331,cg18887079	0.206268350441463,0.206513171141282,-0.0308595464703602,0.051992999152185,0.116486335255211,0.0999520907031126,-0.0293995170797732,-0.404357498269431,-0.273993117449882,-0.422944637144168,0.303113767932394,0.567174049124716,0.506429824143422	0.146445848504094,0.145956749789344,0.829791594773781,0.717094644242997,0.415626513158733,0.485267672907848,0.837733291494646,0.00325142590032912,0.0517022688718053,0.00198762938914134,0.0306065655627964,1.42727538092172e-05,0.000149596196343685	0.237974503819154,0.237974503819154,0.837733291494646,0.837733291494646,0.600349407895947,0.630847974780202,0.837733291494646,0.0105671341760696,0.112021582555578,0.00861306068627914,0.0795770704632707,0.000185545799519823,0.000972375276233953	0.0425466323938422,0.0426476898548282,0.000952311608356312,0.00270327196083911,0.0135690663011894,0.00999042043592325,0.000864331604523877,0.163504986406713,0.075072228409905,0.178882166089012,0.0918779563101731,0.321686402000526,0.256471166781938	0.338129119503153,0.0648373351377077,0.0322900348292302,0.0274000961422554,0.0378828529172007,0.110030237810265,0.154075878981134,0.267991114504891,0.348739212450446,0.264591443893254,0.0738237451964396,0.0178184168824512,0.0135763281984267
DKK4	676.701396744433	8.99959015303258	1.06335786682408	6.58253479041649	4.62494534123211e-11	1.31558349056479e-08	NA	NA	NA	NA	NA	NA	676.701396744433	-8.02081513987902	0.990558500771964	-6.07820248393898	1.21537225947986e-09	8.09986409551867e-08	0	1	0	6	cg09184899,cg09297903,cg02571142,cg01701630,cg16141331,cg18407008	-0.533362856512006,-0.547502662213833,-0.541723858815591,-0.720256978272563,-0.0950947931350154,-0.544102736791412	5.57910857816693e-05,3.21166502205394e-05,4.03692176712119e-05,2.55385073374843e-09,0.506828948153156,3.67608672362647e-05	6.69493029380032e-05,6.05538265068178e-05,6.05538265068178e-05,1.53231044024906e-08,0.506828948153156,6.05538265068178e-05	0.284475936706647,0.299759165131234,0.293464739210054,0.518770114750324,0.00904301968139131,0.296047788183905	0.549943035698377,0.415239771187416,0.396840441850988,0.319796286663171,0.0361268762632883,0.277904039338803
CTC-378H22.2	956.831398121686	8.66702814635105	0.670620622868446	9.94157936544534	2.74440934286045e-23	3.27372622869795e-20	956.831398121686	5.72470205208366	0.49403251870334	7.53938639881374	4.72187934215018e-14	5.22843741851554e-12	NA	NA	NA	NA	NA	NA	1	0	0	0	NA	NA	NA	NA	NA	NA
RP11-163M18.1	0.391516676632821	17.309061479718	2.344018167206	6.53111895372633	6.52801237988146e-11	1.8287831045124e-08	NA	NA	NA	NA	NA	NA	NA	NA	NA	NA	NA	NA	0	0	0	NA	NA	NA	NA	NA	NA	NA
CALCA	24684.5634199732	6.11649057546994	0.961499926956892	4.28132177658969	1.85786485485437e-05	0.00191370430272033	24684.5634199732	-5.69787606683078	0.722562589040318	-5.11772422613543	3.09244314761238e-07	1.21437146233261e-05	24684.5634199732	-11.8143666423007	0.892917722459649	-10.9913448859161	4.20611372115018e-28	3.70053885186793e-25	1	1	1	18	cg15068138,cg09188980,cg14348532,cg09068492,cg22183706,cg14106660,cg12904004,cg11488893,cg24442913,cg06796866,cg11596897,cg05093325,cg08176386,cg10467022,cg18470144,cg26393713,cg15391359,cg26053083	-0.489391656674238,-0.304025971022782,-0.218429416532077,-0.201721902356246,-0.270529941885923,-0.3270752287577,-0.312684832886312,-0.315379651113168,-0.243631533819107,-0.273438329346879,-0.344737750890399,0.0123110252815458,-0.0257526460107234,-0.149280	0.000267911854194819,0.0300839339955941,0.123587876800222,0.155750774201311,0.0548521290579549,0.0191438984388828,0.0254829486095437,0.0241775072762369,0.084923054649332,0.0521967621937721,0.0132363151956436,0.931671591710665,0.857638558124495,0.295782349376376,0.0635985779989715,0.937480536981325,0.902077086860973,0.00556940756426415	0.00482241337550675,0.077358687417242,0.185381815200333,0.215654918124892,0.10970425811591,0.0764488458286312,0.0764488458286312,0.0764488458286312,0.138964998517089,0.10970425811591,0.0764488458286312,0.937480536981325,0.937480536981325,0.380291592055341,0.114477440398149,0.937480536981325,0.937480536981325,0.0501246680783774	0.239504193622355,0.0924317910563457,0.0477114100065435,0.040691725890223,0.0731864494568011,0.106978205266902,0.097771804717141,0.0994643243362633,0.0593563242710506,0.0747685199560125,0.118844116888971,0.00015156134348286,0.000663198776553625,0.0222847360833524,0.0684818631877589,0.000126837662821238,0.000312065036060055,0.146504801361981	0.303280178515704,0.309351118108065,0.319426567714803,0.347019300099507,0.282772257108349,0.354659977103693,0.359376193047647,0.312144989920814,0.325640399395414,0.456510706848469,0.280167377825494,0.0229860618835065,0.00713418808416484,0.0603602257767828,0.159272675715415,0.0308386581433664,0.0954670842329886,0.142679804734703
APOBEC2	320.872244073014	6.87648613993244	0.549275703715856	8.87802993459015	6.80549262705272e-19	5.24292316366213e-16	320.872244073014	5.62567528787421	0.40679608999555	8.91275844837612	4.97783503718912e-19	1.00029902346083e-16	NA	NA	NA	NA	NA	NA	1	0	0	3	cg10567498,cg17548735,cg22375610	-0.381660515596684,-0.902789084947759,-0.723428706043211	0.00571870596783768,1.38425727156221e-19,2.01229553404424e-09	0.00571870596783768,4.15277181468663e-19,3.01844330106637e-09	0.145664749165526,0.815028131900812,0.523349092727354	0.105734094299245,0.540510713097349,0.209557000068836
AC074389.5	5.92139902827956	16.434144205735	2.2458118811907	6.42713858922244	1.30028266211741e-10	3.56171500462515e-08	NA	NA	NA	NA	NA	NA	5.92139902827956	-23.1937716425962	2.07740359239133	-10.2020482299252	1.94134499579173e-24	1.1955967291083e-21	0	1	0	0	NA	NA	NA	NA	NA	NA
RP11-36N20.1	65.5093555483173	6.48120340885088	0.69893691356193	6.41145620140982	1.44136170502905e-10	3.91912606546097e-08	NA	NA	NA	NA	NA	NA	NA	NA	NA	NA	NA	NA	0	0	0	NA	NA	NA	NA	NA	NA	NA
Y_RNA.531	23.8997982839001	6.12320224079883	1.13139406712223	3.6443555438526	0.00026806264310464	0.0215493227812315	23.8997982839001	5.56136424133399	0.818099333599979	4.35321738457175	1.34154005260928e-05	0.000379101517991689	NA	NA	NA	NA	NA	NA	1	0	0	0	NA	NA	NA	NA	NA	NA
RP11-109P11.1	10.0736431059866	-6.41382205952602	0.693689078313395	-6.36282478348599	1.9807660844257e-10	5.30773543738972e-08	NA	NA	NA	NA	NA	NA	10.0736431059866	5.89232110378151	0.626561353375118	6.21219467625096	5.22496372399349e-10	3.83076923697456e-08	0	1	0	0	NA	NA	NA	NA	NA	NA
CTD-2532D12.4	20.3366453353496	7.53359152540712	0.870426767150657	6.35733152315771	2.05288627688388e-10	5.46141594481217e-08	NA	NA	NA	NA	NA	NA	20.3366453353496	-5.80438732809739	0.824337220232225	-4.61508619861378	3.9293219782254e-06	0.000125150691671265	0	1	0	0	NA	NA	NA	NA	NA	NA
TMEM114	86.472797655433	6.97025417863698	1.03296038771837	4.81165999948498	1.49681835190113e-06	0.000202010386258949	86.472797655433	5.56107873202806	0.759852175254929	4.68654147214006	2.77860535091347e-06	8.98588603819209e-05	NA	NA	NA	NA	NA	NA	1	0	0	3	cg16907824,cg03850113,cg27298570	0.278855177847646,0.229221993094332,-0.00353964840557665	0.0475291535736693,0.105659408402019,0.98033291610298	0.142587460721008,0.158489112603028,0.98033291610298	0.0777602102124424,0.0525427221181381,1.25291108351016e-05	0.199095761317711,0.223185530136711,0.230404516043052
RP11-525K10.3	30.1836844098585	-5.27609025512688	0.518228850183922	-6.3217056595058	2.58691784677091e-10	6.78451312452068e-08	NA	NA	NA	NA	NA	NA	30.1836844098585	6.40957747121598	0.483810618946723	9.11426351247896	7.92066041914419e-20	2.80345857800813e-17	0	1	0	0	NA	NA	NA	NA	NA	NA
CLNK	165.399890006231	6.06517170477182	0.64422919765959	6.31013266635558	2.78796377304347e-10	7.26028960305455e-08	NA	NA	NA	NA	NA	NA	165.399890006231	-5.40332208017322	0.597403087314018	-5.69686054934012	1.22033661781479e-08	6.58105524910174e-07	0	1	0	7	cg10793507,cg03849286,cg01499531,cg25821965,cg03485217,cg06837308,cg02316792	-0.309036565285415,0.0286627763715237,0.0244813010362487,-0.00921884642605827,-0.0053331676972503,0.0328926153628004,0.415405575043281	0.0273439668278521,0.841746866995208,0.864599114872104,0.948807069280817,0.970371412093748,0.818761078118749,0.00243488087806655	0.0957038838974825,0.970371412093748,0.970371412093748,0.970371412093748,0.970371412093748,0.970371412093748,0.0170441661464659	0.0955035986834067,0.000821554749323974,0.000599334100427434,8.49871294272434e-05,2.84426776869982e-05,0.00108192414540517,0.172561791777039	0.081803524645691,0.585389016936689,0.378513691391537,0.118768385162364,0.0495032019790203,0.0333727576988497,0.329152702924654
MYO18B	181.089734831242	6.20476431607551	0.668493982234498	6.28990600935662	3.17658243980857e-10	8.18714311844943e-08	NA	NA	NA	NA	NA	NA	NA	NA	NA	NA	NA	NA	0	0	0	NA	NA	NA	NA	NA	NA	NA
GRP	34496.08674378	7.51433745086708	0.876775027857396	6.28934136541576	3.18815708660785e-10	8.18714311844943e-08	NA	NA	NA	NA	NA	NA	34496.08674378	-5.27289841129436	0.815485329164713	-4.01343628664262	5.984116021341e-05	0.00141854414661396	0	1	0	8	cg06096850,cg01625242,cg25260683,cg15633664,cg24131595,cg12927990,cg15108347,cg19611392	0.403299053043881,-0.0973303743331191,-0.18581513358576,-0.259047094876512,-0.418541614505453,-0.390974695083158,-0.285391485008026,-0.324483401654155	0.00334108732900906,0.496845153196111,0.191725726068623,0.0664204428969264,0.00223901250722571,0.00455721702654636,0.0423555799286133,0.0201751843054029	0.012152578737457,0.496845153196111,0.219115115506997,0.0885605905292352,0.012152578737457,0.012152578737457,0.0677689278857813,0.0403503686108057	0.162650126186091,0.00947320176782507,0.0345272638694939,0.0671053973639604,0.175177083072831,0.152861212195368,0.0814482997150861,0.105289477949052	0.322400360917424,0.209544757817632,0.0714627732698137,0.0157924222638406,0.0159629325089795,0.00645536578298251,0.012643269673167,0.300855971737414
TPH2	50.922151202585	-7.54489215904614	0.847558330186333	-6.54219534108893	6.06222455620749e-11	1.71125955621372e-08	50.922151202585	-5.55308115175992	0.662153675394551	-5.36594643175964	8.05258403041897e-08	3.57144169654304e-06	NA	NA	NA	NA	NA	NA	1	0	0	9	cg17322884,cg14791008,cg15096515,cg03565659,cg25669230,cg03739409,cg18701449,cg17036562,cg23890407	0.32270389544363,0.0178472118492003,0.141347621600435,0.0952640788093214,0.106761729012658,0.229834686745738,0.266103701327466,0.280637924279686,0.370798342433439	0.0209101212140188,0.901074052883437,0.322478332678906,0.50606938372611,0.45586998265692,0.104705066828668,0.0591017143204685,0.0460695356016912,0.00739291055375838	0.0940955454630846,0.901074052883437,0.483717499018359,0.569328056691873,0.569328056691873,0.188469120291603,0.132978857221054,0.132978857221054,0.0665361949838254	0.104137804134494,0.000318522970790235,0.0199791501320999,0.00907524471138862,0.0113980667817723,0.0528239832315115,0.0708111798601771,0.078757644544011,0.137491410751386	0.151935270282964,0.156145706979903,0.0677593567878969,0.0417524801530598,0.0116258224035374,0.166307300590924,0.178753035954771,0.273409677589175,0.288979264503757
GABRA2	344.170927974008	7.29133341611454	0.848686908971117	6.23472962783101	4.52559036622652e-10	1.14624524762117e-07	NA	NA	NA	NA	NA	NA	344.170927974008	-4.70242436584706	0.789097730860612	-3.42470173231865	0.000615474718276339	0.0109361298325928	0	1	0	10	cg12190095,cg02172018,cg00452958,cg25145765,cg20092102,cg23160016,cg27134386,cg23676588,cg21820677,cg09430391	-0.307411109944676,-0.12264403970558,-0.193112908747078,-0.160635797502057,-0.0458024175452593,-0.164761895371215,-0.186803244208018,-0.136465182416066,-0.133686247737051,-0.0952548388516256	0.0282089876373401,0.391232971699648,0.174548641580088,0.260139796050931,0.749610361768029,0.247934025588855,0.189331995549088,0.339641965367639,0.349659674243252,0.50611082732395	0.282089876373401,0.48904121462456,0.48904121462456,0.48904121462456,0.749610361768029,0.48904121462456,0.48904121462456,0.48904121462456,0.48904121462456,0.562345363693278	0.0945015905174176,0.015041560475304,0.0372925955247571,0.0258038594391218,0.00209786145299027,0.0271464821663152,0.0348954520466405,0.0186227460118501,0.0178720128340123,0.00907348432464918	0.339568358644139,0.0128195421005026,0.0479249868860078,0.0136304346505554,0.0086305083194552,0.141441464929899,0.0173851303013876,0.0533789641303621,0.0912741494189787,0.0143195032951347
FGB	3700.29451701522	-6.46405240242636	0.957294710970318	-4.6631955146828	3.11336702926235e-06	0.000382489034468746	3700.29451701522	-5.45898871612108	0.725427206897551	-4.76820924722993	1.85870677849701e-06	6.2187400274606e-05	NA	NA	NA	NA	NA	NA	1	0	0	3	cg00706450,cg22456809,cg21082050	-0.258076629810153,-0.491169901246218,0.0927865137183755	0.0674812032166106,0.000252461446742797,0.51724354985616	0.101221804824916,0.00075738434022839,0.51724354985616	0.0666035468541669,0.24124787189022,0.00860933712801027	0.32383655096142,0.324545880575916,0.325590700717674
AC012123.1	122.81725156758	7.50205228153295	0.884504582415012	6.22049042019702	4.95603327777376e-10	1.23830509850538e-07	NA	NA	NA	NA	NA	NA	122.81725156758	-5.47761055639224	0.831778797620541	-4.18093195731918	2.90316737105634e-05	0.000754407028328591	0	1	0	0	NA	NA	NA	NA	NA	NA
RP11-526P5.1	0.56707101527298	29.5800950721423	4.44612392336835	6.20317731747967	5.53344325736513e-10	1.37329663230943e-07	NA	NA	NA	NA	NA	NA	NA	NA	NA	NA	NA	NA	0	0	0	NA	NA	NA	NA	NA	NA	NA
ACSM3	285.368852896787	-4.46016301518097	0.397687951340144	-6.18616432026824	6.16457497168487e-10	1.51973211918623e-07	NA	NA	NA	NA	NA	NA	NA	NA	NA	NA	NA	NA	0	0	0	NA	NA	NA	NA	NA	NA	NA
CXADRP3	104.727521278875	-7.62271582128185	0.910013139772438	-6.17871937836842	6.46236445109507e-10	1.58259453666917e-07	NA	NA	NA	NA	NA	NA	104.727521278875	7.45913737463842	0.840999875854563	6.49124635017483	8.5129143243324e-11	7.32229527344044e-09	0	1	0	1	cg22197934	0.391549	0.00449289	0.00449289	0.153311	0.269327
ANXA13	930.553723577303	-5.3029277163313	0.831411677599141	-3.97267419417193	7.10702275596872e-05	0.00655388016191939	930.553723577303	-5.45859796746817	0.630783199873174	-5.48302169138868	4.18121727300274e-08	1.9404619272829e-06	NA	NA	NA	NA	NA	NA	1	0	0	6	cg00283535,cg15046903,cg23847159,cg08326861,cg26241746,cg02800334	-0.71379217826443,-0.455115564310251,-0.39535193886905,-0.377269662297489,-0.257916641734079,-0.316319712619474	4.11025849382106e-09,0.000792162217836141,0.00408689195771296,0.0063506886340298,0.0676573667265331,0.0237355394332836	2.46615509629264e-08,0.00237648665350842,0.00817378391542592,0.0095260329510447,0.0676573667265331,0.0284826473199403	0.50949927375148,0.207130176877438,0.156303155567517,0.142332398090062,0.0665209940833854,0.100058160591668	0.241757101043461,0.0474160942299768,0.0215290667052915,0.0413549161944053,0.0570100380311185,0.0512680875906223
PROKR2	189.875723092881	-9.78142395424604	1.27062880916711	-6.12407329198423	9.12129061597839e-10	2.20455036397559e-07	NA	NA	NA	NA	NA	NA	189.875723092881	5.59514839364762	1.17077638336821	3.07073873774659	0.0021352990341023	0.03218417188307	0	1	0	5	cg17896229,cg04354077,cg10611165,cg10863075,cg03817303	0.0155679004934295,0.50736392970618,0.398615393320101,0.360453256582021,0.265602460259061	0.913656712662203,0.00014476301392472,0.00376455560711185,0.00936803951481655,0.0595991962781948	0.913656712662203,0.0007238150696236,0.00941138901777963,0.0156133991913609,0.0744989953477435	0.000242359525773346,0.257418157166898,0.158894231791739,0.129926550180585,0.0705446668956657	0.112948771260083,0.267054822941603,0.338109928145298,0.0906234606951358,0.305318964079574
RP5-896L10.1	10.3395838129084	-8.20906296219161	1.02285118536001	-6.07034830781003	1.27633124917838e-09	3.06476969242646e-07	NA	NA	NA	NA	NA	NA	10.3395838129084	7.15482999392354	0.93584621550715	5.50820199783579	3.62517287476514e-08	1.76350629277477e-06	0	1	0	0	NA	NA	NA	NA	NA	NA
RP11-147G16.1	146.978628870285	27.489263845271	1.49893390644686	17.0049284599158	7.54972935025609e-65	3.98830630918743e-61	146.978628870285	5.42682227135707	1.08514951393613	3.15792637544209	0.00158895682607499	0.0272821205253403	146.978628870285	-22.0624415739139	1.40260004490525	-14.3037508424358	2.07327135580279e-46	5.80384044174867e-43	1	1	1	0	NA	NA	NA	NA	NA	NA
PTF1A	157.184693367526	-7.29155907682382	0.878271976940388	-6.02496631539797	1.6914484755369e-09	4.00949187031276e-07	NA	NA	NA	NA	NA	NA	157.184693367526	4.65670227353231	0.810764163306313	3.27678799060163	0.00104995175662341	0.0175331694369331	0	1	0	8	cg19161112,cg04829946,cg17389519,cg22746058,cg11327656,cg18920423,cg11438428,cg18759960	0.323801423019046,0.347934791579257,0.0324484275775048,-0.269618790407828,-0.257241642343381,-0.175811623802189,-0.260323148746448,-0.14080067328911	0.020454218576848,0.0123541340667956,0.821168153436687,0.0557061086597617,0.0684046508962192,0.217180978483422,0.0650459609389777,0.324373305278156	0.0818168743073918,0.0818168743073918,0.821168153436687,0.109447441433951,0.109447441433951,0.289574637977896,0.109447441433951,0.370712348889321	0.104847361549159,0.121058619191301,0.00105290045225258,0.0726942921409806,0.0661732625555198,0.0309097270639626,0.0677681417732652,0.0198248295986668	0.371000190992002,0.270846261775927,0.310822065746349,0.0536794590678107,0.063284318534158,0.00708852485051956,0.0816509102634886,0.00706319264841801
LINC00694	11.4496240456642	-4.67041784131921	0.444227121628104	-6.011379565327	1.83951144361969e-09	4.33269386456131e-07	NA	NA	NA	NA	NA	NA	11.4496240456642	4.87498526069581	0.410419672175828	7.00498893109621	2.47005361496428e-12	2.78609380826355e-10	0	1	0	0	NA	NA	NA	NA	NA	NA
CTB-107G13.1	57.7359548110924	7.64361105728332	0.939530243442737	6.00684341634745	1.89170048515417e-09	4.42741723041242e-07	NA	NA	NA	NA	NA	NA	57.7359548110924	-7.9231396893909	0.887128076602053	-6.67675823323975	2.44285442371887e-11	2.30744835182746e-09	0	1	0	0	NA	NA	NA	NA	NA	NA
RP4-792G4.2	63.5861774261988	6.99840270083131	0.835426782281042	5.98305298183489	2.18993493574259e-09	5.09318264080662e-07	NA	NA	NA	NA	NA	NA	63.5861774261988	-9.29252954212979	0.791583842969088	-9.21258007841195	3.18378467308842e-20	1.21188591469434e-17	0	1	0	0	NA	NA	NA	NA	NA	NA
NKX2-1	3425.46794559624	5.65783679145174	0.613294905673991	5.96423801601922	2.45778258776692e-09	5.68039639456455e-07	NA	NA	NA	NA	NA	NA	3425.46794559624	-6.50701901041024	0.570172564593261	-7.90465780061756	2.68670633539293e-15	4.7275284677574e-13	0	1	0	9	cg05946827,cg11108269,cg14867569,cg14005139,cg04702660,cg13558403,cg10999312,cg25996119,cg10648415	-0.040278413152615,0.215247661159766,0.142205650208532,0.0533616037072065,0.086528855613225,0.0265872008820062,-0.0443587313932324,-0.436499664382509,-0.279044641494947	0.778995577537675,0.12928926325182,0.319519713343024,0.709970391865467,0.546007011714165,0.853075198264988,0.757258072889581,0.00136371019589266,0.0473722639303359	0.853075198264988,0.387867789755461,0.718919355021804,0.853075198264988,0.853075198264988,0.853075198264988,0.853075198264988,0.0122733917630339,0.213175187686512	0.00162235056609275,0.0463315556347496,0.0202224469512315,0.00284746075020497,0.00748724285373441,0.000706879250740152,0.00196769705081692,0.190531957006043,0.0778659119470437	0.0571828322400128,0.0297731156767726,0.00339740134608809,0.00877433495599756,0.0264845355763817,0.00286020802728807,0.00318236190982722,0.712336110829373,0.352050574715248
AC091814.2	155.974866850717	9.82660532597862	1.3171024969796	5.94229024994387	2.81067177391728e-09	6.45564170979424e-07	NA	NA	NA	NA	NA	NA	155.974866850717	-8.37954367746195	1.23294162362263	-5.17424633513269	2.28832759635201e-07	9.4456396346471e-06	0	1	0	0	NA	NA	NA	NA	NA	NA
TMEM132D	585.690992594261	7.0623409533555	0.852707098567481	5.93678762831934	2.90660774132251e-09	6.63478072014599e-07	NA	NA	NA	NA	NA	NA	NA	NA	NA	NA	NA	NA	0	0	0	NA	NA	NA	NA	NA	NA	NA
CTC-276P9.1	235.936336282925	7.43456231806477	0.668984771450815	8.12359645538558	4.52568770185319e-16	2.6149282113567e-13	235.936336282925	5.40861397216216	0.480786024124837	7.08966941867078	1.3443273670971e-12	1.22243667900779e-10	NA	NA	NA	NA	NA	NA	1	0	0	0	NA	NA	NA	NA	NA	NA
CCDC129	239.920561858185	6.65424884079605	0.787163752650062	5.91268185955854	3.36581897099937e-09	7.58930608101133e-07	NA	NA	NA	NA	NA	NA	239.920561858185	-8.07072976677759	0.728222191137767	-8.33637019120873	7.66058299500033e-17	1.66121360679609e-14	0	1	0	9	cg20991203,cg24681654,cg24862193,cg25630220,cg07185551,cg10316881,cg17375049,cg25668563,cg21831485	0.613355072915128,0.660092522905839,0.809730308262441,0.604935995245813,0.520489006846235,-0.19005251531633,0.0244697098060203,-0.342444177806457,-0.0926889509074681	1.70722617760023e-06,1.36827725020054e-07,6.28078677334086e-13,2.57794155248684e-06,9.03261840603436e-05,0.181611176491965,0.864662624023044,0.0139019541424236,0.517686090643713	5.12167853280069e-06,6.15724762590241e-07,5.65270809600677e-12,5.80036849309538e-06,0.000162587131308618,0.233500084061098,0.864662624023044,0.0208529312136353,0.582396851974177	0.376204445470722,0.435722138796195,0.655663172118788,0.365947558344043,0.27090880624778,0.0361199585780639,0.000598766697990839,0.11726801491354,0.00859124162032701	0.565108572565906,0.441730105765074,0.545402646921087,0.598031401352475,0.321409001904713,0.16157206058541,0.409455892144909,0.442843199205295,0.362687528887711
MEP1A	172.059012961113	-6.03580347223783	0.682751191046625	-5.91108961091835	3.39852072951412e-09	7.61659988222439e-07	NA	NA	NA	NA	NA	NA	172.059012961113	5.02702933901	0.633091815603839	4.78134334452395	1.74127668148905e-06	5.95768142812136e-05	0	1	0	4	cg01372911,cg10954560,cg20980592,cg02449202	-0.0212468630059688,-0.114176966180285,-0.361076508399051,-0.336474055811866	0.882352284534609,0.424994583508142,0.00923729737664247,0.0157703012548382	0.882352284534609,0.566659444677522,0.0315406025096763,0.0315406025096763	0.000451429187594406,0.0130363796061339,0.13037624491765,0.113214790234487	0.127502497130896,0.33047069740714,0.51526119361863,0.383067297094941
SLC4A10	151.052924435445	6.35653302506886	0.73989310100324	5.88805736823566	3.90761488029195e-09	8.70480064206723e-07	NA	NA	NA	NA	NA	NA	151.052924435445	-4.1006091176531	0.683208531245628	-3.07462366405651	0.00210768322590918	0.0318458731969683	0	1	0	5	cg02978894,cg09715906,cg15240455,cg16640027,cg10034259	0.303001609364776,0.367893250858767,0.184963985973536,0.0941512023936605,-0.0224980479279719	0.0306713433506099,0.00790717572583838,0.193804885890229,0.511073338502291,0.875477502375836	0.0766783583765247,0.0395358786291919,0.323008143150381,0.638841673127864,0.875477502375836	0.0918099752776444,0.135345444027432,0.0342116761072185,0.008864448912172,0.000506162160569319	0.0883091979754356,0.327280891158451,0.047451638011569,0.0961159319611083,0.0117668346033288
RP11-356M20.1	24.3676070975539	-6.4068999744348	0.749126283794393	-5.88271973600159	4.03578998868292e-09	8.93649568811412e-07	NA	NA	NA	NA	NA	NA	NA	NA	NA	NA	NA	NA	0	0	0	NA	NA	NA	NA	NA	NA	NA
CACNA1E	269.518506806706	6.48074804448023	0.764516708875139	5.86088962146153	4.60393941550618e-09	1.01338735503573e-06	NA	NA	NA	NA	NA	NA	269.518506806706	-6.52881142260727	0.713020385707868	-6.35158757503292	2.13104037005574e-10	1.700029173967e-08	0	1	0	7	cg25658411,cg02974928,cg15742412,cg21790369,cg24106020,cg24611232,cg06527919	0.275711598705276,-0.090024114359603,-0.111821847735427,0.173807105881102,0.471198811776748,0.250482292208185,0.561409380346678	0.0501946092263598,0.529846635735503,0.434670141874803,0.222552454127071,0.000483064369790264,0.0762558126999413,1.81991615912039e-05	0.117120754861506,0.529846635735503,0.507115165520603,0.311573435777899,0.00169072529426592,0.133447672224897,0.000127394131138427	0.0760168856606191,0.00810434116623089,0.0125041256309649,0.0302089100547646,0.222028320219819,0.0627413787098666,0.315180492341241	0.154213153374843,0.0374658567675787,0.0595643279875571,0.396130974620053,0.277584036042571,0.181932461146209,0.230345637898824
RP11-554L12.1	7.99551375054663	6.29159593910503	1.1902883888639	3.60550937004539	0.000311541249086694	0.0245116677659082	7.99551375054663	5.37625965986273	0.868122751272227	3.8891500711332	0.000100595901416186	0.00230944920641927	NA	NA	NA	NA	NA	NA	1	0	0	0	NA	NA	NA	NA	NA	NA
IL22RA1	367.221551853408	-4.73638740662376	0.473196870686091	-5.78276733456893	7.34816621605248e-09	1.59839905002003e-06	NA	NA	NA	NA	NA	NA	367.221551853408	4.3316380949102	0.439641641614616	5.30349692614897	1.13605117897905e-07	4.93405133346996e-06	0	1	0	7	cg00810939,cg08538531,cg09152089,cg21293216,cg22588023,cg18443350,cg08880327	-0.577394659238587,-0.112622894893384,-0.131309083271251,-0.21462705079032,-0.317667719776217,0.294889822098185,0.320354024169582	9.17142307999574e-06,0.431365440960336,0.358371676466835,0.130424037727894,0.0231136416150998,0.0356682492179124,0.0219151452979071	6.41999615599702e-05,0.431365440960336,0.418100289211307,0.182593652819051,0.0539318304352329,0.0624194361313467,0.0539318304352329	0.333384592517244,0.0126839164541663,0.0172420753495363,0.0460647709309507,0.100912780187821,0.0869600071770989,0.102626700801645	0.345884160204399,0.282648454712421,0.239233457087174,0.444290443120832,0.484626866366221,0.0666647254601488,0.107291002559005
C1orf87	96.4048162783156	6.2162853448104	0.73001509147475	5.77561394832648	7.66729896966086e-09	1.65806461169058e-06	NA	NA	NA	NA	NA	NA	NA	NA	NA	NA	NA	NA	0	0	0	NA	NA	NA	NA	NA	NA	NA
OPRK1	350.095118897128	6.47966809558964	0.776573839879884	5.76850244695666	7.99790520566756e-09	1.71950311976965e-06	NA	NA	NA	NA	NA	NA	350.095118897128	-4.9820865473892	0.721251694246504	-4.13459901886901	3.55574921020398e-05	0.000899689280442163	0	1	0	5	cg10095242,cg06808751,cg11701471,cg13405783,cg06857300	-0.0921401010708945,0.00673045074193414,0.125990731739332,0.125697429509541,0.362199532734295	0.520179183257879,0.962613696167935,0.378336430838859,0.37945642529219,0.00900569511866644	0.650223979072348,0.962613696167935,0.632427375486984,0.632427375486984,0.0450284755933322	0.00848979822535464,4.52989671896013e-05,0.0158736644842124,0.015799843785306,0.131188501512941	0.0229941168560627,0.060624284312071,0.0746805387676044,0.00859032981237176,0.292554928124048
SLC35D3	3351.00752029556	4.95351587307286	0.561270501982387	5.2621968598762	1.42344235229549e-07	2.47124294579977e-05	3351.00752029556	5.34474976393935	0.42500326811755	7.86993892718548	3.5481441887012e-15	4.45970215903394e-13	NA	NA	NA	NA	NA	NA	1	0	0	11	cg26870192,cg03586474,cg04957628,cg24217844,cg07645736,cg07888856,cg22791936,cg07396115,cg05908380,cg14260073,cg08528995	-0.377568339335089,-0.388701970791817,-0.257722862431635,-0.186262958773143,-0.202692543228382,-0.16893569624996,-0.205578859374158,-0.485780705783882,-0.407499056154651,-0.667398488637655,-0.922994759421313	0.00630584711976401,0.00481965226448224,0.0678712285605178,0.190638196117984,0.153728623659639,0.235988336807957,0.147829830587244,0.000301956860639547,0.00299768247463423,8.85738913334626e-08,5.82330059196259e-22	0.0115607197195673,0.0106032349818609,0.106654787737957,0.209702015729782,0.187890540028447,0.235988336807957,0.187890540028447,0.00110717515567834,0.00824362680524412,4.87156402334044e-07,6.40563065115885e-21	0.142557850868257,0.151089222097442,0.0664210738199555,0.0346938898109255,0.0410842670803895,0.0285392694674588,0.0422626674215798,0.235982894111887,0.166055480766931,0.445420742635827,0.851919325919207	0.0606182243965523,0.0992556881289721,0.0072730532889221,0.00309364471137921,0.0134346773596132,0.00387033433628401,0.00472332089276106,0.086984280426701,0.078974507629689,0.49035140098067,0.542127293694593
SLITRK2	104.726551768853	5.97222721726318	0.694991664304111	5.71550339562783	1.09379736884844e-08	2.32457085647392e-06	NA	NA	NA	NA	NA	NA	104.726551768853	-4.38914411863939	0.653804766003721	-3.65421643106498	0.00025796859588347	0.00510187987992273	0	1	0	3	cg03059667,cg22213420,cg13267486	-0.0717223381764899,0.166544917512772,0.0336586811014472	0.616971693812687,0.242781686823932,0.814613628931653	0.814613628931653,0.728345060471796,0.814613628931653	0.00514409379350279,0.027737209549336,0.00113290681348892	0.0643537262761263,0.323775599159412,0.0596500027284503
RHBG	170.492384269722	-5.39880160120952	0.594951392186855	-5.7127382939917	1.11172581016755e-08	2.34917192766777e-06	NA	NA	NA	NA	NA	NA	NA	NA	NA	NA	NA	NA	0	0	0	NA	NA	NA	NA	NA	NA	NA
SLITRK1	760.017554965268	-6.74139685208612	0.830964178877907	-5.70589800692572	1.15731286620113e-08	2.43160639086657e-06	NA	NA	NA	NA	NA	NA	760.017554965268	7.05672020155523	0.772439085546103	6.54643232868026	5.89278322881534e-11	5.21426649324457e-09	0	1	0	13	cg25188032,cg02365360,cg26799881,cg22057720,cg10236414,cg07104706,cg19696317,cg18215217,cg01729717,cg08954631,cg17528432,cg08697689,cg25940241	-0.469853926938571,-0.232663012068749,-0.166244168711861,-0.390246883200106,-0.267634531601876,-0.290271056865267,-0.0889920548244408,-0.104658562185357,-0.192831719481433,-0.650614494458278,-0.493285850350527,-0.58290071670625,-0.228984608329144	0.000503932519905013,0.100385343799812,0.243645595933745,0.00463985958179249,0.0576030082385477,0.0388020849059076,0.534593759863002,0.464844371457232,0.175189132574567,2.36402435649352e-07,0.000235133821025856,7.18223664363595e-06,0.106030954588145	0.00163778068969129,0.153155823293987,0.287944795194426,0.0120636349126605,0.10697701530016,0.0840711839627998,0.534593759863002,0.503581402412002,0.227745872346937,3.07323166344158e-06,0.00101891322444537,4.66845381836337e-05,0.153155823293987	0.220762712659596,0.054132077184903,0.0276371236306978,0.152292629847398,0.0716282425057557,0.0842572864536791,0.00791958582187629,0.0109534146387063,0.0371840720381663,0.423299220399201,0.243330930156042,0.33977324553666,0.0524339508516515	0.407391437711585,0.0254527518127607,0.00818584910662445,0.100939689106256,0.0448486061377879,0.0693265521810741,0.00721178680700105,0.0150994672330881,0.0243542451035834,0.58062682106072,0.518989449472087,0.564792113831615,0.335410218914249
RP11-576D8.4	22.4177527545101	5.74602775069107	0.658019674236938	5.69288107537984	1.24913395678807e-08	2.60970195412802e-06	NA	NA	NA	NA	NA	NA	22.4177527545101	-4.34280258192146	0.626769042036858	-3.73790411585722	0.000185560683327049	0.00384003368393133	0	1	0	0	NA	NA	NA	NA	NA	NA
CD8BP	65.1062384812391	7.62844900282164	0.995702705148652	5.65274049544874	1.57909625089679e-08	3.28052810460182e-06	NA	NA	NA	NA	NA	NA	65.1062384812391	-5.26269329956236	0.927360872652743	-3.51825637222468	0.000434392477421562	0.00801933306789098	0	1	0	0	NA	NA	NA	NA	NA	NA
SMIM1	251.202087149439	4.45831656850802	0.437538349805822	5.61851679881092	1.92603671691279e-08	3.97893361758201e-06	NA	NA	NA	NA	NA	NA	NA	NA	NA	NA	NA	NA	0	0	0	NA	NA	NA	NA	NA	NA	NA
WFDC5	91.3652098307104	-9.62999883854097	1.35853992258619	-5.61632287111306	1.95064015333268e-08	4.00737345722717e-06	NA	NA	NA	NA	NA	NA	91.3652098307104	6.29110821876808	1.24347594179549	3.45089766077181	0.000558725388540283	0.0100436841151903	0	1	0	6	cg02016723,cg19348676,cg06498481,cg10365312,cg07674238,cg09493943	0.055459533755921,0.112179865807163,0.294644335144202,0.222628411196048,0.327908563159626,0.110220269076088	0.699097359652543,0.433191399284674,0.0358293769810211,0.116357378714402,0.018821950530318,0.441319706752709	0.699097359652543,0.529583648103251,0.107488130943063,0.232714757428805,0.107488130943063,0.529583648103251	0.00307575988442414,0.012584322292513,0.0868152842325686,0.0495634094716765,0.10752402579341,0.0121485077152052	0.127283045306849,0.254007892133234,0.333274945706763,0.177040316720664,0.281481645728229,0.191958082955616
LINC00237	46.7951349677537	8.01851107016385	1.07327050811704	5.60763668119682	2.05108021517496e-08	4.19043620314668e-06	NA	NA	NA	NA	NA	NA	46.7951349677537	-6.41356381391676	1.01089603081341	-4.36599183238003	1.26547208284144e-05	0.000358488333458476	0	1	0	0	NA	NA	NA	NA	NA	NA
RP11-449J10.1	35.4701989902406	7.96748193318352	0.665096934485053	8.97234917764852	2.90256582990757e-19	2.43940867782164e-16	35.4701989902406	5.3400154057982	0.390597029947086	8.55105172266842	1.21971947203086e-17	2.05734444002553e-15	NA	NA	NA	NA	NA	NA	1	0	0	0	NA	NA	NA	NA	NA	NA
LINC00608	1.91019893191268	-5.3704205800286	0.601858957166814	-5.60001731285098	2.1433039844647e-08	4.33099661429071e-06	NA	NA	NA	NA	NA	NA	1.91019893191268	4.89243861811923	0.544123054317329	5.3157803095628	1.06201221295497e-07	4.67179172478891e-06	0	1	0	6	cg05475736,cg10930290,cg09083839,cg20174730,cg19716702,cg00869158	-0.15859571348894,-0.176911122771215,-0.446550581397553,0.0601050815418962,0.153717131474219,0.292884451179223	0.266321146605192,0.214273355383948,0.00102094947500099,0.675235116314698,0.281497396925675,0.037002189984516	0.33779687631081,0.33779687631081,0.00612569685000592,0.675235116314698,0.33779687631081,0.111006569953548	0.0251526003370661,0.031297545360172,0.199407421746492,0.00361262082715804,0.0236289565086621,0.0857813017425546	0.348652976084596,0.442499299529748,0.503236248527445,0.25137749812408,0.109794674998252,0.226928710199771
KCNV1	66.0268000917335	7.52133793429498	0.987680140741793	5.59020851644157	2.26797098530554e-08	4.5333675170602e-06	NA	NA	NA	NA	NA	NA	66.0268000917335	-6.87596481417379	0.929345194866678	-5.24666705235753	1.54875418922123e-07	6.59099646742624e-06	0	1	0	11	cg08599810,cg10739104,cg21940754,cg13525837,cg18147485,cg04237663,cg13925623,cg17462793,cg21225797,cg07583503,cg16406186	0.364443654234608,0.112462327187784,0.391794122836346,0.213953883154113,0.202093144915901,0.236755908237344,0.167125792083213,0.0680037926072849,0.276063319416276,0.246925974023386,0.0251972484677064	0.008557898437863,0.432026725697621,0.00446571982814591,0.131663360569669,0.154975061873787,0.0943795695555367,0.241119022393357,0.635390049579756,0.049890482906873,0.0806634264261816,0.860678047643647	0.0470684414082465,0.528032664741537,0.0470684414082465,0.241382827711061,0.24353224008738,0.207635053022181,0.331538655790866,0.698929054537732,0.182931770658534,0.207635053022181,0.860678047643647	0.132819177111875,0.0126477750364922,0.153502634689102,0.0457762641167239,0.0408416392219995,0.0560533600852895,0.0279310303794415,0.00462451580897462,0.076210956327133,0.0609724366473978,0.000634901330343333	0.410771652003745,0.363184791401318,0.0414859312320439,0.00479637239059701,0.00532693611575256,0.0150380239204733,0.0120153206722836,0.01923388387195,0.0283500843459288,0.039268450674675,0.403202795011867
RP11-710C12.1	34.4006917205363	-4.0408749007573	0.36505449357689	-5.59060342131479	2.26281860002317e-08	4.5333675170602e-06	NA	NA	NA	NA	NA	NA	34.4006917205363	3.30688597695323	0.336658149569071	3.88193774196783	0.000103627410981147	0.00230897168331582	0	1	0	0	NA	NA	NA	NA	NA	NA
GPR139	17.3165186487593	23.3464256291721	1.22789465731934	17.3845740772048	1.07986584185615e-67	6.65539316099976e-64	17.3165186487593	5.28431295569957	0.885692148056904	3.70818795549327	0.000208747692976965	0.00444991911152069	17.3165186487593	-18.0621126734726	1.17012070104291	-13.7268853197424	7.0082117265979e-43	1.43869242464753e-39	1	1	1	5	cg03607907,cg01944044,cg01126567,cg06929595,cg01018473	0.455212855048191,-0.231746699725938,-0.220892187679353,-0.142102064100366,-0.0651979288284895	0.000789852449332563,0.101769489140646,0.119307007484664,0.319875978461519,0.649434761349085	0.00394926224666281,0.19884501247444,0.19884501247444,0.399844973076899,0.649434761349085	0.207218743401126,0.053706532833864,0.0487933585777706,0.0201929966215845,0.00425076992352477	0.30804187156383,0.0360504821200988,0.0266293643888069,0.0194268714001962,0.0404998433920657
PROCR	685.286554477464	-3.76363779235731	0.317060256191969	-5.56246883018188	2.65984551014866e-08	5.25980893688702e-06	NA	NA	NA	NA	NA	NA	NA	NA	NA	NA	NA	NA	0	0	0	NA	NA	NA	NA	NA	NA	NA
RP4-607I7.1	268.919241874032	6.92291818785587	0.592577721197482	8.30763292603647	9.76299897243495e-17	5.91845801642085e-14	268.919241874032	5.26217381747296	0.435876754665539	7.48416561001543	7.20031134950961e-14	7.71049130499789e-12	NA	NA	NA	NA	NA	NA	1	0	0	0	NA	NA	NA	NA	NA	NA
TRIM55	51.9953305679007	6.42042948596265	0.79702636532412	5.54615214537481	2.92024740643035e-08	5.71364173769248e-06	NA	NA	NA	NA	NA	NA	51.9953305679007	-6.64532012842382	0.749314750641546	-6.19942437333124	5.66700396444953e-10	4.07719750180594e-08	0	1	0	2	cg27035277,cg14418968	0.248446096407169,0.53856274646265	0.0787555098929278,4.56681518620291e-05	0.0787555098929278,9.13363037240582e-05	0.0617254628199604,0.290049831877392	0.0588891999158166,0.252839436912223
RP11-89K21.1	74.7323659197962	7.65836579215606	1.02354260790078	5.528217143555	3.23501488444256e-08	6.29619028483165e-06	NA	NA	NA	NA	NA	NA	74.7323659197962	-7.32367430456223	0.960339599012795	-5.54353304813717	2.96428694676217e-08	1.47462500729641e-06	0	1	0	0	NA	NA	NA	NA	NA	NA
POMC	847.060323248811	5.27021624331965	0.591869464373922	5.52523223474432	3.29050065833942e-08	6.37065046307504e-06	NA	NA	NA	NA	NA	NA	NA	NA	NA	NA	NA	NA	0	0	0	NA	NA	NA	NA	NA	NA	NA
RP11-314A5.3	3.89027778499399	5.01533931053711	0.828472582238507	3.63963681500449	0.000273022846120691	0.0219004594939198	3.89027778499399	5.22664331860448	0.589579313876711	5.47278922896405	4.43006895846841e-08	2.04852933059632e-06	NA	NA	NA	NA	NA	NA	1	0	0	0	NA	NA	NA	NA	NA	NA
CDH20	60.8842405943036	5.9552327365107	0.718699644138767	5.50331806724399	3.72709123485542e-08	7.14114542869009e-06	NA	NA	NA	NA	NA	NA	NA	NA	NA	NA	NA	NA	0	0	0	NA	NA	NA	NA	NA	NA	NA
PITX1	2364.5963432312	4.54460577136375	0.462950687953879	5.49649420030077	3.87415830045461e-08	7.3846649377583e-06	NA	NA	NA	NA	NA	NA	NA	NA	NA	NA	NA	NA	0	0	0	NA	NA	NA	NA	NA	NA	NA
RP11-120K24.4	208.517211932627	5.83310042472318	0.50793173488638	7.54648737508124	4.47154404196429e-14	2.01650276985119e-11	208.517211932627	5.22275472409677	0.375751083684762	8.57683414374531	9.75200810521609e-18	1.65347329092294e-15	NA	NA	NA	NA	NA	NA	1	0	0	0	NA	NA	NA	NA	NA	NA
CDYL2	1300.73713631095	-3.84179990810039	0.339350326275	-5.42742931270338	5.71714974305137e-08	1.07864530789947e-05	NA	NA	NA	NA	NA	NA	1300.73713631095	3.36355308383863	0.315503981186705	4.3218252863558	1.54743703883714e-05	0.00042812424741161	0	1	0	7	cg23148540,cg01442398,cg04387945,cg02461391,cg19558753,cg06584112,cg06919916	-0.159472073403163,-0.0333170381769823,-0.0566177144193972,0.0434607074354268,0.0423590783335438,0.081630611439705,0.199163969103005	0.26365392645371,0.8164626552255,0.693120164516947,0.762026916784681,0.767888944343868,0.569044914724034,0.161173341428278	0.8164626552255,0.8164626552255,0.8164626552255,0.8164626552255,0.8164626552255,0.8164626552255,0.8164626552255	0.025431342195504,0.0011100250328865,0.00320556558607643,0.00188883309078778,0.00179429151726728,0.00666355672402012,0.0396662865888629	0.00964942579346655,0.00767185421644239,0.0116574806810404,0.0057970185014038,0.0605362571895972,0.0194177617393642,0.00583458560922486
AC079354.1	83.8443577989749	-5.27646238470127	0.604216017362318	-5.4226672093278	5.87162460771677e-08	1.10216652979065e-05	NA	NA	NA	NA	NA	NA	83.8443577989749	5.20471250983163	0.560630162950783	5.71626844507288	1.08888675269575e-08	5.95561097260397e-07	0	1	0	0	NA	NA	NA	NA	NA	NA
ZNF536	233.118719426435	6.81784296398991	0.891719210922144	5.40286998976694	6.55829953560474e-08	1.2248452450865e-05	NA	NA	NA	NA	NA	NA	NA	NA	NA	NA	NA	NA	0	0	0	NA	NA	NA	NA	NA	NA	NA
RP11-431J17.1	7.68827733947198	-8.36815885965569	1.17943286612809	-5.39933983742667	6.6886566739202e-08	1.23669917572448e-05	NA	NA	NA	NA	NA	NA	7.68827733947198	7.9599148868008	1.08721881293306	5.48179889448595	4.21022669488262e-08	2.03788301362923e-06	0	1	0	0	NA	NA	NA	NA	NA	NA
XXbac-B476C20.17	63.663401599683	6.42327523472019	0.717966415956789	6.16083863592083	7.23606978805947e-10	1.76041200455692e-07	63.663401599683	5.21832596644843	0.501284825874102	6.42015437199112	1.3613622221918e-10	9.8048198631044e-09	NA	NA	NA	NA	NA	NA	1	0	0	0	NA	NA	NA	NA	NA	NA
UNC5C	279.845641772876	-3.68438945139271	0.312044110881748	-5.39792097544513	6.74175480590252e-08	1.24031517894263e-05	NA	NA	NA	NA	NA	NA	NA	NA	NA	NA	NA	NA	0	0	0	NA	NA	NA	NA	NA	NA	NA
RP11-546K22.1	43.9043343639925	-4.70567820313235	0.50266553813407	-5.38266102978935	7.33926688778719e-08	1.34355816952219e-05	NA	NA	NA	NA	NA	NA	43.9043343639925	4.86883362441832	0.466001790874591	6.15627167233435	7.44774211194123e-10	5.17693731045161e-08	0	1	0	0	NA	NA	NA	NA	NA	NA
NEB	1683.47724487199	4.74264556233853	0.511249724815646	5.36459078452808	8.11329454481999e-08	1.47793851710787e-05	NA	NA	NA	NA	NA	NA	1683.47724487199	-4.09327654570461	0.475446925683132	-4.40275545518975	1.06884621633563e-05	0.000309915080410764	0	1	0	7	cg20900986,cg15428001,cg16495329,cg03334357,cg09538587,cg10417128,cg17254273	-0.283102313048527,-0.113168669893349,0.240596176296412,0.0496048020954,0.214014148385843,0.339145109613689,0.195860070661281	0.0441122559284732,0.429121968196202,0.0890018658610467,0.729583355440838,0.131552051272327,0.0149095017286691,0.168380099654198	0.154392895749656,0.500642296228902,0.207671020342442,0.729583355440838,0.230216089726572,0.104366512100684,0.235732139515877	0.0801469196534233,0.0128071478454299,0.057886520048454,0.00246063639092396,0.0458020557093177,0.115019405374881,0.0383611672794423	0.0145940068832637,0.0586574712151875,0.0154160496755386,0.025540278812618,0.126840924377814,0.109415541610615,0.0125356334702657
GLT1D1	132.565485118502	5.13671480737689	0.585347299966439	5.35872431214209	8.38116322043874e-08	1.51925017023826e-05	NA	NA	NA	NA	NA	NA	132.565485118502	-5.1851472882474	0.536962564014562	-5.93178650003805	2.9965611814638e-09	1.86410320122858e-07	0	1	0	8	cg25601709,cg19863592,cg14791413,cg00779281,cg19774697,cg04999111,cg20050689,cg23919189	0.128565503402112,0.0403718955426241,0.00434132232881907,0.706269231217774,0.565368503431743,0.749521032041304,0.512702092346308,0.528781438392991	0.368589388680152,0.778495608940099,0.975879828846005,7.03715146700966e-09,1.54091113542472e-05,2.48223398349248e-10,0.000119770999017583,6.63745179904287e-05	0.491452518240203,0.889709267360113,0.975879828846005,2.81486058680386e-08,4.10909636113259e-05,1.98578718679398e-09,0.000191633598428133,0.000132749035980857	0.0165290886650384,0.00162988994970455,1.88470795627039e-05,0.498816226964946,0.319641544672649,0.561781777472261,0.262863435496282,0.27960980958896	0.552229393653737,0.0380065180167267,0.146538346063734,0.43473204753142,0.37150175771681,0.363830120360438,0.227138789957361,0.231706537690491
WFDC12	11.2914776317135	-6.17924255090744	0.784679051279136	-5.32605342795209	1.00369619227263e-07	1.81052104849022e-05	NA	NA	NA	NA	NA	NA	11.2914776317135	5.62279363202413	0.712258683649847	5.08634533377641	3.65029139108166e-07	1.45789134637585e-05	0	1	0	3	cg11223315,cg21087586,cg03855954	0.171010526916501,0.0977340832943762,0.197766066322659	0.230199312191615,0.495053137173024,0.164194511794724	0.345298968287423,0.495053137173024,0.345298968287423	0.0292446003162595,0.00955195103739207,0.0391114169887382	0.162500327578807,0.0779395889398017,0.242003206475511
RP11-64C1.1	9.02482539609614	7.36966621921153	1.00989721775348	5.31704229382506	1.05467560329521e-07	1.89324510360454e-05	NA	NA	NA	NA	NA	NA	9.02482539609614	-5.98330845965483	0.949264958193017	-4.19620299398526	2.7142699506018e-05	0.000708910217038857	0	1	0	0	NA	NA	NA	NA	NA	NA
ZNF679	11.216014538912	10.5912906697425	1.62127899621603	5.2990821997905	1.16386231857612e-07	2.07915288302543e-05	NA	NA	NA	NA	NA	NA	11.216014538912	-7.33674818807737	1.514642914976	-3.52343653762241	0.000425989099364388	0.00789258865025728	0	1	0	2	cg02403334,cg08555098	0.0389314426956377,-0.0060909872437619	0.786209276813664,0.966163615092683	0.966163615092683,0.966163615092683	0.00151565723036372,3.71001256036693e-05	0.14952040861018,0.340209481589055
AC011891.5	61.6822882193161	5.89923917147886	0.736651037419902	5.29319714954293	1.20196218910608e-07	2.136892297642e-05	NA	NA	NA	NA	NA	NA	61.6822882193161	-5.08209335121617	0.683551874510443	-4.50893848169687	6.51527960433832e-06	0.000197077607913939	0	1	0	0	NA	NA	NA	NA	NA	NA
RP11-704M14.1	5.71636266016305	-7.50656590759458	1.04141576859291	-5.28757684842309	1.23947294672714e-07	2.19303684674751e-05	NA	NA	NA	NA	NA	NA	NA	NA	NA	NA	NA	NA	0	0	0	NA	NA	NA	NA	NA	NA	NA
C12orf39	165.335381513818	-5.136515206998	0.594207990741468	-5.27848035682619	1.30259626644987e-07	2.29374796843095e-05	NA	NA	NA	NA	NA	NA	NA	NA	NA	NA	NA	NA	0	0	0	NA	NA	NA	NA	NA	NA	NA
KIF19	685.116275330176	5.66582171142144	0.694741481036566	5.27652632163546	1.31655610295438e-07	2.30734256545735e-05	NA	NA	NA	NA	NA	NA	685.116275330176	-5.5317929775355	0.638355750675121	-5.53264065342922	3.15445304493481e-08	1.54920370993106e-06	0	1	0	3	cg17207000,cg03374965,cg00627029	-0.295129393593761,-0.269431309486414,-0.655403697717478	0.035511581966317,0.0558831500359197,1.79761286508236e-07	0.0532673729494755,0.0558831500359197,5.39283859524709e-07	0.087101358963021,0.0725932305315638,0.429554006981743	0.167321444484282,0.0267866406303526,0.643180639311148
CD44	23841.5321620786	4.07113008130312	0.392764424014033	5.27321201888978	1.34056540792229e-07	2.33833812356408e-05	NA	NA	NA	NA	NA	NA	NA	NA	NA	NA	NA	NA	0	0	0	NA	NA	NA	NA	NA	NA	NA
RP4-734C18.1	43.9726654230367	8.71027164062167	0.957432194731226	7.00861291018672	2.4069234232375e-12	8.47672583503804e-10	43.9726654230367	5.13992639423051	0.66215028892089	4.74201468574101	2.11603280575401e-06	7.00766347492533e-05	NA	NA	NA	NA	NA	NA	1	0	0	0	NA	NA	NA	NA	NA	NA
SDK2	1581.01145703647	4.67855250655287	0.509662116817801	5.25554562163078	1.47586260969463e-07	2.55027679644383e-05	NA	NA	NA	NA	NA	NA	1581.01145703647	-3.68308619492984	0.474039506528385	-3.55051883176546	0.000384472628533397	0.00721454335797007	0	1	0	14	cg11146539,cg16531791,cg10079085,cg04908905,cg08073215,cg00290483,cg23781810,cg13428152,cg14275738,cg03053893,cg17751892,cg05929314,cg19699211,cg15382405	0.361985621825507,0.495586881461125,0.515799047251472,0.755174295196766,0.632527752765524,-0.498551380915044,-0.158574164912793,-0.169818381777351,-0.138875087162863,-0.147098739218954,-0.106034433553442,-0.139723664672895,-0.173285847124599,-0.170589036377213	0.00904941875605225,0.000217523095407654,0.000107145116802881,1.52481809163154e-10,6.37761637713857e-07,0.000196604189153122,0.266386955986279,0.233513461552793,0.331100514834334,0.302977728539611,0.458962680751639,0.32812523112888,0.223964231011352,0.231367326884021	0.0211153104307886,0.000609064667141431,0.000500010545080112,2.13474532828415e-09,4.464331463997e-06,0.000609064667141431,0.356569785206205,0.356569785206205,0.356569785206205,0.356569785206205,0.458962680751639,0.356569785206205,0.356569785206205,0.356569785206205	0.131033590408401,0.245606357076363,0.266048657145526,0.570288216125933,0.400091358018604,0.248553479412297,0.0251457657777898,0.0288382827894782,0.0192862898344928,0.0216380390798057,0.0112433010989993,0.0195227024696236,0.0300279848136897,0.0291006193321059	0.00962419240156964,0.0324893064894309,0.118274287256684,0.262408354737514,0.21152970279094,0.203392277136188,0.00788310995718167,0.0255280090628966,0.00486991160834809,0.00284727288050957,0.0162551608399812,0.0021891257570334,0.0132487983004592,0.0109404836296903
NKX2-1-AS1	127.184630694951	5.53224477313841	0.673386629907161	5.24549288070272	1.55865078897149e-07	2.68080686164543e-05	NA	NA	NA	NA	NA	NA	127.184630694951	-6.83890573233301	0.624805090121618	-7.74466439028389	9.58346344570973e-15	1.56969994619011e-12	0	1	0	0	NA	NA	NA	NA	NA	NA
LACRT	13.9999539420963	11.9203250637665	1.89197306092104	5.24337543101016	1.57665268039522e-07	2.69921479020069e-05	NA	NA	NA	NA	NA	NA	13.9999539420963	-8.48147862691813	1.76609744700919	-3.66994394216142	0.00024260366550579	0.00485412259384002	0	1	0	3	cg26218982,cg07643942,cg08220934	0.348276649120281,0.411991692610662,0.278147889804034	0.0122628605931327,0.00266523562975032,0.0481185828571196	0.0183942908896991,0.00799570688925095,0.0481185828571196	0.121296624322452,0.169737154780198,0.0773662486024371	0.340144133611812,0.34498007929611,0.124552023677189
NELL1	737.149049759211	6.53573880236414	0.865277480370237	5.24194712709197	1.5889090476192e-07	2.70766210469634e-05	NA	NA	NA	NA	NA	NA	737.149049759211	-8.245719015808	0.811925077282654	-7.69248196731542	1.44307825411512e-14	2.25567049131812e-12	0	1	0	11	cg10964385,cg06873316,cg12071328,cg10824063,cg07854207,cg17371081,cg23861668,cg14689623,cg20113732,cg00530448,cg20764116	0.193736925244507,-0.0585980779258637,-0.0395411035015284,-0.00143524241629659,-0.0771679919466829,-0.105900049113277,-0.0929139641670615,-0.106110059924641,-0.0855694790052543,-0.0612220896481723,0.109151304016123	0.173133315510601,0.682942734339247,0.782941995874266,0.992024815846217,0.590417438857654,0.459535371666989,0.516665726069525,0.458640562929829,0.550483738434433,0.669543309944804,0.445789153743266	0.834707786414636,0.834707786414636,0.861236195461693,0.992024815846217,0.834707786414636,0.834707786414636,0.834707786414636,0.834707786414636,0.834707786414636,0.834707786414636,0.834707786414636	0.0375339962031958,0.00343373473660558,0.00156349886611857,2.05992079353679e-06,0.00595489898108331,0.0112148204021944,0.008633004737238,0.011259344817211,0.00732213573723066,0.00374814426088884,0.0119140071684201	0.349935938871702,0.0519193378008725,0.0905997939491616,0.0830882391005338,0.032214447738882,0.0666310837126616,0.00621797012421795,0.0102739910368572,0.0265550669519527,0.0325475111990124,0.404311848799335
RP11-25D10.2	0.773706669628424	15.2046085837265	2.53854183582727	5.20165096251931	1.97525930231225e-07	3.35060154771582e-05	NA	NA	NA	NA	NA	NA	NA	NA	NA	NA	NA	NA	0	0	0	NA	NA	NA	NA	NA	NA	NA
RP11-1038A11.2	14.8773752893654	6.75780089724621	0.91564731479193	5.19610642698969	2.03505780668322e-07	3.43627409284651e-05	NA	NA	NA	NA	NA	NA	14.8773752893654	-5.23749222496307	0.865693535254645	-3.73976712672431	0.000184190816091889	0.0038219594339067	0	1	0	0	NA	NA	NA	NA	NA	NA
TTLL8	20.5541746156582	7.19498937968341	1.00115568126365	5.18899255820665	2.11434845192224e-07	3.55393142743784e-05	NA	NA	NA	NA	NA	NA	20.5541746156582	-7.37860549787338	0.93789955954518	-5.73473507171883	9.76648836523855e-09	5.38959634822205e-07	0	1	0	0	NA	NA	NA	NA	NA	NA
CLEC1B	42.8615861299756	6.11633973492009	0.793568213689381	5.18712779054342	2.13562191295134e-07	3.57344627687908e-05	NA	NA	NA	NA	NA	NA	42.8615861299756	-4.1987827279948	0.7544011311235	-2.91460688124928	0.00356136837406837	0.0494210078155418	0	1	0	2	cg26780908,cg26955491	0.0886836817759085,0.360048492494589	0.536016195014459,0.00945380255134739	0.536016195014459,0.0189076051026948	0.00786479541333064,0.129634916947626	0.407102822991901,0.329705313862352
CALN1	158.488459461767	6.89832686574787	0.944623343641796	5.18548149240459	2.15457484264804e-07	3.58891995974242e-05	NA	NA	NA	NA	NA	NA	158.488459461767	-4.88203455950582	0.873061129389843	-3.3010684618613	0.000963173768876623	0.0162426121933285	0	1	0	16	cg00277397,cg03263618,cg06285810,cg22510074,cg14178336,cg11755441,cg01047134,cg27294438,cg11828089,cg04849126,cg16065922,cg05830240,cg10587476,cg06153632,cg15614730,cg18964630	0.186455114972158,-0.128939882835164,0.305625929277205,0.38843644091523,0.446618930600331,0.338985404718435,0.269398741871834,0.143140725591921,0.325642712989338,0.141878475383431,-0.196971219533829,-0.117384697242728,-0.106654850559898,0.127933172827037,0.144556137011465,0.194913190932783	0.190172902426434,0.367184861163173,0.0291852148210255,0.00485116129469885,0.00101891084450077,0.0149598179970025,0.0559139504197447,0.316315086576378,0.019708232459751,0.320645827968988,0.165930674515786,0.412014446410346,0.456323751412985,0.37096899346525,0.311503317108859,0.17048807448145	0.338085159869216,0.423964563960286,0.0933926874272815,0.0388092903575908,0.0163025735120123,0.0788329298390039,0.149103867785986,0.423964563960286,0.0788329298390039,0.423964563960286,0.338085159869216,0.439482076171036,0.456323751412985,0.423964563960286,0.423964563960286,0.338085159869216	0.0347655098992807,0.0166254933855457,0.0934072086465555,0.150882868630891,0.199468469170583,0.114911104612121,0.0725756821221272,0.0204892673229816,0.106043176523056,0.0201295017771269,0.0387976613246439,0.0137791671467668,0.0113752571479542,0.0163668967095926,0.0208964767476774,0.0379911519995995	0.280816463512898,0.0564438053899818,0.225963002819031,0.194360021337635,0.0277644120666427,0.381257889245161,0.328294375768041,0.342372717281993,0.240406950947793,0.252075500751205,0.210268976039699,0.213414357778335,0.151701793840134,0.229053294382986,0.335957899742908,0.32755211302694
QRFPR	210.942015383346	5.30324928515157	0.896007436108868	3.68663155240847	0.000227241995097635	0.0186323320104555	210.942015383346	5.1205742783721	0.672228536732743	4.64213300663959	3.44830757882946e-06	0.000109839730842675	NA	NA	NA	NA	NA	NA	1	0	0	8	cg19971716,cg16326674,cg27129172,cg16999370,cg23637167,cg01128161,cg20141412,cg04983784	-0.385964315024872,-0.402537983117786,-0.324606613155944,-0.325774715231894,-0.180940482409544,-0.120245821450673,-0.231639225143055,0.441355985283964	0.00515328938820541,0.00340689912464364,0.0201251166241684,0.0196556486782137,0.203850563062374,0.400631560899779,0.101932795886938,0.00118701339647631	0.0137421050352144,0.0136275964985746,0.0322001865986694,0.0322001865986694,0.232972072071284,0.400631560899779,0.135910394515918,0.00949610717181051	0.148968452472619,0.162036827852535,0.105369453304573,0.106129165084422,0.0327394581745985,0.0144590575763471,0.0536567306248748,0.194795105745979	0.098726980203587,0.0707151148061603,0.0101070724822084,0.0293126577888401,0.368479301524901,0.343183822103488,0.34528473395448,0.247580728954919
MYBPHL	202.556750430453	5.11697115388912	0.604368041385493	5.15740565424931	2.50394943826248e-07	4.13364045881733e-05	NA	NA	NA	NA	NA	NA	NA	NA	NA	NA	NA	NA	0	0	0	NA	NA	NA	NA	NA	NA	NA
IBSP	65.1234731535614	6.16160765309245	0.80739260433465	5.15437920876413	2.54472526822306e-07	4.1822842530498e-05	NA	NA	NA	NA	NA	NA	65.1234731535614	-6.11597075124579	0.756607792394407	-5.44003219715744	5.32709428898749e-08	2.51205535131381e-06	0	1	0	3	cg11034073,cg07551216,cg10969006	-0.198680854191671,-0.257981274966756,-0.073297643149817	0.162212821345356,0.0675861547356456,0.609238047968586	0.243319232018035,0.202758464206937,0.609238047968586	0.0394740818223321,0.0665543382334732,0.0053725444913179	0.193784063946772,0.241789190419901,0.330378949304165
SRL	871.869197014124	5.39613523076954	0.660258378902929	5.14364578971718	2.69457365848576e-07	4.40896634146659e-05	NA	NA	NA	NA	NA	NA	NA	NA	NA	NA	NA	NA	0	0	0	NA	NA	NA	NA	NA	NA	NA
POTEC	69.4547491695068	-7.48636834061934	1.0677772403875	-5.13812069887191	2.77499632562162e-07	4.52055458701153e-05	NA	NA	NA	NA	NA	NA	69.4547491695068	7.68444604850207	0.988213060816794	5.75224743923508	8.80647746040077e-09	4.92155826566463e-07	0	1	0	0	NA	NA	NA	NA	NA	NA
SYCE1	15.1748851167535	7.0445789507472	0.982312362592478	5.13541226075355	2.81526199591971e-07	4.56603391873311e-05	NA	NA	NA	NA	NA	NA	NA	NA	NA	NA	NA	NA	0	0	0	NA	NA	NA	NA	NA	NA	NA
HABP2	399.684021653812	-5.88564525344751	0.758639223259253	-5.12186179453531	3.02533601608827e-07	4.88532316763879e-05	NA	NA	NA	NA	NA	NA	NA	NA	NA	NA	NA	NA	0	0	0	NA	NA	NA	NA	NA	NA	NA
AC016831.7	40.2369464151501	-4.81901326352166	0.55050820427976	-5.12074705082702	3.04327633494724e-07	4.89292676478322e-05	NA	NA	NA	NA	NA	NA	NA	NA	NA	NA	NA	NA	0	0	0	NA	NA	NA	NA	NA	NA	NA
CTD-3032H12.1	22.1479182276813	-5.7117176623005	0.725154593052935	-5.11851913765586	3.07943994449517e-07	4.92963678387389e-05	NA	NA	NA	NA	NA	NA	22.1479182276813	5.05383147509117	0.669410175295225	4.56197349217818	5.06750461828481e-06	0.000157779241365869	0	1	0	0	NA	NA	NA	NA	NA	NA
CD9	11913.3749873318	3.52322344685406	0.299907440191727	5.07897852044044	3.79469605853019e-07	6.04845110122362e-05	NA	NA	NA	NA	NA	NA	11913.3749873318	-2.84534445532299	0.278913850926885	-3.03084430017996	0.00243870968777081	0.0359651280725702	0	1	0	10	cg08568600,cg13940246,cg27396720,cg11620873,cg24180569,cg09770904,cg04199609,cg05920454,cg14196417,cg19615684	-0.189649583137036,-0.387446757025474,-0.575919781156861,-0.369933978121191,-0.463481715291437,-0.0605657970551151,-0.781749753408928,-0.736503724936309,-0.739190914600394,-0.801787470910563	0.182556118387579,0.00497019806035584,9.78480337752278e-06,0.00754279410243617,0.000614306290801424,0.672885299085069,1.27769895720106e-11,7.2704694337425e-10,5.85424842594612e-10,1.55025442503417e-12	0.202840131541754,0.00710028294336548,1.95696067550456e-05,0.00942849262804521,0.00102384381800237,0.672885299085069,6.38849478600532e-11,1.81761735843563e-09,1.81761735843563e-09,1.55025442503417e-11	0.0359669643840517,0.150114989529557,0.331683594327767,0.13685114816857,0.214815300409493,0.00366821577292135,0.611132676954921,0.542437736845059,0.546403208227768,0.642863148509158	0.0424392676445497,0.233811314845838,0.514374816702493,0.0156547426828304,0.0147340870354193,0.0031478336849936,0.107313977979113,0.0344726168661074,0.216263798257219,0.198378101147714
FGA	2602.04355638997	-5.14222991189221	0.835443965215485	-3.76114981102501	0.00016913408844696	0.014477799668241	2602.04355638997	-5.11977209983531	0.633155443761707	-4.92733992982845	8.33566623406605e-07	3.02518705221612e-05	NA	NA	NA	NA	NA	NA	1	0	0	3	cg12827188,cg16883431,cg14831653	-0.349862110111701,-0.324307953417691,0.280867601683013	0.0118470821375377,0.020246660379849,0.0458841768005039	0.0303699905697735,0.0303699905697735,0.0458841768005039	0.122403496091812,0.105175648649971,0.078886609675167	0.230885496625723,0.418541998718535,0.130159497062693
COL22A1	3512.60862282797	5.29840408307167	0.651295113282575	5.06437713995347	4.097377822944e-07	6.47508267156607e-05	NA	NA	NA	NA	NA	NA	3512.60862282797	-4.75442286804311	0.605788702238248	-4.54683763144832	5.44579777853235e-06	0.000168522105623398	0	1	0	6	cg16682329,cg17545763,cg19304107,cg16407323,cg12223455,cg00464788	-0.36664080511689,-0.358616936814376,-0.267550145800601,-0.270063009443012,-0.499579719464418,-0.403900907434154	0.00813828912912913,0.00976259204402002,0.0576848180215858,0.0552884320046553,0.000189786910240959,0.00328984010849753	0.01464388806603,0.01464388806603,0.0576848180215858,0.0576848180215858,0.00113872146144576,0.0098695203254926	0.134425479976761,0.128606107370126,0.0715830805179228,0.0729340290694164,0.249579896100147,0.163135943026133	0.39240940069587,0.353411339820338,0.011654194178916,0.0233821799549768,0.151846561323288,0.12868729533192
FABP5	3403.30080655116	4.55794054602493	0.505354699037142	5.06167361439125	4.15592047014268e-07	6.53965034320877e-05	NA	NA	NA	NA	NA	NA	NA	NA	NA	NA	NA	NA	0	0	0	NA	NA	NA	NA	NA	NA	NA
RP5-967N21.2	10.7991071231743	-4.34922624333462	0.464389536043033	-5.05874069289305	4.22034303277246e-07	6.6128841105463e-05	NA	NA	NA	NA	NA	NA	10.7991071231743	5.56766712774735	0.443499259557862	8.04435870153215	8.66982289295072e-16	1.62786497769897e-13	0	1	0	0	NA	NA	NA	NA	NA	NA
AC017048.3	295.292414200924	4.63427023958974	0.521226967090915	5.05397917972701	4.32698798489954e-07	6.75137926977215e-05	NA	NA	NA	NA	NA	NA	NA	NA	NA	NA	NA	NA	0	0	0	NA	NA	NA	NA	NA	NA	NA
PLGLB2	7.32104748361101	-4.47947018029747	0.491382812902046	-5.0459033470341	4.5138356168e-07	7.01332467536333e-05	NA	NA	NA	NA	NA	NA	7.32104748361101	3.33316272959534	0.440925539798604	3.02355524745578	0.00249823409057901	0.0366848461379111	0	1	0	0	NA	NA	NA	NA	NA	NA
COL2A1	1242.73760798737	-4.73110141928715	0.73824493914529	-3.69945159725592	0.000216065841261154	0.0179145711748794	1242.73760798737	-5.06825608871976	0.559527399755536	-5.48365654668621	4.16623260195682e-08	1.93753623034432e-06	NA	NA	NA	NA	NA	NA	1	0	0	10	cg08670534,cg11698204,cg18233424,cg03495195,cg07650504,cg01291404,cg19601035,cg18990042,cg08886711,cg10502244	-0.0397478484515203,-0.0538272435875213,0.278885932648068,0.204759847895985,-0.0977633307546111,-0.133374499285588,-0.0964305426927286,-0.124967719305365,-0.0620521335086913,-0.0284251922009998	0.781834851549116,0.707552063932602,0.0475036576304307,0.149486348344057,0.494923441305503,0.350794710221756,0.500851421146605,0.382251433392995,0.665325611484014,0.843042020267637	0.843042020267637,0.843042020267637,0.475036576304307,0.747431741720284,0.834752368577676,0.834752368577676,0.834752368577676,0.834752368577676,0.843042020267637,0.843042020267637	0.00157989145652503,0.00289737215223035,0.0777773634289827,0.0419265953103868,0.00955766884023551,0.0177887570596814,0.00929884956401416,0.0156169308683846,0.00385046727298045,0.000807991551663796	0.3032817408152,0.241413069683077,0.184883287747455,0.025103605301395,0.287401780221211,0.0691825823853233,0.248604684813302,0.240269264739666,0.195802740475924,0.0981944362268983
RP11-862G15.2	88.5663173423263	-4.75127270352313	0.546014766652463	-5.03882471968805	4.68399197723934e-07	7.2170558052639e-05	NA	NA	NA	NA	NA	NA	88.5663173423263	7.17425010743467	0.511145454831577	10.122852621549	4.37475878410311e-24	2.54173485356391e-21	0	1	0	0	NA	NA	NA	NA	NA	NA
AC123023.1	34.0565255346665	6.39046941176276	0.874893883573948	5.01828792519118	5.2134002054075e-07	7.99943262223087e-05	NA	NA	NA	NA	NA	NA	NA	NA	NA	NA	NA	NA	0	0	0	NA	NA	NA	NA	NA	NA	NA
MT1G	5524.70851958329	9.594632416729	0.624754586815043	12.156185127741	5.31848755734696e-34	8.93965233559696e-31	5524.70851958329	5.06120997979616	0.467927088159711	6.54206618350618	6.06746384202881e-11	4.51991345339601e-09	5524.70851958329	-4.53342243693284	0.582222072127185	-4.35129920045253	1.35333226925962e-05	0.000381523791356782	1	1	1	11	cg05554151,cg07791866,cg16452857,cg27367960,cg07602841,cg02803037,cg09174870,cg01507019,cg05958050,cg11530677,cg23470348	0.1631788191537,-0.316237819791851,-0.219899988620463,-0.222225777238018,-0.14399704320276,-0.101350263573012,0.422804445688455,0.269510428043848,0.32210605876191,0.343417510286463,0.360857566083715	0.252570302262838,0.0237737691889354,0.121017931048595,0.117036408922949,0.313398369207708,0.479151743750127,0.00199522932571226,0.055808381757487,0.0211620463460378,0.0136160572756508,0.00928304492492701	0.308697036099024,0.0523022922156579,0.166399655191818,0.166399655191818,0.344738206128479,0.479151743750127,0.0219475225828349,0.102315366555393,0.0523022922156579,0.0499255433440529,0.0499255433440529	0.0266273270203958,0.100006358666703,0.0483560049952797,0.0493842960690411,0.0207351484511374,0.010271875926319,0.178763599293922,0.0726358708243781,0.103752313091131,0.117935586371353,0.130218182999862	0.0823409299735732,0.153532635800238,0.0492363016688855,0.114947142330403,0.338816011592191,0.386619668994186,0.169968403582678,0.241459367898299,0.479947579563935,0.252695234304842,0.316497245410307
LRRC4	730.466387259972	-3.95661558885284	0.390198656515328	-5.01440883043117	5.31967687047458e-07	8.09532226309792e-05	NA	NA	NA	NA	NA	NA	730.466387259972	4.05662699142	0.362809213657269	5.66861841982548	1.43953560558427e-08	7.59034587375967e-07	0	1	0	8	cg14059988,cg02176148,cg26595520,cg00353923,cg07871590,cg15087147,cg04153784,cg09296001	-0.180723381384885,-0.044277611920819,-0.214411470249555,-0.300302277035631,-0.0748637844394882,-0.25794186484794,-0.25432781008518,-0.307767509926701	0.204402857024336,0.757688482952338,0.130819969927013,0.0322651018604991,0.601591102843285,0.0676295691403902,0.0717062729114248,0.0280173918147773	0.272537142699114,0.757688482952338,0.20931195188322,0.129060407441997,0.687532688963754,0.14341254582285,0.14341254582285,0.129060407441997	0.0326609405791874,0.00196050691741089,0.0459722785745759,0.090181457592785,0.00560458622060216,0.0665340056412331,0.0646826349827235,0.0947208401664821	0.0116571537257917,0.00647397648045045,0.119059701984424,0.215313718143862,0.00760201887513618,0.0138437054092209,0.00506276491856862,0.0108764182888976
RP4-809F18.1	27.1702743127859	6.80684390279852	0.959115484929386	5.01174673783149	5.39381644759808e-07	8.17450567277579e-05	NA	NA	NA	NA	NA	NA	27.1702743127859	-6.99171651539641	0.903939194040933	-5.52218174441762	3.34815893021672e-08	1.63910743939847e-06	0	1	0	0	NA	NA	NA	NA	NA	NA
SOD3	21563.1005802162	5.638145259927	0.497601674273045	7.3113605681533	2.64450846609137e-13	1.09877841087183e-10	21563.1005802162	5.06049606715191	0.376846332772429	8.12133700396148	4.61075758896232e-16	6.52602619787302e-14	NA	NA	NA	NA	NA	NA	1	0	0	5	cg10307548,cg10783026,cg08180187,cg16216407,cg21411366	0.34725769858775,-0.543451459491767,-0.447991498535333,-0.507182443854984,-0.614754382109238	0.0125366348878197,3.77180546287776e-05,0.000978736762025555,0.000145690746446106,1.59234738386468e-06	0.0125366348878197,9.42951365719439e-05,0.00122342095253194,0.00024281791074351,7.96173691932338e-06	0.120587909228461,0.295339488823731,0.200696382759933,0.257234031354714,0.377922950322511	0.14055368278748,0.290947447613662,0.318875294627556,0.354103715401,0.368397608347771
DPP4	1842.50901001748	4.9923955484775	0.597406044533021	5.00898103703753	5.47189636566672e-07	8.19719190962936e-05	NA	NA	NA	NA	NA	NA	1842.50901001748	-4.38247314664467	0.555845752384478	-4.28621274233776	1.81744948243429e-05	0.000495263025775213	0	1	0	11	cg17714581,cg09316885,cg24827032,cg01907512,cg10112391,cg20053454,cg10507402,cg09601770,cg25912827,cg21565914,cg14779065	0.0181582673225355,-0.261604945123369,-0.416122781741688,-0.0689270464793145,-0.217453298334999,-0.0827237221792809,-0.10687181140731,0.0891337833420144,0.0734713440781539,0.155482485884942,0.463801896852264	0.899358705941619,0.0636882750626056,0.00238879369877317,0.630796058349401,0.125316378585558,0.563864903706064,0.455402868347851,0.533940627088252,0.608387861315539,0.275941432061095,0.000608278910551616	0.899358705941619,0.233523675229554,0.0131383653432524,0.693875664184341,0.344620041110284,0.693875664184341,0.693875664184341,0.693875664184341,0.693875664184341,0.607071150534409,0.00669106801606777	0.000329722672156649,0.068437147313001,0.17315816948444,0.00475093773636162,0.0472859369567702,0.00684321421119484,0.0114215840734797,0.0079448313328612,0.0053980384006506,0.0241748034169612,0.215112199523758	0.0521783331003112,0.425866661047783,0.510447717299001,0.0291731683808916,0.0630061667672013,0.012517822882845,0.00394543719167276,0.0461518533769704,0.00393316936211267,0.361423836497563,0.535401412021831
RP11-1003J3.1	7.09476058443247	6.08479411048011	1.14123468759436	3.57927616018276	0.000344547221795898	0.0268797715501909	7.09476058443247	4.97016511191328	0.824503002170659	3.60237028136194	0.000315328764515541	0.00645205065998676	NA	NA	NA	NA	NA	NA	1	0	0	0	NA	NA	NA	NA	NA	NA
GPR26	366.985074630091	7.49225494616354	0.98622994834072	5.56893953119551	2.56294404629861e-08	5.09543590796108e-06	366.985074630091	4.9622945166878	0.711511110506867	4.16338476370034	3.13564312292904e-05	0.000817275630294892	NA	NA	NA	NA	NA	NA	1	0	0	4	cg22297655,cg02721665,cg02757432,cg25912428	0.599439091077536,-0.132483411321322,-0.0398417380960218,0.231131333508768	3.35264869116882e-06,0.354051508617748,0.78133220235886,0.102707268895331	1.34105947646753e-05,0.472068678156998,0.78133220235886,0.205414537790662	0.359327223911862,0.0175518542753346,0.001587364094512,0.0534216933295413	0.246995938546634,0.0499603451878587,0.218568859332793,0.36260384744
KB-1410C5.1	7.87553475568604	5.67504701055404	0.808841251627074	4.54359493060137	5.53028825936355e-06	0.000643096004852216	7.87553475568604	4.93281330617754	0.553164599255282	5.30188177285015	1.14615061872281e-07	4.96167383535937e-06	NA	NA	NA	NA	NA	NA	1	0	0	0	NA	NA	NA	NA	NA	NA
RP11-834C11.8	11.1104747374055	5.28488810622372	0.657959184957301	4.99254084649171	5.95901058253064e-07	8.81433009325602e-05	NA	NA	NA	NA	NA	NA	NA	NA	NA	NA	NA	NA	0	0	0	NA	NA	NA	NA	NA	NA	NA
GNA14	262.455928732181	-3.85941245647483	0.37412778556195	-4.96999294955317	6.6955336279448e-07	9.86430828795899e-05	NA	NA	NA	NA	NA	NA	NA	NA	NA	NA	NA	NA	0	0	0	NA	NA	NA	NA	NA	NA	NA
RP11-120K24.5	211.934532858839	4.69286606990473	0.546674457437762	4.92590431703371	8.39710833701419e-07	0.000118780671712827	211.934532858839	4.85811181878112	0.411377857192028	6.94765595379865	3.71405397603175e-12	3.21562003020579e-10	NA	NA	NA	NA	NA	NA	1	0	0	0	NA	NA	NA	NA	NA	NA
SLC26A9	1270.56902457796	5.90104369742319	0.787358203424693	4.95459840318576	7.24798294336222e-07	0.000105560131345906	NA	NA	NA	NA	NA	NA	NA	NA	NA	NA	NA	NA	0	0	0	NA	NA	NA	NA	NA	NA	NA
AC104655.3	13.2184030781015	6.85113235103199	0.979275347456827	4.95379809532667	7.27787240541897e-07	0.000105560131345906	NA	NA	NA	NA	NA	NA	NA	NA	NA	NA	NA	NA	0	0	0	NA	NA	NA	NA	NA	NA	NA
LINC00461	68.6340470446545	6.70810876337064	0.950410762682842	4.95376204503459	7.2792215833868e-07	0.000105560131345906	NA	NA	NA	NA	NA	NA	68.6340470446545	-7.55815470013963	0.895710649458175	-6.2053015708832	5.45921139370647e-10	3.96475227467932e-08	0	1	0	24	cg10877084,cg19411025,cg01358993,cg04261138,cg12325536,cg12620743,cg04270358,cg27087622,cg01501558,cg12278467,cg19777105,cg11525941,cg15611279,cg23478098,cg11930114,cg03632704,cg16310491,cg24058566,cg04819775,cg02225085,cg06791719,cg01080998,cg15981305,cg06892714	0.223903061456062,0.225439712225432,0.303210667400035,0.281730486463961,0.197761356440528,-0.01159862437024,0.0395112114885643,0.07983680105385,-0.360158453334005,-0.323350830729252,-0.124693639141252,-0.268459793642382,-0.30561757501966,-0.191464070374135,-0.197033144044652,0.215819016004942,0.480629088733133,0.494787563989144,0.541832063600449,0.278197000048412,-0.053154490064902,0.292554122013…	0.114227487410152,0.111699487314368,0.0305506924477554,0.0451932257576108,0.164204760256379,0.93561696220342,0.783102106544571,0.57759278325963,0.00943043675463676,0.0206403636599294,0.383304394056105,0.0568078551323559,0.029189848726979,0.178328594975197,0.165794935787695,0.128251135415195,0.000357336397387218,0.000223499783617682,4.01982682478121e-05,0.0480774647706604,0.711046960535259,0.03722…	0.182763979856243,0.182763979856243,0.0814685131940143,0.0961549295413208,0.221059914383594,0.93561696220342,0.817150024220422,0.660106038011006,0.037721747018547,0.0707669611197578,0.459965272867326,0.104876040244349,0.0814685131940143,0.225257172600249,0.221059914383594,0.192376703122793,0.00171521470745865,0.00134099870170609,0.000482379218973746,0.0961549295413208,0.775687593311191,0.08934196…	0.0501325809293969,0.0508230638482854,0.0919367088251749,0.0793720670032202,0.0391095541011975,0.000134528087281924,0.00156113583329406,0.00637391480251202,0.129714111507943,0.104555759733297,0.0155485036422887,0.0720706608025101,0.0934021021608972,0.0366584902442316,0.0388220598521206,0.0465778476693414,0.231004320936441,0.244814733478311,0.293581985145521,0.0773935708359364,0.00282539981405977,…	0.277420015568275,0.30343268415587,0.345487455174439,0.13892293647027,0.357403694495177,0.181816286909186,0.103675907036906,0.00815478474159594,0.196626149245255,0.0678954114137433,0.00355064259967749,0.0149030972716559,0.0183275419570072,0.110816359674545,0.012887013149173,0.554715559794563,0.46083653471822,0.421375775620711,0.41916093506798,0.112013934423802,0.0570716888851224,0.287213187102807…
G6PC	53.2351820711862	5.55822377082414	0.90014554382705	3.9529427160146	7.71959227388666e-05	0.00704846426410012	53.2351820711862	4.85809975509622	0.666348528188683	4.28919647029958	1.79320694881481e-05	0.000491380968112099	NA	NA	NA	NA	NA	NA	1	0	0	2	cg05306059,cg06336578	0.280379707350194,0.444238757920854	0.0462786560605674,0.00109209393361322	0.0462786560605674,0.00218418786722645	0.0786127802937806,0.197348074039063	0.343974160757497,0.190716151624427
RP11-168E14.1	33.7850227111767	7.33194131984163	1.07747938469664	4.94853209775593	7.47752606443818e-07	0.000107912553915226	NA	NA	NA	NA	NA	NA	NA	NA	NA	NA	NA	NA	0	0	0	NA	NA	NA	NA	NA	NA	NA
PCDH17	1433.59272321583	-3.60149620115359	0.324651450448277	-4.93297103383414	8.09881693503073e-07	0.000116079903659109	NA	NA	NA	NA	NA	NA	1433.59272321583	2.89904499759542	0.301845916778689	2.97848984405708	0.00289672629179019	0.041565187652887	0	1	0	8	cg18315960,cg07430472,cg08715654,cg03865667,cg00208153,cg00766702,cg11312408,cg22840780	-0.265523944236668,-0.0876011945290873,-0.171368618687379,-0.203477949881961,-0.0829205894770241,-0.0598920883271331,-0.282355721836325,-0.103237037051929	0.05967742748807,0.541023963982778,0.229210182294697,0.152106582550643,0.562934337655603,0.676322498805767,0.0446979004603413,0.470963640861696	0.23870970995228,0.643353528749261,0.458420364589395,0.405617553468381,0.643353528749261,0.676322498805767,0.23870970995228,0.643353528749261	0.0705029649629969,0.00767396928292301,0.0293672034708205,0.041403276088166,0.00687582415921717,0.0035870622441851,0.0797247536537125,0.0106578858192613	0.127837106418279,0.0350846755707638,0.142179615969405,0.142321504947586,0.0220429213902595,0.0715484575314262,0.362543525893224,0.361189152183504
ANG	292.94697733944	-4.18450091691761	0.443109468415139	-4.92993508969888	8.22569430918886e-07	0.000117443223883975	NA	NA	NA	NA	NA	NA	292.94697733944	3.29712775187328	0.411648002104363	3.1510604818736	0.00162678799377815	0.0255189417689306	0	1	0	14	cg00968038,cg00012199,cg22784964,cg25327013,cg15927878,cg06108335,cg27325108,cg26748997,cg03519263,cg10850001,cg02939508,cg07572927,cg02233893,cg17896473	0.111990168971335,0.117805773487006,0.0969203929811247,0.0405980978424996,0.0269740056975874,-0.243377526005582,-0.108765290878062,-0.0340195183059372,-0.0900467263151885,-0.24464235024255,-0.100765770652291,-0.769690204589879,-0.597628013070387,-0.567818950682391	0.433974563491615,0.410327643959774,0.498668434136033,0.777286186955167,0.850961748659605,0.0852586621682872,0.447409231109477,0.812661806376549,0.529742861295684,0.0835977608782327,0.481703477988239,4.09983539893626e-11,3.65193251048344e-06,1.38859975336844e-05	0.674218187103598,0.674218187103598,0.674218187103598,0.850961748659605,0.850961748659605,0.238724254071204,0.674218187103598,0.850961748659605,0.674218187103598,0.238724254071204,0.674218187103598,5.73976955851076e-10,2.55635275733841e-05,6.48013218238607e-05	0.0125417979462281,0.0138782002668718,0.00939356257561565,0.00164820554842917,0.000727596983373479,0.0592326201645977,0.0118298884997894,0.001157327625768,0.00810841292008247,0.0598498795321984,0.0101537405351501,0.59242301104161,0.357159242006459,0.322418360754052	0.00304513837979631,0.0054422791285531,0.00379064973543237,0.00960418168122201,0.0493946763961367,0.368165354068754,0.107061151483708,0.00790476829919063,0.0743937201291018,0.236771599486555,0.0736076777956154,0.499128701598214,0.395168529419197,0.511736030485567
RP11-320H14.1	24.2071714157556	7.25620838878681	1.06642056313833	4.92883255487734	8.27224328290968e-07	0.000117653570907199	NA	NA	NA	NA	NA	NA	NA	NA	NA	NA	NA	NA	0	0	0	NA	NA	NA	NA	NA	NA	NA
CYP2C8	408.255186343253	-4.08452031408867	0.423212367909655	-4.92547116329468	8.41573216927464e-07	0.000118780671712827	NA	NA	NA	NA	NA	NA	408.255186343253	6.76503389516937	0.39451107483458	12.0783273249487	1.37488147156135e-33	1.51202589834959e-30	0	1	0	1	cg00782158	0.0632724	0.659144	0.659144	0.00400339	0.0398791
CXCL14	2114.27785301591	-4.59028755519884	0.651521218517755	-3.97575317821863	7.01568607846839e-05	0.00648582638739207	2114.27785301591	-4.82794863220653	0.493684277885862	-5.72825337747608	1.01469933004753e-08	5.22666487189355e-07	NA	NA	NA	NA	NA	NA	1	0	0	7	cg04002608,cg01821923,cg07557560,cg25011337,cg06293449,cg00037131,cg23510026	0.201738862982522,0.643998843057898,0.249270674594086,0.179709756862037,0.318957967710702,0.408249182982974,-0.111584991068062	0.155715272805837,3.42435823369612e-07,0.0777355609396903,0.206995423283021,0.0225312883250097,0.00293974738696927,0.435649994946218	0.218001381928172,2.39705076358728e-06,0.136037231644458,0.241494660496858,0.0525730060916892,0.0102891158543924,0.435649994946218	0.0406985688374807,0.414734509859911,0.0621358692125905,0.0322955967114126,0.101734185166141,0.166667395406266,0.0124512102316596	0.237828160614432,0.087246504059921,0.0234605472409636,0.0730526025818271,0.146421288898827,0.147880572377791,0.13898929515484
KLHL14	489.422147421844	5.05729685795673	0.625282493074256	4.88946498873696	1.01110403289467e-06	0.000141627333456106	NA	NA	NA	NA	NA	NA	489.422147421844	-4.00871201098254	0.579988781469765	-3.46336356005407	0.000533467067010483	0.00962898674938675	0	1	0	9	cg00389976,cg03513246,cg16967099,cg01679516,cg13353999,cg21501358,cg27014538,cg06591973,cg01472737	-0.177476161098662,-0.0314662483455575,-0.21567521442787,-0.446998641774651,-0.18343934645748,-0.297982706563748,-0.491130873096168,-0.386392060292175,-0.427523200397184	0.212789741626115,0.826496397249498,0.128511823627734,0.00100765163047846,0.197569237209907,0.0336890048825116,0.0002527916690941,0.00509986355316498,0.00175314595025522	0.239388459329379,0.826496397249498,0.1927677354416,0.00453443233715307,0.239388459329379,0.0606402087885209,0.0022751250218469,0.0114746929946212,0.00525943785076568	0.0314977877583182,0.000990124784944301,0.0465157981185077,0.199807785748383,0.0336499938287473,0.0887936934110564,0.241209534508204,0.149298824256832,0.182776086877851	0.00715815418216538,0.00617974404503715,0.0155867313843383,0.393561841704733,0.293484431685091,0.391622933247036,0.139663197335508,0.304929677014081,0.173714140843719
LINC00898	17.947134152698	6.96560453137112	1.01549765744512	4.88982371841611	1.00926319247175e-06	0.000141627333456106	NA	NA	NA	NA	NA	NA	17.947134152698	-8.51133759669742	0.952579571453302	-6.83547893722243	8.17315072949624e-12	8.22470034030646e-10	0	1	0	7	cg07993507,cg25107081,cg05273980,cg10956848,cg14752348,cg08052470,cg08040429	0.425330620582286,-0.800334278758506,-0.475731769685518,-0.844387523484539,-0.556316118600656,-0.616470655257848,-0.7896616313618	0.00186217009604724,1.82089093561775e-12,0.000418350561688729,6.96924160159353e-15,2.24739014785906e-05,1.46127322891936e-06,5.70917863798965e-12	0.00186217009604724,6.37311827466211e-12,0.000488075655303517,4.87846912111547e-14,3.14634620700269e-05,2.55722815060889e-06,1.33214168219759e-11	0.180906136804913,0.640534957755898,0.226320716688115,0.712990289816354,0.3094876238149,0.380036068794041,0.62356549204498	0.35932242931006,0.362594116121918,0.24294419354317,0.495795333481703,0.352186085471289,0.375542779194946,0.349779212552868
LXN	599.794585604256	-3.43797020616804	0.294503078230589	-4.88270008859515	1.04642967248984e-06	0.000146022350411327	NA	NA	NA	NA	NA	NA	NA	NA	NA	NA	NA	NA	0	0	0	NA	NA	NA	NA	NA	NA	NA
SEMA3D	643.936895128901	4.83622633113511	0.581037571719536	4.88131313564029	1.05381751671482e-06	0.000146500443423298	NA	NA	NA	NA	NA	NA	NA	NA	NA	NA	NA	NA	0	0	0	NA	NA	NA	NA	NA	NA	NA
HAND2-AS1	38.9935368132644	6.86137348757691	0.996264405275295	4.87960170195339	1.06300297042646e-06	0.000147223920761798	NA	NA	NA	NA	NA	NA	38.9935368132644	-6.51355781111315	0.944302734149503	-4.77977839932693	1.75488513410791e-06	5.99092881758147e-05	0	1	0	14	cg20675198,cg19178853,cg10541864,cg13935962,cg07410872,cg05536800,cg03905758,cg22517735,cg05496192,cg16919569,cg21382382,cg10024909,cg15234400,cg26805882	0.0549041111467863,-0.332559264306257,-0.267337471955166,-0.241261832613711,-0.240160464498359,-0.220567126704379,-0.182908820701963,-0.201516471935976,-0.166340735065716,-0.103578789221786,-0.0935019107559761,0.139646214803453,0.0424818252984119,0.119071677576258	0.701970262982007,0.0171082440489344,0.057891414827382,0.0880945415404546,0.0895997028199334,0.119865499616902,0.198891189454444,0.156181246765641,0.243367978672509,0.469488572676021,0.514004347903457,0.328396086858087,0.767235134923964,0.405280528692558	0.755967975519085,0.239515416685081,0.313598959869767,0.313598959869767,0.313598959869767,0.335623398927325,0.397782378908887,0.364422909119829,0.425893962676892,0.597530910678572,0.5996717392207,0.510838357334802,0.767235134923964,0.567392740169581	0.00301446142081867,0.110595664275919,0.0714693239113793,0.0582072718761263,0.0576770487080677,0.0486498573826257,0.0334556366905828,0.0406088884615229,0.0276692401422027,0.0107285655766511,0.0087426073150185,0.0195010653089322,0.00180470548068479,0.0141780644008243	0.403472363359629,0.081767292838152,0.134801931948303,0.0375669244630083,0.0270997532946124,0.0404802356208311,0.104973863373496,0.0235878964906052,0.0284212273741517,0.437817799633207,0.204560688702435,0.283991254930576,0.284370116660233,0.269625332895815
HOXB3	882.151297055032	3.87722388116846	0.38513639093076	4.87417944752447	1.0926163997757e-06	0.000150760678534722	NA	NA	NA	NA	NA	NA	882.151297055032	-3.21514854888188	0.357865594535392	-3.39554449334387	0.000684922406507809	0.0120312696312578	0	1	0	27	cg17616537,cg03019986,cg19236493,cg21399057,cg21474786,cg15255390,cg00524443,cg24761525,cg04117801,cg13280788,cg02836478,cg13975855,cg23578243,cg10585948,cg04014328,cg03386144,cg23532728,cg22005990,cg06816685,cg19403924,cg02642822,cg21242356,cg13994241,cg01351315,cg25960038,cg09595185,cg00646731	0.383352645382143,0.311873662860594,0.245989515532169,0.0794428037209821,-0.0795295456484756,-0.0113864279916731,0.612710872089845,0.312554570482059,0.270032658856914,0.373142927099193,0.00329256009999674,0.124671072882983,-0.312857085462881,0.00906747112734824,0.152879003827807,0.0425919834894367,0.0839272937824228,0.270272350161396,0.0920167098525528,0.459855686277591,0.347024523399222,0.483694…	0.00549024369326611,0.0258872813723681,0.0818567659754069,0.579478074603017,0.579062771252403,0.936792434311638,1.76266485365677e-06,0.0255475196209045,0.0553168883959944,0.00699931137024172,0.981705552482378,0.383391165693419,0.0253977732030964,0.949646576117425,0.284160741721214,0.766648516019914,0.558187036006951,0.0550924781573379,0.52074049948228,0.000686421907978711,0.0126000170052507,0.000…	0.0370591449295462,0.0776618441171044,0.184177723444666,0.711177637012793,0.711177637012793,0.981705552482378,4.75919510487327e-05,0.0776618441171044,0.135777816971986,0.0377962813993053,0.981705552482378,0.608915380807196,0.0776618441171044,0.981705552482378,0.511489335098186,0.862479580522403,0.711177637012793,0.135777816971986,0.711177637012793,0.0061777971718084,0.0567000765236284,0.004365445…	0.146959250721487,0.0972651815860835,0.0605108417517511,0.00631115906305049,0.00632494863105294,0.000129650742409558,0.375414612777099,0.0976903595292243,0.0729176368493344,0.139235644044154,1.08409520120915e-05,0.0155428764137939,0.0978795559243284,8.2219032645296e-05,0.0233719898113825,0.00181407705756446,0.00704379064164111,0.0730471432617641,0.00846707489208891,0.211467252201835,0.12042601984…	0.432072148407261,0.28666682950648,0.600003941796298,0.301320444960942,0.333957014328841,0.370928994353591,0.311550125989418,0.398037899907727,0.587000866971957,0.35453360019634,0.19017763307371,0.300531669620125,0.322059450504295,0.269628522924609,0.445038711914696,0.206341845450996,0.255185609530915,0.571716720146263,0.310292632254636,0.346641352158519,0.392738887306724,0.304514810456602,0.1774…
DIRAS2	355.597124962608	5.17151950035756	0.652317179958297	4.86192851851659	1.16247604239633e-06	0.000159803723315144	NA	NA	NA	NA	NA	NA	355.597124962608	-4.01236291040729	0.60733971325717	-3.31340577024835	0.000921671580659915	0.015619720959417	0	1	0	6	cg09835543,cg22755546,cg15225907,cg16631928,cg11050179,cg12218877	-0.1789609981477,-0.13877201248317,0.0551976131814268,-0.10635924801067,-0.0264988868300862,-0.0968987442146094	0.208925328638231,0.331463063402231,0.700451617085921,0.457580057662536,0.85355787829163,0.498764806867463	0.748147210301195,0.748147210301195,0.840541940503105,0.748147210301195,0.85355787829163,0.748147210301195	0.0320270388580209,0.0192576714486291,0.0030467765009264,0.0113122896373953,0.000702191003233713,0.00938936663036824	0.0142721833249962,0.00509586765913208,0.00842576193267745,0.00935911701557573,0.0192816512750953,0.179391614880944
HOPX	4430.07614185025	4.39913008123055	0.493804674437744	4.85845964087368	1.18302516813445e-06	0.000162026250712754	NA	NA	NA	NA	NA	NA	NA	NA	NA	NA	NA	NA	0	0	0	NA	NA	NA	NA	NA	NA	NA
C1orf61	366.244593693097	5.54555182270329	0.730508745445318	4.85353781841711	1.21278200885485e-06	0.000164880389358249	NA	NA	NA	NA	NA	NA	366.244593693097	-7.8371922204393	0.673635620122475	-8.6652071922474	4.50692599202406e-18	1.20679801802084e-15	0	1	0	0	NA	NA	NA	NA	NA	NA
RP11-55L3.1	32.8255884920093	-8.93330109899864	1.42840556123814	-4.85387433873394	1.2107247155105e-06	0.000164880389358249	NA	NA	NA	NA	NA	NA	32.8255884920093	10.2243577747085	1.32228557023672	6.21980452621603	4.97774627022873e-10	3.66697944734817e-08	0	1	0	0	NA	NA	NA	NA	NA	NA
DMP1	91.1738066544706	5.48100258487003	0.807938487192407	4.3084995207575	1.64365832686117e-05	0.00173164789940169	91.1738066544706	4.78052918650317	0.584182596811257	4.75969192112296	1.93888682222202e-06	6.46044233476108e-05	NA	NA	NA	NA	NA	NA	1	0	0	3	cg16043345,cg07068570,cg18397653	-0.195580440060547,-0.166576188813726,-0.130202025345457	0.169000640081472,0.242691979092285,0.36247365091839	0.36247365091839,0.36247365091839,0.36247365091839	0.0382517085342772,0.027747626679706,0.0169525674040591	0.216302469418854,0.21617918877932,0.157998572613505
HSPB3	41.8434847954615	6.32274481997108	0.676167887271632	6.39300520084376	1.62656726902405e-10	4.39042562344821e-08	41.8434847954615	4.7587489860232	0.464280852541303	5.94198311414915	2.81594432933471e-09	1.59149742529796e-07	NA	NA	NA	NA	NA	NA	1	0	0	4	cg04444969,cg01246617,cg11391732,cg21168101	0.398206526572651,-0.727159806981666,0.380739429931082,0.35061681672942	0.00380367316981357,1.51391873742524e-09,0.00584652334724,0.0116534575305893	0.00760734633962713,6.05567494970094e-09,0.00779536446298666,0.0116534575305893	0.158568437805055,0.528761384889614,0.144962513504247,0.122932152173472	0.0383941767045971,0.628360974488919,0.0206222373406376,0.0660399192211361
RP11-136K14.1	4.12323397265752	5.00515271734893	0.626432040376539	4.79725257274928	1.60856719767626e-06	0.000216302568737711	NA	NA	NA	NA	NA	NA	NA	NA	NA	NA	NA	NA	0	0	0	NA	NA	NA	NA	NA	NA	NA
FABP5P7	989.896074721289	4.43462236680457	0.507789626490296	4.79454923810087	1.63041016969635e-06	0.000218445426323193	NA	NA	NA	NA	NA	NA	NA	NA	NA	NA	NA	NA	0	0	0	NA	NA	NA	NA	NA	NA	NA
KRT19	5771.30656891338	-3.62681038568028	0.478911821168858	-3.39688918454717	0.000681565618020666	0.0479156178494034	5771.30656891338	-4.73202776074381	0.362836413978671	-7.52964050875116	5.08802082390001e-14	5.61476033563529e-12	NA	NA	NA	NA	NA	NA	1	0	0	3	cg22379915,cg13990177,cg03550233	0.107412654073558,0.0163515254426228,-0.42826989664417	0.45311169890116,0.909328283649578,0.00171733650984255	0.67966754835174,0.909328283649578,0.00515200952952764	0.0115374782551258,0.00026737238430074,0.183415104371608	0.0181998167978721,0.0710845196240364,0.361618836766512
RP11-422J15.1	8.29687675539932	-5.11873071199198	0.651875355175421	-4.78424393134593	1.71632147565232e-06	0.000228301625353047	NA	NA	NA	NA	NA	NA	8.29687675539932	4.65177194346467	0.595421713023536	4.45360302700256	8.44411604008431e-06	0.000248584765986918	0	1	0	0	NA	NA	NA	NA	NA	NA
NPTX1	3345.78853077358	5.44346832039533	0.72075677155544	4.77757331778388	1.77423366778882e-06	0.000235159092477286	NA	NA	NA	NA	NA	NA	3345.78853077358	-6.11786447905871	0.668776043787728	-6.15731457086362	7.39887941006434e-10	5.17239397909264e-08	0	1	0	10	cg24077265,cg03107315,cg20752005,cg24488602,cg14954491,cg13355248,cg05632623,cg17775235,cg00623953,cg14129397	-0.317634073100712,-0.498624529562534,-0.198276965373695,-0.203385104542696,-0.0283328832177902,0.0147356417651952,-0.0699028104058736,-0.225850554951149,-0.0172142845949734,0.0942381735040966	0.0231289958729396,0.000196111992847677,0.163085592028996,0.152297668297672,0.843545339558209,0.918256491356647,0.625955770449699,0.111030896282179,0.904565768696465,0.510681380159335	0.115644979364698,0.00196111992847677,0.326171184057993,0.326171184057993,0.918256491356647,0.918256491356647,0.894222529213856,0.326171184057993,0.918256491356647,0.851135633598891	0.100891404394549,0.248626421481459,0.0393137549978014,0.0413655007498435,0.000802752271432937,0.000217139138232165,0.00488640290263952,0.051008473171742,0.00029633159411674,0.00888083334538822	0.173153191027837,0.521960833298513,0.0345744631084543,0.0118853425601551,0.00472343200311615,0.00414761489690659,0.0289392366518181,0.0206112976738306,0.106044540311263,0.0107568917635469
JAKMIP1	602.81018509275	4.01014821835299	0.422275783430911	4.76027349241038	1.93330798649285e-06	0.000255327842973283	NA	NA	NA	NA	NA	NA	NA	NA	NA	NA	NA	NA	0	0	0	NA	NA	NA	NA	NA	NA	NA
ZIC2	476.354131775036	6.13315615543083	0.86882032636987	4.75720471768898	1.96292079928439e-06	0.000257400171052261	NA	NA	NA	NA	NA	NA	476.354131775036	-8.46337320810101	0.81377315200846	-7.94247535956288	1.98185734890068e-15	3.54810077585457e-13	0	1	0	10	cg09138609,cg06318753,cg25977528,cg16584172,cg22435815,cg15773704,cg03084901,cg21760907,cg24690071,cg04493558	-0.216027663623051,-0.360824691582223,-0.473003298815498,-0.545747481065235,-0.053568111369131,-0.164245441311503,-0.166344063073057,-0.0956145604165475,-0.0859575627506393,0.0972350340946396	0.127873600699705,0.00928993086862421,0.00045629140414122,3.44421277912638e-05,0.708897531261752,0.249440151631852,0.243358414871785,0.504498661565976,0.548670721099453,0.497268845603409	0.319684001749263,0.0309664362287474,0.0022814570207061,0.000344421277912638,0.708897531261752,0.415733586053087,0.415733586053087,0.609634134554948,0.609634134554948,0.609634134554948	0.046667951450434,0.130194458055406,0.223732120690343,0.297840313089049,0.00286954255565562,0.0269765649916104,0.027670347319653,0.00914214416364958,0.00738870259403007,0.00945465185538574	0.0227937586361753,0.0489043257836544,0.0651915971500424,0.141868907949503,0.0208326778275193,0.0178323520756077,0.0516135918087287,0.0857073991312633,0.346655323341838,0.298686726582515
RP1-223B1.1	12.5302463249744	6.76347161646128	1.00124377242912	4.75755430159092	1.95952554814104e-06	0.000257400171052261	NA	NA	NA	NA	NA	NA	12.5302463249744	-5.5056459758807	0.942093083309954	-3.72112484210578	0.000198337350793549	0.00407160136199051	0	1	0	0	NA	NA	NA	NA	NA	NA
CCKBR	479.91510528471	-5.17158885644124	0.668172753206692	-4.74665996363989	2.06803182626619e-06	0.0002702252611431	NA	NA	NA	NA	NA	NA	479.91510528471	5.22600550218678	0.621339259926982	5.19201941716332	2.08025301942234e-07	8.66809624182303e-06	0	1	0	9	cg13346411,cg26678978,cg05932382,cg21957616,cg27443416,cg21112490,cg26313599,cg09656511,cg25740457	-0.540212793981744,-0.501692513449113,-0.152348247621014,-0.370923048431035,0.248454027488188,0.340422332145682,0.442136627067556,0.386192453484358,0.514331293152237	4.28273684512798e-05,0.000176450925124938,0.285855861420868,0.00737150121489047,0.0787456496687242,0.0145122750355812,0.00116060686974167,0.00512473399481818,0.000112968951799619	0.000385446316061518,0.000529352775374815,0.285855861420868,0.0110572518223357,0.0885888558773147,0.0186586393314615,0.00261136545691877,0.00922452119067273,0.000508360283098285	0.291829862781563,0.251695378050889,0.0232099885531938,0.137583907857372,0.0617294037751011,0.115887364223505,0.195484796994675,0.149144611128267,0.264536679115652	0.023895555075529,0.020775669684962,0.00441003809864219,0.00681128408781044,0.200727830903227,0.0397681489263725,0.201683803620121,0.00678462943932279,0.155133934069781
GPR156	169.942529413396	4.80741715500794	0.592098716008029	4.74146806791905	2.12175103067947e-06	0.000276268420294	NA	NA	NA	NA	NA	NA	169.942529413396	-4.20473397272077	0.552940454630485	-3.98729004951198	6.68323011698593e-05	0.00156499395431443	0	1	0	4	cg19693403,cg23813755,cg25762753,cg16533530	-0.0901845043748265,0.293324088189721,0.150914633600618,-0.214282513441496	0.529110764374581,0.0367062820961577,0.290467546567725,0.13105724158576	0.529110764374581,0.146825128384631,0.387290062090301,0.26211448317152	0.00813324482933306,0.086039020712331,0.0227752266348089,0.0459169955668047	0.0192387896448001,0.00899683585808821,0.336289414638838,0.370066334086568
SPINK2	34.9218087166423	4.76450680388888	0.583338261420052	4.73911448420868	2.14654207866146e-06	0.000277541886457419	NA	NA	NA	NA	NA	NA	NA	NA	NA	NA	NA	NA	0	0	0	NA	NA	NA	NA	NA	NA	NA
RP5-944M2.3	15.1780702268053	7.01545417066787	1.05823085732476	4.73947072697078	2.14277187412536e-06	0.000277541886457419	NA	NA	NA	NA	NA	NA	NA	NA	NA	NA	NA	NA	0	0	0	NA	NA	NA	NA	NA	NA	NA
HEPACAM2	1704.95358474731	5.16446283153265	0.668228867705738	4.73559731473043	2.18410871552624e-06	0.000281415178367404	NA	NA	NA	NA	NA	NA	1704.95358474731	-6.57035021730395	0.620416506800782	-7.36658384682777	1.75055858963285e-13	2.41726236101186e-11	0	1	0	6	cg02544502,cg19075191,cg00166696,cg10625920,cg09317502,cg20338182	0.378680909763787,0.730065283841397,0.335646010055467,0.684688212821138,0.650451067757701,0.652652348317956	0.00614123321323663,1.20908843420019e-09,0.016045608324953,3.01171894189787e-08,2.38602147503698e-07,2.10519017801405e-07	0.00736947985588395,7.25453060520115e-09,0.016045608324953,9.03515682569362e-08,3.57903221255547e-07,3.57903221255547e-07	0.143399231419529,0.53299531867042,0.112658244066155,0.468797948776204,0.423086591547133,0.425955087764942	0.453714351913529,0.42958896870943,0.204581338192714,0.350155673784312,0.252607978476934,0.60234882059051
CALCR	35.751105653379	-4.66161928929558	0.562384792915753	-4.73273694954675	2.21512482067854e-06	0.000284420488693999	NA	NA	NA	NA	NA	NA	NA	NA	NA	NA	NA	NA	0	0	0	NA	NA	NA	NA	NA	NA	NA
NR5A1	9.51903987372135	-5.59588210040988	0.763222732515372	-4.71144522721282	2.45966208715641e-06	0.000314726104916806	NA	NA	NA	NA	NA	NA	NA	NA	NA	NA	NA	NA	0	0	0	NA	NA	NA	NA	NA	NA	NA
LEMD1-AS1	48.1648790343157	6.35618422787742	0.633479758178877	6.87659577379481	6.12997288650743e-12	2.00602006522264e-09	48.1648790343157	4.71839826776528	0.431765674129343	6.2960036673757	3.05417148747898e-10	2.03740775826621e-08	NA	NA	NA	NA	NA	NA	1	0	0	2	cg07342108,cg16308270	-0.502996108620464,-0.353509514462455	0.00016865430796532,0.01093629775836	0.00033730861593064,0.01093629775836	0.253005085287329,0.124968976815481	0.581055037454283,0.290299941958755
UGT2B11	7.38137997155065	-7.67516822205559	0.906583155328003	-6.25995330787092	3.85092756135607e-10	9.82092760630249e-08	7.38137997155065	-4.63257984124905	0.720998499987534	-3.65129725137371	0.000260919036991803	0.00542398360806587	NA	NA	NA	NA	NA	NA	1	0	0	0	NA	NA	NA	NA	NA	NA
LINC00462	12.1703184226766	6.63237873518415	0.987225228200588	4.6923220789521	2.70121424185577e-06	0.000338604072710456	12.1703184226766	4.61106566031488	0.68344342600165	3.82045617965836	0.000133205071138655	0.00297961184516941	NA	NA	NA	NA	NA	NA	1	0	0	0	NA	NA	NA	NA	NA	NA
RNASE13	2.58429505825505	-4.96699691302797	0.630965463627006	-4.70231270024298	2.57231148961871e-06	0.000324646780118124	NA	NA	NA	NA	NA	NA	2.58429505825505	4.41559683536339	0.55808896072123	4.3283365294337	1.50239783316796e-05	0.000418672728296298	0	1	0	3	cg27417606,cg20935789,cg01906637	0.354518581567268,0.34432116752279,0.354054558297104	0.0106952324918566,0.0133551455767023,0.0108055126955564	0.0133551455767023,0.0133551455767023,0.0133551455767023	0.125683424676467,0.118557066404257,0.125354630250957	0.321852505121678,0.177993458379254,0.187616286517951
NOS1	2976.54724453712	4.70541470791053	0.777910841670608	3.47779535004358	0.000505555747940827	0.0372820837582927	2976.54724453712	4.58651872807894	0.588773468585508	4.39306263968194	1.11764907343293e-05	0.000321697152400845	NA	NA	NA	NA	NA	NA	1	0	0	14	cg07846732,cg14503389,cg23837634,cg19285978,cg06867016,cg09478705,cg18243853,cg04899175,cg21273407,cg02962597,cg21006686,cg14848315,cg01686420,cg13316625	-0.0961109259606506,0.589203303775711,0.196545822412888,0.405418961711467,0.431446519529446,-0.256741627753543,0.169861727925973,0.0113793115698164,-0.121583534780413,0.0095829692229235,0.24709134901135,0.686795770485954,0.673307283710038,0.36423762439580	0.502278414150908,5.3990962668962e-06,0.166865336433438,0.003163648270653,0.00157216966962243,0.0689624383907133,0.233392388595836,0.936831858402576,0.395372971605287,0.946787920990876,0.080454116689877,2.62739283805026e-08,6.1757704358242e-08,0.00859818994377576	0.585991483176059,2.51957825788489e-05,0.259568301118682,0.00885821515782839,0.00550259384367852,0.137924876781427,0.326749344034171,0.946787920990876,0.503201963861275,0.946787920990876,0.140794704207285,3.67834997327036e-07,4.32303930507694e-07,0.0200624432021434	0.00923731008901364,0.347160533180212,0.0386302603079584,0.164364534515204,0.186146099214074,0.0659162634215385,0.0288530066139974,0.000129488731802957,0.0147825559296998,9.18332991274998e-05,0.0610541347562488,0.471688430357395,0.45334269829699,0.132669047025498	0.183777198482823,0.384136844337375,0.331335434645109,0.109775023340014,0.061479186574806,0.189078757457096,0.0739978732238127,0.0977555336783217,0.083529767604076,0.287483561709624,0.210442566608518,0.460630275023259,0.258407560963951,0.282803611001369
HOXB9	225.576460682255	5.35297665932838	0.976134827810421	3.43495238956844	0.000592657942560405	0.0429723491332181	225.576460682255	-4.53140231308194	0.660493266162035	-3.83259367319715	0.000126799292729021	0.00284677529344865	225.576460682255	-9.88437897241032	0.91622483296587	-8.60528844965722	7.61250784426647e-18	1.93728887643386e-15	1	1	1	8	cg04327941,cg21932255,cg12370791,cg10633363,cg03697136,cg13643585,cg14240300,cg20710730	-0.319178616186931,-0.237888499160174,-0.407364370672081,-0.354668710995958,-0.130243232323982,-0.498095860986067,0.888055269704822,0.884740144888804	0.0224329464923409,0.0927679617423996,0.0030081909143011,0.010659760809962,0.362320458365183,0.000199694635225346,3.68877296377649e-18,7.24855328858812e-18	0.0299105953231212,0.1060205277056,0.0060163818286022,0.0170556172959392,0.362320458365183,0.000532519027267589,2.89942131543525e-17,2.89942131543525e-17	0.101874989031004,0.0565909380326803,0.165945730493061,0.125789894559534,0.0169632995661988,0.248099486731451,0.788642162050505,0.782765123977862	0.118818965136695,0.0223219919373333,0.141528856597493,0.0538848693464694,0.0282584101035141,0.1369685123148,0.421267003203408,0.319182685016827
RP1-76B20.11	13.518454877932	5.90003818711193	0.831519746539026	4.69025324214461	2.72867119712497e-06	0.000340890311481366	NA	NA	NA	NA	NA	NA	NA	NA	NA	NA	NA	NA	0	0	0	NA	NA	NA	NA	NA	NA	NA
ERBB4	463.126475334297	-4.54221396100525	0.542125140067001	-4.68934895860217	2.74075650422472e-06	0.000341247255116922	NA	NA	NA	NA	NA	NA	463.126475334297	4.18986208402963	0.503978875674956	4.34514657205988	1.39182697019474e-05	0.000391759852771542	0	1	0	11	cg24768649,cg08042975,cg03822365,cg00787188,cg19079194,cg22623159,cg27236875,cg19011683,cg08649550,cg13920232,cg00639289	-0.3190529160291,-0.233246763838352,-0.157450147171713,-0.320015360005005,-0.165333372934144,-0.164219115916217,-0.0863584999650262,-0.143022415103999,-0.0805595473836019,-0.225810668841221,-0.220813204616297	0.0224889259640886,0.0995111628103507,0.269834746635092,0.0220632928645191,0.246274636612994,0.24951708952234,0.546800661280847,0.316719418752741,0.574141710302436,0.111095671054282,0.119442527411598	0.123689092802487,0.262773560305515,0.371022776623252,0.123689092802487,0.371022776623252,0.371022776623252,0.574141710302436,0.387101511808906,0.574141710302436,0.262773560305515,0.262773560305515	0.101794763226672,0.0544040528410638,0.0247905488443943,0.102409830639133,0.0273351242057807,0.0269679180323039,0.0074577905162095,0.0204554112221807,0.00648984067465086,0.0509904581625197,0.0487584713329186	0.0338714354723054,0.0178707691212647,0.0235878893799568,0.0738877678585854,0.0304445249538613,0.0052843194304517,0.00617618971703002,0.00829179431350877,0.00371983743128091,0.0193451551275657,0.0162822362261641
CA12	593.663692324221	-4.56053144338192	0.545433010158604	-4.6944929912426	2.67268773617668e-06	0.000336167754408427	593.663692324221	-4.52983039134629	0.413749645368147	-6.11439893584754	9.69215694159492e-10	5.94196755323316e-08	NA	NA	NA	NA	NA	NA	1	0	0	9	cg23931734,cg15755265,cg04826883,cg17124092,cg09450183,cg11178920,cg27304042,cg10091775,cg07015354	-0.417140742577077,0.0471325542406408,0.384897245386853,0.557059487345061,0.257001910431624,0.197090149782078,0.123076958252994,0.245761297360057,-0.44744422355348	0.00232470864057218,0.74258519474822,0.00528870866799821,2.17971127522417e-05,0.0686716319218011,0.165670050596448,0.389550302531683,0.0821496793035334,0.000994581578333148	0.00697412592171653,0.74258519474822,0.011899594502996,0.000196174014770176,0.1232245189553,0.213004350766862,0.438244090348143,0.1232245189553,0.00447561710249917	0.174006399117755,0.00222147766924693,0.148145889506388,0.310315272441142,0.0660499819655043,0.0388445271411218,0.0151479376528092,0.0603986152800984,0.200206333191376	0.173174321528006,0.110511476747698,0.0145828542396948,0.0160389409096889,0.0215404762513691,0.041863132162592,0.0778410700002679,0.243444478044893,0.015524631632912
USH2A	255.677486631265	3.88370667884154	0.433112382481826	4.3492330282674	1.36614484767843e-05	0.0014685659977413	255.677486631265	4.52530658130211	0.326888332365449	7.72528821395469	1.11600544948754e-14	1.32110696009518e-12	NA	NA	NA	NA	NA	NA	1	0	0	3	cg27566805,cg11862389,cg11030643	-0.36501577338756,0.256572709649385,0.253113564574128	0.00844687036314047,0.0691516897598256,0.0731189189794337	0.0253406110894214,0.0731189189794337,0.0731189189794337	0.133236514821719,0.0658295553368277,0.0640664765714211	0.189442621268495,0.0694273525225055,0.0373920728276583
AC013480.2	1.51600668956034	-5.00172820927549	0.64242705204813	-4.67248102287355	2.97583019566788e-06	0.000366810749352008	NA	NA	NA	NA	NA	NA	1.51600668956034	4.8237462580659	0.582167690674702	4.85040015668564	1.23212644373281e-06	4.38116276926842e-05	0	1	0	0	NA	NA	NA	NA	NA	NA
CRYM	6596.77096120136	7.11926914858225	0.539131547581138	9.49539898295751	2.19369679968391e-21	2.19245172852734e-18	6596.77096120136	4.51861355393507	0.407565898879591	6.17964741618179	6.42449198411538e-10	4.06102741846392e-08	NA	NA	NA	NA	NA	NA	1	0	0	9	cg15670585,cg08345372,cg09282869,cg07132193,cg25401138,cg01420987,cg26801242,cg01259782,cg22152192	-0.451363479616596,-0.252441617819315,-0.378609522432989,0.437868962209514,0.656416166394682,-0.0686342387299436,-0.0701398953197963,-0.523905380045798,0.539926642428076	0.000886007344020426,0.0739100874731344,0.00615168184708936,0.00131165214191588,1.69542191180543e-07,0.632251545842302,0.624782052485216,7.96352592378385e-05,4.33080764743119e-05	0.00199351652404596,0.0950272553226013,0.00922752277063404,0.00236097385544858,1.52587972062488e-06,0.632251545842302,0.632251545842302,0.000238905777713516,0.000194886344134403	0.203728990731601,0.0637267704072331,0.143345170476936,0.191729228066437,0.430882183504291,0.00471065872603884,0.00491960491547184,0.274476847240933,0.291520779203655	0.314593774123716,0.00366752464770662,0.00734645732677832,0.0567532874562088,0.20892790685814,0.00598441098271641,0.00284818158111073,0.223881649357036,0.0258757940477984
RP1-35C21.2	12.5570911521635	5.95151065989136	0.849966066032509	4.64902167016656	3.33513175314082e-06	0.000408376944037729	NA	NA	NA	NA	NA	NA	NA	NA	NA	NA	NA	NA	0	0	0	NA	NA	NA	NA	NA	NA	NA
ZG16B	487.572479794314	-4.47602864241844	0.53319086054811	-4.64379423134359	3.42068258077802e-06	0.00041747003681383	NA	NA	NA	NA	NA	NA	487.572479794314	5.46039199093229	0.495838889396136	6.97886362876169	2.97577147589108e-12	3.3080480526034e-10	0	1	0	1	cg16934444	-0.704886	7.75413e-09	7.75413e-09	0.496865	0.253453
GRIK1	352.459285789264	5.41472131518901	0.735552223473701	4.64239139821063	3.44399670358252e-06	0.000418462910831949	NA	NA	NA	NA	NA	NA	352.459285789264	-4.32985401630271	0.681177879461386	-3.42033129165168	0.000625449166632922	0.0110975165480182	0	1	0	12	cg12079381,cg09199698,cg23475371,cg09397801,cg25596598,cg02287346,cg01959155,cg21816539,cg07950000,cg08685096,cg23222433,cg07028661	0.272365589823503,0.0740150409285701,0.122677543204705,0.111768556693175,0.0921266615075187,-0.0232436357958468,-0.176636998602869,-0.0383523741023984,-0.176234851707368,0.0144762527873858,0.0259672091595715,0.496382008929799	0.0531637830884154,0.605730031029153,0.391102597744794,0.434890494167178,0.52024030620256,0.871385075056772,0.214995717483624,0.789315991510853,0.216058515027009,0.919690647471949,0.856464876743198,0.000211722295366734	0.318982698530492,0.90859504654373,0.869780988334355,0.869780988334355,0.891840524918674,0.919690647471949,0.648175545081026,0.919690647471949,0.648175545081026,0.919690647471949,0.919690647471949,0.00254066754440081	0.0741830145199048,0.00547822628365793,0.0150497796067423,0.0124922102652755,0.0084873217605209,0.000540266605009972,0.0312006292754301,0.00147090459929032,0.031058722956318,0.000209561894764293,0.000674295951536934,0.246395098789183	0.483307500045684,0.0418354588645097,0.0331935973873832,0.0483401274406178,0.0502198212395771,0.012695674193306,0.117631545285841,0.0530171947171119,0.106474734124026,0.0170119926179809,0.110650401207188,0.507493078408158
RP11-324L17.1	12.6584939708466	5.85538385910319	0.830553574193781	4.6419448171608	3.45145049362461e-06	0.000418462910831949	NA	NA	NA	NA	NA	NA	NA	NA	NA	NA	NA	NA	0	0	0	NA	NA	NA	NA	NA	NA	NA
RP11-863K10.2	16.6529051042609	5.92599097854203	1.05816843527668	3.71017585448532	0.000207115329218389	0.0173671604516255	16.6529051042609	4.51366158383153	0.74526684846592	3.37283429285192	0.00074398712680091	0.0139595140783152	NA	NA	NA	NA	NA	NA	1	0	0	0	NA	NA	NA	NA	NA	NA
PLEKHG1	1507.05899094205	3.37313837582886	0.297039820645904	4.62274173490615	3.78701097463251e-06	0.000456155957104025	NA	NA	NA	NA	NA	NA	NA	NA	NA	NA	NA	NA	0	0	0	NA	NA	NA	NA	NA	NA	NA
BMP3	322.487596544554	5.16805665633515	0.689968205975931	4.5915980314688	4.39864943818305e-06	0.000528109277839516	NA	NA	NA	NA	NA	NA	322.487596544554	-3.96103135743071	0.64165194242129	-3.05622289559463	0.00224144559600095	0.0334565362276574	0	1	0	8	cg02621694,cg20844383,cg26105156,cg01049530,cg26917673,cg01941671,cg20276585,cg01285706	-0.0461191032727078,-0.166160501383919,-0.094493517779491,0.0462551518651851,-0.0971566070063123,0.160731131292042,0.0572892692550841,-0.222836778687537	0.747935923354391,0.243886304212023,0.509531483907211,0.747216935650412,0.497617515647217,0.259853312705567,0.689662802427996,0.116007152863676	0.747935923354391,0.692942167214845,0.747935923354391,0.747935923354391,0.747935923354391,0.692942167214845,0.747935923354391,0.692942167214845	0.00212697168667868,0.0276093122201553,0.00892902490234298,0.00213953907407134,0.00943940628497898,0.0258344965664198,0.00328206037178153,0.0496562299358384	0.0150963944389768,0.00889149332954321,0.00426856317510716,0.0184224462065961,0.00422573559474937,0.0221772804891816,0.00771945926608689,0.185088584540882
RP11-363E6.4	48.0127444010629	4.52176105280069	0.550237811972693	4.58303845706234	4.58267718153388e-06	0.000548423364064535	NA	NA	NA	NA	NA	NA	NA	NA	NA	NA	NA	NA	0	0	0	NA	NA	NA	NA	NA	NA	NA
STK32B	370.581590790827	4.64366451299024	0.576977359015202	4.58192071436306	4.60724584711501e-06	0.000549584981227309	NA	NA	NA	NA	NA	NA	370.581590790827	-3.91042684812765	0.536924596877225	-3.55809150714788	0.00037355918340217	0.00703978453763955	0	1	0	9	cg00225765,cg25688113,cg22551741,cg11768886,cg23300732,cg15830127,cg08323075,cg16333992,cg27153759	-0.167102208072531,-0.16135006095629,-0.147327998869948,-0.1442417154096,-0.140203416737813,-0.152289930495735,-0.145077318352948,-0.258805551412966,-0.200464770224325	0.241186376314861,0.257998542567214,0.302216460164647,0.312568148290166,0.326450584548606,0.28604251650658,0.309743377889076,0.0666832081070849,0.15839875893134	0.326450584548606,0.326450584548606,0.326450584548606,0.326450584548606,0.326450584548606,0.326450584548606,0.326450584548606,0.326450584548606,0.326450584548606	0.0279231479427154,0.0260338421705984,0.0217055392510234,0.020805672464304,0.0196569980649569,0.0231922229303959,0.0210474283004825,0.0669803134421692,0.0401861241010914	0.00610151252024376,0.00979742950078365,0.00848746367914447,0.00807356339693104,0.00511375223855372,0.00355975986594294,0.00837579105994483,0.0774186836120295,0.281537029740584
TBX1	1117.40043268272	4.00562926238764	0.438081381502703	4.57821159965289	4.68968173551875e-06	0.000557619745651922	NA	NA	NA	NA	NA	NA	NA	NA	NA	NA	NA	NA	0	0	0	NA	NA	NA	NA	NA	NA	NA
MCF2	59.2238040855069	-4.97066489530923	0.65808100957755	-4.51413253395083	6.3576451432493e-06	0.000723382645391434	59.2238040855069	-4.51254425402749	0.508806643398255	-4.93811212299926	7.88824872382612e-07	2.87563324698136e-05	NA	NA	NA	NA	NA	NA	1	0	0	2	cg02409412,cg02193700	0.234888634513023,0.385367889345361	0.0970839631057662,0.00522860126005141	0.0970839631057662,0.0104572025201028	0.0551726706233923,0.148508410138498	0.0860409159237481,0.340664730340649
GFI1	269.331382308145	4.04094817210074	0.446589940363645	4.57007197797347	4.8755673210075e-06	0.000575173486408563	NA	NA	NA	NA	NA	NA	269.331382308145	-4.47033242861398	0.411694217873131	-6.00040593568707	1.96824845721984e-09	1.27328308283972e-07	0	1	0	24	cg08686678,cg03439815,cg11412935,cg01786314,cg13359699,cg27290394,cg23807354,cg15394350,cg13930300,cg05796321,cg06647562,cg26015176,cg04838747,cg00791905,cg07968720,cg14434926,cg22461187,cg22341104,cg25402655,cg16297569,cg17858328,cg18182148,cg23624705,cg24517501	-0.463113904060339,0.0107546352507636,-0.0338709376050699,-0.343305623175762,-0.315969319817351,-0.288037968452793,-0.239482229893001,-0.0797169410313974,-0.134684183930425,0.0158837517105508,0.0441275103822558,-0.249117772082638,-0.13810182017197,-0.3723	0.000621296694040162,0.940293061655822,0.813465365818787,0.0136486637769026,0.023899475325791,0.0403965942941394,0.0905365320933149,0.578166021555627,0.346041528119642,0.911911771910863,0.758485095388495,0.0779238998638022,0.333826419094976,0.00712772178822355,0.00383660601459911,0.107386164729728,0.643149381370927,0.794528467402462,0.218834410322165,0.657330514786059,0.210918834647948,0.34984926…	0.0064693848311158,0.940293061655822,0.887416762711403,0.0545946551076105,0.0819410582598548,0.121189782882418,0.217287677023956,0.816234383372651,0.524773891651746,0.940293061655822,0.887416762711403,0.207797066303473,0.524773891651746,0.0342130645834731,0.0230196360875946,0.234297086683043,0.830312229203443,0.887416762711403,0.404001988287073,0.830312229203443,0.404001988287073,0.52477389165174…	0.214474488134008,0.000115662179376969,0.00114724041424653,0.117858750904098,0.0998366110658392,0.0829658712704125,0.0573517384345242,0.00635479068740329,0.0181398294010045,0.00025229356840243,0.0019472371725361,0.0620596643674171,0.0190721127348111,0.138656202156569,0.158296688749551,0.0520406185083037,0.00441567828429218,0.00139742591360122,0.0306918726428399,0.00404892326989756,0.0317526187308…	0.0972254576235707,0.0165484629089145,0.0101756024496037,0.11904550160194,0.107571157120721,0.0251575009036136,0.00506222633222889,0.00817056377611666,0.0052517348124042,0.0396285678997307,0.00948862896312465,0.00431500195550713,0.0308948212378849,0.137376838396531,0.052825626799836,0.0372530878111611,0.0293583834894043,0.0539735112013668,0.0874271789375697,0.301812763487995,0.170285080821358,0.2…
C16orf54	330.988027222332	4.40165145830575	0.525558727076449	4.56971092776926	4.88397400503769e-06	0.000575173486408563	NA	NA	NA	NA	NA	NA	NA	NA	NA	NA	NA	NA	0	0	0	NA	NA	NA	NA	NA	NA	NA
PRKCQ	238.298108106624	4.30313089723154	0.505051452770481	4.56019061938664	5.11072071605976e-06	0.000599966163044996	NA	NA	NA	NA	NA	NA	238.298108106624	-4.16301993707608	0.470074841962669	-4.60143735419872	4.19585358435161e-06	0.000132788200845775	0	1	0	7	cg05096182,cg27201625,cg15259864,cg04351665,cg12245996,cg00862429,cg00105154	0.262348262456824,0.187396877645899,-0.0245099393067928,-0.0596972164064196,-0.174378347462831,0.0853040686128642,-0.133252802621001	0.0629113992959153,0.187904203863233,0.864442207444557,0.677317941042365,0.221012406776717,0.551725303826623,0.351238405624209	0.440379795071407,0.515695615812339,0.864442207444557,0.790204264549426,0.515695615812339,0.772415425357272,0.614667209842365	0.0688266108141147,0.0351175897514318,0.000600737124822659,0.00356375764667488,0.0304078080638678,0.00727678412190823,0.0177563094063514	0.42049899945085,0.162777430109037,0.00641312108472051,0.00332345982671137,0.0208196000977801,0.0117432303514263,0.429244468253134
CDH18	240.078545593762	6.6630901153053	1.02530410925149	4.54800685301995	5.41563725185767e-06	0.000633749525115332	NA	NA	NA	NA	NA	NA	NA	NA	NA	NA	NA	NA	0	0	0	NA	NA	NA	NA	NA	NA	NA
CTD-2005D20.1	4.0638940018228	-7.90149442557281	1.2987513456553	-4.54397560034493	5.52030505657024e-06	0.000643096004852216	NA	NA	NA	NA	NA	NA	NA	NA	NA	NA	NA	NA	0	0	0	NA	NA	NA	NA	NA	NA	NA
SSTR4	6.29828349265228	5.95380621005257	0.931495638870748	4.24457833731328	2.19004850383728e-05	0.00222488471492854	6.29828349265228	4.47839758648693	0.650476111635017	3.81012852302493	0.000138894567415424	0.00308219069368896	NA	NA	NA	NA	NA	NA	1	0	0	4	cg05018034,cg16502866,cg01277511,cg07032439	0.464190096316935,0.351878148044724,0.377392480233344,0.541508444376048	0.000601042629392525,0.0113359253128518,0.00633221596953391,4.07115349999937e-05	0.00120208525878505,0.0113359253128518,0.00844295462604521,0.000162846139999975	0.215472445518726,0.123818231071385,0.142425084136675,0.293231395330567	0.36438141647607,0.278113047317199,0.138135278442467,0.368591269922081
RP11-124O11.2	2.95832565680469	-6.16325750334664	0.920642399394138	-4.52212227688668	6.12226736240207e-06	0.00070970321252121	NA	NA	NA	NA	NA	NA	NA	NA	NA	NA	NA	NA	0	0	0	NA	NA	NA	NA	NA	NA	NA
CYP2C9	28.4807145117756	-5.359393046901	0.743304701366659	-4.51953692842832	6.19750373330606e-06	0.000713948568703815	NA	NA	NA	NA	NA	NA	NA	NA	NA	NA	NA	NA	0	0	0	NA	NA	NA	NA	NA	NA	NA
TMEM108	1368.64630741475	4.20716503045807	0.4883519596302	4.51961948126393	6.19508774394395e-06	0.000713948568703815	NA	NA	NA	NA	NA	NA	NA	NA	NA	NA	NA	NA	0	0	0	NA	NA	NA	NA	NA	NA	NA
GP2	31205.0116039091	6.06237812702107	0.786197102995127	5.16712426380722	2.37723221167067e-07	3.94204798006142e-05	31205.0116039091	4.45914412724812	0.595489926613318	4.12961498985182	3.63371227648399e-05	0.000934364804557605	NA	NA	NA	NA	NA	NA	1	0	0	7	cg12554476,cg23623587,cg19553026,cg03190609,cg13245641,cg21622750,cg19621689	-0.478893538786018,-0.45586200345601,-0.336296162233305,-0.453955103677735,0.644278766077607,0.508152888710121,0.60588134817648	0.00037796963563627,0.000774595440064915,0.0158291050042205,0.000820184562853712,3.37169424416835e-07,0.000140792251833831,2.46281505262796e-06	0.000661446862363472,0.000956881989995998,0.0158291050042205,0.000956881989995998,2.36018597091784e-06,0.000328515254278939,8.61985268419788e-06	0.229339021490995,0.207810166194928,0.113095108732849,0.206075236155063,0.415095128418484,0.258219358304441,0.367092208068149	0.280022189539181,0.193426578115721,0.167066336880603,0.376292442055353,0.326325747205858,0.186722406509959,0.218663672453137
AJ006998.2	11.860386166213	-5.15301026115412	0.698244274966056	-4.51562637059558	6.31298861467649e-06	0.000722749244526694	NA	NA	NA	NA	NA	NA	NA	NA	NA	NA	NA	NA	0	0	0	NA	NA	NA	NA	NA	NA	NA
LINC00635	9.48604347381125	5.32825757808274	0.917818203352106	3.62627104793421	0.000287543533231696	0.0228668221836019	9.48604347381125	4.37439324456362	0.658019017546501	3.60839608164641	0.000308095876287757	0.00631994527830601	NA	NA	NA	NA	NA	NA	1	0	0	5	cg17860177,cg25369748,cg18887815,cg01731777,cg25559298	0.0477500698421587,0.161108124256533,0.209633201494813,0.208554230760354,-0.319413825196297	0.739330771901325,0.258722501599301,0.139829294654102,0.141926208058215,0.0223285134525562	0.739330771901325,0.323403126999126,0.236543680097024,0.236543680097024,0.111642567262781	0.00228006916993106,0.0259558277014586,0.0439460791689648,0.0434948671680429,0.102025191726531	0.0970266863366275,0.16134553931643,0.263227567071467,0.0194256160405359,0.193600599739205
NLRP5	10.6294524448065	7.75580185408451	1.27500162119122	4.51434865526441	6.35116579596201e-06	0.000723382645391434	NA	NA	NA	NA	NA	NA	NA	NA	NA	NA	NA	NA	0	0	0	NA	NA	NA	NA	NA	NA	NA
SLC26A5	58.4988856066448	4.35003183869688	0.523495183565113	4.48911835767555	7.15185543636406e-06	0.000811252951476401	NA	NA	NA	NA	NA	NA	58.4988856066448	-3.9178556266121	0.486665927143013	-3.94080522109063	8.12085482194458e-05	0.00185661433568571	0	1	0	11	cg14508633,cg12849484,cg27005421,cg13035268,cg09492887,cg23461615,cg23426238,cg25841539,cg04218035,cg11706635,cg26226546	0.456386988491342,0.280056396115265,0.245751007895463,-0.563752505665113,-0.486818598188286,-0.478936329825256,-0.341495493457235,-0.133021022371105,-0.498351307876221,-0.498854477199434,-0.154381300467078	0.000762451048762887,0.0465415851411265,0.0821629049966871,1.64964200119603e-05,0.000291790351097459,0.000377448209111854,0.0141855367393089,0.352084408766307,0.000197956171428872,0.000194572035610307,0.279398540907702	0.00139782692273196,0.063994679569049,0.100421328329284,0.000181460620131563,0.000802423465518013,0.000830386060046079,0.0222915577331997,0.352084408766307,0.000725839295239196,0.000725839295239196,0.307338394998473	0.208289083264196,0.0784315850050701,0.060393557881636,0.317816887643694,0.236992347542008,0.229380008026486,0.1166191720516,0.0176945923926539,0.24835402606194,0.24885578942192,0.0238335859339063	0.358846078383064,0.0302867987307586,0.0347638421413556,0.483530473916372,0.264487642038061,0.298002856762413,0.0193542527061215,0.00240372287656051,0.116316379669634,0.0723908072483477,0.235908775972972
SLC2A14	41.1656517228208	-5.11071257563755	0.694512970929664	-4.47898413110067	7.49991083199273e-06	0.00084813211821486	NA	NA	NA	NA	NA	NA	NA	NA	NA	NA	NA	NA	0	0	0	NA	NA	NA	NA	NA	NA	NA
DUOX2	588.554037446461	4.89563248674517	0.647885789010949	4.46935638326871	7.84553163876018e-06	0.00088451193435888	NA	NA	NA	NA	NA	NA	NA	NA	NA	NA	NA	NA	0	0	0	NA	NA	NA	NA	NA	NA	NA
HTR2C	34.2591635432361	7.58515297128706	1.25065300562809	4.46578942852509	7.97740441483489e-06	0.000896645707769542	NA	NA	NA	NA	NA	NA	34.2591635432361	-8.54361814241419	1.16978568310748	-5.59386068483193	2.22075172823938e-08	1.12473039420518e-06	0	1	0	0	NA	NA	NA	NA	NA	NA
RP11-538I12.3	7.5860439390778	4.97603773991823	0.66759720118549	4.45783435675511	8.27918374688708e-06	0.000927745259927689	NA	NA	NA	NA	NA	NA	NA	NA	NA	NA	NA	NA	0	0	0	NA	NA	NA	NA	NA	NA	NA
AC012501.3	14.0578821100111	5.9614077470245	0.891168356965434	4.44518447727846	8.78164789917649e-06	0.00098107721348534	NA	NA	NA	NA	NA	NA	14.0578821100111	-5.36894870130184	0.842367209737106	-3.9993825286163	6.35079605955144e-05	0.00149854454453462	0	1	0	0	NA	NA	NA	NA	NA	NA
FAM124A	187.230294008496	-3.5569000944408	0.350808524695984	-4.43803381286139	9.07843601923652e-06	0.00101117917335948	NA	NA	NA	NA	NA	NA	NA	NA	NA	NA	NA	NA	0	0	0	NA	NA	NA	NA	NA	NA	NA
KRT40	178.871776443443	5.60204678176825	0.81415992875404	4.42424965237566	9.6778055639185e-06	0.00107470141726169	NA	NA	NA	NA	NA	NA	NA	NA	NA	NA	NA	NA	0	0	0	NA	NA	NA	NA	NA	NA	NA
C2CD4B	1407.08238334796	4.20152568105219	0.498159526264525	4.41931864188253	9.90125706969578e-06	0.00109622330892299	NA	NA	NA	NA	NA	NA	NA	NA	NA	NA	NA	NA	0	0	0	NA	NA	NA	NA	NA	NA	NA
RP11-430H10.3	21.7564677721846	7.81152061681983	0.854803279060784	6.798664393526	1.05593475502867e-11	3.33738558172693e-09	21.7564677721846	4.34525080366976	0.560812874854996	4.18187760806338	2.89111598380499e-05	0.000757179322098051	NA	NA	NA	NA	NA	NA	1	0	0	0	NA	NA	NA	NA	NA	NA
DACH2	852.20932755378	4.74226503451337	0.638305375620431	4.29616471872557	1.73778476639215e-05	0.00182044030811375	852.20932755378	4.33217066582599	0.482879806762166	4.82971255614063	1.36730287487454e-06	4.73843917962202e-05	NA	NA	NA	NA	NA	NA	1	0	0	0	NA	NA	NA	NA	NA	NA
NEU4	29.3252082494531	-4.42322441520704	0.550700275145207	-4.40026004085088	1.08121231110298e-05	0.00118641394813878	NA	NA	NA	NA	NA	NA	NA	NA	NA	NA	NA	NA	0	0	0	NA	NA	NA	NA	NA	NA	NA
SERPINA4	291.449959067107	-6.25501645041454	0.968329773888985	-4.39418116136782	1.11191063998718e-05	0.00121648945432206	NA	NA	NA	NA	NA	NA	291.449959067107	5.46224383410587	0.899451785338832	3.84928229677327	0.000118464418082797	0.0025860808250127	0	1	0	8	cg21746107,cg10600398,cg03682863,cg14866387,cg19042947,cg12007054,cg08495878,cg14075413	0.420767910836651,0.521130448321334,0.570757869194257,0.197918805027391,0.175606027315189,0.269666524314018,-0.237994156963171,0.0876364620541241	0.00210858325844023,8.82239327586606e-05,1.22430156994246e-05,0.1638624132531,0.217727715194645,0.0556611051153571,0.0926187155916583,0.540860454217942	0.00562288868917395,0.000352895731034642,9.79441255953966e-05,0.2184832176708,0.248831674508166,0.111322210230714,0.148189944946653,0.540860454217942	0.177045634789839,0.271576944167595,0.325764545247168,0.0391718533834703,0.0308374768294229,0.0727200343356029,0.0566412187486105,0.00768014948136393	0.313033544153944,0.262669010916287,0.295685434016065,0.123802392759715,0.330657264747839,0.276544060955608,0.419365898702076,0.308984106234437
LIX1	519.306279838697	8.39057809192188	0.915594808677809	6.97970109851364	2.95808730625011e-12	1.02230944390489e-09	519.306279838697	4.28574394505777	0.657733085730126	3.4751846830397	0.000510501758988393	0.00996335387416555	NA	NA	NA	NA	NA	NA	1	0	0	3	cg06213287,cg09551613,cg22158021	-0.222350962231796,-0.26511631581394,0.231885980870968	0.116824965989882,0.0600849047684644,0.101558152924888	0.116824965989882,0.116824965989882,0.116824965989882	0.0494399504054055,0.0702866609107569,0.053771108124491	0.0416800682428334,0.0939235182323451,0.209533175866506
RP11-692P14.1	11.8237172693375	4.73895210647858	0.582324703282284	4.70347916040728	2.5576521302108e-06	0.000323902116859812	11.8237172693375	4.27153091495342	0.382130543469221	5.944384592582	2.77497391783191e-09	1.5738066362561e-07	NA	NA	NA	NA	NA	NA	1	0	0	0	NA	NA	NA	NA	NA	NA
MT1H	630.990761068215	9.72255816323804	0.811519109496293	9.51617537143568	1.79670147650431e-21	1.84556177499036e-18	630.990761068215	4.26275621026029	0.573399336930455	3.94621351041905	7.93968195801433e-05	0.00187977022880872	630.990761068215	-5.45980195297775	0.763310502100348	-4.53262721193755	5.82545713614586e-06	0.000178846761309411	1	1	1	4	cg02590366,cg23455227,cg04557383,cg26937772	0.166446954684423,-0.051747962698789,-0.0537583258943403,0.116631288172534	0.243062858229128,0.718372720028957,0.707909812483747,0.415042474337319	0.718372720028957,0.718372720028957,0.718372720028957,0.718372720028957	0.0277045887237185,0.00267785164347526,0.00288995760296209,0.0136028573807846	0.21804449382041,0.5417627584547,0.408222362710946,0.198112941815443
RP11-358L22.2	10.9481228996913	-6.69503718260243	1.07383899689547	-4.37219843586984	1.2300164971778e-05	0.00133202997152582	NA	NA	NA	NA	NA	NA	10.9481228996913	8.43114686483349	0.9997114726069	6.43300296240804	1.25107211849295e-10	1.04685499306395e-08	0	1	0	0	NA	NA	NA	NA	NA	NA
HPGD	780.021271669974	-4.07249576563094	0.474640617599898	-4.36645261442408	1.26280667819661e-05	0.00136143813857238	NA	NA	NA	NA	NA	NA	NA	NA	NA	NA	NA	NA	0	0	0	NA	NA	NA	NA	NA	NA	NA
RBP4	2189.58071525452	4.66075421208073	0.76513437153997	3.47749926163359	0.000506114444594578	0.0372820837582927	2189.58071525452	4.25984364125273	0.579165016415227	3.90189941934019	9.54408166696333e-05	0.00220041100981816	NA	NA	NA	NA	NA	NA	1	0	0	5	cg10194812,cg18585903,cg20967544,cg25191881,cg03395461	0.0213056396339731,0.0388932735637799,0.200302972892183,0.273321664459964,0.382833552805515	0.882029133105559,0.786413954039407,0.158741948217836,0.0523012339569552,0.00555946481017609	0.882029133105559,0.882029133105559,0.264569913696393,0.130753084892388,0.0277973240508805	0.000453930280212722,0.00151268672850702,0.0401212809494468,0.0747047322631648,0.146561529153693	0.0380633232505584,0.0410528178577471,0.0364809328957511,0.277288341602737,0.335938209553298
SOX10	110.82151638233	5.61338515460028	0.831175480107913	4.34731923772721	1.37811564386064e-05	0.0014771402433137	NA	NA	NA	NA	NA	NA	NA	NA	NA	NA	NA	NA	0	0	0	NA	NA	NA	NA	NA	NA	NA
NTF3	163.551097329484	4.37207810358237	0.546630477513693	4.33945453310907	1.4283681447746e-05	0.00152657877530694	NA	NA	NA	NA	NA	NA	NA	NA	NA	NA	NA	NA	0	0	0	NA	NA	NA	NA	NA	NA	NA
PAGE5	98.4839002520849	7.49499737103091	1.27052807407141	4.32497123296312	1.52551768496492e-05	0.00162570946606103	NA	NA	NA	NA	NA	NA	98.4839002520849	-8.83588386870693	1.18709118330505	-5.75851624950557	8.48564996391925e-09	4.77694002447834e-07	0	1	0	1	cg04274350	-0.114501	0.423672	0.423672	0.0131105	0.205453
CYP4F29P	55.4193359605408	-4.49642857046671	0.577395667190039	-4.32360114965161	1.53502709191368e-05	0.00163114272505391	NA	NA	NA	NA	NA	NA	NA	NA	NA	NA	NA	NA	0	0	0	NA	NA	NA	NA	NA	NA	NA
LA16c-329F2.1	18.8127508439331	6.4543451078728	1.03069904008845	4.32167386853347	1.54849957876053e-05	0.0016407440092546	NA	NA	NA	NA	NA	NA	NA	NA	NA	NA	NA	NA	0	0	0	NA	NA	NA	NA	NA	NA	NA
KIAA1024	209.161940119844	3.94972100461622	0.451844927239389	4.31502244924675	1.59586684915627e-05	0.00168610172042713	NA	NA	NA	NA	NA	NA	NA	NA	NA	NA	NA	NA	0	0	0	NA	NA	NA	NA	NA	NA	NA
ISL1	304.034903125071	5.88723417693016	1.0029425179703	3.87582947903828	0.000106262084212017	0.00940063543558895	304.034903125071	-4.24762254871161	0.701754545202745	-3.20286140514023	0.0013606944838125	0.0239308742442097	304.034903125071	-10.1348567256418	0.954177410720375	-8.52551803704952	1.52127431362932e-17	3.74756799516702e-15	1	1	1	11	cg18716076,cg21410991,cg07270078,cg06424860,cg11711420,cg26896762,cg23318843,cg26965238,cg03068609,cg20768043,cg17990532	0.00497824293161243,-0.0726808644055528,-0.0485730219377307,-0.121734289855201,-0.117141771806032,-0.144483559171159,-0.167285429798189,-0.125442947118244,-0.188757456422271,-0.219027273211685,-0.187738820517796	0.972342415496616,0.612261025605159,0.73500069087051,0.394782894660952,0.412989398843888,0.311748905745758,0.240663448144752,0.380429782652342,0.184660858304118,0.122538138629593,0.187085275114527	0.972342415496616,0.748319031295195,0.808500759957561,0.567860423410345,0.567860423410345,0.567860423410345,0.567860423410345,0.567860423410345,0.567860423410345,0.567860423410345,0.567860423410345	2.47829026861495e-05,0.00528250805073836,0.00235933846016327,0.0148192373265501,0.0137221947018564,0.0208754988707659,0.0279844150227648,0.0157359329817107,0.0356293773550056,0.0479729464105463,0.0352458647294131	0.451511689551882,0.364862075643989,0.0164622010532273,0.0223845480823308,0.133140455815211,0.0884295205932522,0.0915741026195962,0.0303331970750659,0.0425645039025667,0.0842675189585663,0.0186447541756556
TMEM45B	1177.54838573734	3.70846120328022	0.396846329549936	4.30509513649223	1.66913988709395e-05	0.0017534978376377	NA	NA	NA	NA	NA	NA	1177.54838573734	-3.97730231137669	0.369397658938284	-5.35277434367022	8.66158384775224e-08	3.89366644414357e-06	0	1	0	3	cg08524015,cg21104166,cg01469643	0.103966286974047,0.25273799501342,0.393640379482436	0.46781905647341,0.0735602930959733,0.00426545445154277	0.46781905647341,0.11034043964396,0.0127963633546283	0.01080898882717,0.063876494123404,0.154952748359077	0.0233748201442017,0.0320112963879684,0.0686940831503857
SLC6A13	139.819259510464	5.12111812599502	0.541987581709246	5.75865246977074	8.47880614779445e-09	1.8123570667011e-06	139.819259510464	4.18793437668043	0.403360627217898	5.42426362178997	5.81939430949273e-08	2.63483396872359e-06	NA	NA	NA	NA	NA	NA	1	0	0	9	cg23675485,cg22608964,cg13197256,cg09988487,cg20804101,cg22505395,cg19301141,cg01471111,cg15966757	0.0988391014256279,0.321584911772648,0.280285374852363,0.461742980720248,0.343097420192146,0.445664605851561,0.579150810347372,0.373454942464147,0.437913091734424	0.49016526097321,0.0213837401185012,0.046355245358045,0.0006479876923284,0.0137095168453793,0.00104770811928735,8.48752365810016e-06,0.00694833150530342,0.00131000438064318	0.49016526097321,0.0274933801523587,0.0521496510278006,0.0029159446154778,0.0205642752680689,0.00294750985644715,7.63877129229014e-05,0.0125069967095461,0.00294750985644715	0.00976916797062554,0.103416855479821,0.0785598913561299,0.213206580244419,0.117715839742506,0.198616940908827,0.335415661126017,0.1394685940509,0.191767875912403	0.181261296186759,0.110982927757165,0.0333216678968093,0.16834337790904,0.304112328885513,0.393064129265012,0.257394129264531,0.256227094880866,0.25458579000149
RP4-765H13.1	10.5538928943139	6.24887495722005	0.98926624214792	4.29497619164157	1.74712085296292e-05	0.00182505033959649	NA	NA	NA	NA	NA	NA	10.5538928943139	-5.45413249799044	0.932172365191027	-3.70546545571816	0.000211002887521084	0.00429723010280207	0	1	0	0	NA	NA	NA	NA	NA	NA
CYP4F22	9.32790030171745	-4.46353891790275	0.574387695587691	-4.28898274950363	1.7949331178059e-05	0.00186490959979123	NA	NA	NA	NA	NA	NA	NA	NA	NA	NA	NA	NA	0	0	0	NA	NA	NA	NA	NA	NA	NA
MC5R	61.6324846180169	-5.55496964861208	0.828871108934313	-4.28892937670699	1.79536444340215e-05	0.00186490959979123	NA	NA	NA	NA	NA	NA	61.6324846180169	7.61270825254349	0.775187060957809	7.24045657522782	4.47176754536141e-13	5.66663119441621e-11	0	1	0	4	cg12853521,cg15913627,cg25590438,cg14219111	0.144582519157922,0.515260062115357,0.393583056051375,0.394489431664851	0.311414075939388,0.000109251072910656,0.00427155165275895,0.00417603623567372	0.311414075939388,0.000437004291642623,0.0056954022036786,0.0056954022036786	0.0209041048460508,0.265492931611121,0.154907622010739,0.155621911695257	0.0755926881548753,0.300904155043115,0.189195891607141,0.307700469319966
MIR1255B1	22.2132451690859	6.00783701847438	0.934769345997564	4.2875143859123	1.80683559281949e-05	0.00187156788198521	NA	NA	NA	NA	NA	NA	NA	NA	NA	NA	NA	NA	0	0	0	NA	NA	NA	NA	NA	NA	NA
KCNK10	443.087910980758	5.4137842487071	0.796600949448372	4.28543833781653	1.82379230178193e-05	0.00188385518233503	NA	NA	NA	NA	NA	NA	NA	NA	NA	NA	NA	NA	0	0	0	NA	NA	NA	NA	NA	NA	NA
CLEC12B	466.585039012866	7.86430120945577	0.766992996898366	7.64583409909913	2.07595183636868e-14	9.5958278696347e-12	466.585039012866	4.17747242126595	0.537739785835396	4.0493050330713	5.13699532790269e-05	0.00127170909433113	NA	NA	NA	NA	NA	NA	1	0	0	3	cg20362266,cg11769695,cg20645058	0.272278088174241,-0.0153174301838108,0.00354593132900963	0.053243296852345,0.915040739496245,0.980298013635168	0.159729890557035,0.980298013635168,0.980298013635168	0.0741353572998196,0.000234623667435918,1.25736289900521e-05	0.523047534953549,0.0613659976965045,0.460317840453221
RP11-30G8.2	7.93703283643697	6.64107673605939	0.992203076521209	4.67754721375346	2.9032674071764e-06	0.000359063295819318	7.93703283643697	4.17596037189444	0.694232732344286	3.13433848696049	0.00172242044713696	0.029295546100364	NA	NA	NA	NA	NA	NA	1	0	0	0	NA	NA	NA	NA	NA	NA
NPW	4407.52285775229	-4.5934311911074	0.609995533764868	-4.25155767141579	2.12288826853493e-05	0.00217457853967183	NA	NA	NA	NA	NA	NA	4407.52285775229	7.88360543140243	0.567389280920058	10.3696097710232	3.40914065469375e-25	2.28212322130401e-22	0	1	0	8	cg01335126,cg02407493,cg04677882,cg00987558,cg11096273,cg03372779,cg07032245,cg23166988	0.623197470051879,0.461801706302376,0.700983116028847,0.269484815992655,0.279055814291695,0.112048684669647,-0.177753433271672,-0.0174158251360657	1.03836153260151e-06,0.000646823499330181,1.01669676530064e-08,0.0558325767049968,0.0473630252346777,0.433732896645857,0.212064346703753,0.903453718103659	4.15344613040605e-06,0.00172486266488048,8.13357412240514e-08,0.0893321227279949,0.0893321227279949,0.495694739023836,0.282752462271671,0.903453718103659	0.388375086679063,0.213260815943786,0.491377328957511,0.0726220660505956,0.0778721474900007,0.012554907736198,0.0315962830398669,0.000303310965170023	0.308225155527635,0.082861886720069,0.333645121160543,0.0958187892589231,0.159782070488964,0.00862152985368752,0.0038394038773561,0.0863638589745046
HAND2	57.7538167173379	6.29344590182046	1.01023500258056	4.24994767638541	2.13820457282311e-05	0.00218421731763607	NA	NA	NA	NA	NA	NA	57.7538167173379	-7.41235311864159	0.957947261961119	-5.64994894140766	1.6049550082207e-08	8.39072658202714e-07	0	1	0	22	cg08297751,cg05155840,cg22882393,cg16162058,cg01580681,cg20474850,cg15707093,cg25102370,cg02774439,cg21530280,cg00443971,cg03676512,cg26650303,cg04825850,cg26101410,cg15195321,cg10509254,cg08905895,cg07681935,cg07969748,cg09339763,cg19669618	0.0174925129935989,0.0668807908373724,0.267843525359548,0.127197718610568,-0.0048551864337049,-0.223792201898479,-0.168658995498388,-0.171287907964238,-0.0704751819178848,-0.284873942247382,-0.114589530053923,-0.162937216272766,-0.132030734416873,-0.0819614162302675,-0.146671881316815,-0.103659994055252,-0.164017493247178,0.093856365018399,-0.187799106689596,-0.132853927952688,-0.132103713097916,…	0.903030621655146,0.64099633120062,0.0574007966867056,0.373748268212379,0.973025823851194,0.114411540276154,0.236767838515558,0.22943286716807,0.6231237487078,0.0427476325831861,0.423312285415515,0.253282987574206,0.355713044408271,0.567474981673667,0.304398420533605,0.469138441267614,0.250106879328582,0.51240323348125,0.186941159286654,0.352695081927526,0.355444856827223,0.564034152291639	0.946032079829201,0.705095964320682,0.631408763553761,0.632497069282488,0.973025823851194,0.632497069282488,0.632497069282488,0.632497069282488,0.705095964320682,0.631408763553761,0.665205019938667,0.632497069282488,0.632497069282488,0.693580533156704,0.632497069282488,0.688069713859168,0.632497069282488,0.693580533156704,0.632497069282488,0.632497069282488,0.632497069282488,0.693580533156704	0.000305988010831229,0.00447304018303237,0.0717401540770308,0.0161792596197332,2.35728353060322e-05,0.0500829496305697,0.0284458567625252,0.0293395474147653,0.00496675126635896,0.0811531629715649,0.0131307603979789,0.0265485364467181,0.017432114830659,0.00671767375047115,0.021512640769014,0.0107453943675349,0.0269017380910881,0.00880901725446694,0.0352685044734104,0.0176501661724581,0.01745139101…	0.302651220571883,0.204119675576065,0.322554016196716,0.265705561376185,0.389200228559178,0.504402306530074,0.155389754925767,0.176615884139979,0.156545765896624,0.0607056156138182,0.0873185095751765,0.0673529270301353,0.0216288634437583,0.0117728394421408,0.00892999754738253,0.0341224749881033,0.276421264548365,0.463225085187591,0.454926111866002,0.388848791179624,0.132739832812985,0.47549085670…
RP11-48F14.2	3.66681161111641	-6.57533957916195	1.07720851457715	-4.24740383801922	2.16261938423182e-05	0.00220307168621236	NA	NA	NA	NA	NA	NA	3.66681161111641	6.45240534126676	0.991219533846582	4.4918458416457	7.06085266473456e-06	0.000212328941508956	0	1	0	0	NA	NA	NA	NA	NA	NA
DUSP9	73.9540236538292	-5.68345314452454	0.768689307922921	-4.79186207816213	1.65240484576688e-06	0.000220593064229652	73.9540236538292	-4.17592185504135	0.586811467814357	-3.70804248789788	0.000208867616956553	0.00444991911152069	NA	NA	NA	NA	NA	NA	1	0	0	2	cg17291699,cg18523259	-0.156534174893368,-0.30215069534754	0.272666220725162,0.0311665181966263	0.272666220725162,0.0623330363932527	0.0245029479095474,0.0912950426990019	0.396167081269604,0.417453003114989
SORCS3	383.173229040571	5.60832840195838	0.825353204291744	4.37185968770155	1.23192690516734e-05	0.00133202997152582	383.173229040571	4.11306835807022	0.619919611855971	3.40861672652027	0.000652931446871734	0.0124301346909137	NA	NA	NA	NA	NA	NA	1	0	0	10	cg02392179,cg02320740,cg14752336,cg08768569,cg20482521,cg08495770,cg01874697,cg05560983,cg11804932,cg17309384	-0.360691994522658,-0.393759972425134,-0.484256624098387,-0.209288233131072,-0.419100062460058,-0.434847877781452,-0.380868970309245,-0.464325631153126,-0.229788161888327,0.595077716679787	0.009317770700665,0.00425275857019772,0.000317468718257208,0.140497191787288,0.002205639806649,0.00142895933519138,0.00582839784220253,0.000598534512187105,0.104777301219496,4.11558311041734e-06	0.0116472133758313,0.00708793095032954,0.00158734359128604,0.140497191787288,0.004411279613298,0.00357239833797846,0.0083262826317179,0.00199511504062368,0.116419223577218,4.11558311041734e-05	0.130098714912733,0.155046915884242,0.234504477983166,0.043801564527126,0.175644862354025,0.189092676811033,0.145061172544425,0.215598291745749,0.0528025993440159,0.354117488888829	0.159511196956884,0.00936035269551335,0.0601162157261464,0.00609442025342769,0.0175369991772919,0.0378384338566381,0.0801871370883358,0.132672504165485,0.016546887705531,0.325800640672101
NPFFR1	30.6306963170759	4.84807266398476	0.671995630555342	4.23823092663727	2.25287977946776e-05	0.0022762087804628	NA	NA	NA	NA	NA	NA	30.6306963170759	-4.46848121018885	0.620382693945079	-3.97896529719667	6.92158419448457e-05	0.00161711943930776	0	1	0	3	cg04180848,cg17087314,cg16697438	-0.136622918409098,0.0381736203311814,0.152204454708577	0.339078749269957,0.790275667562538,0.286316242232544	0.508618123904935,0.790275667562538,0.508618123904935	0.018665821834619,0.00145722528918919,0.0231661960331352	0.185827927622048,0.114693621411164,0.162797237115707
PKLR	77.7569923252814	5.34330435995023	0.784758807500073	4.26029542835035	2.04156870146939e-05	0.00209708802810102	77.7569923252814	4.08652000803287	0.569607873922752	3.66308139960129	0.000249199305139218	0.00521364664492422	NA	NA	NA	NA	NA	NA	1	0	0	8	cg13010483,cg15708776,cg23993235,cg02280309,cg13497187,cg00764632,cg21985470,cg15490880	-0.668340938218121,-0.676001128188133,-0.258035745180608,-0.66138682944765,0.496725067010179,0.33775201782064,0.415668502802557,0.450014771740878	8.36683402405077e-08,5.22524791710718e-08,0.0675261866230239,1.26791759827533e-07,0.000209263273467147,0.0153533104179521,0.00241789461106195,0.000922105553624191	3.34673360962031e-07,3.34673360962031e-07,0.0675261866230239,3.38111359540088e-07,0.000418526546934294,0.0175466404776595,0.00322385948141594,0.00147536888579871	0.446679609698278,0.456977525311629,0.0665824457909118,0.437432538166815,0.246735792196267,0.114076425541914,0.172780304222119,0.202513294784995	0.282085857463998,0.340294615332191,0.209565426017389,0.169942186103295,0.112629585564612,0.0693734645249554,0.257977218726736,0.273671057729304
PLA2G4D	66.0620972145469	4.80443002144283	0.667298269117468	4.20266341339656	2.63792684975521e-05	0.00265075807002983	NA	NA	NA	NA	NA	NA	66.0620972145469	-5.69023232816881	0.617930437906267	-5.97192192162021	2.34474749241026e-09	1.48869710378946e-07	0	1	0	3	cg15716365,cg08573102,cg22600443	-0.0640844335773666,-0.653070391063453,-0.0556419584802098	0.65504234001184,2.05548211116712e-07,0.698154682141221	0.698154682141221,6.16644633350137e-07,0.698154682141221	0.00410681462693194,0.426500935683771,0.00309602754351332	0.129017104684702,0.328803335652231,0.106470138245295
FAM196B	45.5390319411472	-7.26101793714505	0.758723140160216	-6.93404175867643	4.08983840149981e-12	1.37489212953692e-09	45.5390319411472	-4.05979180192491	0.594657173869507	-3.46383074557327	0.000532541471020023	0.0103315584312192	NA	NA	NA	NA	NA	NA	1	0	0	4	cg18932278,cg24069653,cg21408696,cg06468626	0.0574800913135941,0.587744317906803,0.088654370272285,0.501283732231047	0.688681534852863,5.77089588062099e-06,0.536151496485411,0.0001789625526985	0.688681534852863,2.3083583522484e-05,0.688681534852863,0.000357925105397001	0.00330396089741912,0.345443383231733,0.00785959736837549,0.251285380199488	0.529603781450045,0.417954461627626,0.0678354418180735,0.366993739951935
RP13-614K11.1	56.3182296667918	6.81609345445814	1.15305625509774	4.17680701454578	2.95629636689928e-05	0.00295461846896131	NA	NA	NA	NA	NA	NA	56.3182296667918	-8.54197737449779	1.08231635059585	-6.04442256729856	1.49946045147099e-09	9.88712755506346e-08	0	1	0	0	NA	NA	NA	NA	NA	NA
MTUS2-AS1	8.68308552525955	5.40062588735314	0.814402844267923	4.17560659480506	2.97193047182752e-05	0.00296223765276846	NA	NA	NA	NA	NA	NA	8.68308552525955	-4.40955336067094	0.772877979594466	-3.11763748520206	0.00182306893472877	0.028040840013538	0	1	0	6	cg01153098,cg21881093,cg21604325,cg20944177,cg18247090,cg09384216	-0.320569872467235,-0.000683695075188434,0.169219840364745,0.28720813073196,0.0173889129378718,-0.0597047023563677	0.0218211613779317,0.996200877227602,0.23518969874949,0.0410026809526351,0.903602202352036,0.67727969130846	0.123008042857905,0.996200877227602,0.47037939749898,0.123008042857905,0.996200877227602,0.996200877227602	0.102765043133659,4.67438955836269e-07,0.0286353543730699,0.0824885103585468,0.000302374293160889,0.00356465148346242	0.144536365213237,0.0983272263694859,0.159473001116083,0.263657420078557,0.115915942006943,0.0232082673455827
POU3F2	155.722853845518	5.44463066991744	0.825722367228169	4.17165721388966	3.02392310209952e-05	0.00300595839764888	NA	NA	NA	NA	NA	NA	155.722853845518	-9.00441815069548	0.779744106628965	-8.98297029903489	2.63553691790219e-19	8.8213139470611e-17	0	1	0	13	cg18917544,cg09276565,cg00452398,cg24942226,cg14823162,cg02777885,cg05594067,cg03527422,cg02176407,cg22026853,cg16202970,cg20797858,cg12934046	-0.165285149329584,-0.235263067595169,0.00525693551341025,-0.231818591436079,-0.245500459633555,-0.303816581884549,-0.1468977640765,0.0222451808047705,0.0917249568927499,0.185399344376352,-0.21106098940067,-0.086117755944725,-0.193613272778701	0.246414370509432,0.0965369106934877,0.970794737827847,0.101660362981385,0.0824854670207303,0.030203238116626,0.303646092043225,0.876866193151653,0.522068907814796,0.192739409451878,0.137090098622745,0.547923177734371,0.17341310803284	0.400423352077826,0.330396179689501,0.970794737827847,0.330396179689501,0.330396179689501,0.330396179689501,0.438599910729103,0.949938375914291,0.647545573686075,0.357944617553487,0.356434256419136,0.647545573686075,0.357944617553487	0.0273191805889028,0.055348710974289,2.76353709921539e-05,0.0537398593354075,0.0602704756802869,0.0923045154280108,0.0215789530906751,0.000494848069036946,0.00841346771697684,0.0343729168951814,0.0445467412467895,0.00741626788895522,0.0374860993960795	0.0136188836147084,0.0184662650957486,0.00992728323450616,0.0193674243921028,0.030533052258671,0.0449388008785641,0.00496458829019631,0.00235422973081868,0.0165156372771168,0.0210695880486979,0.00332583756554047,0.00599573588007739,0.0379526441150174
RP4-809F18.2	11.9966771971363	6.28756610128649	1.0290008383343	4.166727510375	3.09003489041215e-05	0.00306344236494775	NA	NA	NA	NA	NA	NA	11.9966771971363	-5.63961010583373	0.968478311279521	-3.75807084520582	0.000171228406466092	0.00358438906887177	0	1	0	0	NA	NA	NA	NA	NA	NA
AF186192.6	39.0947274765225	4.59488111121852	0.623472466827445	4.16198188257235	3.1549738768949e-05	0.00311945933138226	NA	NA	NA	NA	NA	NA	NA	NA	NA	NA	NA	NA	0	0	0	NA	NA	NA	NA	NA	NA	NA
PDZRN4	75.3434253341344	-4.56369819736046	0.616740611725035	-4.15684997650754	3.22665724138518e-05	0.0031818282167782	NA	NA	NA	NA	NA	NA	NA	NA	NA	NA	NA	NA	0	0	0	NA	NA	NA	NA	NA	NA	NA
RP11-73G16.2	12.61846441768	5.19745377064747	0.910477114866026	3.51184419513715	0.000445008803202967	0.0335152353027342	12.61846441768	4.04221974295638	0.634538239961676	3.21843446831466	0.00128892419404977	0.0228041512027697	NA	NA	NA	NA	NA	NA	1	0	0	0	NA	NA	NA	NA	NA	NA
SLC43A3	1167.38588916475	3.25748179339672	0.304129583468464	4.13469080862077	3.55432838872247e-05	0.00348635303677899	NA	NA	NA	NA	NA	NA	1167.38588916475	-3.74520512691163	0.282995501979073	-6.1669005857227	6.96415100596451e-10	4.94833311472814e-08	0	1	0	7	cg22795426,cg22672717,cg15349294,cg19160346,cg23464565,cg23547429,cg06137328	-0.612622177719263,-0.691151536354219,-0.639391486784634,-0.790786890017407,-0.609029157434484,-0.460469816617247,0.447562773199463	1.77042758368067e-06,1.97429892276954e-08,4.40955219974998e-07,5.07697073644996e-12,2.1130081565959e-06,0.000673695841588113,0.000991129918317489	2.95821141923426e-06,6.91004622969338e-08,1.028895513275e-06,3.55387951551497e-11,2.95821141923426e-06,0.000785978481852799,0.000991129918317489	0.375305932633492,0.477690446204798,0.408821473372665,0.625343905423402,0.370916514605357,0.212032452015521,0.200312435953995	0.325392300666562,0.330867272748416,0.0341085925575511,0.285400930273559,0.173057489576114,0.234121172644576,0.0366079073249028
OR7E102P	4.41306248463308	4.87385886794046	0.696049726642414	4.12881258039323	3.64641472849756e-05	0.00356721614405057	NA	NA	NA	NA	NA	NA	NA	NA	NA	NA	NA	NA	0	0	0	NA	NA	NA	NA	NA	NA	NA
RP1-68D18.4	28.7674322786077	4.30048602281742	0.557395284641825	4.1272075423022	3.67194972159637e-05	0.00358271843680507	NA	NA	NA	NA	NA	NA	28.7674322786077	-3.85631052388518	0.521988071954392	-3.55623169114749	0.000376212323398766	0.00708111618240721	0	1	0	0	NA	NA	NA	NA	NA	NA
HAP1	397.192509584226	4.34123814934752	0.569204544304917	4.1131754353903	3.9025358103088e-05	0.00379768083498445	NA	NA	NA	NA	NA	NA	397.192509584226	-3.81593052459825	0.528872833730382	-3.43358631561704	0.000595652518611865	0.0106214944318442	0	1	0	9	cg16255816,cg12320221,cg05325699,cg00107016,cg09414783,cg10154926,cg27319034,cg04823109,cg03324101	-0.258322090696731,-0.207037308662783,0.186265767730835,-0.34188099216713,-0.0719890052718838,0.0134247012168525,-0.121691328737682,-0.236339115808606,-0.116307522129626	0.0672116363683652,0.144913711362822,0.190631388566565,0.0140697118470337,0.615659615522079,0.925507200399436,0.394950998022529,0.0949780829618472,0.41634762781312	0.284934248885541,0.326055850566349,0.343136499419817,0.126627406623303,0.692617067462339,0.925507200399436,0.535304092902583,0.284934248885541,0.535304092902583	0.06673030254193,0.0428644471783285,0.0346949362283573,0.116882612805181,0.00518241688003528,0.000180222602761761,0.0148087794899426,0.0558561776611937,0.0135274397039333	0.315786867226646,0.00427036269036102,0.0232842768710445,0.00436752409301173,0.010646579507401,0.0094374615171428,0.00377051628473074,0.0297501243829954,0.300566734898381
LHX9	56.8000513321124	5.87553572224575	0.942584094318737	4.11160738400412	3.92914051005566e-05	0.00381353508979917	NA	NA	NA	NA	NA	NA	56.8000513321124	-7.67838985813786	0.88391628625295	-6.42412629617832	1.32629056015748e-10	1.10678767530974e-08	0	1	0	26	cg22671471,cg16353957,cg17777738,cg10897376,cg21606780,cg07214572,cg24085809,cg24968632,cg27225220,cg05128414,cg02949670,cg24340786,cg22830578,cg00358880,cg11737412,cg19363604,cg07007717,cg15754535,cg23620228,cg03660500,cg20743365,cg12444328,cg08610862,cg06661450,cg08128826,cg04868078	0.382290779104171,-0.177392377016387,-0.210185894524537,-0.0887425906449217,-0.170054499208528,-0.0266302085992257,-0.252884277408525,-0.183762717442764,0.235771484542265,0.672508113157571,0.252378245958999,0.0817284140967069,0.00952414076272693,0.0355645932136762,0.120119724035419,0.124895653003439,-0.200782456757045,-0.198057365236915,0.100880017261269,0.273929759469294,0.459402993724832,0.4821…	0.00563265856445339,0.213009277330678,0.138764158546161,0.535744322930539,0.232854468970539,0.852840159081518,0.0733881298399709,0.196766531316304,0.0957979342914275,6.48754595997976e-08,0.0739850517823395,0.568580553726972,0.947114116820372,0.804317149838284,0.401129344278141,0.3825281308988,0.157726496329761,0.163561567413986,0.481204146349263,0.0517585482257361,0.000695940777369926,0.000339905…	0.0183061403344735,0.325778894741037,0.277528317092322,0.633152381645182,0.336345344068557,0.886953765444779,0.174873758758257,0.319745613388994,0.20756219096476,1.24940430072742e-06,0.174873758758257,0.642743234647881,0.947114116820372,0.871343578991474,0.521468147561584,0.521468147561584,0.28350671685091,0.28350671685091,0.595776562146706,0.149524694874349,0.00301574336860301,0.0017675076591835…	0.146146239788074,0.0314680554235241,0.0441781102570799,0.00787524739437212,0.0289185327010633,0.000709168010038268,0.0639504577604319,0.0337687363219491,0.0555881929232637,0.452267162262756,0.0636947790333411,0.00667953367076281,9.07092572682373e-05,0.00126484029045426,0.0144287481023453,0.0155989241391555,0.0403135949413945,0.0392267199245885,0.010176777882634,0.0750375131229054,0.2110511106433…	0.0163743809352477,0.0137557642857068,0.0380667144766161,0.0178374527889583,0.020127078610279,0.017109055795383,0.0394606777765738,0.0195110139252861,0.0662016112351626,0.297595599620886,0.0710163343234535,0.0809616868286896,0.226764299634199,0.0283938884791994,0.0168606293158698,0.0209241558239843,0.156405400843905,0.0107437155700407,0.0517798355275145,0.322046847467782,0.301837189747271,0.35578…
BPIFA2	136.448274605895	5.39873038322407	0.826953357426255	4.109942057436	3.95758409894038e-05	0.00383108645012346	NA	NA	NA	NA	NA	NA	NA	NA	NA	NA	NA	NA	0	0	0	NA	NA	NA	NA	NA	NA	NA
INHBA-AS1	180.019143780769	4.49863575679871	0.498843022166447	5.00886179774005	5.47528705935383e-07	8.19719190962936e-05	180.019143780769	4.00236527161653	0.372877037483579	5.3700417840954	7.87184011235783e-08	3.49604206026872e-06	NA	NA	NA	NA	NA	NA	1	0	0	7	cg12922492,cg02396325,cg01412469,cg18676273,cg05877565,cg00285343,cg16887607	-0.162583721439402,0.140471934929245,-0.188858557531805,-0.564510439594346,-0.445038675065692,-0.433357862529915,-0.529513411129871	0.254328177440084,0.325515634739664,0.184421466240139,1.59779255136171e-05,0.00106698991273618,0.00149019485053324,6.45686581235548e-05	0.296716207013431,0.325515634739664,0.258190052736194,0.00011184547859532,0.00248964312971775,0.00260784098843316,0.000225990303432442	0.026433466477085,0.019732364502766,0.0356675547529942,0.318672036411002,0.198059422304227,0.187799037016496,0.280384452566392	0.354090874469858,0.0821094834496185,0.165463958104843,0.245467505737758,0.267924111036632,0.36872610936444,0.523288197075984
PCDH9	350.778387488693	5.03926415816916	0.740613245212804	4.10371294034293	4.06571886842806e-05	0.00390855644442516	NA	NA	NA	NA	NA	NA	NA	NA	NA	NA	NA	NA	0	0	0	NA	NA	NA	NA	NA	NA	NA
AC137932.6	40.490648454269	4.14220640394987	0.522042682484124	4.10350815331084	4.06932105006541e-05	0.00390855644442516	NA	NA	NA	NA	NA	NA	NA	NA	NA	NA	NA	NA	0	0	0	NA	NA	NA	NA	NA	NA	NA
RP11-861A13.4	40.1976397863926	4.74686508133818	0.670664342496563	4.09573747593754	4.20826597195475e-05	0.00403154060561955	NA	NA	NA	NA	NA	NA	NA	NA	NA	NA	NA	NA	0	0	0	NA	NA	NA	NA	NA	NA	NA
NDP	24.8152296131759	5.3592368467478	0.820493208917752	4.09416776426304	4.23687462443889e-05	0.00404845960561048	NA	NA	NA	NA	NA	NA	24.8152296131759	-5.11346080517039	0.780285985311655	-3.99015343576476	6.60305657462284e-05	0.00155330726586983	0	1	0	5	cg03644155,cg11370142,cg15945448,cg27584725,cg15214468	-0.147901958837853,-0.182566642717726,-0.370755907156781,-0.0427155827478779,0.0170564980639491	0.300316010027811,0.199747137198408,0.00740020809018304,0.765990474470111,0.90543652224965	0.500526683379685,0.499367842996019,0.0370010404509152,0.90543652224965,0.90543652224965	0.0218749894280741,0.0333305790332217,0.137459942691648,0.00182462100949079,0.000290924126205501	0.118082705764055,0.0260180132457681,0.403006702800781,0.338630548026171,0.125784769496333
AC073869.1	31.6354059075919	-3.43050626906778	0.349633643402099	-4.09144341816848	4.2869654873107e-05	0.00408576538029027	NA	NA	NA	NA	NA	NA	NA	NA	NA	NA	NA	NA	0	0	0	NA	NA	NA	NA	NA	NA	NA
SPDEF	272.054066663509	-4.06657892700608	0.5052061585969	-4.09056558761191	4.30322493285733e-05	0.00409071863218846	NA	NA	NA	NA	NA	NA	NA	NA	NA	NA	NA	NA	0	0	0	NA	NA	NA	NA	NA	NA	NA
RP5-1096J16.1	62.0644999775626	5.63529357006539	0.892117033637083	4.07490657951527	4.60328226843102e-05	0.00436473782062335	NA	NA	NA	NA	NA	NA	NA	NA	NA	NA	NA	NA	0	0	0	NA	NA	NA	NA	NA	NA	NA
SLC5A12	140.321607105585	5.07598116054312	0.757178819093574	4.06242367453623	4.85658294920285e-05	0.00459313506083305	NA	NA	NA	NA	NA	NA	140.321607105585	-4.60760993888773	0.704945863502555	-3.69902154745856	0.000216432227994766	0.00439617255715227	0	1	0	4	cg17285335,cg05862393,cg14377507,cg04382656	-0.184672737471789,0.123584360245814,0.285741200205271,0.285863830511414	0.194520009446413,0.387583570496782,0.0420923333660573,0.0420003422001176	0.259360012595217,0.387583570496782,0.0841846667321145,0.0841846667321145	0.0341040199653243,0.0152730940973671,0.0816480334947488,0.0817181295946587	0.23550234193989,0.381746808204218,0.499819194535189,0.487614839671892
MT1M	465.087403052429	4.50030966896668	0.499390030689271	5.00672723785792	5.53632931772096e-07	8.25515813870982e-05	465.087403052429	3.97558876508789	0.376274422364833	5.25039345664684	1.5177467077534e-07	6.40009322516741e-06	NA	NA	NA	NA	NA	NA	1	0	0	9	cg05404792,cg10506097,cg06846010,cg16159688,cg04345221,cg05581701,cg00916884,cg02160530,cg04994964	0.199905576905461,-0.410168121695618,-0.257617309317331,-0.203073885113153,-0.423950076727648,-0.37617079928397,-0.487275325504831,-0.456278268016748,-0.451794568945244	0.159587181310584,0.00279602136753308,0.0679879472303309,0.152939482952762,0.00193387343490531,0.00651806678610987,0.000287415771711006,0.00076495190888978,0.000874739826475703	0.159587181310584,0.00503283846155955,0.0874130750104254,0.159587181310584,0.00435121522853695,0.00977710017916481,0.00258674194539906,0.00262421947942711,0.00262421947942711	0.0399622396779051,0.168237888055312,0.0663666780599016,0.0412390028149501,0.179733667557379,0.141504470233941,0.237437242845839,0.208189857864363,0.204118332528419	0.0433073348419211,0.327019034784811,0.370380094952565,0.347946970640927,0.210733782102399,0.0133906524139751,0.157124132624962,0.0658857192588223,0.127804029064844
RBPJL	5.84964175948246	-5.26986045234613	0.808706098804563	-4.04332359701462	5.26988083957689e-05	0.00495864945462376	NA	NA	NA	NA	NA	NA	NA	NA	NA	NA	NA	NA	0	0	0	NA	NA	NA	NA	NA	NA	NA
CXADRP1	4.47897076028912	-5.23443551966594	0.801977165643545	-4.03307682341613	5.50512724379373e-05	0.00516685533878803	NA	NA	NA	NA	NA	NA	4.47897076028912	5.07833951439243	0.730665161534285	4.21306458341108	2.51928989811401e-05	0.0006630469558344	0	1	0	0	NA	NA	NA	NA	NA	NA
LINC00624	32.9177986861371	5.75659052294262	0.933886574378613	4.02253402715653	5.75753330622404e-05	0.00539007149698377	NA	NA	NA	NA	NA	NA	32.9177986861371	-4.98701858663075	0.867349517195075	-3.44384648565954	0.000573501232086714	0.0102733120649483	0	1	0	3	cg07032764,cg08140774,cg20893885	-0.579830313136831,-0.700772693633208,0.091568623286032	8.23580988928149e-06,1.03152795398046e-08,0.522781419331735	1.23537148339222e-05,3.09458386194137e-08,0.522781419331735	0.336203192032356,0.491082368141942,0.00838481277049924	0.148773187326567,0.0513777871529083,0.0820503778317636
SCTR	920.922476987232	5.24163124314557	0.520395582855033	6.22916748324627	4.68920284580378e-10	1.17960566010189e-07	920.922476987232	3.97046829026608	0.39283695377718	5.01599524006018	5.27596348007041e-07	1.99713622244433e-05	NA	NA	NA	NA	NA	NA	1	0	0	8	cg22300806,cg22950144,cg21082557,cg15250797,cg01013590,cg14339007,cg20296532,cg05249287	0.147277568922594,-0.11831947593484,-0.426090711753656,-0.421740212001694,-0.357224822446556,-0.455737678268968,-0.230419827668112,0.16419933702454	0.302383809485885,0.408275181870468,0.00182371056062806,0.00205377018558112,0.0100711869910213,0.000777496786373331,0.103799845945212,0.249574905348907	0.345581496555297,0.408275181870468,0.00547672049488299,0.00547672049488299,0.0201423739820426,0.00547672049488299,0.166079753512339,0.332766540465209	0.0216906823077495,0.0139994983854953,0.181553294642737,0.177864806419234,0.127609573771974,0.20769683139399,0.0530932969826024,0.0269614222792983	0.0151299338415015,0.297525880097576,0.104307554785105,0.117202549775455,0.0676735889242225,0.256633624502687,0.285628431662529,0.0521844134448919
STMN2	1284.3781167666	5.45219882882021	0.863549702829136	3.99768399839663	6.39652654187383e-05	0.00595811473531366	NA	NA	NA	NA	NA	NA	1284.3781167666	-6.68587442701592	0.805320834373803	-5.81864298923738	5.93272958449859e-09	3.45997238817169e-07	0	1	0	5	cg13068285,cg26577017,cg09071889,cg01774159,cg06609197	0.154613118419446,-0.340312936308487,-0.372532429440069,-0.0183989225427693,-0.0786873202162302	0.278668401215224,0.0145459402755866,0.00710000193697422,0.898031900433648,0.583100894508372	0.464447335358706,0.0363648506889664,0.0355000096848711,0.898031900433648,0.728876118135465	0.0239052163873855,0.115812894618904,0.13878041098452,0.000338520350734818,0.00619169436281155	0.235836488371675,0.353495756043621,0.436471199454414,0.010483933588018,0.0214914770787442
SNX19P3	5.50969183376531	-3.67893565671167	0.420652407961675	-3.99126600712252	6.5721513047157e-05	0.00610632118334376	NA	NA	NA	NA	NA	NA	5.50969183376531	3.86964329488219	0.386671948830102	4.83521833052255	1.3299957719047e-06	4.69124396383293e-05	0	1	0	0	NA	NA	NA	NA	NA	NA
CTA-796E4.4	11.4754586356308	5.54938012108436	0.890407108088324	3.98624414477639	6.71274401095009e-05	0.00622131731280509	NA	NA	NA	NA	NA	NA	NA	NA	NA	NA	NA	NA	0	0	0	NA	NA	NA	NA	NA	NA	NA
KLHDC8A	1126.88120770682	4.29561825950305	0.495871292290197	4.62946392581161	3.66613584253259e-06	0.000443039337650368	1126.88120770682	3.93377068370617	0.375049674153552	5.15603883157743	2.52228610998291e-07	1.0162190844602e-05	NA	NA	NA	NA	NA	NA	1	0	0	5	cg24206614,cg13459217,cg09502111,cg16524005,cg09662818	-0.49751556584281,-0.323176266074164,-0.170149311794845,0.210536487553774,-0.330585170524376	0.000203695621396435,0.0207128619901998,0.232590211585859,0.138091650444404,0.0178187354764003	0.00101847810698218,0.034521436650333,0.232590211585859,0.172614563055505,0.034521436650333	0.247521738255892,0.104442898953639,0.0289507883042592,0.0443256125914807,0.109286554970631	0.469693104875058,0.332894827083292,0.0210785765148549,0.0385540943960806,0.207773807122265
KCNS2	207.621383608362	4.24853794140486	0.623161167923277	3.60827673023699	0.000308237615705593	0.0244075348847476	207.621383608362	3.9045730121671	0.469004378030196	4.06088535925026	4.88869735732201e-05	0.00121764846036925	NA	NA	NA	NA	NA	NA	1	0	0	7	cg01825945,cg01592801,cg08231709,cg14688104,cg21252914,cg05373457,cg05825700	0.356136356990755,0.0641705975446726,-0.198631437018259,-0.0755927357123425,-0.14324638154417,-0.336854932289235,0.29359919273022	0.0103182989723666,0.65460773831516,0.162319424057604,0.598046249285094,0.315954279537392,0.0156450260275836,0.036522112054845	0.0547575910965425,0.65460773831516,0.284058992100807,0.65460773831516,0.442335991352349,0.0547575910965425,0.085218261461305	0.126833104770646,0.00411786558924034,0.0394544477719384,0.00571426169247604,0.0205195258254979,0.113471245407585,0.086200485971837	0.336397067959575,0.310179133086119,0.0955408686334177,0.00445934324178886,0.0127668258210054,0.438135763334076,0.235537532515691
RP6-24A23.3	145.085985841878	5.3791237748542	0.852077201848884	3.96574837059599	7.31660190588746e-05	0.00673036372830379	NA	NA	NA	NA	NA	NA	NA	NA	NA	NA	NA	NA	0	0	0	NA	NA	NA	NA	NA	NA	NA
KIF25-AS1	38.3780069167505	6.18371516118627	1.05670232299364	3.95921828707047	7.51954850811471e-05	0.00688805233045802	NA	NA	NA	NA	NA	NA	38.3780069167505	-7.59924680807865	0.993280585772122	-5.63712498591332	1.7291261740853e-08	8.97891775355963e-07	0	1	0	0	NA	NA	NA	NA	NA	NA
RP3-470B24.5	16.7422410615248	6.24991571353021	1.07347227426914	3.95903631178896	7.52527959518927e-05	0.00688805233045802	NA	NA	NA	NA	NA	NA	16.7422410615248	-5.19903316595934	1.00773292480821	-3.17448511128896	0.0015010259125773	0.0237885182326263	0	1	0	0	NA	NA	NA	NA	NA	NA
GDF10	767.746875909984	7.14156955305615	0.685336843980999	7.50225177328815	6.27307322738229e-14	2.79484307078759e-11	767.746875909984	3.90372607213499	0.512942192085659	3.71138522334127	0.000206128129373127	0.00440019352368052	NA	NA	NA	NA	NA	NA	1	0	0	2	cg07773116,cg16131944	-0.237426023987894,0.542870426213077	0.0934234301680233,3.85912879468064e-05	0.0934234301680233,7.71825758936129e-05	0.0563711168667,0.294708299656768	0.211037815822758,0.243620369332428
CTA-299D3.8	23.6557925966321	-5.1961202612293	0.809834021649814	-3.94663619431311	7.92568459454213e-05	0.00721881503994023	NA	NA	NA	NA	NA	NA	23.6557925966321	5.05042960856305	0.748839772335102	4.07354112489367	4.6303670703166e-05	0.00113611867088653	0	1	0	0	NA	NA	NA	NA	NA	NA
GCNT3	576.720265370604	-4.25262254543242	0.571458452459373	-3.94188332631682	8.0844302880959e-05	0.00734531075242011	NA	NA	NA	NA	NA	NA	NA	NA	NA	NA	NA	NA	0	0	0	NA	NA	NA	NA	NA	NA	NA
MT1DP	83.1255729260012	4.12774006857354	0.501423355633381	4.243400401415	2.20158108160993e-05	0.00223047306347544	83.1255729260012	3.89995420709934	0.373152764368179	5.09162570540335	3.55006386189854e-07	1.3873802996428e-05	NA	NA	NA	NA	NA	NA	1	0	0	6	cg07736335,cg07835270,cg14474580,cg02898915,cg06182274,cg03804755	0.543050385156066,0.34775823759081,-0.443351503087168,-0.424256173528007,-0.486175397969746,-0.282607129549541	3.83188617509301e-05,0.0124015005627282,0.00112055673591968,0.00191776672231312,0.000298053455754766,0.0444999845602782	0.000229913170505581,0.0148818006752738,0.00224111347183935,0.00287665008346968,0.000894160367264298,0.0444999845602782	0.294903720818152,0.120935791812266,0.196560555289651,0.179993300776626,0.236366517591041,0.079866789672231	0.0788614564778694,0.243492322855911,0.0234692770740845,0.0217209619987486,0.00873604012770296,0.0450062508948262
LINC00202-1	65.1666535911891	-3.99885975129603	0.508314816846232	-3.93232635573692	8.41277461133411e-05	0.00760625898172431	NA	NA	NA	NA	NA	NA	NA	NA	NA	NA	NA	NA	0	0	0	NA	NA	NA	NA	NA	NA	NA
UGT2B17	25.0830153257929	-6.58951763395996	0.703348505648219	-6.52523975966961	6.78928423020611e-11	1.88767625224656e-08	25.0830153257929	-3.88601925139668	0.551485296012254	-3.41989036704031	0.000626463775923565	0.011954221431076	NA	NA	NA	NA	NA	NA	1	0	0	2	cg07973162,cg13365324	0.385862907664606,0.487545240333375	0.00516602689275702,0.000284858564048832	0.00516602689275702,0.000569717128097665	0.148890183511384,0.237700361371729	0.147322710418913,0.237706380941379
INSC	54.7263571590297	3.92247254449779	0.491369890007846	3.91247527288881	9.13548948316492e-05	0.00821949551333225	NA	NA	NA	NA	NA	NA	NA	NA	NA	NA	NA	NA	0	0	0	NA	NA	NA	NA	NA	NA	NA
LPL	14036.6058637818	5.8986128313494	0.437811662561387	8.90477153701396	5.34961083275259e-19	4.30050563009474e-16	14036.6058637818	3.85926291787313	0.331453924053072	5.60941591862231	2.03010598310558e-08	9.93805566526604e-07	NA	NA	NA	NA	NA	NA	1	0	0	8	cg09593845,cg07462235,cg13530105,cg07263235,cg20435463,cg08418224,cg18015746,cg07072366	0.51021665986922,0.561022767569471,0.678169708686393,-0.383714864905712,-0.17783062507332,-0.339713789339361,-0.512370050749876,-0.402166334845257	0.000130870770539639,1.849521824876e-05,4.56169028183629e-08,0.00544238915433009,0.211862707234533,0.0147315060606552,0.000121202363231217,0.00343945002911957	0.000261741541079277,7.398087299504e-05,3.64935222546903e-07,0.00725651887244012,0.211862707234533,0.016836006926463,0.000261741541079277,0.00550312004659132	0.260321040008104,0.31474654573131,0.459914153779787,0.147237097549609,0.0316237312139678,0.115405458667308,0.26252306890543,0.161737760882867	0.194800780089427,0.283928987566329,0.243127583683464,0.0652469603740753,0.0182277474476469,0.00982914663177791,0.0138040088722984,0.0670717398596732
RP5-857K21.7	1582.79498420234	-3.69877466931243	0.43601139680221	-3.8961703335545	9.77256722863596e-05	0.00875011534013872	NA	NA	NA	NA	NA	NA	1582.79498420234	3.93624113360855	0.40544386650359	4.77560839754721	1.79164748975173e-06	6.08942617570918e-05	0	1	0	0	NA	NA	NA	NA	NA	NA
BMP7	690.427546044526	4.66119196173341	0.683556822918335	3.89315397419615	9.89493039921643e-05	0.00883827611673006	NA	NA	NA	NA	NA	NA	690.427546044526	-6.44970792305578	0.635873009706935	-6.99779335673735	2.60025215872288e-12	2.92224688772093e-10	0	1	0	16	cg08396974,cg24208023,cg26516759,cg20340302,cg11670519,cg14839404,cg15069906,cg03573446,cg22047703,cg10941747,cg12518442,cg00309582,cg18759209,cg20866569,cg02942008,cg04043642	-0.00333692156852789,-0.0359786386798946,-0.0289592194426973,-0.0416410594169206,-0.0476019603975595,0.0163384804508804,0.10558647646508,0.0537870915393514,0.178314546360735,0.175836531697207,0.281106179209425,0.202646498368256,0.183553983366406,0.3744811	0.981459109621554,0.802084593547644,0.8401314356111,0.771716651893232,0.740110926580094,0.909400317943975,0.460873195357079,0.70776048375279,0.210601672891116,0.217114806693349,0.0456922802099626,0.153824110470914,0.197284408033393,0.00678292812805854,0.0280231595798885,0.00356754097041499	0.981459109621554,0.960150212126972,0.960150212126972,0.960150212126972,0.960150212126972,0.970027005806906,0.819330125079251,0.960150212126972,0.434229613386698,0.434229613386698,0.18276912083985,0.434229613386698,0.434229613386698,0.0542634250244684,0.149456851092738,0.0542634250244684	1.11350455545059e-05,0.00129446244125841,0.000838636390730287,0.00173397782936349,0.00226594663369082,0.000266945943443803,0.0111485040123109,0.00289305121626258,0.0317960774438347,0.0309184858793029,0.0790206839897215,0.0410656033009156,0.0336920648096749,0.140236152254751,0.0947142179456239,0.160587210296993	0.0961032157846087,0.033951962624436,0.0728178814036639,0.117885697794261,0.0398353976174596,0.0484044917261602,0.0578153975101864,0.105579953427333,0.096618126336991,0.0330314286934265,0.043369717319818,0.00517491984714789,0.435569513090044,0.225518446469391,0.424383544265913,0.285044659791808
LINC00523	16.8300797003761	5.171129953479	0.805885590833183	3.93496296440846	8.32095263652043e-05	0.00754167910651689	16.8300797003761	3.85409300978714	0.561037583449486	3.30475722925268	0.000950587011319519	0.017385061554211	NA	NA	NA	NA	NA	NA	1	0	0	3	cg23525541,cg14109844,cg16381321	0.39846613770463,0.323297050999708,0.445121135504029	0.00377879411578397,0.0206626760012702,0.00106443166528265	0.00566819117367595,0.0206626760012702,0.00319329499584796	0.158775262897245,0.104520983185108,0.198132825272396	0.0330006660889455,0.0230021877700904,0.128153914297108
RP3-467K16.4	37.1962425445772	3.74812300164754	0.450678675745561	3.87886779589828	0.000104943766064302	0.00932864308964385	NA	NA	NA	NA	NA	NA	NA	NA	NA	NA	NA	NA	0	0	0	NA	NA	NA	NA	NA	NA	NA
HSD17B2	81.7452576090325	-4.61552797574315	0.63166951246239	-4.14065887958916	3.46309643252796e-05	0.00340590007921414	81.7452576090325	-3.8239026433071	0.48343542129865	-3.77279479937065	0.00016142905214466	0.00353406951144402	NA	NA	NA	NA	NA	NA	1	0	0	6	cg24628832,cg22395539,cg11515282,cg20373326,cg19807685,cg26315602	0.262460296959683,-0.231327395318617,-0.441206245851415,-0.618953318030482,-0.627136115486293,-0.448573111887472	0.0627949678812172,0.102407762790283,0.00119213961346346,1.28935326264853e-06,8.46905642398195e-07,0.00096214628847779	0.0753539614574606,0.102407762790283,0.00178820942019518,3.8680597879456e-06,3.8680597879456e-06,0.00178820942019518	0.068885407480165,0.0535123638248958,0.194662951378299,0.383103209900944,0.393299707347237,0.201217836708411	0.406963928058897,0.214087109763779,0.20717819451356,0.356505262785839,0.303736283649704,0.257267873039116
UGT2B7	142.521144034131	-10.4056531588345	0.724062154918105	-11.6090215484128	3.70834665566364e-31	5.71378962415774e-28	142.521144034131	-3.80881418592989	0.572772885295672	-3.15799548541157	0.00158858018062064	0.0272821205253403	142.521144034131	6.59683897290463	0.644153687122413	7.13624568919227	9.59145090424209e-13	1.15370917068096e-10	1	1	1	1	cg04558553	0.294964	0.0356198	0.0356198	0.0870037	0.449199
HIST1H4I	58.4917251041827	4.09231694524693	0.540217299229481	3.87310245012744	0.000107458628590719	0.00948380101827258	NA	NA	NA	NA	NA	NA	58.4917251041827	-4.63837767095449	0.507564454582967	-5.19811355411457	2.01321138925822e-07	8.41150859015311e-06	0	1	0	4	cg05657416,cg12349884,cg21269897,cg13592721	0.14279599235135,-0.288206623097596,-0.297092180077298,-0.30867625650734	0.317494145816254,0.0402743188255012,0.0342493223541821,0.0275337748426554	0.317494145816254,0.0536990917673349,0.0536990917673349,0.0536990917673349	0.0203906954316068,0.0830630575973196,0.0882637634630814,0.0952810313313854	0.0687435109822734,0.485111498760151,0.420873282122394,0.580315160121781
EGFR	4205.71376993312	3.82534214715317	0.471637772637615	3.87022043833558	0.00010873698626573	0.00957377384552485	NA	NA	NA	NA	NA	NA	NA	NA	NA	NA	NA	NA	0	0	0	NA	NA	NA	NA	NA	NA	NA
SH2D4A	380.933210385638	-4.42161624045129	0.324284041246295	-7.46757759384176	8.16845606749847e-14	3.59596829666697e-11	380.933210385638	-3.8073388045384	0.246861002075032	-7.32128116367716	2.45614607896937e-13	2.48532935064947e-11	NA	NA	NA	NA	NA	NA	1	0	0	4	cg01495604,cg22708914,cg15568223,cg14328664	-0.72857258410473,-0.764210452302646,-0.3036506698545,-0.34843823731158	1.35762137083941e-09,6.80572501230846e-11,0.0302980496605688,0.0122199195685898	2.71524274167882e-09,2.72229000492338e-10,0.0302980496605688,0.016293226091453	0.530818010309044,0.584017615408615,0.0922037293030867,0.121409205220801	0.360843622584768,0.377562154454012,0.0155603549381947,0.074719364245475
ROR2	802.717662724674	3.7177162309843	0.445933292524183	3.85195781472438	0.000117177212528297	0.0102680003366917	NA	NA	NA	NA	NA	NA	NA	NA	NA	NA	NA	NA	0	0	0	NA	NA	NA	NA	NA	NA	NA
SNX19P1	4.03223909476077	-5.06300891929255	0.796546948067429	-3.84535892921814	0.000120376103334928	0.0105233757097454	NA	NA	NA	NA	NA	NA	4.03223909476077	6.43062462910947	0.739839968599744	5.98862567197481	2.11621588651689e-09	1.3519633982057e-07	0	1	0	0	NA	NA	NA	NA	NA	NA
AC012456.4	7.45009493022142	4.42026250424262	0.629513885335763	3.84465308966415	0.000120723100481645	0.0105288196526197	NA	NA	NA	NA	NA	NA	NA	NA	NA	NA	NA	NA	0	0	0	NA	NA	NA	NA	NA	NA	NA
CLPS	13.2865815912753	-6.05094992918915	1.05766449899614	-3.83008972413654	0.000128096543201831	0.0111456048730835	NA	NA	NA	NA	NA	NA	NA	NA	NA	NA	NA	NA	0	0	0	NA	NA	NA	NA	NA	NA	NA
RP11-834C11.4	353.850902351008	3.65221228193814	0.431642271162544	3.82773512308752	0.000129327821892553	0.0112263228304336	NA	NA	NA	NA	NA	NA	NA	NA	NA	NA	NA	NA	0	0	0	NA	NA	NA	NA	NA	NA	NA
AC025284.1	3.12735465784346	4.90864061591629	0.760283709918567	3.8257305502808	0.000130384843430459	0.0112915717218149	NA	NA	NA	NA	NA	NA	NA	NA	NA	NA	NA	NA	0	0	0	NA	NA	NA	NA	NA	NA	NA
RP11-834C11.11	12.2422719486262	4.46645943478717	0.650133301628047	3.79377495139954	0.000148374163105051	0.0128194583585554	NA	NA	NA	NA	NA	NA	12.2422719486262	-4.07802589510361	0.620287087238657	-3.35010342445527	0.000807813919116509	0.0139825823560172	0	1	0	0	NA	NA	NA	NA	NA	NA
RP11-389K14.3	28.6731151649465	5.94774643892277	1.04605109050905	3.77395184111095	0.000160681792012228	0.0138504708317487	NA	NA	NA	NA	NA	NA	28.6731151649465	-7.62464706475369	0.976706221411195	-5.75879106885068	8.4718483259538e-09	4.77694002447834e-07	0	1	0	0	NA	NA	NA	NA	NA	NA
GAD2	436.401002541366	6.44202238186441	1.1797312582914	3.76528328010717	0.000166360364125212	0.0143066044302005	NA	NA	NA	NA	NA	NA	NA	NA	NA	NA	NA	NA	0	0	0	NA	NA	NA	NA	NA	NA	NA
KLHDC7A	298.977348919583	-4.17590786551976	0.611357080995822	-3.55914396538188	0.000372065548066011	0.0289046468528005	298.977348919583	-3.80683154482164	0.464329470358987	-3.89127044515336	9.97207066736643e-05	0.00229421051947312	NA	NA	NA	NA	NA	NA	1	0	0	8	cg11175836,cg01827761,cg17156862,cg13007210,cg20200200,cg14356550,cg24076588,cg03733578	-0.726499729892038,-0.451370050937097,-0.728051280999192,-0.56812213955822,-0.639727620551621,-0.724257969811155,-0.715297684656189,-0.435665669460141	1.592624045156e-09,0.000885834613791593,1.41343182975744e-09,1.37075368175979e-05,4.32956576981407e-07,1.8897132287951e-09,3.68336277122726e-09,0.00139631432755962	5.03923527678692e-09,0.00101238241576182,5.03923527678692e-09,1.82767157567973e-05,6.92730523170251e-07,5.03923527678692e-09,7.36672554245452e-09,0.00139631432755962	0.527801857533204,0.203734922882958,0.530058667764565,0.32276276545621,0.409251428496639,0.524549606834975,0.511650777674506,0.189804575546153	0.428060977976917,0.2593758662832,0.654656914007374,0.439974404836851,0.406943526237499,0.468964159807815,0.316132685514322,0.228062041403048
AP000688.29	26.153286641853	5.06583391822544	0.815040357978526	3.76157313955515	0.000168848031045465	0.014477799668241	NA	NA	NA	NA	NA	NA	NA	NA	NA	NA	NA	NA	0	0	0	NA	NA	NA	NA	NA	NA	NA
FTHL17	9.8800438989073	15.012755711655	3.47493923493699	3.74474338452452	0.000180578250146811	0.0154217161944086	NA	NA	NA	NA	NA	NA	9.8800438989073	-24.4623316695351	3.22558297101121	-6.96380526292686	3.31202357405849e-12	3.64239792557083e-10	0	1	0	2	cg03498978,cg07295991	-0.811899591644523,0.116236445118609	4.87144554303327e-13,0.416634464605297	9.74289108606654e-13,0.416634464605297	0.659180946912543,0.0135109111738114	0.0105084221908563,0.10714689643706
HS3ST2	548.086994788421	3.74138733798493	0.465564794699504	3.74037590000528	0.00018374525134044	0.0156560268417468	NA	NA	NA	NA	NA	NA	NA	NA	NA	NA	NA	NA	0	0	0	NA	NA	NA	NA	NA	NA	NA
DRD2	945.921389610539	4.67922193028487	0.716465935413105	3.73949660110507	0.000184389141177647	0.0156747725324326	NA	NA	NA	NA	NA	NA	NA	NA	NA	NA	NA	NA	0	0	0	NA	NA	NA	NA	NA	NA	NA
NPY	41.6384189242562	5.79389995273251	1.01752916043543	3.7285417462719	0.000192591007850475	0.0163344561451897	NA	NA	NA	NA	NA	NA	NA	NA	NA	NA	NA	NA	0	0	0	NA	NA	NA	NA	NA	NA	NA
TMEM97	1887.40514109154	-2.95834178821893	0.257763167788952	-3.71791593205275	0.000200873089025111	0.016997908373134	NA	NA	NA	NA	NA	NA	NA	NA	NA	NA	NA	NA	0	0	0	NA	NA	NA	NA	NA	NA	NA
RP11-362F19.1	282.831111227325	4.36006479366817	0.635024874581475	3.7164918858078	0.000202008125568166	0.0170549280259936	NA	NA	NA	NA	NA	NA	NA	NA	NA	NA	NA	NA	0	0	0	NA	NA	NA	NA	NA	NA	NA
LINC00939	13.9622288358258	5.8060411127296	1.02474215032102	3.71414517450783	0.000203891727519192	0.0171747430340141	NA	NA	NA	NA	NA	NA	13.9622288358258	-5.69075592696956	0.964512114291875	-3.82655217314635	0.000129950616647579	0.00280628621032675	0	1	0	6	cg06716563,cg19560945,cg02088741,cg09169320,cg25828205,cg01798899	0.313692723407288,0.13262691754339,-0.0943792248605483,-0.110297644283713,-0.193685947792166,-0.23500948565029	0.0249879472713389,0.353525767296106,0.510046018722254,0.440997161850437,0.173248624237086,0.0969071359102555	0.149927683628033,0.510046018722254,0.510046018722254,0.510046018722254,0.346497248474173,0.290721407730766	0.0984031247186811,0.0175898992570611,0.00890743808527795,0.0121655703345365,0.0375142463721497,0.0552294583456137	0.263435228140715,0.167433911653645,0.0831003032480659,0.016622042246213,0.0692814203274809,0.0237298440355521
DBH-AS1	108.033017152056	3.79346493584542	0.482973687521755	3.71338021548977	0.000204509283562062	0.0171876109019125	NA	NA	NA	NA	NA	NA	108.033017152056	-3.34306965318313	0.444896336624555	-3.01883729448764	0.00253746767097524	0.0370489530546897	0	1	0	0	NA	NA	NA	NA	NA	NA
CTA-941F9.9	23.2315430948095	-6.86911393313892	0.620725293385293	-7.84423316566318	4.35607075962072e-15	2.14777520826686e-12	23.2315430948095	-3.79493788938761	0.492907072750584	-3.64153405097489	0.000271018269871697	0.00561280618001109	NA	NA	NA	NA	NA	NA	1	0	0	0	NA	NA	NA	NA	NA	NA
AC093702.1	17.8549795082051	4.75065090276802	0.741756372788779	3.70829426436393	0.000208660092486326	0.0174278115023761	NA	NA	NA	NA	NA	NA	17.8549795082051	-4.26208588240532	0.712791409429129	-3.17355940669517	0.00150582082522902	0.0238399694968007	0	1	0	0	NA	NA	NA	NA	NA	NA
RP11-138A9.2	34.3959221117209	-4.06674008505622	0.557351131167341	-3.70814728720034	0.00020878121354154	0.0174278115023761	NA	NA	NA	NA	NA	NA	NA	NA	NA	NA	NA	NA	0	0	0	NA	NA	NA	NA	NA	NA	NA
BTBD17	41.2801089929296	5.21410694047784	0.86736755798031	3.70558814530944	0.000210900766660741	0.0175650888521341	NA	NA	NA	NA	NA	NA	41.2801089929296	-6.00922215573601	0.811138261343713	-4.94271118353414	7.70435769881941e-07	2.85144575264118e-05	0	1	0	7	cg04909432,cg12443604,cg00230074,cg11541486,cg08084655,cg07819011,cg00898111	0.449159409959316,-0.150675335387877,0.0260287431898672,0.0692886336732261,0.125949697229132,0.437393497171147,0.00692629873229788	0.000945677971481392,0.291242024292662,0.856128336220768,0.629000596154417,0.378493005109033,0.00132952350397688,0.961526605732921	0.00465333226391907,0.662362758940808,0.961526605732921,0.880600834616184,0.662362758940808,0.00465333226391907,0.961526605732921	0.201744175555001,0.0227030566942493,0.000677495472044064,0.00480091475630253,0.0158633262321099,0.191313071367607,4.79736141290329e-05	0.132542502538263,0.253370229874019,0.180237688504666,0.176043451728018,0.214504515213305,0.19362946571169,0.189182790290799
JSRP1	387.83436547316	3.86264607419577	0.503399431318763	3.70013543582314	0.000215484434848358	0.0179065144185561	NA	NA	NA	NA	NA	NA	NA	NA	NA	NA	NA	NA	0	0	0	NA	NA	NA	NA	NA	NA	NA
CTB-134H23.3	98.586907511299	3.89907650306518	0.485283654970072	3.91333292109806	9.10308930120906e-05	0.00821032046998561	98.586907511299	3.74861117407459	0.363467100388994	4.81092008658603	1.50237081131716e-06	5.14822940964408e-05	NA	NA	NA	NA	NA	NA	1	0	0	0	NA	NA	NA	NA	NA	NA
AC008268.1	35.7040413454345	-5.17154082152585	0.858378843165078	-3.69480311261111	0.000220057238189432	0.0182046904049374	NA	NA	NA	NA	NA	NA	35.7040413454345	4.70673480403927	0.79306756361321	3.41299395943947	0.000642533663533954	0.0113579443749719	0	1	0	0	NA	NA	NA	NA	NA	NA
NCAN	203.668395215991	5.0840596717515	0.835076086239196	3.69314811257583	0.000221494929379227	0.0182827254319519	NA	NA	NA	NA	NA	NA	NA	NA	NA	NA	NA	NA	0	0	0	NA	NA	NA	NA	NA	NA	NA
AC130710.1	3.1557558141154	-4.81344208485986	0.762359736572058	-3.6904389750572	0.000223867391603036	0.0184373992741396	NA	NA	NA	NA	NA	NA	NA	NA	NA	NA	NA	NA	0	0	0	NA	NA	NA	NA	NA	NA	NA
C6orf223	205.984566724263	4.19921412262763	0.596325348589463	3.68794338162819	0.00022607393666457	0.0185777513420425	NA	NA	NA	NA	NA	NA	205.984566724263	-6.00466769547341	0.555425197499918	-7.21009366067517	5.59134048206009e-13	6.97816507077286e-11	0	1	0	4	cg16039071,cg18949415,cg25360181,cg09745336	-0.562174991194742,-0.557527279143661,-0.428509057373633,-0.305296564393335	1.7625740093511e-05,2.13809033558632e-05,0.00170600561974258,0.0293683708039166	4.27618067117265e-05,4.27618067117265e-05,0.00227467415965677,0.0293683708039166	0.316040720724809,0.310836666989334,0.183620012251239,0.0932059922303739	0.0842460882570795,0.323880769282335,0.0114506417072834,0.0577092815332274
RPRM	3395.59973049569	4.38654892500666	0.612041443633676	3.89932569081887	9.64609510165398e-05	0.00865783861077822	3395.59973049569	3.745655849087	0.463348164027842	3.7674819598122	0.000164902453097194	0.00359079227968298	NA	NA	NA	NA	NA	NA	1	0	0	17	cg01308151,cg02318163,cg13167052,cg26649384,cg27420236,cg17942639,cg04011228,cg21338532,cg10639888,cg13218903,cg19861138,cg00522056,cg00143045,cg00341742,cg22392178,cg21821913,cg03286617	-0.375111213153434,-0.391729061955636,-0.205635170649299,-0.198070303971988,-0.341834093385356,-0.202860104835131,-0.188176004696694,0.0967039250410677,-0.0618179757257585,-0.185308703239209,-0.0921977838168901,-0.0126246459134385,0.165476145184771,-0.234	0.00668308950605262,0.00447292512037828,0.147716437847238,0.163533495074807,0.014083759460918,0.15338150666018,0.186041974534697,0.499632505063221,0.666514404747535,0.192960895921058,0.519916883691954,0.92993522917316,0.245861251797313,0.0976640001408329,0.0143938466556807,0.00759600764675664,9.04305986220738e-11	0.0322830324987157,0.0322830324987157,0.273361269221499,0.273361269221499,0.0407825655244287,0.273361269221499,0.273361269221499,0.589239134850881,0.708171555044256,0.273361269221499,0.589239134850881,0.92993522917316,0.321510867734948,0.237184000342023,0.0407825655244287,0.0322830324987157,1.53732017657525e-09	0.140708422233441,0.153451657980642,0.0422858234079662,0.0392318453155558,0.116850547400588,0.0411522221337202,0.0354102087436103,0.00935164911834841,0.00382146212283047,0.0343393154961973,0.00850043134074604,0.000159381684439692,0.0273823546252113,0.0549871574830725,0.116150705093916,0.136626845127129,0.579229770713717	0.0740457902470037,0.0512354521817735,0.0084827265505927,0.0210946871216643,0.0299663955139215,0.00396831167943133,0.0398654697261239,0.00302551610770786,0.00313435605019234,0.0141280173390736,0.00266532084026817,0.00390958404081879,0.0104365645059477,0.0291930175169461,0.613753131165982,0.40607711806314,0.127324041342348
LRAT	441.735313585215	-4.33315791367189	0.633017634996931	-3.68577079797027	0.000228011489763543	0.0186540638937302	NA	NA	NA	NA	NA	NA	441.735313585215	4.36599234183223	0.588266995056332	4.02197023072095	5.77133534331461e-05	0.00137551648008272	0	1	0	8	cg05763228,cg27602153,cg26993729,cg01389445,cg19129369,cg23303074,cg13259925,cg11793897	-0.324742204742065,-0.140297556808866,0.0623258357288637,-0.0811792854735311,-0.362668484441584,-0.0520841492183681,-0.0910162120934698,-0.236329447738632	0.0200701396800711,0.326122607235508,0.663937088343745,0.571190053221865,0.00891047989669631,0.716619413866492,0.525302978009117,0.0949920011791775	0.0802805587202845,0.652245214471016,0.716619413866492,0.716619413866492,0.0712838391735705,0.716619413866492,0.716619413866492,0.253312003144473	0.105457499540737,0.0196834044465372,0.00388450979930132,0.00659007638999307,0.131528429607155,0.00271275859980125,0.00828395086384349,0.0558516078684466	0.0283333868362989,0.00613611995790922,0.0111646854626129,0.00761731551631222,0.0241303764550327,0.0387287930146312,0.0566724229058824,0.386314435175894
NR0B2	649.462049188523	4.27510483796385	0.618806754561924	3.67659987741162	0.000236363337783316	0.0192946575450093	NA	NA	NA	NA	NA	NA	NA	NA	NA	NA	NA	NA	0	0	0	NA	NA	NA	NA	NA	NA	NA
ENTHD1	19.4276218107433	-4.52253673295295	0.687374781934073	-3.6698127415371	0.000242728213115273	0.0197705872087879	NA	NA	NA	NA	NA	NA	NA	NA	NA	NA	NA	NA	0	0	0	NA	NA	NA	NA	NA	NA	NA
LINC01059	7.71507514481518	-4.70137408965556	0.738288920575957	-3.65896604211282	0.000253234889205859	0.0205810394899856	NA	NA	NA	NA	NA	NA	NA	NA	NA	NA	NA	NA	0	0	0	NA	NA	NA	NA	NA	NA	NA
RP1-272J12.1	14.1933361695731	4.54715114133899	0.696510277089658	3.65701874778096	0.000255165724277037	0.0206924853465801	NA	NA	NA	NA	NA	NA	NA	NA	NA	NA	NA	NA	0	0	0	NA	NA	NA	NA	NA	NA	NA
RP11-168K9.2	9.81852494688147	4.71966746921965	0.74480985019739	3.6514923486832	0.000260720867950548	0.021096711107097	NA	NA	NA	NA	NA	NA	NA	NA	NA	NA	NA	NA	0	0	0	NA	NA	NA	NA	NA	NA	NA
C2CD4A	1534.06062484074	3.73928333643609	0.47697037903728	3.64652274622728	0.00026581295821187	0.0214617846762374	NA	NA	NA	NA	NA	NA	NA	NA	NA	NA	NA	NA	0	0	0	NA	NA	NA	NA	NA	NA	NA
RP11-235G24.1	1.64395805086759	-5.36007274016788	0.921778047506986	-3.64520802947676	0.000267175591190852	0.0215248065068551	NA	NA	NA	NA	NA	NA	NA	NA	NA	NA	NA	NA	0	0	0	NA	NA	NA	NA	NA	NA	NA
HAL	164.193092778787	-3.89584595578051	0.530531459023683	-3.57348451922033	0.000352262078427165	0.0274237882066487	164.193092778787	-3.73863092979186	0.404579604151255	-4.29737661501557	1.72831407025926e-05	0.000474797774204387	NA	NA	NA	NA	NA	NA	1	0	0	9	cg04652607,cg05668393,cg27246571,cg18817487,cg09396840,cg20461680,cg21682902,cg25709146,cg08402850	-0.0107623824851645,-0.477597091760493,-0.734921062982347,-0.609436238150629,-0.637581201968679,-0.711641491955027,-0.175093120607412,0.00293941167601041,0.607928238590274	0.940250128995006,0.000394079894992807,8.24992498555154e-10,2.07130876174962e-06,4.86458993179255e-07,4.80155260515423e-09,0.219095850592633,0.983667469074003,2.22972435213177e-06	0.983667469074003,0.00059111984248921,7.42493248699638e-09,4.01350383383718e-06,1.45937697953777e-06,2.1606986723194e-08,0.281694665047672,0.983667469074003,4.01350383383718e-06	0.000115828876756969,0.228098982058081,0.540108968815102,0.371412528371191,0.406509789103825,0.506433613071977,0.0306576008840417,8.64014100107213e-06,0.369576743275473	0.189510953212911,0.191397036936539,0.0814673697813458,0.280308126963554,0.38377032231349,0.331330618995796,0.0316108995081829,0.0286830708646327,0.291284473862327
BMPR1B	1221.29703106251	5.32404003410299	0.726549120919424	4.57510708965765	4.75976455850114e-06	0.000564138889771839	1221.29703106251	3.70641014297872	0.548937027811641	3.10857176055584	0.00187993986238148	0.0316440342709238	NA	NA	NA	NA	NA	NA	1	0	0	18	cg25088874,cg25983635,cg09156233,cg23210521,cg10819960,cg00670286,cg27252126,cg11261403,cg21066876,cg09771641,cg07341914,cg22572902,cg08827913,cg26646686,cg20990601,cg21882441,cg02604475,cg12007466	0.015854175125407,-0.088532988446871,-0.0101509012392578,-0.56628341439202,-0.0417392031520482,-0.0585116140868852,-0.0477110193531516,0.719640286296791,-0.304632107316617,-0.20166722514673,-0.0908883489020387,-0.146166880023124,0.179418483698283,0.306375672178845,-0.0127351096686974,0.417092652571031,-0.0481645335999985,0.665276712856426	0.912075152356658,0.536711970482462,0.943639267379133,1.48232498126686e-05,0.771193134597089,0.68338593879345,0.739536442039213,2.67397263896876e-09,0.0297407844734765,0.155865263163096,0.525887485723198,0.306084719160355,0.207744676552877,0.0287718405423323,0.929323722462625,0.00232770143728201,0.737149000535338,1.00621855740679e-07	0.943639267379133,0.878255951698575,0.943639267379133,8.89394988760116e-05,0.925431761516507,0.925431761516507,0.925431761516507,4.81315075014377e-08,0.0892223534204295,0.400796390990818,0.878255951698575,0.612169438320711,0.467425522243972,0.0892223534204295,0.943639267379133,0.0104746564677691,0.925431761516507,9.05596701666114e-07	0.000251354868907074,0.0078380900433338,0.000103040795969162,0.320676905415484,0.00174216107976795,0.00342360898305259,0.00227634136771681,0.517882141661328,0.092800720808163,0.0406696696983818,0.0082606919661387,0.0213647568156943,0.0321909922925909,0.093866052503039,0.000162183018273746,0.173966280828739,0.00231982229690538,0.442593104669051	0.00490612398166325,0.0186573715493682,0.00847947456554536,0.573791867480097,0.092850215263488,0.107993898927996,0.0999036045562644,0.530328500503029,0.383913629024466,0.27738002019633,0.365119262909542,0.372330586717616,0.0664070857114272,0.174099820255168,0.123676947727481,0.133285499214048,0.0770857886226329,0.485120107196811
C5	3036.46584396361	-3.67084927824564	0.459965214401149	-3.63255573667891	0.000280627934885113	0.0224617757664861	NA	NA	NA	NA	NA	NA	NA	NA	NA	NA	NA	NA	0	0	0	NA	NA	NA	NA	NA	NA	NA
ACSBG1	100.088033318013	4.65494525753078	0.550365618478115	4.82396641140539	1.40731127080278e-06	0.000190626239864527	100.088033318013	3.68037052363862	0.408127209291671	4.11727149129559	3.83384346906934e-05	0.0009750542210319	NA	NA	NA	NA	NA	NA	1	0	0	5	cg07184251,cg17519101,cg13642872,cg05399703,cg03323498	0.0617383250922213,0.0956224220610395,0.188546481855956,0.136103672071469,0.125683109892303	0.66691896748196,0.504463457322681,0.185161131529999,0.340934974492826,0.379511156261175	0.66691896748196,0.630579321653351,0.630579321653351,0.630579321653351,0.630579321653351	0.00381162078519279,0.00914364760081954,0.0355497758202585,0.0185242095513381,0.0157962441122007	0.175584633408813,0.187089479311965,0.19249610828747,0.0625341042249389,0.0845910664974459
DFNA5	1040.62210383558	3.89223688277425	0.521162999330298	3.63079667053456	0.000282547718621467	0.0225179570838431	NA	NA	NA	NA	NA	NA	NA	NA	NA	NA	NA	NA	0	0	0	NA	NA	NA	NA	NA	NA	NA
GPR62	65.1465580042529	3.78885636737341	0.507949943215969	3.52171782134215	0.000428760264896209	0.0323573996644835	65.1465580042529	3.66560506629511	0.378927572884211	4.3955763198158	1.10479237497924e-05	0.000318842295878318	NA	NA	NA	NA	NA	NA	1	0	0	6	cg13954779,cg20804821,cg25773386,cg22621867,cg25499397,cg12593812	0.16671686035232,0.136456284642035,-0.443580364664256,-0.364891546105861,-0.43178383273624,-0.474808167223672	0.242288715086431,0.339673753292718,0.00111315206482792,0.00847087182382514,0.00155741692087345,0.000430861599673405	0.290746458103717,0.339673753292718,0.00311483384174689,0.0127063077357377,0.00311483384174689,0.00258516959804043	0.0277945115257348,0.0186203176183082,0.196763539915675,0.133145840419526,0.186437278212398,0.225442795662302	0.236847157730747,0.280683568018049,0.133519741637053,0.417213519317168,0.665940256755508,0.426985276222707
KCNE1	590.451440207215	6.32118312688646	0.599768140627284	7.20475602849967	5.81478676291695e-13	2.31209677103125e-10	590.451440207215	3.63376812763133	0.446713763118718	3.65730421248996	0.000254881811424813	0.00531886056995088	NA	NA	NA	NA	NA	NA	1	0	0	25	cg11644515,cg17102851,cg09091724,cg07465799,cg20240715,cg16779049,cg00592532,cg00833661,cg23480619,cg14535332,cg08287724,cg00421848,cg08468911,cg03826499,cg01204187,cg10364641,cg23887379,cg05789737,cg07007420,cg22362405,cg12242258,cg01183122,cg21088514,cg10492858,cg19966540	-0.334893939492981,-0.0144717844393628,-0.148440863254643,0.20653743992489,0.300682014681346,0.309492102415572,0.248434358928196,0.00908956658888429,0.0516271188775205,0.0341142689871374,-0.131124109822814,0.0273648698383823,-0.0488568456551467,0.00960019	0.0162991921322791,0.91971535510385,0.298538674927684,0.145908332095283,0.0320368237256109,0.0271055600377391,0.07877010416317,0.949524034292764,0.719003305939632,0.812149472104586,0.359055081276232,0.848827172775651,0.733509194575976,0.946692413935126,0.535063498458802,0.341876713117982,0.000130842704455661,0.0654693889805563,0.663504434794115,0.701727127379568,0.320012918453287,0.00593578714910…	0.135826601102326,0.949524034292764,0.748031419325484,0.455963537797758,0.160184118628055,0.160184118628055,0.28132180058275,0.949524034292764,0.949524034292764,0.949524034292764,0.748031419325484,0.949524034292764,0.949524034292764,0.949524034292764,0.949524034292764,0.748031419325484,0.00327106761139153,0.272789120752318,0.949524034292764,0.949524034292764,0.748031419325484,0.0741973393637775,0…	0.112153950709129,0.000209432544859356,0.0220346898837837,0.0426577140907275,0.0904096739528333,0.095785361457611,0.0617196306960635,8.2620220773775e-05,0.00266535940359365,0.00116378334852677,0.0171935321768254,0.000748836101271605,0.00238699136737083,9.21637235827878e-05,0.00790146317937786,0.0184527523120892,0.260327201307613,0.0675624434577861,0.00389515343029931,0.00301962183932092,0.0201816…	0.0628685111963658,0.0151090689173898,0.120023835837345,0.121982788442347,0.252770309999485,0.0455418904981288,0.107570024818416,0.0120854042015323,0.274187785189479,0.179024933642254,0.450015977482249,0.300054573888974,0.313006381696145,0.331921730315119,0.0621750117724229,0.338327620486292,0.200375693117396,0.141041155710624,0.0205710092797226,0.222960315593284,0.0187283795837533,0.078996110869…
AC009410.1	16.8035969893116	5.54344859587387	0.982014228812515	3.60834750852717	0.000308153553415625	0.0244075348847476	NA	NA	NA	NA	NA	NA	16.8035969893116	-7.37030305109362	0.923680573431139	-5.81402619646409	6.0987863767466e-09	3.54339488488977e-07	0	1	0	0	NA	NA	NA	NA	NA	NA
RP4-755D9.1	190.543372904777	4.02361560239814	0.560970930223532	3.60734486115312	0.000309346386545402	0.0244429915129539	NA	NA	NA	NA	NA	NA	NA	NA	NA	NA	NA	NA	0	0	0	NA	NA	NA	NA	NA	NA	NA
PRSS3P2	8.66799029204901	-5.34650451784046	0.927961126219022	-3.60629817703225	0.000310596220775172	0.024489419292207	NA	NA	NA	NA	NA	NA	NA	NA	NA	NA	NA	NA	0	0	0	NA	NA	NA	NA	NA	NA	NA
CXCL13	1282.32602856802	-6.03723085320159	0.566934129752809	-7.12116389070081	1.0701944181514e-12	4.16575993566531e-10	1282.32602856802	-3.58124494490323	0.429802132820686	-3.679006743233	0.000234144077871549	0.00492716632904358	NA	NA	NA	NA	NA	NA	1	0	0	3	cg15946133,cg04890363,cg17001652	0.200319609480537,0.384049043747464,0.41836166952424	0.158706635117946,0.00539856312824821,0.00224986104345523	0.158706635117946,0.00809784469237232,0.00674958313036568	0.0401279459424349,0.147493668003342,0.175026486527109	0.151410552680615,0.273309686829442,0.45713517841296
DLGAP2	67.2872006935026	5.41093002104077	0.672520950783224	5.07185689467127	3.93952599549745e-07	6.25234900375537e-05	67.2872006935026	3.54403276756169	0.485920009830789	3.17754514390005	0.00148527565058599	0.0258150899782041	NA	NA	NA	NA	NA	NA	1	0	0	7	cg11691504,cg21851391,cg18427696,cg19404723,cg20705812,cg12618806,cg11217367	0.260408095864023,0.5302420259852,0.372988287293463,0.398209157348963,0.582532858013243,0.626995488960469,0.34803039875642	0.0649552746540615,6.28159143963332e-05,0.00702469819833343,0.00380342033583067,7.3015280663922e-06,8.5313248194617e-07,0.012328549112934	0.0649552746540615,0.000146570466924778,0.0098345774776668,0.00665598558770367,2.55553482323727e-05,5.97192737362319e-06,0.014383307298423	0.0678123763915264,0.281156606120889,0.139120262458111,0.158570532996571,0.339344530665077,0.393123343176778,0.121125158458553	0.314776497694886,0.428102687461831,0.341032304518561,0.419131537517421,0.247205151129885,0.326976562884949,0.272982034496128
GPR126	3738.34546882822	4.1664293987019	0.602739470663386	3.59430484338032	0.000325258836438108	0.0254825137979762	NA	NA	NA	NA	NA	NA	NA	NA	NA	NA	NA	NA	0	0	0	NA	NA	NA	NA	NA	NA	NA
TMEM105	32.252249929368	-4.42629330743438	0.590722552849937	-4.10733142949891	4.00256695580027e-05	0.00386451497280778	32.252249929368	-3.5219326104842	0.454590199990086	-3.34792217367948	0.000814198724763653	0.0151719663915031	NA	NA	NA	NA	NA	NA	1	0	0	9	cg19749167,cg24586045,cg11758345,cg03841376,cg21735384,cg22532155,cg24093545,cg09458554,cg06727703	-0.641612994929311,-0.477322296321296,-0.356836923149511,-0.20330718208607,-0.360784365536689,-0.235771376064514,-0.342833185258294,-0.137411404168458,-0.445807017215089	3.90546940482933e-07,0.000397573435492593,0.0101586589222781,0.152458177742194,0.00929838365400387,0.0957980914928619,0.0137870809560814,0.336272075381067,0.00104336499110932	3.5149224643464e-06,0.00178908045971667,0.0182855860601007,0.171515449959968,0.0182855860601007,0.123168974776537,0.020680621434122,0.336272075381067,0.00313009497332795	0.41166723526216,0.227836574565435,0.12733258972281,0.0413338102877785,0.130165358415711,0.0555881417713547,0.117534592914348,0.0188818939955473,0.198743896598214	0.331683692424466,0.279023076114558,0.145781148537542,0.18263210812777,0.137060575910024,0.0741421940906375,0.164527194105692,0.0936810517832232,0.235335576085596
WDR7	7316.92115261529	3.0705317913385	0.27713528926486	3.86284905894965	0.000112072260414441	0.0098439907787782	7316.92115261529	3.51902561646148	0.209883838437775	7.2374587189181	4.57169831737184e-13	4.42937699475366e-11	NA	NA	NA	NA	NA	NA	1	0	0	5	cg07935287,cg04099673,cg26546504,cg12504187,cg05610632	-0.0752220864935556,-0.0282517158828645,0.00318260064917541,-0.0669619971954094,0.0181221974724072	0.599847549688338,0.843987959630539,0.982316421418061,0.64059025933337,0.899557593588267	0.982316421418061,0.982316421418061,0.982316421418061,0.982316421418061,0.982316421418061	0.00565836229644396,0.000798159450326089,1.01289468921318e-05,0.00448390906839801,0.000328414041228925	0.00859895088928085,0.00380612369159791,0.00224104593205253,0.00175424891040592,0.00535557359638405
KCNIP4	651.513901716553	3.36901539643036	0.400274614106612	3.42019040974138	0.000625773182930475	0.0447591228850794	651.513901716553	3.5040776632315	0.302648213618138	4.9697225873246	6.70487607877584e-07	2.48034699850533e-05	NA	NA	NA	NA	NA	NA	1	0	0	21	cg11793663,cg07300384,cg24600608,cg13673570,cg20989855,cg08388763,cg27196467,cg05005308,cg02215641,cg04224557,cg03448286,cg15008665,cg10813306,cg03271761,cg17834768,cg08125031,cg27526346,cg05405097,cg23330788,cg24663256,cg22434409	0.258522280552889,0.147664447735537,-0.247166131808977,-0.227824393517588,-0.245888870954019,-0.256301696525571,0.118710938760695,0.0228835982771391,-0.217476271604994,0.279707197192121,0.152242196703996,0.0600400206217989,0.291522857990189,0.138231629047687,-0.0730760116218283,0.0738450885046531,-0.0369459383345121,0.261731832232439,0.295023865329212,-0.183566768654782,-0.145155095254172	0.0669924228443984,0.301101499405076,0.0803596070011288,0.10786134252965,0.0819858398784466,0.0694561890380047,0.406715105691458,0.87336086074561,0.125275489038382,0.0468269342313269,0.286195356989458,0.67556719869152,0.0379311530687679,0.33336784268967,0.610323575783825,0.606560292294548,0.796874986489759,0.0635551186467885,0.0355805217028657,0.197252659509531,0.309481285588329	0.215212829680922,0.464221928382493,0.215212829680922,0.251676465902517,0.215212829680922,0.215212829680922,0.533813576220038,0.87336086074561,0.263078526980603,0.215212829680922,0.464221928382493,0.746679535395891,0.215212829680922,0.466714979765538,0.712044171747796,0.712044171747796,0.836718735814247,0.215212829680922,0.215212829680922,0.376573259063651,0.464221928382493	0.0668337695422669,0.0218047891250411,0.0610910967134126,0.0519039542816568,0.0604613368590421,0.0656905596418862,0.0140922869814454,0.000523659070109484,0.047295928711209,0.0782361161610721,0.0231776864572583,0.00360480407626604,0.084985576730768,0.0191079832691775,0.00534010347455358,0.00545309709626004,0.00136500235941757,0.0685035520037494,0.0870390811137888,0.0336967585543584,0.0210700016782…	0.532674746041024,0.27992212902094,0.375782483858532,0.0637554421214364,0.0536246249978289,0.207032569372797,0.312403032130429,0.459574577725185,0.0587900065052367,0.323578266811434,0.543713039821415,0.430197092352545,0.224505972819128,0.280056987157714,0.102943355885585,0.106877482047245,0.116106739160546,0.0384778295653277,0.410493576794444,0.0151533902158959,0.0319150483522559
FIBCD1	595.783645138598	4.52619376497873	0.651476942268721	3.8776410968306	0.000105474159035732	0.00935330677933415	595.783645138598	3.45369736999415	0.491703679901993	2.95645005195792	0.00311202631473901	0.0491026818269263	NA	NA	NA	NA	NA	NA	1	0	0	3	cg26840045,cg23152772,cg13554903	0.489954025278667,0.59825496686585,-0.0350020000381928	0.000262935304223121,3.54562875258594e-06,0.807353160514774	0.000394402956334681,1.06368862577578e-05,0.807353160514774	0.240054946886769,0.357909005379659,0.00122514000667365	0.315829940756273,0.323632699454255,0.00474040276780201
KRT9	8.16833261786568	6.04626511898899	1.13848839723965	3.55406794553152	0.000379321201378233	0.0294065381672237	NA	NA	NA	NA	NA	NA	NA	NA	NA	NA	NA	NA	0	0	0	NA	NA	NA	NA	NA	NA	NA
AP004372.1	15.5362001092624	-6.09291653404268	1.15214028147552	-3.55244634689881	0.000381666844225276	0.0295264816581726	NA	NA	NA	NA	NA	NA	NA	NA	NA	NA	NA	NA	0	0	0	NA	NA	NA	NA	NA	NA	NA
HDAC9	1762.66896958843	3.40021389125226	0.394593560493988	3.54849655807699	0.000387437061972977	0.029910302953442	NA	NA	NA	NA	NA	NA	NA	NA	NA	NA	NA	NA	0	0	0	NA	NA	NA	NA	NA	NA	NA
PIRT	63.1509607374112	5.71361784885726	1.04685746953286	3.54739585563105	0.000389059535626318	0.0299729845165117	NA	NA	NA	NA	NA	NA	NA	NA	NA	NA	NA	NA	0	0	0	NA	NA	NA	NA	NA	NA	NA
KAL1	1191.60473479188	3.4252098593393	0.402266834669601	3.54294646365735	0.000395683020482987	0.0302939180423196	NA	NA	NA	NA	NA	NA	NA	NA	NA	NA	NA	NA	0	0	0	NA	NA	NA	NA	NA	NA	NA
KCNQ5	233.402410623643	4.12103468678408	0.598496478705218	3.54393845620062	0.000394197251490686	0.0302939180423196	NA	NA	NA	NA	NA	NA	233.402410623643	-3.67829304956714	0.55696570431712	-3.01327898030067	0.00258441216207857	0.0376451294734557	0	1	0	10	cg04290119,cg03020545,cg11008243,cg00852573,cg00751586,cg15717808,cg23315078,cg03786924,cg14098442,cg16221634	-0.0183211622978874,-0.225328650971221,0.00814367969811168,-0.0363547502876511,-0.133704293469814,-0.0596049437673039,0.00989517393902301,0.0175430224861402,-0.115481713772349,-0.234432761389224	0.898460586310785,0.111880751869545,0.954770938511086,0.800057934441335,0.349594041287268,0.677789477645149,0.945056934130881,0.902751969070028,0.419687202188979,0.0977532391713172	0.954770938511086,0.559403759347725,0.954770938511086,0.954770938511086,0.954770938511086,0.954770938511086,0.954770938511086,0.954770938511086,0.954770938511086,0.559403759347725	0.000335664987945531,0.0507730009485105,6.63195190254381e-05,0.00132166786847746,0.0178768380922621,0.00355274932150345,9.79144672835202e-05,0.000307757637949211,0.0133360262157988,0.054958719612577	0.236853813413273,0.384683220336627,0.0115274266844678,0.0143621174601087,0.0158767906033831,0.0109943369353197,0.0100411811083477,0.0176978858716807,0.00686623859511987,0.0109135009778748
MTND4P20	9.03885830270979	-5.69560271669813	1.04308017749168	-3.54297090141723	0.000395646355751947	0.0302939180423196	NA	NA	NA	NA	NA	NA	NA	NA	NA	NA	NA	NA	0	0	0	NA	NA	NA	NA	NA	NA	NA
GPR1	20.5059451569166	-4.96126658565369	0.536596163232876	-5.51861304376964	3.41685643671825e-08	6.58082990486481e-06	20.5059451569166	-3.35582433641053	0.418149647255088	-3.24243807285438	0.0011851170084727	0.0212329659294553	NA	NA	NA	NA	NA	NA	1	0	0	7	cg03632036,cg04952037,cg09929262,cg01599492,cg14699663,cg23155767,cg10362527	0.237679080689759,0.0632037079055828,0.076791813851983,0.230513384852363,-0.11908997764203,-0.022888428192506,-2.63818901652805e-05	0.0930643270394941,0.659491098793107,0.592235283035533,0.103655672183092,0.405207831644214,0.873334350421545,0.999853401889538	0.362794852640823,0.92328753831035,0.92328753831035,0.362794852640823,0.92328753831035,0.999853401889538,0.999853401889538	0.056491345397529,0.00399470869301422,0.00589698267467755,0.0531364205960934,0.0141824227747791,0.000523880145123516,6.96004128708778e-10	0.117937383071906,0.0595404466072655,0.043963696446108,0.145893777901319,0.260299921672098,0.138305800039185,0.031224568696839
TSPAN11	920.456305206547	3.86709993490669	0.527521285659561	3.53938312190047	0.000401063323993023	0.0305792178514186	NA	NA	NA	NA	NA	NA	920.456305206547	-4.47336557565242	0.490599895546244	-5.04151264218784	4.61866336744996e-07	1.79573864992281e-05	0	1	0	8	cg04970443,cg26716846,cg17379354,cg02606327,cg21701379,cg20372004,cg01471886,cg11655003	-0.135496931588269,-0.10343184198707,0.0406599543077517,0.0278722245433157,-0.0301634159690875,0.0706633463208003,-0.187427753836675,-0.338630255300167	0.343111949820483,0.470122521734833,0.776955553687883,0.846058025444613,0.833576082516748,0.622193910828882,0.187830152488128,0.0150722303093445	0.846058025444613,0.846058025444613,0.846058025444613,0.846058025444613,0.846058025444613,0.846058025444613,0.751320609952514,0.120577842474756	0.0183594184698361,0.0106981459368383,0.00165323188430845,0.000776860900993016,0.000909831662924204,0.00499330851325336,0.0351291629082613,0.114670449804656	0.304150486803926,0.0855040387107288,0.0053151349391848,0.0100171681644754,0.0706543842348259,0.027357754757294,0.326271964625997,0.0770292828874155
CTA-796E4.3	7.26836510652137	4.96017269255215	0.836640082827941	3.53816743102533	0.00040291448301996	0.0306571495218006	NA	NA	NA	NA	NA	NA	NA	NA	NA	NA	NA	NA	0	0	0	NA	NA	NA	NA	NA	NA	NA
ITPKA	81.2769498407791	-3.61402616208834	0.456372256628298	-3.53664390998009	0.000405245651729871	0.030708153596965	NA	NA	NA	NA	NA	NA	NA	NA	NA	NA	NA	NA	0	0	0	NA	NA	NA	NA	NA	NA	NA
RP11-1081M5.1	26.4441490414077	5.13825355705007	0.887339568049888	3.53669966949296	0.000405160111372214	0.030708153596965	NA	NA	NA	NA	NA	NA	NA	NA	NA	NA	NA	NA	0	0	0	NA	NA	NA	NA	NA	NA	NA
LINC00890	25.7912478693306	-4.34915877239468	0.665190806403169	-3.53155628397376	0.000413121933127577	0.0312409733438132	NA	NA	NA	NA	NA	NA	NA	NA	NA	NA	NA	NA	0	0	0	NA	NA	NA	NA	NA	NA	NA
ARSJ	372.584968977579	-3.93038376252932	0.354432546311188	-5.44640660859195	5.13975696016603e-08	9.74682423743485e-06	372.584968977579	-3.35525653212807	0.269266958221482	-5.03313344154658	4.8252699486561e-07	1.83721447846258e-05	NA	NA	NA	NA	NA	NA	1	0	0	7	cg12214451,cg05601456,cg06089269,cg21415549,cg21967637,cg07634959,cg10019668	-0.308449035351122,0.0204404761742937,0.0386842250004833,-0.124312438270351,-0.10425377743901,-0.173131702283696,-0.0489651253128901	0.0276540384705954,0.88678765947861,0.787535204319653,0.384771749441328,0.466582479752108,0.224382902860467,0.732940440376358	0.193578269294168,0.88678765947861,0.88678765947861,0.816519339566188,0.816519339566188,0.785340160011636,0.88678765947861	0.0951408074090376,0.000417813066231866,0.00149646926388803,0.0154535823087198,0.0108688501103027,0.0299745863356504,0.00239758349690704	0.264153855088627,0.0461308700957355,0.0104900971640528,0.0077403514026464,0.0160644232731174,0.102314843803981,0.270935140855051
TMEM132B	208.23382774789	4.55958914004107	0.512448584572739	4.99482136764054	5.88902508959735e-07	8.74579352563134e-05	208.23382774789	3.34285596666154	0.383899173110913	3.49793920049308	0.000468868006560312	0.00925062368822085	NA	NA	NA	NA	NA	NA	1	0	0	8	cg01374569,cg10520543,cg20624941,cg06826870,cg10319331,cg24186190,cg26716753,cg06421948	0.51210770336969,0.531108653558182,0.498727249040334,0.504894684253954,0.425694632889058,0.484528095062487,0.513108118397003,0.555127881655357	0.000122344317036648,6.0788014219893e-05,0.000195422715858568,0.000157859729115738,0.00184366244355266,0.00031465392707738,0.000118041688492609,2.35960453554429e-05	0.000244688634073295,0.000243152056879572,0.000260563621144757,0.00025257556658518,0.00184366244355266,0.000359604488088434,0.000244688634073295,0.000188768362843543	0.262254299850579,0.282076401884384,0.248728868935339,0.254918642187899,0.18121592047055,0.234767474904882,0.263279941164912,0.308166964991164	0.256348452744977,0.524279328002449,0.394074212072336,0.402575658912442,0.135078610698449,0.330536954887157,0.413577890850131,0.34642509668251
RP11-394O9.1	5.4277481033669	5.06252313760583	0.872766956835871	3.50898153695999	0.000449826130026385	0.0337728555591816	NA	NA	NA	NA	NA	NA	NA	NA	NA	NA	NA	NA	0	0	0	NA	NA	NA	NA	NA	NA	NA
RP1-232P20.1	68.7626209274536	3.47188271876105	0.419491890987999	3.50872746382398	0.000450256031549705	0.0337728555591816	NA	NA	NA	NA	NA	NA	NA	NA	NA	NA	NA	NA	0	0	0	NA	NA	NA	NA	NA	NA	NA
AC087393.1	8.56980313259021	4.89809007681934	0.826549684129398	3.5062502986398	0.000454467631139751	0.034019754113192	NA	NA	NA	NA	NA	NA	NA	NA	NA	NA	NA	NA	0	0	0	NA	NA	NA	NA	NA	NA	NA
RP11-430H10.4	6.4938852822497	5.80586410598082	1.08595048884391	3.50463869677198	0.000457227334561314	0.0341571911206926	NA	NA	NA	NA	NA	NA	NA	NA	NA	NA	NA	NA	0	0	0	NA	NA	NA	NA	NA	NA	NA
CTD-2008P7.9	44.9588963598731	4.98927875883449	0.853578577900026	3.5020545691162	0.000461685049257929	0.034420668218768	NA	NA	NA	NA	NA	NA	44.9588963598731	-5.07266230375486	0.794763999648351	-3.86613171345756	0.000110575235712195	0.00244432392913541	0	1	0	0	NA	NA	NA	NA	NA	NA
C12orf42	62.859411936909	4.19722932054206	0.629639292244716	3.48966360201053	0.00048362892485069	0.0359841328210336	NA	NA	NA	NA	NA	NA	62.859411936909	-5.785325350652	0.584892177374848	-6.47183446296299	9.68201616410021e-11	8.25867932800936e-09	0	1	0	6	cg22754765,cg11342468,cg14380586,cg11743448,cg07317326,cg02776750	-0.0903088968454401,0.0792542485707362,-0.215938757301986,-0.0671861123682777,-0.134280486168223,0.17405666414854	0.52854039732146,0.580381306572386,0.128034368564174,0.639470113966366,0.347502393254949,0.221878740606873	0.639470113966366,0.639470113966366,0.639470113966366,0.639470113966366,0.639470113966366,0.639470113966366	0.00815569684944035,0.00628123591651203,0.0466295469051262,0.00451397369516284,0.0180312489655742,0.0302957223345177	0.0476997939790147,0.00586951492210408,0.102809359151246,0.0304374126141747,0.241409174390347,0.196764012402996
HTR1D	426.181663043906	-4.42659596940723	0.696936670320562	-3.48180268415364	0.000498050541516772	0.0369827529613428	NA	NA	NA	NA	NA	NA	NA	NA	NA	NA	NA	NA	0	0	0	NA	NA	NA	NA	NA	NA	NA
OR7A5	11.99855084806	5.62305309611103	1.04078963142027	3.48106186565962	0.000499430121657756	0.0370108746869382	NA	NA	NA	NA	NA	NA	11.99855084806	-5.44469823067569	0.979563358916483	-3.5165650075825	0.000437169590660178	0.00806576585092802	0	1	0	1	cg06203249	0.232979	0.0999115	0.0999115	0.0542792	0.406058
CTC-499J9.1	13.5929883983404	5.25199651946404	0.934713779170772	3.4791361718761	0.000503032907397281	0.0372033077652881	NA	NA	NA	NA	NA	NA	13.5929883983404	-6.59524110785669	0.879899022588801	-5.22246415769024	1.76557738911603e-07	7.40700606853541e-06	0	1	0	0	NA	NA	NA	NA	NA	NA
CABP7	1340.64689775082	5.95844860857876	0.546816757277121	7.23907699590241	4.51748526654709e-13	1.83573722716093e-10	1340.64689775082	3.25879897097733	0.41189272689353	3.05613303850038	0.00224211747120341	0.0369195205652786	NA	NA	NA	NA	NA	NA	1	0	0	9	cg27343222,cg07436224,cg06873457,cg19104475,cg20256494,cg12840502,cg15868105,cg12700732,cg10348376	-0.598485786907134,-0.414576623155543,-0.160278065725783,-0.171842819708943,-0.286956083635334,-0.472980920440068,-0.599111473586855,-0.605371413919113,-0.614728748020711	3.50722073106296e-06,0.00248912940752017,0.261216688117675,0.227904848642195,0.0411882390387963,0.000456615044871099,3.40504164415814e-06,2.52430804915467e-06,1.59438553842673e-06	7.89124664489166e-06,0.00373369411128025,0.261216688117675,0.25639295472247,0.0529563073355952,0.000821907080767978,7.89124664489166e-06,7.89124664489166e-06,7.89124664489166e-06	0.358185237129852,0.171873776467053,0.0256890583527984,0.0295299546855204,0.0823437939353286,0.223710951100334,0.358934557783412,0.366474548790425,0.37789143364311	0.348439283424327,0.417333888860699,0.0241756978924564,0.00523672830692431,0.0599997210303646,0.0502334238164683,0.120735265437642,0.139408235137065,0.42116493205752
JAG1	16337.9593746877	4.04190662682822	0.29101878576613	7.01640831004341	2.2764417202954e-12	8.11526493976478e-10	16337.9593746877	3.25409466073209	0.220374515373223	5.69074268232956	1.26487999477224e-08	6.44395983565186e-07	NA	NA	NA	NA	NA	NA	1	0	0	9	cg08402873,cg10631582,cg23643330,cg05419505,cg05799256,cg02683085,cg01560399,cg10611115,cg03825790	-0.130598514210554,-0.120838601629153,-0.21787851778616,-0.0564276416129225,-0.331794638541964,-0.13349465150043,-0.137106125933835,0.0499406186618018,-0.143507988543101	0.361001280173415,0.398296319806128,0.124561172887058,0.694099844474792,0.0173805279458097,0.350356983695322,0.337357012920546,0.727822961881133,0.315062038773112	0.512095268322165,0.512095268322165,0.512095268322165,0.727822961881133,0.156424751512287,0.512095268322165,0.512095268322165,0.727822961881133,0.512095268322165	0.0170559719140042,0.0146019676436891,0.0474710485126937,0.00318407873799643,0.110087682165193,0.0178208219792213,0.0187980897685847,0.0024940653923236,0.0205945427756868	0.018031535356628,0.0075889048924061,0.00867314097763137,0.0123604028092712,0.0120040338205792,0.00575597332301569,0.0035377379842303,0.00554327447433876,0.00551673128688504
ISX	54.3516063458911	4.82215165264815	0.812161029597113	3.4748671135429	0.000511106474523722	0.0375749628656317	NA	NA	NA	NA	NA	NA	NA	NA	NA	NA	NA	NA	0	0	0	NA	NA	NA	NA	NA	NA	NA
CTA-714B7.5	11.5416109275243	4.3301778262926	0.672037251496484	3.46733431979222	0.000525647673721644	0.0385673121558585	NA	NA	NA	NA	NA	NA	NA	NA	NA	NA	NA	NA	0	0	0	NA	NA	NA	NA	NA	NA	NA
GRM5	30.0438351368036	5.34494183748802	0.965516082401437	3.46440820454121	0.000531399467355457	0.0389121206006682	NA	NA	NA	NA	NA	NA	NA	NA	NA	NA	NA	NA	0	0	0	NA	NA	NA	NA	NA	NA	NA
CCDC33	58.7651637452433	4.36109659102761	0.682739850449066	3.45826684860217	0.000543662607182975	0.0397314220375874	NA	NA	NA	NA	NA	NA	NA	NA	NA	NA	NA	NA	0	0	0	NA	NA	NA	NA	NA	NA	NA
FFAR2	331.95124502733	-3.96511117972843	0.568551365436812	-3.45634765685358	0.000547548617557017	0.0399364898000808	NA	NA	NA	NA	NA	NA	NA	NA	NA	NA	NA	NA	0	0	0	NA	NA	NA	NA	NA	NA	NA
ANKRD20A19P	75.4475769984926	5.16921654605022	0.919002564738402	3.4485393922185	0.000563627250781677	0.0410282915485347	NA	NA	NA	NA	NA	NA	NA	NA	NA	NA	NA	NA	0	0	0	NA	NA	NA	NA	NA	NA	NA
SLC17A8	43.0236164303061	-4.47071117558191	0.71660101787902	-3.44781979642545	0.000565130948591167	0.0410569299566852	NA	NA	NA	NA	NA	NA	NA	NA	NA	NA	NA	NA	0	0	0	NA	NA	NA	NA	NA	NA	NA
SUSD4	3477.96363263787	3.69996484750587	0.480111824237033	3.54076854950898	0.000398963391449784	0.0304819571331024	3477.96363263787	3.22666117244747	0.36353824540231	3.37422867596774	0.000740228477983506	0.0139050189684219	NA	NA	NA	NA	NA	NA	1	0	0	8	cg12770149,cg23494458,cg10856813,cg15100599,cg12307840,cg07605211,cg00172597,cg08892600	-0.349371366799722,-0.227503284739558,-0.149555427304757,-0.268461415244255,0.064784224539832,0.113348441388575,0.0747950822198293,0.183615362371656	0.0119744628447457,0.108372190713027,0.294884421807021,0.0568063014500585,0.651515956946968,0.428384437801238,0.601925671425207,0.197132024289159	0.0957957027579657,0.288992508568072,0.471815074891234,0.227225205800234,0.651515956946968,0.571179250401651,0.651515956946968,0.394264048578318	0.122060351939506,0.0517577445672882,0.0223668258363085,0.0720715314749482,0.00419699574922739,0.0128478691652191,0.005594304324271,0.0337146012988746	0.0112358809292497,0.0107185644680467,0.0206965273811372,0.0710857326573528,0.0471694173742919,0.0159495738032742,0.0141452394650956,0.0445278595297262
RP11-124O11.1	10.1676770044143	-4.73656992475113	0.797161633344643	-3.43289216425197	0.000597179561430152	0.0432154657575844	NA	NA	NA	NA	NA	NA	NA	NA	NA	NA	NA	NA	0	0	0	NA	NA	NA	NA	NA	NA	NA
FGD5	709.718368336301	-2.8865791220788	0.258580033012235	-3.42864494118481	0.000606602537443341	0.0438116313127291	NA	NA	NA	NA	NA	NA	NA	NA	NA	NA	NA	NA	0	0	0	NA	NA	NA	NA	NA	NA	NA
SLC24A2	41.5348711936079	4.73785425257477	0.799311395115308	3.4252661344579	0.00061419745678251	0.0442736993262387	NA	NA	NA	NA	NA	NA	41.5348711936079	-6.42293031781314	0.755605130784363	-5.85349428903675	4.81350791015477e-09	2.86334202385248e-07	0	1	0	5	cg12348970,cg08526985,cg14439761,cg07837260,cg05180728	0.542863912502155,0.189317098584941,0.265914752536267,0.312446873231998,0.265843949922834	3.86011818643914e-05,0.183338504766259,0.0592888524317331,0.0256010086067029,0.059359099147045	0.000193005909321957,0.183338504766259,0.0741988739338063,0.0640025215167572,0.0741988739338063	0.294701227497148,0.0358409638166203,0.0707106556164242,0.0976230485924521,0.0706730057105743	0.421356134306328,0.262253950721622,0.0154334635059958,0.148257586362278,0.104041334326121
TDRD9	543.099972968125	4.21129847822819	0.645874548768004	3.4237275372535	0.000617685171768958	0.044431639587316	NA	NA	NA	NA	NA	NA	NA	NA	NA	NA	NA	NA	0	0	0	NA	NA	NA	NA	NA	NA	NA
SLC2A7	6.20777979740624	4.39471504537148	0.699546118545153	3.42324113005125	0.000618791594890823	0.044431639587316	NA	NA	NA	NA	NA	NA	NA	NA	NA	NA	NA	NA	0	0	0	NA	NA	NA	NA	NA	NA	NA
RP1-93I3.1	15.1718248850438	3.59476468935427	0.466147640526123	3.42115791373378	0.00062355114945686	0.0446866239452815	NA	NA	NA	NA	NA	NA	NA	NA	NA	NA	NA	NA	0	0	0	NA	NA	NA	NA	NA	NA	NA
MYOZ1	169.069407066431	3.40070067451608	0.388660859777077	3.60391492809302	0.000313459692547768	0.0246102462223438	169.069407066431	3.21670371467589	0.292755098655579	4.15604619787451	3.23802376851921e-05	0.00084126596776037	NA	NA	NA	NA	NA	NA	1	0	0	5	cg00111977,cg25757869,cg20090194,cg08536712,cg25171856	-0.148198467690619,-0.195129098563174,-0.319905131758868,-0.069423020931825,0.0307704686819641	0.299337264338696,0.17000573594812,0.022111693549783,0.628333836575426,0.830275651323413	0.498895440564494,0.4250143398703,0.110558467748915,0.785417295719282,0.830275651323413	0.0219627858258476,0.038075365106077,0.102339293325659,0.00481955583530059,0.000946821742907723	0.083376004938478,0.186687952981191,0.26396760527891,0.191648500601116,0.149365641462345
CRB1	135.50432871282	3.92563277718222	0.536579986602129	3.58871524332507	0.000332311567728761	0.025980020006431	135.50432871282	3.19411681075109	0.400851635519528	2.97894957869748	0.00289238369455005	0.0460929981463243	NA	NA	NA	NA	NA	NA	1	0	0	19	cg19231821,cg13206411,cg08725538,cg05653859,cg05003157,cg22385420,cg21128670,cg01395650,cg10127162,cg09888147,cg17627505,cg13940125,cg01258789,cg12919832,cg00321478,cg03725686,cg14237989,cg00097038,cg19487390	0.00804769091938508,-0.121763987588758,0.0181714485246538,0.151571572553181,0.084684290617265,0.012492649834783,-0.0369738421970709,0.139376553360077,0.121242754863042,0.456042585246899,0.229439895680036,-0.38206342512534,-0.456971018211627,-0.130956827272844,-0.456616492880439,0.284092773407734,0.298285609966741,0.497671390645648,0.449663475825563	0.955303505209325,0.394666714357188,0.899286026871165,0.288348302831339,0.554629748635558,0.930665987345124,0.796724832930725,0.329340235891737,0.396708734904801,0.000770398586503014,0.105319236697181,0.00566356694015482,0.0007491422273724,0.359673808102533,0.000757195967148099,0.0433450147450409,0.0335001585749753,0.000202614148022803,0.000931722132775023	0.955303505209325,0.538390425942229,0.955303505209325,0.538390425942229,0.702531014938374,0.955303505209325,0.946110739105236,0.538390425942229,0.538390425942229,0.00354054410454509,0.22234061080516,0.0179346286438236,0.00354054410454509,0.538390425942229,0.00354054410454509,0.102944410019472,0.0909290018463616,0.00354054410454509,0.00354054410454509	6.47653291339547e-05,0.0148264686735151,0.00033020154148414,0.022973941606244,0.00717142907734942,0.000156066299894503,0.00136706500681389,0.0194258236265343,0.0146998056067797,0.207974839558675,0.052642665729666,0.145972460818506,0.208822511485371,0.0171496906093695,0.208498621570432,0.0807087039024982,0.0889743051132307,0.247676813067173,0.202197241491527	0.0154692641303376,0.00918675236474824,0.00635792387767953,0.00502843968224885,0.0122820092165066,0.00508432033945894,0.00315815508508306,0.00317264946214947,0.00673937087073707,0.468879122634465,0.0282105706935492,0.408027992307275,0.373434960562446,0.0210182497978166,0.320918848857976,0.0356538031956695,0.0252026480338253,0.275158798545223,0.24249273800674
RP1-167F1.2	54.4633382707717	3.86570190160495	0.546227197738779	3.41561516769654	0.000636381126459072	0.0452223817017725	NA	NA	NA	NA	NA	NA	NA	NA	NA	NA	NA	NA	0	0	0	NA	NA	NA	NA	NA	NA	NA
FABP5P11	7.00275725434894	4.60307385688809	0.762182404508526	3.41528988532163	0.000637141644355539	0.0452223817017725	NA	NA	NA	NA	NA	NA	NA	NA	NA	NA	NA	NA	0	0	0	NA	NA	NA	NA	NA	NA	NA
RP11-958J22.2	5.20444607093155	5.53669105245651	1.0353139670608	3.4160565441776	0.000635350528015827	0.0452223817017725	NA	NA	NA	NA	NA	NA	NA	NA	NA	NA	NA	NA	0	0	0	NA	NA	NA	NA	NA	NA	NA
RP11-855O10.2	86.8337234958602	4.11936277324463	0.621198515594552	3.41173186999035	0.000645515749196286	0.0457289787155737	NA	NA	NA	NA	NA	NA	NA	NA	NA	NA	NA	NA	0	0	0	NA	NA	NA	NA	NA	NA	NA
MTHFD2P1	2.98201830016459	-5.32386598540938	0.974599654018084	-3.41049370549818	0.00064845380894795	0.0458492799255951	NA	NA	NA	NA	NA	NA	NA	NA	NA	NA	NA	NA	0	0	0	NA	NA	NA	NA	NA	NA	NA
CHL1	862.174873235983	4.15127115472534	0.630953984761146	3.40955316343668	0.00065069394252684	0.0459198688944657	NA	NA	NA	NA	NA	NA	862.174873235983	-4.83338116853942	0.586751949068473	-4.82892502195808	1.37272079118095e-06	4.81986218048289e-05	0	1	0	14	cg07171710,cg00891836,cg02055799,cg25482786,cg08421685,cg07746943,cg12065366,cg17018976,cg21145524,cg09861201,cg04748834,cg10603275,cg11163933,cg04305691	-0.143704392531586,-0.429227644724997,0.300642869702914,0.0747450817461711,0.0726304344087668,0.297117502001488,0.272255314852451,-0.0794804420769626,0.080770842788482,0.181053497869494,0.199233346378765,0.220695628334224,0.0810541731935134,-0.17209256692	0.314393235845909,0.00167236024369566,0.0320602934322188,0.602169216658746,0.6125084789043,0.0342332839359174,0.0532640070114864,0.579297852896774,0.573134577224929,0.203563474353793,0.161024469101009,0.119644482392167,0.571785367515012,0.227219436494067	0.489056144649192,0.0234130434117392,0.159755325034281,0.6125084789043,0.6125084789043,0.159755325034281,0.186424024540203,0.6125084789043,0.6125084789043,0.397634013864617,0.375723761235688,0.335004550698069,0.6125084789043,0.397634013864617	0.020650952432872,0.184236370996168,0.0903861351032034,0.0055868272452418,0.00527518000240617,0.088278809995604,0.0741229564654075,0.0063171406727494,0.00652392904476166,0.032780369090779,0.0396939263092811,0.0487065603658379,0.00656977899208407,0.0296158515899859	0.382863085160818,0.259632681659616,0.00898567689377893,0.0531875594499252,0.0570033547987389,0.0568260001934692,0.0325779053694029,0.160940780841413,0.0503290467376269,0.0854999970543616,0.0625374463794627,0.0878092312730565,0.0431529378000094,0.0661663866026836
LINC00173	33.8257505327738	-3.50619634632711	0.414763601882354	-3.63145738799505	0.000281825196019423	0.0225088853641517	33.8257505327738	-3.13177945782188	0.319680449244067	-3.54034618162651	0.000399602495629307	0.00798977046706777	NA	NA	NA	NA	NA	NA	1	0	0	6	cg21251475,cg08880423,cg00297584,cg21623771,cg03401902,cg02510297	-0.0568464224740645,0.199162843441718,-0.160183811449806,-0.0827064311196915,-0.216161891779174,0.0374146580047994	0.691942008304,0.161175757744132,0.261500921363846,0.563946670582604,0.127631166341874,0.794353728393546	0.794353728393546,0.483527273232395,0.523001842727693,0.794353728393546,0.483527273232395,0.794353728393546	0.00323151574809982,0.0396658382077901,0.0256588534505871,0.00684035374855626,0.0467259634575514,0.0013998566336161	0.263776576861788,0.0536284923554868,0.277093456063411,0.0131713276272312,0.00632082861178526,0.0141898331936316
GPR37	201.709289980442	-4.10491064987322	0.477966665410235	-4.40388588201352	1.06328890778331e-05	0.00117021906312259	201.709289980442	-3.12764001079348	0.362791937872358	-3.10822786583043	0.00188212891656412	0.0316593536341814	NA	NA	NA	NA	NA	NA	1	0	0	11	cg22230167,cg09458673,cg23428445,cg14311320,cg17152484,cg16847696,cg23847172,cg13064050,cg17052813,cg21087674,cg24114273	0.00776127195021625,-0.0312805687398513,-0.198056056864784,-0.155183753155759,-0.147979578343574,0.078305080827295,-0.143514165157198,0.0169711610831134,0.305177457416441,0.311409483262034,0.00924349397141005	0.956892734206371,0.827504572667504,0.163564406300563,0.276876479133879,0.300059596407466,0.584937762439023,0.315040992126528,0.905907504993217,0.0294348402422847,0.026121062664913,0.948670382532695	0.956892734206371,0.956892734206371,0.577575152231968,0.577575152231968,0.577575152231968,0.919187912404179,0.577575152231968,0.956892734206371,0.161891621332566,0.161891621332566,0.956892734206371	6.02373422852115e-05,0.000978473980688556,0.0392262016608266,0.0240819972435077,0.0218979556067419,0.00613168568336921,0.0205963156007676,0.000288020308508986,0.0931332805151635,0.0969758662655269,8.54421807994913e-05	0.0167295667991913,0.00776024317405936,0.026614183795341,0.028694273318026,0.0139227476535638,0.00665332002298022,0.0188637893841931,0.0243941935593457,0.00579206562614824,0.0536227451129301,0.00909687143610611
HOXB5	501.944679584348	3.81246936441904	0.533753592997567	3.39570428789095	0.000684522704077606	0.0480321917914341	NA	NA	NA	NA	NA	NA	501.944679584348	-3.66961333470441	0.496463252886384	-3.36301493614575	0.000770961923798972	0.0133898649292396	0	1	0	14	cg04196862,cg19047868,cg00711072,cg12744859,cg24210813,cg25365260,cg08189801,cg11739758,cg02712075,cg10153335,cg02293936,cg24626312,cg01405107,cg00682096	-0.00523183906329564,-0.101986362280177,-0.0582750252951199,-0.0777043311568544,-0.0420980022797983,0.0401587020510722,0.211250415821311,0.185642878965177,-0.0809631626040485,-0.201903569582505,-0.161771497900122,-0.194074236539149,-0.209760727050173,0.25	0.970934102936632,0.476382859152956,0.68459920803304,0.587829945449943,0.769280092879996,0.779635953631048,0.136729720955811,0.192145216407925,0.572218597281104,0.155370824084227,0.256740709691699,0.172371732935507,0.139582991275928,0.0758607371156649	0.970934102936632,0.82296192362992,0.839607950064206,0.82296192362992,0.839607950064206,0.839607950064206,0.448338838285157,0.448338838285157,0.82296192362992,0.448338838285157,0.513481419383397,0.448338838285157,0.448338838285157,0.448338838285157	2.73721399842241e-05,0.0104012180911435,0.00339597857314687,0.00603796308053407,0.00177224179594991,0.00161272135042679,0.0446267381846767,0.0344632785104795,0.00655503369884957,0.0407650514101576,0.0261700175328492,0.0376648092882537,0.0439995626126173,0.0629051138519673	0.300137116970792,0.475851970516679,0.373043448868869,0.511593309162023,0.360916755535995,0.301884156946883,0.0778664228704242,0.0119502758571061,0.0103399342397023,0.0266056063861681,0.0231322999052626,0.00902795019873971,0.421732297940712,0.395928683369474
MUC13	3982.45040412035	-4.55377743127892	0.753118860649476	-3.39093543491473	0.000696545083426195	0.0487832209091236	NA	NA	NA	NA	NA	NA	NA	NA	NA	NA	NA	NA	0	0	0	NA	NA	NA	NA	NA	NA	NA
SLCO1A2	236.288326130408	4.94932939685349	0.870196561012048	3.38926804470864	0.000700794704806224	0.0489880668979761	NA	NA	NA	NA	NA	NA	236.288326130408	-5.22544481787417	0.800901282363567	-4.02726888931362	5.64284878657135e-05	0.00135011843578004	0	1	0	3	cg19659215,cg22401524,cg06941127	0.307147145619167,0.164717414099167,0.177330197274158	0.028351595365464,0.248063502313795,0.213172306538002	0.0850547860963919,0.248063502313795,0.248063502313795	0.0943393690620016,0.0271318265075165,0.0314459988652917	0.345149132991474,0.356122792960464,0.23944163086824
SERTAD4-AS1	93.6848524598119	-3.30555662894452	0.385763550842145	-3.38434418206285	0.000713485031069327	0.0497810621960616	NA	NA	NA	NA	NA	NA	NA	NA	NA	NA	NA	NA	0	0	0	NA	NA	NA	NA	NA	NA	NA
TBX19	943.10768002146	3.94455010242488	0.333670677170773	5.82775243816123	5.6178832537848e-09	1.22925269137105e-06	943.10768002146	2.89820030129626	0.25172664336129	3.56815746359879	0.00035950044242211	0.00728715903026734	NA	NA	NA	NA	NA	NA	1	0	0	7	cg02307503,cg23466962,cg04264230,cg15505103,cg26160839,cg17095936,cg23357588	0.446894953003409,0.0132053439450005,-0.183407921534223,-0.510488820033802,-0.309417694390603,-0.401485308505917,0.190594733331374	0.00101071508869942,0.926721050046426,0.197647367103951,0.000129611124207301,0.0271443825120972,0.00349981018246828,0.180345144058611	0.00353750281044798,0.926721050046426,0.230588594954609,0.000907277869451104,0.0475026693961702,0.00816622375909266,0.230588594954609	0.199715099019919,0.000174381108705749,0.0336384656815035,0.260598835379503,0.0957393096019964,0.161190452946091,0.0363263523736586	0.0122629316356644,0.0390638024365895,0.0982626114326288,0.382893254943977,0.0197054806252362,0.110252959931428,0.0171891563203668
UGT2B10	2.49458915176536	-4.77478107655002	0.820349551766626	-3.38243748725714	0.000718456274587658	0.049939463492438	NA	NA	NA	NA	NA	NA	NA	NA	NA	NA	NA	NA	0	0	0	NA	NA	NA	NA	NA	NA	NA
GJD2	NA	NA	NA	NA	NA	NA	3046.52427793154	10.8834671104914	0.45782579972231	19.4035965554575	7.195672049602e-84	1.17123953951372e-79	3046.52427793154	7.36393577905244	0.555865794059646	9.64969572939196	4.93017938941428e-22	2.23257373438579e-19	0	0	1	3	cg26862022,cg18920097,cg08095196	-0.114541084127641,-0.407854231017382,-0.348700278994998	0.423509635822122,0.00297012641349333,0.0121505580550599	0.423509635822122,0.00891037924048,0.0182258370825899	0.0131196599531354,0.16634507375878,0.12159188457119	0.0216948294445889,0.411770385538991,0.0111453157289041
IGF2BP3	NA	NA	NA	NA	NA	NA	336.130028961168	-7.5387195086906	0.360989840254025	-15.3431451278326	3.93651136095356e-53	3.20372977111205e-49	336.130028961168	-8.8338753618819	0.498420851127046	-13.7110543157031	8.71817243792783e-43	1.67786677425695e-39	0	0	1	10	cg07060794,cg05096200,cg15790212,cg12935170,cg25282783,cg07297397,cg22826239,cg02860543,cg16466899,cg22646616	0.165696311466936,0.03219487176715,0.773067484863824,-0.0985405907930863,0.174517249726134,-0.177205895489955,-0.132568572763485,-0.243656877063485,-0.0480360178527695,-0.0252431334098272	0.245224703659517,0.822542918211342,2.97910068956271e-11,0.491483191543884,0.220639052732892,0.21349847524304,0.353739458231178,0.0848896267970818,0.737825299390404,0.860426859561194	0.490449407319033,0.860426859561194,2.97910068956271e-10,0.702118845062691,0.490449407319033,0.490449407319033,0.58956576371863,0.424448133985409,0.860426859561194,0.860426859561194	0.0274552676337479,0.00103650976810323,0.597633336153678,0.00971024803385048,0.0304562704519739,0.031401929396397,0.0175744264845473,0.0593686737403303,0.00230745901115159,0.000637215784346335	0.417960050836854,0.342698442791539,0.673999419854648,0.103849518205865,0.0195793486862619,0.0407672806072639,0.0965170159708581,0.0551323292391175,0.0270918630532952,0.00904239088597661
MYBL2	NA	NA	NA	NA	NA	NA	1865.23672563752	-5.86499304599588	0.255769481834127	-15.1112361736043	1.36553752936452e-51	8.89074174618649e-48	1865.23672563752	-5.01133789040721	0.313769947166243	-9.59727952789477	8.20822756827981e-22	3.51049932652834e-19	0	0	1	5	cg16487280,cg08290421,cg11563915,cg14577472,cg14430582	0.0137128580595227,0.0229966031785062,0.0097956674103529,-0.00516775338807649,0.00252823040965463	0.923912892746479,0.872740638304613,0.945608610908731,0.971289986129179,0.985951907022779	0.985951907022779,0.985951907022779,0.985951907022779,0.985951907022779,0.985951907022779	0.000188042476160618,0.000528843757749686,9.59551000142491e-05,2.67056750799759e-05,6.39194900430216e-06	0.00537994459609437,0.00249226708365747,0.00277203827093835,0.00471174470488936,0.00322064723577752
SLC8A2	NA	NA	NA	NA	NA	NA	1963.66635368836	6.2897723364838	0.295562071757673	14.5139473105362	9.88637680549488e-48	4.023013881576e-44	1963.66635368836	7.16602830560673	0.362307849155034	14.2586706792437	3.95924529056003e-46	1.01597533526846e-42	0	0	1	11	cg22031296,cg09243106,cg10786489,cg15868152,cg11328253,cg11977139,cg22123464,cg00443794,cg04363703,cg25570676,cg17031474	0.872528424484805,0.725925668553541,0.722929974483481,0.670969442640506,0.619779513602907,0.501864434590082,-0.759210524547849,-0.315565820170123,0.107592443054974,0.13450710958667,0.622242162348121	7.38479498349935e-17,1.664195315556e-09,2.08958881596783e-09,7.12981672397825e-08,1.23645295078934e-06,0.000175404233503628,1.06810408777978e-10,0.0240894356043587,0.45235145854345,0.346681841432315,1.09052034316533e-06	8.12327448184929e-16,5.74636924391153e-09,5.74636924391153e-09,1.56855967927521e-07,1.94299749409754e-06,0.000241180821067488,5.87457248278877e-10,0.0294426435164384,0.45235145854345,0.381350025575547,1.94299749409754e-06	0.761305851533935,0.526968076264906,0.522627748006687,0.450199992957311,0.384126645481856,0.251867910706423,0.576400620584221,0.0995817868596423,0.0115761338025377,0.0180921625293603,0.387185308603665	0.400433823844897,0.192985779198794,0.113990154915696,0.0841642196393471,0.0959775754944031,0.0238953151096647,0.148565542806151,0.0100292669356233,0.153414159075763,0.245019105462152,0.0798719905107887
TICRR	NA	NA	NA	NA	NA	NA	290.134436276815	-4.89309908791096	0.21405924213584	-13.5154131120161	1.26841670683202e-41	4.12920374742097e-38	290.134436276815	-4.33110417167034	0.262896581124994	-8.86700071067878	7.51424322991055e-19	2.24646691047219e-16	0	0	1	11	cg08120462,cg05149085,cg27050750,cg20192362,cg11825020,cg15558814,cg09403165,cg18013711,cg05841809,cg24528923,cg15037937	-0.330945911118287,0.0377464418146502,0.158454230389259,-0.0738732720972936,-0.100796128771329,-0.0101663892109397,-0.0367024652317558,0.149499436663139,-0.202247120845372,-0.368470315429617,-0.510730537216952	0.0176870632069927,0.792570308597256,0.266753434305748,0.606422574110048,0.481570766713673,0.943553412747911,0.798185448898041,0.295067299054884,0.154654164183155,0.00780262101115743,0.000128501667120691	0.0648525650923066,0.878003993787845,0.540956714933953,0.833831039401316,0.75675406197863,0.943553412747911,0.878003993787845,0.540956714933953,0.425298951503676,0.0429144155613658,0.0014135183383276	0.109525196085913,0.00142479386966678,0.0251077431282525,0.00545726033036081,0.0101598595752862,0.000103355469588304,0.00134707095408823,0.0223500815625959,0.0409038978902424,0.135770373352802,0.260845681645916	0.107667960741351,0.00556601323603233,0.00869080439326888,0.00577734939312143,0.0145267946359414,0.013482265348974,0.0348264950308898,0.00215198640744664,0.0160439068817196,0.0254320526489758,0.326835397763187
CHRNA2	NA	NA	NA	NA	NA	NA	2427.53763237001	9.06790148316533	0.533620657081424	13.24517967843	4.81128995855942e-40	1.42387939373585e-36	2427.53763237001	7.54747928755798	0.652381443451671	8.50342900344764	1.84071126213165e-17	4.4630725901433e-15	0	0	1	4	cg15744111,cg07519285,cg04953015,cg05359237	-0.387800656306545,0.672520063263669,-0.0152131739250497,-0.0243303567344611	0.00492734124332577,6.48277714156409e-08,0.915616903387302,0.865426215327039	0.00985468248665155,2.59311085662564e-07,0.915616903387302,0.915616903387302	0.150389349031787,0.452283235492169,0.00023144066087381,0.000591966258826132	0.0560244272041075,0.217824424898238,0.292588287682341,0.225801634482917
ERVMER34-1	NA	NA	NA	NA	NA	NA	486.246828115507	-7.07080087370271	0.393508298951156	-12.88613451665	5.38773347617104e-38	1.46160229652727e-34	486.246828115507	-5.70272713376071	0.480223509896996	-7.71042453659739	1.25399886376002e-14	1.99043232019393e-12	0	0	1	6	cg10905898,cg22435791,cg18378453,cg25355316,cg05501014,cg03272367	0.0360601341349507,0.0594862907218289,0.176108631673254,0.300727538062095,-0.401745211726299,-0.321101874780342	0.801645349250403,0.678396004602461,0.216392844966678,0.0320095477396045,0.00347666536119503,0.0215909686682357	0.801645349250403,0.801645349250403,0.324589267450018,0.0640190954792089,0.0208599921671702,0.0640190954792089	0.00130033327383064,0.00353861878384196,0.0310142501498259,0.0904370521488889,0.161399215145009,0.10310641398745	0.106942013162792,0.082534331116165,0.0116716601310251,0.111609233339864,0.391354077816373,0.00896678059097433
AKR1B10	NA	NA	NA	NA	NA	NA	2002.43368337731	-10.8104849359271	0.688212661208983	-12.8019803071477	1.59822891290746e-37	4.0022110792915e-34	2002.43368337731	-7.79493434253652	0.832343244466643	-6.9621930388224	3.35016004151147e-12	3.67122698072109e-10	0	0	1	2	cg06133921,cg27328151	0.0918352011803126,-0.0199788930974426	0.521566745631271,0.889328064120128	0.889328064120128,0.889328064120128	0.00843370417582851,0.000399156169399034	0.0170747680666362,0.127084511310739
E2F8	NA	NA	NA	NA	NA	NA	276.6929609747	-4.91111457990243	0.228341695757546	-12.7489400052169	3.1601285462991e-37	7.34820176401578e-34	276.6929609747	-5.09292844143743	0.285601213199892	-10.8295353748119	2.49417657117745e-27	1.96931228605814e-24	0	0	1	11	cg26690592,cg07085895,cg08918811,cg05002732,cg04488845,cg23812361,cg10422760,cg08170494,cg15604507,cg02023167,cg04190711	-0.411592297346504,0.0251681587745375,-0.133913145819719,-0.0351993313854147,0.148852717279634,0.184761633547425,0.146052592335863,0.251989541963649,0.150452905616226,0.105193469084661,0.493573496988006	0.00269340748115106,0.860837300518075,0.348834989459556,0.806287947433011,0.297184956348905,0.194301537840253,0.306467179234594,0.0744461787914529,0.291963113414472,0.462552893501522,0.000232863646203027	0.0148137411463308,0.860837300518075,0.47964811050689,0.860837300518075,0.47964811050689,0.47964811050689,0.47964811050689,0.272969322235327,0.47964811050689,0.565342425390749,0.0025615001082333	0.169408219234972,0.000633436216100338,0.0179327306233331,0.00123899292998024,0.0221571314415305,0.034136861231113,0.0213313597280259,0.0634987292590498,0.0226360768083649,0.0110656659380655,0.243614796928969	0.0907466558569606,0.0148102257993568,0.00461331001180919,0.0186896301125425,0.027947045528847,0.00440968294637982,0.00655270978575926,0.026198487885846,0.0731758404817767,0.322417226639715,0.399367232097098
SLFN13	NA	NA	NA	NA	NA	NA	1205.11291991845	-5.02399331450537	0.242110405289206	-12.4901418875126	8.45028049243047e-36	1.71931519469113e-32	1205.11291991845	-5.349338913692	0.298917305110502	-11.2049013437139	3.85783334093474e-29	3.4939488843354e-26	0	0	1	14	cg19227485,cg16237176,cg22228520,cg10785284,cg21930351,cg12788037,cg08151705,cg04862556,cg16563370,cg13443575,cg04354393,cg17653886,cg01565438,cg00364956	0.676684340549905,0.628834918645672,-0.269756097576335,-0.266651632106871,0.0121816390030157,0.233586799756486,0.491584921072087,0.24046076083203,0.0408146800543976,0.354123871513293,0.341177786005148,0.416799997817529,0.647426446805417,0.661900331391443	5.00700639822551e-08,7.74956725368523e-07,0.0555767346199573,0.058561719215737,0.932388031917942,0.0990046706782363,0.000248974067329165,0.0891873339796974,0.776128689952349,0.0107889776954532,0.0142816051798402,0.00234598809329496,2.82934833538686e-07,1.23004570099428e-07	7.00980895751571e-07,2.71234853878983e-06,0.0819864069020317,0.0819864069020317,0.932388031917942,0.115505449124609,0.000697127388521661,0.113511152337797,0.83583089687176,0.0215779553909064,0.0249928090647204,0.00547397221768825,1.32036255651387e-06,8.61031990695993e-07	0.45790169674546,0.395433354908109,0.0727683521796129,0.0711030929052581,0.000148392328799795,0.054562793020477,0.24165573462545,0.0578213774999186,0.00166583810794285,0.125403716375564,0.116402281663374,0.173722238180692,0.419161004023088,0.438112048696102	0.509889554957199,0.382942379926856,0.156415695756611,0.0283946156428808,0.0299738679646775,0.0671576772105195,0.109732331686031,0.152710357342822,0.153512865204989,0.196498008052366,0.155540192329343,0.258207672677207,0.142003744878729,0.652245307529258
CDC20	NA	NA	NA	NA	NA	NA	1410.64261983682	-4.82747096065908	0.2282007525014	-12.3902788648418	2.95015729960095e-35	5.64937769007113e-32	1410.64261983682	-4.424639993829	0.280423675699528	-8.64634552621363	5.31749401606161e-18	1.38764062064903e-15	0	0	1	7	cg17333895,cg01651593,cg21869951,cg07719884,cg25844639,cg08263040,cg00470351	-0.268506133400426,-0.0924911193645345,-0.119050060131025,-0.292012404836806,-0.175613617164658,0.380879576727291,0.0806126540113292	0.0567634697769678,0.518584028543748,0.405366413767933,0.0375949656790866,0.217707514701385,0.00582691595054612,0.573888502796206	0.132448096146258,0.573888502796206,0.567512979275106,0.131582379876803,0.380988150727423,0.0407884116538228,0.573888502796206	0.072095543673647,0.00855460716130447,0.0141729168172007,0.0852712445785747,0.0308401425336551,0.14506925196796,0.00649839998675029	0.0491879738813109,0.00295059374885158,0.0079447838872646,0.00316115674281043,0.00357581119738743,0.00884835785068464,0.0615828694596465
CEP55	NA	NA	NA	NA	NA	NA	825.670189078176	-4.84239028757805	0.230416666221548	-12.3358710729937	5.80576360741715e-35	1.05000460264366e-31	825.670189078176	-4.16918262790263	0.282846532678353	-7.66911514651437	1.73186913466267e-14	2.67987167154109e-12	0	0	1	8	cg21568921,cg07321681,cg24371383,cg20589264,cg16402873,cg14001558,cg11808746,cg14085673	0.144361951259982,0.116310586240685,-0.0228278986892338,0.290549772124718,0.113985537466262,0.154148596378351,-0.0188127917680653,-0.294630138052076	0.312160679326859,0.416335264894687,0.873666593262368,0.0386067597817625,0.425776449559803,0.280132738030493,0.895750761264683,0.0358387137479289	0.567701932746405,0.567701932746405,0.895750761264683,0.15442703912705,0.567701932746405,0.567701932746405,0.895750761264683,0.15442703912705	0.0208403729715894,0.0135281524716518,0.000521112958565926,0.0844191700817257,0.0129927027514727,0.0237617897654159,0.000353921134108576,0.0868069182485852	0.369850326821261,0.00688349151822474,0.00452439902154317,0.00490695533309861,0.00518390847309366,0.00348787489544611,0.00402045264485916,0.019944898030743
STYK1	NA	NA	NA	NA	NA	NA	222.194264514474	-6.41866954255522	0.359227220054378	-12.3004864216201	9.00303277456394e-35	1.46542364471577e-31	222.194264514474	-5.24866141880621	0.435796861386009	-7.45453147247128	9.01877466900756e-14	1.32245299229881e-11	0	0	1	7	cg24401912,cg23601783,cg02471784,cg04251307,cg26886252,cg21102584,cg16899088	-0.24074129620484,-0.152256226841611,-0.200880338941222,-0.532051447151698,-0.358993631309565,-0.110402475643783,-0.395218512988288	0.0888034406671821,0.28615042785896,0.157519788633169,5.86501939854074e-05,0.00968050571677768,0.440560372615498,0.00410057181878421	0.155406021167569,0.333842165835454,0.220527704086436,0.000410551357897852,0.0225878466724813,0.440560372615498,0.0143520013657448	0.0579563716983865,0.023181958612044,0.0403529105731404,0.283078742416216,0.128876427320828,0.0121887066282762,0.156197673008673	0.0149062246590052,0.0135025596347219,0.00505420607679967,0.0600278736441168,0.1587433667597,0.414030220836407,0.368212656500678
CARTPT	NA	NA	NA	NA	NA	NA	19998.8455835657	9.7239729078943	0.627797118635035	12.303294613215	8.69536459483409e-35	1.46542364471577e-31	19998.8455835657	11.121999451672	0.770429992275066	11.8401406268399	2.42046773269024e-32	2.40430525460421e-29	0	0	1	8	cg23085154,cg08351336,cg26371061,cg01187920,cg04251750,cg25204948,cg23300372,cg22212873	0.590107992790888,-0.526007988935511,-0.413815147287373,-0.629362147263053,-0.598625535323351,-0.40898309416729,-0.502325737312433,-0.465748087211896	5.17983749838316e-06,7.36449874959994e-05,0.00253990327704031,7.53813496052674e-07,3.48415496652464e-06,0.00288402491139025,0.000172623610549067,0.000572774974737019	1.38128999956884e-05,0.000147289974991999,0.00288402491139025,6.03050796842139e-06,1.38128999956884e-05,0.00288402491139025,0.000276197776878508,0.000763699966316025	0.348227443155691,0.27668440442398,0.171242976124471,0.39609671240756,0.358352531541169,0.16726717131465,0.25233114636648,0.21692128074154	0.21617365772889,0.0597768839183551,0.0159423442591647,0.168495160186063,0.148083464011596,0.0113342097441567,0.077808213752827,0.46739191640409
HOXD13	NA	NA	NA	NA	NA	NA	174.998327676312	-10.4202720583176	0.6852808554001	-12.2873300661543	1.05947750604646e-34	1.64239193961126e-31	174.998327676312	-10.5072777329816	0.874705558161155	-9.72587592888517	2.33883661991438e-22	1.14317136566704e-19	0	0	1	5	cg05256269,cg04415176,cg07175883,cg00319168,cg24914355	0.514962245094826,-0.0291424152100088,0.159493186132579,0.000643097145124664,0.336022566114504	0.000110430879333098,0.839133457647299,0.263589890491969,0.996426468277362,0.0159199083659992	0.000552154396665488,0.996426468277362,0.439316484153282,0.996426468277362,0.039799770914998	0.265186113873103,0.000849280364272553,0.0254380764227214,4.13573938067499e-07,0.112911164938176	0.315258074218846,0.333937253189529,0.0452021675720163,0.0884425628271624,0.513940170467537
RP11-88H10.2	NA	NA	NA	NA	NA	NA	86.6318598928634	7.44226900714399	0.445542038382435	12.2149394182925	2.58694106442397e-34	3.82796724596627e-31	86.6318598928634	6.71134077666852	0.530790543382337	8.87608273245906	6.92563370106365e-19	2.09079449565542e-16	0	0	1	0	NA	NA	NA	NA	NA	NA
AC009014.3	NA	NA	NA	NA	NA	NA	1834.741401996	6.84401670334951	0.401770805841642	12.0566667187331	1.78876946707211e-33	2.53180874917676e-30	1834.741401996	8.76291413553321	0.491117483401988	13.7704609672746	3.83756658743284e-43	8.44072770905854e-40	0	0	1	0	NA	NA	NA	NA	NA	NA
ANKS1B	NA	NA	NA	NA	NA	NA	1349.11979676224	5.15724916396877	0.264154100517885	11.9523004101729	6.31525977344786e-33	8.56612361103424e-30	1349.11979676224	3.86169142679887	0.32386690193379	5.74832258462603	9.01331538523844e-09	5.00987401909111e-07	0	0	1	20	cg01473955,cg16943580,cg15475576,cg08663479,cg18299299,cg15201218,cg22365906,cg13475578,cg14195216,cg27410271,cg08087981,cg15185017,cg04685798,cg07112673,cg20868848,cg14964797,cg03342871,cg27110648,cg14124788,cg14029469	-0.158289852163469,-0.402106267479295,-0.424810605455977,0.0923230923106788,0.261743651832977,0.223107647417835,-0.0391886432436739,-0.106980667133642,0.25267562756885,-0.0967039943601168,0.127530277734872,0.169236362744665,0.338900521791515,-0.4298102322	0.267256262883581,0.00344473670768013,0.00188889627763585,0.519347298812602,0.0635427264116328,0.115553075134698,0.784830444749025,0.454941216026885,0.0736337920733036,0.499632196187526,0.372489987376065,0.235143316738958,0.0149866199582545,0.00164551799934352,1.05965075474462e-05,0.360114013518885,0.503240828062961,0.343162054902361,0.0246413318595481,0.727844817725947	0.485920477970147,0.0172236835384006,0.0125926418509057,0.577052554236224,0.18155064689038,0.256784611410441,0.784830444749025,0.577052554236224,0.184084480183259,0.577052554236224,0.532128553394378,0.470286633477915,0.059946479833018,0.0125926418509057,0.000211930150948924,0.532128553394378,0.577052554236224,0.532128553394378,0.0821377728651604,0.766152439711523	0.0250556772979329,0.16168945034613,0.180464050507874,0.00852355337380614,0.0685097392748624,0.0497770223363209,0.00153574975927997,0.0114448631403592,0.0638449727673123,0.00935166252520152,0.0162639717391335,0.0286409464750438,0.114853563670562,0.184736835774256,0.329584271993844,0.0171185606338152,0.00919597148141454,0.0183556419397196,0.098852702906901,0.00249364881578605	0.114619711607947,0.00597214442239685,0.0216965976453707,0.305638491869572,0.104749903520218,0.263414333862827,0.340105558554044,0.313291756814188,0.296301704503067,0.0934435655481809,0.345300490455221,0.172943285476867,0.0263380808269414,0.0153406538630978,0.018425779723398,0.00741956793456213,0.00557555492036881,0.00832914823581995,0.0169030239548009,0.218917125629272
DEPDC1	NA	NA	NA	NA	NA	NA	651.973890588198	-4.85968235202635	0.239802034973818	-11.9251796688822	8.74950579860823e-33	1.13932564707157e-29	651.973890588198	-5.05247056198106	0.296424508571357	-10.2976321920637	7.22169678833494e-25	4.63286894173329e-22	0	0	1	11	cg14609721,cg16598810,cg26064634,cg22876643,cg09113768,cg13174009,cg00318766,cg08413469,cg05797363,cg18167921,cg08825216	-0.169792711568917,-0.183957726925053,-0.166497538785397,-0.128055912329549,0.19923140172865,0.0862870309438646,0.224659440782672,-0.043217620734232,0.00152477062774577,-0.282063645966118,-0.209535723932653	0.233585183025632,0.196283578055701,0.242917644838136,0.370506375434099,0.161028640631638,0.547133784491911,0.112977741366019,0.763319313922036,0.991527353729545,0.0449287343602811,0.140017781626851	0.381727727602786,0.381727727602786,0.381727727602786,0.509446266221886,0.381727727602786,0.668719069934558,0.381727727602786,0.83965124531424,0.991527353729545,0.381727727602786,0.381727727602786	0.0288295649019255,0.0338404452954325,0.0277214304215949,0.016398316682553,0.0396931514347628,0.00744545170910744,0.0504718643327831,0.00186776274192792,2.32492546723692e-06,0.0795599003756994,0.0439052196039812	0.00489617003042545,0.0193693598525009,0.00641018352464151,0.00547205861936905,0.00321372964667259,0.0027534044740652,0.00258641933447775,0.00676555124539786,0.00290224700336944,0.42135657379768,0.253685664638479
LINC00643	NA	NA	NA	NA	NA	NA	1312.60528532512	8.51584569001383	0.548452626940427	11.8804165937956	1.49619824565145e-32	1.87335529572835e-29	1312.60528532512	4.42562633797831	0.671004820232787	3.61491641317391	0.00030044454192367	0.0058003691407245	0	0	1	10	cg01459854,cg01779765,cg14926717,cg15897970,cg01866038,cg05173737,cg01613638,cg10227327,cg07471209,cg04181107	-0.354219574759142,-0.398000648291989,-0.243431720829532,-0.23886793310076,-0.193397989736351,-0.12015436210553,-0.163684262070241,-0.188066292430918,-0.221082032365455,-0.622208577198136	0.0107661830461307,0.00382350529639549,0.0851869702725618,0.0913916188863002,0.173901017108787,0.400992570859807,0.251083719293288,0.186303400428643,0.118981747645111,1.09239772792745e-06	0.0358872768204357,0.0191175264819775,0.1827832377726,0.1827832377726,0.232879250535804,0.400992570859807,0.278981910325876,0.232879250535804,0.198302912741852,1.09239772792745e-05	0.125471507142547,0.158404516040844,0.0592590027060272,0.0570578894638291,0.0374027824340615,0.0144370707329868,0.0267925376494793,0.0353689303487116,0.0488772650348401,0.387143513538928	0.136879837132906,0.32797025456156,0.0148693950324456,0.00723925531816396,0.0244628954408157,0.00286089811677415,0.00585659035649217,0.036717564677294,0.01768497891654,0.518776214366043
ZNF695	NA	NA	NA	NA	NA	NA	58.8298880130703	-6.4387461584376	0.373863410548217	-11.872641272728	1.64200313980475e-32	1.9797692671557e-29	58.8298880130703	-6.58767285941372	0.501237092559967	-9.15270024407633	5.55278935722034e-20	2.03556003186769e-17	0	0	1	3	cg11518349,cg11698665,cg16624054	-0.332835285235694,-0.144917239942144,-0.000553767787534494	0.0170108475362443,0.310283256459564,0.996922846838821	0.0510325426087329,0.465424884689345,0.996922846838821	0.110779327097926,0.0210010064324489,3.06658762510556e-07	0.29316340947047,0.110161229432167,0.0456740522838479
KIF18B	NA	NA	NA	NA	NA	NA	754.017369005605	-4.99627110711958	0.253656962212858	-11.8122959487516	3.37224941349327e-32	3.92072169310214e-29	754.017369005605	-4.38478269960695	0.311414768930197	-7.65789852484962	1.89000124141733e-14	2.90994041134819e-12	0	0	1	8	cg14526508,cg01468452,cg00459078,cg17994379,cg23545822,cg24545250,cg17123029,cg03039218	0.14555167809582,-0.759931886882795,-0.115822966609492,0.157840094321657,0.0490375403162154,-0.143744587759008,0.411877072626648,0.300974650384306	0.30814709070401,1.00153352670605e-10,0.418305327625648,0.268635286105733,0.732560149591028,0.314256472999025,0.00267329368093367,0.0318618231179223	0.419008630665367,8.01226821364842e-10,0.478063231572169,0.419008630665367,0.732560149591028,0.419008630665367,0.0106931747237347,0.0849648616477929	0.0211852909965093,0.577496472701244,0.0134149595942235,0.0249134953754697,0.00240468036026445,0.020662506510007,0.169642722955497,0.090585740173955	0.014633342315457,0.592024986805614,0.0155141896758972,0.0174780597877919,0.0112432508119804,0.00412081505337877,0.0814428809780421,0.155526848853313
HJURP	NA	NA	NA	NA	NA	NA	749.45083881288	-4.78635265186427	0.235999792976631	-11.8065893902719	3.60906163984116e-32	4.05135836632376e-29	749.45083881288	-4.15270280321302	0.289746760467619	-7.42960093751798	1.08925799727443e-13	1.55835697464878e-11	0	0	1	6	cg21133613,cg01835144,cg21602955,cg06310422,cg21927086,cg02606284	-0.0627981173328879,0.289959330587429,0.0655146536319943,-0.20933131276585,0.182981899639765,-0.267538116961453	0.66154377821076,0.0390215072661371,0.6478432231115,0.140413655163294,0.198708721895846,0.0576964872772287	0.66154377821076,0.173089461831686,0.66154377821076,0.280827310326588,0.298063082843768,0.173089461831686	0.00394360354055513,0.0840764133947099,0.00429216984052019,0.0438195985042739,0.0334823755957771,0.07157664402728	0.0104974165369294,0.00364196894658124,0.00455226105911501,0.0151718695012528,0.00307476096924413,0.0972923554273055
RP11-347D21.3	NA	NA	NA	NA	NA	NA	173.225560934414	7.64849208265817	0.479642323513694	11.7764671834614	5.16112063480869e-32	5.6005040381854e-29	173.225560934414	6.74049515383605	0.574437170595377	8.25241714237042	1.55222514777858e-16	3.22957222807742e-14	0	0	1	0	NA	NA	NA	NA	NA	NA
PRR11	NA	NA	NA	NA	NA	NA	589.07515043152	-4.21871169273278	0.188835075092379	-11.7494681093932	7.10647394479459e-32	7.22950477496385e-29	589.07515043152	-4.16900401688643	0.233133991883195	-9.30367982534758	1.35667187730592e-20	5.42545417115342e-18	0	0	1	12	cg12169852,cg09972077,cg01515809,cg20009499,cg17663700,cg17989037,cg06712410,cg12941374,cg19178362,cg24616461,cg11786582,cg01969153	-0.146207605414366,-0.0164001234956889,-0.0729918923212912,-0.125561316071186,0.0428282604153978,0.0795339720916765,0.0401696873060657,-0.183225577580686,0.163537167380397,0.0898212590742069,0.19227490263153,-0.652526121756553	0.305948507067667,0.909059932122193,0.610735800910618,0.379976854223487,0.76539072190415,0.579041581942311,0.779577183655863,0.198101150261361,0.251515734977038,0.530778059513107,0.176462456967967,2.12041900558919e-07	0.734276416962402,0.909059932122193,0.814314401214157,0.759953708446974,0.850447836715487,0.814314401214157,0.850447836715487,0.734276416962402,0.734276416962402,0.814314401214157,0.734276416962402,2.54450280670703e-06	0.021376663881003,0.000268964050673851,0.00532781634464298,0.0157656440935281,0.00183425989020913,0.00632565271667962,0.00161360377826709,0.0335716122797762,0.026744405114804,0.00806785858167582,0.0369696381819643,0.425790339574648	0.00461446194339148,0.00283499955325297,0.0173364242514447,0.00611803230872465,0.00648447036491465,0.00410412811204352,0.00460881820987171,0.00501108645800104,0.00513151008242645,0.00586199797597749,0.00406985990303627,0.0435391669521952
FAM83D	NA	NA	NA	NA	NA	NA	672.576041512579	-4.68549584163389	0.229037218716735	-11.725150421754	9.47326101399676e-32	9.34522845605002e-29	672.576041512579	-4.07829705822147	0.281252477970696	-7.38943554637059	1.47453421817653e-13	2.07330283928356e-11	0	0	1	6	cg06163215,cg26220336,cg27660920,cg15195292,cg10751856,cg16808310	-0.284579549145294,0.14382643894338,0.0369544714029481,0.0970947879252477,-0.0566845247731116,-0.0287619178152892	0.0429719665294837,0.313978094447353,0.79682906839588,0.497892438907988,0.692775926209095,0.841206535256028	0.257831799176902,0.841206535256028,0.841206535256028,0.841206535256028,0.841206535256028,0.841206535256028	0.0809855197917387,0.0206860445391338,0.00136563295667131,0.00942739784224881,0.0032131353487535,0.000827247916413448	0.0244238081170809,0.14071664909044,0.0298679944631854,0.00480316175880449,0.0156736820109545,0.00854104591318951
TTR	NA	NA	NA	NA	NA	NA	69559.6629469636	9.54176970886439	0.645665255514009	11.680618779557	1.60125600548316e-31	1.53315552948526e-28	69559.6629469636	8.46221337195296	0.792524066705731	8.15396483644253	3.5218330962649e-16	6.77798790833032e-14	0	0	1	3	cg15666789,cg22872729,cg12606400	-0.639909850808317,-0.494456286452774,-0.475374221519881	4.28677077161086e-07,0.000226020292025885,0.000423154358476489	1.28603123148326e-06,0.000339030438038827,0.000423154358476489	0.409484617161523,0.244487019212668,0.225980650485633	0.451542175714208,0.208826207175284,0.313489117697156
TROAP	NA	NA	NA	NA	NA	NA	838.157262504308	-4.8113431006537	0.24096287985874	-11.6671211030587	1.87666881268275e-31	1.74551647223069e-28	838.157262504308	-3.81912093189454	0.29538966389365	-6.15837706680718	7.34942013754184e-10	5.1563391667152e-08	0	0	1	9	cg25148733,cg21415068,cg08976749,cg14890851,cg10692932,cg21473439,cg02570054,cg25784394,cg24684497	-0.100411404009034,0.0467505372561371,0.0445312813947111,-0.193887726626588,0.0245762391988256,0.157324078229594,0.265595287112241,0.0527868930235221,0.0319493852818677	0.483254025655704,0.744600734551477,0.756342786254985,0.172792534962413,0.864078974056883,0.27022328951375,0.0596063399815819,0.712959090425068,0.823874434779688	0.864078974056883,0.864078974056883,0.864078974056883,0.777566407330856,0.864078974056883,0.810669868541251,0.536457059834237,0.864078974056883,0.864078974056883	0.0100824500550655,0.00218561273373748,0.00198303502265493,0.0375924505364263,0.000603991533157901,0.0247508655907913,0.0705408565362338,0.00278645607507677,0.00102076321988923	0.0197217856550607,0.00228392901286291,0.00316260900241382,0.00631583405912842,0.00284763468722082,0.0110781682012526,0.0196161149029737,0.00904819691744801,0.0417982558601574
MCM10	NA	NA	NA	NA	NA	NA	457.806765339549	-4.5531283969144	0.218976481161703	-11.6593726566875	2.05551260664551e-31	1.8085177674794e-28	457.806765339549	-4.60381450769122	0.270905644121021	-9.61151812151993	7.14870985956028e-22	3.1004256719076e-19	0	0	1	8	cg17340043,cg18345028,cg20595580,cg12241367,cg27597790,cg13687831,cg26884570,cg16488437	0.575033255262292,0.0360923408965375,0.0343762684459025,-0.179295967416511,0.0618299347187667,-0.0878793683002334,-0.00725260408698157,-0.23126671958721	1.01715317055895e-05,0.801471777948943,0.810733199328207,0.208060398703623,0.666453670555994,0.539734925753375,0.959715542509477,0.1025003796481	8.13722536447164e-05,0.926552227803665,0.926552227803665,0.554827729876329,0.926552227803665,0.926552227803665,0.959715542509477,0.4100015185924	0.330663244657549,0.00130265707139189,0.00118172783226476,0.0321470439318226,0.00382294082732692,0.00772278337284805,5.26002660425016e-05,0.0534842955886292	0.0632903772472007,0.0120600341848814,0.00778502755707989,0.033113390200983,0.00636557007380474,0.0120866972667008,0.0511816186430259,0.0852015288597948
ATP1B2	NA	NA	NA	NA	NA	NA	962.474212817177	4.67494323661573	0.230182718505114	11.6209559691872	3.22507164019105e-31	2.76286795196788e-28	962.474212817177	4.99075121156277	0.281958534817965	10.6070604087003	2.76305562786733e-26	2.12706929872297e-23	0	0	1	10	cg12825185,cg19364064,cg03554817,cg02705837,cg22448889,cg00053373,cg08581937,cg22237200,cg05070518,cg17379325	-0.250128751681667,-0.152771704288895,-0.193393117211337,-0.502119005535473,-0.530435654649054,-0.512443459461644,-0.29857956542713,-0.319915594025026,-0.366206440121933,-0.291595554264131	0.0766852727185876,0.284502900233427,0.173912071496237,0.000173864736871686,6.23575185675883e-05,0.000120884574898454,0.0333177306081229,0.0221070957798483,0.00821979902411607,0.0378810741637552	0.0958565908982346,0.284502900233427,0.193235634995819,0.000579549122905618,0.000579549122905618,0.000579549122905618,0.054115820233936,0.0442141915596967,0.0205494975602902,0.054115820233936	0.0625643924178292,0.0233391936313335,0.0374008977847179,0.252123495719933,0.28136198372297,0.262598299145018,0.0891497568906538,0.102345987300386,0.134107156786779,0.0850279672666057	0.20805105908674,0.01222103822915,0.00419921397316578,0.0197986551909529,0.0147932988013311,0.0265064779940417,0.00735383799213266,0.00711361667460179,0.0203360438488155,0.212453131222666
VTN	NA	NA	NA	NA	NA	NA	12846.9058466385	7.11692407320005	0.440730416865882	11.6100996831294	3.66188457094799e-31	3.05664077750361e-28	12846.9058466385	5.30321407813542	0.540873877729337	6.10717990671461	1.01406913012025e-09	6.84785761486686e-08	0	0	1	8	cg08473663,cg21846903,cg24089111,cg23552876,cg06069187,cg12087756,cg15760257,cg05854644	-0.639937276878532,-0.66186325987802,-0.76348772529342,-0.566218382706571,-0.236922980289319,-0.146186444340921,-0.240991596045351,-0.315449534187059	4.28036433820653e-07,1.23274391839905e-07,7.26881202615144e-11,1.48642037568569e-05,0.0941404783974424,0.306019278545847,0.0884620127580389,0.0241444157827657	1.14143049018841e-06,4.93097567359618e-07,5.81504962092116e-10,2.97284075137139e-05,0.107589118168506,0.306019278545847,0.107589118168506,0.0386310652524252	0.409519718338711,0.438062974776359,0.58291350667372,0.320603256914845,0.0561324985891729,0.0213704765090411,0.0580769493644858,0.0995084086188327	0.255585164141486,0.237607133295393,0.134696196575985,0.096895814091006,0.0190266973024145,0.00316101733876572,0.00302252066090432,0.0156114128396025
LINC00870	NA	NA	NA	NA	NA	NA	145.560194595193	5.76347702470893	0.324977207063602	11.5807414886558	5.15978072774282e-31	4.19928754527349e-28	145.560194595193	5.4133930853645	0.391806752446512	8.71193021572667	2.98743583385339e-18	8.21358139570067e-16	0	0	1	2	cg05271168,cg06226369	0.121579953324496,-0.465185435288984	0.395386996214471,0.000582842144424124	0.395386996214471,0.00116568428884825	0.0147816850503857,0.216397489205001	0.0125266808995984,0.622519338394711
DLGAP5	NA	NA	NA	NA	NA	NA	770.382509424004	-4.82980602179869	0.244959649829176	-11.5521312337443	7.2012215256233e-31	5.7177698913449e-28	770.382509424004	-4.56178607074019	0.301401317280754	-8.49958485202604	1.90269933386537e-17	4.54184655718732e-15	0	0	1	3	cg24733298,cg27500874,cg12988653	-0.121974281809426,-0.530718657434313,0.0189160664221775	0.393844597257731,6.16930540906491e-05,0.895181667779697	0.590766895886596,0.000185079162271947,0.895181667779697	0.0148777254229252,0.281662293348879,0.000357817568888201	0.0139800147443842,0.333751271706997,0.0127299504351114
MYB	NA	NA	NA	NA	NA	NA	803.510368877895	-6.16932414181044	0.362911136152883	-11.4885538812841	1.50612025407155e-30	1.16738663692965e-27	803.510368877895	-6.57533358932197	0.449356997442835	-10.18195691924	2.38711794070568e-24	1.41358697592596e-21	0	0	1	13	cg18253802,cg07363239,cg06357807,cg12477288,cg13220457,cg10574148,cg23797471,cg13901779,cg26288715,cg04169221,cg02127509,cg27434890,cg04739200	-0.235379316113961,0.0624883615106131,-0.0763392795575948,-0.0323104167337545,-0.252760877306968,-0.20839972156396,0.00341110323310465,-0.781094143681194,-0.7839381695486,-0.490763896735676,-0.359236332307184,-0.0379926929581625,0.0431038483684804	0.0963675568122482,0.663113104566733,0.59442540239461,0.821916374426555,0.0735333412818018,0.142228392599921,0.981047009395972,1.36385919051734e-11,1.02593463221166e-11,0.000255915948291241,0.00962793452121982,0.791247326957721,0.763924417090277	0.208796373093204,0.890409405628768,0.890409405628768,0.890409405628768,0.191186687332685,0.264138443399854,0.981047009395972,8.86508473836269e-11,8.86508473836269e-11,0.00110896910926204,0.0312907871939644,0.890409405628768,0.890409405628768	0.0554034224542758,0.00390479532428109,0.00582768560337262,0.00104396302950888,0.0638880610969879,0.0434304439479361,1.16356252668968e-05,0.610108061293057,0.614559053675209,0.240849202339185,0.129050742449517,0.00144344471821316,0.00185794174417295	0.0147118707333908,0.0113346771291435,0.0146560802866677,0.00604508859040682,0.0570084728872117,0.00376549443399393,0.0165594982793515,0.331431703407178,0.2562422174981,0.0492623691701892,0.301061900542494,0.0314324042124758,0.0394054885797145
RP11-88H10.3	NA	NA	NA	NA	NA	NA	67.1916820968638	7.79985747310555	0.50512038591943	11.4821290820574	1.62235565958648e-30	1.22823642191112e-27	67.1916820968638	6.85606920081132	0.595005060318599	8.16139143121087	3.31186996646135e-16	6.41398816838015e-14	0	0	1	0	NA	NA	NA	NA	NA	NA
CTD-2510F5.4	NA	NA	NA	NA	NA	NA	81.6369359128683	-4.5549755899433	0.223419845732915	-11.4357593505709	2.77101744293103e-30	2.05017504175401e-27	81.6369359128683	-4.48845234292694	0.283646503415963	-8.77307603992448	1.738505515342e-18	5.05035852206852e-16	0	0	1	0	NA	NA	NA	NA	NA	NA
NEK2	NA	NA	NA	NA	NA	NA	782.237380217587	-4.52984004986366	0.221655665997889	-11.4133786676482	3.58527179100561e-30	2.59366528631993e-27	782.237380217587	-4.75558032948213	0.27372925399546	-10.0668097737476	7.74495881546571e-24	4.41649105193769e-21	0	0	1	9	cg07776569,cg16459116,cg19272382,cg09897338,cg21395147,cg07170222,cg24458466,cg17931972,cg14231880	0.453590886141465,0.348338225172859,-0.121312297965854,-0.0167547345298788,0.00218368811394084,0.172269207561081,0.281944138187237,-0.377679823303223,-0.213427130816928	0.000829161419852124,0.0122464819032288,0.396435931026832,0.907102126729836,0.987866199359078,0.226735520361024,0.0450234643243265,0.00628918050644701,0.132639279767474	0.00746245277866911,0.0367394457096865,0.509703339891641,0.987866199359078,0.987866199359078,0.340103280541535,0.101302794729735,0.0283013122790115,0.238750703581454	0.2057446919906,0.121339519116577,0.0147166736377561,0.000280721129166699,4.76849377896726e-06,0.0296766798737228,0.0794924970581439,0.142642048930353,0.0455511401687461	0.160403909592147,0.0238353011822872,0.018876428669696,0.00232742223583225,0.00728874712809651,0.0161217910980006,0.0121435525574353,0.264391706520428,0.0895377871858363
KIF23	NA	NA	NA	NA	NA	NA	901.503099514664	-4.29212098619508	0.201728055589161	-11.3624303744007	6.43296793361383e-30	4.55258343719271e-27	901.503099514664	-4.2163077549683	0.248405785520923	-8.92212615064726	4.57420780378782e-19	1.4372814377759e-16	0	0	1	17	cg12994632,cg00910138,cg27514624,cg01059824,cg15465548,cg24170947,cg05749577,cg15642412,cg22240424,cg10700076,cg11373352,cg06940367,cg19651642,cg26543410,cg12962817,cg00591952,cg17305762	0.304281593365642,0.323268011801374,0.176561619324778,-0.0696631732743471,0.0815269697791977,0.1435432327192,0.050647579333233,-0.0462623932786966,-0.0509863066818591,-0.695024688500588,-0.534841362094509,-0.036559898620284,0.345319481527523,-0.263785429693007,-0.465976689970216,-0.143077339734396,-0.0951563102073335	0.0299388196695119,0.0206747323642185,0.215194651990685,0.627143057454693,0.569537190417369,0.314941957210457,0.724121538196149,0.747178672296836,0.722350274679695,1.52485541448788e-08,5.27213760081313e-05,0.798953051316043,0.0130718925850219,0.0614308825234957,0.00056872973666813,0.316531670161763,0.506552861321529	0.0848266557302836,0.0702940900383428,0.457288635480205,0.793877339315388,0.793877339315388,0.538103839274997,0.793877339315388,0.793877339315388,0.793877339315388,2.59225420462939e-07,0.000448131696069116,0.798953051316043,0.055555543486343,0.14918928612849,0.0032228018411194,0.538103839274997,0.782854422042363	0.0925872880611342,0.104502207454013,0.0311740054185879,0.00485295771065172,0.00664664680137821,0.0206046596594786,0.00256517729231613,0.0021402090318728,0.00259960346905659,0.48305931762534,0.28605528260711,0.00133662618712545,0.119245544322438,0.069582752918324,0.217134275595598,0.0204711251454716,0.00905472337227412	0.434182371533066,0.113895469115252,0.00663223066982165,0.00229819852880989,0.00538813795086063,0.00270495936897418,0.00258575129339818,0.00865551987090873,0.0151993149012897,0.329297685248383,0.0497876522776867,0.322253773200731,0.224789300769478,0.0711451665510476,0.0302387594006731,0.0869219849067038,0.0330201628499575
KIF2C	NA	NA	NA	NA	NA	NA	961.234426486953	-4.08242370583678	0.183466401025622	-11.350436342543	7.37935176681665e-30	5.11122164716914e-27	961.234426486953	-4.11571285541435	0.226115792718311	-9.35676730041609	8.22135938001794e-21	3.33105683406437e-18	0	0	1	5	cg03907454,cg06922130,cg16238532,ch.1.1391820F,cg23394329	-0.10058754996106,0.0431746322008061,0.0670076283687882,-0.311912652508869,-0.220434477154939	0.482482962864475,0.763547933819147,0.640362126681995,0.025867724524476,0.120093975939444	0.763547933819147,0.763547933819147,0.763547933819147,0.12933862262238,0.300234939848609	0.0101178552071688,0.00186404886567487,0.00449002225960943,0.0972895027951185,0.0485913587185713	0.0110968740813996,0.00488588048479279,0.0135047004426829,0.00847029341327167,0.0520750022332714
ASPM	NA	NA	NA	NA	NA	NA	1599.86696127821	-4.79947818401899	0.247097079432366	-11.329466906084	9.37737297333993e-30	6.35981249529392e-27	1599.86696127821	-4.94741182195841	0.304038317004074	-9.69421173949899	3.19092074760283e-22	1.53528160282709e-19	0	0	1	5	cg13650137,cg16552589,cg07346077,cg11215015,cg04745689	-0.133332582961792,0.0139578274848915,-0.0110519751985103,-0.313693767874375,0.0499460462839597	0.350947494586359,0.922557764090135,0.93864542183345,0.0249874385208168,0.727794520985241	0.877368736465896,0.93864542183345,0.93864542183345,0.124937192604084,0.93864542183345	0.0177775776792632,0.000194820948097996,0.000122146155788485,0.0984037800032224,0.00249460753939951	0.0059356859891167,0.00624567259042434,0.00241914878588117,0.0372555917655756,0.0150414782656292
TRPC7-AS1	NA	NA	NA	NA	NA	NA	69.4739357636559	6.21941716535299	0.373910887743611	11.2845528270528	1.56435077257154e-29	1.03930357245498e-26	69.4739357636559	6.65387077625192	0.440368432847587	10.5681298410929	4.18761941083712e-26	3.14510645165628e-23	0	0	1	0	NA	NA	NA	NA	NA	NA
UHRF1	NA	NA	NA	NA	NA	NA	875.455489794429	-4.7633306192036	0.245549917357432	-11.2536410068556	2.22225104111521e-29	1.44686320784929e-26	875.455489794429	-4.68713906423251	0.302281982824886	-8.8895111747007	6.13783324984282e-19	1.87130989368723e-16	0	0	1	10	cg19158739,cg04977922,cg04693399,cg08422181,cg09329705,cg23350065,cg20774114,cg13282951,cg03584056,cg01619846	-0.128422239147293,-0.340804766326019,0.181344415258961,-0.0791736771445933,0.00584054150873253,-0.0217040195318702,-0.387123788953648,-0.15975101456781,-0.793140649633002,-0.733187164691314	0.369127716831908,0.0143951081177888,0.202825780649505,0.580767461079375,0.967554120926831,0.87983936133526,0.00500959377781345,0.262808722768327,3.96259659251281e-12,9.46540046760215e-10	0.527325309759869,0.0359877702944719,0.40565156129901,0.725959326349218,0.967554120926831,0.967554120926831,0.0166986459260448,0.438014537947212,3.96259659251281e-11,4.73270023380107e-09	0.0164922715076039,0.116147888750532,0.0328857969456144,0.00626847115259628,3.41119251152296e-05,0.000471064463839802,0.149864827973829,0.0255203866554447,0.62907209010026,0.537563418468088	0.0277194473785318,0.0172163663147797,0.00615560824925981,0.00265289398734306,0.0125993506203535,0.00330714554586495,0.0493062391038758,0.0145933270208454,0.443254908485344,0.457663939798796
IGSF9	NA	NA	NA	NA	NA	NA	1144.66476134824	-5.83762914640401	0.342386084381869	-11.208484577673	3.70481999098336e-29	2.31935980743216e-26	1144.66476134824	-6.40847286505676	0.423658044606253	-10.4057338723592	2.33450296332979e-25	1.63378067613214e-22	0	0	1	4	cg07379893,cg23457552,cg26144128,cg19354656	-0.589905798088204,-0.0280181762713119,0.330917958839764,-0.837222078320573	5.2281121488037e-06,0.845261758981646,0.0176972363264115,1.9242998015662e-14	1.04562242976074e-05,0.845261758981646,0.023596315101882,7.69719920626478e-14	0.34798885061808,0.000785018201570306,0.109506695482676,0.70094080842742	0.185315135637904,0.12732009796244,0.138751725584265,0.353492917600798
LY6H	NA	NA	NA	NA	NA	NA	4503.21128780911	6.75381952113224	0.424721067659873	11.1928036612943	4.42225417002055e-29	2.66596411575646e-26	4503.21128780911	6.81803257522006	0.521111071695344	9.2456922082761	2.33722933478048e-20	9.22696191101223e-18	0	0	1	8	cg15721448,cg10821845,cg23484951,cg02539855,cg26663686,cg03699469,cg16825060,cg21500799	0.820400861455272,-0.498432883557747,-0.452817451025292,-0.31666587409481,-0.385270431689219,-0.510247749914315,0.477198161102882,0.411265271091224	1.74220950038331e-13,0.000197403910097,0.000848517667294982,0.0235745123675991,0.0052409985608417,0.000130726312506003,0.000399160766851402,0.00271667064211374	1.39376760030665e-12,0.000526410426925334,0.00135762826767197,0.0235745123675991,0.00598971264096194,0.000522905250024011,0.000798321533702805,0.00362222752281832	0.673057573476552,0.24843533941169,0.205043643953043,0.10027727581623,0.148433305533997,0.260352766292621,0.227718084959973,0.169139123205738	0.298396670190451,0.0479630639964268,0.0255578554626448,0.0043645435869721,0.0303091935471487,0.00954475072860259,0.25436195028875,0.288086299598035
CDCA7	NA	NA	NA	NA	NA	NA	904.494692285745	-5.29464303082555	0.2946720562204	-11.1807107639732	5.06824317111787e-29	2.99984705804675e-26	904.494692285745	-7.39311087851093	0.373626257475704	-14.4345071327372	3.13881404318517e-47	9.66535008318011e-44	0	0	1	6	cg21583565,cg24776469,cg08503702,cg12470499,cg06810262,cg05506986	-0.465313616413978,-0.338413896526997,-0.213950453420727,-0.411888098565328,-0.241415691352951,-0.163407574309856	0.000580534750237936,0.0151410651294137,0.131669697380383,0.00267251759532449,0.0878858558538869,0.25189676465716	0.00348320850142761,0.0302821302588274,0.158003636856459,0.00801755278597347,0.13182878378083,0.25189676465716	0.216516761620254,0.114523965362585,0.0457747965189347,0.169651805739761,0.0582815360314235,0.026702035341831	0.374866167935676,0.0720674638853544,0.0286647769912667,0.156088242878329,0.00623724865573536,0.00282744223280926
C11orf53	NA	NA	NA	NA	NA	NA	194.071252321914	-9.67696513823306	0.688634767845553	-11.1480940212343	7.31565870871322e-29	4.25274917149018e-26	194.071252321914	-7.65513117655566	0.8061677099999	-7.01483215763673	2.30225161188055e-12	2.61598649020804e-10	0	0	1	0	NA	NA	NA	NA	NA	NA
SMIM18	NA	NA	NA	NA	NA	NA	100.57598474767	6.308804680586	0.387853330266732	11.1093662071247	1.12958387334901e-28	6.45131112508834e-26	100.57598474767	5.41456271127393	0.46948954574477	7.27292597294636	3.51783124364022e-13	4.57065727786554e-11	0	0	1	0	NA	NA	NA	NA	NA	NA
MELK	NA	NA	NA	NA	NA	NA	695.871452677921	-4.62263333767514	0.236597674654278	-11.0847807000107	1.48714382230976e-28	8.34697930887446e-26	695.871452677921	-4.56995148991451	0.291537978846046	-8.81515163165633	1.19523186052478e-18	3.53892064241727e-16	0	0	1	7	cg18109057,cg14552260,cg27001164,cg14339556,cg15729705,cg13912011,cg12555506	-0.396685588766437,0.0640613772112441,0.247999377020244,0.0595554720548161,0.124896071134842,0.239623360592353,0.123399196927435	0.00395234526418488,0.655158653034444,0.0793124616840254,0.678042341040896,0.382526525146388,0.0903409652304922,0.388300598129192	0.0276664168492941,0.678042341040896,0.210795585537815,0.678042341040896,0.543620837380868,0.210795585537815,0.543620837380868	0.157359456334974,0.00410386005020128,0.0615036910024289,0.00354685425167199,0.0155990285849195,0.0574193549415727,0.0152273618023359	0.0116291375630699,0.00445688362495276,0.0261357259222243,0.00317617563394564,0.00288970993672088,0.00276570722863869,0.00282330420165076
FAM72D	NA	NA	NA	NA	NA	NA	119.958263062207	-4.62810539962979	0.237228942608909	-11.0783506039667	1.59789011134682e-28	8.81656181098043e-26	119.958263062207	-4.60445074447025	0.297923600991503	-8.74200880964957	2.29001626651356e-18	6.46940099951854e-16	0	0	1	0	NA	NA	NA	NA	NA	NA
RP11-443P15.2	NA	NA	NA	NA	NA	NA	350.274460973052	-8.7582645843786	0.610786848352397	-11.064849550394	1.8577436234657e-28	1.00794976530504e-25	350.274460973052	-8.51499127618437	0.762269530504965	-8.54683417802167	1.26510752820551e-17	3.1416496867768e-15	0	0	1	0	NA	NA	NA	NA	NA	NA
RP11-567C20.2	NA	NA	NA	NA	NA	NA	121.09219354369	8.40809607592622	0.58082625799353	11.0327244812641	2.65691975574481e-28	1.39505428594382e-25	121.09219354369	7.71277697664494	0.69649735954026	8.20215166417256	2.36122138257947e-16	4.75222810678233e-14	0	0	1	0	NA	NA	NA	NA	NA	NA
LINC00942	NA	NA	NA	NA	NA	NA	403.758954898364	-7.45707562752895	0.494575600813971	-11.0338553267644	2.62371077928602e-28	1.39505428594382e-25	403.758954898364	-7.64125973743885	0.619572780311362	-9.1050800111068	8.62028741658292e-20	3.01641489112316e-17	0	0	1	5	cg05690134,cg00230120,cg18756557,cg27504582,cg18886147	-0.32691842185772,-0.609528853927912,-0.585275248782031,-0.477577236063404,-0.724532939029458	0.0192049971659784,2.0619291324807e-06,6.45460618852155e-06,0.000394331390894674,1.85064628806459e-09	0.0192049971659784,5.15482283120174e-06,1.07576769808693e-05,0.000492914238618342,9.25323144032297e-09	0.106875654549942,0.371525423770673,0.342547116836869,0.228080016405961,0.524947979738664	0.0291016617302333,0.107450491384486,0.0669487452320696,0.248577817000626,0.0241063485930656
BIRC5	NA	NA	NA	NA	NA	NA	413.858069123174	-4.61879065997883	0.237604577735763	-11.0216338630107	3.00553489109278e-28	1.5530505213434e-25	413.858069123174	-4.18528537460316	0.292307359330769	-7.47598479766751	7.66278154255957e-14	1.13442323096172e-11	0	0	1	5	cg24993238,cg26127449,cg21070864,cg01886741,cg17515702	0.291193029900737,-0.0322660865432882,-0.0282693273627962,0.0145403288022488,-0.0508375372026554	0.0381590503385794,0.822156742355938,0.843891917003262,0.919336348834912,0.723128038900692	0.190795251692897,0.919336348834912,0.919336348834912,0.919336348834912,0.919336348834912	0.0847933806627716,0.00104110034081897,0.000799154869544914,0.000211421161677506,0.00258445518883138	0.266831313716144,0.00215929573966204,0.00240407859341577,0.00306159470052414,0.00807577307944127
TPX2	NA	NA	NA	NA	NA	NA	2385.16352621817	-4.35513583528851	0.214206890023722	-10.9946782525422	4.05356594281476e-28	2.06187165159987e-25	2385.16352621817	-4.17079262380256	0.263194906607678	-8.24785195041169	1.61266984903722e-16	3.33281494371833e-14	0	0	1	7	cg14039865,cg25649779,cg14878016,cg02020146,cg09473891,cg03352975,cg09863659	0.104029449920509,-0.0702582840893213,0.0176845831336689,-0.218874461679432,0.0464121537740741,-0.285536770242885,-0.3378612163749	0.467547224290609,0.624196299170749,0.901971064160854,0.122805806146456,0.746387479019083,0.0422460537410181,0.0153181198273158	0.818207642508566,0.87078539218893,0.901971064160854,0.286546881008398,0.87078539218893,0.147861188093563,0.107226838791211	0.0108221264507638,0.00493622648317579,0.000312744480611652,0.0479060299754612,0.00215408801794831,0.081531247160738,0.114150201530326	0.356568073702959,0.00320259569355879,0.00536710211673739,0.00812235941923004,0.0110336388169181,0.00921947141972994,0.0693759683322632
ANLN	NA	NA	NA	NA	NA	NA	1446.49701893603	-4.57713841277879	0.237234708950669	-10.8632435117859	1.72510859776274e-27	8.63987466024129e-25	1446.49701893603	-4.31063122417507	0.291492412317524	-7.92690007195827	2.24683942629053e-15	3.97626014102094e-13	0	0	1	9	cg01504356,cg23937240,cg25028542,cg09378441,cg01412321,cg19529675,cg11734777,cg03967501,cg26386788	-0.370879940736977,-0.180352132925785,-0.278676856559321,-0.257754401566538,0.103549325813742,-0.00819976608955191,-0.00512836249457351,0.0777744999463134,0.103901027499276	0.00737889577763223,0.205349736465963,0.0476772029352421,0.0678363841744183,0.469615644846118,0.954459768010135,0.971508736003291,0.587491802225678,0.468100000510709	0.0664100619986901,0.462036907048416,0.203509152523255,0.203509152523255,0.704423467269177,0.971508736003291,0.971508736003291,0.755346602861587,0.704423467269177	0.137551930441063,0.0325268918508801,0.0776607903817842,0.0664373315269239,0.0107224628764806,6.72361639233622e-05,2.63001018757463e-05,0.00604887284189909,0.0107954235154052	0.136745115984235,0.239388508170525,0.222802732559001,0.0227171592719466,0.0167707814180476,0.0168826304339542,0.00731360191239356,0.00745825355415455,0.00628179641355428
NUF2	NA	NA	NA	NA	NA	NA	998.887975573435	-4.33132473447934	0.21485505095538	-10.8506861910521	1.9793374497577e-27	9.76293202112303e-25	998.887975573435	-4.77284620163184	0.26526220640124	-10.4532275413467	1.41621953843628e-25	1.01417786621089e-22	0	0	1	10	cg21959457,cg25336228,cg17428694,cg14922223,cg19042513,cg24130534,cg15778350,cg09936566,cg03927165,cg08990088	0.0967199965359803,-0.0362745253379886,-0.0767292136663476,-0.2057860432789,-0.0216165678608802,0.142775529020307,0.286236879083529,-0.0338443539000935,-0.166806634862161,0.00628387439697398	0.499560895426384,0.800490113725212,0.592538033724257,0.147412946513914,0.880319980577927,0.317564222319801,0.0417215126518432,0.81360915685308,0.242031596790606,0.965092749400903	0.965092749400903,0.965092749400903,0.965092749400903,0.737064732569571,0.965092749400903,0.793910555799502,0.417215126518432,0.965092749400903,0.793910555799502,0.965092749400903	0.00935475772992002,0.00131584118849637,0.00588737222985599,0.042347895608385,0.000467276006084038,0.0203848516870287,0.0819315509474785,0.00114544029091477,0.0278244534340382,3.94870774369485e-05	0.332937177862785,0.009434944208204,0.00261205451387365,0.0022852103690379,0.0028737834927767,0.00779165520685377,0.0224469066372006,0.00676567003841871,0.00332659827734861,0.00878267971166566
HORMAD1	NA	NA	NA	NA	NA	NA	126.328977993753	-7.54368235759183	0.512093855316499	-10.8255201659578	2.60595233915223e-27	1.26618167833973e-24	126.328977993753	-8.23197800401889	0.678438082368057	-9.18577268284595	4.08583284183343e-20	1.53432988656801e-17	0	0	1	3	cg15069995,cg20767356,cg09059988	0.342417347004031,0.375607340877865,0.292668415917377	0.0139099073193502,0.00660537372379752,0.0371483170928056	0.0208648609790253,0.0198161211713926,0.0371483170928056	0.117249639529282,0.141080874521341,0.0856548016755867	0.00977154870703112,0.00980910419289616,0.025803282711231
CENPA	NA	NA	NA	NA	NA	NA	327.022765789318	-4.42533355791492	0.224189869869031	-10.818212077699	2.82229273427856e-27	1.35113114223095e-24	327.022765789318	-3.87155665311692	0.275596426656578	-6.79093221861354	1.11411264363881e-11	1.10311481143312e-09	0	0	1	8	cg22284448,cg10315993,cg26925097,cg21360828,cg03666973,cg21023052,cg14934766,cg24127278	-0.262441500300025,-0.176893672795277,-0.0707284789704475,-0.0620350275161791,0.160031943526495,-0.00126197710138876,0.0521011068596193,-0.460751392877812	0.0628144901750414,0.214319288322314,0.621872185669936,0.665412429169743,0.261959330002541,0.992987570245391,0.716531013299291,0.000667932352094432	0.251257960700166,0.523918660005082,0.818892586627761,0.818892586627761,0.523918660005082,0.992987570245391,0.818892586627761,0.00534345881675546	0.068875541079728,0.0312913714750024,0.00500251773747303,0.0038483446389331,0.0256102229488671,1.59258620442869e-06,0.00271452533599748,0.212291846038844	0.427846714378296,0.108008900610146,0.0142855585830987,0.0249413550657047,0.00961329832151967,0.00287597413218353,0.00246839543305181,0.213741460025949
FAM72B	NA	NA	NA	NA	NA	NA	122.706443858464	-4.27732561481351	0.21119022404845	-10.7832908699934	4.12846180827578e-27	1.94779631458855e-24	122.706443858464	-4.70765002964469	0.271559281619218	-9.97075118736457	2.04674905395907e-23	1.14591897488294e-20	0	0	1	2	cg07784526,cg18948743	0.010143055608569,-0.0527890148419637	0.943682758385827,0.712948048329619	0.943682758385827,0.943682758385827	0.000102881577078526,0.00278668008798506	0.00596108995409945,0.00714736464405199
FAM72A	NA	NA	NA	NA	NA	NA	97.6116031794491	-4.25799326219543	0.211602411408238	-10.6709240559605	1.39234752469325e-26	6.47521161698059e-24	97.6116031794491	-4.60298882844587	0.272636051870649	-9.54748578035033	1.32881923116698e-21	5.60525076511297e-19	0	0	1	2	cg05122861,cg20259129	0.227614694923988,0.179478137178165	0.108194739819014,0.207591072603154	0.207591072603154,0.207591072603154	0.0518084493453403,0.0322124017249445	0.012151719529094,0.0171141229720862
TOP2A	NA	NA	NA	NA	NA	NA	6687.93122784491	-4.51415433714948	0.23599977104843	-10.6532066788893	1.6846009594145e-26	7.72401403278588e-24	6687.93122784491	-3.98405326648878	0.289745997948455	-6.84756055488895	7.51198983968295e-12	7.58415420109367e-10	0	0	1	10	cg18314885,cg05120042,cg15769921,cg22912359,cg15797971,cg26007540,cg09273772,cg17504397,cg27653304,cg01313180	0.00996751057487554,-0.0858407165891548,0.0211651766466311,0.137563336241994,0.119527839827832,0.0513398116625334,-0.0514459743551262,0.0287731718244554,-0.20943640083352,-0.0613728119689846	0.944655906686746,0.549216292589828,0.882801424204627,0.335732931077203,0.40347067654984,0.720503273097215,0.719948899491783,0.841145204247751,0.140210031971567,0.668776689663444	0.944655906686746,0.944655906686746,0.944655906686746,0.944655906686746,0.944655906686746,0.944655906686746,0.944655906686746,0.944655906686746,0.944655906686746,0.944655906686746	9.9351267060265e-05,0.00736862862453957,0.000447964702483108,0.0189236714780279,0.0142869044939079,0.00263577626154441,0.00264668827734827,0.000827895416839629,0.0438636059940989,0.00376662204898032	0.0380647012078462,0.301156167976442,0.00245565470707091,0.004076224977062,0.00656938289983171,0.00342624904629116,0.00640908160129719,0.00655337771490049,0.0261038362111397,0.0158305654057387
AURKB	NA	NA	NA	NA	NA	NA	575.53750242312	-4.4720957350288	0.233302755843205	-10.5960845858598	3.10718076571698e-26	1.4048772589882e-23	575.53750242312	-4.11064069731493	0.286809981208539	-7.35902107876881	1.85263777888605e-13	2.52425996129372e-11	0	0	1	8	cg07116278,cg05811247,cg05617798,cg02245743,cg17365525,cg26183021,cg22182582,cg04421822	-0.282847520919719,0.183086429877883,-0.0162438035800934,-0.0576721257729467,0.26049062542469,0.146282183636173,-0.310026446869533,-0.462358886998828	0.0443114116245822,0.198447931143964,0.9099231441294,0.687694544983701,0.0648672660738646,0.305699170141546,0.026828126953091,0.000635871177467775	0.118163764332219,0.317516689830343,0.9099231441294,0.785936622838516,0.129734532147729,0.407598893522062,0.107312507812364,0.0050869694197422	0.0800027200904307,0.033520640805429,0.000263861154748655,0.00332607409117059,0.0678553659341461,0.0213984772493671,0.0961163977585471,0.213775740386795	0.0291529354795159,0.00586763468099979,0.0187307525582351,0.00335393726987851,0.135624697820411,0.174868065178769,0.434454154684935,0.0328584033847066
CDKN2A	NA	NA	NA	NA	NA	NA	837.047026170492	-5.17974746711988	0.301295429891107	-10.5535867844696	4.88941659349407e-26	2.18041188746035e-23	837.047026170492	-3.60231975031591	0.369128258529598	-4.34082114628302	1.41951234301901e-05	0.00039880581800478	0	0	1	11	cg00407600,cg26269171,cg10991751,cg10458809,cg09695126,cg07562918,cg05303981,cg00718440,cg21004841,cg10848754,cg14430974	-0.0484620959225195,0.0948924923415603,0.108300416772388,0.547624114116076,0.665508567561411,-0.147765164631613,-0.0807304362692832,-0.275451834030069,0.27539081621435,-0.134032683511327,-0.0845166096470452	0.735583871764419,0.50773740830788,0.44936458177837,3.19612067307677e-05,9.92342493465524e-08,0.300768249824772,0.573327110850724,0.0504201880920852,0.0504732949805488,0.348400999177982,0.555416789692678	0.735583871764419,0.630659821935797,0.630659821935797,0.000175786637019223,1.09157674281208e-06,0.630659821935797,0.630659821935797,0.138801561196509,0.138801561196509,0.630659821935797,0.630659821935797	0.00234857474120347,0.00900458510279307,0.0117289802730729,0.299892170361417,0.442901653497641,0.0218345438786076,0.00651740334022879,0.0758737128705286,0.0758401016552055,0.0179647602492474,0.00714305730623101	0.0241953854929245,0.00811035809420578,0.0108355962764018,0.170021620897275,0.533029482566931,0.0168651524338948,0.0259828814281455,0.0142170924530542,0.0194709912305307,0.00880390143635445,0.00631046141788636
AFAP1-AS1	NA	NA	NA	NA	NA	NA	417.459681064443	-7.18285284048204	0.492211431521706	-10.5297287071511	6.30158307382716e-26	2.7721856133158e-23	417.459681064443	-8.0130590571816	0.621603761703301	-9.67345989140217	3.90933192841622e-22	1.85200089341109e-19	0	0	1	4	cg01374918,cg23573526,cg19152770,cg12199450	0.223583276788397,-0.447197262878706,-0.801553502472207,-0.687455209490339	0.114759019567415,0.0010018066605559,1.59108296558892e-12,2.51693730353571e-08	0.114759019567415,0.00133574221407454,6.36433186235569e-12,5.03387460707143e-08	0.049989481659437,0.199985391926206,0.642488017325462,0.472594665055405	0.0387988786748407,0.036492268540085,0.16176737513037,0.146610971857689
CDCA7L	NA	NA	NA	NA	NA	NA	837.179225886613	-4.70807973926904	0.257851530526207	-10.5024768856038	8.41428116333015e-26	3.65224678654733e-23	837.179225886613	-4.70099062862621	0.317774548042891	-8.4997072460997	1.90069431300452e-17	4.54184655718732e-15	0	0	1	9	cg11033271,cg17829673,cg20661176,cg24491766,cg22107210,cg13316191,cg11987645,cg10069298,cg20983531	-0.291751435670234,-0.098115584441756,0.0053102735113892,-0.104800460184486,-0.106958947112052,-0.790626943536522,-0.441547883758227,-0.43030986503549,-0.0181349116153822	0.0377738744765151,0.493362779427541,0.970498545191089,0.464235901685619,0.455033309275136,5.16259898304845e-12,0.00118047274164815,0.00162280444608473,0.899487487636925	0.084991217572159,0.634323573549695,0.970498545191089,0.634323573549695,0.634323573549695,4.64633908474361e-11,0.00486841333825419,0.00486841333825419,0.970498545191089	0.0851189002156426,0.00962666791034735,2.81990047657601e-05,0.0109831364548801,0.0114402163673187,0.625090963845903,0.194964533651369,0.185166579946862,0.000328875019297721	0.00998307368919522,0.0137758289662683,0.00320447162760748,0.00949775583302636,0.00425878949067219,0.563104524532891,0.181637207613539,0.349367775511284,0.413279738265273
RPH3A	NA	NA	NA	NA	NA	NA	815.433782967777	6.83961422550461	0.462970191854695	10.4534035034021	1.41359357853725e-25	5.9763799163249e-23	815.433782967777	3.98961404123553	0.567016596829856	3.50891676250625	0.00044993569449756	0.00827650528116091	0	0	1	18	cg06926505,cg21900624,cg14273502,cg09607079,cg23549179,cg05467517,cg14430008,cg18629535,cg19712198,cg23596620,cg20704159,cg01119407,cg22981842,cg03509437,cg01878763,cg07668671,cg21449397,cg02305353	0.419728962569008,-0.587786460454895,-0.415929138465526,0.552012357835729,0.610504976213595,0.790587995893545,0.138534449926407,-0.113237866189503,-0.0251792642694988,-0.116466782394826,-0.431629934757885,-0.388910808917179,0.818145656034713,0.778179632597551,0.638249468761209,0.824658049452247,0.825116304906277,0.648447913258257	0.00216858624561485,5.7598317650455e-06,0.00240116020429932,2.67879871037035e-05,1.96544614517536e-06,5.18365619926352e-12,0.33229959813707,0.428837998894027,0.860776502323392,0.415705330790107,0.00156413242411486,0.0047949967214397,2.30046297925225e-13,1.81801575307932e-11,4.69173625297298e-07,1.01995344711641e-13,9.62010395914472e-14,2.67166927856392e-07	0.00325287936842228,1.1519663530091e-05,0.00332468335979905,4.82183767866663e-05,4.42225382664456e-06,2.33264528966858e-11,0.398759517764484,0.454063763534852,0.860776502323392,0.454063763534852,0.00255948942127885,0.00616499578470819,1.38027778755135e-12,6.54485671108557e-11,1.2064464650502e-06,9.17958102404773e-13,9.17958102404773e-13,8.01500783569176e-07	0.176172402019256,0.345492923094094,0.172997048224674,0.304717643203361,0.372716325981563,0.625029379250973,0.0191917938164123,0.0128228143391519,0.000633995349153261,0.0135645114014037,0.186304400579096,0.151251617292614,0.669362314488471,0.60556354058966,0.407362384373966,0.680060898526385,0.680816916622189,0.420484696208988	0.0568665602200001,0.361870632667334,0.256340013164601,0.335076664693892,0.238618834313453,0.750438385638174,0.272206631813725,0.229120711212692,0.243884742046745,0.0157856446290642,0.14617896980422,0.0500104363288257,0.519201744630754,0.423273635267589,0.191700092746009,0.435029590407984,0.452345948340472,0.415685564949486
FOXM1	NA	NA	NA	NA	NA	NA	1354.48859785077	-4.47551717471625	0.236931876903577	-10.4482233757161	1.49295686687406e-25	6.23098946720744e-23	1354.48859785077	-3.71952653276662	0.290793092569146	-5.91323032323316	3.35462566621591e-09	2.07012000280133e-07	0	0	1	6	cg00044170,cg11551902,cg04852413,cg06384694,cg19904398,cg18470891	0.0817964988902542,-0.125641878773461,-0.175678309806796,-0.140537474147467,-0.169033299398183,-0.207020134014133	0.568257394974545,0.379668771876756,0.217535387298461,0.32528769110481,0.235713796312516,0.144947801149271	0.568257394974545,0.455602526252107,0.455602526252107,0.455602526252107,0.455602526252107,0.455602526252107	0.00669066723070338,0.015785881701725,0.0308628685365727,0.0197507816397499,0.0285722563054359,0.0428573358872296	0.00285548567117568,0.003077675629715,0.00350417210551802,0.0037952065502009,0.00441886838079635,0.0175390524358272
NMU	NA	NA	NA	NA	NA	NA	224.830328207146	-6.93213744236661	0.472965144560993	-10.4281203363191	1.84501921624745e-25	7.60288045135689e-23	224.830328207146	-7.54296696316628	0.605318315611497	-9.15711092859753	5.33052679776559e-20	1.97762544197103e-17	0	0	1	11	cg04229294,cg00426855,cg27410337,cg21011028,cg27191517,cg26536813,cg09807565,cg13273553,cg03273803,cg15112355,cg19119369	0.602824718046956,0.71320944608427,0.0444316840389951,0.0849694719994196,-0.0209276352301516,0.0711226125027473,0.150103542669682,0.0829236640371962,-0.0265242526022047,0.0988691814874039,-0.604405593684902	2.85334986423564e-06,4.28767724297296e-09,0.75687105729874,0.553292413105768,0.884107715508384,0.619926843573493,0.293098048447887,0.562919810306719,0.853419236339819,0.490032559119024,2.64470528295053e-06	1.04622828355307e-05,4.71644496727025e-08,0.884107715508384,0.852399409913552,0.884107715508384,0.852399409913552,0.806019633231688,0.852399409913552,0.884107715508384,0.852399409913552,1.04622828355307e-05	0.363397640688393,0.508667713983831,0.0019741745465411,0.00721981117186016,0.000437965916326274,0.00505842600921595,0.0225310735219892,0.0068763340573538,0.000703535976105562,0.00977511504798923,0.365306121677598	0.352282589560802,0.521683549968421,0.00476704084091519,0.0410543863432624,0.00305050673218923,0.0193266494374364,0.0219175547433111,0.0167610110670959,0.335779703630502,0.248036054717798,0.0960544356190355
TMPRSS13	NA	NA	NA	NA	NA	NA	369.020470678594	-5.19289409990315	0.306649493930719	-10.4121942579319	2.18134877351263e-25	8.87645349661628e-23	369.020470678594	-5.41267776147065	0.380642182231716	-8.96557954103251	3.08653416936441e-19	1.02197469545418e-16	0	0	1	7	cg01729215,cg20342907,cg03476529,cg03727481,cg12368752,cg22222663,cg00971332	-0.294331873192146,0.489890957984009,-0.0741101839023768,-0.456584000653217,-0.608509973011783,-0.70172216862033,-0.825253172932475	0.0360353339144818,0.000263489193818311,0.605265448529853,0.000757937973526075,2.16732387710406e-06,9.66180339675724e-09,9.45320475819512e-14	0.0420412229002288,0.000461106089182043,0.605265448529853,0.00106111316293651,5.05708904657614e-06,3.38163118886503e-08,6.61724333073658e-13	0.0866312515767973,0.23999315071449,0.00549231935804399,0.208468949652496,0.370284387254801,0.492414001933219,0.681042799435116	0.0450477171611102,0.22773376461459,0.037682150377865,0.0232336404381874,0.38015933635009,0.327576086740871,0.322949393939835
GCGR	NA	NA	NA	NA	NA	NA	943.552611302786	6.78740252385738	0.460232214247579	10.4021456465932	2.4241222105223e-25	9.74257709152384e-23	943.552611302786	6.50602387234423	0.564013188668773	7.9892172078098	1.35798249579952e-15	2.48906874959254e-13	0	0	1	0	NA	NA	NA	NA	NA	NA
ATP6V0A4	NA	NA	NA	NA	NA	NA	231.011405028515	-6.99478811924605	0.483363993665882	-10.3333888843583	4.97705016408709e-25	1.97588891514257e-22	231.011405028515	-7.34649800823868	0.610904349418804	-8.75177597495447	2.10021008414923e-18	5.98812677048216e-16	0	0	1	12	cg06442148,cg21048168,cg27124455,cg24007833,cg14975015,cg17802552,cg02811197,cg16297907,cg26349773,cg24798540,cg02708932,cg07268746	-0.641536681326359,0.161892502118541,-0.708060116644027,0.247155353567728,0.529638671206843,0.0728097372948955,-0.124487472810019,0.181971481939419,0.287940646270607,0.351330160139501,-0.0120787198276836,0.326749395389701	3.9218532311157e-07,0.256380320616961,6.20105936773015e-09,0.0803732230333917,6.42641791488515e-05,0.611628858171712,0.384097576695444,0.201242118156084,0.040467292029986,0.0114729516118911,0.932957955901518,0.0192710420146539	2.35311193866942e-06,0.341840427489281,7.44127124127617e-08,0.137782668057243,0.000257056716595406,0.667231481641868,0.460917092034532,0.301863177234126,0.0809345840599721,0.0344188548356734,0.932957955901518,0.0462505008351693	0.411569313487238,0.0262091822422018,0.501349128781953,0.0610857687971886,0.28051712203775,0.0053012578449517,0.0154971308866253,0.0331136202392283,0.0829098157747351,0.123432881423647,0.000145895472675674,0.106765167387535	0.169873389721543,0.249217131171059,0.104338019889853,0.0557175409813555,0.393588282061083,0.142275483405511,0.0698905962182669,0.299852974785249,0.285317762035529,0.309082539796123,0.114030971505425,0.350110689855833
RP11-424C20.2	NA	NA	NA	NA	NA	NA	104.586691147289	-4.78959246226482	0.270136601803038	-10.3265993710055	5.34209819273266e-25	2.09526101887011e-22	104.586691147289	-4.66493410454417	0.337308865463795	-7.90057534028917	2.7761897426641e-15	4.82978591784496e-13	0	0	1	0	NA	NA	NA	NA	NA	NA
CASC5	NA	NA	NA	NA	NA	NA	639.930833445271	-4.15366719066014	0.2096032936144	-10.2749682675415	9.13745021107065e-25	3.54119707346659e-22	639.930833445271	-3.62762337303357	0.257485600208025	-6.32122096039002	2.59504640695519e-10	2.0230193420094e-08	0	0	1	0	NA	NA	NA	NA	NA	NA
PVT1	NA	NA	NA	NA	NA	NA	481.288558903178	-5.20545177463738	0.315229956961954	-10.1686140667914	2.73776310456205e-24	1.04853106006956e-21	NA	NA	NA	NA	NA	NA	0	0	0	NA	NA	NA	NA	NA	NA	NA
RAD54L	NA	NA	NA	NA	NA	NA	375.472473149694	-3.987325161641	0.195483886082983	-10.1661840342041	2.80690625570648e-24	1.0625119331194e-21	375.472473149694	-3.86649634031361	0.241559306145474	-7.72686579580403	1.10226744156522e-14	1.76790992165175e-12	0	0	1	2	cg03421807,cg04131943	-0.216580779223397,-0.329117827497199	0.126876825648475,0.0183629335473207	0.126876825648475,0.0367258670946413	0.0469072339290137,0.108318544376476	0.00357677535840778,0.0086141870088338
PLK1	NA	NA	NA	NA	NA	NA	918.907281344712	-4.06722177275635	0.204277179376993	-10.1196902123918	4.51843463542787e-24	1.6907255301347e-21	918.907281344712	-3.57167240773663	0.250952486675619	-6.26282858782016	3.78056125962707e-10	2.86031505817436e-08	0	0	1	7	cg10716598,cg26003813,cg08202725,cg06331185,cg11470399,cg02064408,cg06112560	-0.47421096056233,-0.174265218435619,-0.200771812590308,-0.19127528594485,-0.13648102853364,-0.654209217162375,-0.780853359719649	0.000439130418479053,0.22131680927364,0.157748986690184,0.178765118785192,0.339585358572692,1.92558137685691e-07,1.39686347642783e-11	0.00102463764311779,0.25820294415258,0.250271166299269,0.250271166299269,0.339585358572692,6.73953481899917e-07,9.77804433499482e-11	0.224876035117448,0.0303683663564139,0.0403093207307977,0.0365862350132842,0.0186270711496004,0.427989699820207,0.609731969385464	0.012887602842889,0.0259368632859513,0.035002953470383,0.0462630045859201,0.0375176987262304,0.475824735628478,0.208582573868083
PRDM13	NA	NA	NA	NA	NA	NA	36.9339796862502	-8.22186709499584	0.615827848488859	-10.1032571200917	5.34372645570823e-24	1.97681444362643e-21	36.9339796862502	-7.76334027048714	0.792285550249804	-7.2743220782835	3.48164415830161e-13	4.54280799010938e-11	0	0	1	12	cg04910970,cg03120185,cg17879189,cg25924096,cg01815538,cg13738144,cg14344102,cg02400433,cg24688826,cg12227907,cg13000912,cg06035531	0.620280758934916,0.598870977987868,0.11844444414059,0.229528814691974,0.140328312026186,0.0661243263732146,0.242698169990603,0.343103804197282,0.44430699733617,0.506978652985308,0.457215314700884,0.179824941820064	1.20535154555959e-06,3.44398473505054e-06,0.407776777778603,0.105180665775644,0.326015503238108,0.644784016578667,0.0861613671045136,0.0137076474993779,0.00108993189842073,0.000146738960020528,0.000743637482622052,0.206699653538266	1.44642185467151e-05,2.06639084103032e-05,0.444847393940294,0.157770998663465,0.391218603885729,0.644784016578667,0.147705200750595,0.0274152949987559,0.00261583655620976,0.00058695584008211,0.00223091244786616,0.275599538051022	0.384748219904875,0.358646448276146,0.0140290863477733,0.0526834767739024,0.0196920351561187,0.0043724265383114,0.0589024017167879,0.117720220454647,0.197408707881883,0.257027354582798,0.209045843997029,0.0323370097005895	0.520809631198523,0.417563195414082,0.406961801343924,0.247598683089255,0.430972506474486,0.298745179983789,0.121400679250454,0.176554214136355,0.0341075810931248,0.1663855766299,0.0981091203554815,0.318117593370433
CDC6	NA	NA	NA	NA	NA	NA	886.955140277448	-4.01675832381588	0.199842786337323	-10.0917244038607	6.0104252442824e-24	2.19846498204909e-21	886.955140277448	-4.38300564065761	0.246707845872517	-9.65922114162914	4.49266542428986e-22	2.09610070318421e-19	0	0	1	8	cg21255171,cg19291926,cg23188547,cg04173528,cg01807412,cg07447902,cg19479366,cg11593463	-0.122026135157242,0.265033918095475,0.15761525446417,0.0542569360818722,-0.0637068105388183,0.18143735315958,-0.00915114004902945,-0.724814697050737	0.393642038044365,0.0601675428846523,0.269326449948808,0.705322963623495,0.656948363972161,0.202590511577092,0.949182552894473,1.81140565230128e-09	0.629827260870984,0.240670171538609,0.538652899897616,0.80608338699828,0.80608338699828,0.538652899897616,0.949182552894473,1.44912452184102e-08	0.0148903776614134,0.070242977741039,0.0248425684398051,0.0029438151129923,0.00405855770902882,0.0329195131215541,8.3743364196949e-05,0.525356345060751	0.126092505940169,0.0612124249234994,0.00709527472025854,0.00341218118963743,0.00692817126179363,0.00586442664853223,0.00756002975923412,0.0991290870582938
POLQ	NA	NA	NA	NA	NA	NA	413.604671013114	-4.16328554284986	0.215380666941202	-10.0440098620385	9.76231202102037e-24	3.53113672813664e-21	413.604671013114	-4.06813663301522	0.265783371990232	-7.78128675819202	7.17905593175919e-15	1.2014384201449e-12	0	0	1	5	cg06267626,cg20427955,cg07774303,cg12585158,cg26469503	-0.0804907973060995,-0.0417634668384454,-0.0213115045849375,-0.119626430755981,0.278435551988654	0.574469580453315,0.771063723049177,0.881996888895005,0.403080128252537,0.0478781412925576	0.881996888895005,0.881996888895005,0.881996888895005,0.881996888895005,0.239390706462788	0.00647876845097153,0.00174418716236592,0.000454180227673808,0.0143104829354155,0.0775263566112266	0.00634068687869731,0.0103130065857713,0.00505902361875968,0.00933136881707027,0.00810101440040799
FERMT1	NA	NA	NA	NA	NA	NA	460.001152989725	-5.77960788429114	0.377965843932285	-9.99986624444373	1.52603037268509e-23	5.38847065819166e-21	460.001152989725	-5.16733411254118	0.46421606569068	-6.82297392665349	8.91748460102964e-12	8.91545789998395e-10	0	0	1	10	cg14200473,cg16271200,cg12316002,cg17341892,cg03483267,cg09818171,cg16408771,cg02182074,cg20473723,cg25325723	-0.0698271339179388,-0.348895542193102,0.19774970945438,0.37561780232784,-0.714859553626982,0.133417786225862,-0.0328013634236745,0.136875672092129,0.000757862322234577,-0.085362446620582	0.626330609812932,0.0120990926020449,0.164230105505128,0.00660374350430728,3.80307957131513e-09,0.350636972873913,0.819255442529325,0.338177472081437,0.995788751886818,0.551452102551403	0.782913262266164,0.0403303086734828,0.410575263762819,0.0330187175215364,3.80307957131513e-08,0.584394954789855,0.910283825032584,0.584394954789855,0.995788751886818,0.782913262266164	0.00487582863119375,0.121728099362218,0.0391049475892919,0.141088733425597,0.511024181411767,0.0178003056814097,0.00107592944245197,0.0187349496106719,5.74355299463825e-07,0.00728674729305165	0.325918885553625,0.24180433049873,0.0603442383306466,0.10382609394322,0.592362008522048,0.00904020480385731,0.0271969681424571,0.0381407990407051,0.0623981918901924,0.0445414934483731
DEFB132	NA	NA	NA	NA	NA	NA	24.506170315584	10.2960992830996	0.829692560598615	9.99900406135259	1.53937387482898e-23	5.38847065819166e-21	24.506170315584	8.56191452365263	0.996949726754534	6.58199139590946	4.64188456366063e-11	4.22892163813023e-09	0	0	1	5	cg18011148,cg08304040,cg08841021,cg26154201,cg00545462	0.184701976026671,0.459957694717285,-0.501106002152166,-0.557782101486364,-0.327260954396985	0.194448133307027,0.000684293204064304,0.000180064679453533,2.11572744473948e-05,0.0190717447599294	0.194448133307027,0.00114048867344051,0.000450161698633833,0.000105786372236974,0.0238396809499118	0.034114819948157,0.211561080929639,0.251107225392927,0.311120872738544,0.107099732272825	0.0850910894812156,0.368936306067887,0.573871977851496,0.394260258646072,0.327847854604109
UBE2C	NA	NA	NA	NA	NA	NA	1384.71296463611	-4.53695054433259	0.254658584920282	-9.9621638325162	2.23152075295981e-23	7.64683437808985e-21	1384.71296463611	-4.16701720357783	0.312808098072308	-6.92762501013291	4.27964322299583e-12	4.52862727717219e-10	0	0	1	8	cg01661001,cg24636271,cg13736875,cg23873448,cg19222480,cg22431438,cg02405476,cg03969725	-0.220278771154519,-0.0639757980338461,0.0255044280535012,0.168330449877351,-0.10444692166671,-0.030544050073291,-0.151048990594767,-0.213341642284612	0.120362586210054,0.655590447315995,0.858996715007017,0.237695681872061,0.465752700681256,0.831506310568884,0.290033295458962,0.132798175782692	0.531192703130768,0.858996715007017,0.858996715007017,0.580066590917923,0.74520432109001,0.858996715007017,0.580066590917923,0.531192703130768	0.0485227370213445,0.0040929027340673,0.000650475850336221,0.0283351403559116,0.0109091594456517,0.000932938994879701,0.0228157975596981,0.0455146563326953	0.0220201179454195,0.0209536147963243,0.0074087642205283,0.00485577987169007,0.00840867496042002,0.00349215631934306,0.058014776596719,0.125170091794908
IQGAP3	NA	NA	NA	NA	NA	NA	1170.71920015732	-4.42280774880656	0.244529347392716	-9.9080448814821	3.84088505830767e-23	1.2890327029706e-20	1170.71920015732	-3.59202448657137	0.300039056856981	-5.30605749547545	1.12021636849812e-07	4.8790413911121e-06	0	0	1	6	cg18344518,cg23679769,cg26024851,cg12262564,cg04342698,cg14818694	-0.175796926555067,0.0327394345294838,0.67745733577719,0.710042420398385,0.270738028106021,0.617498156037427	0.217220030654679,0.819590986756794,4.77040740633235e-08,5.38499704241774e-09,0.0546585908728473,1.38768352667218e-06	0.260664036785614,0.819590986756794,1.4311222218997e-07,3.23099822545065e-08,0.081987886309271,2.77536705334435e-06	0.0309045593862076,0.00107187057331036,0.458948441798329,0.504160238765197,0.0732990798627364,0.381303972709623	0.154219458805537,0.0589742441057505,0.0434564398250193,0.0487052133639653,0.0335918329620478,0.319331405383894
HIST1H2BH	NA	NA	NA	NA	NA	NA	34.8318521063527	-7.12949588841672	0.518481905626821	-9.89329778483858	4.45118137492508e-23	1.47860978040113e-20	34.8318521063527	-7.06729065298952	0.672529260504018	-7.5346768543452	4.89545608796582e-14	7.31775627751124e-12	0	0	1	6	cg05414338,cg06254453,cg14808890,cg19247350,cg21663122,cg13194994	-0.0433201978327771,-0.043215437716331,-0.0209238102418213,-0.0101968555306515,-0.203896899730837,0.0794728063093482	0.762773873334419,0.763330923078565,0.884128752448683,0.943384530342712,0.151246537615405,0.579334412768784	0.943384530342712,0.943384530342712,0.943384530342712,0.943384530342712,0.907479225692427,0.943384530342712	0.00187663954027094,0.00186757405701408,0.000437805835035744,0.000103975862712977,0.041573945719847,0.00631592694268318	0.0897155209448239,0.0973500111696414,0.122790927197642,0.138694911461566,0.305392298370875,0.0227267049705755
[truncated: 2,731 more rows]
