# Supplementary material for: Integrative and comparative genomic analyses identify clinically relevant pulmonary carcinoid groups and unveil the supra-carcinoids
Source: Nat Commun. 2019 Aug 20;10:3407. doi: 10.1038/s41467-019-11276-9 (PMC6702229; doi:10.1038/s41467-019-11276-9)
Supplement: Supplementary file 16 — Supplementary Data 13 [file 41467_2019_11276_MOESM16_ESM.xlsx]

## Sheet: S13_GLMNET_GENES
Supplementary Data 13: Genes selected by the regularized GLM model based on the expression of core genes of LNET cluster B
Dictionary
gene	Gene HUGO symbol for genes with non-zero coefficients in the regularized GLM model
coeff	Non-zero cox regression coefficients
gene_type	Categorical variable indicating the gene type from comprehensive gencode gene annotation file. Values : coding, lincRNA, pseudogene, antisense
lambda.1se	Optimal regularization parameter associated with the most regularized model with cross-validation error within one standard deviation of the minimum
gene	coeff	gene_type	lambda.1se
BAIAP2L2	0.0176537153292491	coding	0.13157
C1orf87	-0.0369159086112624	coding	0.13157
CTD-2008L17.1	0.023192798308206	lincRNA	0.13157
CYP4F29P	0.29363845365534	pseudogene	0.13157
GABRA1	0.0637005351498793	coding	0.13157
GHSR	-0.0294208432004082	coding	0.13157
IL22RA1	0.0513248095554896	coding	0.13157
LMX1A	0.346900524666423	coding	0.13157
OTP	-0.0214612998900491	coding	0.13157
RP11-356M20.1	0.0638662754067522	pseudogene	0.13157
RP11-665C14.2	0.212750336579314	lincRNA	0.13157
RP11-814P5.1	-0.0118650241007518	antisense	0.13157
ZG16B	0.103858632159534	coding	0.13157
