# Supplementary material for: Integrative and comparative genomic analyses identify clinically relevant pulmonary carcinoid groups and unveil the supra-carcinoids
Source: Nat Commun. 2019 Aug 20;10:3407. doi: 10.1038/s41467-019-11276-9 (PMC6702229; doi:10.1038/s41467-019-11276-9)
Supplement: Supplementary file 17 — Supplementary Data 14 [file 41467_2019_11276_MOESM17_ESM.xlsx]

## Sheet: S14_Summary_statistics
Supplementary Data 14: Summary statistics
Dictionary
var	Variable included in the model or level of categorical variable included in the cox regression (for categorical variables, reference level is indicated above each cox model summary)
coef	Cox regression coefficient
exp.coef	Exponential of the regression coefficient (hazard ratio)
se.coef	Standard error
z	Wald statistic
P.z	Individual Wald test pvalue
lower.95	Lower endpoint of 95% confidence interval
upper.95	Upper endpoint of 95% confidence interval
stat	Value of the statistic associated with the test
df	Degrees of freedom
pvalue	P-value associated with each test
test	Name of statistical test
Fig 1C upper panel and Supplementary Figure 10A lower panel
var	coef	exp.coef	se.coef	z	P.z	lower.95	upper.95
AC->TC	-2.89458	0.055322	1.15768	-2.50033	0.0124076	0.0057211	0.534954
TC->TC	-2.37446	0.0930645	0.656375	-3.61754	0.00029742	0.0257085	0.336893
PCA->UC	-0.933451	0.393195	0.629067	-1.48387	0.137844	0.11459	1.34918
LCNEC->LCNEC	0.232145	1.2613	0.41256	0.562694	0.573644	0.561885	2.83133
Reference is AC->AC
Global statistics
stat	df	pvalue	test
29.67	4	5.71449e-06	Wald test
53.0801	4	8.19902e-11	Likelihood ratio test
48.1487	4	8.78744e-10	Score (logrank) test
var	coef	exp.coef	se.coef	z	P.z	lower.95	upper.95
TC->TC	0.520122	1.68223	1.14621	0.453775	0.649991	0.177922	15.9053
PCA->UC	1.96113	7.10738	1.20024	1.63395	0.102269	0.676182	74.706
AC->AC	2.89458	18.076	1.15768	2.50033	0.0124076	1.86932	174.791
LCNEC->LCNEC	3.12673	22.7993	1.10119	2.83941	0.0045197	2.63382	197.358
Reference is AC->TC
Global statistics
test	df	pvalue	stat
29.67	4	5.71449e-06	Wald test
53.0801	4	8.19902e-11	Likelihood ratio test
48.1487	4	8.78744e-10	Score (logrank) test
Fig 1C lower panel
var	coef	exp.coef	se.coef	z	P.z	lower.95	upper.95
Typical	-1.74572	0.174519	0.578779	-3.01621	0.00255954	0.0561287	0.542626
LCNEC	0.886496	2.42661	0.337819	2.62418	0.00868584	1.25155	4.70492
Reference is Atypical
Global statistics
stat	df	pvalue	test
28.6	2	6.16193e-07	Wald test
47.4777	2	4.90182e-11	Likelihood ratio test
43.6485	2	3.32543e-10	Score (logrank) test
Fig 2A
var	coef	exp.coef	se.coef	z	P.z	lower.95	upper.95
Ca A	-1.90229	0.149226	0.616711	-3.08458	0.00203843	0.0445553	0.499793
Ca B	-0.951127	0.386305	0.651041	-1.46093	0.144034	0.107836	1.38388
LCNEC	0.295049	1.34319	0.524569	0.56246	0.573803	0.480424	3.75537
Reference is Supra-ca
Global statistics
stat	df	pvalue	test
34.73	3	1.38828e-07	Wald test
47.2425	3	3.08631e-10	Likelihood ratio test
47.6659	3	2.5082e-10	Score (logrank) test
Supplementary Figure 4
var	coef	exp.coef	se.coef	z	P.z	lower.95	upper.95
LF1	0.798125	2.22137	0.151345	5.27354	1.33817e-07	1.65119	2.98845
LF2	0.396182	1.48614	0.161563	2.45218	0.0141994	1.08277	2.03977
LF3	0.359126	1.43208	0.210935	1.70254	0.0886544	0.947148	2.16528
Global statistics
stat	df	pvalue	test
28.44	3	2.93747e-06	Wald test
38.2241	3	2.53397e-08	Likelihood ratio test
35.6852	3	8.72835e-08	Score (logrank) test
Supplementary Figure 9 upper right panel
var	coef	exp.coef	se.coef	z	P.z	lower.95	upper.95
AC->TC	-1.77875	0.16885	1.12578	-1.58001	0.114106	0.0185879	1.5338
TC->TC	-20.6057	1.12475e-09	10966.7	-0.00187894	0.998501	0	#NUM!
PCA->UC	-20.6054	1.12507e-09	9718.27	-0.00212028	0.998308	0	#NUM!
LCNEC->LCNEC	-0.254903	0.774992	0.581732	-0.438178	0.661257	0.247814	2.42364
Reference is AC->AC
Global statistics
stat	df	pvalue	test
2.51	4	0.642697	Wald test
19.8767	4	0.000528183	Likelihood ratio test
16.0137	4	0.00300079	Score (logrank) test
Supplementary Figure 9 lower right panel
var	coef	exp.coef	se.coef	z	P.z	lower.95	upper.95
Typical	-19.4783	3.47277e-09	7494.85	-0.00259889	0.997926	0	#NUM!
LCNEC	0.638784	1.89418	0.543214	1.17593	0.239621	0.653185	5.49293
Reference is Atypical
Global statistics
stat	df	pvalue	test
1.38	2	0.500867	Wald test
12.7662	2	0.00168984	Likelihood ratio test
9.16942	2	0.0102067	Score (logrank) test
Supplementary Figure 10B lower panel
var	coef	exp.coef	se.coef	z	P.z	lower.95	upper.95
AC->TC	-1.98201	0.137792	0.828919	-2.39108	0.016799	0.0271423	0.699522
TC->TC	-2.47049	0.0845438	0.639018	-3.86606	0.000110606	0.0241629	0.295811
PCA->UC	-1.88392	0.151993	1.13235	-1.66373	0.0961669	0.0165184	1.39856
LCNEC->LCNEC	0.191307	1.21083	0.412107	0.464218	0.642492	0.539881	2.71563
Reference is AC->AC
Global statistics
stat	df	pvalue	test
31.95	4	1.95487e-06	Wald test
55.1257	4	3.05774e-11	Likelihood ratio test
51.3559	4	1.88088e-10	Score (logrank) test
Supplementary Figure 10C lower panel
var	coef	exp.coef	se.coef	z	P.z	lower.95	upper.95
AC->TC	-1.89295	0.150627	1.10348	-1.71544	0.0862646	0.017323	1.30974
TC->TC	-2.79148	0.0613305	0.83928	-3.32604	0.000880904	0.011838	0.317741
PCA->UC	-1.78231	0.168249	0.589659	-3.02261	0.00250603	0.0529705	0.534406
LCNEC->LCNEC	-0.043739	0.957204	0.47737	-0.091625	0.926996	0.375549	2.43973
Reference is AC->AC
Global statistics
stat	df	pvalue	test
32.74	4	1.35153e-06	Wald test
49.002	4	5.8331e-10	Likelihood ratio test
47.9755	4	9.54954e-10	Score (logrank) test
Supplementary Figure 11A left panel
var	coef	exp.coef	se.coef	z	P.z	lower.95	upper.95
Typical	-1.30092	0.272281	0.614729	-2.11625	0.0343237	0.081613	0.908398
LCNEC	1.2828	3.60673	0.403164	3.18184	0.00146342	1.63659	7.94855
Reference is Atypical
Global statistics
stat	df	pvalue	test
30.19	2	2.78656e-07	Wald test
46.5781	2	7.68592e-11	Likelihood ratio test
44.7923	2	1.87707e-10	Score (logrank) test
Supplementary Figure 11A right panel
var	coef	exp.coef	se.coef	z	P.z	lower.95	upper.95
Typical	-2.03063	0.131253	0.629396	-3.22631	0.00125395	0.0382267	0.450663
LCNEC	0.591294	1.80632	0.410203	1.44147	0.149453	0.808407	4.0361
Reference is Atypical
Global statistics
stat	df	pvalue	test
25.77	2	2.52963e-06	Wald test
47.1451	2	5.7887e-11	Likelihood ratio test
41.7511	2	8.5875e-10	Score (logrank) test
Supplementary Figure 11C middle panel
var	coef	exp.coef	se.coef	z	P.z	lower.95	upper.95
AC->TC	-0.375194	0.687156	0.708275	-0.52973	0.596299	0.171463	2.75385
TC->TC	-2.12641	0.119264	0.866521	-2.45397	0.014129	0.0218236	0.65177
TC->AC	-1.42603	0.240261	1.11883	-1.27458	0.202458	0.0268124	2.15292
LCNEC->LCNEC	0.828536	2.28996	0.528254	1.56844	0.116778	0.813164	6.44881
Reference is AC->AC
Global statistics
stat	df	pvalue	test
25.18	4	4.62959e-05	Wald test
44.0012	4	6.41199e-09	Likelihood ratio test
40.6499	4	3.17601e-08	Score (logrank) test
Supplementary Figure 11C right panel
var	coef	exp.coef	se.coef	z	P.z	lower.95	upper.95
Typical	-1.04345	0.352237	0.540486	-1.93058	0.0535355	0.122116	1.01601
LCNEC	1.06875	2.91174	0.39222	2.72487	0.00643261	1.34988	6.28074
Reference is Atypical
Global statistics
stat	df	pvalue	test
26.82	2	1.49937e-06	Wald test
35.6875	2	1.78058e-08	Likelihood ratio test
35.4618	2	1.99326e-08	Score (logrank) test
Supplementary Figure 12A middle panel
var	coef	exp.coef	se.coef	z	P.z	lower.95	upper.95
AC->TC	-2.94852	0.0524172	1.10213	-2.67529	0.00746646	0.0060442	0.454579
TC->TC	-2.59097	0.0749472	0.69367	-3.73516	0.000187594	0.0192443	0.291883
PCA->UC	-1.32579	0.265594	0.648441	-2.04458	0.0408967	0.0745186	0.946612
LCNEC->LCNEC	0.024152	1.02445	0.411657	0.0586701	0.953215	0.457178	2.29558
Reference is AC->AC
Global statistics
stat	df	pvalue	test
28.79	4	8.641e-06	Wald test
51.0426	4	2.18697e-10	Likelihood ratio test
46.3827	4	2.05015e-09	Score (logrank) test
Supplementary Figure 12A right panel
var	coef	exp.coef	se.coef	z	P.z	lower.95	upper.95
Typical	-1.63365	0.195216	0.585401	-2.79064	0.00526034	0.0619758	0.614909
LCNEC	0.898001	2.45469	0.353014	2.54381	0.0109651	1.22888	4.90324
Reference is Atypical
Global statistics
stat	df	pvalue	test
26.25	2	1.99382e-06	Wald test
41.9849	2	7.63985e-10	Likelihood ratio test
38.7922	2	3.77043e-09	Score (logrank) test
Supplementary Figure 12B middle panel
var	coef	exp.coef	se.coef	z	P.z	lower.95	upper.95
AC->TC	-1.38513	0.250292	0.825637	-1.67765	0.0934163	0.0496208	1.2625
TC->TC	-2.40111	0.0906176	0.692693	-3.46633	0.000527607	0.0233126	0.352236
PCA->UC	-1.54206	0.213939	0.720946	-2.13894	0.0324402	0.0520738	0.878943
LCNEC->LCNEC	0.326887	1.38665	0.410335	0.796635	0.425663	0.620422	3.09915
Reference is AC->AC
Global statistics
stat	df	pvalue	test
29.82	4	5.33516e-06	Wald test
49.8449	4	3.89049e-10	Likelihood ratio test
46.1658	4	2.27473e-09	Score (logrank) test
Supplementary Figure 12B right panel
var	coef	exp.coef	se.coef	z	P.z	lower.95	upper.95
Typical	-1.66471	0.189245	0.585463	-2.84341	0.00446335	0.0600727	0.596172
LCNEC	0.944946	2.57267	0.351596	2.68759	0.00719694	1.29153	5.12464
Reference is Atypical
Global statistics
stat	df	pvalue	test
28.32	2	7.08873e-07	Wald test
45.9897	2	1.03147e-10	Likelihood ratio test
42.71	2	5.31672e-10	Score (logrank) test
Supplementary Figure 26A
var	coef	exp.coef	se.coef	z	P.z	lower.95	upper.95
MEN1.mutated	0.537636	1.71196	0.67131	0.800876	0.423204	0.459274	6.38135
Reference is Wild Type
Global statistics
stat	df	pvalue	test
0.64	1	0.4	Wald test
0.58	1	0.4	Likelihood ratio test
0.66	1	0.4	Score (logrank) test
Supplementary Figure 26B
var	coef	exp.coef	se.coef	z	P.z	lower.95	upper.95
MEN1mutated	-0.513685	0.598287	0.821926	-0.624977	0.531986	0.119477	2.99595
Reference is Wild Type
Global statistics
stat	df	pvalue	test
0.39	1	0.5	Wald test
0.39	1	0.5	Likelihood ratio test
0.4	1	0.5	Score (logrank) test
Supplementary Figure 31A
var	coef	exp.coef	se.coef	z	P.z	lower.95	upper.95
Typical	-1.74008	0.175506	0.578886	-3.00591	0.00264783	0.0564343	0.545809
LCNEC	1.01739	2.76596	0.335694	3.0307	0.00243986	1.43253	5.34058
Reference is Atypical
Global statistics
stat	df	pvalue	test
32.9	2	7.1778e-08	Wald test
54.8374	2	1.23652e-12	Likelihood ratio test
51.714	2	5.89437e-12	Score (logrank) test
