# Supplementary material for: Integrative and comparative genomic analyses identify clinically relevant pulmonary carcinoid groups and unveil the supra-carcinoids
Source: Nat Commun. 2019 Aug 20;10:3407. doi: 10.1038/s41467-019-11276-9 (PMC6702229; doi:10.1038/s41467-019-11276-9)
Supplement: Supplementary file 18 — Supplementary Data 15 [file 41467_2019_11276_MOESM18_ESM.xlsx]

## Sheet: S15_DEG_between_Histology_types
Supplementary Data 15: Differentially expressed genes between histological types
Dictionary
AC vs TC	Differentially expressed genes analyses results based on the comparison between the atypical carcinoid and the typical carcinoid samples
LCNEC vs TC	Differentially expressed genes analyses results based on the comparison between the LCNEC and the typical carcinoid samples
AC vs LCNEC	Differentially expressed genes analyses results based on the comparison between the atypical carcinoid and the LCNEC samples
Core genes	Identification of the core differentially expressed genes of one given histological type
Genes	Gene HUGO symbol
baseMean.AC_vs_TC	Base mean in the comparison AC vs TC
log2FoldChange.AC_vs_TC	Log2 fold change in the comparison AC vs TC
lfcSE.AC_vs_TC	Standard error of the log2 fold change estimate in the comparison AC vs TC
stat.AC_vs_TC	Wald statistic in the comparison AC vs TC
pvalue.AC_vs_TC	p-value in the comparison AC vs TC
padj.AC_vs_TC	p-value ajusted by Benjamini-Hochberg procedure, in the comparison AC vs TC
baseMean.LCNEC_vs_TC	Base mean in the comparison LCNEC vs TC
log2FoldChange.LCNEC_vs_TC	Log2 fold change in the comparison LCNEC vs TC
lfcSE.LCNEC_vs_TC	Standard error of the log2 fold change estimate in the comparison LCNEC vs TC
stat.LCNEC_vs_TC	Wald statistic in the comparison LCNEC vs TC
pvalue.LCNEC_vs_TC	p-value in the comparison LCNEC vs TC
padj.LCNEC_vs_TC	p-value ajusted by Benjamini-Hochberg procedure, in the comparison LCNEC vs TC
baseMean .AC_vs_LCNEC	Base mean in the comparison AC vs LCNEC
log2FoldChange .AC_vs_LCNEC	Log2 fold change in the comparison AC vs LCNEC
lfcSE .AC_vs_LCNEC	Standard error of the log2 fold change estimate in the comparison AC vs LCNEC
stat .AC_vs_LCNEC	Wald statistic in the comparison AC vs LCNEC
pvalue .AC_vs_LCNEC	p-value in the comparison AC vs LCNEC
padj .AC_vs_LCNEC	p-value ajusted by Benjamini-Hochberg procedure, in the comparison AC vs LCNEC
CoreTC	Binary variable indicating if the given gene belongs to the core differentially expressed genes of TC samples. Values: Yes, No
CoreAC	Binary variable indicating if the given gene belongs to the core differentially expressed genes of AC samples. Values: Yes, No
CoreLCNEC	Binary variable indicating if the given gene belongs to the core differentially expressed genes of LCNEC samples. Values: Yes, No
	AC vs TC						LCNEC vs TC						AC vs LCNEC						Core genes
Genes	baseMean.AC_vs_TC	log2FoldChange.AC_vs_TC	lfcSE.AC_vs_TC	stat.AC_vs_TC	pvalue.AC_vs_TC	padj.AC_vs_TC	baseMean.LCNEC_vs_TC	log2FoldChange.LCNEC_vs_TC	lfcSE.LCNEC_vs_TC	stat.LCNEC_vs_TC	pvalue.LCNEC_vs_TC	padj.LCNEC_vs_TC	baseMean .AC_vs_LCNEC	log2FoldChange .AC_vs_LCNEC	lfcSE .AC_vs_LCNEC	stat .AC_vs_LCNEC	pvalue .AC_vs_LCNEC	padj .AC_vs_LCNEC	CoreTC	CoreAC	CoreLCNEC
AC011298.2	69.2814	7.21593	0.823829	6.33132	2.43069e-10	6.04732e-07	69.2814	9.35006	0.74335	9.88774	4.70513e-23	7.73806e-21	NA	NA	NA	NA	NA	NA	Yes	No	No
AC079613.1	4.53238	5.00828	0.721307	4.17059	3.03809e-05	0.0129036	NA	NA	NA	NA	NA	NA	NA	NA	NA	NA	NA	NA	No	No	No
AC091814.2	160.906	-7.41799	1.1003	-4.92411	8.47472e-07	0.00064101	NA	NA	NA	NA	NA	NA	160.906	-6.34628	1.07109	-4.0578	4.95364e-05	0.00195622	No	Yes	No
AC131180.4	49.3579	5.53694	0.840788	4.20669	2.59137e-05	0.0115126	49.3579	6.14777	0.74476	5.56928	2.55796e-08	8.07606e-07	NA	NA	NA	NA	NA	NA	Yes	No	No
ADAMTS20	43.6869	4.94787	0.756346	3.89751	9.71857e-05	0.0344822	43.6869	6.49615	0.675956	6.65154	2.90048e-11	1.40939e-09	NA	NA	NA	NA	NA	NA	Yes	No	No
C12orf39	170.976	4.18117	0.555323	3.92776	8.57419e-05	0.0317809	NA	NA	NA	NA	NA	NA	NA	NA	NA	NA	NA	NA	No	No	No
C12orf56	106.499	4.62667	0.50595	5.19156	2.08539e-07	0.000216177	106.499	7.27828	0.456026	11.5745	5.54849e-31	1.51693e-28	NA	NA	NA	NA	NA	NA	Yes	No	No
C1orf106	337.488	4.47689	0.549124	4.51063	6.46365e-06	0.00365475	337.488	5.213	0.479411	6.70198	2.05614e-11	1.01902e-09	NA	NA	NA	NA	NA	NA	Yes	No	No
CALCR	36.7083	4.55907	0.488766	5.23578	1.64294e-07	0.000177716	NA	NA	NA	NA	NA	NA	NA	NA	NA	NA	NA	NA	No	No	No
CALML3	262.754	9.26017	0.950253	7.64025	2.16807e-14	1.07879e-10	262.754	10.9453	0.849875	10.5254	6.59702e-26	1.2723e-23	NA	NA	NA	NA	NA	NA	Yes	No	No
CD8BP	66.3418	-5.68386	0.839154	-4.38997	1.13365e-05	0.00568024	NA	NA	NA	NA	NA	NA	NA	NA	NA	NA	NA	NA	No	No	No
CDX2	85.9586	5.7476	0.906434	4.13444	3.55826e-05	0.0145125	85.9586	9.18643	0.812271	8.84732	8.96439e-19	1.05699e-16	NA	NA	NA	NA	NA	NA	Yes	No	No
CLEC12B	482.434	-6.99016	0.625083	-7.98319	1.42603e-15	1.18261e-11	482.434	-4.49034	0.527627	-4.71988	2.35989e-06	5.04831e-05	NA	NA	NA	NA	NA	NA	Yes	No	No
CLEC1B	44.1133	-5.73441	0.660699	-5.65221	1.58393e-08	2.39547e-05	NA	NA	NA	NA	NA	NA	NA	NA	NA	NA	NA	NA	No	No	No
CTC-480C2.1	11.981	5.65421	0.776745	4.70451	2.54472e-06	0.00166605	11.981	6.36547	0.703042	6.2094	5.31886e-10	2.16931e-08	NA	NA	NA	NA	NA	NA	Yes	No	No
CTD-2234N14.2	77.1227	-5.16397	0.798851	-3.96065	7.47445e-05	0.0286088	77.1227	-7.28839	0.708978	-7.45917	8.70686e-14	6.15392e-12	NA	NA	NA	NA	NA	NA	Yes	No	No
CXorf61	31.698	-14.1954	1.24672	-9.78196	1.34573e-22	3.34805e-18	31.698	9.40332	1.05314	7.02974	2.06917e-12	1.19164e-10	31.698	-23.5987	1.18081	-18.2915	9.67311e-75	2.40657e-70	Yes	Yes	Yes
DSCR8	57.2844	5.53881	0.910743	3.88563	0.000102066	0.0352682	57.2844	7.15128	0.810465	6.35595	2.07138e-10	8.96242e-09	NA	NA	NA	NA	NA	NA	Yes	No	No
ELF5	280.155	-5.36891	0.708384	-4.75576	1.97701e-06	0.00132935	NA	NA	NA	NA	NA	NA	280.155	-6.22554	0.68342	-6.18293	6.29207e-10	7.78808e-08	No	Yes	No
FERMT1	475.144	4.21818	0.441095	5.0288	4.93557e-07	0.000432874	475.144	6.95992	0.387143	12.8116	1.4122e-37	6.75656e-35	NA	NA	NA	NA	NA	NA	Yes	No	No
GJB2	326.907	4.78017	0.553316	5.02456	5.04576e-07	0.000432874	326.907	4.94627	0.483269	6.09655	1.08382e-09	4.23302e-08	NA	NA	NA	NA	NA	NA	Yes	No	No
GNGT1	35.9511	5.55677	0.627238	5.67053	1.4236e-08	2.36118e-05	35.9511	7.96213	0.576922	10.3344	4.92579e-25	8.88035e-23	NA	NA	NA	NA	NA	NA	Yes	No	No
GPC5-AS1	111.762	6.60358	0.899435	5.1183	3.08307e-07	0.000295014	NA	NA	NA	NA	NA	NA	NA	NA	NA	NA	NA	NA	No	No	No
HIST1H2AI	12.9088	4.75043	0.618677	4.44567	8.76184e-06	0.00473882	12.9088	5.42215	0.568576	6.01881	1.75699e-09	6.70432e-08	NA	NA	NA	NA	NA	NA	Yes	No	No
HIST1H3H	38.5295	4.48609	0.566506	4.38846	1.14157e-05	0.00568024	38.5295	5.60932	0.507696	7.10923	1.16694e-12	6.92896e-11	NA	NA	NA	NA	NA	NA	Yes	No	No
hsa-mir-490	22.9945	6.34875	0.864476	5.0305	4.89192e-07	0.000432874	22.9945	7.02218	0.768208	6.53753	6.25439e-11	2.8551e-09	NA	NA	NA	NA	NA	NA	Yes	No	No
ITIH2	322.122	4.7887	0.459203	6.07292	1.25607e-09	2.60414e-06	NA	NA	NA	NA	NA	NA	322.122	5.50713	0.444611	7.88808	3.0687e-15	1.00455e-12	No	Yes	No
KLK12	924.311	6.71224	0.883106	5.33598	9.50279e-08	0.000110647	924.311	7.65754	0.770707	7.34071	2.12464e-13	1.42094e-11	NA	NA	NA	NA	NA	NA	Yes	No	No
KRT13	82.294	7.04368	0.943004	5.34852	8.86744e-08	0.000110647	82.294	5.83492	0.833177	4.60277	4.16915e-06	8.50897e-05	NA	NA	NA	NA	NA	NA	Yes	No	No
KRT15	853.767	5.16495	0.643753	4.9164	8.81482e-07	0.000645012	853.767	5.67441	0.56147	6.54426	5.97906e-11	2.73947e-09	NA	NA	NA	NA	NA	NA	Yes	No	No
KRT16	665.228	7.73224	0.859454	6.66963	2.56452e-11	7.97534e-08	665.228	4.93749	0.749887	3.91724	8.95701e-05	0.00141397	NA	NA	NA	NA	NA	NA	Yes	No	No
KRT6A	1656.47	6.4788	0.909684	4.92347	8.50248e-07	0.00064101	1656.47	6.86101	0.79302	6.12975	8.80195e-10	3.50374e-08	NA	NA	NA	NA	NA	NA	Yes	No	No
KRT6C	66.4319	11.4003	1.26576	7.42665	1.1138e-13	4.37623e-10	66.4319	7.84605	1.12197	5.21051	1.88318e-07	5.07601e-06	NA	NA	NA	NA	NA	NA	Yes	No	No
LINC00202-2	51.5569	6.01285	0.897377	4.47176	7.7578e-06	0.00428903	51.5569	8.53229	0.80414	8.12333	4.53575e-16	4.10345e-14	NA	NA	NA	NA	NA	NA	Yes	No	No
LINC00221	63.4867	6.51174	1.04966	4.29827	1.72139e-05	0.00808046	63.4867	5.0621	0.922616	3.31893	0.000903623	0.0114118	NA	NA	NA	NA	NA	NA	Yes	No	No
LINC00543	29.6049	4.8021	0.668649	4.19068	2.78114e-05	0.012139	29.6049	6.36424	0.606021	7.20147	5.95681e-13	3.76141e-11	NA	NA	NA	NA	NA	NA	Yes	No	No
LINC00648	117.016	4.85623	0.707259	4.03845	5.38045e-05	0.0209157	117.016	6.80892	0.62366	7.7108	1.25027e-14	9.69015e-13	NA	NA	NA	NA	NA	NA	Yes	No	No
LINC00858	34.4291	7.09687	0.823917	6.18615	6.16526e-10	1.39441e-06	34.4291	7.70062	0.744138	7.66071	1.84912e-14	1.40686e-12	NA	NA	NA	NA	NA	NA	Yes	No	No
LINC00898	16.8582	6.2794	0.727771	5.88015	4.09891e-09	7.84438e-06	16.8582	7.65558	0.660204	8.56641	1.06757e-17	1.16492e-15	NA	NA	NA	NA	NA	NA	Yes	No	No
LINC01029	11.105	-14.6331	1.61423	-7.82611	5.03182e-15	3.12966e-11	11.105	8.64885	1.38196	4.81117	1.5005e-06	3.32718e-05	11.105	-23.282	1.54376	-13.7858	3.10125e-43	1.54312e-39	Yes	Yes	Yes
MEP1A	177.252	5.10278	0.621483	4.99254	5.95901e-07	0.00049418	NA	NA	NA	NA	NA	NA	177.252	4.59752	0.600344	4.32672	1.51346e-05	0.000685855	No	Yes	No
NEU4	29.8742	4.5484	0.476518	5.34796	8.89489e-08	0.000110647	NA	NA	NA	NA	NA	NA	NA	NA	NA	NA	NA	NA	No	No	No
NEUROG2	64.339	6.52023	0.933654	4.84145	1.28897e-06	0.000916236	64.339	8.77753	0.834889	8.11788	4.74407e-16	4.27637e-14	NA	NA	NA	NA	NA	NA	Yes	No	No
NR0B1	515.978	-5.0436	0.802073	-3.79466	0.000147845	0.0490431	NA	NA	NA	NA	NA	NA	515.978	-5.33574	0.777189	-4.29206	1.77025e-05	0.000786465	No	Yes	No
OR4K12P	11.1807	15.2052	3.03099	4.35671	1.32033e-05	0.00644087	NA	NA	NA	NA	NA	NA	11.1807	11.603	2.93238	3.27482	0.00105728	0.0279943	No	Yes	No
PADI3	89.7691	5.61603	0.92137	3.92463	8.68644e-05	0.0317809	89.7691	8.64639	0.821684	8.08874	6.02839e-16	5.39497e-14	NA	NA	NA	NA	NA	NA	Yes	No	No
PRAME	1859.22	4.7837	0.63271	4.39965	1.08426e-05	0.00568024	1859.22	10.4585	0.558132	15.155	7.02554e-52	1.16526e-48	1859.22	-5.67476	0.602935	-6.09478	1.09587e-09	1.2983e-07	Yes	Yes	Yes
QRFPR	203.465	-5.37691	0.742886	-4.54566	5.47636e-06	0.00316852	203.465	-5.14228	0.643429	-4.88365	1.04139e-06	2.38351e-05	NA	NA	NA	NA	NA	NA	Yes	No	No
REG1A	25.3165	6.0031	0.911244	4.393	1.11796e-05	0.00568024	NA	NA	NA	NA	NA	NA	NA	NA	NA	NA	NA	NA	No	No	No
RP11-109M17.2	15.7574	6.75406	0.962135	4.94116	7.76589e-07	0.00062325	15.7574	6.65781	0.860919	5.41028	6.29277e-08	1.84403e-06	NA	NA	NA	NA	NA	NA	Yes	No	No
RP11-191L9.4	26.2144	5.06806	0.668933	4.5865	4.50747e-06	0.00273515	26.2144	6.20472	0.605985	6.93865	3.95877e-12	2.18867e-10	NA	NA	NA	NA	NA	NA	Yes	No	No
RP11-1L12.3	57.086	4.22074	0.544046	4.08189	4.46708e-05	0.0176407	57.086	7.70556	0.501513	11.3767	5.46325e-30	1.33255e-27	57.086	-3.48482	0.482355	-3.07828	0.002082	0.0494729	Yes	Yes	Yes
RP11-389K14.3	29.4669	5.46999	0.814544	4.26004	2.0439e-05	0.00941669	29.4669	5.81979	0.728014	5.24686	1.54709e-07	4.23434e-06	NA	NA	NA	NA	NA	NA	Yes	No	No
RP11-390B4.3	6.3631	5.05874	0.573799	5.33068	9.78432e-08	0.000110647	NA	NA	NA	NA	NA	NA	NA	NA	NA	NA	NA	NA	No	No	No
RP11-408E5.4	6.12143	-9.53172	1.80662	-4.16895	3.06006e-05	0.0129036	6.12143	20.4683	1.55262	11.8949	1.25772e-32	3.96086e-30	6.12143	-30	1.73174	-16.1688	8.37798e-59	1.04218e-54	Yes	Yes	Yes
RP11-509A17.3	5.575	5.44281	0.906858	3.79642	0.000146803	0.0490431	NA	NA	NA	NA	NA	NA	NA	NA	NA	NA	NA	NA	No	No	No
RP11-603B24.1	28.752	5.34621	0.773872	4.32398	1.53242e-05	0.00733173	NA	NA	NA	NA	NA	NA	NA	NA	NA	NA	NA	NA	No	No	No
RP11-966I7.1	4.43875	9.28611	0.982833	7.41337	1.2313e-13	4.37623e-10	4.43875	14.3669	0.829326	14.912	2.75241e-50	3.26082e-47	4.43875	-5.08083	0.927785	-3.32063	0.000898141	0.0244473	Yes	Yes	Yes
S100A2	513.046	5.65959	0.561197	6.52104	6.98217e-11	1.9301e-07	513.046	4.21152	0.48963	4.51672	6.28037e-06	0.000124204	NA	NA	NA	NA	NA	NA	Yes	No	No
SBSN	24.9784	6.08416	0.7233	5.64657	1.63684e-08	2.39547e-05	24.9784	5.18208	0.650554	4.89134	1.00154e-06	2.29652e-05	NA	NA	NA	NA	NA	NA	Yes	No	No
SLC15A1	80.4997	4.21834	0.56961	3.89449	9.84057e-05	0.0344822	80.4997	6.272	0.505499	8.45105	2.88695e-17	3.0052e-15	NA	NA	NA	NA	NA	NA	Yes	No	No
SLC6A5	4473.84	-6.69963	0.977763	-4.80652	1.53581e-06	0.00106138	4473.84	-9.57491	0.851701	-8.89386	5.90212e-19	7.02578e-17	NA	NA	NA	NA	NA	NA	Yes	No	No
SPERT	10.4901	5.98646	0.69206	5.76029	8.39701e-09	1.49221e-05	10.4901	6.17542	0.63222	6.60437	3.99217e-11	1.88108e-09	NA	NA	NA	NA	NA	NA	Yes	No	No
SPRR1B	30.2036	6.96841	1.09291	4.54602	5.467e-06	0.00316852	30.2036	5.00549	0.96733	3.10699	0.00189001	0.0220241	NA	NA	NA	NA	NA	NA	Yes	No	No
SPRR2A	42.0662	7.27564	1.24694	4.23088	2.32782e-05	0.0105298	42.0662	7.54945	1.10337	5.02956	4.91603e-07	1.21335e-05	NA	NA	NA	NA	NA	NA	Yes	No	No
SPRR2D	9.79352	7.43684	1.04978	5.17904	2.2303e-07	0.00022195	9.79352	5.59665	0.93764	3.83586	0.000125127	0.00192044	NA	NA	NA	NA	NA	NA	Yes	No	No
SPRR3	22.721	7.97335	1.27241	4.69452	2.67237e-06	0.00170477	22.721	7.53637	1.12446	4.92359	8.49717e-07	1.98127e-05	NA	NA	NA	NA	NA	NA	Yes	No	No
TMEM114	88.5921	-5.68253	0.891684	-4.12985	3.62992e-05	0.0145659	88.5921	-5.47615	0.764889	-4.54465	5.50271e-06	0.000109522	NA	NA	NA	NA	NA	NA	Yes	No	No
TMPRSS11D	10.0444	4.83759	0.722893	3.92533	8.66107e-05	0.0317809	NA	NA	NA	NA	NA	NA	NA	NA	NA	NA	NA	NA	No	No	No
TMPRSS15	71.8675	5.5993	0.92767	3.87994	0.000104482	0.0356084	71.8675	5.00981	0.81374	3.69874	0.000216673	0.0031561	NA	NA	NA	NA	NA	NA	Yes	No	No
TPH2	60.608	5.48753	0.890906	3.91458	9.056e-05	0.0326528	60.608	5.2378	0.785787	4.12045	3.78132e-05	0.000643031	NA	NA	NA	NA	NA	NA	Yes	No	No
TRIM48	2.43761	-15.5486	1.52226	-8.9003	5.56947e-19	6.92815e-15	NA	NA	NA	NA	NA	NA	2.43761	-20.2448	1.45684	-12.5236	5.54792e-36	1.72533e-32	No	Yes	No
Y_RNA.531	23.2828	-5.90957	0.940684	-4.1561	3.23731e-05	0.0134235	23.2828	-5.62258	0.796676	-4.54713	5.43832e-06	0.0001085	NA	NA	NA	NA	NA	NA	Yes	No	No
ZIC1	191.864	6.16259	0.763012	5.45547	4.88431e-08	6.75093e-05	191.864	8.01323	0.67607	8.89438	5.87442e-19	7.02578e-17	NA	NA	NA	NA	NA	NA	Yes	No	No
ZPLD1	24.2375	4.68853	0.573992	4.68391	2.81456e-06	0.00175058	NA	NA	NA	NA	NA	NA	NA	NA	NA	NA	NA	NA	No	No	No
7SK.1	NA	NA	NA	NA	NA	NA	9.86078	4.44964	0.449511	5.44956	5.04932e-08	1.51717e-06	9.86078	-3.93606	0.486888	-3.97639	6.9968e-05	0.00269374	No	No	Yes
A1CF	NA	NA	NA	NA	NA	NA	1765.61	-4.46973	0.589396	-4.19027	2.78621e-05	0.000484742	1765.61	4.66646	0.65504	4.07068	4.68767e-05	0.00186898	No	No	Yes
ABAT	NA	NA	NA	NA	NA	NA	9954.59	-4.05936	0.265745	-7.74938	9.23439e-15	7.2246e-13	9954.59	3.49635	0.295382	5.0658	4.06698e-07	2.74952e-05	No	No	Yes
ABCB10P1	NA	NA	NA	NA	NA	NA	7.72598	4.98649	0.843453	3.54079	0.000398934	0.00548347	NA	NA	NA	NA	NA	NA	No	No	No
ABCC2	NA	NA	NA	NA	NA	NA	745.12	5.93307	0.423685	9.28302	1.64744e-20	2.31563e-18	745.12	-4.5646	0.469431	-5.4632	4.67627e-08	3.99797e-06	No	No	Yes
ABCC8	NA	NA	NA	NA	NA	NA	4252.38	-3.66648	0.349035	-4.77454	1.80118e-06	3.93428e-05	4252.38	3.49708	0.387952	3.85894	0.000113882	0.00416046	No	No	Yes
ABHD14A	NA	NA	NA	NA	NA	NA	979.107	-2.68989	0.210419	-3.27863	0.00104311	0.0129629	NA	NA	NA	NA	NA	NA	No	No	No
ABRACL	NA	NA	NA	NA	NA	NA	928.892	3.49539	0.257353	5.81066	6.22265e-09	2.19905e-07	928.892	-2.91575	0.285861	-3.2035	0.00135768	0.0346795	No	No	Yes
AC002451.1	NA	NA	NA	NA	NA	NA	41.5253	-4.35579	0.50775	-4.63967	3.48963e-06	7.2409e-05	NA	NA	NA	NA	NA	NA	No	No	No
AC002480.3	NA	NA	NA	NA	NA	NA	27.5058	3.85484	0.393416	4.71471	2.42057e-06	5.15593e-05	NA	NA	NA	NA	NA	NA	No	No	No
AC002480.4	NA	NA	NA	NA	NA	NA	5.50758	3.94193	0.485597	3.99906	6.35947e-05	0.00103073	5.50758	-3.89675	0.546518	-3.4706	0.000519289	0.015362	No	No	Yes
AC003003.5	NA	NA	NA	NA	NA	NA	5.43543	4.18431	0.531307	4.1112	3.93611e-05	0.000667529	NA	NA	NA	NA	NA	NA	No	No	No
AC003986.6	NA	NA	NA	NA	NA	NA	5.08428	4.2329	0.651036	3.42976	0.00060412	0.00796919	NA	NA	NA	NA	NA	NA	No	No	No
AC004158.3	NA	NA	NA	NA	NA	NA	25.1385	5.11804	0.992596	3.1413	0.00168199	0.0198889	25.1385	-8.20556	1.14366	-5.42604	5.76192e-08	4.76249e-06	No	No	Yes
AC004543.2	NA	NA	NA	NA	NA	NA	18.2419	-3.86834	0.44176	-4.2293	2.34416e-05	0.000414207	NA	NA	NA	NA	NA	NA	No	No	No
AC005042.2	NA	NA	NA	NA	NA	NA	3.09584	4.16835	0.516948	4.19451	2.73456e-05	0.000476757	NA	NA	NA	NA	NA	NA	No	No	No
AC005042.4	NA	NA	NA	NA	NA	NA	25.5392	2.77526	0.266649	2.90743	0.00364408	0.0395555	NA	NA	NA	NA	NA	NA	No	No	No
AC005062.2	NA	NA	NA	NA	NA	NA	343.988	-5.53414	0.359732	-9.82439	8.84104e-23	1.42561e-20	343.988	4.36822	0.399151	5.93313	2.97213e-09	3.22898e-07	No	No	Yes
AC005336.4	NA	NA	NA	NA	NA	NA	89.2608	4.24687	0.633524	3.54662	0.000390212	0.00537547	NA	NA	NA	NA	NA	NA	No	No	No
AC005356.1	NA	NA	NA	NA	NA	NA	32.4379	-3.00269	0.294591	-3.40365	0.000664918	0.00869285	NA	NA	NA	NA	NA	NA	No	No	No
AC005498.3	NA	NA	NA	NA	NA	NA	30.1752	-2.77417	0.222144	-3.48502	0.000492106	0.00663432	NA	NA	NA	NA	NA	NA	No	No	No
AC005682.5	NA	NA	NA	NA	NA	NA	45.683	3.23536	0.273817	4.51163	6.43311e-06	0.000127023	NA	NA	NA	NA	NA	NA	No	No	No
AC006129.4	NA	NA	NA	NA	NA	NA	26.3722	2.97022	0.286221	3.38977	0.000699512	0.00912116	NA	NA	NA	NA	NA	NA	No	No	No
AC006445.8	NA	NA	NA	NA	NA	NA	9.81975	5.34692	0.615562	5.43717	5.41342e-08	1.60716e-06	NA	NA	NA	NA	NA	NA	No	No	No
AC006946.15	NA	NA	NA	NA	NA	NA	61.1564	-3.60591	0.359837	-4.46287	8.08687e-06	0.000156206	NA	NA	NA	NA	NA	NA	No	No	No
AC007128.1	NA	NA	NA	NA	NA	NA	32.8813	3.62806	0.456043	3.56996	0.00035703	0.00496509	NA	NA	NA	NA	NA	NA	No	No	No
AC007750.5	NA	NA	NA	NA	NA	NA	10.7128	4.26223	0.432693	5.22825	1.71118e-07	4.64766e-06	NA	NA	NA	NA	NA	NA	No	No	No
AC008088.4	NA	NA	NA	NA	NA	NA	3.22198	4.07746	0.547126	3.79704	0.000146434	0.00220929	NA	NA	NA	NA	NA	NA	No	No	No
AC008271.1	NA	NA	NA	NA	NA	NA	5.35191	5.20396	1.07125	2.99086	0.0027819	0.0311341	NA	NA	NA	NA	NA	NA	No	No	No
AC009014.3	NA	NA	NA	NA	NA	NA	1872.64	-7.94524	0.418521	-14.2053	8.48864e-46	7.28237e-43	1872.64	8.37249	0.463568	13.7466	5.33733e-43	2.21312e-39	No	No	Yes
AC009061.1	NA	NA	NA	NA	NA	NA	57.2642	3.00902	0.326949	3.08617	0.00202755	0.0234523	NA	NA	NA	NA	NA	NA	No	No	No
AC009299.4	NA	NA	NA	NA	NA	NA	10.6333	5.56562	0.740847	4.81289	1.48761e-06	3.30155e-05	NA	NA	NA	NA	NA	NA	No	No	No
AC009336.24	NA	NA	NA	NA	NA	NA	49.9579	3.84014	0.399874	4.60179	4.18873e-06	8.53492e-05	NA	NA	NA	NA	NA	NA	No	No	No
AC009410.1	NA	NA	NA	NA	NA	NA	17.2556	4.8247	0.67041	4.21339	2.51568e-05	0.000442941	NA	NA	NA	NA	NA	NA	No	No	No
AC010091.1	NA	NA	NA	NA	NA	NA	27.4315	6.91698	0.858127	5.72989	1.00493e-08	3.46284e-07	27.4315	-7.67819	0.970313	-5.85192	4.85931e-09	4.97509e-07	No	No	Yes
AC011294.3	NA	NA	NA	NA	NA	NA	16.5617	5.63219	0.617689	5.88029	4.09543e-09	1.49399e-07	NA	NA	NA	NA	NA	NA	No	No	No
AC011997.1	NA	NA	NA	NA	NA	NA	4.56823	3.91104	0.576981	3.31213	0.00092588	0.0116633	NA	NA	NA	NA	NA	NA	No	No	No
AC012065.7	NA	NA	NA	NA	NA	NA	108.392	-4.62874	0.411419	-6.38944	1.66496e-10	7.26713e-09	108.392	4.67618	0.455706	5.87261	4.28984e-09	4.46556e-07	No	No	Yes
AC012360.6	NA	NA	NA	NA	NA	NA	9.07178	3.36053	0.365823	3.7191	0.000199932	0.0029413	NA	NA	NA	NA	NA	NA	No	No	No
AC012512.1	NA	NA	NA	NA	NA	NA	35.4477	4.04421	0.583261	3.50479	0.000456967	0.0062193	35.4477	-4.21891	0.649443	-3.41663	0.000634003	0.0182562	No	No	Yes
AC012531.25	NA	NA	NA	NA	NA	NA	26.6453	6.31744	0.572497	7.54142	4.64873e-14	3.41167e-12	26.6453	-4.87996	0.602145	-4.78283	1.72845e-06	0.000100708	No	No	Yes
AC013268.3	NA	NA	NA	NA	NA	NA	9.40716	5.45694	0.622087	5.55701	2.74436e-08	8.59911e-07	NA	NA	NA	NA	NA	NA	No	No	No
AC013271.3	NA	NA	NA	NA	NA	NA	5.97811	3.66348	0.57824	2.8768	0.00401725	0.0429503	NA	NA	NA	NA	NA	NA	No	No	No
AC015849.16	NA	NA	NA	NA	NA	NA	29.9428	4.74353	0.353116	7.76948	7.88104e-15	6.18525e-13	NA	NA	NA	NA	NA	NA	No	No	No
AC016773.1	NA	NA	NA	NA	NA	NA	40.3939	4.41067	0.333174	7.23547	4.63936e-13	2.97481e-11	NA	NA	NA	NA	NA	NA	No	No	No
AC018470.4	NA	NA	NA	NA	NA	NA	23.3057	5.72853	0.587871	6.34244	2.26155e-10	9.71764e-09	23.3057	-6.59646	0.688349	-6.67752	2.43027e-11	4.0579e-09	No	No	Yes
AC018730.1	NA	NA	NA	NA	NA	NA	11.3368	6.44251	1.00836	4.40566	1.05461e-05	0.000198226	11.3368	-6.84249	1.13178	-4.27865	1.8803e-05	0.000829432	No	No	Yes
AC018755.1	NA	NA	NA	NA	NA	NA	120.906	-2.78245	0.198137	-3.94902	7.84727e-05	0.00125229	NA	NA	NA	NA	NA	NA	No	No	No
AC018890.6	NA	NA	NA	NA	NA	NA	41.8831	5.55759	0.500367	7.10996	1.16073e-12	6.90854e-11	NA	NA	NA	NA	NA	NA	No	No	No
AC023085.1	NA	NA	NA	NA	NA	NA	49.4266	-6.11793	0.447093	-9.21044	3.24783e-20	4.46424e-18	49.4266	4.64936	0.487927	5.42982	5.64116e-08	4.69386e-06	No	No	Yes
AC025016.1	NA	NA	NA	NA	NA	NA	10.4192	6.45221	0.85221	5.22431	1.74808e-07	4.73751e-06	NA	NA	NA	NA	NA	NA	No	No	No
AC026740.1	NA	NA	NA	NA	NA	NA	51.1586	2.61677	0.208155	2.96302	0.00304637	0.0337598	NA	NA	NA	NA	NA	NA	No	No	No
AC034220.3	NA	NA	NA	NA	NA	NA	268.562	-2.5109	0.150346	-3.39816	0.000678398	0.00885977	268.562	2.55186	0.166665	3.31117	0.000929055	0.0251512	No	No	Yes
AC051649.6	NA	NA	NA	NA	NA	NA	7.742	5.12815	0.552849	5.65825	1.52926e-08	5.03667e-07	NA	NA	NA	NA	NA	NA	No	No	No
AC061992.2	NA	NA	NA	NA	NA	NA	5.65328	3.24678	0.429289	2.90429	0.00368091	0.0398682	NA	NA	NA	NA	NA	NA	No	No	No
AC064850.4	NA	NA	NA	NA	NA	NA	5.00507	3.69723	0.405345	4.18711	2.82524e-05	0.00049119	5.00507	-3.95458	0.477809	-4.09071	4.30046e-05	0.00173969	No	No	Yes
AC064872.1	NA	NA	NA	NA	NA	NA	22.4069	4.71479	0.73066	3.71553	0.000202778	0.00297811	NA	NA	NA	NA	NA	NA	No	No	No
AC068535.3	NA	NA	NA	NA	NA	NA	17.9649	9.13869	1.12191	6.36299	1.97868e-10	8.59122e-09	17.9649	-8.17387	1.25475	-4.92038	8.63741e-07	5.41285e-05	No	No	Yes
AC068538.4	NA	NA	NA	NA	NA	NA	21.6882	-6.64728	0.603269	-7.70349	1.32398e-14	1.02296e-12	21.6882	5.61619	0.655987	5.5126	3.53581e-08	3.06506e-06	No	No	Yes
AC068580.5	NA	NA	NA	NA	NA	NA	13.9908	2.8325	0.276116	3.01504	0.00256942	0.029004	NA	NA	NA	NA	NA	NA	No	No	No
AC068580.6	NA	NA	NA	NA	NA	NA	33.4145	2.91607	0.254222	3.60341	0.000314065	0.00442949	NA	NA	NA	NA	NA	NA	No	No	No
AC069277.2	NA	NA	NA	NA	NA	NA	25.3841	5.4155	0.684117	4.99257	5.95817e-07	1.43776e-05	NA	NA	NA	NA	NA	NA	No	No	No
AC073046.25	NA	NA	NA	NA	NA	NA	27.2077	2.87395	0.26281	3.32541	0.000882873	0.0111895	NA	NA	NA	NA	NA	NA	No	No	No
AC073236.3	NA	NA	NA	NA	NA	NA	113.272	6.05447	0.546867	7.41399	1.22552e-13	8.51666e-12	113.272	-5.61644	0.606277	-5.96499	2.44643e-09	2.68126e-07	No	No	Yes
AC074389.5	NA	NA	NA	NA	NA	NA	6.0694	9.46859	1.55534	4.8019	1.57164e-06	3.48182e-05	6.0694	-9.51478	1.7356	-4.32978	1.49258e-05	0.000678866	No	No	Yes
AC074389.9	NA	NA	NA	NA	NA	NA	35.044	4.42968	0.529258	4.59073	4.41707e-06	8.95618e-05	NA	NA	NA	NA	NA	NA	No	No	No
AC079586.1	NA	NA	NA	NA	NA	NA	6.5826	5.35427	0.899469	3.72916	0.000192116	0.00283491	6.5826	-5.77602	1.0124	-3.72977	0.000191654	0.0065407	No	No	Yes
AC079610.2	NA	NA	NA	NA	NA	NA	26.5938	-3.04491	0.308911	-3.38256	0.000718128	0.00932966	26.5938	3.05962	0.340382	3.11304	0.0018517	0.0451652	No	No	Yes
AC079776.3	NA	NA	NA	NA	NA	NA	10.5985	-5.07685	0.721983	-4.26167	2.02907e-05	0.000363175	NA	NA	NA	NA	NA	NA	No	No	No
AC084117.3	NA	NA	NA	NA	NA	NA	6.57928	2.94319	0.320643	2.94154	0.00326582	0.0359674	NA	NA	NA	NA	NA	NA	No	No	No
AC091801.1	NA	NA	NA	NA	NA	NA	5.7244	4.70091	0.692554	3.89993	9.62201e-05	0.00151128	NA	NA	NA	NA	NA	NA	No	No	No
AC091814.3	NA	NA	NA	NA	NA	NA	6.95214	3.86115	0.582822	3.19335	0.00140633	0.0169188	NA	NA	NA	NA	NA	NA	No	No	No
AC092415.1	NA	NA	NA	NA	NA	NA	6.04116	5.28185	0.924696	3.54911	0.00038653	0.00533064	NA	NA	NA	NA	NA	NA	No	No	No
AC092669.3	NA	NA	NA	NA	NA	NA	2.726	5.03801	0.655114	4.63738	3.52854e-06	7.30338e-05	NA	NA	NA	NA	NA	NA	No	No	No
AC093850.2	NA	NA	NA	NA	NA	NA	36.8101	4.13451	0.331465	6.43962	1.19776e-10	5.32103e-09	NA	NA	NA	NA	NA	NA	No	No	No
AC096579.13	NA	NA	NA	NA	NA	NA	10.3873	5.05886	0.488968	6.25574	3.95629e-10	1.64322e-08	NA	NA	NA	NA	NA	NA	No	No	No
AC096579.7	NA	NA	NA	NA	NA	NA	85.7132	4.41764	0.437609	5.52464	3.30153e-08	1.01783e-06	NA	NA	NA	NA	NA	NA	No	No	No
AC096669.2	NA	NA	NA	NA	NA	NA	3.83505	4.92231	0.958983	3.0473	0.00230909	0.026316	3.83505	-5.33094	1.07608	-3.09544	0.0019652	0.0472845	No	No	Yes
AC096669.3	NA	NA	NA	NA	NA	NA	40.0731	8.2844	0.87013	7.22237	5.10911e-13	3.25922e-11	NA	NA	NA	NA	NA	NA	No	No	No
AC098826.5	NA	NA	NA	NA	NA	NA	3.29244	4.80147	0.73376	3.81797	0.000134556	0.00204998	NA	NA	NA	NA	NA	NA	No	No	No
AC098973.2	NA	NA	NA	NA	NA	NA	33.7353	8.16637	0.836795	7.36903	1.71873e-13	1.18123e-11	NA	NA	NA	NA	NA	NA	No	No	No
AC099684.1	NA	NA	NA	NA	NA	NA	15.0088	-4.43105	0.46361	-5.24374	1.57351e-07	4.29247e-06	NA	NA	NA	NA	NA	NA	No	No	No
AC103563.2	NA	NA	NA	NA	NA	NA	5.45793	5.77707	0.971064	3.88962	0.000100402	0.00156706	NA	NA	NA	NA	NA	NA	No	No	No
AC104088.1	NA	NA	NA	NA	NA	NA	7.39296	3.70479	0.602145	2.83119	0.00463754	0.0488266	NA	NA	NA	NA	NA	NA	No	No	No
AC104135.4	NA	NA	NA	NA	NA	NA	6.09884	4.92432	0.528986	5.52817	3.23586e-08	1.0013e-06	NA	NA	NA	NA	NA	NA	No	No	No
AC104389.28	NA	NA	NA	NA	NA	NA	5.60631	4.35565	0.732562	3.21563	0.00130159	0.0157501	NA	NA	NA	NA	NA	NA	No	No	No
AC104699.1	NA	NA	NA	NA	NA	NA	5.82142	4.23466	0.463432	4.82198	1.42141e-06	3.17495e-05	NA	NA	NA	NA	NA	NA	No	No	No
AC104809.4	NA	NA	NA	NA	NA	NA	19.6248	3.75003	0.459835	3.80578	0.000141355	0.00214177	NA	NA	NA	NA	NA	NA	No	No	No
AC106875.1	NA	NA	NA	NA	NA	NA	30.8651	8.02416	0.909724	6.62196	3.54458e-11	1.68615e-09	30.8651	-6.98208	1.00763	-4.94435	7.6397e-07	4.86107e-05	No	No	Yes
AC108142.1	NA	NA	NA	NA	NA	NA	53.7979	3.88977	0.526422	3.58983	0.000330894	0.00464053	NA	NA	NA	NA	NA	NA	No	No	No
AC112229.1	NA	NA	NA	NA	NA	NA	30.1829	6.22604	0.540498	7.81879	5.33319e-15	4.35031e-13	NA	NA	NA	NA	NA	NA	No	No	No
AC114730.3	NA	NA	NA	NA	NA	NA	14.944	3.21973	0.374459	3.25732	0.00112469	0.0138179	NA	NA	NA	NA	NA	NA	No	No	No
AC126365.1	NA	NA	NA	NA	NA	NA	4.65624	4.60337	0.726759	3.58216	0.000340763	0.00476284	NA	NA	NA	NA	NA	NA	No	No	No
AC133785.1	NA	NA	NA	NA	NA	NA	11.2374	4.91882	0.64094	4.55397	5.26439e-06	0.000105368	NA	NA	NA	NA	NA	NA	No	No	No
AC140481.8	NA	NA	NA	NA	NA	NA	12.5486	-3.97127	0.349573	-5.63908	1.70963e-08	5.56727e-07	12.5486	3.55082	0.381214	4.06811	4.73961e-05	0.00188366	No	No	Yes
AC140542.2	NA	NA	NA	NA	NA	NA	15.4896	-6.10339	0.751505	-5.46024	4.75499e-08	1.43742e-06	NA	NA	NA	NA	NA	NA	No	No	No
AC140912.1	NA	NA	NA	NA	NA	NA	2.83868	4.05429	0.629304	3.26438	0.00109703	0.0135516	NA	NA	NA	NA	NA	NA	No	No	No
AC144450.2	NA	NA	NA	NA	NA	NA	8.62031	4.90997	0.729823	3.98723	6.68488e-05	0.00107925	NA	NA	NA	NA	NA	NA	No	No	No
ACMSD	NA	NA	NA	NA	NA	NA	152.788	-3.32154	0.39407	-3.35356	0.000797792	0.0102311	152.788	4.58724	0.436122	5.93237	2.98596e-09	3.2299e-07	No	No	Yes
ACOT12	NA	NA	NA	NA	NA	NA	29.9042	-4.02207	0.581095	-3.47977	0.000501849	0.00674528	NA	NA	NA	NA	NA	NA	No	No	No
ACSBG1	NA	NA	NA	NA	NA	NA	100.85	-3.3469	0.449253	-2.9981	0.00271672	0.0304914	NA	NA	NA	NA	NA	NA	No	No	No
ACSL6	NA	NA	NA	NA	NA	NA	1068.95	-3.47547	0.300223	-4.91457	8.89767e-07	2.06497e-05	NA	NA	NA	NA	NA	NA	No	No	No
ACTBP8	NA	NA	NA	NA	NA	NA	16.8656	6.12691	0.81658	5.05389	4.32898e-07	1.07701e-05	16.8656	-5.78327	0.907869	-4.1672	3.08362e-05	0.0012829	No	No	Yes
ACTL8	NA	NA	NA	NA	NA	NA	27.1705	6.89804	0.746949	6.55739	5.47562e-11	2.51807e-09	27.1705	-5.56661	0.799978	-4.45839	8.25767e-06	0.000400473	No	No	Yes
ADA	NA	NA	NA	NA	NA	NA	287.873	3.21074	0.239024	5.06537	4.07607e-07	1.02433e-05	NA	NA	NA	NA	NA	NA	No	No	No
ADAM12	NA	NA	NA	NA	NA	NA	724.24	3.87456	0.308095	6.08438	1.16945e-09	4.54604e-08	NA	NA	NA	NA	NA	NA	No	No	No
ADAM19	NA	NA	NA	NA	NA	NA	635.622	3.30829	0.225471	5.80247	6.53458e-09	2.29949e-07	NA	NA	NA	NA	NA	NA	No	No	No
ADAM2	NA	NA	NA	NA	NA	NA	9.14954	4.87525	0.898231	3.20101	0.00136945	0.0165071	NA	NA	NA	NA	NA	NA	No	No	No
ADAMTS12	NA	NA	NA	NA	NA	NA	549.865	3.03309	0.270242	3.82282	0.000131932	0.00201742	NA	NA	NA	NA	NA	NA	No	No	No
ADAMTS14	NA	NA	NA	NA	NA	NA	298.06	4.35364	0.323229	7.28165	3.29767e-13	2.16472e-11	NA	NA	NA	NA	NA	NA	No	No	No
ADAMTS19	NA	NA	NA	NA	NA	NA	32.3944	6.8674	0.702267	6.93098	4.17934e-12	2.30039e-10	NA	NA	NA	NA	NA	NA	No	No	No
ADAMTS2	NA	NA	NA	NA	NA	NA	935.068	2.86526	0.257654	3.3582	0.000784516	0.010092	NA	NA	NA	NA	NA	NA	No	No	No
ADAMTS3	NA	NA	NA	NA	NA	NA	80.9637	3.82648	0.327242	5.58143	2.38546e-08	7.57956e-07	NA	NA	NA	NA	NA	NA	No	No	No
ADCY2	NA	NA	NA	NA	NA	NA	2455.84	-3.66106	0.356936	-4.65365	3.26107e-06	6.80069e-05	NA	NA	NA	NA	NA	NA	No	No	No
ADCY7	NA	NA	NA	NA	NA	NA	442.446	3.6743	0.316875	5.28377	1.26553e-07	3.50614e-06	NA	NA	NA	NA	NA	NA	No	No	No
ADH1A	NA	NA	NA	NA	NA	NA	114.471	-4.22878	0.616826	-3.6133	0.000302328	0.00427851	NA	NA	NA	NA	NA	NA	No	No	No
ADH1C	NA	NA	NA	NA	NA	NA	316.465	4.685	0.537942	4.99125	5.99908e-07	1.44623e-05	NA	NA	NA	NA	NA	NA	No	No	No
ADH6	NA	NA	NA	NA	NA	NA	714.465	-3.72552	0.490831	-3.51551	0.000438906	0.00598987	714.465	5.65087	0.545342	6.69464	2.16198e-11	3.67418e-09	No	No	Yes
ADH7	NA	NA	NA	NA	NA	NA	97.026	7.59015	0.989851	5.64746	1.62831e-08	5.33037e-07	NA	NA	NA	NA	NA	NA	No	No	No
ADM	NA	NA	NA	NA	NA	NA	696.753	3.07478	0.250704	4.28704	1.81069e-05	0.000326672	NA	NA	NA	NA	NA	NA	No	No	No
ADTRP	NA	NA	NA	NA	NA	NA	114.441	3.31038	0.442309	2.9626	0.00305053	0.0337758	NA	NA	NA	NA	NA	NA	No	No	No
AE000661.37	NA	NA	NA	NA	NA	NA	5.33463	3.11507	0.380754	2.92858	0.00340519	0.0372713	NA	NA	NA	NA	NA	NA	No	No	No
AF064858.10	NA	NA	NA	NA	NA	NA	4.29416	3.75522	0.535656	3.27677	0.00105003	0.0130357	NA	NA	NA	NA	NA	NA	No	No	No
AF064858.11	NA	NA	NA	NA	NA	NA	13.1132	3.39108	0.405374	3.43159	0.000600057	0.00793242	NA	NA	NA	NA	NA	NA	No	No	No
AF064860.5	NA	NA	NA	NA	NA	NA	6.38616	-3.4509	0.379037	-3.82785	0.000129267	0.0019791	6.38616	3.71453	0.409392	4.18799	2.81439e-05	0.0011882	No	No	Yes
AF127577.8	NA	NA	NA	NA	NA	NA	7.28747	4.56793	0.823291	3.11911	0.00181401	0.021258	NA	NA	NA	NA	NA	NA	No	No	No
AF127936.3	NA	NA	NA	NA	NA	NA	6.22139	3.39952	0.398082	3.51566	0.000438656	0.00598975	NA	NA	NA	NA	NA	NA	No	No	No
AF277315.13	NA	NA	NA	NA	NA	NA	7.64467	6.04685	1.31494	3.07759	0.00208684	0.0240698	NA	NA	NA	NA	NA	NA	No	No	No
AFAP1-AS1	NA	NA	NA	NA	NA	NA	429.014	7.82797	0.51359	11.3475	7.6298e-30	1.84293e-27	429.014	-5.58703	0.558668	-6.42069	1.3566e-10	1.9397e-08	No	No	Yes
AGRP	NA	NA	NA	NA	NA	NA	237.03	-5.8551	0.493645	-7.80945	5.74361e-15	4.66978e-13	NA	NA	NA	NA	NA	NA	No	No	No
AGXT	NA	NA	NA	NA	NA	NA	61.4633	4.4792	0.685814	3.61497	0.00030038	0.00425578	61.4633	-4.37378	0.762325	-3.11387	0.0018465	0.0450825	No	No	Yes
AHNAK2	NA	NA	NA	NA	NA	NA	775.858	3.54802	0.380259	4.07096	4.68207e-05	0.000778124	NA	NA	NA	NA	NA	NA	No	No	No
AIM1L	NA	NA	NA	NA	NA	NA	84.5166	3.01869	0.298214	3.41596	0.000635585	0.00834885	NA	NA	NA	NA	NA	NA	No	No	No
AKR1B10	NA	NA	NA	NA	NA	NA	2028.11	10.4386	0.717088	11.7678	5.71744e-32	1.71379e-29	2028.11	-7.24495	0.786267	-6.67069	2.54597e-11	4.22274e-09	No	No	Yes
AKR1B10P1	NA	NA	NA	NA	NA	NA	5.55097	5.64377	1.17587	3.0988	0.00194309	0.0225792	NA	NA	NA	NA	NA	NA	No	No	No
AKR1B15	NA	NA	NA	NA	NA	NA	104.809	7.6307	0.710526	7.92469	2.28711e-15	1.95536e-13	104.809	-5.67656	0.760935	-4.83164	1.35414e-06	8.1061e-05	No	No	Yes
AKR1C2	NA	NA	NA	NA	NA	NA	6814.76	4.18375	0.50007	4.36689	1.26026e-05	0.000233288	NA	NA	NA	NA	NA	NA	No	No	No
AKR1C6P	NA	NA	NA	NA	NA	NA	3.50309	4.01607	0.581397	3.46763	0.000525062	0.0070269	NA	NA	NA	NA	NA	NA	No	No	No
AKR1C7P	NA	NA	NA	NA	NA	NA	12.8789	4.46062	0.525822	4.67958	2.8747e-06	6.04561e-05	NA	NA	NA	NA	NA	NA	No	No	No
AKR1CL1	NA	NA	NA	NA	NA	NA	3.02944	4.43147	0.602541	4.03536	5.4518e-05	0.000897059	NA	NA	NA	NA	NA	NA	No	No	No
AL022344.7	NA	NA	NA	NA	NA	NA	15.3841	-3.215	0.389082	-3.12273	0.00179182	0.0210277	15.3841	4.00064	0.424624	4.71156	2.45825e-06	0.000136821	No	No	Yes
AL035610.1	NA	NA	NA	NA	NA	NA	5.45097	4.09467	0.69787	3.00153	0.00268631	0.0301864	NA	NA	NA	NA	NA	NA	No	No	No
AL109763.2	NA	NA	NA	NA	NA	NA	40.8087	4.56851	0.897521	2.86178	0.00421267	0.0448276	NA	NA	NA	NA	NA	NA	No	No	No
AL122127.1	NA	NA	NA	NA	NA	NA	3.54529	4.43985	0.56258	4.33689	1.44515e-05	0.000264173	NA	NA	NA	NA	NA	NA	No	No	No
AL122127.2	NA	NA	NA	NA	NA	NA	5.18766	4.37534	0.532037	4.46461	8.02134e-06	0.000155181	NA	NA	NA	NA	NA	NA	No	No	No
AL122127.3	NA	NA	NA	NA	NA	NA	10.2698	4.96278	0.52213	5.67442	1.39163e-08	4.62246e-07	10.2698	-4.14186	0.558103	-3.83776	0.000124162	0.00447038	No	No	Yes
AL122127.4	NA	NA	NA	NA	NA	NA	5.861	4.79979	0.54892	5.10054	3.38687e-07	8.60695e-06	5.861	-4.53626	0.623397	-4.06846	4.7325e-05	0.00188366	No	No	Yes
AL138847.1	NA	NA	NA	NA	NA	NA	82.8375	-5.01838	0.544014	-5.54835	2.88377e-08	8.97939e-07	82.8375	7.25231	0.597486	8.79069	1.48647e-18	1.02727e-15	No	No	Yes
AL590226.1	NA	NA	NA	NA	NA	NA	8.83572	4.31908	0.654736	3.542	0.000397103	0.00546131	NA	NA	NA	NA	NA	NA	No	No	No
ALDH1A3	NA	NA	NA	NA	NA	NA	323.01	3.1877	0.314273	3.77919	0.000157339	0.00235385	NA	NA	NA	NA	NA	NA	No	No	No
ALDH1L2	NA	NA	NA	NA	NA	NA	547.627	2.9568	0.279298	3.42574	0.000613122	0.00806656	NA	NA	NA	NA	NA	NA	No	No	No
ALG1L	NA	NA	NA	NA	NA	NA	68.081	3.15716	0.307829	3.75911	0.000170521	0.0025358	NA	NA	NA	NA	NA	NA	No	No	No
ALMS1-IT1	NA	NA	NA	NA	NA	NA	41.8233	3.06211	0.222369	4.77632	1.78535e-06	3.90657e-05	41.8233	-3.14712	0.249832	-4.59156	4.39953e-06	0.000227087	No	No	Yes
ALOX15P2	NA	NA	NA	NA	NA	NA	4.75677	4.89023	0.752735	3.83964	0.000123217	0.00189347	4.75677	-5.09221	0.850264	-3.63676	0.000276087	0.00897877	No	No	Yes
ALPK2	NA	NA	NA	NA	NA	NA	58.6862	4.35865	0.477565	4.9389	7.85647e-07	1.84746e-05	NA	NA	NA	NA	NA	NA	No	No	No
ALX1	NA	NA	NA	NA	NA	NA	21.6046	6.64503	0.623055	7.45525	8.96992e-14	6.32189e-12	21.6046	-6.17631	0.689463	-6.05733	1.38396e-09	1.60147e-07	No	No	Yes
ALX3	NA	NA	NA	NA	NA	NA	11.1199	4.85577	0.744129	3.83773	0.000124176	0.00190702	NA	NA	NA	NA	NA	NA	No	No	No
AMBP	NA	NA	NA	NA	NA	NA	455.839	4.03371	0.507062	4.01077	6.05223e-05	0.000986073	NA	NA	NA	NA	NA	NA	No	No	No
ANGPTL3	NA	NA	NA	NA	NA	NA	1212.87	-5.38726	0.517908	-6.54026	6.14105e-11	2.80851e-09	1212.87	7.58734	0.574708	9.72205	2.42831e-22	3.17968e-19	No	No	Yes
ANKRD30BP2	NA	NA	NA	NA	NA	NA	3.34663	4.5459	0.71943	3.53877	0.000401999	0.00552254	NA	NA	NA	NA	NA	NA	No	No	No
ANKRD33	NA	NA	NA	NA	NA	NA	7.55617	5.4514	0.577781	5.97354	2.32157e-09	8.71165e-08	7.55617	-5.65801	0.661172	-5.53261	3.15492e-08	2.7518e-06	No	No	Yes
ANKRD34C	NA	NA	NA	NA	NA	NA	37.2099	-5.73516	0.660527	-5.65482	1.56013e-08	5.12066e-07	37.2099	5.18855	0.73105	4.3616	1.29114e-05	0.000595961	No	No	Yes
ANKRD36BP2	NA	NA	NA	NA	NA	NA	343.657	3.66536	0.416878	3.99485	6.47355e-05	0.00104717	NA	NA	NA	NA	NA	NA	No	No	No
ANKS1B	NA	NA	NA	NA	NA	NA	1375.88	-4.8505	0.28942	-9.84902	6.92175e-23	1.12553e-20	1375.88	4.29871	0.321533	7.14921	8.72785e-13	1.9216e-10	No	No	Yes
ANLN	NA	NA	NA	NA	NA	NA	1484.22	5.30433	0.232223	14.2291	6.04648e-46	5.37251e-43	1484.22	-3.4967	0.256962	-5.82458	5.72548e-09	5.76697e-07	No	No	Yes
AP000230.1	NA	NA	NA	NA	NA	NA	106.097	-4.51245	0.323008	-7.77829	7.35123e-15	5.82456e-13	NA	NA	NA	NA	NA	NA	No	No	No
AP000619.5	NA	NA	NA	NA	NA	NA	4.03319	4.28682	0.604242	3.7846	0.000153955	0.00230461	NA	NA	NA	NA	NA	NA	No	No	No
AP000695.4	NA	NA	NA	NA	NA	NA	8.34381	4.17379	0.432836	5.0222	5.10817e-07	1.25455e-05	NA	NA	NA	NA	NA	NA	No	No	No
AP000695.6	NA	NA	NA	NA	NA	NA	9.00009	3.31093	0.396107	3.30953	0.000934531	0.0117603	NA	NA	NA	NA	NA	NA	No	No	No
AP000696.2	NA	NA	NA	NA	NA	NA	3.33232	4.54805	0.883723	2.88331	0.00393523	0.0421276	NA	NA	NA	NA	NA	NA	No	No	No
AP001065.2	NA	NA	NA	NA	NA	NA	60.7378	5.91042	0.418523	9.34336	9.33209e-21	1.34204e-18	NA	NA	NA	NA	NA	NA	No	No	No
AP001271.3	NA	NA	NA	NA	NA	NA	4.37413	3.50499	0.524766	2.86793	0.00413171	0.0440792	NA	NA	NA	NA	NA	NA	No	No	No
AP001434.2	NA	NA	NA	NA	NA	NA	4.28216	4.88239	0.583763	4.93761	7.90857e-07	1.85795e-05	NA	NA	NA	NA	NA	NA	No	No	No
AP001631.9	NA	NA	NA	NA	NA	NA	17.2059	3.66784	0.46985	3.54973	0.000385624	0.00532404	17.2059	-4.13122	0.535809	-3.97758	6.96212e-05	0.00268544	No	No	Yes
AP003900.6	NA	NA	NA	NA	NA	NA	9.61005	5.03816	0.719341	4.22353	2.40504e-05	0.000424362	NA	NA	NA	NA	NA	NA	No	No	No
AP004550.1	NA	NA	NA	NA	NA	NA	6.24664	-4.52105	0.84254	-2.9922	0.00276971	0.0310115	6.24664	5.42508	0.923147	3.71022	0.000207076	0.00698081	No	No	Yes
APBA1	NA	NA	NA	NA	NA	NA	921.624	-2.71129	0.202423	-3.51388	0.000441607	0.00602045	NA	NA	NA	NA	NA	NA	No	No	No
APBB1	NA	NA	NA	NA	NA	NA	3954.49	-2.9329	0.199064	-4.68643	2.78016e-06	5.85174e-05	NA	NA	NA	NA	NA	NA	No	No	No
APCDD1L	NA	NA	NA	NA	NA	NA	92.1056	6.46725	0.485695	9.19765	3.65862e-20	5.00126e-18	92.1056	-4.11554	0.517494	-4.08804	4.35034e-05	0.00175133	No	No	Yes
APCDD1L-AS1	NA	NA	NA	NA	NA	NA	12.7273	3.86014	0.419707	4.432	9.33611e-06	0.000178397	NA	NA	NA	NA	NA	NA	No	No	No
APLP1	NA	NA	NA	NA	NA	NA	11676.6	-3.92493	0.335145	-5.74357	9.26991e-09	3.21654e-07	11676.6	3.81998	0.372528	4.88549	1.0317e-06	6.30654e-05	No	No	Yes
APOBEC1	NA	NA	NA	NA	NA	NA	34.5538	9.99615	0.962021	8.31183	9.42382e-17	9.19432e-15	34.5538	-9.14335	1.07791	-6.62702	3.42524e-11	5.46261e-09	No	No	Yes
APOBEC2	NA	NA	NA	NA	NA	NA	329.267	-5.06269	0.472901	-6.47639	9.39449e-11	4.2265e-09	329.267	3.86384	0.525269	3.54835	0.000387649	0.0120104	No	No	Yes
APOBEC3B	NA	NA	NA	NA	NA	NA	151.335	3.51576	0.291869	5.19328	2.06616e-07	5.52731e-06	NA	NA	NA	NA	NA	NA	No	No	No
APOH	NA	NA	NA	NA	NA	NA	8157.91	-7.84734	0.604812	-9.66803	4.12239e-22	6.37025e-20	8157.91	8.6703	0.671995	9.92612	3.20494e-23	4.96064e-20	No	No	Yes
AQP9	NA	NA	NA	NA	NA	NA	138.529	3.42482	0.406608	3.50415	0.000458064	0.00622741	NA	NA	NA	NA	NA	NA	No	No	No
AQPEP	NA	NA	NA	NA	NA	NA	12.8447	3.54157	0.354853	4.34425	1.39754e-05	0.000255845	NA	NA	NA	NA	NA	NA	No	No	No
ARHGAP11A	NA	NA	NA	NA	NA	NA	1154.58	3.27252	0.172743	7.36655	1.75096e-13	1.19676e-11	NA	NA	NA	NA	NA	NA	No	No	No
ARHGAP11B	NA	NA	NA	NA	NA	NA	316.818	3.43891	0.205084	7.0162	2.2799e-12	1.30395e-10	NA	NA	NA	NA	NA	NA	No	No	No
ARHGAP28	NA	NA	NA	NA	NA	NA	185.579	2.81582	0.258185	3.15983	0.00157861	0.0187736	NA	NA	NA	NA	NA	NA	No	No	No
ARHGAP40	NA	NA	NA	NA	NA	NA	34.9486	3.58021	0.492701	3.20723	0.00134018	0.0161777	NA	NA	NA	NA	NA	NA	No	No	No
ARHGAP6	NA	NA	NA	NA	NA	NA	639.852	-2.80766	0.269238	-2.99981	0.00270148	0.0303432	NA	NA	NA	NA	NA	NA	No	No	No
ARHGAP8	NA	NA	NA	NA	NA	NA	43.0542	4.03195	0.393524	5.16347	2.42412e-07	6.39551e-06	NA	NA	NA	NA	NA	NA	No	No	No
ARHGEF39	NA	NA	NA	NA	NA	NA	344.861	2.80477	0.189964	4.23643	2.27098e-05	0.000402993	NA	NA	NA	NA	NA	NA	No	No	No
ARHGEF7-AS2	NA	NA	NA	NA	NA	NA	30.4017	-4.12689	0.402202	-5.28812	1.2358e-07	3.43142e-06	NA	NA	NA	NA	NA	NA	No	No	No
ARHGEF9	NA	NA	NA	NA	NA	NA	3640.21	-2.97415	0.182318	-5.34315	9.13454e-08	2.59131e-06	NA	NA	NA	NA	NA	NA	No	No	No
ARL4C	NA	NA	NA	NA	NA	NA	2354.66	2.94159	0.262035	3.59338	0.00032642	0.00458813	NA	NA	NA	NA	NA	NA	No	No	No
ARL5AP3	NA	NA	NA	NA	NA	NA	13.7409	-3.95853	0.449985	-4.35244	1.34633e-05	0.000247746	NA	NA	NA	NA	NA	NA	No	No	No
ARPP21	NA	NA	NA	NA	NA	NA	136.52	-4.95946	0.580072	-5.10188	3.36292e-07	8.5548e-06	NA	NA	NA	NA	NA	NA	No	No	No
ARSH	NA	NA	NA	NA	NA	NA	7.26974	4.73165	0.691473	3.95048	7.79955e-05	0.00124548	7.26974	-4.83133	0.783148	-3.61532	0.000299978	0.00959274	No	No	Yes
ASB15	NA	NA	NA	NA	NA	NA	55.7633	-3.82681	0.626422	-2.91626	0.00354251	0.038537	NA	NA	NA	NA	NA	NA	No	No	No
ASB4	NA	NA	NA	NA	NA	NA	9764.37	-6.50534	0.413051	-10.9075	1.06164e-27	2.29674e-25	9764.37	4.89416	0.459086	6.30417	2.8974e-10	3.89646e-08	No	No	Yes
ASF1B	NA	NA	NA	NA	NA	NA	702.929	3.53182	0.208084	7.36156	1.81773e-13	1.239e-11	NA	NA	NA	NA	NA	NA	No	No	No
ASPM	NA	NA	NA	NA	NA	NA	1644.63	5.61254	0.234736	15.3898	1.91629e-53	4.33412e-50	1644.63	-4.08417	0.259804	-8.02206	1.03987e-15	3.74942e-13	No	No	Yes
ATAD5	NA	NA	NA	NA	NA	NA	539.77	2.4944	0.134939	3.66388	0.000248426	0.00357673	NA	NA	NA	NA	NA	NA	No	No	No
ATP1B2	NA	NA	NA	NA	NA	NA	960.658	-4.03666	0.30754	-6.62243	3.5334e-11	1.68405e-09	960.658	3.78394	0.341663	5.22133	1.77645e-07	1.28852e-05	No	No	Yes
ATP2B2	NA	NA	NA	NA	NA	NA	403.9	-4.16674	0.491421	-4.40914	1.03782e-05	0.000195309	NA	NA	NA	NA	NA	NA	No	No	No
ATP4A	NA	NA	NA	NA	NA	NA	36.5316	4.80832	0.539879	5.20175	1.97419e-07	5.31558e-06	NA	NA	NA	NA	NA	NA	No	No	No
ATP5G1P4	NA	NA	NA	NA	NA	NA	10.2377	3.82074	0.353121	5.15613	2.52111e-07	6.60238e-06	NA	NA	NA	NA	NA	NA	No	No	No
ATP6V0A4	NA	NA	NA	NA	NA	NA	237.856	7.07432	0.477437	10.6283	2.20181e-26	4.31329e-24	237.856	-7.49828	0.53941	-10.1931	2.1279e-24	3.52934e-21	No	No	Yes
ATP8A2	NA	NA	NA	NA	NA	NA	7136.61	-4.00337	0.431485	-4.64296	3.43454e-06	7.13254e-05	NA	NA	NA	NA	NA	NA	No	No	No
AUNIP	NA	NA	NA	NA	NA	NA	128.523	2.83599	0.166235	5.02898	4.93105e-07	1.21585e-05	128.523	-2.59005	0.184478	-3.19848	0.00138156	0.0351449	No	No	Yes
AURKA	NA	NA	NA	NA	NA	NA	958.539	3.20245	0.206079	5.8349	5.38218e-09	1.92114e-07	NA	NA	NA	NA	NA	NA	No	No	No
AURKB	NA	NA	NA	NA	NA	NA	588.97	5.11112	0.210273	14.7957	1.56262e-49	1.76711e-46	588.97	-3.74866	0.231329	-7.55918	4.05606e-14	1.14671e-11	No	No	Yes
B3GAT1	NA	NA	NA	NA	NA	NA	2323.62	-4.29331	0.349666	-6.55858	5.43242e-11	2.50284e-09	2323.62	3.8135	0.388645	4.66621	3.06802e-06	0.000166295	No	No	Yes
B3GNT5	NA	NA	NA	NA	NA	NA	1434.76	2.84481	0.243224	3.47337	0.00051397	0.00690074	1434.76	-3.2428	0.270512	-4.59427	4.34266e-06	0.000225085	No	No	Yes
B3GNT6	NA	NA	NA	NA	NA	NA	26.0408	5.15512	0.690774	4.56752	4.93539e-06	9.93427e-05	NA	NA	NA	NA	NA	NA	No	No	No
B4GALNT2	NA	NA	NA	NA	NA	NA	22.4223	6.08716	0.79038	5.17114	2.3267e-07	6.17781e-06	22.4223	-6.44617	0.892447	-4.982	6.29315e-07	4.08792e-05	No	No	Yes
BACE2-IT1	NA	NA	NA	NA	NA	NA	7.81845	6.13542	0.78042	5.29897	1.1646e-07	3.25551e-06	7.81845	-5.94509	0.879095	-4.48767	7.20059e-06	0.000355444	No	No	Yes
BAIAP3	NA	NA	NA	NA	NA	NA	3173.49	-3.099	0.385836	-2.84836	0.00439454	0.0464254	NA	NA	NA	NA	NA	NA	No	No	No
BARX2	NA	NA	NA	NA	NA	NA	151.001	5.57444	0.541733	6.59815	4.16333e-11	1.95065e-09	NA	NA	NA	NA	NA	NA	No	No	No
BAZ1A	NA	NA	NA	NA	NA	NA	1954.29	2.88371	0.171942	5.1396	2.7532e-07	7.1055e-06	NA	NA	NA	NA	NA	NA	No	No	No
BCAM	NA	NA	NA	NA	NA	NA	31685.3	-2.95195	0.231713	-4.10832	3.9855e-05	0.000674067	31685.3	2.85904	0.257564	3.33525	0.000852228	0.0233252	No	No	Yes
BCAT1	NA	NA	NA	NA	NA	NA	1656.08	4.11613	0.309887	6.82871	8.56833e-12	4.43184e-10	1656.08	-3.55379	0.344344	-4.5123	6.41278e-06	0.000319087	No	No	Yes
BCL2L12	NA	NA	NA	NA	NA	NA	355.092	3.93532	0.211016	9.17144	4.66747e-20	6.26934e-18	355.092	-2.97289	0.233277	-4.17054	3.03879e-05	0.00126637	No	No	Yes
BDKRB1	NA	NA	NA	NA	NA	NA	52.4852	5.55199	0.391252	9.07853	1.10053e-19	1.41865e-17	NA	NA	NA	NA	NA	NA	No	No	No
BDNF-AS	NA	NA	NA	NA	NA	NA	213.676	-2.49449	0.167224	-2.95705	0.00310595	0.0343131	NA	NA	NA	NA	NA	NA	No	No	No
BECN1P1	NA	NA	NA	NA	NA	NA	4.15285	5.38421	0.688902	4.91247	8.99382e-07	2.08146e-05	4.15285	-4.64497	0.775865	-3.40905	0.000651886	0.0187062	No	No	Yes
BEX1	NA	NA	NA	NA	NA	NA	10443.2	-3.15114	0.392278	-2.93449	0.00334092	0.0366647	NA	NA	NA	NA	NA	NA	No	No	No
BEX2	NA	NA	NA	NA	NA	NA	4600.74	-3.03112	0.216698	-4.75833	1.95202e-06	4.23034e-05	NA	NA	NA	NA	NA	NA	No	No	No
BEX5	NA	NA	NA	NA	NA	NA	988.474	-3.5652	0.242109	-6.46485	1.01399e-10	4.54004e-09	988.474	2.98526	0.26904	3.66211	0.000250142	0.00826465	No	No	Yes
BHMT2	NA	NA	NA	NA	NA	NA	514.241	4.5361	0.417476	6.07484	1.24109e-09	4.81701e-08	514.241	-4.36518	0.463972	-5.09768	3.43849e-07	2.3829e-05	No	No	Yes
BICC1	NA	NA	NA	NA	NA	NA	342.885	2.99269	0.263517	3.76707	0.000165172	0.00246214	NA	NA	NA	NA	NA	NA	No	No	No
BIRC5	NA	NA	NA	NA	NA	NA	442.989	5.21089	0.223634	14.3578	9.5195e-47	8.77169e-44	442.989	-3.62728	0.245172	-6.6373	3.19485e-11	5.16134e-09	No	No	Yes
BIRC7	NA	NA	NA	NA	NA	NA	35.4815	3.53698	0.353356	4.34966	1.36351e-05	0.000250353	NA	NA	NA	NA	NA	NA	No	No	No
BLM	NA	NA	NA	NA	NA	NA	491.199	3.59571	0.240129	6.64521	3.02787e-11	1.45989e-09	491.199	-3.23956	0.266676	-4.6482	3.3485e-06	0.000179156	No	No	Yes
BMP6	NA	NA	NA	NA	NA	NA	449.538	3.04618	0.315598	3.31491	0.000916737	0.0115598	NA	NA	NA	NA	NA	NA	No	No	No
BOLL	NA	NA	NA	NA	NA	NA	5.1564	4.90475	0.572682	5.07218	3.93276e-07	9.90316e-06	NA	NA	NA	NA	NA	NA	No	No	No
BORA	NA	NA	NA	NA	NA	NA	277.882	2.42341	0.138749	3.05165	0.0022759	0.0259853	NA	NA	NA	NA	NA	NA	No	No	No
BPIFA1	NA	NA	NA	NA	NA	NA	61183.8	-5.71364	0.788166	-4.71175	2.45597e-06	5.21795e-05	NA	NA	NA	NA	NA	NA	No	No	No
BPIFB4	NA	NA	NA	NA	NA	NA	763.514	-5.40829	0.692926	-4.9187	8.71204e-07	2.02378e-05	763.514	8.16538	0.769252	8.01477	1.10344e-15	3.86653e-13	No	No	Yes
BRCA1	NA	NA	NA	NA	NA	NA	853.239	2.49361	0.155673	3.17084	0.00151997	0.0181456	NA	NA	NA	NA	NA	NA	No	No	No
BRCA2	NA	NA	NA	NA	NA	NA	350.973	4.00449	0.205049	9.77563	1.43269e-22	2.27032e-20	350.973	-2.76734	0.22616	-3.39291	0.000691551	0.019708	No	No	Yes
BRDT	NA	NA	NA	NA	NA	NA	28.7176	6.83205	0.728173	6.63585	3.22634e-11	1.54659e-09	28.7176	-5.72695	0.780334	-4.77609	1.78738e-06	0.000103415	No	No	Yes
BRIP1	NA	NA	NA	NA	NA	NA	393.967	4.59421	0.206198	12.5811	2.6823e-36	1.09398e-33	393.967	-3.06865	0.226505	-4.71801	2.3816e-06	0.000132852	No	No	Yes
BRS3	NA	NA	NA	NA	NA	NA	391.193	-4.59529	0.653332	-3.97238	7.11572e-05	0.00114362	NA	NA	NA	NA	NA	NA	No	No	No
BSND	NA	NA	NA	NA	NA	NA	45.7678	3.83005	0.557731	3.28124	0.00103351	0.0128693	45.7678	-5.43749	0.64185	-5.3556	8.52715e-08	6.67129e-06	No	No	Yes
BTD	NA	NA	NA	NA	NA	NA	1171.11	-2.53815	0.152126	-3.53751	0.000403916	0.00554583	NA	NA	NA	NA	NA	NA	No	No	No
BTN1A1	NA	NA	NA	NA	NA	NA	12.5322	4.75275	0.491355	5.60236	2.1145e-08	6.7792e-07	12.5322	-4.28564	0.539674	-4.23522	2.28331e-05	0.000984513	No	No	Yes
BUB1	NA	NA	NA	NA	NA	NA	1123.96	4.72551	0.208451	13.075	4.57317e-39	2.37033e-36	1123.96	-3.27129	0.230722	-5.51005	3.58736e-08	3.09896e-06	No	No	Yes
BUB1B	NA	NA	NA	NA	NA	NA	751.318	4.22212	0.19459	11.4195	3.34093e-30	8.31189e-28	751.318	-3.02508	0.215333	-4.76044	1.93171e-06	0.00011048	No	No	Yes
C10orf99	NA	NA	NA	NA	NA	NA	3.91804	8.75559	1.50198	4.49778	6.86672e-06	0.000134517	NA	NA	NA	NA	NA	NA	No	No	No
C11orf53	NA	NA	NA	NA	NA	NA	199.831	9.40114	0.686139	10.7866	3.98049e-27	8.25255e-25	199.831	-7.50022	0.716958	-7.67161	1.69853e-14	4.91369e-12	No	No	Yes
C11orf82	NA	NA	NA	NA	NA	NA	329.553	4.51185	0.207736	12.0916	1.17016e-33	3.83059e-31	329.553	-4.03058	0.230001	-8.82859	1.06004e-18	7.99175e-16	No	No	Yes
C11orf89	NA	NA	NA	NA	NA	NA	18.3909	2.9997	0.310011	3.22473	0.00126091	0.0153025	NA	NA	NA	NA	NA	NA	No	No	No
C12orf36	NA	NA	NA	NA	NA	NA	10.1976	5.21291	0.675023	4.7597	1.93882e-06	4.20873e-05	NA	NA	NA	NA	NA	NA	No	No	No
C12orf68	NA	NA	NA	NA	NA	NA	465.789	-3.56358	0.291176	-5.36988	7.8791e-08	2.27136e-06	465.789	3.97027	0.323393	6.09248	1.11175e-09	1.31086e-07	No	No	Yes
C14orf105	NA	NA	NA	NA	NA	NA	928.015	-7.17782	0.644838	-8.02964	9.77563e-16	8.56366e-14	928.015	7.52992	0.71606	7.72271	1.13886e-14	3.37306e-12	No	No	Yes
C14orf144	NA	NA	NA	NA	NA	NA	17.2261	4.36375	0.56731	4.16659	3.09193e-05	0.000532896	NA	NA	NA	NA	NA	NA	No	No	No
C15orf48	NA	NA	NA	NA	NA	NA	104.16	3.74238	0.459799	3.78943	0.000150991	0.00226842	NA	NA	NA	NA	NA	NA	No	No	No
C15orf59	NA	NA	NA	NA	NA	NA	812.679	-4.1796	0.337726	-6.45375	1.09115e-10	4.85628e-09	812.679	3.1742	0.375368	3.12813	0.00175923	0.0433774	No	No	Yes
C16orf45	NA	NA	NA	NA	NA	NA	2192.94	-2.86751	0.227703	-3.80983	0.000139064	0.00211219	NA	NA	NA	NA	NA	NA	No	No	No
C17orf53	NA	NA	NA	NA	NA	NA	197.414	2.71203	0.196962	3.61506	0.000300279	0.00425578	NA	NA	NA	NA	NA	NA	No	No	No
C17orf64	NA	NA	NA	NA	NA	NA	11.0445	4.57299	0.59849	4.29913	1.7147e-05	0.000310481	11.0445	-4.64886	0.673345	-3.93389	8.35834e-05	0.00316029	No	No	Yes
C18orf42	NA	NA	NA	NA	NA	NA	311.994	-3.79511	0.564201	-3.18169	0.00146418	0.0175723	NA	NA	NA	NA	NA	NA	No	No	No
C18orf54	NA	NA	NA	NA	NA	NA	326.104	3.002	0.178413	5.61614	1.95265e-08	6.30091e-07	326.104	-2.84363	0.198343	-4.25339	2.10561e-05	0.00091583	No	No	Yes
C1orf105	NA	NA	NA	NA	NA	NA	5.86604	3.73526	0.513433	3.37972	0.000725592	0.00939799	NA	NA	NA	NA	NA	NA	No	No	No
C1orf111	NA	NA	NA	NA	NA	NA	230.629	-3.17423	0.367949	-3.19128	0.00141645	0.0170241	NA	NA	NA	NA	NA	NA	No	No	No
C1orf112	NA	NA	NA	NA	NA	NA	367.906	2.52051	0.13493	3.85759	0.000114512	0.00176676	NA	NA	NA	NA	NA	NA	No	No	No
C1QTNF4	NA	NA	NA	NA	NA	NA	128.546	-3.36157	0.385027	-3.53629	0.000405797	0.00556857	NA	NA	NA	NA	NA	NA	No	No	No
C1R	NA	NA	NA	NA	NA	NA	2833.95	2.82623	0.267471	3.08905	0.00200801	0.0232467	NA	NA	NA	NA	NA	NA	No	No	No
C1S	NA	NA	NA	NA	NA	NA	4972.63	3.07092	0.292051	3.66688	0.000245532	0.00353916	NA	NA	NA	NA	NA	NA	No	No	No
C21orf37	NA	NA	NA	NA	NA	NA	7.84055	4.52405	0.651872	3.87199	0.000107949	0.00167331	NA	NA	NA	NA	NA	NA	No	No	No
C21orf62	NA	NA	NA	NA	NA	NA	57.8422	-3.7272	0.417727	-4.13475	3.55345e-05	0.000605938	57.8422	4.01248	0.45932	4.38142	1.17907e-05	0.000548302	No	No	Yes
C21orf88	NA	NA	NA	NA	NA	NA	99.9038	-3.17801	0.364173	-3.23476	0.00121745	0.0148403	99.9038	3.30378	0.404212	3.22549	0.00125756	0.0325227	No	No	Yes
C22orf42	NA	NA	NA	NA	NA	NA	96.8256	-6.35069	0.599601	-7.25599	3.98749e-13	2.59698e-11	NA	NA	NA	NA	NA	NA	No	No	No
C2orf48	NA	NA	NA	NA	NA	NA	36.8331	5.68374	0.352285	10.4567	1.3654e-25	2.57346e-23	36.8331	-4.70875	0.368139	-7.35797	1.86733e-13	4.69265e-11	No	No	Yes
C2orf72	NA	NA	NA	NA	NA	NA	1269.47	-3.83305	0.416562	-4.40041	1.08044e-05	0.000202564	1269.47	4.45297	0.462928	5.2988	1.16565e-07	8.76137e-06	No	No	Yes
C2orf73	NA	NA	NA	NA	NA	NA	48.4479	-3.56947	0.29864	-5.25539	1.47711e-07	4.05172e-06	NA	NA	NA	NA	NA	NA	No	No	No
C2orf80	NA	NA	NA	NA	NA	NA	192.758	-6.65392	0.906462	-5.13416	2.83402e-07	7.28383e-06	192.758	7.15542	1.00103	5.15011	2.60331e-07	1.83478e-05	No	No	Yes
C3orf72	NA	NA	NA	NA	NA	NA	25.148	6.64018	0.73593	6.30519	2.87833e-10	1.22201e-08	25.148	-6.90165	0.835093	-5.86958	4.36891e-09	4.51013e-07	No	No	Yes
C4BPB	NA	NA	NA	NA	NA	NA	98.9573	5.64104	0.484098	7.52128	5.42428e-14	3.92299e-12	98.9573	-4.08665	0.525705	-3.96924	7.21021e-05	0.00275973	No	No	Yes
C4orf6	NA	NA	NA	NA	NA	NA	13.2878	6.67869	0.634981	7.36824	1.72894e-13	1.18497e-11	NA	NA	NA	NA	NA	NA	No	No	No
C5orf34	NA	NA	NA	NA	NA	NA	230.996	3.00462	0.167418	6.00066	1.96521e-09	7.43047e-08	230.996	-2.57621	0.185495	-3.10634	0.00189419	0.0459313	No	No	Yes
C5orf46	NA	NA	NA	NA	NA	NA	29.7767	4.43532	0.435436	5.59283	2.23398e-08	7.13467e-07	NA	NA	NA	NA	NA	NA	No	No	No
C5orf58	NA	NA	NA	NA	NA	NA	21.78	4.05998	0.417869	4.92973	8.23427e-07	1.92901e-05	21.78	-3.44127	0.457452	-3.15065	0.00162905	0.0406512	No	No	Yes
C6orf132	NA	NA	NA	NA	NA	NA	520.157	3.74003	0.358834	4.84912	1.24013e-06	2.81251e-05	NA	NA	NA	NA	NA	NA	No	No	No
C6orf15	NA	NA	NA	NA	NA	NA	8.46787	5.02809	0.97535	3.10462	0.00190526	0.0221914	8.46787	-5.60503	1.0967	-3.28715	0.00101206	0.0270161	No	No	Yes
C6orf222	NA	NA	NA	NA	NA	NA	36.8015	4.67761	0.500767	5.34702	8.94134e-08	2.55105e-06	36.8015	-3.84584	0.549648	-3.35822	0.000784466	0.0220528	No	No	Yes
C6orf58	NA	NA	NA	NA	NA	NA	2830.66	-6.0023	0.614176	-6.51654	7.19491e-11	3.27243e-09	2830.66	8.73451	0.678847	9.92053	3.38964e-23	4.96064e-20	No	No	Yes
C8orf4	NA	NA	NA	NA	NA	NA	6421.85	3.43392	0.361599	3.96551	7.32399e-05	0.00117548	NA	NA	NA	NA	NA	NA	No	No	No
C9orf106	NA	NA	NA	NA	NA	NA	55.4258	-3.05758	0.268237	-3.94272	8.05614e-05	0.00128364	NA	NA	NA	NA	NA	NA	No	No	No
CA12	NA	NA	NA	NA	NA	NA	1077.28	5.78469	0.456196	8.2962	1.0749e-16	1.04463e-14	NA	NA	NA	NA	NA	NA	No	No	No
CA5A	NA	NA	NA	NA	NA	NA	81.4269	5.54311	0.621706	5.69901	1.20504e-08	4.06236e-07	81.4269	-4.48233	0.684249	-3.62781	0.000285831	0.00923531	No	No	Yes
CA6	NA	NA	NA	NA	NA	NA	31.312	3.98779	0.670641	2.96401	0.00303658	0.0336812	31.312	-4.627	0.756587	-3.47217	0.000516267	0.0152907	No	No	Yes
CA9	NA	NA	NA	NA	NA	NA	774.366	3.46532	0.462965	3.16509	0.00155037	0.018473	NA	NA	NA	NA	NA	NA	No	No	No
CABP4	NA	NA	NA	NA	NA	NA	79.0876	4.16129	0.328895	6.57137	4.9854e-11	2.30972e-09	79.0876	-3.98587	0.366138	-5.42382	5.83372e-08	4.80587e-06	No	No	Yes
CACNA2D2	NA	NA	NA	NA	NA	NA	4047.43	-3.31726	0.315257	-4.17837	2.9361e-05	0.000507979	4047.43	3.08224	0.350415	3.08844	0.00201209	0.0482727	No	No	Yes
CACNG2	NA	NA	NA	NA	NA	NA	183.959	-4.28516	0.622826	-3.66902	0.000243479	0.0035116	NA	NA	NA	NA	NA	NA	No	No	No
CALB1	NA	NA	NA	NA	NA	NA	2512.6	4.49946	0.607915	4.11153	3.93038e-05	0.000667068	NA	NA	NA	NA	NA	NA	No	No	No
CALML3-AS1	NA	NA	NA	NA	NA	NA	56.3339	3.53235	0.443873	3.45224	0.000555959	0.00740852	NA	NA	NA	NA	NA	NA	No	No	No
CAMK1G	NA	NA	NA	NA	NA	NA	173.807	-3.4151	0.351818	-4.02224	5.7648e-05	0.00094419	NA	NA	NA	NA	NA	NA	No	No	No
CARD18	NA	NA	NA	NA	NA	NA	2.72732	4.68453	0.878981	3.05414	0.00225707	0.025794	NA	NA	NA	NA	NA	NA	No	No	No
CARTPT	NA	NA	NA	NA	NA	NA	20640.4	-10.5465	0.614961	-13.8976	6.55139e-44	4.76691e-41	20640.4	10.8675	0.683274	12.9779	1.63326e-38	5.80485e-35	No	No	Yes
CASC15	NA	NA	NA	NA	NA	NA	290.693	3.53262	0.250525	6.11765	9.49659e-10	3.76819e-08	290.693	-3.51414	0.278738	-5.43214	5.56829e-08	4.64878e-06	No	No	Yes
CASC5	NA	NA	NA	NA	NA	NA	657.188	4.57117	0.209187	12.2913	1.00926e-34	3.53653e-32	657.188	-3.04496	0.23094	-4.52482	6.04456e-06	0.000303803	No	No	Yes
CASC8	NA	NA	NA	NA	NA	NA	33.2864	5.0407	0.501	6.06926	1.285e-09	4.95651e-08	NA	NA	NA	NA	NA	NA	No	No	No
CASC9	NA	NA	NA	NA	NA	NA	157.561	7.00259	0.730218	6.85081	7.34337e-12	3.8301e-10	NA	NA	NA	NA	NA	NA	No	No	No
CASP1P2	NA	NA	NA	NA	NA	NA	7.78396	4.40986	0.529831	4.54837	5.40635e-06	0.000107949	NA	NA	NA	NA	NA	NA	No	No	No
CASP8	NA	NA	NA	NA	NA	NA	665.479	2.8247	0.211606	3.89733	9.72609e-05	0.00152423	NA	NA	NA	NA	NA	NA	No	No	No
CASR	NA	NA	NA	NA	NA	NA	158.885	-5.75447	0.62619	-5.99574	2.02565e-09	7.63579e-08	NA	NA	NA	NA	NA	NA	No	No	No
CBX2	NA	NA	NA	NA	NA	NA	1056.32	3.86961	0.247135	7.56512	3.87498e-14	2.86921e-12	1056.32	-3.15949	0.274482	-4.22429	2.39699e-05	0.00102996	No	No	Yes
CBX7	NA	NA	NA	NA	NA	NA	4009.56	-2.79458	0.175102	-4.53785	5.68316e-06	0.000112932	NA	NA	NA	NA	NA	NA	No	No	No
CCAT1	NA	NA	NA	NA	NA	NA	32.9801	7.81411	0.748098	7.77186	7.73444e-15	6.0894e-13	32.9801	-6.0673	0.800725	-5.07953	3.78375e-07	2.57907e-05	No	No	Yes
CCDC13-AS1	NA	NA	NA	NA	NA	NA	32.9811	-3.40389	0.253474	-5.5386	3.04901e-08	9.48204e-07	NA	NA	NA	NA	NA	NA	No	No	No
CCDC18	NA	NA	NA	NA	NA	NA	216.125	2.41212	0.136366	3.02212	0.00251011	0.0284266	NA	NA	NA	NA	NA	NA	No	No	No
CCDC80	NA	NA	NA	NA	NA	NA	2218.49	3.13199	0.307857	3.67701	0.000235985	0.00341143	NA	NA	NA	NA	NA	NA	No	No	No
CCL13	NA	NA	NA	NA	NA	NA	102.551	3.74807	0.438376	3.9876	6.67456e-05	0.00107829	NA	NA	NA	NA	NA	NA	No	No	No
CCL20	NA	NA	NA	NA	NA	NA	155.222	4.21603	0.492894	4.49595	6.92611e-06	0.000135255	155.222	-3.70377	0.547598	-3.11134	0.00186238	0.0453811	No	No	Yes
CCL22	NA	NA	NA	NA	NA	NA	79.2308	3.40855	0.409652	3.4384	0.000585168	0.00776448	NA	NA	NA	NA	NA	NA	No	No	No
CCL7	NA	NA	NA	NA	NA	NA	15.1665	6.02166	0.58216	6.90817	4.90933e-12	2.68438e-10	15.1665	-4.52071	0.60143	-4.1912	2.77486e-05	0.00117608	No	No	Yes
CCNA2	NA	NA	NA	NA	NA	NA	859.142	4.09519	0.179917	11.6453	2.42526e-31	6.77956e-29	859.142	-2.82274	0.199051	-4.13332	3.57559e-05	0.00146552	No	No	Yes
CCNB1	NA	NA	NA	NA	NA	NA	1652.73	3.09594	0.152034	7.20854	5.65567e-13	3.58948e-11	1652.73	-2.69984	0.168902	-4.14348	3.42075e-05	0.00141136	No	No	Yes
CCNB2	NA	NA	NA	NA	NA	NA	872.142	4.85018	0.208767	13.6525	1.95187e-42	1.27791e-39	872.142	-3.3617	0.230635	-5.90413	3.54516e-09	3.76923e-07	No	No	Yes
CCNE1	NA	NA	NA	NA	NA	NA	581.115	3.69708	0.276987	6.12693	8.95909e-10	3.56059e-08	581.115	-3.01419	0.30739	-3.29937	0.000969023	0.0261195	No	No	Yes
CCNE2	NA	NA	NA	NA	NA	NA	343.108	3.41836	0.198643	7.14025	9.31628e-13	5.65316e-11	343.108	-2.89161	0.220296	-4.04734	5.18023e-05	0.00203922	No	No	Yes
CCR3	NA	NA	NA	NA	NA	NA	6.91679	3.30559	0.434781	3.00286	0.00267453	0.0300676	6.91679	-3.55445	0.499762	-3.11039	0.00186842	0.0454838	No	No	Yes
CD109	NA	NA	NA	NA	NA	NA	666.208	2.88535	0.284185	3.11541	0.00183687	0.0214854	NA	NA	NA	NA	NA	NA	No	No	No
CD177	NA	NA	NA	NA	NA	NA	48.4855	5.5843	0.54477	6.57948	4.72106e-11	2.19133e-09	48.4855	-4.81044	0.597515	-4.70355	2.55671e-06	0.000141983	No	No	Yes
CD180	NA	NA	NA	NA	NA	NA	148.387	3.02854	0.299499	3.43421	0.000594281	0.00786861	NA	NA	NA	NA	NA	NA	No	No	No
CD19	NA	NA	NA	NA	NA	NA	63.1078	3.70616	0.356196	4.78995	1.66822e-06	3.68266e-05	NA	NA	NA	NA	NA	NA	No	No	No
CD300LG	NA	NA	NA	NA	NA	NA	27.8676	-3.58659	0.376638	-4.2125	2.52556e-05	0.000444367	27.8676	3.85757	0.415189	4.47404	7.67547e-06	0.000374427	No	No	Yes
CD5L	NA	NA	NA	NA	NA	NA	144.648	-5.12407	0.709153	-4.40535	1.05614e-05	0.000198307	144.648	5.96352	0.784947	5.04941	4.4318e-07	2.97996e-05	No	No	Yes
CD70	NA	NA	NA	NA	NA	NA	17.9745	3.39948	0.407873	3.43116	0.000601006	0.00793973	17.9745	-3.47704	0.460588	-3.20687	0.0013419	0.0343115	No	No	Yes
CD79A	NA	NA	NA	NA	NA	NA	332.903	3.48894	0.363931	4.09129	4.28989e-05	0.000720509	NA	NA	NA	NA	NA	NA	No	No	No
CDC20	NA	NA	NA	NA	NA	NA	1444.32	5.31185	0.217405	15.2336	2.11629e-52	4.3876e-49	1444.32	-3.96898	0.240623	-8.18284	2.77224e-16	1.21001e-13	No	No	Yes
CDC20P1	NA	NA	NA	NA	NA	NA	24.0844	3.59134	0.343963	4.62649	3.71919e-06	7.67245e-05	NA	NA	NA	NA	NA	NA	No	No	No
CDC25C	NA	NA	NA	NA	NA	NA	184.243	4.3864	0.218282	10.9327	8.0463e-28	1.77154e-25	184.243	-2.97301	0.237989	-4.08845	4.3427e-05	0.00175133	No	No	Yes
CDC45	NA	NA	NA	NA	NA	NA	567.854	4.27772	0.220057	10.3506	4.15826e-25	7.55134e-23	567.854	-3.51664	0.243858	-6.21938	4.99114e-10	6.40075e-08	No	No	Yes
CDC6	NA	NA	NA	NA	NA	NA	910.745	4.47152	0.203344	12.1544	5.4391e-34	1.80426e-31	910.745	-3.54132	0.225322	-6.84053	7.8902e-12	1.51e-09	No	No	Yes
CDC7	NA	NA	NA	NA	NA	NA	691.8	3.05675	0.181614	5.81865	5.93242e-09	2.11148e-07	691.8	-2.84673	0.201859	-4.19466	2.73281e-05	0.00116023	No	No	Yes
CDCA2	NA	NA	NA	NA	NA	NA	317.11	4.43539	0.211734	11.5021	1.28697e-30	3.37037e-28	317.11	-3.24066	0.232923	-5.32646	1.00144e-07	7.68975e-06	No	No	Yes
CDCA3	NA	NA	NA	NA	NA	NA	635.338	3.14822	0.156129	7.35429	1.9195e-13	1.2977e-11	NA	NA	NA	NA	NA	NA	No	No	No
CDCA5	NA	NA	NA	NA	NA	NA	1054.39	4.32021	0.188195	12.3288	6.34197e-35	2.25403e-32	1054.39	-3.557	0.208687	-7.46094	8.59071e-14	2.22634e-11	No	No	Yes
CDCA7	NA	NA	NA	NA	NA	NA	923.522	6.19817	0.262322	16.0039	1.20082e-57	5.97502e-54	923.522	-6.10215	0.291938	-14.0515	7.54723e-45	6.25892e-41	No	No	Yes
CDCA7L	NA	NA	NA	NA	NA	NA	862.22	5.16103	0.273426	11.5608	6.50697e-31	1.75964e-28	862.22	-3.16952	0.302367	-3.86787	0.000109791	0.00404066	No	No	Yes
CDCA8	NA	NA	NA	NA	NA	NA	898.738	3.94369	0.207787	9.35423	8.42072e-21	1.21802e-18	NA	NA	NA	NA	NA	NA	No	No	No
CDH10	NA	NA	NA	NA	NA	NA	545.218	-4.31082	0.639148	-3.61547	0.000299806	0.0042525	545.218	5.3938	0.710042	4.77971	1.75546e-06	0.000101805	No	No	Yes
CDH17	NA	NA	NA	NA	NA	NA	1981.59	-3.63015	0.557079	-2.92625	0.00343071	0.0374847	1981.59	4.25686	0.619125	3.64524	0.000267145	0.00874513	No	No	Yes
CDH24	NA	NA	NA	NA	NA	NA	571.901	3.05543	0.231821	4.55275	5.29485e-06	0.000105893	NA	NA	NA	NA	NA	NA	No	No	No
CDH9	NA	NA	NA	NA	NA	NA	312.855	-7.97671	0.899278	-6.64612	3.00925e-11	1.45373e-09	NA	NA	NA	NA	NA	NA	No	No	No
CDHR2	NA	NA	NA	NA	NA	NA	659.315	-3.19947	0.409602	-2.92839	0.00340726	0.0372721	659.315	3.46388	0.455122	3.21645	0.00129787	0.0333916	No	No	Yes
CDHR3	NA	NA	NA	NA	NA	NA	5014.68	-3.88584	0.365785	-5.15559	2.52839e-07	6.60753e-06	NA	NA	NA	NA	NA	NA	No	No	No
CDHR5	NA	NA	NA	NA	NA	NA	1660.98	-3.91773	0.568401	-3.3739	0.000741104	0.00957814	1660.98	4.69076	0.631573	4.26041	2.04048e-05	0.000892387	No	No	Yes
CDK1	NA	NA	NA	NA	NA	NA	1682.89	4.08374	0.200603	10.3873	2.83127e-25	5.17936e-23	1682.89	-2.84287	0.222572	-3.78694	0.000152512	0.0053517	No	No	Yes
CDK2	NA	NA	NA	NA	NA	NA	972.337	3.47223	0.141342	10.4161	2.09419e-25	3.88817e-23	972.337	-2.77367	0.156724	-4.93652	7.95273e-07	5.0345e-05	No	No	Yes
CDKN2A	NA	NA	NA	NA	NA	NA	872.832	4.91356	0.323684	9.00127	2.23129e-19	2.77562e-17	872.832	-3.23924	0.358775	-3.45408	0.000552174	0.0161484	No	No	Yes
CDKN2B-AS1	NA	NA	NA	NA	NA	NA	44.5415	3.86117	0.34371	5.41494	6.1308e-08	1.8008e-06	NA	NA	NA	NA	NA	NA	No	No	No
CDKN3	NA	NA	NA	NA	NA	NA	465.293	3.44707	0.197915	7.31155	2.64072e-13	1.7473e-11	465.293	-3.18172	0.219808	-5.37615	7.60967e-08	5.99117e-06	No	No	Yes
CDO1	NA	NA	NA	NA	NA	NA	1064.09	-3.73573	0.373833	-4.64305	3.43302e-06	7.13254e-05	1064.09	3.31292	0.415458	3.16017	0.00157678	0.0394258	No	No	Yes
CEACAM5	NA	NA	NA	NA	NA	NA	5768.1	5.49419	0.681313	5.1286	2.91897e-07	7.48671e-06	NA	NA	NA	NA	NA	NA	No	No	No
CEACAM6	NA	NA	NA	NA	NA	NA	2739.22	4.43936	0.516876	4.71943	2.36512e-06	5.05513e-05	2739.22	-4.71627	0.574653	-4.72681	2.28076e-06	0.000128378	No	No	Yes
CEL	NA	NA	NA	NA	NA	NA	327.548	3.56057	0.387723	4.02495	5.6987e-05	0.000933979	NA	NA	NA	NA	NA	NA	No	No	No
CENPA	NA	NA	NA	NA	NA	NA	335.294	5.01357	0.199214	15.1273	1.06935e-51	1.66278e-48	335.294	-3.58825	0.217281	-7.30966	2.67811e-13	6.4688e-11	No	No	Yes
CENPF	NA	NA	NA	NA	NA	NA	3877.99	5.19288	0.235186	13.576	5.55919e-42	3.45768e-39	3877.99	-3.71352	0.261082	-6.56315	5.26835e-11	8.24348e-09	No	No	Yes
CENPI	NA	NA	NA	NA	NA	NA	257.999	4.24797	0.203009	11.0732	1.69213e-28	3.898e-26	257.999	-3.16189	0.223121	-5.20745	1.91455e-07	1.38064e-05	No	No	Yes
CENPK	NA	NA	NA	NA	NA	NA	322.926	3.34893	0.187147	7.20789	5.68241e-13	3.59727e-11	322.926	-2.86182	0.207441	-4.15452	3.25978e-05	0.00134762	No	No	Yes
CENPL	NA	NA	NA	NA	NA	NA	375.277	2.41368	0.134813	3.06856	0.00215096	0.0247291	NA	NA	NA	NA	NA	NA	No	No	No
CENPM	NA	NA	NA	NA	NA	NA	308.43	3.79431	0.21534	8.33243	7.92025e-17	7.78846e-15	308.43	-2.74082	0.237873	-3.11435	0.00184348	0.0450745	No	No	Yes
CENPW	NA	NA	NA	NA	NA	NA	329.031	3.28131	0.192698	6.64932	2.94443e-11	1.42796e-09	329.031	-3.08066	0.214139	-5.04655	4.49861e-07	3.01674e-05	No	No	Yes
CEP152	NA	NA	NA	NA	NA	NA	430.501	2.64969	0.176543	3.68005	0.000233189	0.00337493	NA	NA	NA	NA	NA	NA	No	No	No
CEP55	NA	NA	NA	NA	NA	NA	841.92	5.36001	0.222517	15.1	1.61902e-51	2.23776e-48	841.92	-3.56157	0.245176	-6.36917	1.90051e-10	2.65634e-08	No	No	Yes
CES1	NA	NA	NA	NA	NA	NA	2357.57	4.12988	0.47741	4.46131	8.14586e-06	0.000157223	2357.57	-3.67991	0.530659	-3.1657	0.00154709	0.0388085	No	No	Yes
CES5AP1	NA	NA	NA	NA	NA	NA	195.4	-7.02704	0.55948	-8.9852	2.58267e-19	3.16523e-17	195.4	5.6221	0.619372	5.84802	4.97468e-09	5.07234e-07	No	No	Yes
CFB	NA	NA	NA	NA	NA	NA	73.6277	3.85354	0.36633	5.05975	4.19811e-07	1.04654e-05	NA	NA	NA	NA	NA	NA	No	No	No
CFC1	NA	NA	NA	NA	NA	NA	414.429	-8.21081	0.611624	-10.1546	3.16046e-24	5.4227e-22	414.429	9.80408	0.673092	11.5944	4.40123e-31	1.21665e-27	No	No	Yes
CFHR3	NA	NA	NA	NA	NA	NA	36.117	5.79112	0.534253	7.09612	1.28307e-12	7.5823e-11	36.117	-3.86081	0.565128	-3.29272	0.000992229	0.0266296	No	No	Yes
CFHR4	NA	NA	NA	NA	NA	NA	6.45665	6.0598	0.765853	5.30102	1.15158e-07	3.22273e-06	NA	NA	NA	NA	NA	NA	No	No	No
CHD5	NA	NA	NA	NA	NA	NA	751.346	-3.39141	0.382932	-3.63358	0.000279514	0.00398741	NA	NA	NA	NA	NA	NA	No	No	No
CHEK1	NA	NA	NA	NA	NA	NA	820.125	2.75406	0.153283	4.9194	8.68101e-07	2.02224e-05	820.125	-2.71674	0.170453	-4.20494	2.61153e-05	0.00111445	No	No	Yes
CHEK2	NA	NA	NA	NA	NA	NA	536.119	3.94874	0.177913	10.9533	6.4055e-28	1.4357e-25	536.119	-2.71891	0.196435	-3.65979	0.000252426	0.00832907	No	No	Yes
CHGA	NA	NA	NA	NA	NA	NA	647620	-7.66012	0.663283	-8.53349	1.41992e-17	1.51615e-15	647620	8.47442	0.737283	8.78145	1.61375e-18	1.0851e-15	No	No	Yes
CHGB	NA	NA	NA	NA	NA	NA	273544	-4.64358	0.52106	-5.07346	3.90641e-07	9.84676e-06	273544	5.13293	0.579195	5.40911	6.33396e-08	5.13298e-06	No	No	Yes
CHI3L1	NA	NA	NA	NA	NA	NA	1090.01	4.79843	0.436362	6.41308	1.42611e-10	6.26859e-09	NA	NA	NA	NA	NA	NA	No	No	No
CHML	NA	NA	NA	NA	NA	NA	1454.5	2.66204	0.20348	3.25356	0.00113967	0.0139619	NA	NA	NA	NA	NA	NA	No	No	No
CHRD	NA	NA	NA	NA	NA	NA	709.681	3.17962	0.326021	3.61823	0.000296626	0.00420979	NA	NA	NA	NA	NA	NA	No	No	No
CHRDL2	NA	NA	NA	NA	NA	NA	125.423	5.33435	0.439213	7.59165	3.15854e-14	2.3598e-12	125.423	-4.34591	0.483641	-4.85052	1.2314e-06	7.4359e-05	No	No	Yes
CHRM3-AS2	NA	NA	NA	NA	NA	NA	18.8736	3.00392	0.337101	2.9781	0.00290039	0.0323727	NA	NA	NA	NA	NA	NA	No	No	No
CHRNA1	NA	NA	NA	NA	NA	NA	76.1135	3.56545	0.477177	3.28065	0.00103569	0.0128899	NA	NA	NA	NA	NA	NA	No	No	No
CHRNA2	NA	NA	NA	NA	NA	NA	2510.52	-7.90673	0.607369	-9.72511	2.35649e-22	3.6642e-20	2510.52	7.45312	0.67447	8.08505	6.21406e-16	2.41562e-13	No	No	Yes
CHRNA9	NA	NA	NA	NA	NA	NA	131.506	6.21915	0.591366	7.13458	9.70821e-13	5.86239e-11	131.506	-5.53076	0.653197	-5.40535	6.46817e-08	5.20782e-06	No	No	Yes
CHRND	NA	NA	NA	NA	NA	NA	9.69277	4.34534	0.766602	3.05939	0.00221787	0.0253927	NA	NA	NA	NA	NA	NA	No	No	No
CHST15	NA	NA	NA	NA	NA	NA	1184.47	2.84607	0.273198	3.09691	0.00195551	0.022713	NA	NA	NA	NA	NA	NA	No	No	No
CHST6	NA	NA	NA	NA	NA	NA	81.873	3.67316	0.464961	3.59849	0.000320064	0.00450644	NA	NA	NA	NA	NA	NA	No	No	No
CILP	NA	NA	NA	NA	NA	NA	263.5	3.33035	0.356671	3.7299	0.000191556	0.00282831	NA	NA	NA	NA	NA	NA	No	No	No
CILP2	NA	NA	NA	NA	NA	NA	139.88	3.46119	0.351166	4.16097	3.16895e-05	0.000543725	NA	NA	NA	NA	NA	NA	No	No	No
CITED1	NA	NA	NA	NA	NA	NA	273.815	-3.60971	0.375332	-4.28876	1.79673e-05	0.00032439	NA	NA	NA	NA	NA	NA	No	No	No
CKAP2L	NA	NA	NA	NA	NA	NA	492.554	4.72293	0.220801	12.332	6.08992e-35	2.19581e-32	492.554	-3.07258	0.24311	-4.41192	1.0246e-05	0.000485542	No	No	Yes
CKM	NA	NA	NA	NA	NA	NA	84.6038	4.05762	0.450551	4.56691	4.94978e-06	9.95517e-05	84.6038	-4.90061	0.507832	-5.71176	1.11817e-08	1.07773e-06	No	No	Yes
CKS2	NA	NA	NA	NA	NA	NA	1687.44	3.00464	0.240736	4.17322	3.00321e-05	0.000518506	1687.44	-2.97164	0.267599	-3.63096	0.000282368	0.00913527	No	No	Yes
CLCA2	NA	NA	NA	NA	NA	NA	86.7174	4.73248	0.718474	3.80317	0.000142858	0.0021619	NA	NA	NA	NA	NA	NA	No	No	No
CLCNKA	NA	NA	NA	NA	NA	NA	754.913	-3.26271	0.432247	-2.92126	0.00348621	0.0380076	NA	NA	NA	NA	NA	NA	No	No	No
CLDN1	NA	NA	NA	NA	NA	NA	1290.53	4.2441	0.382707	5.86375	4.52538e-09	1.64361e-07	1290.53	-3.42733	0.425199	-3.35686	0.000788325	0.0220695	No	No	Yes
CLDN10	NA	NA	NA	NA	NA	NA	185.045	4.88437	0.554636	5.20048	1.98772e-07	5.34621e-06	NA	NA	NA	NA	NA	NA	No	No	No
CLDN11	NA	NA	NA	NA	NA	NA	671.42	4.32269	0.343346	6.76487	1.33429e-11	6.77464e-10	671.42	-4.76629	0.382321	-7.2355	4.63805e-13	1.07841e-10	No	No	Yes
CLDN14	NA	NA	NA	NA	NA	NA	20.8337	4.35679	0.461208	5.11004	3.22091e-07	8.22721e-06	20.8337	-3.73946	0.504008	-3.45126	0.000557966	0.0162739	No	No	Yes
CLDN19	NA	NA	NA	NA	NA	NA	25.1814	5.65025	0.649304	5.62179	1.88988e-08	6.12217e-07	NA	NA	NA	NA	NA	NA	No	No	No
CLDN2	NA	NA	NA	NA	NA	NA	94.7231	3.77597	0.478277	3.71325	0.000204612	0.00300077	94.7231	-5.07022	0.545838	-5.62477	1.85753e-08	1.70529e-06	No	No	Yes
CLDN23	NA	NA	NA	NA	NA	NA	21.1957	3.23905	0.38009	3.25988	0.00111461	0.0137143	NA	NA	NA	NA	NA	NA	No	No	No
CLDN8	NA	NA	NA	NA	NA	NA	134.443	4.6631	0.690367	3.85752	0.000114546	0.00176676	NA	NA	NA	NA	NA	NA	No	No	No
CLEC2D	NA	NA	NA	NA	NA	NA	183.211	3.17953	0.21842	5.40027	6.65421e-08	1.94108e-06	NA	NA	NA	NA	NA	NA	No	No	No
CLEC3A	NA	NA	NA	NA	NA	NA	1268.81	-7.28785	0.819276	-6.4543	1.08723e-10	4.84751e-09	1268.81	9.09675	0.909114	7.80623	5.89248e-15	1.85568e-12	No	No	Yes
CLEC5A	NA	NA	NA	NA	NA	NA	84.4065	3.79017	0.380144	4.70917	2.48722e-06	5.27983e-05	NA	NA	NA	NA	NA	NA	No	No	No
CLEC7A	NA	NA	NA	NA	NA	NA	443.456	2.84769	0.293927	2.88403	0.00392621	0.0420854	NA	NA	NA	NA	NA	NA	No	No	No
CLLU1OS	NA	NA	NA	NA	NA	NA	5.452	6.11031	0.67393	6.09902	1.06723e-09	4.17476e-08	5.452	-4.92187	0.757099	-3.85929	0.000113718	0.00416046	No	No	Yes
CLPSL1	NA	NA	NA	NA	NA	NA	7.57477	4.70128	0.709494	3.80733	0.000140473	0.0021297	NA	NA	NA	NA	NA	NA	No	No	No
CLSPN	NA	NA	NA	NA	NA	NA	429.388	4.72416	0.267753	10.1742	2.58641e-24	4.46855e-22	429.388	-3.68619	0.296178	-5.69316	1.2471e-08	1.17972e-06	No	No	Yes
CNGB1	NA	NA	NA	NA	NA	NA	65.7593	3.92433	0.599613	3.20929	0.00133065	0.0160783	NA	NA	NA	NA	NA	NA	No	No	No
CNGB3	NA	NA	NA	NA	NA	NA	19.1767	3.14391	0.393236	2.90897	0.00362617	0.0393783	NA	NA	NA	NA	NA	NA	No	No	No
CNTN3	NA	NA	NA	NA	NA	NA	734.074	-3.10044	0.337852	-3.25715	0.00112537	0.0138194	NA	NA	NA	NA	NA	NA	No	No	No
CNTN6	NA	NA	NA	NA	NA	NA	104.69	-4.21837	0.548072	-4.04759	5.17487e-05	0.000856022	NA	NA	NA	NA	NA	NA	No	No	No
CNTNAP4	NA	NA	NA	NA	NA	NA	35.8583	5.99899	0.796437	5.0211	5.13752e-07	1.26052e-05	NA	NA	NA	NA	NA	NA	No	No	No
COL10A1	NA	NA	NA	NA	NA	NA	611.131	3.90792	0.401382	4.75339	2.00035e-06	4.31743e-05	NA	NA	NA	NA	NA	NA	No	No	No
COL11A1	NA	NA	NA	NA	NA	NA	1116.3	4.18342	0.450842	4.84298	1.27909e-06	2.89295e-05	NA	NA	NA	NA	NA	NA	No	No	No
COL1A1	NA	NA	NA	NA	NA	NA	33359	3.39699	0.28458	4.90895	9.15639e-07	2.11515e-05	NA	NA	NA	NA	NA	NA	No	No	No
COL24A1	NA	NA	NA	NA	NA	NA	105.708	3.14063	0.336524	3.38945	0.000700328	0.00912701	NA	NA	NA	NA	NA	NA	No	No	No
COL3A1	NA	NA	NA	NA	NA	NA	35642.8	3.25411	0.274807	4.5636	5.02834e-06	0.00010105	NA	NA	NA	NA	NA	NA	No	No	No
COL4A6	NA	NA	NA	NA	NA	NA	333.856	4.40705	0.484191	4.97127	6.65148e-07	1.58965e-05	NA	NA	NA	NA	NA	NA	No	No	No
COL5A1	NA	NA	NA	NA	NA	NA	5101.74	2.89531	0.25848	3.46374	0.000532715	0.00712167	NA	NA	NA	NA	NA	NA	No	No	No
COL6A3	NA	NA	NA	NA	NA	NA	10936.5	3.07783	0.227465	4.73842	2.1539e-06	4.62354e-05	NA	NA	NA	NA	NA	NA	No	No	No
COL6A4P1	NA	NA	NA	NA	NA	NA	10.2151	3.68551	0.445203	3.78594	0.00015313	0.00229364	NA	NA	NA	NA	NA	NA	No	No	No
COL7A1	NA	NA	NA	NA	NA	NA	1247.32	3.53008	0.313058	4.88753	1.02108e-06	2.33917e-05	NA	NA	NA	NA	NA	NA	No	No	No
COLCA1	NA	NA	NA	NA	NA	NA	1338.65	3.7369	0.441518	3.93393	8.35671e-05	0.00132763	NA	NA	NA	NA	NA	NA	No	No	No
COX4I2	NA	NA	NA	NA	NA	NA	366.57	-2.82975	0.240017	-3.45704	0.000546149	0.0072856	NA	NA	NA	NA	NA	NA	No	No	No
COX5BP2	NA	NA	NA	NA	NA	NA	12.9574	-5.04984	0.611792	-4.9851	6.19303e-07	1.48826e-05	12.9574	4.32293	0.674321	3.44485	0.000571386	0.0165875	No	No	Yes
COX6B2	NA	NA	NA	NA	NA	NA	75.4981	3.43341	0.385163	3.72156	0.000197997	0.0029165	NA	NA	NA	NA	NA	NA	No	No	No
COX7B2	NA	NA	NA	NA	NA	NA	43.7348	8.38134	0.934285	6.83018	8.48052e-12	4.39556e-10	43.7348	-5.97382	1.0093	-3.93721	8.24343e-05	0.00312469	No	No	Yes
CP	NA	NA	NA	NA	NA	NA	2790.1	4.55112	0.489234	5.21451	1.84304e-07	4.98403e-06	NA	NA	NA	NA	NA	NA	No	No	No
CPB2	NA	NA	NA	NA	NA	NA	1779.42	-4.90744	0.506741	-5.73752	9.60745e-09	3.32902e-07	1779.42	4.64815	0.563128	4.70258	2.56897e-06	0.000142346	No	No	Yes
CPE	NA	NA	NA	NA	NA	NA	84436.8	-3.00973	0.320911	-3.14646	0.00165262	0.0196255	NA	NA	NA	NA	NA	NA	No	No	No
CPHL1P	NA	NA	NA	NA	NA	NA	28.6808	4.29506	0.51591	4.44857	8.64445e-06	0.000165818	NA	NA	NA	NA	NA	NA	No	No	No
CPLX2	NA	NA	NA	NA	NA	NA	34364.3	-3.41537	0.434277	-3.25913	0.00111753	0.0137435	NA	NA	NA	NA	NA	NA	No	No	No
CPN2	NA	NA	NA	NA	NA	NA	4.76851	3.91191	0.600947	3.1815	0.00146513	0.0175752	NA	NA	NA	NA	NA	NA	No	No	No
CPNE4	NA	NA	NA	NA	NA	NA	847.37	-3.8882	0.374107	-5.04721	4.48305e-07	1.112e-05	847.37	3.52494	0.4157	3.66837	0.000244104	0.00808665	No	No	Yes
CPXM1	NA	NA	NA	NA	NA	NA	372.452	4.94624	0.344941	8.54127	1.32753e-17	1.4236e-15	372.452	-3.44239	0.381271	-3.7831	0.000154886	0.00541209	No	No	Yes
CPZ	NA	NA	NA	NA	NA	NA	6.94526	4.27573	0.452011	5.03468	4.78645e-07	1.18254e-05	NA	NA	NA	NA	NA	NA	No	No	No
CR1	NA	NA	NA	NA	NA	NA	120.969	2.93655	0.32895	2.84709	0.00441212	0.0465716	NA	NA	NA	NA	NA	NA	No	No	No
CR2	NA	NA	NA	NA	NA	NA	171.033	4.98339	0.491513	6.06979	1.28074e-09	4.94776e-08	171.033	-4.05964	0.544824	-3.78037	0.000156595	0.00544883	No	No	Yes
CRB2	NA	NA	NA	NA	NA	NA	47.3675	4.35109	0.411632	5.71162	1.11908e-08	3.79314e-07	NA	NA	NA	NA	NA	NA	No	No	No
CRY2	NA	NA	NA	NA	NA	NA	6146.88	-3.2268	0.171869	-7.13799	9.4703e-13	5.73264e-11	6146.88	2.64233	0.191032	3.36242	0.000772613	0.0217688	No	No	Yes
CRYAA	NA	NA	NA	NA	NA	NA	4.84728	4.40742	0.585974	4.1084	3.98409e-05	0.000674067	NA	NA	NA	NA	NA	NA	No	No	No
CRYGD	NA	NA	NA	NA	NA	NA	14.5962	-5.46732	1.19275	-2.90699	0.0036493	0.0395949	NA	NA	NA	NA	NA	NA	No	No	No
CRYM	NA	NA	NA	NA	NA	NA	6715.59	-3.74547	0.472462	-3.69441	0.000220394	0.00320654	NA	NA	NA	NA	NA	NA	No	No	No
CSAG1	NA	NA	NA	NA	NA	NA	178.677	5.39702	0.602297	5.64011	1.6994e-08	5.54607e-07	178.677	-4.16521	0.666722	-3.24755	0.00116403	0.0303563	No	No	Yes
CSAG4	NA	NA	NA	NA	NA	NA	8.49888	5.67246	0.831662	4.41582	1.0063e-05	0.000189952	NA	NA	NA	NA	NA	NA	No	No	No
CSTA	NA	NA	NA	NA	NA	NA	177.762	3.29702	0.371252	3.49364	0.000476479	0.00643906	NA	NA	NA	NA	NA	NA	No	No	No
CT45A5	NA	NA	NA	NA	NA	NA	13.5667	9.68199	1.11819	6.87005	6.41796e-12	3.40453e-10	13.5667	-8.03598	1.24931	-4.83145	1.35542e-06	8.1061e-05	No	No	Yes
CT49	NA	NA	NA	NA	NA	NA	39.385	7.71201	0.734558	7.77611	7.47876e-15	5.9068e-13	NA	NA	NA	NA	NA	NA	No	No	No
CTA-150C2.13	NA	NA	NA	NA	NA	NA	44.1065	-3.46857	0.39695	-3.69963	0.000215911	0.00314869	NA	NA	NA	NA	NA	NA	No	No	No
CTA-250D10.23	NA	NA	NA	NA	NA	NA	46.2959	3.4469	0.299027	4.83869	1.30696e-06	2.94795e-05	NA	NA	NA	NA	NA	NA	No	No	No
CTA-384D8.35	NA	NA	NA	NA	NA	NA	16.3098	4.37173	0.449277	5.27899	1.29898e-07	3.59082e-06	NA	NA	NA	NA	NA	NA	No	No	No
CTA-85E5.10	NA	NA	NA	NA	NA	NA	16.6052	3.60032	0.509112	3.14336	0.00167018	0.0197631	16.6052	-4.33397	0.587764	-3.97092	7.15945e-05	0.00274453	No	No	Yes
CTAG2	NA	NA	NA	NA	NA	NA	260.938	7.59768	0.958893	5.83765	5.29417e-09	1.89789e-07	260.938	-8.80939	1.08087	-6.2999	2.97833e-10	3.98376e-08	No	No	Yes
CTB-134H23.3	NA	NA	NA	NA	NA	NA	97.724	-3.18767	0.400402	-2.96621	0.00301499	0.0334778	NA	NA	NA	NA	NA	NA	No	No	No
CTB-161K23.1	NA	NA	NA	NA	NA	NA	33.7107	-2.7451	0.24697	-3.01696	0.00255322	0.0288734	NA	NA	NA	NA	NA	NA	No	No	No
CTB-161M19.4	NA	NA	NA	NA	NA	NA	8.84161	-3.03221	0.224182	-4.60437	4.13722e-06	8.45767e-05	NA	NA	NA	NA	NA	NA	No	No	No
CTB-175P5.4	NA	NA	NA	NA	NA	NA	61.0365	4.48348	0.507552	4.89305	9.92867e-07	2.27874e-05	61.0365	-4.27332	0.564073	-4.03019	5.57325e-05	0.00218357	No	No	Yes
CTB-36H16.2	NA	NA	NA	NA	NA	NA	241.404	-2.70269	0.192681	-3.64689	0.000265433	0.0037996	NA	NA	NA	NA	NA	NA	No	No	No
CTB-41I6.1	NA	NA	NA	NA	NA	NA	7.86611	3.62	0.410894	3.94263	8.05921e-05	0.00128364	NA	NA	NA	NA	NA	NA	No	No	No
CTB-41I6.2	NA	NA	NA	NA	NA	NA	9.78654	3.51973	0.404567	3.75643	0.000172355	0.00255848	NA	NA	NA	NA	NA	NA	No	No	No
CTB-43E15.1	NA	NA	NA	NA	NA	NA	40.1737	-5.06627	0.463765	-6.61169	3.79964e-11	1.79376e-09	40.1737	3.60726	0.510686	3.14725	0.00164814	0.0409631	No	No	Yes
CTB-43E15.2	NA	NA	NA	NA	NA	NA	42.0956	-3.68798	0.494577	-3.41299	0.000642551	0.0084359	42.0956	3.94324	0.546388	3.55653	0.000375791	0.0117306	No	No	Yes
CTB-51J22.1	NA	NA	NA	NA	NA	NA	87.4185	-4.19227	0.272252	-8.05234	8.12258e-16	7.16602e-14	87.4185	3.62865	0.300601	5.41796	6.02815e-08	4.93336e-06	No	No	Yes
CTB-60B18.10	NA	NA	NA	NA	NA	NA	4.84739	3.47743	0.429123	3.44289	0.000575523	0.00764586	NA	NA	NA	NA	NA	NA	No	No	No
CTB-92J24.3	NA	NA	NA	NA	NA	NA	19.9844	5.29576	0.525988	6.26585	3.70788e-10	1.5446e-08	19.9844	-4.66966	0.569532	-4.68747	2.76608e-06	0.000152251	No	No	Yes
CTC-1337H24.1	NA	NA	NA	NA	NA	NA	29.3828	3.85934	0.383999	4.84203	1.28517e-06	2.90144e-05	29.3828	-3.9383	0.43269	-4.47964	7.47691e-06	0.000366899	No	No	Yes
CTC-203F4.2	NA	NA	NA	NA	NA	NA	98.1288	-3.07269	0.173981	-6.16557	7.02306e-10	2.82272e-08	NA	NA	NA	NA	NA	NA	No	No	No
CTC-232P5.3	NA	NA	NA	NA	NA	NA	271.675	-6.11109	0.487124	-8.4395	3.18697e-17	3.27639e-15	NA	NA	NA	NA	NA	NA	No	No	No
CTC-248O19.1	NA	NA	NA	NA	NA	NA	8.94045	-3.08169	0.296162	-3.65236	0.000259843	0.00373246	NA	NA	NA	NA	NA	NA	No	No	No
CTC-260E6.10	NA	NA	NA	NA	NA	NA	23.3664	3.72288	0.362135	4.75755	1.95961e-06	4.24308e-05	23.3664	-3.3015	0.399541	-3.25749	0.00112403	0.0294367	No	No	Yes
CTC-273B12.10	NA	NA	NA	NA	NA	NA	25.0719	-3.01531	0.247581	-4.10091	4.11522e-05	0.000693453	NA	NA	NA	NA	NA	NA	No	No	No
CTC-276P9.1	NA	NA	NA	NA	NA	NA	240.849	-4.93767	0.568418	-5.16815	2.36425e-07	6.27082e-06	NA	NA	NA	NA	NA	NA	No	No	No
CTC-327F10.4	NA	NA	NA	NA	NA	NA	5.29783	4.70752	0.526513	5.14237	2.71298e-07	7.02353e-06	NA	NA	NA	NA	NA	NA	No	No	No
CTC-332L22.1	NA	NA	NA	NA	NA	NA	48.9004	-4.39085	0.306657	-7.79648	6.36567e-15	5.10876e-13	NA	NA	NA	NA	NA	NA	No	No	No
CTC-338M12.9	NA	NA	NA	NA	NA	NA	19.5728	3.59004	0.403885	3.93686	8.25546e-05	0.00131322	NA	NA	NA	NA	NA	NA	No	No	No
CTC-340A15.2	NA	NA	NA	NA	NA	NA	119.065	-6.02944	0.789654	-5.10279	3.34679e-07	8.52249e-06	NA	NA	NA	NA	NA	NA	No	No	No
CTC-378H22.2	NA	NA	NA	NA	NA	NA	952.907	-4.47829	0.574388	-4.31466	1.59852e-05	0.000290077	NA	NA	NA	NA	NA	NA	No	No	No
CTC-490G23.2	NA	NA	NA	NA	NA	NA	3.15035	4.25713	0.693184	3.25618	0.00112921	0.0138597	NA	NA	NA	NA	NA	NA	No	No	No
CTC-498J12.1	NA	NA	NA	NA	NA	NA	9.39342	4.1229	0.436147	4.8674	1.13076e-06	2.57715e-05	9.39342	-3.57023	0.47007	-3.34042	0.000836512	0.0230217	No	No	Yes
CTC-499J9.1	NA	NA	NA	NA	NA	NA	12.4716	5.56457	0.727881	4.89719	9.72163e-07	2.23949e-05	NA	NA	NA	NA	NA	NA	No	No	No
CTC-548K16.1	NA	NA	NA	NA	NA	NA	6.6666	4.0197	0.583733	3.45997	0.000540238	0.00721835	NA	NA	NA	NA	NA	NA	No	No	No
CTCFL	NA	NA	NA	NA	NA	NA	374.916	6.02582	0.585876	6.87145	6.35528e-12	3.38572e-10	374.916	-6.56906	0.654328	-6.98283	2.89292e-12	5.932e-10	No	No	Yes
CTD-2006C1.6	NA	NA	NA	NA	NA	NA	12.3312	2.83797	0.264345	3.16997	0.00152453	0.0181913	NA	NA	NA	NA	NA	NA	No	No	No
CTD-2008L17.1	NA	NA	NA	NA	NA	NA	14.7321	4.28356	0.70387	3.24429	0.00117745	0.0143808	NA	NA	NA	NA	NA	NA	No	No	No
CTD-2008L17.2	NA	NA	NA	NA	NA	NA	36.9559	4.92029	0.606055	4.81853	1.44619e-06	3.22111e-05	NA	NA	NA	NA	NA	NA	No	No	No
CTD-2008P7.8	NA	NA	NA	NA	NA	NA	20.5569	7.63705	0.740742	7.61	2.74099e-14	2.06645e-12	20.5569	-7.50935	0.83833	-6.57182	4.97055e-11	7.82674e-09	No	No	Yes
CTD-2009A10.1	NA	NA	NA	NA	NA	NA	12.7554	-6.43544	1.08584	-4.08478	4.41182e-05	0.000738142	12.7554	6.35651	1.19965	3.63148	0.000281801	0.00913527	No	No	Yes
CTD-2017C7.2	NA	NA	NA	NA	NA	NA	31.6469	-2.75028	0.20281	-3.69944	0.000216077	0.00314926	NA	NA	NA	NA	NA	NA	No	No	No
CTD-2020K17.4	NA	NA	NA	NA	NA	NA	66.1057	-2.67327	0.209587	-3.21237	0.00131646	0.0159146	NA	NA	NA	NA	NA	NA	No	No	No
CTD-2021H9.3	NA	NA	NA	NA	NA	NA	27.8197	6.58389	0.641209	7.14882	8.75285e-13	5.3459e-11	NA	NA	NA	NA	NA	NA	No	No	No
CTD-2026C7.1	NA	NA	NA	NA	NA	NA	52.9016	5.5638	0.610055	5.84176	5.16512e-09	1.8543e-07	52.9016	-6.33253	0.704204	-6.15239	7.63256e-10	9.30835e-08	No	No	Yes
CTD-2033A16.3	NA	NA	NA	NA	NA	NA	6.55543	3.93953	0.410052	4.72997	2.24556e-06	4.80785e-05	NA	NA	NA	NA	NA	NA	No	No	No
CTD-2061E9.1	NA	NA	NA	NA	NA	NA	38.7558	-6.67843	0.801709	-5.83557	5.36083e-09	1.91627e-07	38.7558	7.74929	0.877146	6.55454	5.58137e-11	8.62477e-09	No	No	Yes
CTD-2114J12.1	NA	NA	NA	NA	NA	NA	12.2664	4.24568	0.573866	3.91325	9.10639e-05	0.00143482	NA	NA	NA	NA	NA	NA	No	No	No
CTD-2116N20.1	NA	NA	NA	NA	NA	NA	6.15611	4.08644	0.415433	5.02233	5.10477e-07	1.25455e-05	NA	NA	NA	NA	NA	NA	No	No	No
CTD-2139B15.5	NA	NA	NA	NA	NA	NA	12.0304	6.24435	0.990241	4.28618	1.81769e-05	0.000327672	12.0304	-6.81128	1.11143	-4.3289	1.49857e-05	0.000680343	No	No	Yes
CTD-2144E22.6	NA	NA	NA	NA	NA	NA	7.44057	6.09437	1.07458	3.81019	0.000138858	0.00211219	7.44057	-5.96444	1.20377	-3.29335	0.000990017	0.0265989	No	No	Yes
CTD-2144E22.8	NA	NA	NA	NA	NA	NA	3.39783	7.77138	1.13179	5.09936	3.40805e-07	8.65193e-06	3.39783	-6.24512	1.2657	-3.35397	0.00079661	0.0222185	No	No	Yes
CTD-2147F2.1	NA	NA	NA	NA	NA	NA	34.2421	7.16942	0.743705	6.95091	3.62948e-12	2.01109e-10	NA	NA	NA	NA	NA	NA	No	No	No
CTD-2184D3.6	NA	NA	NA	NA	NA	NA	35.3441	-2.99076	0.215464	-4.59824	4.26073e-06	8.66036e-05	35.3441	2.99722	0.236807	4.21111	2.54116e-05	0.00108815	No	No	Yes
CTD-2196E14.5	NA	NA	NA	NA	NA	NA	6.17318	3.24443	0.358378	3.4724	0.000515832	0.006922	NA	NA	NA	NA	NA	NA	No	No	No
CTD-2210P24.4	NA	NA	NA	NA	NA	NA	30.4181	-2.90687	0.320415	-2.83028	0.00465067	0.0489442	NA	NA	NA	NA	NA	NA	No	No	No
CTD-2234N14.1	NA	NA	NA	NA	NA	NA	17.8479	-6.37116	0.72567	-6.02362	1.70558e-09	6.52818e-08	NA	NA	NA	NA	NA	NA	No	No	No
CTD-2267D19.6	NA	NA	NA	NA	NA	NA	20.7049	3.71791	0.242996	7.0697	1.5527e-12	9.13229e-11	20.7049	-3.25016	0.263697	-4.74087	2.12799e-06	0.000121149	No	No	Yes
CTD-2280E9.1	NA	NA	NA	NA	NA	NA	5.54981	4.23582	0.602712	3.70959	0.000207596	0.00303811	NA	NA	NA	NA	NA	NA	No	No	No
CTD-2311B13.7	NA	NA	NA	NA	NA	NA	8.57689	5.85098	0.713113	5.40024	6.65518e-08	1.94108e-06	NA	NA	NA	NA	NA	NA	No	No	No
CTD-2314B22.1	NA	NA	NA	NA	NA	NA	25.8244	6.21643	0.852958	4.9433	7.68099e-07	1.81823e-05	NA	NA	NA	NA	NA	NA	No	No	No
CTD-2314G24.2	NA	NA	NA	NA	NA	NA	96.6455	5.39984	0.679485	5.00355	5.62832e-07	1.36879e-05	NA	NA	NA	NA	NA	NA	No	No	No
CTD-2319I12.1	NA	NA	NA	NA	NA	NA	36.501	3.51088	0.396644	3.80917	0.000139431	0.00211648	NA	NA	NA	NA	NA	NA	No	No	No
CTD-2357A8.3	NA	NA	NA	NA	NA	NA	22.2445	5.15317	0.459522	6.86185	6.79736e-12	3.5753e-10	22.2445	-5.19033	0.518401	-6.15416	7.54745e-10	9.26042e-08	No	No	Yes
CTD-2377D24.6	NA	NA	NA	NA	NA	NA	22.4461	5.97894	0.600758	6.6232	3.51505e-11	1.67852e-09	22.4461	-4.91625	0.646025	-4.51415	6.35725e-06	0.000316958	No	No	Yes
CTD-2377D24.8	NA	NA	NA	NA	NA	NA	6.78167	5.72039	0.6913	5.38173	7.37742e-08	2.13174e-06	6.78167	-4.91594	0.774165	-3.76656	0.000165512	0.00570877	No	No	Yes
CTD-2377O17.1	NA	NA	NA	NA	NA	NA	37.4917	-3.61549	0.262814	-6.1469	7.90099e-10	3.16027e-08	37.4917	2.92341	0.289999	3.1842	0.00145154	0.0366628	No	No	Yes
CTD-2384A14.1	NA	NA	NA	NA	NA	NA	8.62954	6.58261	1.08686	4.21636	2.48279e-05	0.00043746	8.62954	-6.01106	1.21726	-3.29515	0.000983689	0.0264862	No	No	Yes
CTD-2510F5.4	NA	NA	NA	NA	NA	NA	84.0921	4.95795	0.217791	13.5816	5.14958e-42	3.28503e-39	84.0921	-3.98019	0.231861	-8.54038	1.33781e-17	7.23552e-15	No	No	Yes
CTD-2526M8.2	NA	NA	NA	NA	NA	NA	14.259	-4.2851	0.758384	-3.01312	0.00258574	0.0291748	NA	NA	NA	NA	NA	NA	No	No	No
CTD-2535I10.1	NA	NA	NA	NA	NA	NA	3.77726	4.54413	0.879001	2.89434	0.00379955	0.0408863	NA	NA	NA	NA	NA	NA	No	No	No
CTD-2541J13.1	NA	NA	NA	NA	NA	NA	5.15741	3.37344	0.412125	3.33258	0.000860448	0.0109331	NA	NA	NA	NA	NA	NA	No	No	No
CTD-2545H1.2	NA	NA	NA	NA	NA	NA	33.0669	-3.64282	0.437278	-3.75694	0.000172007	0.00255484	NA	NA	NA	NA	NA	NA	No	No	No
CTD-2572N17.1	NA	NA	NA	NA	NA	NA	6.81957	-5.16182	0.774874	-4.08043	4.49515e-05	0.000751073	NA	NA	NA	NA	NA	NA	No	No	No
CTD-2576D5.4	NA	NA	NA	NA	NA	NA	5.25538	4.97545	0.579356	5.13579	2.80965e-07	7.23615e-06	NA	NA	NA	NA	NA	NA	No	No	No
CTD-2591A6.2	NA	NA	NA	NA	NA	NA	13.5235	5.46012	0.831329	4.16216	3.15257e-05	0.000542391	NA	NA	NA	NA	NA	NA	No	No	No
CTD-2651B20.3	NA	NA	NA	NA	NA	NA	65.5057	-3.55565	0.305873	-5.08592	3.65853e-07	9.25946e-06	NA	NA	NA	NA	NA	NA	No	No	No
CTD-3006G17.2	NA	NA	NA	NA	NA	NA	11.2452	4.45727	0.692145	3.55022	0.000384913	0.00531718	NA	NA	NA	NA	NA	NA	No	No	No
CTD-3032H12.2	NA	NA	NA	NA	NA	NA	17.8072	-3.38713	0.396083	-3.50211	0.000461586	0.00625819	17.8072	3.40063	0.436577	3.2082	0.00133568	0.0342229	No	No	Yes
CTD-3049M7.1	NA	NA	NA	NA	NA	NA	33.4642	4.33211	0.518286	4.49966	6.80611e-06	0.000133646	NA	NA	NA	NA	NA	NA	No	No	No
CTD-3088G3.8	NA	NA	NA	NA	NA	NA	92.617	3.71163	0.321435	5.32497	1.00971e-07	2.8417e-06	NA	NA	NA	NA	NA	NA	No	No	No
CTD-3094K11.1	NA	NA	NA	NA	NA	NA	7.60722	3.89335	0.505631	3.74452	0.000180738	0.00267653	NA	NA	NA	NA	NA	NA	No	No	No
CTD-3148I10.1	NA	NA	NA	NA	NA	NA	21.011	6.55698	0.663026	6.873	6.28662e-12	3.35633e-10	21.011	-6.7064	0.753869	-6.243	4.29267e-10	5.56236e-08	No	No	Yes
CTD-3216D2.5	NA	NA	NA	NA	NA	NA	9.5255	2.97205	0.32753	2.96781	0.00299931	0.0333422	NA	NA	NA	NA	NA	NA	No	No	No
CTHRC1	NA	NA	NA	NA	NA	NA	1601.78	4.5882	0.238804	10.8382	2.2692e-27	4.86684e-25	1601.78	-3.15281	0.264893	-4.35198	1.34913e-05	0.000620424	No	No	Yes
CTNNA2	NA	NA	NA	NA	NA	NA	1588.56	-3.60619	0.459888	-3.49257	0.000478402	0.00646154	NA	NA	NA	NA	NA	NA	No	No	No
CTNNA3	NA	NA	NA	NA	NA	NA	300.238	-3.2737	0.376702	-3.3812	0.000721696	0.00936623	300.238	4.43684	0.41811	5.82823	5.60186e-09	5.6654e-07	No	No	Yes
CTXN2	NA	NA	NA	NA	NA	NA	15.0508	-4.16196	0.336727	-6.42051	1.35814e-10	6.00164e-09	15.0508	3.87269	0.367108	5.10119	3.37531e-07	2.34565e-05	No	No	Yes
CXCL14	NA	NA	NA	NA	NA	NA	2188.74	4.44653	0.509581	4.80107	1.57817e-06	3.49007e-05	NA	NA	NA	NA	NA	NA	No	No	No
CXCL17	NA	NA	NA	NA	NA	NA	2422.33	4.13757	0.51361	4.16185	3.15681e-05	0.000542391	NA	NA	NA	NA	NA	NA	No	No	No
CXCL6	NA	NA	NA	NA	NA	NA	90.5372	4.29953	0.547794	4.1978	2.6952e-05	0.000471547	NA	NA	NA	NA	NA	NA	No	No	No
CXorf48	NA	NA	NA	NA	NA	NA	13.5059	5.31193	0.681966	4.85644	1.19516e-06	2.71298e-05	13.5059	-4.91356	0.755838	-3.85475	0.000115849	0.00419319	No	No	Yes
CYB5D2	NA	NA	NA	NA	NA	NA	1690.82	-2.64236	0.12906	-4.97721	6.45072e-07	1.54612e-05	NA	NA	NA	NA	NA	NA	No	No	No
CYB5R2	NA	NA	NA	NA	NA	NA	196.061	2.9726	0.255679	3.80401	0.000142374	0.00215589	NA	NA	NA	NA	NA	NA	No	No	No
CYP19A1	NA	NA	NA	NA	NA	NA	21.5571	4.23401	0.3943	5.66576	1.46373e-08	4.84258e-07	NA	NA	NA	NA	NA	NA	No	No	No
CYP1B1	NA	NA	NA	NA	NA	NA	1465.07	3.17632	0.353755	3.32524	0.00088341	0.0111906	NA	NA	NA	NA	NA	NA	No	No	No
CYP24A1	NA	NA	NA	NA	NA	NA	345.133	6.37093	0.560298	7.80108	6.13793e-15	4.94193e-13	345.133	-5.80479	0.621632	-6.12064	9.31999e-10	1.12559e-07	No	No	Yes
CYP26A1	NA	NA	NA	NA	NA	NA	24.2943	3.31427	0.438865	2.9947	0.00274717	0.0308008	NA	NA	NA	NA	NA	NA	No	No	No
CYP2C8	NA	NA	NA	NA	NA	NA	418.697	-4.26599	0.389782	-5.81349	6.11835e-09	2.17145e-07	418.697	5.80604	0.432256	8.80506	1.30786e-18	9.40054e-16	No	No	Yes
CYP2S1	NA	NA	NA	NA	NA	NA	135.946	2.98799	0.34531	2.86116	0.00422093	0.04489	NA	NA	NA	NA	NA	NA	No	No	No
CYP3A5	NA	NA	NA	NA	NA	NA	1743.25	-3.33292	0.352812	-3.77798	0.000158108	0.00236392	1743.25	4.75295	0.392033	7.02224	2.18339e-12	4.60345e-10	No	No	Yes
CYP46A1	NA	NA	NA	NA	NA	NA	253.437	-3.21525	0.227394	-5.34424	9.07983e-08	2.57873e-06	253.437	3.40728	0.252371	5.57624	2.45776e-08	2.20745e-06	No	No	Yes
CYP4F11	NA	NA	NA	NA	NA	NA	602.473	4.29403	0.622083	3.68766	0.000226329	0.00328137	NA	NA	NA	NA	NA	NA	No	No	No
CYP4F31P	NA	NA	NA	NA	NA	NA	12.2628	4.19131	0.647119	3.38626	0.000708531	0.00922425	NA	NA	NA	NA	NA	NA	No	No	No
CYP4Z1	NA	NA	NA	NA	NA	NA	12.8328	3.58353	0.514512	3.07773	0.00208585	0.0240698	NA	NA	NA	NA	NA	NA	No	No	No
DACH2	NA	NA	NA	NA	NA	NA	861.057	-3.82002	0.50978	-3.5702	0.000356703	0.00496332	NA	NA	NA	NA	NA	NA	No	No	No
DAPP1	NA	NA	NA	NA	NA	NA	209.908	2.93856	0.312104	3.0072	0.00263666	0.029709	NA	NA	NA	NA	NA	NA	No	No	No
DBF4	NA	NA	NA	NA	NA	NA	672.048	2.63265	0.143481	4.4093	1.03705e-05	0.000195309	NA	NA	NA	NA	NA	NA	No	No	No
DBF4P1	NA	NA	NA	NA	NA	NA	18.7993	2.62919	0.196547	3.20121	0.00136851	0.0165037	NA	NA	NA	NA	NA	NA	No	No	No
DCAF4L2	NA	NA	NA	NA	NA	NA	89.5401	8.57314	0.928294	7.08088	1.43239e-12	8.44463e-11	89.5401	-9.14698	1.04531	-6.8372	8.07565e-12	1.52208e-09	No	No	Yes
DDIT4L	NA	NA	NA	NA	NA	NA	157.708	4.55754	0.384448	6.6525	2.88147e-11	1.4029e-09	NA	NA	NA	NA	NA	NA	No	No	No
DDX12P	NA	NA	NA	NA	NA	NA	556.782	3.90429	0.209142	9.10524	8.60778e-20	1.12122e-17	NA	NA	NA	NA	NA	NA	No	No	No
DDX25	NA	NA	NA	NA	NA	NA	709.506	-3.03114	0.360015	-2.86415	0.00418129	0.0445509	NA	NA	NA	NA	NA	NA	No	No	No
DDX53	NA	NA	NA	NA	NA	NA	4.16093	5.57375	0.996395	3.58668	0.000334917	0.00469166	NA	NA	NA	NA	NA	NA	No	No	No
DEFB1	NA	NA	NA	NA	NA	NA	60.2122	4.71027	0.546838	4.95626	7.18628e-07	1.70762e-05	NA	NA	NA	NA	NA	NA	No	No	No
DEFB132	NA	NA	NA	NA	NA	NA	25.154	-9.83462	0.856509	-9.14716	5.84504e-20	7.73504e-18	25.154	10.3187	0.940314	8.8467	9.01447e-19	7.00847e-16	No	No	Yes
DEPDC1	NA	NA	NA	NA	NA	NA	670.887	5.63617	0.235082	15.4677	5.73534e-54	1.4269e-50	670.887	-4.00937	0.258442	-7.77495	7.54755e-15	2.28994e-12	No	No	Yes
DEPDC1B	NA	NA	NA	NA	NA	NA	379.965	4.41868	0.225092	10.7453	6.23703e-27	1.26155e-24	379.965	-3.39434	0.248531	-5.6103	2.01978e-08	1.84743e-06	No	No	Yes
DERL3	NA	NA	NA	NA	NA	NA	699.166	2.73554	0.247427	2.97273	0.00295162	0.0328856	NA	NA	NA	NA	NA	NA	No	No	No
DGKG	NA	NA	NA	NA	NA	NA	1063.43	-2.88402	0.281573	-3.13957	0.00169195	0.0199782	NA	NA	NA	NA	NA	NA	No	No	No
DIAPH3	NA	NA	NA	NA	NA	NA	348.963	3.86591	0.247519	7.53846	4.75556e-14	3.47981e-12	NA	NA	NA	NA	NA	NA	No	No	No
DIO2	NA	NA	NA	NA	NA	NA	6514.62	-4.38059	0.379647	-6.27055	3.59781e-10	1.50437e-08	6514.62	4.13978	0.421992	5.07066	3.96441e-07	2.68748e-05	No	No	Yes
DIRAS3	NA	NA	NA	NA	NA	NA	41075.3	-8.18529	0.444525	-13.9144	5.18104e-44	3.90604e-41	41075.3	6.02292	0.49407	8.14241	3.87485e-16	1.60671e-13	No	No	Yes
DKK1	NA	NA	NA	NA	NA	NA	290.066	6.33869	0.525305	8.25939	1.46425e-16	1.39575e-14	290.066	-5.65622	0.581557	-6.28695	3.23767e-10	4.30749e-08	No	No	Yes
DKKL1	NA	NA	NA	NA	NA	NA	9.62072	3.39465	0.40951	3.40565	0.000660057	0.00863838	NA	NA	NA	NA	NA	NA	No	No	No
DLGAP5	NA	NA	NA	NA	NA	NA	791.46	5.44519	0.233769	14.7376	3.6996e-49	4.00184e-46	791.46	-3.89169	0.257745	-7.33939	2.14577e-13	5.33846e-11	No	No	Yes
DLX2	NA	NA	NA	NA	NA	NA	174.287	3.93107	0.629965	3.06536	0.00217405	0.0249366	174.287	-7.66998	0.729525	-7.77214	7.71682e-15	2.31309e-12	No	No	Yes
DLX3	NA	NA	NA	NA	NA	NA	66.1645	4.48629	0.507823	4.89596	9.78245e-07	2.24933e-05	NA	NA	NA	NA	NA	NA	No	No	No
DLX4	NA	NA	NA	NA	NA	NA	38.6655	4.45218	0.424487	5.77682	7.61261e-09	2.6563e-07	NA	NA	NA	NA	NA	NA	No	No	No
DLX5	NA	NA	NA	NA	NA	NA	265.804	4.24845	0.413414	5.43872	5.36643e-08	1.59561e-06	NA	NA	NA	NA	NA	NA	No	No	No
DLX6	NA	NA	NA	NA	NA	NA	135.386	4.45357	0.450506	5.44624	5.14452e-08	1.5402e-06	NA	NA	NA	NA	NA	NA	No	No	No
DLX6-AS1	NA	NA	NA	NA	NA	NA	368.124	4.60892	0.449899	5.79889	6.67551e-09	2.34245e-07	NA	NA	NA	NA	NA	NA	No	No	No
DMBX1	NA	NA	NA	NA	NA	NA	16.231	6.48579	0.71787	6.24876	4.13731e-10	1.71268e-08	NA	NA	NA	NA	NA	NA	No	No	No
DMP1	NA	NA	NA	NA	NA	NA	90.102	-4.70549	0.586668	-4.61161	3.99555e-06	8.18825e-05	NA	NA	NA	NA	NA	NA	No	No	No
DMRT1	NA	NA	NA	NA	NA	NA	8.12236	4.97256	0.753638	3.94429	8.00377e-05	0.00127645	NA	NA	NA	NA	NA	NA	No	No	No
DMRT3	NA	NA	NA	NA	NA	NA	21.7605	5.723	0.649677	5.73055	1.00108e-08	3.45436e-07	NA	NA	NA	NA	NA	NA	No	No	No
DMRTA2	NA	NA	NA	NA	NA	NA	101.971	5.48506	0.434358	8.02347	1.02799e-15	8.9424e-14	101.971	-4.31003	0.475824	-4.85479	1.20517e-06	7.31305e-05	No	No	Yes
DMTN	NA	NA	NA	NA	NA	NA	3103.89	-2.74611	0.211022	-3.53572	0.000406671	0.00557749	3103.89	2.87045	0.234534	3.71139	0.00020612	0.00695803	No	No	Yes
DNA2	NA	NA	NA	NA	NA	NA	504.719	2.86591	0.150385	5.75797	8.51332e-09	2.96228e-07	NA	NA	NA	NA	NA	NA	No	No	No
DNAH11	NA	NA	NA	NA	NA	NA	107.073	3.54365	0.362803	4.2548	2.0924e-05	0.000373435	NA	NA	NA	NA	NA	NA	No	No	No
DNAH2	NA	NA	NA	NA	NA	NA	321.78	2.98259	0.347681	2.82612	0.00471153	0.0495218	NA	NA	NA	NA	NA	NA	No	No	No
DNAH8	NA	NA	NA	NA	NA	NA	9.89998	3.17947	0.357926	3.29528	0.000983233	0.0123171	NA	NA	NA	NA	NA	NA	No	No	No
DNAJB13	NA	NA	NA	NA	NA	NA	31.2751	3.31673	0.32422	4.06122	4.88163e-05	0.000810207	31.2751	-3.18774	0.361224	-3.2881	0.00100865	0.026983	No	No	Yes
DNASE2B	NA	NA	NA	NA	NA	NA	86.98	-4.22512	0.451574	-4.92748	8.32956e-07	1.94949e-05	NA	NA	NA	NA	NA	NA	No	No	No
DOC2GP	NA	NA	NA	NA	NA	NA	25.9175	4.04374	0.361041	5.66069	1.50763e-08	4.98118e-07	NA	NA	NA	NA	NA	NA	No	No	No
DOK3	NA	NA	NA	NA	NA	NA	368.999	2.77057	0.223457	3.4484	0.000563922	0.00750659	NA	NA	NA	NA	NA	NA	No	No	No
DOK5	NA	NA	NA	NA	NA	NA	51.5466	3.28264	0.33878	3.78605	0.000153061	0.00229364	NA	NA	NA	NA	NA	NA	No	No	No
DPEP3	NA	NA	NA	NA	NA	NA	146.688	6.13891	0.611918	6.76382	1.34397e-11	6.8099e-10	146.688	-6.46167	0.685323	-6.51031	7.49964e-11	1.13081e-08	No	No	Yes
DPP6	NA	NA	NA	NA	NA	NA	1272.55	-5.99773	0.532256	-7.51092	5.87128e-14	4.22172e-12	1272.55	4.59566	0.591549	4.3879	1.14448e-05	0.000535218	No	No	Yes
DQX1	NA	NA	NA	NA	NA	NA	47.6746	4.4604	0.394242	6.24084	4.35217e-10	1.79863e-08	47.6746	-4.06522	0.436274	-4.73376	2.204e-06	0.000124621	No	No	Yes
DRAXIN	NA	NA	NA	NA	NA	NA	77.7242	3.46616	0.378054	3.87817	0.000105246	0.00163753	NA	NA	NA	NA	NA	NA	No	No	No
DSC2	NA	NA	NA	NA	NA	NA	1377.24	4.38649	0.369508	6.45858	1.0569e-10	4.72077e-09	NA	NA	NA	NA	NA	NA	No	No	No
DSCAM	NA	NA	NA	NA	NA	NA	980.855	-4.13328	0.383081	-5.56874	2.56588e-08	8.08177e-07	980.855	4.14354	0.425719	5.03511	4.77572e-07	3.1854e-05	No	No	Yes
DSCAM-AS1	NA	NA	NA	NA	NA	NA	23.3166	4.93557	0.910058	3.2257	0.00125666	0.0152584	23.3166	-5.71158	1.03135	-3.59875	0.000319746	0.0101647	No	No	Yes
DSCC1	NA	NA	NA	NA	NA	NA	488.088	3.88423	0.16733	11.2606	2.0545e-29	4.9148e-27	488.088	-3.42376	0.185491	-7.67564	1.64599e-14	4.8177e-12	No	No	Yes
DSCR4	NA	NA	NA	NA	NA	NA	12.193	9.40859	1.08324	6.8393	7.95789e-12	4.13328e-10	NA	NA	NA	NA	NA	NA	No	No	No
DSEL	NA	NA	NA	NA	NA	NA	207.151	2.95564	0.278405	3.43257	0.000597888	0.00790795	NA	NA	NA	NA	NA	NA	No	No	No
DSG4	NA	NA	NA	NA	NA	NA	10.852	4.87115	1.00352	2.86107	0.00422213	0.04489	NA	NA	NA	NA	NA	NA	No	No	No
DSN1	NA	NA	NA	NA	NA	NA	973.108	2.40015	0.133987	2.98648	0.00282207	0.0315694	NA	NA	NA	NA	NA	NA	No	No	No
DTL	NA	NA	NA	NA	NA	NA	767.881	4.03253	0.218628	9.29674	1.44815e-20	2.05877e-18	NA	NA	NA	NA	NA	NA	No	No	No
DUSP13	NA	NA	NA	NA	NA	NA	35.2129	5.37247	0.631022	5.34445	9.06901e-08	2.57861e-06	NA	NA	NA	NA	NA	NA	No	No	No
DUSP26	NA	NA	NA	NA	NA	NA	2274.22	-4.48697	0.361533	-6.87895	6.0297e-12	3.22686e-10	2274.22	4.33984	0.401806	5.8233	5.76956e-09	5.78794e-07	No	No	Yes
E2F1	NA	NA	NA	NA	NA	NA	1167.22	3.52892	0.195139	7.83502	4.68769e-15	3.83635e-13	1167.22	-2.711	0.216623	-3.28219	0.00103006	0.0274083	No	No	Yes
E2F2	NA	NA	NA	NA	NA	NA	379.144	4.52447	0.234243	10.7771	4.41389e-27	9.07547e-25	379.144	-2.86557	0.257882	-3.35645	0.000789496	0.0220695	No	No	Yes
E2F7	NA	NA	NA	NA	NA	NA	380.972	5.50093	0.283152	12.3641	4.08603e-35	1.56394e-32	380.972	-3.77415	0.310646	-5.71118	1.12196e-08	1.07773e-06	No	No	Yes
E2F8	NA	NA	NA	NA	NA	NA	284.674	5.48391	0.2312	15.0689	2.59591e-51	3.39913e-48	284.674	-4.17193	0.251796	-8.62577	6.36627e-18	3.59969e-15	No	No	Yes
ECT2	NA	NA	NA	NA	NA	NA	2705.24	3.42937	0.17012	8.40211	4.38529e-17	4.47138e-15	2705.24	-2.88821	0.189015	-4.69913	2.6127e-06	0.000144127	No	No	Yes
EDAR	NA	NA	NA	NA	NA	NA	17.7616	4.05522	0.487421	4.21653	2.48095e-05	0.000437446	NA	NA	NA	NA	NA	NA	No	No	No
EFNA4	NA	NA	NA	NA	NA	NA	198.272	4.21477	0.284166	7.79392	6.49601e-15	5.1966e-13	NA	NA	NA	NA	NA	NA	No	No	No
EFNB3	NA	NA	NA	NA	NA	NA	1669.17	-3.5022	0.326479	-4.6012	4.20065e-06	8.5522e-05	NA	NA	NA	NA	NA	NA	No	No	No
EFS	NA	NA	NA	NA	NA	NA	604.089	3.53181	0.298637	5.12934	2.90753e-07	7.46507e-06	NA	NA	NA	NA	NA	NA	No	No	No
EGLN3	NA	NA	NA	NA	NA	NA	1869.68	3.64281	0.274668	5.98108	2.21668e-09	8.33063e-08	NA	NA	NA	NA	NA	NA	No	No	No
EGR4	NA	NA	NA	NA	NA	NA	219.574	-3.97003	0.412037	-4.78119	1.74259e-06	3.82646e-05	219.574	3.95566	0.457214	4.27733	1.89145e-05	0.000832875	No	No	Yes
EIF3KP1	NA	NA	NA	NA	NA	NA	39.4007	-3.9298	0.386965	-4.98702	6.13166e-07	1.47676e-05	NA	NA	NA	NA	NA	NA	No	No	No
ELMO1	NA	NA	NA	NA	NA	NA	6999.91	-3.41663	0.26838	-5.27843	1.30296e-07	3.59782e-06	NA	NA	NA	NA	NA	NA	No	No	No
EME1	NA	NA	NA	NA	NA	NA	170.184	4.54797	0.202246	12.5984	2.15446e-36	9.22971e-34	170.184	-3.48785	0.22027	-6.75468	1.43151e-11	2.5622e-09	No	No	Yes
EMX1	NA	NA	NA	NA	NA	NA	563.099	-3.98703	0.487295	-4.07766	4.54905e-05	0.000758551	563.099	4.00737	0.541479	3.7072	0.000209566	0.00702728	No	No	Yes
EMX2	NA	NA	NA	NA	NA	NA	34.5224	4.14468	0.683243	3.13897	0.00169543	0.0200098	NA	NA	NA	NA	NA	NA	No	No	No
EN1	NA	NA	NA	NA	NA	NA	60.1671	6.71843	0.675189	6.98832	2.78196e-12	1.56236e-10	NA	NA	NA	NA	NA	NA	No	No	No
ENO3	NA	NA	NA	NA	NA	NA	1006.1	3.50754	0.293053	5.14425	2.68598e-07	6.9754e-06	NA	NA	NA	NA	NA	NA	No	No	No
ENPP5	NA	NA	NA	NA	NA	NA	2302.47	-2.45913	0.158293	-2.90053	0.00372531	0.040244	NA	NA	NA	NA	NA	NA	No	No	No
ENTPD8	NA	NA	NA	NA	NA	NA	201.701	4.4608	0.421011	5.84497	5.06669e-09	1.82159e-07	NA	NA	NA	NA	NA	NA	No	No	No
EPHA5	NA	NA	NA	NA	NA	NA	743.381	-6.5344	0.496062	-9.14079	6.19958e-20	8.16082e-18	743.381	5.45322	0.551067	6.26641	3.69455e-10	4.86489e-08	No	No	Yes
EPHX2	NA	NA	NA	NA	NA	NA	3885.23	-4.07076	0.220051	-9.41037	4.94403e-21	7.27826e-19	3885.23	3.44275	0.244562	5.89931	3.65034e-09	3.86454e-07	No	No	Yes
EPPK1	NA	NA	NA	NA	NA	NA	894.173	3.27618	0.320529	3.98147	6.84913e-05	0.00110291	NA	NA	NA	NA	NA	NA	No	No	No
EPYC	NA	NA	NA	NA	NA	NA	12.6225	5.79585	0.611036	6.21217	5.22593e-10	2.13491e-08	12.6225	-4.46563	0.647306	-3.80907	0.000139493	0.00495777	No	No	Yes
ERCC6L	NA	NA	NA	NA	NA	NA	191.119	4.0315	0.173703	11.6953	1.34748e-31	3.89814e-29	191.119	-2.9794	0.189738	-5.16183	2.44549e-07	1.73832e-05	No	No	Yes
ERVH48-1	NA	NA	NA	NA	NA	NA	206.003	6.37217	0.523692	8.34874	6.89974e-17	6.81185e-15	206.003	-6.19309	0.582363	-7.20013	6.01573e-13	1.36059e-10	No	No	Yes
ERVMER34-1	NA	NA	NA	NA	NA	NA	501.704	7.16174	0.386991	13.3381	1.3888e-40	7.85272e-38	501.704	-5.68917	0.423964	-8.70162	3.27186e-18	2.03502e-15	No	No	Yes
ERVMER61-1	NA	NA	NA	NA	NA	NA	10.9048	6.70258	1.02863	4.57168	4.83829e-06	9.74671e-05	10.9048	-6.17005	1.15078	-3.62367	0.000290449	0.00933604	No	No	Yes
ESCO2	NA	NA	NA	NA	NA	NA	284.234	4.28211	0.218679	10.4359	1.70067e-25	3.18127e-23	284.234	-2.82276	0.240265	-3.4244	0.000616148	0.0177626	No	No	Yes
EVC2	NA	NA	NA	NA	NA	NA	173.66	3.04424	0.272557	3.83127	0.000127484	0.0019542	NA	NA	NA	NA	NA	NA	No	No	No
EVX1	NA	NA	NA	NA	NA	NA	12.0943	4.65661	0.807009	3.29192	0.000995053	0.0124464	12.0943	-5.63384	0.924957	-3.92866	8.54192e-05	0.00320842	No	No	Yes
EVX1-AS	NA	NA	NA	NA	NA	NA	5.85775	5.45344	1.03483	3.33719	0.000846293	0.0107704	NA	NA	NA	NA	NA	NA	No	No	No
EVX2	NA	NA	NA	NA	NA	NA	4.49156	4.84944	0.702227	4.05773	4.95529e-05	0.00082079	4.49156	-5.59166	0.795496	-4.51499	6.33187e-06	0.000316327	No	No	Yes
EXO1	NA	NA	NA	NA	NA	NA	523.496	5.4033	0.244199	13.9366	3.79772e-44	2.95261e-41	523.496	-3.61486	0.268273	-6.01945	1.75007e-09	1.98813e-07	No	No	Yes
EXPH5	NA	NA	NA	NA	NA	NA	512.546	3.3826	0.307347	4.4985	6.8434e-06	0.000134166	NA	NA	NA	NA	NA	NA	No	No	No
EYA1	NA	NA	NA	NA	NA	NA	192.2	6.04448	0.545299	7.417	1.19802e-13	8.34886e-12	NA	NA	NA	NA	NA	NA	No	No	No
EYA2	NA	NA	NA	NA	NA	NA	1252.01	4.51987	0.451804	5.57734	2.44221e-08	7.74996e-07	NA	NA	NA	NA	NA	NA	No	No	No
EZH2	NA	NA	NA	NA	NA	NA	1303.17	4.00966	0.174561	11.5127	1.13866e-30	3.0137e-28	1303.17	-2.95176	0.193548	-4.91742	8.76926e-07	5.48167e-05	No	No	Yes
F10	NA	NA	NA	NA	NA	NA	1151.64	-3.89999	0.384391	-4.94285	7.69884e-07	1.82072e-05	1151.64	4.46505	0.427144	5.771	7.88017e-09	7.74904e-07	No	No	Yes
F5	NA	NA	NA	NA	NA	NA	10718	-5.06879	0.390632	-7.85596	3.96725e-15	3.29004e-13	10718	5.67539	0.43418	8.46515	2.55833e-17	1.29896e-14	No	No	Yes
F7	NA	NA	NA	NA	NA	NA	296.073	-3.94035	0.406354	-4.77501	1.79695e-06	3.92849e-05	296.073	4.45859	0.45124	5.44852	5.07917e-08	4.28355e-06	No	No	Yes
FABP6	NA	NA	NA	NA	NA	NA	446.448	-3.27217	0.390824	-3.2551	0.00113353	0.0138991	NA	NA	NA	NA	NA	NA	No	No	No
FAM111B	NA	NA	NA	NA	NA	NA	742.056	4.22425	0.243064	9.15086	5.64822e-20	7.51454e-18	742.056	-3.49199	0.269695	-5.53215	3.16337e-08	2.7518e-06	No	No	Yes
FAM126A	NA	NA	NA	NA	NA	NA	904.94	2.60506	0.183559	3.29625	0.000979849	0.0122809	NA	NA	NA	NA	NA	NA	No	No	No
FAM131C	NA	NA	NA	NA	NA	NA	391.307	-3.55619	0.370835	-4.19644	2.71143e-05	0.00047355	391.307	3.47166	0.411963	3.57231	0.00035385	0.0111154	No	No	Yes
FAM132B	NA	NA	NA	NA	NA	NA	199.86	4.2383	0.339944	6.58433	4.56931e-11	2.12486e-09	199.86	-3.49703	0.37654	-3.97574	7.01614e-05	0.00269374	No	No	Yes
FAM150A	NA	NA	NA	NA	NA	NA	67.7758	4.83107	0.525773	5.38459	7.26113e-08	2.10058e-06	NA	NA	NA	NA	NA	NA	No	No	No
FAM163A	NA	NA	NA	NA	NA	NA	675.719	-3.80264	0.504169	-3.57546	0.000349613	0.00487285	NA	NA	NA	NA	NA	NA	No	No	No
FAM169A	NA	NA	NA	NA	NA	NA	2022.34	-2.82491	0.189857	-4.34488	1.39351e-05	0.000255295	NA	NA	NA	NA	NA	NA	No	No	No
FAM172BP	NA	NA	NA	NA	NA	NA	9.32119	4.25204	0.473163	4.75954	1.94036e-06	4.20873e-05	NA	NA	NA	NA	NA	NA	No	No	No
FAM178B	NA	NA	NA	NA	NA	NA	151.475	4.79047	0.428699	6.50916	7.55733e-11	3.431e-09	NA	NA	NA	NA	NA	NA	No	No	No
FAM19A4	NA	NA	NA	NA	NA	NA	139.667	-3.43832	0.41143	-3.49591	0.000472456	0.00638817	NA	NA	NA	NA	NA	NA	No	No	No
FAM47E	NA	NA	NA	NA	NA	NA	346.74	-2.93458	0.207817	-4.49714	6.88742e-06	0.000134605	NA	NA	NA	NA	NA	NA	No	No	No
FAM64A	NA	NA	NA	NA	NA	NA	405.215	4.27435	0.23546	9.65916	4.49535e-22	6.90369e-20	405.215	-3.04321	0.260064	-4.01137	6.03684e-05	0.00234618	No	No	Yes
FAM72A	NA	NA	NA	NA	NA	NA	98.8561	4.62988	0.208768	12.5972	2.1888e-36	9.22971e-34	98.8561	-4.00088	0.227274	-8.80381	1.32248e-18	9.40054e-16	No	No	Yes
FAM72B	NA	NA	NA	NA	NA	NA	124.557	4.60791	0.209526	12.4467	1.4572e-35	5.75455e-33	124.557	-4.06231	0.229658	-8.97992	2.70961e-19	2.32457e-16	No	No	Yes
FAM72C	NA	NA	NA	NA	NA	NA	37.4278	5.1037	0.348166	8.91441	4.90404e-19	5.9227e-17	37.4278	-4.58039	0.378102	-6.82459	8.81774e-12	1.64945e-09	No	No	Yes
FAM72D	NA	NA	NA	NA	NA	NA	121.355	4.83071	0.236313	11.9787	4.59541e-33	1.46576e-30	121.355	-4.36484	0.259989	-9.0959	9.38035e-20	8.33478e-17	No	No	Yes
FAM83A	NA	NA	NA	NA	NA	NA	328.485	6.19967	0.574346	7.31209	2.63028e-13	1.74503e-11	NA	NA	NA	NA	NA	NA	No	No	No
FAM83A-AS1	NA	NA	NA	NA	NA	NA	10.5922	5.10202	0.606462	5.11494	3.13839e-07	8.02466e-06	NA	NA	NA	NA	NA	NA	No	No	No
FAM83B	NA	NA	NA	NA	NA	NA	86.9138	6.31403	0.640549	6.73489	1.6406e-11	8.21255e-10	NA	NA	NA	NA	NA	NA	No	No	No
FAM83C	NA	NA	NA	NA	NA	NA	4.63958	4.98577	0.712459	4.1908	2.7797e-05	0.000483947	NA	NA	NA	NA	NA	NA	No	No	No
FAM83D	NA	NA	NA	NA	NA	NA	691.46	4.95413	0.233603	12.6459	1.17797e-36	5.23333e-34	691.46	-3.60815	0.258105	-6.23061	4.64629e-10	5.98938e-08	No	No	Yes
FAM83H-AS1	NA	NA	NA	NA	NA	NA	1072.77	2.79803	0.269385	2.9624	0.00305254	0.033783	NA	NA	NA	NA	NA	NA	No	No	No
FAM9B	NA	NA	NA	NA	NA	NA	7.2804	4.07444	0.636088	3.26125	0.00110923	0.0136684	NA	NA	NA	NA	NA	NA	No	No	No
FAM9C	NA	NA	NA	NA	NA	NA	48.6287	6.29299	0.751599	5.71181	1.11778e-08	3.79314e-07	48.6287	-7.29182	0.871411	-6.0727	1.25779e-09	1.46227e-07	No	No	Yes
FANCA	NA	NA	NA	NA	NA	NA	766.161	4.38678	0.182682	13.0652	5.20325e-39	2.64187e-36	766.161	-3.26178	0.202014	-6.246	4.21095e-10	5.48503e-08	No	No	Yes
FANCB	NA	NA	NA	NA	NA	NA	96.9842	3.98956	0.217999	9.12646	7.07751e-20	9.26745e-18	96.9842	-3.29657	0.239175	-5.42101	5.92635e-08	4.86606e-06	No	No	Yes
FANCD2	NA	NA	NA	NA	NA	NA	596.419	2.66839	0.137321	4.86733	1.13118e-06	2.57715e-05	NA	NA	NA	NA	NA	NA	No	No	No
FANCI	NA	NA	NA	NA	NA	NA	1556.58	3.10804	0.152936	7.24507	4.322e-13	2.79291e-11	NA	NA	NA	NA	NA	NA	No	No	No
FAP	NA	NA	NA	NA	NA	NA	403.668	4.08073	0.278765	7.46412	8.38588e-14	5.94394e-12	NA	NA	NA	NA	NA	NA	No	No	No
FBLL1	NA	NA	NA	NA	NA	NA	732.727	-3.43391	0.364689	-3.93187	8.42885e-05	0.00133691	NA	NA	NA	NA	NA	NA	No	No	No
FBN2	NA	NA	NA	NA	NA	NA	252.168	4.51415	0.396536	6.34029	2.29333e-10	9.83719e-09	252.168	-4.16401	0.440411	-4.91362	8.94099e-07	5.57501e-05	No	No	Yes
FBXO2	NA	NA	NA	NA	NA	NA	1907.98	-3.56535	0.288423	-5.42728	5.72185e-08	1.68866e-06	1907.98	3.05086	0.320559	3.27821	0.00104466	0.027708	No	No	Yes
FCGR2B	NA	NA	NA	NA	NA	NA	241.677	4.13063	0.309722	6.87916	6.02058e-12	3.22686e-10	NA	NA	NA	NA	NA	NA	No	No	No
FCGR2C	NA	NA	NA	NA	NA	NA	164.249	4.27859	0.340003	6.70169	2.06026e-11	1.01903e-09	NA	NA	NA	NA	NA	NA	No	No	No
FCRL1	NA	NA	NA	NA	NA	NA	31.2913	3.22114	0.420557	2.90362	0.00368881	0.0399364	NA	NA	NA	NA	NA	NA	No	No	No
FCRL2	NA	NA	NA	NA	NA	NA	65.3204	4.09607	0.417703	5.01809	5.21869e-07	1.27666e-05	65.3204	-3.53216	0.46249	-3.31285	0.000923516	0.0250558	No	No	Yes
FCRL3	NA	NA	NA	NA	NA	NA	75.7283	3.1464	0.376238	3.047	0.0023114	0.0263224	NA	NA	NA	NA	NA	NA	No	No	No
FCRL4	NA	NA	NA	NA	NA	NA	11.7429	5.95602	0.561949	7.03983	1.92472e-12	1.1162e-10	NA	NA	NA	NA	NA	NA	No	No	No
FCRL5	NA	NA	NA	NA	NA	NA	340.938	4.93328	0.432917	6.7756	1.2389e-11	6.32908e-10	340.938	-3.61348	0.479346	-3.36599	0.000762683	0.0215134	No	No	Yes
FER1L4	NA	NA	NA	NA	NA	NA	357.857	3.08848	0.269879	4.0332	5.50228e-05	0.000904169	NA	NA	NA	NA	NA	NA	No	No	No
FER1L5	NA	NA	NA	NA	NA	NA	62.8322	-2.79784	0.276534	-2.88513	0.00391246	0.0419561	NA	NA	NA	NA	NA	NA	No	No	No
FEV	NA	NA	NA	NA	NA	NA	4114.22	-5.35739	0.788479	-4.25806	2.06208e-05	0.000368289	4114.22	7.57106	0.876323	6.35731	2.05313e-10	2.83777e-08	No	No	Yes
FEZF1	NA	NA	NA	NA	NA	NA	23.9761	4.18397	0.57163	3.8206	0.000133128	0.0020332	23.9761	-5.07827	0.65844	-4.6751	2.93817e-06	0.000160304	No	No	Yes
FEZF1-AS1	NA	NA	NA	NA	NA	NA	66.8323	5.19885	0.543793	5.88248	4.04171e-09	1.47656e-07	66.8323	-5.48074	0.61112	-5.69567	1.22886e-08	1.1669e-06	No	No	Yes
FGF14	NA	NA	NA	NA	NA	NA	3591.37	-3.23106	0.290587	-4.23644	2.27094e-05	0.000402993	NA	NA	NA	NA	NA	NA	No	No	No
FGF18	NA	NA	NA	NA	NA	NA	130.639	4.13653	0.391023	5.46394	4.65679e-08	1.40944e-06	NA	NA	NA	NA	NA	NA	No	No	No
FGF19	NA	NA	NA	NA	NA	NA	87.3407	8.36849	0.837742	7.60197	2.91665e-14	2.18565e-12	87.3407	-7.87455	0.937474	-6.26636	3.69575e-10	4.86489e-08	No	No	Yes
FGF21	NA	NA	NA	NA	NA	NA	7.25912	5.81194	0.67461	5.65058	1.59904e-08	5.24144e-07	NA	NA	NA	NA	NA	NA	No	No	No
FGF7	NA	NA	NA	NA	NA	NA	273.057	3.42489	0.357623	3.98434	6.76673e-05	0.00109105	NA	NA	NA	NA	NA	NA	No	No	No
FGF8	NA	NA	NA	NA	NA	NA	15.4176	4.53464	0.579209	4.37603	1.2086e-05	0.000224394	15.4176	-4.19371	0.643168	-3.41079	0.000647755	0.0186179	No	No	Yes
FGFRL1	NA	NA	NA	NA	NA	NA	764.064	4.00616	0.299266	6.70359	2.03357e-11	1.01186e-09	NA	NA	NA	NA	NA	NA	No	No	No
FGG	NA	NA	NA	NA	NA	NA	1925.21	3.97051	0.637097	3.09295	0.00198176	0.022975	NA	NA	NA	NA	NA	NA	No	No	No
FGL1	NA	NA	NA	NA	NA	NA	2850.7	4.28437	0.615233	3.71302	0.000204803	0.00300077	NA	NA	NA	NA	NA	NA	No	No	No
FMO1	NA	NA	NA	NA	NA	NA	46.9322	2.97092	0.328311	2.95731	0.00310335	0.0342995	NA	NA	NA	NA	NA	NA	No	No	No
FMO6P	NA	NA	NA	NA	NA	NA	20.595	4.0885	0.606342	3.44442	0.00057228	0.0076097	NA	NA	NA	NA	NA	NA	No	No	No
FMR1NB	NA	NA	NA	NA	NA	NA	11.9729	5.76468	0.815188	4.61817	3.87143e-06	7.9601e-05	11.9729	-5.44492	0.909306	-3.78852	0.000151549	0.00532539	No	No	Yes
FN1	NA	NA	NA	NA	NA	NA	45924.8	2.88744	0.243631	3.64255	0.000269949	0.00385981	NA	NA	NA	NA	NA	NA	No	No	No
FNDC1	NA	NA	NA	NA	NA	NA	608.849	3.96893	0.369746	5.32509	1.00904e-07	2.8417e-06	NA	NA	NA	NA	NA	NA	No	No	No
FOLH1	NA	NA	NA	NA	NA	NA	208.483	3.44225	0.34962	4.12518	3.70441e-05	0.000630814	NA	NA	NA	NA	NA	NA	No	No	No
FOXB1	NA	NA	NA	NA	NA	NA	39.0307	8.22182	0.691649	8.99563	2.34874e-19	2.90717e-17	39.0307	-4.90913	0.711952	-4.08613	4.38619e-05	0.00176006	No	No	Yes
FOXG1	NA	NA	NA	NA	NA	NA	261.429	9.05786	0.710437	9.93453	2.94552e-23	4.88544e-21	261.429	-6.92179	0.761109	-6.4666	1.00232e-10	1.46687e-08	No	No	Yes
FOXI1	NA	NA	NA	NA	NA	NA	326.08	8.13149	0.893076	6.86559	6.62154e-12	3.50505e-10	326.08	-6.16849	0.978967	-4.25805	2.06222e-05	0.000898984	No	No	Yes
FOXI3	NA	NA	NA	NA	NA	NA	66.7435	6.45676	0.732106	6.08758	1.1463e-09	4.46303e-08	66.7435	-4.62365	0.798103	-3.28736	0.00101133	0.0270161	No	No	Yes
FOXL2	NA	NA	NA	NA	NA	NA	29.0109	6.58203	0.650643	7.04232	1.89069e-12	1.09903e-10	29.0109	-5.16788	0.688631	-4.60026	4.2196e-06	0.000220083	No	No	Yes
FOXM1	NA	NA	NA	NA	NA	NA	1388.6	5.13096	0.217757	14.3782	7.08802e-47	6.78241e-44	1388.6	-3.27249	0.240878	-5.28274	1.27263e-07	9.53668e-06	No	No	Yes
FOXQ1	NA	NA	NA	NA	NA	NA	347.052	4.12085	0.506656	4.18598	2.83935e-05	0.000492953	NA	NA	NA	NA	NA	NA	No	No	No
FREM2	NA	NA	NA	NA	NA	NA	595.817	4.84905	0.457672	6.22508	4.81308e-10	1.97598e-08	595.817	-4.62461	0.508699	-5.15946	2.47666e-07	1.75547e-05	No	No	Yes
FRMPD1	NA	NA	NA	NA	NA	NA	1461.2	-3.89483	0.403551	-4.6954	2.6609e-06	5.6245e-05	NA	NA	NA	NA	NA	NA	No	No	No
FRRS1	NA	NA	NA	NA	NA	NA	131.161	4.26938	0.270379	8.39333	4.72552e-17	4.75976e-15	NA	NA	NA	NA	NA	NA	No	No	No
FRRS1L	NA	NA	NA	NA	NA	NA	1674.06	-4.44865	0.418446	-5.85177	4.8638e-09	1.75626e-07	1674.06	4.04447	0.465063	4.39612	1.10204e-05	0.000516339	No	No	Yes
FTHL17	NA	NA	NA	NA	NA	NA	10.1299	11.3066	2.38976	3.89437	9.84541e-05	0.00153956	NA	NA	NA	NA	NA	NA	No	No	No
FUT3	NA	NA	NA	NA	NA	NA	149.336	3.44683	0.492368	2.93852	0.00329788	0.03625	NA	NA	NA	NA	NA	NA	No	No	No
FUT6	NA	NA	NA	NA	NA	NA	48.7955	4.38297	0.546574	4.35983	1.30163e-05	0.000240232	NA	NA	NA	NA	NA	NA	No	No	No
FUT9	NA	NA	NA	NA	NA	NA	142.787	4.6066	0.744949	3.49903	0.000466953	0.00632751	NA	NA	NA	NA	NA	NA	No	No	No
FXYD2	NA	NA	NA	NA	NA	NA	205.197	-3.48273	0.442709	-3.34922	0.000810396	0.0103611	NA	NA	NA	NA	NA	NA	No	No	No
FXYD6	NA	NA	NA	NA	NA	NA	2509.24	-3.41696	0.282259	-5.02008	5.16512e-07	1.26479e-05	NA	NA	NA	NA	NA	NA	No	No	No
G6PC	NA	NA	NA	NA	NA	NA	55.401	-4.30607	0.684339	-3.36977	0.000752305	0.00970793	NA	NA	NA	NA	NA	NA	No	No	No
GABRA5	NA	NA	NA	NA	NA	NA	381.617	-4.93488	0.516293	-5.68453	1.31174e-08	4.3805e-07	NA	NA	NA	NA	NA	NA	No	No	No
GABRB3	NA	NA	NA	NA	NA	NA	8976.92	-3.98026	0.379949	-5.21192	1.86899e-07	5.04323e-06	8976.92	3.47159	0.422332	3.48445	0.000493153	0.0146936	No	No	Yes
GABRR1	NA	NA	NA	NA	NA	NA	825.904	-4.56796	0.51959	-4.94228	7.72154e-07	1.82435e-05	NA	NA	NA	NA	NA	NA	No	No	No
GABRR2	NA	NA	NA	NA	NA	NA	23.3705	3.28558	0.260566	4.9338	8.06452e-07	1.89151e-05	NA	NA	NA	NA	NA	NA	No	No	No
GABRR3	NA	NA	NA	NA	NA	NA	10.7264	4.98509	0.915509	3.26057	0.00111187	0.0136942	NA	NA	NA	NA	NA	NA	No	No	No
GAL	NA	NA	NA	NA	NA	NA	225.234	5.05503	0.575321	5.31014	1.09541e-07	3.069e-06	225.234	-5.13475	0.640115	-4.89717	9.72254e-07	5.9873e-05	No	No	Yes
GAL3ST2	NA	NA	NA	NA	NA	NA	12.5923	3.34622	0.394687	3.41087	0.000647569	0.0084973	NA	NA	NA	NA	NA	NA	No	No	No
GALM	NA	NA	NA	NA	NA	NA	481.571	3.13002	0.219485	5.14848	2.6261e-07	6.83417e-06	NA	NA	NA	NA	NA	NA	No	No	No
GALNT6	NA	NA	NA	NA	NA	NA	842.723	3.45928	0.316969	4.60386	4.14741e-06	8.47154e-05	NA	NA	NA	NA	NA	NA	No	No	No
GALNTL6	NA	NA	NA	NA	NA	NA	77.8682	4.44965	0.543853	4.50426	6.66057e-06	0.000130891	NA	NA	NA	NA	NA	NA	No	No	No
GAS2L3	NA	NA	NA	NA	NA	NA	526.076	3.71203	0.196573	8.7094	3.05489e-18	3.48636e-16	526.076	-2.77824	0.21768	-3.57514	0.000350044	0.0110237	No	No	Yes
GATA4	NA	NA	NA	NA	NA	NA	16.9423	5.8554	0.776317	4.96627	6.82523e-07	1.62804e-05	16.9423	-4.66557	0.842088	-3.16543	0.00154852	0.0388085	No	No	Yes
GBP5	NA	NA	NA	NA	NA	NA	892.158	3.11163	0.377309	2.9462	0.00321702	0.0355085	NA	NA	NA	NA	NA	NA	No	No	No
GC	NA	NA	NA	NA	NA	NA	14777.2	-6.5588	0.760035	-5.99815	1.9958e-09	7.53466e-08	14777.2	8.17267	0.844726	7.3073	2.72555e-13	6.5201e-11	No	No	Yes
GCGR	NA	NA	NA	NA	NA	NA	967.498	-6.02018	0.489974	-8.20488	2.30821e-16	2.16701e-14	967.498	5.11313	0.544252	5.72003	1.06508e-08	1.03106e-06	No	No	Yes
GDAP1L1	NA	NA	NA	NA	NA	NA	520.384	-4.00168	0.440739	-4.54164	5.58188e-06	0.000111008	520.384	4.929	0.489681	5.98144	2.21176e-09	2.46754e-07	No	No	Yes
GDF7	NA	NA	NA	NA	NA	NA	256.196	-4.39434	0.456655	-5.24321	1.57804e-07	4.30011e-06	256.196	4.55534	0.507096	5.03916	4.67574e-07	3.12709e-05	No	No	Yes
GDNF	NA	NA	NA	NA	NA	NA	143.851	6.66439	0.598732	7.79045	6.67734e-15	5.30753e-13	NA	NA	NA	NA	NA	NA	No	No	No
GDNF-AS1	NA	NA	NA	NA	NA	NA	20.9972	5.54164	0.588464	6.01845	1.7609e-09	6.70895e-08	NA	NA	NA	NA	NA	NA	No	No	No
GFI1B	NA	NA	NA	NA	NA	NA	75.3273	5.35507	0.704159	4.76465	1.89179e-06	4.11414e-05	75.3273	-6.05343	0.796438	-5.08944	3.59118e-07	2.46809e-05	No	No	Yes
GFPT2	NA	NA	NA	NA	NA	NA	304.682	2.74913	0.24056	3.1141	0.00184505	0.021571	NA	NA	NA	NA	NA	NA	No	No	No
GFRA4	NA	NA	NA	NA	NA	NA	2.66495	4.33105	0.796044	2.9283	0.00340826	0.0372721	NA	NA	NA	NA	NA	NA	No	No	No
GGT6	NA	NA	NA	NA	NA	NA	149.814	4.10363	0.574371	3.66249	0.000249776	0.00359408	NA	NA	NA	NA	NA	NA	No	No	No
GHRHR	NA	NA	NA	NA	NA	NA	54.9994	-3.98295	0.602398	-3.29176	0.000995623	0.0124473	NA	NA	NA	NA	NA	NA	No	No	No
GHSR	NA	NA	NA	NA	NA	NA	1402.3	-10.7553	0.551184	-15.8846	8.10671e-57	3.36145e-53	1402.3	8.952	0.607444	11.4447	2.50053e-30	6.22106e-27	No	No	Yes
GINS1	NA	NA	NA	NA	NA	NA	815.16	4.1862	0.184698	11.8367	2.52325e-32	7.84698e-30	815.16	-3.26954	0.204588	-6.20537	5.45677e-10	6.92648e-08	No	No	Yes
GINS3	NA	NA	NA	NA	NA	NA	301.317	2.55307	0.167612	3.29969	0.000967906	0.0121496	NA	NA	NA	NA	NA	NA	No	No	No
GINS4	NA	NA	NA	NA	NA	NA	224.07	3.47814	0.196684	7.51527	5.67926e-14	4.09549e-12	224.07	-2.84396	0.21761	-3.87831	0.000105184	0.00388836	No	No	Yes
GIPR	NA	NA	NA	NA	NA	NA	2079.55	-3.78131	0.289182	-6.15983	7.28237e-10	2.91752e-08	2079.55	4.33287	0.321348	7.25964	3.88122e-13	9.19627e-11	No	No	Yes
GJB3	NA	NA	NA	NA	NA	NA	55.4559	5.31172	0.541593	6.11477	9.66939e-10	3.8277e-08	NA	NA	NA	NA	NA	NA	No	No	No
GJB4	NA	NA	NA	NA	NA	NA	9.27851	5.64687	0.694581	5.25045	1.51725e-07	4.15723e-06	NA	NA	NA	NA	NA	NA	No	No	No
GJB5	NA	NA	NA	NA	NA	NA	36.0349	4.47324	0.500718	4.93938	7.837e-07	1.84591e-05	NA	NA	NA	NA	NA	NA	No	No	No
GJB6	NA	NA	NA	NA	NA	NA	63.9338	5.23115	0.676024	4.77964	1.75607e-06	3.84928e-05	NA	NA	NA	NA	NA	NA	No	No	No
GJD2	NA	NA	NA	NA	NA	NA	3155.48	-9.023	0.535995	-13.1027	3.17651e-39	1.68145e-36	3155.48	7.58029	0.594814	9.38157	6.49972e-21	6.73778e-18	No	No	Yes
GLI2	NA	NA	NA	NA	NA	NA	169.019	4.06603	0.308938	6.68751	2.27001e-11	1.11612e-09	NA	NA	NA	NA	NA	NA	No	No	No
GLIPR1L2	NA	NA	NA	NA	NA	NA	99.6481	-3.01197	0.221836	-4.56181	5.07138e-06	0.000101833	NA	NA	NA	NA	NA	NA	No	No	No
GLTPD2	NA	NA	NA	NA	NA	NA	710.203	-3.44467	0.35423	-4.07835	4.53558e-05	0.00075732	NA	NA	NA	NA	NA	NA	No	No	No
GLYATL1P2	NA	NA	NA	NA	NA	NA	4.84933	3.83278	0.646068	2.83682	0.0045566	0.0480354	4.84933	-4.50654	0.74659	-3.35731	0.000787034	0.0220695	No	No	Yes
GLYATL2	NA	NA	NA	NA	NA	NA	70.4862	3.65873	0.499407	3.32141	0.000895647	0.0113283	NA	NA	NA	NA	NA	NA	No	No	No
GNG7	NA	NA	NA	NA	NA	NA	826.19	-3.19352	0.198342	-6.01752	1.77111e-09	6.73754e-08	826.19	3.48924	0.220305	6.75993	1.38061e-11	2.489e-09	No	No	Yes
GP2	NA	NA	NA	NA	NA	NA	32300.5	-4.32928	0.632081	-3.6851	0.000228615	0.00331259	NA	NA	NA	NA	NA	NA	No	No	No
GPC2	NA	NA	NA	NA	NA	NA	317.067	3.28149	0.262733	4.87752	1.07428e-06	2.45426e-05	NA	NA	NA	NA	NA	NA	No	No	No
GPC5	NA	NA	NA	NA	NA	NA	836.221	-5.67488	0.488026	-7.53008	5.07073e-14	3.67798e-12	836.221	4.06741	0.542389	3.81167	0.000138031	0.00491285	No	No	Yes
GPER1	NA	NA	NA	NA	NA	NA	514.787	-3.61051	0.356042	-4.52336	6.08661e-06	0.00012066	NA	NA	NA	NA	NA	NA	No	No	No
GPR111	NA	NA	NA	NA	NA	NA	24.4276	4.3283	0.489138	4.76001	1.93586e-06	4.20632e-05	NA	NA	NA	NA	NA	NA	No	No	No
GPR115	NA	NA	NA	NA	NA	NA	31.4039	4.97087	0.530398	5.6012	2.12871e-08	6.81598e-07	NA	NA	NA	NA	NA	NA	No	No	No
GPR123	NA	NA	NA	NA	NA	NA	171.825	-4.55774	0.646464	-3.95652	7.6051e-05	0.00121599	NA	NA	NA	NA	NA	NA	No	No	No
GPR139	NA	NA	NA	NA	NA	NA	17.173	-5.153	0.937044	-3.36484	0.000765889	0.00987282	NA	NA	NA	NA	NA	NA	No	No	No
GPR148	NA	NA	NA	NA	NA	NA	12.8334	-3.37677	0.454354	-3.03017	0.00244413	0.0277407	12.8334	3.562	0.499861	3.12487	0.00177884	0.0437743	No	No	Yes
GPR15	NA	NA	NA	NA	NA	NA	54.3068	4.57497	0.51527	4.99731	5.81357e-07	1.40696e-05	54.3068	-5.55916	0.590575	-6.02659	1.67451e-09	1.91101e-07	No	No	Yes
GPR174	NA	NA	NA	NA	NA	NA	29.8597	3.26851	0.391039	3.24396	0.00117881	0.0143904	NA	NA	NA	NA	NA	NA	No	No	No
GPR22	NA	NA	NA	NA	NA	NA	32.2755	-4.45256	0.527599	-4.64853	3.34309e-06	6.95852e-05	NA	NA	NA	NA	NA	NA	No	No	No
GPR62	NA	NA	NA	NA	NA	NA	64.5253	-3.28823	0.399758	-3.22253	0.00127065	0.0153982	NA	NA	NA	NA	NA	NA	No	No	No
GPR84	NA	NA	NA	NA	NA	NA	40.4974	3.89807	0.334995	5.66598	1.46191e-08	4.84258e-07	NA	NA	NA	NA	NA	NA	No	No	No
GPRASP1	NA	NA	NA	NA	NA	NA	3035.72	-3.2982	0.235686	-5.50818	3.62554e-08	1.11496e-06	NA	NA	NA	NA	NA	NA	No	No	No
GPRASP2	NA	NA	NA	NA	NA	NA	2065.47	-2.64659	0.181208	-3.5682	0.000359441	0.00499583	NA	NA	NA	NA	NA	NA	No	No	No
GPX3	NA	NA	NA	NA	NA	NA	13145.3	-3.44041	0.269186	-5.351	8.74705e-08	2.50136e-06	13145.3	3.41312	0.299212	4.72282	2.326e-06	0.000130334	No	No	Yes
GRIA1	NA	NA	NA	NA	NA	NA	518.459	-3.95398	0.563233	-3.46923	0.000521961	0.00698917	518.459	4.11742	0.625906	3.38296	0.00071709	0.0204125	No	No	Yes
GRIA2	NA	NA	NA	NA	NA	NA	2647.95	-4.48526	0.452339	-5.49425	3.92379e-08	1.20074e-06	2647.95	4.65185	0.502738	5.27482	1.32886e-07	9.83952e-06	No	No	Yes
GRIA3	NA	NA	NA	NA	NA	NA	811.43	-4.96871	0.375502	-7.906	2.65795e-15	2.24923e-13	811.43	4.91246	0.417135	6.98206	2.90889e-12	5.932e-10	No	No	Yes
GRID1	NA	NA	NA	NA	NA	NA	535.213	-3.69575	0.336207	-5.04377	4.56438e-07	1.13105e-05	535.213	3.40708	0.373623	3.76606	0.000165844	0.00570877	No	No	Yes
GRIN2A	NA	NA	NA	NA	NA	NA	990.294	-4.18894	0.490192	-4.46547	7.98936e-06	0.000154683	990.294	4.05506	0.54479	3.7722	0.000161813	0.0055991	No	No	Yes
GRIN2B	NA	NA	NA	NA	NA	NA	27.1575	4.11867	0.583242	3.63258	0.000280606	0.00400069	27.1575	-6.77096	0.715707	-6.66608	2.62729e-11	4.3191e-09	No	No	Yes
GRIN2D	NA	NA	NA	NA	NA	NA	262.095	3.24272	0.354713	3.50346	0.000459254	0.0062347	NA	NA	NA	NA	NA	NA	No	No	No
GRM3	NA	NA	NA	NA	NA	NA	346.001	-6.4396	0.518073	-8.56945	1.03981e-17	1.13963e-15	346.001	4.28358	0.576264	3.96273	7.40981e-05	0.00282743	No	No	Yes
GS1-120K12.4	NA	NA	NA	NA	NA	NA	4.28464	5.52507	0.686234	5.13683	2.79411e-07	7.20359e-06	NA	NA	NA	NA	NA	NA	No	No	No
GS1-18A18.1	NA	NA	NA	NA	NA	NA	36.6028	-6.24758	0.755346	-5.62336	1.87275e-08	6.07458e-07	36.6028	5.99194	0.831273	4.8022	1.56932e-06	9.27389e-05	No	No	Yes
GS1-259H13.2	NA	NA	NA	NA	NA	NA	67.658	-3.17628	0.272801	-4.31186	1.61889e-05	0.000293381	NA	NA	NA	NA	NA	NA	No	No	No
GS1-421I3.2	NA	NA	NA	NA	NA	NA	10.8257	6.3194	0.831611	5.19402	2.05804e-07	5.51152e-06	10.8257	-6.71316	0.937277	-5.02856	4.94165e-07	3.28725e-05	No	No	Yes
GS1-57L11.1	NA	NA	NA	NA	NA	NA	6.51346	4.03252	0.6305	3.22366	0.00126565	0.0153526	6.51346	-4.42177	0.725218	-3.33937	0.000839678	0.0230578	No	No	Yes
GSC	NA	NA	NA	NA	NA	NA	27.6346	3.94126	0.431664	4.49715	6.8869e-06	0.000134605	NA	NA	NA	NA	NA	NA	No	No	No
GSDMA	NA	NA	NA	NA	NA	NA	56.2481	3.46963	0.423477	3.47039	0.000519712	0.00696654	NA	NA	NA	NA	NA	NA	No	No	No
GSDMC	NA	NA	NA	NA	NA	NA	51.7269	3.97939	0.450328	4.39545	1.10543e-05	0.000206627	NA	NA	NA	NA	NA	NA	No	No	No
GSG2	NA	NA	NA	NA	NA	NA	94.4287	4.40031	0.20399	11.7668	5.78729e-32	1.71407e-29	94.4287	-3.03288	0.217383	-4.75143	2.01985e-06	0.000115257	No	No	Yes
GSTA1	NA	NA	NA	NA	NA	NA	807.758	4.66375	0.596352	4.46675	7.94185e-06	0.000153883	NA	NA	NA	NA	NA	NA	No	No	No
GSTA2	NA	NA	NA	NA	NA	NA	305.307	5.27965	0.679325	4.82782	1.38039e-06	3.09116e-05	305.307	-5.25678	0.755505	-4.31073	1.6272e-05	0.000731433	No	No	Yes
GSTM3P1	NA	NA	NA	NA	NA	NA	29.2314	6.14387	0.82263	5.03735	4.72029e-07	1.16736e-05	29.2314	-5.50082	0.907931	-3.85582	0.000115341	0.00419319	No	No	Yes
GTSE1	NA	NA	NA	NA	NA	NA	583.192	4.71454	0.20958	12.9523	2.28115e-38	1.13505e-35	583.192	-3.18936	0.230986	-5.14905	2.61811e-07	1.84e-05	No	No	Yes
GTSF1	NA	NA	NA	NA	NA	NA	182.304	6.03469	0.523803	7.70268	1.3324e-14	1.02628e-12	182.304	-4.14113	0.574691	-3.7257	0.000194777	0.00662908	No	No	Yes
GUCA1A	NA	NA	NA	NA	NA	NA	7.12618	4.06827	0.447744	4.6193	3.85038e-06	7.92337e-05	7.12618	-4.47061	0.529825	-4.66306	3.11542e-06	0.000168132	No	No	Yes
GUCY2EP	NA	NA	NA	NA	NA	NA	9.48912	6.29747	0.891783	4.81896	1.4431e-06	3.21718e-05	9.48912	-6.17102	1.0032	-4.15773	3.21429e-05	0.00133394	No	No	Yes
GYS2	NA	NA	NA	NA	NA	NA	17.3751	3.86829	0.522431	3.57615	0.000348698	0.00486553	NA	NA	NA	NA	NA	NA	No	No	No
H19	NA	NA	NA	NA	NA	NA	18046.4	4.40806	0.488729	4.92718	8.34254e-07	1.9507e-05	NA	NA	NA	NA	NA	NA	No	No	No
HAL	NA	NA	NA	NA	NA	NA	169.224	3.63654	0.41716	3.92305	8.74335e-05	0.00138112	NA	NA	NA	NA	NA	NA	No	No	No
HAMP	NA	NA	NA	NA	NA	NA	36.6385	3.76846	0.388114	4.55654	5.2003e-06	0.000104169	36.6385	-3.3326	0.429136	-3.10531	0.00190081	0.0460023	No	No	Yes
HAPLN2	NA	NA	NA	NA	NA	NA	108.737	-3.33037	0.394067	-3.376	0.000735488	0.00951545	NA	NA	NA	NA	NA	NA	No	No	No
HAPLN3	NA	NA	NA	NA	NA	NA	413.579	2.86579	0.256173	3.3797	0.000725654	0.00939799	NA	NA	NA	NA	NA	NA	No	No	No
HCCAT3	NA	NA	NA	NA	NA	NA	64.3161	-3.03418	0.325684	-3.17541	0.00149626	0.017914	NA	NA	NA	NA	NA	NA	No	No	No
HCG15	NA	NA	NA	NA	NA	NA	11.2366	3.6124	0.341739	4.71821	2.37934e-06	5.08116e-05	NA	NA	NA	NA	NA	NA	No	No	No
HCG16	NA	NA	NA	NA	NA	NA	5.40269	3.64927	0.403608	4.08632	4.38274e-05	0.000734263	NA	NA	NA	NA	NA	NA	No	No	No
HCG4	NA	NA	NA	NA	NA	NA	57.4701	-2.97827	0.33777	-2.89625	0.0037765	0.0406957	NA	NA	NA	NA	NA	NA	No	No	No
HCN1	NA	NA	NA	NA	NA	NA	361.044	-4.29096	0.723986	-3.16437	0.00155421	0.0185099	NA	NA	NA	NA	NA	NA	No	No	No
HCN4	NA	NA	NA	NA	NA	NA	1535.34	-4.36391	0.457837	-5.16321	2.42753e-07	6.39772e-06	NA	NA	NA	NA	NA	NA	No	No	No
HELLS	NA	NA	NA	NA	NA	NA	761.764	3.28927	0.171726	7.50773	6.01616e-14	4.30103e-12	NA	NA	NA	NA	NA	NA	No	No	No
HERC2P10	NA	NA	NA	NA	NA	NA	26.8753	4.01053	0.419948	4.78757	1.68811e-06	3.72328e-05	NA	NA	NA	NA	NA	NA	No	No	No
HES2	NA	NA	NA	NA	NA	NA	102.008	3.51606	0.461623	3.2842	0.00102272	0.0127668	NA	NA	NA	NA	NA	NA	No	No	No
HES6	NA	NA	NA	NA	NA	NA	4002.59	2.96549	0.266259	3.62612	0.000287711	0.00409495	4002.59	-3.04297	0.295991	-3.52367	0.000425617	0.0129925	No	No	Yes
HIGD1B	NA	NA	NA	NA	NA	NA	168.534	-2.81425	0.243122	-3.34915	0.000810596	0.0103611	NA	NA	NA	NA	NA	NA	No	No	No
HILPDA	NA	NA	NA	NA	NA	NA	674.682	3.09985	0.195117	5.63684	1.73195e-08	5.63257e-07	NA	NA	NA	NA	NA	NA	No	No	No
HIST1H1B	NA	NA	NA	NA	NA	NA	5.67571	5.51432	0.477522	7.35949	1.8462e-13	1.25496e-11	5.67571	-4.43032	0.530299	-4.58292	4.58535e-06	0.00023473	No	No	Yes
HIST1H1D	NA	NA	NA	NA	NA	NA	11.2344	5.61006	0.50679	7.12338	1.0531e-12	6.32854e-11	11.2344	-3.93422	0.504773	-3.83185	0.000127184	0.00456596	No	No	Yes
HIST1H2AL	NA	NA	NA	NA	NA	NA	4.72348	5.41475	0.506927	6.73617	1.62617e-11	8.15673e-10	NA	NA	NA	NA	NA	NA	No	No	No
HIST1H2APS3	NA	NA	NA	NA	NA	NA	2.82136	4.6385	0.667217	3.95449	7.66988e-05	0.00122555	NA	NA	NA	NA	NA	NA	No	No	No
HIST1H2BH	NA	NA	NA	NA	NA	NA	35.7941	7.76953	0.528124	10.9246	8.79551e-28	1.9195e-25	35.7941	-6.06763	0.540635	-7.5238	5.32069e-14	1.45465e-11	No	No	Yes
HIST1H2BJ	NA	NA	NA	NA	NA	NA	124.559	3.22848	0.367148	3.34599	0.000819883	0.0104639	124.559	-3.48094	0.409053	-3.62041	0.000294132	0.00941791	No	No	Yes
HIST1H2BL	NA	NA	NA	NA	NA	NA	5.58157	4.74466	0.533043	5.14904	2.6182e-07	6.82075e-06	NA	NA	NA	NA	NA	NA	No	No	No
HIST1H2BM	NA	NA	NA	NA	NA	NA	2.5462	4.17882	0.663857	3.28206	0.0010305	0.0128382	NA	NA	NA	NA	NA	NA	No	No	No
HIST1H2BO	NA	NA	NA	NA	NA	NA	9.47131	4.5085	0.451583	5.5549	2.77778e-08	8.69288e-07	NA	NA	NA	NA	NA	NA	No	No	No
HIST1H3B	NA	NA	NA	NA	NA	NA	5.78318	4.17762	0.412278	5.28193	1.27832e-07	3.53764e-06	NA	NA	NA	NA	NA	NA	No	No	No
HIST1H3C	NA	NA	NA	NA	NA	NA	4.9953	3.32874	0.462049	2.87574	0.00403075	0.0430761	NA	NA	NA	NA	NA	NA	No	No	No
HIST1H3E	NA	NA	NA	NA	NA	NA	18.6238	3.18436	0.408477	2.89946	0.00373811	0.0403308	NA	NA	NA	NA	NA	NA	No	No	No
HIST1H3G	NA	NA	NA	NA	NA	NA	9.79066	5.85688	0.64651	5.96569	2.43607e-09	9.10015e-08	NA	NA	NA	NA	NA	NA	No	No	No
HIST1H3J	NA	NA	NA	NA	NA	NA	4.93442	4.97377	0.470042	6.32662	2.5059e-10	1.07121e-08	NA	NA	NA	NA	NA	NA	No	No	No
HJURP	NA	NA	NA	NA	NA	NA	768.95	5.44791	0.211984	16.2649	1.75033e-59	1.08866e-55	768.95	-3.72922	0.233061	-7.41959	1.17481e-13	3.01322e-11	No	No	Yes
HK2	NA	NA	NA	NA	NA	NA	2063.04	3.17949	0.363907	3.24119	0.00119031	0.0145236	NA	NA	NA	NA	NA	NA	No	No	No
HLF	NA	NA	NA	NA	NA	NA	1186.68	-3.15119	0.280227	-4.10806	3.98993e-05	0.000674357	NA	NA	NA	NA	NA	NA	No	No	No
HMGA1	NA	NA	NA	NA	NA	NA	6158.18	2.52843	0.157732	3.35015	0.000807688	0.0103367	NA	NA	NA	NA	NA	NA	No	No	No
HMGA2	NA	NA	NA	NA	NA	NA	80.9399	5.10657	0.435694	7.13017	1.00242e-12	6.03856e-11	80.9399	-5.45266	0.491539	-7.02418	2.15327e-12	4.57874e-10	No	No	Yes
HMGB1P1	NA	NA	NA	NA	NA	NA	61.9703	5.21068	0.403204	7.96293	1.68016e-15	1.44639e-13	61.9703	-4.3116	0.438948	-5.26623	1.39251e-07	1.02566e-05	No	No	Yes
HMGB2	NA	NA	NA	NA	NA	NA	4433.35	2.54779	0.164976	3.3204	0.000898883	0.0113577	NA	NA	NA	NA	NA	NA	No	No	No
HMGB3	NA	NA	NA	NA	NA	NA	8958.59	3.26809	0.262209	4.83617	1.32363e-06	2.98285e-05	8958.59	-3.08231	0.291464	-3.71336	0.000204524	0.00691353	No	No	Yes
HMGCS2	NA	NA	NA	NA	NA	NA	3676	-5.54439	0.62432	-5.6772	1.36918e-08	4.56008e-07	3676	6.41613	0.693835	6.36482	1.95523e-10	2.71755e-08	No	No	Yes
HMMR	NA	NA	NA	NA	NA	NA	524.775	3.55358	0.198254	7.83635	4.63818e-15	3.80836e-13	524.775	-2.73138	0.219675	-3.3294	0.000870344	0.0237687	No	No	Yes
HMSD	NA	NA	NA	NA	NA	NA	49.6263	4.81837	0.405277	6.95418	3.54615e-12	1.9737e-10	49.6263	-4.56038	0.450432	-5.68426	1.31377e-08	1.23808e-06	No	No	Yes
HMX2	NA	NA	NA	NA	NA	NA	35.6031	7.91957	0.725013	8.16478	3.22025e-16	2.95634e-14	35.6031	-4.62073	0.750615	-3.49144	0.000480417	0.0143657	No	No	Yes
HMX3	NA	NA	NA	NA	NA	NA	27.0666	7.45168	0.957467	5.69386	1.24197e-08	4.1531e-07	27.0666	-7.74271	1.07111	-5.36143	8.25638e-08	6.47982e-06	No	No	Yes
HN1	NA	NA	NA	NA	NA	NA	2846.59	2.87471	0.158312	5.52523	3.29063e-08	1.01573e-06	NA	NA	NA	NA	NA	NA	No	No	No
HOGA1	NA	NA	NA	NA	NA	NA	207.606	-3.15257	0.299686	-3.84591	0.000120104	0.00184905	207.606	3.16365	0.332602	3.49864	0.000467642	0.0140853	No	No	Yes
HORMAD1	NA	NA	NA	NA	NA	NA	130.272	7.77121	0.522559	11.0441	2.3404e-28	5.34191e-26	130.272	-7.41572	0.574561	-9.42583	4.26704e-21	4.82544e-18	No	No	Yes
HOTAIR	NA	NA	NA	NA	NA	NA	77.9363	8.24853	0.849216	7.358	1.86693e-13	1.26559e-11	77.9363	-5.95635	0.91253	-4.33558	1.45375e-05	0.000666075	No	No	Yes
HOTAIRM1	NA	NA	NA	NA	NA	NA	230.611	3.65036	0.262606	6.28453	3.28838e-10	1.37962e-08	NA	NA	NA	NA	NA	NA	No	No	No
HOTTIP	NA	NA	NA	NA	NA	NA	2.69974	4.55728	0.871635	2.93389	0.00334741	0.0367197	NA	NA	NA	NA	NA	NA	No	No	No
HOXA-AS3	NA	NA	NA	NA	NA	NA	13.1527	4.76049	0.442861	6.23331	4.5669e-10	1.87802e-08	13.1527	-3.5076	0.459575	-3.28042	0.00103653	0.027551	No	No	Yes
HOXA-AS4	NA	NA	NA	NA	NA	NA	5.10337	5.28205	0.775749	4.23081	2.32851e-05	0.000412027	5.10337	-5.38983	0.876175	-3.86889	0.000109331	0.00402971	No	No	Yes
HOXA1	NA	NA	NA	NA	NA	NA	72.3995	5.06081	0.357587	8.55961	1.13248e-17	1.23035e-15	72.3995	-3.92879	0.38867	-4.96254	6.95767e-07	4.48445e-05	No	No	Yes
HOXA10	NA	NA	NA	NA	NA	NA	112.562	5.70417	0.462001	8.01766	1.07776e-15	9.34269e-14	112.562	-3.68139	0.502349	-3.34705	0.000816757	0.0225933	No	No	Yes
HOXA11	NA	NA	NA	NA	NA	NA	39.0422	5.88513	0.606067	6.4104	1.45141e-10	6.36853e-09	39.0422	-5.10216	0.659902	-4.70094	2.58969e-06	0.000143175	No	No	Yes
HOXA11-AS	NA	NA	NA	NA	NA	NA	26.7812	6.51903	0.589256	7.66905	1.73274e-14	1.32643e-12	26.7812	-5.7991	0.635408	-5.979	2.24516e-09	2.49363e-07	No	No	Yes
HOXA13	NA	NA	NA	NA	NA	NA	33.5276	5.66894	0.740628	4.95382	7.27687e-07	1.72749e-05	33.5276	-4.63788	0.810684	-3.2539	0.00113833	0.0297173	No	No	Yes
HOXA2	NA	NA	NA	NA	NA	NA	55.4541	3.07905	0.347069	3.10904	0.00187695	0.0218822	NA	NA	NA	NA	NA	NA	No	No	No
HOXA3	NA	NA	NA	NA	NA	NA	152.631	3.22012	0.298231	4.09117	4.29195e-05	0.000720509	NA	NA	NA	NA	NA	NA	No	No	No
HOXA6	NA	NA	NA	NA	NA	NA	12.7581	3.60858	0.385087	4.17718	2.95143e-05	0.000510276	NA	NA	NA	NA	NA	NA	No	No	No
HOXA9	NA	NA	NA	NA	NA	NA	57.613	4.99207	0.449677	6.65381	2.85593e-11	1.39319e-09	57.613	-5.14971	0.508243	-6.19724	5.74605e-10	7.22e-08	No	No	Yes
HOXB-AS4	NA	NA	NA	NA	NA	NA	7.501	6.46973	0.844301	5.294	1.19668e-07	3.3377e-06	7.501	-6.29639	0.951227	-4.51668	6.2816e-06	0.000314447	No	No	Yes
HOXB13	NA	NA	NA	NA	NA	NA	48.7412	7.60774	0.729664	7.68538	1.52539e-14	1.1713e-12	NA	NA	NA	NA	NA	NA	No	No	No
HOXB6	NA	NA	NA	NA	NA	NA	196.883	3.06856	0.353802	3.02022	0.00252587	0.0285772	196.883	-3.32233	0.393962	-3.35648	0.0007894	0.0220695	No	No	Yes
HOXB8	NA	NA	NA	NA	NA	NA	297.063	5.10966	0.604851	5.14119	2.72999e-07	7.0529e-06	297.063	-4.68644	0.671881	-3.99839	6.37737e-05	0.00246753	No	No	Yes
HOXB9	NA	NA	NA	NA	NA	NA	232.267	5.6961	0.667555	5.53677	3.08104e-08	9.5697e-07	NA	NA	NA	NA	NA	NA	No	No	No
HOXC-AS1	NA	NA	NA	NA	NA	NA	17.5203	5.14021	0.615261	5.10387	3.32782e-07	8.48288e-06	NA	NA	NA	NA	NA	NA	No	No	No
HOXC-AS2	NA	NA	NA	NA	NA	NA	25.6168	6.48485	0.635471	7.05751	1.69507e-12	9.94615e-11	25.6168	-5.54633	0.691498	-5.12848	2.92093e-07	2.04704e-05	No	No	Yes
HOXC-AS3	NA	NA	NA	NA	NA	NA	19.9788	7.5856	0.861199	6.48584	8.8237e-11	3.9769e-09	19.9788	-5.08749	0.922504	-3.34686	0.000817314	0.0225933	No	No	Yes
HOXC-AS5	NA	NA	NA	NA	NA	NA	6.02724	6.19911	0.884735	4.74618	2.07298e-06	4.46912e-05	6.02724	-5.17593	0.991501	-3.20315	0.00135933	0.034686	No	No	Yes
HOXC10	NA	NA	NA	NA	NA	NA	185.028	8.00142	0.775376	7.74002	9.94046e-15	7.72839e-13	NA	NA	NA	NA	NA	NA	No	No	No
HOXC11	NA	NA	NA	NA	NA	NA	72.7324	8.6232	0.752476	8.80187	1.34553e-18	1.57162e-16	72.7324	-5.62844	0.784433	-4.62556	3.73591e-06	0.000197337	No	No	Yes
HOXC12	NA	NA	NA	NA	NA	NA	7.94568	6.61872	1.10988	4.16147	3.16201e-05	0.00054291	NA	NA	NA	NA	NA	NA	No	No	No
HOXC13	NA	NA	NA	NA	NA	NA	41.9108	8.31674	0.738993	8.54777	1.2549e-17	1.35154e-15	41.9108	-5.35805	0.770049	-4.36082	1.29577e-05	0.000596991	No	No	Yes
HOXC4	NA	NA	NA	NA	NA	NA	16.7405	5.75014	0.5709	6.56881	5.07187e-11	2.34541e-09	NA	NA	NA	NA	NA	NA	No	No	No
HOXC5	NA	NA	NA	NA	NA	NA	5.28594	4.71988	0.555315	4.89791	9.68636e-07	2.23343e-05	NA	NA	NA	NA	NA	NA	No	No	No
HOXC6	NA	NA	NA	NA	NA	NA	147.845	4.68389	0.424306	6.32538	2.52615e-10	1.07801e-08	147.845	-3.47176	0.468715	-3.14	0.00168948	0.0419035	No	No	Yes
HOXC8	NA	NA	NA	NA	NA	NA	75.1755	5.10716	0.539591	5.75836	8.49361e-09	2.95956e-07	NA	NA	NA	NA	NA	NA	No	No	No
HOXC9	NA	NA	NA	NA	NA	NA	84.1638	5.51151	0.498261	7.04753	1.82119e-12	1.0636e-10	NA	NA	NA	NA	NA	NA	No	No	No
HOXD-AS1	NA	NA	NA	NA	NA	NA	419.895	2.96186	0.30139	3.1914	0.00141585	0.0170241	NA	NA	NA	NA	NA	NA	No	No	No
HOXD10	NA	NA	NA	NA	NA	NA	199.449	3.75703	0.450909	3.89664	9.75348e-05	0.0015271	NA	NA	NA	NA	NA	NA	No	No	No
HOXD11	NA	NA	NA	NA	NA	NA	50.7779	7.60569	0.746701	7.50728	6.03701e-14	4.30357e-12	50.7779	-4.82324	0.777201	-3.63257	0.00028061	0.00911395	No	No	Yes
HOXD12	NA	NA	NA	NA	NA	NA	9.09813	6.02832	0.740223	5.44204	5.26739e-08	1.56943e-06	9.09813	-5.13633	0.826401	-3.79517	0.000147544	0.00520674	No	No	Yes
HOXD13	NA	NA	NA	NA	NA	NA	180.056	10.0858	0.748333	10.8051	3.25596e-27	6.82336e-25	180.056	-6.7788	0.771971	-6.19039	6.00164e-10	7.50325e-08	No	No	Yes
HPDL	NA	NA	NA	NA	NA	NA	131.323	3.78379	0.255327	6.98632	2.8219e-12	1.58122e-10	131.323	-4.30709	0.287698	-8.01911	1.06511e-15	3.78556e-13	No	No	Yes
HR	NA	NA	NA	NA	NA	NA	1292.66	-3.56647	0.342269	-4.57672	4.7233e-06	9.53822e-05	1292.66	3.58952	0.380391	4.17863	2.9327e-05	0.00122833	No	No	Yes
hsa-mir-4537	NA	NA	NA	NA	NA	NA	7.26056	5.23586	0.543563	5.95305	2.63194e-09	9.81709e-08	7.26056	-4.17066	0.585409	-3.70794	0.000208953	0.00702506	No	No	Yes
hsa-mir-4538	NA	NA	NA	NA	NA	NA	3.32662	3.64776	0.518814	3.17601	0.00149315	0.0178855	3.32662	-4.06086	0.600933	-3.42943	0.000604856	0.0174776	No	No	Yes
hsa-mir-5195	NA	NA	NA	NA	NA	NA	11.8423	4.04735	0.623533	3.28347	0.00102536	0.012787	NA	NA	NA	NA	NA	NA	No	No	No
HSPA6	NA	NA	NA	NA	NA	NA	411.621	3.93112	0.279928	6.89864	5.25025e-12	2.86449e-10	NA	NA	NA	NA	NA	NA	No	No	No
HSPA7	NA	NA	NA	NA	NA	NA	257.516	4.26964	0.32964	6.88522	5.76967e-12	3.11375e-10	NA	NA	NA	NA	NA	NA	No	No	No
HSPB3	NA	NA	NA	NA	NA	NA	42.182	-3.84806	0.542577	-3.40608	0.000659033	0.00863222	NA	NA	NA	NA	NA	NA	No	No	No
HTR3A	NA	NA	NA	NA	NA	NA	78.0291	7.2501	0.58115	9.03399	1.65531e-19	2.09404e-17	78.0291	-4.88352	0.611044	-4.71901	2.36998e-06	0.0001325	No	No	Yes
HTR3E	NA	NA	NA	NA	NA	NA	13.2126	4.4438	0.842777	2.8997	0.00373514	0.0403308	13.2126	-5.30591	0.957863	-3.45134	0.000557812	0.0162739	No	No	Yes
HTRA3	NA	NA	NA	NA	NA	NA	1006.6	2.81908	0.260852	3.14003	0.00168931	0.0199564	NA	NA	NA	NA	NA	NA	No	No	No
HTRA4	NA	NA	NA	NA	NA	NA	67.0001	3.42393	0.410405	3.46958	0.000521281	0.00698382	67.0001	-3.59348	0.459424	-3.46844	0.000523494	0.0154496	No	No	Yes
HUS1B	NA	NA	NA	NA	NA	NA	5.98434	3.05341	0.335128	3.1433	0.00167056	0.0197631	NA	NA	NA	NA	NA	NA	No	No	No
IFI30	NA	NA	NA	NA	NA	NA	28.9888	3.28417	0.29105	4.41218	1.02334e-05	0.000193022	NA	NA	NA	NA	NA	NA	No	No	No
IGF2BP1	NA	NA	NA	NA	NA	NA	333.754	9.88274	0.709103	11.1165	1.04298e-28	2.47127e-26	333.754	-8.26215	0.760408	-8.23525	1.79183e-16	8.20455e-14	No	No	Yes
IGF2BP2	NA	NA	NA	NA	NA	NA	550.57	4.98975	0.326	9.17099	4.68708e-20	6.26934e-18	550.57	-4.42148	0.361737	-6.69404	2.17092e-11	3.67418e-09	No	No	Yes
IGF2BP3	NA	NA	NA	NA	NA	NA	345.632	7.83123	0.368035	15.8442	1.54103e-56	5.47706e-53	345.632	-7.65087	0.408878	-13.8204	1.9193e-43	1.19376e-39	No	No	Yes
IGFL1P2	NA	NA	NA	NA	NA	NA	6.13478	5.73641	1.25885	2.96812	0.0029963	0.0333236	NA	NA	NA	NA	NA	NA	No	No	No
IGHGP	NA	NA	NA	NA	NA	NA	3127.03	4.15462	0.517128	4.16651	3.09298e-05	0.000532896	NA	NA	NA	NA	NA	NA	No	No	No
IGHJ3P	NA	NA	NA	NA	NA	NA	38.2103	5.51776	0.499172	7.04719	1.82561e-12	1.06368e-10	38.2103	-4.25611	0.534326	-4.22235	2.41767e-05	0.00103706	No	No	Yes
IGHV1-67	NA	NA	NA	NA	NA	NA	2.80379	4.74652	0.826619	3.3226	0.00089183	0.0112915	NA	NA	NA	NA	NA	NA	No	No	No
IGHV1OR15-3	NA	NA	NA	NA	NA	NA	45.8577	3.97871	0.555775	3.56027	0.000370473	0.00513196	NA	NA	NA	NA	NA	NA	No	No	No
IGHV3-22	NA	NA	NA	NA	NA	NA	7.79195	4.35587	0.668084	3.52631	0.000421398	0.00576358	7.79195	-5.34975	0.777111	-4.31052	1.62874e-05	0.000731433	No	No	Yes
IGHV3-71	NA	NA	NA	NA	NA	NA	2.58933	4.07643	0.560417	3.70515	0.000211264	0.00308453	NA	NA	NA	NA	NA	NA	No	No	No
IGHV3OR16-13.1	NA	NA	NA	NA	NA	NA	15.3293	5.73872	0.638018	5.8599	4.63159e-09	1.67485e-07	15.3293	-4.2598	0.674501	-3.35034	0.000807139	0.0224367	No	No	Yes
IGHV3OR16-9	NA	NA	NA	NA	NA	NA	3.43949	4.52821	0.602874	4.1936	2.74559e-05	0.000478345	NA	NA	NA	NA	NA	NA	No	No	No
IGHV4-55	NA	NA	NA	NA	NA	NA	14.5852	4.48356	0.533948	4.65131	3.29828e-06	6.87253e-05	NA	NA	NA	NA	NA	NA	No	No	No
IGHV4OR15-8	NA	NA	NA	NA	NA	NA	255.393	5.69929	0.571553	6.47235	9.64904e-11	4.33318e-09	255.393	-4.76407	0.633549	-4.36284	1.28387e-05	0.000593704	No	No	Yes
IGHV5-78	NA	NA	NA	NA	NA	NA	24.6126	3.7751	0.51633	3.43792	0.000586195	0.00777396	NA	NA	NA	NA	NA	NA	No	No	No
IGJ	NA	NA	NA	NA	NA	NA	6010.44	3.36244	0.446064	3.05437	0.00225535	0.0257862	NA	NA	NA	NA	NA	NA	No	No	No
IGKJ3	NA	NA	NA	NA	NA	NA	19.8523	5.70592	0.512257	7.23448	4.67301e-13	2.98868e-11	19.8523	-4.4602	0.531559	-4.62827	3.6874e-06	0.000195189	No	No	Yes
IGKJ4	NA	NA	NA	NA	NA	NA	30.0581	5.35649	0.500817	6.70203	2.05544e-11	1.01902e-09	30.0581	-3.87702	0.530644	-3.53724	0.000404327	0.0124035	No	No	Yes
IGKJ5	NA	NA	NA	NA	NA	NA	35.1492	4.96202	0.486215	6.09199	1.11512e-09	4.34845e-08	35.1492	-4.44631	0.535978	-4.56421	5.01377e-06	0.000255087	No	No	Yes
IGKV1-12	NA	NA	NA	NA	NA	NA	507.916	4.48193	0.541883	4.58019	4.64546e-06	9.39629e-05	NA	NA	NA	NA	NA	NA	No	No	No
IGKV1-13	NA	NA	NA	NA	NA	NA	3.24533	4.27133	0.686976	3.30628	0.000945452	0.0118858	NA	NA	NA	NA	NA	NA	No	No	No
IGKV1-16	NA	NA	NA	NA	NA	NA	395.66	4.71526	0.528105	5.14152	2.72521e-07	7.04788e-06	NA	NA	NA	NA	NA	NA	No	No	No
IGKV1-17	NA	NA	NA	NA	NA	NA	404.472	4.07437	0.553319	3.74896	0.000177567	0.00263115	NA	NA	NA	NA	NA	NA	No	No	No
IGKV1-27	NA	NA	NA	NA	NA	NA	424.322	4.94187	0.529956	5.55115	2.83797e-08	8.85895e-07	NA	NA	NA	NA	NA	NA	No	No	No
IGKV1-33	NA	NA	NA	NA	NA	NA	52.5124	4.08835	0.581685	3.59018	0.000330452	0.00463695	NA	NA	NA	NA	NA	NA	No	No	No
IGKV1-39	NA	NA	NA	NA	NA	NA	113.553	3.88282	0.543116	3.4667	0.000526896	0.00704766	NA	NA	NA	NA	NA	NA	No	No	No
IGKV1-5	NA	NA	NA	NA	NA	NA	3081.83	4.59935	0.513399	5.06302	4.12674e-07	1.03185e-05	NA	NA	NA	NA	NA	NA	No	No	No
IGKV1-6	NA	NA	NA	NA	NA	NA	244.427	4.19919	0.552418	3.98103	6.8617e-05	0.00110422	NA	NA	NA	NA	NA	NA	No	No	No
IGKV1-8	NA	NA	NA	NA	NA	NA	110.165	5.77969	0.613451	6.16136	7.21227e-10	2.8941e-08	NA	NA	NA	NA	NA	NA	No	No	No
IGKV1-9	NA	NA	NA	NA	NA	NA	676.967	4.98206	0.527342	5.65488	1.55953e-08	5.12066e-07	NA	NA	NA	NA	NA	NA	No	No	No
IGKV1D-12	NA	NA	NA	NA	NA	NA	151.365	4.32131	0.548414	4.23278	2.30825e-05	0.000409024	NA	NA	NA	NA	NA	NA	No	No	No
IGKV1D-13	NA	NA	NA	NA	NA	NA	46.8719	5.82835	0.6622	5.78126	7.41448e-09	2.5981e-07	NA	NA	NA	NA	NA	NA	No	No	No
IGKV1D-16	NA	NA	NA	NA	NA	NA	81.7917	4.40693	0.575509	4.18227	2.88609e-05	0.00050037	NA	NA	NA	NA	NA	NA	No	No	No
IGKV1D-17	NA	NA	NA	NA	NA	NA	31.5519	5.23739	0.760037	4.25951	2.04872e-05	0.000366164	31.5519	-4.9096	0.843253	-3.45045	0.000559654	0.016304	No	No	Yes
IGKV1D-27	NA	NA	NA	NA	NA	NA	24.4104	5.1082	0.614562	5.05759	4.2459e-07	1.0574e-05	NA	NA	NA	NA	NA	NA	No	No	No
IGKV1D-33	NA	NA	NA	NA	NA	NA	57.8207	4.21272	0.570638	3.87762	0.000105482	0.00163916	NA	NA	NA	NA	NA	NA	No	No	No
IGKV1D-39	NA	NA	NA	NA	NA	NA	108.514	4.04076	0.528395	3.86219	0.000112374	0.00173757	NA	NA	NA	NA	NA	NA	No	No	No
IGKV1D-43	NA	NA	NA	NA	NA	NA	12.284	5.59176	0.738892	4.861	1.16791e-06	2.65597e-05	NA	NA	NA	NA	NA	NA	No	No	No
IGKV1D-8	NA	NA	NA	NA	NA	NA	19.4581	3.62685	0.56946	2.85683	0.00427895	0.0454163	NA	NA	NA	NA	NA	NA	No	No	No
IGKV2-24	NA	NA	NA	NA	NA	NA	268.487	4.01271	0.586616	3.43105	0.000601248	0.00793973	NA	NA	NA	NA	NA	NA	No	No	No
IGKV2-26	NA	NA	NA	NA	NA	NA	11.8483	5.93937	0.669	5.88845	3.89842e-09	1.43051e-07	11.8483	-5.01075	0.73596	-4.09091	4.29675e-05	0.00173969	No	No	Yes
IGKV2-28	NA	NA	NA	NA	NA	NA	40.659	4.10875	0.588774	3.5816	0.000341498	0.00477042	NA	NA	NA	NA	NA	NA	No	No	No
IGKV2-29	NA	NA	NA	NA	NA	NA	102.945	6.45052	0.709954	6.26874	3.63973e-10	1.51934e-08	102.945	-5.05645	0.774797	-3.94484	7.98524e-05	0.00303769	No	No	Yes
IGKV2-30	NA	NA	NA	NA	NA	NA	488.771	4.51875	0.521621	4.8287	1.37425e-06	3.08099e-05	NA	NA	NA	NA	NA	NA	No	No	No
IGKV2D-24	NA	NA	NA	NA	NA	NA	20.2183	3.8178	0.611998	2.97026	0.00297544	0.033136	NA	NA	NA	NA	NA	NA	No	No	No
IGKV2D-28	NA	NA	NA	NA	NA	NA	45.7687	4.04488	0.562087	3.63801	0.000274752	0.00392623	NA	NA	NA	NA	NA	NA	No	No	No
IGKV2D-29	NA	NA	NA	NA	NA	NA	325.168	4.81329	0.626502	4.49047	7.10658e-06	0.000138453	NA	NA	NA	NA	NA	NA	No	No	No
IGKV2D-30	NA	NA	NA	NA	NA	NA	21.6648	4.37682	0.614105	3.87037	0.000108668	0.00168341	NA	NA	NA	NA	NA	NA	No	No	No
IGKV3-11	NA	NA	NA	NA	NA	NA	2233.68	4.36465	0.526265	4.49328	7.01353e-06	0.000136747	NA	NA	NA	NA	NA	NA	No	No	No
IGKV3-15	NA	NA	NA	NA	NA	NA	1140.7	4.38688	0.512695	4.65556	3.23103e-06	6.7437e-05	NA	NA	NA	NA	NA	NA	No	No	No
IGKV3-20	NA	NA	NA	NA	NA	NA	4341.83	4.3669	0.496232	4.76975	1.84458e-06	4.02203e-05	NA	NA	NA	NA	NA	NA	No	No	No
IGKV3-7	NA	NA	NA	NA	NA	NA	4.43475	4.69903	0.659229	4.09422	4.23585e-05	0.000712533	NA	NA	NA	NA	NA	NA	No	No	No
IGKV3D-15	NA	NA	NA	NA	NA	NA	125.721	3.82474	0.53341	3.42089	0.000624163	0.00820748	NA	NA	NA	NA	NA	NA	No	No	No
IGKV3OR2-268	NA	NA	NA	NA	NA	NA	7.68749	3.88731	0.539564	3.49784	0.000469035	0.00634881	NA	NA	NA	NA	NA	NA	No	No	No
IGKV4-1	NA	NA	NA	NA	NA	NA	5327.67	4.59514	0.521721	4.97419	6.55193e-07	1.56736e-05	NA	NA	NA	NA	NA	NA	No	No	No
IGKV5-2	NA	NA	NA	NA	NA	NA	50.9379	4.72608	0.616495	4.4219	9.78361e-06	0.000185241	NA	NA	NA	NA	NA	NA	No	No	No
IGKV6-21	NA	NA	NA	NA	NA	NA	109.104	5.97796	0.642362	6.19271	5.91396e-10	2.40414e-08	NA	NA	NA	NA	NA	NA	No	No	No
IGKV6D-21	NA	NA	NA	NA	NA	NA	33.7164	4.57933	0.621611	4.14943	3.33303e-05	0.000571091	NA	NA	NA	NA	NA	NA	No	No	No
IGKV7-3	NA	NA	NA	NA	NA	NA	3.12368	4.29913	0.758625	3.03066	0.0024402	0.0277087	NA	NA	NA	NA	NA	NA	No	No	No
IGLL5	NA	NA	NA	NA	NA	NA	58.9587	4.51685	0.486459	5.17383	2.29347e-07	6.10259e-06	58.9587	-3.70735	0.536269	-3.18376	0.00145374	0.0366812	No	No	Yes
IGLON5	NA	NA	NA	NA	NA	NA	27.7098	4.69936	0.475881	5.67235	1.40855e-08	4.67244e-07	NA	NA	NA	NA	NA	NA	No	No	No
IGLV1-41	NA	NA	NA	NA	NA	NA	17.6593	4.9904	0.674404	4.43414	9.24417e-06	0.000176912	NA	NA	NA	NA	NA	NA	No	No	No
IGLV2-5	NA	NA	NA	NA	NA	NA	7.94559	4.41426	0.59203	4.07794	4.54371e-05	0.000758168	NA	NA	NA	NA	NA	NA	No	No	No
IGLVI-70	NA	NA	NA	NA	NA	NA	3.95674	7.38377	0.816539	6.5934	4.29874e-11	2.00278e-09	NA	NA	NA	NA	NA	NA	No	No	No
IGSF9	NA	NA	NA	NA	NA	NA	1174.39	6.8637	0.382848	12.704	5.61777e-37	2.58823e-34	1174.39	-3.34279	0.421918	-3.18257	0.00145974	0.0367951	No	No	Yes
IKZF3	NA	NA	NA	NA	NA	NA	99.3514	3.65391	0.389852	4.24241	2.21135e-05	0.000393254	NA	NA	NA	NA	NA	NA	No	No	No
IL10	NA	NA	NA	NA	NA	NA	25.6537	3.09157	0.331667	3.29115	0.000997792	0.0124681	NA	NA	NA	NA	NA	NA	No	No	No
IL12RB2	NA	NA	NA	NA	NA	NA	149.304	4.51074	0.346468	7.24667	4.2715e-13	2.76747e-11	149.304	-4.71491	0.387509	-7.00606	2.45122e-12	5.12471e-10	No	No	Yes
IL19	NA	NA	NA	NA	NA	NA	7.12391	4.33548	0.748649	3.11959	0.00181101	0.0212329	NA	NA	NA	NA	NA	NA	No	No	No
IL1RN	NA	NA	NA	NA	NA	NA	222.651	3.18127	0.390879	3.0221	0.00251028	0.0284266	NA	NA	NA	NA	NA	NA	No	No	No
IL20RA	NA	NA	NA	NA	NA	NA	2448.05	-3.67455	0.293028	-5.71465	1.0993e-08	3.7465e-07	NA	NA	NA	NA	NA	NA	No	No	No
IL21R	NA	NA	NA	NA	NA	NA	73.5282	3.1533	0.30402	3.7935	0.000148541	0.00223702	NA	NA	NA	NA	NA	NA	No	No	No
IL23A	NA	NA	NA	NA	NA	NA	161.196	3.46582	0.31349	4.67582	2.9278e-06	6.1469e-05	161.196	-3.13421	0.348078	-3.2585	0.00112002	0.0293623	No	No	Yes
IL31RA	NA	NA	NA	NA	NA	NA	14.803	4.27938	0.557345	4.08971	4.31914e-05	0.000724096	NA	NA	NA	NA	NA	NA	No	No	No
IL36G	NA	NA	NA	NA	NA	NA	7.53348	4.91628	0.662428	4.40241	1.07056e-05	0.000200864	NA	NA	NA	NA	NA	NA	No	No	No
IL37	NA	NA	NA	NA	NA	NA	6.67699	4.3324	0.562365	4.14749	3.36142e-05	0.000575559	6.67699	-3.89951	0.616716	-3.08004	0.00206976	0.049418	No	No	Yes
IL4I1	NA	NA	NA	NA	NA	NA	345.599	4.22249	0.308889	7.1951	6.24153e-13	3.92129e-11	345.599	-3.12986	0.342123	-3.3025	0.000958279	0.0258579	No	No	Yes
IL8	NA	NA	NA	NA	NA	NA	958.756	3.31999	0.402524	3.27928	0.00104074	0.0129398	NA	NA	NA	NA	NA	NA	No	No	No
IMPA2	NA	NA	NA	NA	NA	NA	1500.85	2.90441	0.225211	4.01583	5.9237e-05	0.000968304	NA	NA	NA	NA	NA	NA	No	No	No
INHBA-AS1	NA	NA	NA	NA	NA	NA	173.568	-3.66891	0.436153	-3.82643	0.000130015	0.00198932	NA	NA	NA	NA	NA	NA	No	No	No
INHBE	NA	NA	NA	NA	NA	NA	102.43	5.33141	0.37843	8.80324	1.32923e-18	1.5599e-16	102.43	-4.03339	0.412964	-4.9239	8.48374e-07	5.35703e-05	No	No	Yes
INPP1	NA	NA	NA	NA	NA	NA	2213.29	-2.66295	0.158533	-4.18181	2.892e-05	0.000501045	NA	NA	NA	NA	NA	NA	No	No	No
INSL4	NA	NA	NA	NA	NA	NA	4.32611	4.41324	0.834546	2.89167	0.00383195	0.0411637	4.32611	-5.16178	0.941694	-3.35755	0.000786368	0.0220695	No	No	Yes
IP6K3	NA	NA	NA	NA	NA	NA	210.627	4.99138	0.535503	5.58612	2.32193e-08	7.39657e-07	NA	NA	NA	NA	NA	NA	No	No	No
IQCF3	NA	NA	NA	NA	NA	NA	28.6099	-5.11641	0.771443	-4.03972	5.35159e-05	0.000882905	NA	NA	NA	NA	NA	NA	No	No	No
IQGAP3	NA	NA	NA	NA	NA	NA	1203.78	5.07693	0.230365	13.3568	1.08156e-40	6.25771e-38	1203.78	-3.09458	0.254732	-4.29699	1.73133e-05	0.000770552	No	No	Yes
IQSEC3	NA	NA	NA	NA	NA	NA	770.763	-3.42883	0.313853	-4.55254	5.30018e-06	0.000105914	770.763	4.00077	0.348671	5.73825	9.56575e-09	9.33279e-07	No	No	Yes
IRF4	NA	NA	NA	NA	NA	NA	305.627	4.22964	0.365212	6.10505	1.02766e-09	4.03569e-08	NA	NA	NA	NA	NA	NA	No	No	No
IRX1	NA	NA	NA	NA	NA	NA	57.319	4.0218	0.567314	3.56382	0.000365498	0.00507151	NA	NA	NA	NA	NA	NA	No	No	No
ISL1	NA	NA	NA	NA	NA	NA	304.53	6.55643	0.73901	6.16559	7.02216e-10	2.82272e-08	NA	NA	NA	NA	NA	NA	No	No	No
ISL2	NA	NA	NA	NA	NA	NA	19.8148	5.05883	0.468574	6.52796	6.66728e-11	3.03801e-09	NA	NA	NA	NA	NA	NA	No	No	No
ITGB6	NA	NA	NA	NA	NA	NA	1052.07	3.60182	0.473933	3.37985	0.000725245	0.00939799	NA	NA	NA	NA	NA	NA	No	No	No
ITIH1	NA	NA	NA	NA	NA	NA	523.656	-6.1029	0.522124	-7.85809	3.90038e-15	3.24541e-13	523.656	6.65072	0.579231	8.02912	9.81709e-16	3.59176e-13	No	No	Yes
ITPRIPL1	NA	NA	NA	NA	NA	NA	62.7982	3.46415	0.267143	5.4808	4.23415e-08	1.28622e-06	NA	NA	NA	NA	NA	NA	No	No	No
IYD	NA	NA	NA	NA	NA	NA	99.3758	3.95502	0.621422	3.14604	0.00165496	0.0196346	99.3758	-5.51272	0.702327	-5.00154	5.68747e-07	3.75327e-05	No	No	Yes
JPH3	NA	NA	NA	NA	NA	NA	1235.25	-3.46452	0.33466	-4.37615	1.20793e-05	0.000224394	1235.25	3.31693	0.371946	3.54066	0.000399127	0.0122743	No	No	Yes
JPH4	NA	NA	NA	NA	NA	NA	1417.25	-3.98342	0.456835	-4.34165	1.41417e-05	0.000258699	1417.25	3.68902	0.507753	3.32646	0.000879579	0.0239946	No	No	Yes
KB-1269D1.8	NA	NA	NA	NA	NA	NA	89.14	-4.36838	0.472024	-5.01749	5.23496e-07	1.27929e-05	89.14	4.82032	0.523038	5.39219	6.96043e-08	5.58608e-06	No	No	Yes
KB-1410C5.1	NA	NA	NA	NA	NA	NA	7.98544	-3.91515	0.617856	-3.09967	0.00193735	0.0225231	NA	NA	NA	NA	NA	NA	No	No	No
KB-1980E6.3	NA	NA	NA	NA	NA	NA	10.1703	3.77969	0.444894	4.00024	6.3278e-05	0.00102627	10.1703	-4.65539	0.537713	-4.93831	7.88032e-07	5.00139e-05	No	No	Yes
KBTBD12	NA	NA	NA	NA	NA	NA	115.055	3.72241	0.476832	3.61219	0.000303623	0.00429117	NA	NA	NA	NA	NA	NA	No	No	No
KCNA4	NA	NA	NA	NA	NA	NA	997.938	-4.49649	0.480163	-5.19925	2.00092e-07	5.3701e-06	NA	NA	NA	NA	NA	NA	No	No	No
KCNB1	NA	NA	NA	NA	NA	NA	1139.29	-3.58449	0.353758	-4.47903	7.49831e-06	0.000145629	1139.29	3.93091	0.393119	4.91178	9.02529e-07	5.6135e-05	No	No	Yes
KCND3	NA	NA	NA	NA	NA	NA	4750.34	-3.74752	0.30526	-5.7247	1.03616e-08	3.5606e-07	4750.34	3.20596	0.339302	3.55425	0.000379065	0.0118032	No	No	Yes
KCNG3	NA	NA	NA	NA	NA	NA	80.2992	3.09467	0.354116	3.09127	0.00199301	0.0230946	NA	NA	NA	NA	NA	NA	No	No	No
KCNJ3	NA	NA	NA	NA	NA	NA	2399.47	-3.47143	0.516045	-2.85135	0.00435334	0.0460683	2399.47	4.73235	0.573533	4.76406	1.89738e-06	0.000109271	No	No	Yes
KCNK3	NA	NA	NA	NA	NA	NA	6553.6	-3.33676	0.321923	-4.15244	3.2895e-05	0.000564022	NA	NA	NA	NA	NA	NA	No	No	No
KCNMA1	NA	NA	NA	NA	NA	NA	5117.37	-2.9049	0.252003	-3.59081	0.000329654	0.00462837	NA	NA	NA	NA	NA	NA	No	No	No
KCNN4	NA	NA	NA	NA	NA	NA	301.467	3.72926	0.355755	4.86083	1.16897e-06	2.65597e-05	NA	NA	NA	NA	NA	NA	No	No	No
KIAA0101	NA	NA	NA	NA	NA	NA	391.061	3.48827	0.208039	7.15381	8.44024e-13	5.17204e-11	391.061	-2.90398	0.230665	-3.91899	8.89194e-05	0.00332166	No	No	Yes
KIAA0125	NA	NA	NA	NA	NA	NA	68.0125	4.28598	0.386583	5.9133	3.35317e-09	1.23447e-07	68.0125	-3.42369	0.425144	-3.34872	0.00081185	0.022523	No	No	Yes
KIAA1199	NA	NA	NA	NA	NA	NA	857.264	3.03936	0.330409	3.14568	0.00165704	0.0196405	NA	NA	NA	NA	NA	NA	No	No	No
KIAA1210	NA	NA	NA	NA	NA	NA	16.7646	3.62676	0.556081	2.9254	0.00344012	0.0375545	NA	NA	NA	NA	NA	NA	No	No	No
KIAA1524	NA	NA	NA	NA	NA	NA	584.935	2.74038	0.170326	4.34686	1.38101e-05	0.000253379	584.935	-2.61252	0.189369	-3.23453	0.00121842	0.0316421	No	No	Yes
KIF11	NA	NA	NA	NA	NA	NA	1209.38	3.44536	0.160737	8.99208	2.42589e-19	2.98781e-17	NA	NA	NA	NA	NA	NA	No	No	No
KIF14	NA	NA	NA	NA	NA	NA	604.521	4.30324	0.24972	9.22329	2.88134e-20	3.98249e-18	604.521	-3.6312	0.277012	-5.88857	3.89545e-09	4.08923e-07	No	No	Yes
KIF15	NA	NA	NA	NA	NA	NA	473.277	3.44672	0.171262	8.44739	2.97889e-17	3.08799e-15	473.277	-3.0229	0.190043	-5.38247	7.34694e-08	5.80269e-06	No	No	Yes
KIF18A	NA	NA	NA	NA	NA	NA	387.387	4.13482	0.201166	10.6122	2.61379e-26	5.08035e-24	387.387	-3.52327	0.222769	-6.83791	8.03545e-12	1.52208e-09	No	No	Yes
KIF18B	NA	NA	NA	NA	NA	NA	773.151	5.87223	0.225624	17.1623	5.08423e-66	6.32453e-62	773.151	-3.86823	0.247279	-7.55514	4.18405e-14	1.15661e-11	No	No	Yes
KIF20A	NA	NA	NA	NA	NA	NA	757.048	4.59059	0.212247	12.2055	2.9049e-34	9.76634e-32	757.048	-3.18569	0.234642	-5.05321	4.34445e-07	2.92915e-05	No	No	Yes
KIF23	NA	NA	NA	NA	NA	NA	925.085	4.78048	0.192053	14.4777	1.677e-47	1.73842e-44	925.085	-3.68614	0.212414	-7.93799	2.05483e-15	7.00304e-13	No	No	Yes
KIF2C	NA	NA	NA	NA	NA	NA	977.818	4.39595	0.18134	13.2125	7.43473e-40	4.11041e-37	977.818	-3.66918	0.201006	-8.30413	1.0055e-16	4.71995e-14	No	No	Yes
KIF4A	NA	NA	NA	NA	NA	NA	896.837	4.29501	0.240984	9.52348	1.67474e-21	2.50999e-19	NA	NA	NA	NA	NA	NA	No	No	No
KIFC1	NA	NA	NA	NA	NA	NA	1118.33	4.64121	0.199987	13.2069	8.00797e-40	4.33109e-37	1118.33	-3.17833	0.221312	-5.32428	1.01355e-07	7.75881e-06	No	No	Yes
KIRREL2	NA	NA	NA	NA	NA	NA	988.56	-3.43601	0.456583	-3.14511	0.00166022	0.0196619	988.56	4.70629	0.507406	5.33359	9.62921e-08	7.43991e-06	No	No	Yes
KIT	NA	NA	NA	NA	NA	NA	4020.84	3.516	0.347093	4.3677	1.25564e-05	0.000232607	NA	NA	NA	NA	NA	NA	No	No	No
KLF14	NA	NA	NA	NA	NA	NA	6.99633	3.35832	0.480922	2.82442	0.00473666	0.049744	NA	NA	NA	NA	NA	NA	No	No	No
KLHL6	NA	NA	NA	NA	NA	NA	377.155	2.91338	0.288004	3.17142	0.00151694	0.0181181	NA	NA	NA	NA	NA	NA	No	No	No
KLK11	NA	NA	NA	NA	NA	NA	1166.95	3.67141	0.572441	2.91979	0.00350272	0.0381375	NA	NA	NA	NA	NA	NA	No	No	No
KLK13	NA	NA	NA	NA	NA	NA	240.054	4.80154	0.61166	4.58022	4.64478e-06	9.39629e-05	NA	NA	NA	NA	NA	NA	No	No	No
KLK14	NA	NA	NA	NA	NA	NA	189.39	4.12755	0.472311	4.50455	6.65144e-06	0.000130815	NA	NA	NA	NA	NA	NA	No	No	No
KLK15	NA	NA	NA	NA	NA	NA	14.7503	5.67276	0.725243	5.06419	4.1015e-07	1.02761e-05	14.7503	-5.44221	0.811499	-4.2418	2.21737e-05	0.000957741	No	No	Yes
KLK2	NA	NA	NA	NA	NA	NA	16.4645	5.4445	0.611383	5.63394	1.76136e-08	5.72074e-07	16.4645	-5.03378	0.677438	-4.47831	7.52355e-06	0.000368462	No	No	Yes
KLK6	NA	NA	NA	NA	NA	NA	21.2304	7.21144	0.870603	5.98602	2.15044e-09	8.09392e-08	NA	NA	NA	NA	NA	NA	No	No	No
KLK8	NA	NA	NA	NA	NA	NA	9.1773	5.49933	1.13693	3.07789	0.00208475	0.0240698	NA	NA	NA	NA	NA	NA	No	No	No
KLKB1	NA	NA	NA	NA	NA	NA	256.076	-3.89477	0.382588	-4.9525	7.32649e-07	1.73761e-05	256.076	4.10275	0.424914	4.94865	7.47307e-07	4.76724e-05	No	No	Yes
KLRK1	NA	NA	NA	NA	NA	NA	11.6427	3.04586	0.370141	2.82557	0.0047196	0.0495856	NA	NA	NA	NA	NA	NA	No	No	No
KNTC1	NA	NA	NA	NA	NA	NA	1734.04	3.40825	0.136993	10.2797	8.69558e-25	1.54527e-22	1734.04	-2.80742	0.1521	-5.30848	1.10545e-07	8.38494e-06	No	No	Yes
KPNA7	NA	NA	NA	NA	NA	NA	15.6441	3.58563	0.432539	3.66587	0.000246502	0.00355108	NA	NA	NA	NA	NA	NA	No	No	No
KRT19	NA	NA	NA	NA	NA	NA	5937.31	3.29513	0.426914	3.0337	0.00241571	0.0274682	NA	NA	NA	NA	NA	NA	No	No	No
KRT20	NA	NA	NA	NA	NA	NA	12.1523	5.02319	0.780716	3.87233	0.0001078	0.00167205	NA	NA	NA	NA	NA	NA	No	No	No
KRT24	NA	NA	NA	NA	NA	NA	10.6084	5.5607	1.06076	3.35674	0.000788684	0.0101352	NA	NA	NA	NA	NA	NA	No	No	No
KRT5	NA	NA	NA	NA	NA	NA	3041.6	4.52107	0.71479	3.52701	0.000420278	0.00575424	NA	NA	NA	NA	NA	NA	No	No	No
KRT78	NA	NA	NA	NA	NA	NA	5.22198	4.15428	0.733295	2.93781	0.00330543	0.0363072	NA	NA	NA	NA	NA	NA	No	No	No
KRTAP4-1	NA	NA	NA	NA	NA	NA	10.2372	4.20119	0.675204	3.26003	0.00111399	0.0137135	NA	NA	NA	NA	NA	NA	No	No	No
KYNU	NA	NA	NA	NA	NA	NA	804.321	4.41537	0.398599	6.05964	1.3643e-09	5.25423e-08	804.321	-4.03897	0.442874	-4.60394	4.14563e-06	0.000217135	No	No	Yes
LA16c-380H5.5	NA	NA	NA	NA	NA	NA	169.008	-3.03168	0.271339	-3.8022	0.000143419	0.00216906	169.008	3.56307	0.300914	5.19442	2.05363e-07	1.47666e-05	No	No	Yes
LA16c-395F10.2	NA	NA	NA	NA	NA	NA	13.4495	-3.49693	0.446972	-3.34904	0.000810918	0.0103611	NA	NA	NA	NA	NA	NA	No	No	No
LA16c-83F12.6	NA	NA	NA	NA	NA	NA	11.2636	5.41005	0.687309	4.96146	6.99659e-07	1.66413e-05	NA	NA	NA	NA	NA	NA	No	No	No
LAMA1	NA	NA	NA	NA	NA	NA	294.716	3.38599	0.424089	3.26816	0.00108249	0.0133853	294.716	-3.73393	0.472197	-3.67205	0.000240609	0.0079815	No	No	Yes
LAMB3	NA	NA	NA	NA	NA	NA	2641.1	3.97405	0.416638	4.73804	2.15792e-06	4.62818e-05	NA	NA	NA	NA	NA	NA	No	No	No
LAX1	NA	NA	NA	NA	NA	NA	135.354	3.21523	0.322354	3.76987	0.000163332	0.00243618	NA	NA	NA	NA	NA	NA	No	No	No
LBP	NA	NA	NA	NA	NA	NA	13.1878	4.91777	0.559817	5.21201	1.86805e-07	5.04323e-06	NA	NA	NA	NA	NA	NA	No	No	No
LBX1-AS1	NA	NA	NA	NA	NA	NA	8.33774	5.27334	0.734403	4.45715	8.30554e-06	0.000159809	8.33774	-4.67237	0.817595	-3.26858	0.00108091	0.0284871	No	No	Yes
LCN12	NA	NA	NA	NA	NA	NA	728.33	-3.3231	0.300819	-4.39832	1.09093e-05	0.000204223	NA	NA	NA	NA	NA	NA	No	No	No
LCN15	NA	NA	NA	NA	NA	NA	189.239	4.96469	0.626023	4.73574	2.18253e-06	4.67693e-05	189.239	-5.02833	0.696429	-4.34837	1.37156e-05	0.000629576	No	No	Yes
LCT	NA	NA	NA	NA	NA	NA	27.3291	4.94979	0.488687	6.03616	1.57824e-09	6.05944e-08	27.3291	-5.12701	0.552483	-5.65992	1.5144e-08	1.41111e-06	No	No	Yes
LDHB	NA	NA	NA	NA	NA	NA	8056.71	3.05723	0.211481	4.99916	5.75804e-07	1.39488e-05	8056.71	-2.89187	0.235077	-3.79395	0.000148269	0.00522489	No	No	Yes
LDLRAD4-AS1	NA	NA	NA	NA	NA	NA	9.59736	-3.83445	0.507857	-3.61213	0.000303687	0.00429117	NA	NA	NA	NA	NA	NA	No	No	No
LEP	NA	NA	NA	NA	NA	NA	9.50121	4.52152	0.549735	4.58679	4.5011e-06	9.11912e-05	NA	NA	NA	NA	NA	NA	No	No	No
LGALS7B	NA	NA	NA	NA	NA	NA	23.4704	3.99954	0.590096	3.3885	0.000702756	0.00915386	NA	NA	NA	NA	NA	NA	No	No	No
LGI3	NA	NA	NA	NA	NA	NA	175.944	-3.20768	0.396357	-3.04695	0.00231177	0.0263224	175.944	3.54271	0.440081	3.50552	0.00045572	0.013793	No	No	Yes
LGR5	NA	NA	NA	NA	NA	NA	586.21	5.7526	0.504951	7.43161	1.07284e-13	7.53988e-12	586.21	-5.35057	0.560953	-5.97299	2.32937e-09	2.57567e-07	No	No	Yes
LHX1	NA	NA	NA	NA	NA	NA	4.20636	4.96606	0.834515	3.55423	0.000379083	0.00524247	4.20636	-5.02175	0.939948	-3.2148	0.00130534	0.0335491	No	No	Yes
LHX2	NA	NA	NA	NA	NA	NA	128.909	7.52641	0.579376	9.53855	1.44846e-21	2.18402e-19	128.909	-4.48935	0.60967	-4.08311	4.44363e-05	0.00177738	No	No	Yes
LHX5	NA	NA	NA	NA	NA	NA	28.6156	3.93885	0.629966	3.07771	0.002086	0.0240698	NA	NA	NA	NA	NA	NA	No	No	No
LHX8	NA	NA	NA	NA	NA	NA	42.6303	9.70746	0.868616	8.87327	7.10315e-19	8.4152e-17	42.6303	-8.16616	0.975161	-6.32322	2.56163e-10	3.50169e-08	No	No	Yes
LHX9	NA	NA	NA	NA	NA	NA	48.6997	5.38229	0.621427	5.44279	5.24529e-08	1.56472e-06	48.6997	-6.20337	0.709062	-5.92807	3.06509e-09	3.30114e-07	No	No	Yes
LILRA3	NA	NA	NA	NA	NA	NA	31.5867	3.63329	0.406754	4.01542	5.93403e-05	0.000968719	NA	NA	NA	NA	NA	NA	No	No	No
LILRA6	NA	NA	NA	NA	NA	NA	84.6605	2.76224	0.258623	2.94732	0.0032054	0.0353959	NA	NA	NA	NA	NA	NA	No	No	No
LILRB4	NA	NA	NA	NA	NA	NA	643.353	3.15437	0.339119	3.40402	0.000664021	0.00868569	NA	NA	NA	NA	NA	NA	No	No	No
LIN28A	NA	NA	NA	NA	NA	NA	49.1035	6.23414	0.610715	6.93308	4.11761e-12	2.27144e-10	49.1035	-6.60215	0.692798	-6.64284	3.07697e-11	5.00339e-09	No	No	Yes
LINC00051	NA	NA	NA	NA	NA	NA	4.17797	4.42236	0.667766	3.62756	0.00028611	0.00407683	NA	NA	NA	NA	NA	NA	No	No	No
LINC00200	NA	NA	NA	NA	NA	NA	7.32666	7.43303	1.39678	3.88967	0.000100381	0.00156706	7.32666	-8.28851	1.56009	-4.03087	5.55706e-05	0.00218066	No	No	Yes
LINC00271	NA	NA	NA	NA	NA	NA	168.161	-3.38597	0.200171	-6.92394	4.39267e-12	2.41248e-10	NA	NA	NA	NA	NA	NA	No	No	No
LINC00393	NA	NA	NA	NA	NA	NA	3.1523	4.4107	0.819352	2.94221	0.00325882	0.0359062	NA	NA	NA	NA	NA	NA	No	No	No
LINC00519	NA	NA	NA	NA	NA	NA	3.40486	4.27668	0.494842	4.60082	4.2083e-06	8.56077e-05	3.40486	-3.77357	0.556562	-3.18666	0.00143928	0.0364271	No	No	Yes
LINC00534	NA	NA	NA	NA	NA	NA	4.36364	5.37481	0.734278	4.59609	4.3049e-06	8.74298e-05	NA	NA	NA	NA	NA	NA	No	No	No
LINC00578	NA	NA	NA	NA	NA	NA	17.3441	3.16555	0.319293	3.65041	0.000261818	0.00375433	NA	NA	NA	NA	NA	NA	No	No	No
LINC00595	NA	NA	NA	NA	NA	NA	15.0078	-4.35904	0.430047	-5.48554	4.12217e-08	1.25527e-06	NA	NA	NA	NA	NA	NA	No	No	No
LINC00607	NA	NA	NA	NA	NA	NA	41.3372	3.17973	0.356046	3.31342	0.000921612	0.0116154	NA	NA	NA	NA	NA	NA	No	No	No
LINC00635	NA	NA	NA	NA	NA	NA	9.8298	-4.08319	0.711461	-2.92804	0.00341106	0.0372864	NA	NA	NA	NA	NA	NA	No	No	No
LINC00643	NA	NA	NA	NA	NA	NA	1353.29	-8.21183	0.58021	-10.7062	9.52045e-27	1.91016e-24	1353.29	7.59519	0.6438	8.69089	3.59606e-18	2.18211e-15	No	No	Yes
LINC00644	NA	NA	NA	NA	NA	NA	9.33224	-7.29227	0.892636	-5.92881	3.05137e-09	1.13137e-07	9.33224	6.53806	0.984764	4.60828	4.06018e-06	0.000213108	No	No	Yes
LINC00659	NA	NA	NA	NA	NA	NA	2.81662	4.42021	0.789489	3.06554	0.00217274	0.0249366	NA	NA	NA	NA	NA	NA	No	No	No
LINC00668	NA	NA	NA	NA	NA	NA	79.7931	8.04746	0.712819	8.48386	2.17852e-17	2.28689e-15	79.7931	-8.36112	0.808506	-7.86775	3.6109e-15	1.16669e-12	No	No	Yes
LINC00669	NA	NA	NA	NA	NA	NA	122.505	4.10317	0.478304	4.39714	1.09685e-05	0.000205177	NA	NA	NA	NA	NA	NA	No	No	No
LINC00675	NA	NA	NA	NA	NA	NA	67.36	7.12628	0.729495	7.02716	2.10776e-12	1.20827e-10	67.36	-5.05136	0.776633	-3.92896	8.53127e-05	0.00320842	No	No	Yes
LINC00707	NA	NA	NA	NA	NA	NA	4.84708	3.94666	0.566292	3.43756	0.000586979	0.00777606	4.84708	-4.2798	0.653979	-3.48605	0.000490205	0.0146233	No	No	Yes
LINC00857	NA	NA	NA	NA	NA	NA	48.2445	3.03556	0.326425	3.17243	0.00151168	0.0180812	NA	NA	NA	NA	NA	NA	No	No	No
LINC00862	NA	NA	NA	NA	NA	NA	9.03733	3.85394	0.375258	4.94044	7.79463e-07	1.83987e-05	NA	NA	NA	NA	NA	NA	No	No	No
LINC00870	NA	NA	NA	NA	NA	NA	148.037	-5.66743	0.352293	-10.4102	2.22856e-25	4.107e-23	148.037	4.63034	0.388799	6.7653	1.33038e-11	2.43371e-09	No	No	Yes
LINC00885	NA	NA	NA	NA	NA	NA	20.5119	5.10012	0.570279	5.43614	5.44474e-08	1.61454e-06	NA	NA	NA	NA	NA	NA	No	No	No
LINC00940	NA	NA	NA	NA	NA	NA	17.3105	-4.00988	0.595472	-3.37528	0.000737414	0.00953541	NA	NA	NA	NA	NA	NA	No	No	No
LINC00942	NA	NA	NA	NA	NA	NA	417.159	7.90949	0.491749	12.0173	2.88217e-33	9.31241e-31	417.159	-7.63498	0.545815	-10.324	5.49011e-25	1.13824e-21	No	No	Yes
LINC00943	NA	NA	NA	NA	NA	NA	19.6153	5.74485	0.545574	6.86405	6.69343e-12	3.52809e-10	19.6153	-5.24241	0.593133	-5.46658	4.58795e-08	3.93599e-06	No	No	Yes
LINC00944	NA	NA	NA	NA	NA	NA	10.3198	3.40472	0.399115	3.51958	0.000432237	0.00590534	10.3198	-3.45525	0.450867	-3.22768	0.00124799	0.0323089	No	No	Yes
LINC00954	NA	NA	NA	NA	NA	NA	73.4351	3.28027	0.292738	4.37343	1.22312e-05	0.00022692	NA	NA	NA	NA	NA	NA	No	No	No
LINC00957	NA	NA	NA	NA	NA	NA	489.862	-2.86915	0.173421	-5.01179	5.3927e-07	1.31277e-05	489.862	2.68291	0.192529	3.54707	0.00038954	0.012054	No	No	Yes
LINC01036	NA	NA	NA	NA	NA	NA	6.39565	5.92399	0.81193	4.83291	1.34551e-06	3.02392e-05	NA	NA	NA	NA	NA	NA	No	No	No
LINC01037	NA	NA	NA	NA	NA	NA	3.89566	5.48977	0.823277	4.23887	2.24645e-05	0.00039921	NA	NA	NA	NA	NA	NA	No	No	No
LINGO4	NA	NA	NA	NA	NA	NA	48.9991	-3.01107	0.317657	-3.1829	0.00145806	0.0175158	48.9991	3.21881	0.35175	3.46497	0.000530286	0.015613	No	No	Yes
LL22NC03-32F9.1	NA	NA	NA	NA	NA	NA	6.11804	-4.13156	0.489442	-4.35508	1.3302e-05	0.000244959	NA	NA	NA	NA	NA	NA	No	No	No
LL22NC03-63E9.3	NA	NA	NA	NA	NA	NA	4.54737	5.77993	0.635235	5.95044	2.67417e-09	9.9597e-08	NA	NA	NA	NA	NA	NA	No	No	No
LMNB1	NA	NA	NA	NA	NA	NA	2107.85	3.25888	0.156034	8.06801	7.14535e-16	6.3489e-14	2107.85	-2.55588	0.173304	-3.20753	0.00133881	0.0342678	No	No	Yes
LMX1B	NA	NA	NA	NA	NA	NA	1736.77	-4.50703	0.456319	-5.49403	3.9287e-08	1.20076e-06	1736.77	3.78779	0.507167	3.52505	0.0004234	0.0129408	No	No	Yes
LOX	NA	NA	NA	NA	NA	NA	860.844	3.55872	0.252611	6.17046	6.8093e-10	2.74568e-08	NA	NA	NA	NA	NA	NA	No	No	No
LOXL3	NA	NA	NA	NA	NA	NA	243.063	2.65262	0.218014	2.99347	0.00275823	0.0309108	NA	NA	NA	NA	NA	NA	No	No	No
LPL	NA	NA	NA	NA	NA	NA	14332.3	-3.16026	0.390702	-2.96968	0.00298106	0.0331838	NA	NA	NA	NA	NA	NA	No	No	No
LRRC15	NA	NA	NA	NA	NA	NA	336.777	5.32551	0.49848	6.6713	2.53552e-11	1.24175e-09	NA	NA	NA	NA	NA	NA	No	No	No
LRRC31	NA	NA	NA	NA	NA	NA	24.0376	3.86385	0.47336	3.93748	8.23432e-05	0.0013107	NA	NA	NA	NA	NA	NA	No	No	No
LRRC37A5P	NA	NA	NA	NA	NA	NA	35.083	-2.65347	0.228416	-2.8609	0.00422441	0.0448949	NA	NA	NA	NA	NA	NA	No	No	No
LRRC37A9P	NA	NA	NA	NA	NA	NA	15.1028	4.11946	0.38856	5.45466	4.90677e-08	1.47813e-06	NA	NA	NA	NA	NA	NA	No	No	No
LRRIQ4	NA	NA	NA	NA	NA	NA	22.7425	3.41866	0.366677	3.86897	0.000109298	0.00169212	NA	NA	NA	NA	NA	NA	No	No	No
LRRK1	NA	NA	NA	NA	NA	NA	509.627	2.97111	0.266582	3.64284	0.000269648	0.00385772	NA	NA	NA	NA	NA	NA	No	No	No
LRRTM1	NA	NA	NA	NA	NA	NA	484.097	-4.55905	0.574111	-4.45741	8.29543e-06	0.000159738	484.097	5.61957	0.637891	5.67428	1.39274e-08	1.30263e-06	No	No	Yes
LRRTM3	NA	NA	NA	NA	NA	NA	671.102	-4.70779	0.698477	-3.87671	0.000105879	0.00164429	NA	NA	NA	NA	NA	NA	No	No	No
LRTM1	NA	NA	NA	NA	NA	NA	144.314	-5.14656	0.578945	-5.43499	5.47998e-08	1.62305e-06	NA	NA	NA	NA	NA	NA	No	No	No
LUCAT1	NA	NA	NA	NA	NA	NA	40.7085	3.86252	0.423317	4.39983	1.08333e-05	0.000202954	NA	NA	NA	NA	NA	NA	No	No	No
LUM	NA	NA	NA	NA	NA	NA	8268.3	3.00859	0.317499	3.17666	0.00148983	0.0178542	NA	NA	NA	NA	NA	NA	No	No	No
LY6G6C	NA	NA	NA	NA	NA	NA	10.1933	3.81787	0.492817	3.68873	0.000225379	0.00326951	NA	NA	NA	NA	NA	NA	No	No	No
LY6H	NA	NA	NA	NA	NA	NA	4565.63	-6.54657	0.44308	-10.2613	1.053e-24	1.85799e-22	4565.63	6.0368	0.492391	8.19836	2.43688e-16	1.08263e-13	No	No	Yes
LY6K	NA	NA	NA	NA	NA	NA	55.9452	5.00509	0.485826	6.18553	6.1894e-10	2.50791e-08	NA	NA	NA	NA	NA	NA	No	No	No
LYG2	NA	NA	NA	NA	NA	NA	17.9865	3.56794	0.368578	4.25403	2.09955e-05	0.000374442	NA	NA	NA	NA	NA	NA	No	No	No
MAD2L1	NA	NA	NA	NA	NA	NA	1215.66	2.75895	0.168853	4.49472	6.96623e-06	0.000135932	NA	NA	NA	NA	NA	NA	No	No	No
MAEL	NA	NA	NA	NA	NA	NA	210.551	3.8475	0.571354	3.23356	0.0012226	0.0148957	210.551	-4.66883	0.639143	-4.17564	2.97147e-05	0.00124248	No	No	Yes
MAGEA10	NA	NA	NA	NA	NA	NA	151.122	11.4845	0.877722	10.8058	3.23168e-27	6.82336e-25	151.122	-6.92851	0.925235	-5.32676	9.99778e-08	7.68975e-06	No	No	Yes
MAGEA11	NA	NA	NA	NA	NA	NA	66.0883	8.48099	0.877684	7.38419	1.5338e-13	1.05998e-11	66.0883	-7.37727	0.962624	-5.58606	2.32284e-08	2.10145e-06	No	No	Yes
MAGEA12	NA	NA	NA	NA	NA	NA	265.921	6.31641	0.703017	6.13984	8.2607e-10	3.29356e-08	NA	NA	NA	NA	NA	NA	No	No	No
MAGEA2B	NA	NA	NA	NA	NA	NA	8.11159	6.49808	0.787429	5.71236	1.11422e-08	3.78696e-07	8.11159	-5.31644	0.878563	-3.77484	0.00016011	0.00554787	No	No	Yes
MAGEA3	NA	NA	NA	NA	NA	NA	555.389	6.3755	0.753897	5.80384	6.48119e-09	2.28393e-07	NA	NA	NA	NA	NA	NA	No	No	No
MAGEA4	NA	NA	NA	NA	NA	NA	778.425	9.57063	1.02995	7.35046	1.97525e-13	1.32817e-11	NA	NA	NA	NA	NA	NA	No	No	No
MAGEA6	NA	NA	NA	NA	NA	NA	439.57	6.40222	0.808522	5.44478	5.18699e-08	1.55105e-06	439.57	-4.87951	0.896701	-3.21123	0.00132167	0.0338989	No	No	Yes
MAGEA8	NA	NA	NA	NA	NA	NA	47.8603	6.6107	0.64846	7.11022	1.15854e-12	6.90854e-11	47.8603	-6.67697	0.726308	-6.43938	1.19962e-10	1.74535e-08	No	No	Yes
MAGEB1	NA	NA	NA	NA	NA	NA	10.6882	6.75859	1.0097	4.71289	2.44232e-06	5.19413e-05	10.6882	-6.34168	1.13154	-3.83698	0.000124557	0.00447812	No	No	Yes
MAGEB17	NA	NA	NA	NA	NA	NA	19.0933	4.12619	0.540788	3.93165	8.43662e-05	0.00133691	NA	NA	NA	NA	NA	NA	No	No	No
MAGEB2	NA	NA	NA	NA	NA	NA	74.5813	9.95893	0.881017	9.0338	1.65813e-19	2.09404e-17	74.5813	-9.26408	0.990737	-7.332	2.26742e-13	5.5305e-11	No	No	Yes
MAGEC1	NA	NA	NA	NA	NA	NA	125.813	8.26038	0.923652	6.77785	1.21973e-11	6.24398e-10	NA	NA	NA	NA	NA	NA	No	No	No
MAGEC2	NA	NA	NA	NA	NA	NA	241.75	6.34242	0.913553	4.75334	2.00088e-06	4.31743e-05	NA	NA	NA	NA	NA	NA	No	No	No
MAGEE1	NA	NA	NA	NA	NA	NA	610.176	-3.10718	0.193797	-5.71307	1.10954e-08	3.77623e-07	610.176	2.84571	0.21528	3.92843	8.55011e-05	0.00320842	No	No	Yes
MAGEE2	NA	NA	NA	NA	NA	NA	25.69	-3.43508	0.444273	-3.23018	0.00123712	0.0150284	NA	NA	NA	NA	NA	NA	No	No	No
MAMLD1	NA	NA	NA	NA	NA	NA	889.409	-3.13039	0.296806	-3.80853	0.000139796	0.00212072	889.409	3.03877	0.32982	3.14951	0.00163543	0.040764	No	No	Yes
MAPK15	NA	NA	NA	NA	NA	NA	366.991	3.84351	0.340236	5.41832	6.01604e-08	1.77128e-06	NA	NA	NA	NA	NA	NA	No	No	No
MAPK8IP1	NA	NA	NA	NA	NA	NA	4294.6	-2.87072	0.238074	-3.65734	0.00025485	0.00366286	NA	NA	NA	NA	NA	NA	No	No	No
MAPRE3	NA	NA	NA	NA	NA	NA	3345.06	-2.80023	0.161167	-4.96522	6.86224e-07	1.6353e-05	NA	NA	NA	NA	NA	NA	No	No	No
MB21D1	NA	NA	NA	NA	NA	NA	342.111	3.42796	0.215957	6.61223	3.78574e-11	1.7906e-09	342.111	-2.80302	0.239451	-3.35359	0.000797709	0.0222242	No	No	Yes
MBOAT1	NA	NA	NA	NA	NA	NA	935.656	2.8259	0.263554	3.13369	0.00172621	0.0203248	NA	NA	NA	NA	NA	NA	No	No	No
MC2R	NA	NA	NA	NA	NA	NA	741.036	-9.78835	1.07022	-7.27735	3.40444e-13	2.22892e-11	741.036	11.1983	1.18203	7.78177	7.15176e-15	2.22411e-12	No	No	Yes
MC4R	NA	NA	NA	NA	NA	NA	12.0977	4.34394	0.644914	3.63449	0.000278529	0.00397563	NA	NA	NA	NA	NA	NA	No	No	No
MC5R	NA	NA	NA	NA	NA	NA	63.5003	-5.38545	0.764361	-4.42913	9.46131e-06	0.00017996	63.5003	6.08995	0.846308	4.8327	1.34692e-06	8.09423e-05	No	No	Yes
MCM10	NA	NA	NA	NA	NA	NA	471.654	5.20505	0.211386	15.1621	6.30379e-52	1.12023e-48	471.654	-3.89351	0.232102	-8.15811	3.40295e-16	1.43495e-13	No	No	Yes
MCM2	NA	NA	NA	NA	NA	NA	2521.08	3.05385	0.183081	5.7562	8.60303e-09	2.98931e-07	2521.08	-2.66509	0.203478	-3.26864	0.00108067	0.0284871	No	No	Yes
MCM4	NA	NA	NA	NA	NA	NA	4201.65	2.88876	0.146379	6.07164	1.26607e-09	4.89868e-08	NA	NA	NA	NA	NA	NA	No	No	No
MCM6	NA	NA	NA	NA	NA	NA	2081.92	3.07777	0.156265	6.89704	5.30981e-12	2.88434e-10	2081.92	-2.54307	0.173606	-3.12817	0.00175896	0.0433774	No	No	Yes
MCM8	NA	NA	NA	NA	NA	NA	855.382	2.5263	0.153018	3.43949	0.000582818	0.00773742	NA	NA	NA	NA	NA	NA	No	No	No
MCOLN2	NA	NA	NA	NA	NA	NA	149.491	3.34685	0.304075	4.42934	9.45232e-06	0.00017996	NA	NA	NA	NA	NA	NA	No	No	No
MDFI	NA	NA	NA	NA	NA	NA	358.943	3.91672	0.318166	6.02429	1.69855e-09	6.51128e-08	NA	NA	NA	NA	NA	NA	No	No	No
MEG3	NA	NA	NA	NA	NA	NA	31889.3	-3.93203	0.376245	-5.13504	2.82078e-07	7.2573e-06	NA	NA	NA	NA	NA	NA	No	No	No
MEIS2	NA	NA	NA	NA	NA	NA	5670.07	-3.25602	0.272247	-4.61353	3.95878e-06	8.11959e-05	5670.07	3.34599	0.302605	4.44801	8.66694e-06	0.000415462	No	No	Yes
MELK	NA	NA	NA	NA	NA	NA	713.005	5.39779	0.217484	15.6232	5.06002e-55	1.5736e-51	713.005	-3.92778	0.239429	-8.05156	8.17448e-16	3.03542e-13	No	No	Yes
MESP2	NA	NA	NA	NA	NA	NA	20.5418	3.92787	0.40665	4.74087	2.12807e-06	4.57599e-05	NA	NA	NA	NA	NA	NA	No	No	No
Metazoa_SRP.3	NA	NA	NA	NA	NA	NA	7.68589	-3.31939	0.318999	-4.13604	3.53347e-05	0.000603358	7.68589	3.14709	0.346367	3.31176	0.0009271	0.0251256	No	No	Yes
METTL11B	NA	NA	NA	NA	NA	NA	5.15951	5.4465	0.706203	4.88033	1.05908e-06	2.42177e-05	NA	NA	NA	NA	NA	NA	No	No	No
MEX3A	NA	NA	NA	NA	NA	NA	1286.48	3.94069	0.269822	7.19248	6.36254e-13	3.98724e-11	1286.48	-3.61503	0.299905	-5.38513	7.23933e-08	5.74919e-06	No	No	Yes
MFI2	NA	NA	NA	NA	NA	NA	1232.58	3.32647	0.348159	3.80994	0.000138998	0.00211219	NA	NA	NA	NA	NA	NA	No	No	No
MGC4294	NA	NA	NA	NA	NA	NA	6.33171	4.44717	0.453945	5.3909	7.0104e-08	2.03514e-06	NA	NA	NA	NA	NA	NA	No	No	No
MIA2	NA	NA	NA	NA	NA	NA	20.7261	-3.70931	0.585356	-2.92013	0.00349888	0.0381123	20.7261	4.25419	0.644801	3.49595	0.000472376	0.0141879	No	No	Yes
MICB	NA	NA	NA	NA	NA	NA	191.665	3.35501	0.265934	5.09529	3.4821e-07	8.8309e-06	NA	NA	NA	NA	NA	NA	No	No	No
MIMT1	NA	NA	NA	NA	NA	NA	12.3936	-4.24874	0.574798	-3.91223	9.14462e-05	0.00143993	12.3936	4.30197	0.631727	3.64393	0.000268501	0.00876646	No	No	Yes
MIR146A	NA	NA	NA	NA	NA	NA	40.55	3.15046	0.306529	3.75318	0.000174606	0.00258881	NA	NA	NA	NA	NA	NA	No	No	No
MIR155HG	NA	NA	NA	NA	NA	NA	60.7217	2.81575	0.281348	2.89945	0.00373821	0.0403308	NA	NA	NA	NA	NA	NA	No	No	No
MIR205HG	NA	NA	NA	NA	NA	NA	250.845	7.47354	0.73751	7.42165	1.1567e-13	8.08357e-12	NA	NA	NA	NA	NA	NA	No	No	No
MIR3153	NA	NA	NA	NA	NA	NA	6.02025	4.45278	0.475311	5.16038	2.46454e-07	6.47468e-06	NA	NA	NA	NA	NA	NA	No	No	No
MIR3189	NA	NA	NA	NA	NA	NA	3.85295	3.69211	0.563018	3.00543	0.00265205	0.0298553	NA	NA	NA	NA	NA	NA	No	No	No
MIR378I	NA	NA	NA	NA	NA	NA	8.9517	3.36765	0.367998	3.71647	0.000202024	0.00296879	NA	NA	NA	NA	NA	NA	No	No	No
MIR3936	NA	NA	NA	NA	NA	NA	40.9593	-3.18747	0.169429	-7.00864	2.40642e-12	1.37001e-10	40.9593	2.87816	0.185613	4.73113	2.23273e-06	0.000125959	No	No	Yes
MIR4635	NA	NA	NA	NA	NA	NA	5.52898	3.58086	0.439098	3.60024	0.000317918	0.00447875	NA	NA	NA	NA	NA	NA	No	No	No
MIR503HG	NA	NA	NA	NA	NA	NA	74.6453	3.33636	0.275964	4.8425	1.28216e-06	2.89727e-05	NA	NA	NA	NA	NA	NA	No	No	No
MIR7-3HG	NA	NA	NA	NA	NA	NA	1893.33	-4.67212	0.517448	-5.16404	2.41671e-07	6.38273e-06	1893.33	3.79746	0.575125	3.12534	0.00177598	0.0437472	No	No	Yes
MKI67	NA	NA	NA	NA	NA	NA	2964.93	4.81366	0.22187	12.6815	7.48524e-37	3.38591e-34	2964.93	-3.03559	0.246198	-4.20635	2.59529e-05	0.00110942	No	No	Yes
MKRN3	NA	NA	NA	NA	NA	NA	118.667	3.8573	0.546791	3.39673	0.000681957	0.00890158	NA	NA	NA	NA	NA	NA	No	No	No
MLF1IP	NA	NA	NA	NA	NA	NA	839.75	3.35796	0.199617	6.80282	1.02594e-11	5.26274e-10	NA	NA	NA	NA	NA	NA	No	No	No
MLN	NA	NA	NA	NA	NA	NA	37.6687	-4.75303	0.608294	-4.52581	6.01639e-06	0.000119363	NA	NA	NA	NA	NA	NA	No	No	No
MMP1	NA	NA	NA	NA	NA	NA	479.867	3.77085	0.43143	4.10462	4.04988e-05	0.000683098	NA	NA	NA	NA	NA	NA	No	No	No
MMP12	NA	NA	NA	NA	NA	NA	1768.81	4.86157	0.52223	5.47952	4.26485e-08	1.29397e-06	1768.81	-4.04051	0.580397	-3.51571	0.000438579	0.0133228	No	No	Yes
MMP13	NA	NA	NA	NA	NA	NA	193.722	4.06568	0.548685	3.76479	0.00016669	0.00248031	NA	NA	NA	NA	NA	NA	No	No	No
MMP14	NA	NA	NA	NA	NA	NA	4086.47	2.92738	0.220831	4.1995	2.67501e-05	0.000468674	NA	NA	NA	NA	NA	NA	No	No	No
MMP2	NA	NA	NA	NA	NA	NA	4649.24	3.34278	0.29848	4.49873	6.83593e-06	0.000134125	NA	NA	NA	NA	NA	NA	No	No	No
MMP23B	NA	NA	NA	NA	NA	NA	21.6371	3.04321	0.320919	3.25071	0.00115117	0.0140807	NA	NA	NA	NA	NA	NA	No	No	No
MMP8	NA	NA	NA	NA	NA	NA	4.82527	4.37311	0.525	4.52021	6.17785e-06	0.000122372	NA	NA	NA	NA	NA	NA	No	No	No
MMP9	NA	NA	NA	NA	NA	NA	1146.4	5.17554	0.349986	9.07334	1.15422e-19	1.48019e-17	1146.4	-3.85957	0.388296	-4.78905	1.6757e-06	9.80933e-05	No	No	Yes
MND1	NA	NA	NA	NA	NA	NA	150.408	3.46246	0.201961	7.24131	4.44374e-13	2.86414e-11	150.408	-2.91624	0.223084	-4.10715	4.00575e-05	0.00163108	No	No	Yes
MOCOS	NA	NA	NA	NA	NA	NA	356.974	4.47606	0.36601	6.765	1.33308e-11	6.77464e-10	NA	NA	NA	NA	NA	NA	No	No	No
MPP2	NA	NA	NA	NA	NA	NA	1449.72	-2.71638	0.247963	-2.88906	0.0038639	0.041489	NA	NA	NA	NA	NA	NA	No	No	No
MRAP2	NA	NA	NA	NA	NA	NA	1070.16	-3.34123	0.415196	-3.23035	0.0012364	0.0150271	NA	NA	NA	NA	NA	NA	No	No	No
MRGPRG-AS1	NA	NA	NA	NA	NA	NA	3.01132	4.96868	0.994781	2.98425	0.00284271	0.0317805	NA	NA	NA	NA	NA	NA	No	No	No
MROH2A	NA	NA	NA	NA	NA	NA	29.2287	5.38487	0.623274	5.43079	5.61062e-08	1.6578e-06	29.2287	-4.0957	0.671179	-3.12241	0.00179376	0.0440543	No	No	Yes
MROH3P	NA	NA	NA	NA	NA	NA	5.46961	5.08299	0.763949	4.03559	5.44652e-05	0.000896784	NA	NA	NA	NA	NA	NA	No	No	No
MS4A1	NA	NA	NA	NA	NA	NA	323.258	3.62786	0.387886	4.19674	2.70786e-05	0.000473428	NA	NA	NA	NA	NA	NA	No	No	No
MS4A8	NA	NA	NA	NA	NA	NA	12069.8	-4.12655	0.426495	-4.98611	6.16076e-07	1.48234e-05	NA	NA	NA	NA	NA	NA	No	No	No
MSX2	NA	NA	NA	NA	NA	NA	38.3205	3.6603	0.374592	4.43228	9.324e-06	0.000178303	NA	NA	NA	NA	NA	NA	No	No	No
MT1DP	NA	NA	NA	NA	NA	NA	84.933	-3.2878	0.420725	-3.06091	0.00220662	0.0252756	NA	NA	NA	NA	NA	NA	No	No	No
MT1F	NA	NA	NA	NA	NA	NA	3054.36	-3.89407	0.337188	-5.61724	1.94028e-08	6.27351e-07	NA	NA	NA	NA	NA	NA	No	No	No
MT1G	NA	NA	NA	NA	NA	NA	5983.97	-4.71026	0.542062	-4.9999	5.73587e-07	1.39086e-05	NA	NA	NA	NA	NA	NA	No	No	No
MT1H	NA	NA	NA	NA	NA	NA	663.352	-4.06856	0.646098	-3.20161	0.0013666	0.0164886	NA	NA	NA	NA	NA	NA	No	No	No
MT1M	NA	NA	NA	NA	NA	NA	503.881	-3.55301	0.415257	-3.73987	0.000184115	0.00272492	NA	NA	NA	NA	NA	NA	No	No	No
MTAP	NA	NA	NA	NA	NA	NA	586.872	3.15587	0.196841	5.87209	4.30348e-09	1.56759e-07	NA	NA	NA	NA	NA	NA	No	No	No
MTBP	NA	NA	NA	NA	NA	NA	377.664	2.68253	0.130194	5.24245	1.58459e-07	4.31325e-06	377.664	-2.49211	0.144711	-3.40064	0.000672292	0.0192416	No	No	Yes
MTFR2	NA	NA	NA	NA	NA	NA	164.366	3.48735	0.177609	8.37427	5.55664e-17	5.52975e-15	164.366	-3.06392	0.196448	-5.41577	6.10258e-08	4.96164e-06	No	No	Yes
MTHFD2	NA	NA	NA	NA	NA	NA	2696.96	2.77933	0.227161	3.43075	0.000601906	0.0079442	NA	NA	NA	NA	NA	NA	No	No	No
MUC19	NA	NA	NA	NA	NA	NA	96.2048	5.8901	0.60725	6.40609	1.49299e-10	6.53945e-09	NA	NA	NA	NA	NA	NA	No	No	No
MUC4	NA	NA	NA	NA	NA	NA	702.459	3.62763	0.384634	4.23164	2.31998e-05	0.00041081	NA	NA	NA	NA	NA	NA	No	No	No
MUC5AC	NA	NA	NA	NA	NA	NA	91.9299	5.05706	0.605655	5.04752	4.47583e-07	1.11132e-05	NA	NA	NA	NA	NA	NA	No	No	No
MUC6	NA	NA	NA	NA	NA	NA	182.293	4.31165	0.461125	5.01307	5.35697e-07	1.30535e-05	182.293	-5.5083	0.51868	-6.76391	1.34321e-11	2.43925e-09	No	No	Yes
MURC	NA	NA	NA	NA	NA	NA	48.1273	2.81947	0.257896	3.17751	0.00148548	0.0178107	NA	NA	NA	NA	NA	NA	No	No	No
MXRA5	NA	NA	NA	NA	NA	NA	1879.44	3.57823	0.271885	5.80475	6.4463e-09	2.27486e-07	NA	NA	NA	NA	NA	NA	No	No	No
MYB	NA	NA	NA	NA	NA	NA	828.782	6.28778	0.369653	11.5995	4.14593e-31	1.14607e-28	828.782	-6.05339	0.410776	-9.86763	5.75076e-23	7.94851e-20	No	No	Yes
MYB-AS1	NA	NA	NA	NA	NA	NA	3.32105	4.81372	0.771438	3.64737	0.000264936	0.00379467	3.32105	-4.94376	0.870297	-3.38248	0.00071835	0.020425	No	No	Yes
MYBL2	NA	NA	NA	NA	NA	NA	1914.19	6.36298	0.236219	18.4701	3.59543e-76	8.94508e-72	1914.19	-4.75524	0.260906	-10.5603	4.55215e-26	1.02957e-22	No	No	Yes
MYBPC2	NA	NA	NA	NA	NA	NA	55.0059	3.50765	0.40801	3.69513	0.000219778	0.00319945	NA	NA	NA	NA	NA	NA	No	No	No
MYC	NA	NA	NA	NA	NA	NA	2556.31	2.91117	0.310075	2.93855	0.00329756	0.03625	NA	NA	NA	NA	NA	NA	No	No	No
MYEOV	NA	NA	NA	NA	NA	NA	186.784	4.98882	0.513039	5.82572	5.68671e-09	2.02693e-07	186.784	-5.54915	0.576723	-6.15398	7.55603e-10	9.26042e-08	No	No	Yes
MYO1A	NA	NA	NA	NA	NA	NA	344.568	-4.00167	0.480948	-4.16192	3.15583e-05	0.000542391	344.568	3.98629	0.534236	3.718	0.000200804	0.00681557	No	No	Yes
MYOM1	NA	NA	NA	NA	NA	NA	360.642	-3.14929	0.318358	-3.61005	0.000306138	0.00432259	NA	NA	NA	NA	NA	NA	No	No	No
MYT1L	NA	NA	NA	NA	NA	NA	1415.96	-4.06213	0.520752	-3.95991	7.49785e-05	0.00120193	NA	NA	NA	NA	NA	NA	No	No	No
MZB1	NA	NA	NA	NA	NA	NA	619.954	4.01986	0.396457	5.09477	3.49168e-07	8.84617e-06	NA	NA	NA	NA	NA	NA	No	No	No
NABP1	NA	NA	NA	NA	NA	NA	808.344	3.0722	0.255402	4.19808	2.69188e-05	0.000471296	NA	NA	NA	NA	NA	NA	No	No	No
NACAD	NA	NA	NA	NA	NA	NA	1119.17	-3.30685	0.302282	-4.32329	1.5372e-05	0.000280175	1119.17	3.13183	0.335963	3.36891	0.00075465	0.0213351	No	No	Yes
NALCN	NA	NA	NA	NA	NA	NA	911.458	-3.65794	0.262446	-6.31724	2.6627e-10	1.13434e-08	911.458	3.17269	0.291654	4.0208	5.79997e-05	0.00226526	No	No	Yes
NAP1L2	NA	NA	NA	NA	NA	NA	902.858	-4.4872	0.241837	-10.2846	8.26845e-25	1.47993e-22	902.858	4.01911	0.268613	7.5168	5.61324e-14	1.50163e-11	No	No	Yes
NAP1L3	NA	NA	NA	NA	NA	NA	946.523	-3.34553	0.26113	-5.15273	2.56727e-07	6.70211e-06	946.523	2.98574	0.290199	3.39678	0.000681835	0.0194758	No	No	Yes
NAP1L5	NA	NA	NA	NA	NA	NA	1196.64	-2.8238	0.200555	-4.1076	3.99793e-05	0.000675252	NA	NA	NA	NA	NA	NA	No	No	No
NAT16	NA	NA	NA	NA	NA	NA	709.492	-4.69836	0.464192	-5.81303	6.13517e-09	2.17431e-07	709.492	4.12784	0.515817	4.12518	3.70452e-05	0.00151587	No	No	Yes
NCAPG	NA	NA	NA	NA	NA	NA	861.597	3.28103	0.255321	5.01732	5.23973e-07	1.27929e-05	NA	NA	NA	NA	NA	NA	No	No	No
NCAPH	NA	NA	NA	NA	NA	NA	579.129	4.49555	0.198607	12.5652	3.27854e-36	1.3156e-33	579.129	-3.46907	0.219452	-6.69428	2.16737e-11	3.67418e-09	No	No	Yes
NCBP2L	NA	NA	NA	NA	NA	NA	9.8929	-4.08654	0.364545	-5.72368	1.04241e-08	3.57713e-07	9.8929	4.65515	0.390767	6.79472	1.08521e-11	1.99993e-09	No	No	Yes
NCCRP1	NA	NA	NA	NA	NA	NA	39.7684	4.00188	0.451871	4.43019	9.41502e-06	0.000179491	NA	NA	NA	NA	NA	NA	No	No	No
NDC80	NA	NA	NA	NA	NA	NA	635.183	4.56177	0.207551	12.3429	5.32363e-35	1.94774e-32	635.183	-3.31424	0.229291	-5.73176	9.93911e-09	9.65918e-07	No	No	Yes
NEBL-AS1	NA	NA	NA	NA	NA	NA	112.281	-3.13623	0.221899	-5.12049	3.04736e-07	7.80796e-06	NA	NA	NA	NA	NA	NA	No	No	No
NEFL	NA	NA	NA	NA	NA	NA	16400.9	-5.16896	0.616117	-5.14343	2.69763e-07	6.99109e-06	16400.9	4.49431	0.68485	3.64212	0.000270403	0.008817	No	No	Yes
NEFM	NA	NA	NA	NA	NA	NA	5302.34	-4.88227	0.612734	-4.70395	2.55181e-06	5.4031e-05	NA	NA	NA	NA	NA	NA	No	No	No
NEIL3	NA	NA	NA	NA	NA	NA	165.015	5.07176	0.279383	10.9948	4.04862e-28	9.15687e-26	165.015	-3.59709	0.304147	-5.25105	1.51232e-07	1.10988e-05	No	No	Yes
NEK2	NA	NA	NA	NA	NA	NA	804.685	5.14491	0.221439	14.2022	8.88407e-46	7.36756e-43	804.685	-3.76334	0.244522	-7.21139	5.53852e-13	1.27586e-10	No	No	Yes
NEUROG3	NA	NA	NA	NA	NA	NA	188.795	7.78685	0.779121	7.42741	1.10744e-13	7.76111e-12	188.795	-9.96424	0.913403	-8.71931	2.79913e-18	1.78563e-15	No	No	Yes
NF1P8	NA	NA	NA	NA	NA	NA	9.30849	6.70068	1.18543	3.96537	7.32816e-05	0.00117548	9.30849	-6.2689	1.32655	-3.21805	0.00129064	0.0332745	No	No	Yes
NFE2L3	NA	NA	NA	NA	NA	NA	1006.26	2.84125	0.220354	3.81775	0.000134675	0.00205054	NA	NA	NA	NA	NA	NA	No	No	No
NFIB	NA	NA	NA	NA	NA	NA	2088.71	2.63911	0.207872	3.07451	0.00210847	0.0242968	NA	NA	NA	NA	NA	NA	No	No	No
NGEF	NA	NA	NA	NA	NA	NA	79.2712	4.11713	0.416861	5.07875	3.79933e-07	9.59629e-06	NA	NA	NA	NA	NA	NA	No	No	No
NIM1	NA	NA	NA	NA	NA	NA	174.713	-2.93389	0.255767	-3.65131	0.000260902	0.00374335	174.713	2.92747	0.283731	3.26885	0.00107986	0.0284871	No	No	Yes
NINJ2	NA	NA	NA	NA	NA	NA	148.472	3.30264	0.294989	4.41589	1.00593e-05	0.000189952	NA	NA	NA	NA	NA	NA	No	No	No
NKD1	NA	NA	NA	NA	NA	NA	765.904	5.4625	0.41804	8.2827	1.20409e-16	1.15663e-14	765.904	-3.97631	0.463374	-4.26504	1.99863e-05	0.000876964	No	No	Yes
NKD2	NA	NA	NA	NA	NA	NA	350.665	3.06475	0.335684	3.17189	0.00151452	0.0181066	NA	NA	NA	NA	NA	NA	No	No	No
NKX1-1	NA	NA	NA	NA	NA	NA	4.67164	12.5375	1.62114	6.50005	8.02922e-11	3.62539e-09	NA	NA	NA	NA	NA	NA	No	No	No
NKX2-2	NA	NA	NA	NA	NA	NA	90.8515	6.05957	0.939897	4.31916	1.56621e-05	0.000284629	NA	NA	NA	NA	NA	NA	No	No	No
NKX2-4	NA	NA	NA	NA	NA	NA	49.9483	7.56981	0.893438	6.23412	4.54311e-10	1.87133e-08	49.9483	-7.32778	0.995412	-5.35233	8.68269e-08	6.72949e-06	No	No	Yes
NKX2-5	NA	NA	NA	NA	NA	NA	37.1852	6.6498	0.879516	5.28677	1.24497e-07	3.45303e-06	NA	NA	NA	NA	NA	NA	No	No	No
NKX3-2	NA	NA	NA	NA	NA	NA	23.603	3.93374	0.406634	4.75547	1.97981e-06	4.27939e-05	NA	NA	NA	NA	NA	NA	No	No	No
NKX6-3	NA	NA	NA	NA	NA	NA	63.4864	3.55224	0.508888	3.05027	0.00228639	0.0260812	NA	NA	NA	NA	NA	NA	No	No	No
NLRP4	NA	NA	NA	NA	NA	NA	11.4084	5.43563	0.722258	4.75678	1.96701e-06	4.25541e-05	NA	NA	NA	NA	NA	NA	No	No	No
NLRP7	NA	NA	NA	NA	NA	NA	10.3509	3.69268	0.493029	3.43322	0.000596462	0.00789329	NA	NA	NA	NA	NA	NA	No	No	No
NME5	NA	NA	NA	NA	NA	NA	308.635	-2.81094	0.220803	-3.67267	0.000240033	0.00346592	NA	NA	NA	NA	NA	NA	No	No	No
NOD2	NA	NA	NA	NA	NA	NA	106.677	3.40396	0.298259	4.70719	2.51151e-06	5.32683e-05	NA	NA	NA	NA	NA	NA	No	No	No
NOS1	NA	NA	NA	NA	NA	NA	3030.16	-4.99828	0.626624	-4.78481	1.7115e-06	3.76484e-05	NA	NA	NA	NA	NA	NA	No	No	No
NOTUM	NA	NA	NA	NA	NA	NA	873.795	7.24779	0.472164	11.1143	1.06829e-28	2.50735e-26	873.795	-6.96266	0.524547	-9.46085	3.05449e-21	3.61869e-18	No	No	Yes
NOVA1-AS1	NA	NA	NA	NA	NA	NA	29.5529	4.27778	0.511424	4.4538	8.43631e-06	0.000162075	NA	NA	NA	NA	NA	NA	No	No	No
NOX4	NA	NA	NA	NA	NA	NA	136.123	3.28689	0.258155	4.98496	6.19733e-07	1.48826e-05	NA	NA	NA	NA	NA	NA	No	No	No
NPAS4	NA	NA	NA	NA	NA	NA	75.8924	-3.60645	0.477845	-3.36186	0.000774198	0.00996444	NA	NA	NA	NA	NA	NA	No	No	No
NPM1P9	NA	NA	NA	NA	NA	NA	7.17955	4.01686	0.355311	5.67632	1.37622e-08	4.57741e-07	7.17955	-3.94465	0.404234	-4.81071	1.50392e-06	8.92986e-05	No	No	Yes
NPM2	NA	NA	NA	NA	NA	NA	727.244	-2.65292	0.225618	-2.89393	0.00380449	0.0409217	NA	NA	NA	NA	NA	NA	No	No	No
NPR1	NA	NA	NA	NA	NA	NA	1343.72	-3.77724	0.290929	-6.10884	1.0036e-09	3.95698e-08	1343.72	3.70529	0.323279	5.27499	1.32761e-07	9.83952e-06	No	No	Yes
NPW	NA	NA	NA	NA	NA	NA	4452.14	-3.91716	0.489877	-3.91356	9.09452e-05	0.00143386	4452.14	6.97201	0.544277	9.13507	6.53655e-20	6.02307e-17	No	No	Yes
NPY6R	NA	NA	NA	NA	NA	NA	121.854	-5.41933	0.515037	-6.63899	3.15841e-11	1.51988e-09	121.854	5.97957	0.565721	7.03451	1.99965e-12	4.28874e-10	No	No	Yes
NQO1	NA	NA	NA	NA	NA	NA	3766.04	4.00869	0.303718	6.61367	3.74912e-11	1.77666e-09	NA	NA	NA	NA	NA	NA	No	No	No
NR3C2	NA	NA	NA	NA	NA	NA	1072.22	-2.86488	0.21454	-4.03131	5.54676e-05	0.000910275	NA	NA	NA	NA	NA	NA	No	No	No
NRK	NA	NA	NA	NA	NA	NA	71.2481	5.04619	0.447307	6.81005	9.75617e-12	5.01496e-10	NA	NA	NA	NA	NA	NA	No	No	No
NRM	NA	NA	NA	NA	NA	NA	472.979	2.58244	0.156858	3.71315	0.000204697	0.00300077	NA	NA	NA	NA	NA	NA	No	No	No
NSG1	NA	NA	NA	NA	NA	NA	2016.74	-3.26353	0.436708	-2.8933	0.00381216	0.0409774	NA	NA	NA	NA	NA	NA	No	No	No
NUF2	NA	NA	NA	NA	NA	NA	1022.72	4.9976	0.207905	14.4181	3.98131e-47	3.96204e-44	1022.72	-3.92999	0.230082	-8.38829	4.93257e-17	2.40622e-14	No	No	Yes
NUGGC	NA	NA	NA	NA	NA	NA	53.6832	3.3921	0.374833	3.71393	0.000204068	0.00299529	NA	NA	NA	NA	NA	NA	No	No	No
NUSAP1	NA	NA	NA	NA	NA	NA	1764.93	4.27456	0.194601	11.6883	1.46206e-31	4.18098e-29	1764.93	-2.70378	0.21577	-3.26172	0.00110737	0.0290921	No	No	Yes
NUTM2HP	NA	NA	NA	NA	NA	NA	7.29563	-2.89708	0.285612	-3.1409	0.0016843	0.0199068	NA	NA	NA	NA	NA	NA	No	No	No
NYAP1	NA	NA	NA	NA	NA	NA	708.958	-3.0906	0.366145	-2.97862	0.00289554	0.0323331	NA	NA	NA	NA	NA	NA	No	No	No
OBP2B	NA	NA	NA	NA	NA	NA	20.6199	4.16403	0.631441	3.42713	0.000609999	0.00803823	20.6199	-4.47538	0.710775	-3.48265	0.000496484	0.0147752	No	No	Yes
OIP5	NA	NA	NA	NA	NA	NA	92.7317	4.06303	0.201435	10.2416	1.29024e-24	2.26055e-22	92.7317	-3.03887	0.217871	-4.76828	1.85802e-06	0.000107252	No	No	Yes
OLIG2	NA	NA	NA	NA	NA	NA	6.05114	4.27711	0.738683	3.08266	0.00205159	0.0237103	NA	NA	NA	NA	NA	NA	No	No	No
OLIG3	NA	NA	NA	NA	NA	NA	3.64461	4.82047	0.97114	2.90429	0.00368086	0.0398682	NA	NA	NA	NA	NA	NA	No	No	No
ONECUT1	NA	NA	NA	NA	NA	NA	14.5447	6.47977	0.567523	7.89355	2.93703e-15	2.46859e-13	14.5447	-5.09237	0.599961	-5.15428	2.54609e-07	1.79955e-05	No	No	Yes
OR2B6	NA	NA	NA	NA	NA	NA	13.5695	5.2515	0.489875	6.63741	3.1924e-11	1.53327e-09	NA	NA	NA	NA	NA	NA	No	No	No
OR2L13	NA	NA	NA	NA	NA	NA	6.88948	-4.8296	0.99416	-2.84623	0.00442407	0.0466779	NA	NA	NA	NA	NA	NA	No	No	No
OR56A3	NA	NA	NA	NA	NA	NA	12.144	6.87442	0.992915	4.90921	9.1446e-07	2.11439e-05	12.144	-6.30736	1.1142	-3.86588	0.000110691	0.00406776	No	No	Yes
OR7E128P	NA	NA	NA	NA	NA	NA	8.59146	2.78064	0.273595	2.85327	0.00432713	0.0458691	NA	NA	NA	NA	NA	NA	No	No	No
OR7E5P	NA	NA	NA	NA	NA	NA	3.87216	5.63251	1.1349	3.20072	0.00137084	0.0165158	NA	NA	NA	NA	NA	NA	No	No	No
ORC1	NA	NA	NA	NA	NA	NA	301.082	3.78722	0.169834	10.5233	6.74346e-26	1.29054e-23	301.082	-2.92932	0.187259	-4.96275	6.95016e-07	4.48445e-05	No	No	Yes
ORC6	NA	NA	NA	NA	NA	NA	467.223	3.98183	0.185704	10.672	1.37628e-26	2.73925e-24	467.223	-3.06246	0.2053	-5.17514	2.27742e-07	1.62816e-05	No	No	Yes
OSGIN1	NA	NA	NA	NA	NA	NA	484.93	3.67629	0.347246	4.82737	1.38345e-06	3.09522e-05	NA	NA	NA	NA	NA	NA	No	No	No
OSR2	NA	NA	NA	NA	NA	NA	197.784	4.28253	0.317782	7.18269	6.83525e-13	4.27272e-11	197.784	-3.56667	0.351455	-4.45768	8.28511e-06	0.000401022	No	No	Yes
OTOP3	NA	NA	NA	NA	NA	NA	300.732	-5.74969	0.687816	-5.45159	4.99216e-08	1.50181e-06	300.732	4.706	0.76396	3.54207	0.000396994	0.0122389	No	No	Yes
OTP	NA	NA	NA	NA	NA	NA	8145.35	-8.21129	0.568006	-10.9352	7.82005e-28	1.7371e-25	8145.35	5.84135	0.63119	6.08589	1.15849e-09	1.35953e-07	No	No	Yes
OTX2	NA	NA	NA	NA	NA	NA	153.04	11.043	0.787546	11.4826	1.61429e-30	4.14041e-28	153.04	-9.04922	0.871253	-8.0909	5.92258e-16	2.37658e-13	No	No	Yes
OTX2-AS1	NA	NA	NA	NA	NA	NA	9.6331	6.19138	0.939118	4.4631	8.07831e-06	0.000156162	NA	NA	NA	NA	NA	NA	No	No	No
OVOL3	NA	NA	NA	NA	NA	NA	9.28284	3.15917	0.320915	3.61209	0.00030374	0.00429117	NA	NA	NA	NA	NA	NA	No	No	No
OXGR1	NA	NA	NA	NA	NA	NA	49.4097	3.30765	0.426426	3.06654	0.00216553	0.0248851	NA	NA	NA	NA	NA	NA	No	No	No
P2RY2	NA	NA	NA	NA	NA	NA	75.0819	3.18507	0.366565	3.2329	0.00122539	0.0149224	NA	NA	NA	NA	NA	NA	No	No	No
P2RY6	NA	NA	NA	NA	NA	NA	181.401	3.3158	0.297184	4.42757	9.53009e-06	0.000180992	NA	NA	NA	NA	NA	NA	No	No	No
P4HTM	NA	NA	NA	NA	NA	NA	5517.94	-2.81319	0.156429	-5.19843	2.00983e-07	5.38821e-06	NA	NA	NA	NA	NA	NA	No	No	No
PACRG	NA	NA	NA	NA	NA	NA	458.036	-4.23396	0.32728	-6.82582	8.74228e-12	4.51243e-10	458.036	3.26162	0.363604	3.46977	0.000520906	0.0153915	No	No	Yes
PADI1	NA	NA	NA	NA	NA	NA	17.7926	4.24844	0.68925	3.26215	0.0011057	0.0136452	NA	NA	NA	NA	NA	NA	No	No	No
PAEP	NA	NA	NA	NA	NA	NA	216.838	5.58448	0.808246	4.43488	9.21237e-06	0.000176439	NA	NA	NA	NA	NA	NA	No	No	No
PAGE1	NA	NA	NA	NA	NA	NA	9.86427	9.2726	1.01397	7.17241	7.36911e-13	4.5606e-11	NA	NA	NA	NA	NA	NA	No	No	No
PAGE2	NA	NA	NA	NA	NA	NA	64.371	8.20343	0.864039	7.17957	6.99312e-13	4.36045e-11	64.371	-7.28954	0.950256	-5.56643	2.60011e-08	2.31441e-06	No	No	Yes
PAGE2B	NA	NA	NA	NA	NA	NA	14.0759	4.61442	0.64045	4.08217	4.46174e-05	0.000745991	NA	NA	NA	NA	NA	NA	No	No	No
PAGE5	NA	NA	NA	NA	NA	NA	107.833	8.25787	0.92781	6.74477	1.53269e-11	7.70488e-10	NA	NA	NA	NA	NA	NA	No	No	No
PAK3	NA	NA	NA	NA	NA	NA	3127.64	-4.09078	0.332286	-6.2921	3.13193e-10	1.32741e-08	3127.64	3.17822	0.369338	3.19009	0.0014223	0.0360708	No	No	Yes
PALM3	NA	NA	NA	NA	NA	NA	135.508	3.41341	0.404927	3.49053	0.000482064	0.00650748	NA	NA	NA	NA	NA	NA	No	No	No
PAM	NA	NA	NA	NA	NA	NA	91062.7	-4.06253	0.288522	-7.1486	8.76694e-13	5.3459e-11	NA	NA	NA	NA	NA	NA	No	No	No
PAPPA	NA	NA	NA	NA	NA	NA	161.768	2.83475	0.29269	2.85197	0.00434487	0.0460145	NA	NA	NA	NA	NA	NA	No	No	No
PAPPA2	NA	NA	NA	NA	NA	NA	1913.19	-4.13271	0.518784	-4.11098	3.9399e-05	0.000667716	1913.19	6.29315	0.574963	7.46682	8.21555e-14	2.15152e-11	No	No	Yes
PARPBP	NA	NA	NA	NA	NA	NA	328.9	3.8157	0.18364	9.88727	4.72762e-23	7.73806e-21	328.9	-3.23864	0.203223	-6.09495	1.09468e-09	1.2983e-07	No	No	Yes
PAX3	NA	NA	NA	NA	NA	NA	48.7833	4.09046	0.62272	3.35699	0.000787957	0.0101311	NA	NA	NA	NA	NA	NA	No	No	No
PAX9	NA	NA	NA	NA	NA	NA	1194.9	4.88234	0.447996	6.43385	1.24409e-10	5.50742e-09	NA	NA	NA	NA	NA	NA	No	No	No
PAXBP1-AS1	NA	NA	NA	NA	NA	NA	435.595	-2.53188	0.165187	-3.21986	0.00128255	0.0155272	NA	NA	NA	NA	NA	NA	No	No	No
PBK	NA	NA	NA	NA	NA	NA	675.157	3.9014	0.234633	8.10372	5.3305e-16	4.78763e-14	NA	NA	NA	NA	NA	NA	No	No	No
PCDH11X	NA	NA	NA	NA	NA	NA	291.026	-5.06179	0.765003	-4.00232	6.27232e-05	0.0010186	NA	NA	NA	NA	NA	NA	No	No	No
PCDH11Y	NA	NA	NA	NA	NA	NA	56.1098	-5.48007	0.841397	-4.13606	3.53317e-05	0.000603358	56.1098	6.4365	0.924358	4.79955	1.59026e-06	9.3754e-05	No	No	Yes
PCDH19	NA	NA	NA	NA	NA	NA	231.002	4.13806	0.430163	4.97034	6.68351e-07	1.59577e-05	NA	NA	NA	NA	NA	NA	No	No	No
PCDHB1	NA	NA	NA	NA	NA	NA	33.29	-3.31621	0.452458	-2.90903	0.00362557	0.0393783	NA	NA	NA	NA	NA	NA	No	No	No
PCK1	NA	NA	NA	NA	NA	NA	35786.4	-7.53419	0.542526	-10.2008	1.96666e-24	3.42157e-22	35786.4	5.90076	0.603035	6.46855	9.89492e-11	1.45881e-08	No	No	Yes
PCMTD1P3	NA	NA	NA	NA	NA	NA	5.96183	4.20758	0.669654	3.2966	0.000978639	0.0122723	NA	NA	NA	NA	NA	NA	No	No	No
PCSK1N	NA	NA	NA	NA	NA	NA	26335.3	-4.68437	0.354918	-7.56336	3.92774e-14	2.89965e-12	26335.3	5.24829	0.394507	8.23379	1.81378e-16	8.20455e-14	No	No	Yes
PDCL2	NA	NA	NA	NA	NA	NA	17.1967	7.59186	0.815785	6.85458	7.15243e-12	3.73835e-10	17.1967	-6.85379	0.919114	-5.28095	1.28515e-07	9.60159e-06	No	No	Yes
PDE1B	NA	NA	NA	NA	NA	NA	1095.59	-3.23104	0.307306	-4.0059	6.17811e-05	0.00100461	1095.59	3.35495	0.341506	3.96757	7.26086e-05	0.00277485	No	No	Yes
PDE8B	NA	NA	NA	NA	NA	NA	1412.68	-3.1771	0.241526	-4.87359	1.09587e-06	2.50129e-05	NA	NA	NA	NA	NA	NA	No	No	No
PDGFRA	NA	NA	NA	NA	NA	NA	1171.56	3.45723	0.328863	4.4311	9.37545e-06	0.000179011	NA	NA	NA	NA	NA	NA	No	No	No
PDPN	NA	NA	NA	NA	NA	NA	378.42	3.69743	0.39656	4.28039	1.86569e-05	0.000335138	NA	NA	NA	NA	NA	NA	No	No	No
PDX1	NA	NA	NA	NA	NA	NA	60.1447	7.6684	0.796019	7.12094	1.07196e-12	6.42634e-11	60.1447	-6.63004	0.871179	-5.31468	1.06847e-07	8.12919e-06	No	No	Yes
PDX1-AS1	NA	NA	NA	NA	NA	NA	8.18539	5.64731	0.910918	4.00399	6.2282e-05	0.00101209	NA	NA	NA	NA	NA	NA	No	No	No
PEG3	NA	NA	NA	NA	NA	NA	2569.94	-4.41448	0.407952	-5.91854	3.24809e-09	1.20073e-07	2569.94	3.72358	0.453421	3.80127	0.000143956	0.00508733	No	No	Yes
PES1P1	NA	NA	NA	NA	NA	NA	5.29432	5.44613	1.08596	3.17334	0.00150698	0.0180338	5.29432	-5.78067	1.21638	-3.10812	0.00188282	0.0457002	No	No	Yes
PGLYRP3	NA	NA	NA	NA	NA	NA	3.42909	4.79737	0.954182	2.93169	0.00337122	0.0369482	NA	NA	NA	NA	NA	NA	No	No	No
PGLYRP4	NA	NA	NA	NA	NA	NA	14.2758	5.36113	0.664209	5.06035	4.18477e-07	1.04426e-05	NA	NA	NA	NA	NA	NA	No	No	No
PHGDH	NA	NA	NA	NA	NA	NA	1639.83	3.54802	0.288386	5.36787	7.96714e-08	2.2915e-06	1639.83	-3.11508	0.3205	-3.47918	0.000502953	0.0149498	No	No	Yes
PHOX2A	NA	NA	NA	NA	NA	NA	4.35694	4.05627	0.627497	3.27693	0.00104942	0.0130347	4.35694	-4.57076	0.720134	-3.56983	0.000357207	0.0111926	No	No	Yes
PHYHD1	NA	NA	NA	NA	NA	NA	214.114	3.37826	0.329349	4.18481	2.85399e-05	0.00049515	NA	NA	NA	NA	NA	NA	No	No	No
PID1	NA	NA	NA	NA	NA	NA	2328.72	-3.07276	0.298985	-3.58802	0.000333194	0.00467016	NA	NA	NA	NA	NA	NA	No	No	No
PIF1	NA	NA	NA	NA	NA	NA	347.395	4.82617	0.205123	13.778	3.45918e-43	2.32597e-40	347.395	-3.78114	0.225232	-7.90801	2.6153e-15	8.79272e-13	No	No	Yes
PIK3R5	NA	NA	NA	NA	NA	NA	345.022	2.86628	0.28645	3.02421	0.00249281	0.0282545	NA	NA	NA	NA	NA	NA	No	No	No
PITX2	NA	NA	NA	NA	NA	NA	183.237	5.73483	0.636772	5.86525	4.48444e-09	1.63112e-07	183.237	-7.99759	0.735124	-8.1586	3.38925e-16	1.43495e-13	No	No	Yes
PIWIL1	NA	NA	NA	NA	NA	NA	52.0145	5.26244	0.612194	5.3291	9.87004e-08	2.78725e-06	NA	NA	NA	NA	NA	NA	No	No	No
PKD1L2	NA	NA	NA	NA	NA	NA	47.3377	4.76498	0.478298	5.78087	7.43135e-09	2.60035e-07	NA	NA	NA	NA	NA	NA	No	No	No
PKD2L1	NA	NA	NA	NA	NA	NA	90.5888	4.27646	0.440726	5.16525	2.40115e-07	6.35513e-06	90.5888	-3.67969	0.487462	-3.44579	0.000569397	0.0165491	No	No	Yes
PKHD1L1	NA	NA	NA	NA	NA	NA	83.9429	3.52877	0.485971	3.14581	0.00165629	0.0196405	83.9429	-4.38524	0.544933	-4.37713	1.20252e-05	0.000558164	No	No	Yes
PKIB	NA	NA	NA	NA	NA	NA	3994.93	-3.28717	0.29852	-4.31183	1.61908e-05	0.000293381	NA	NA	NA	NA	NA	NA	No	No	No
PKMYT1	NA	NA	NA	NA	NA	NA	392.989	3.24858	0.183113	6.81863	9.19142e-12	4.73444e-10	NA	NA	NA	NA	NA	NA	No	No	No
PKP1	NA	NA	NA	NA	NA	NA	1101.84	5.08364	0.541223	5.69754	1.2155e-08	4.08656e-07	NA	NA	NA	NA	NA	NA	No	No	No
PLA2G12B	NA	NA	NA	NA	NA	NA	35.5701	3.90948	0.579987	3.29229	0.000993747	0.0124363	NA	NA	NA	NA	NA	NA	No	No	No
PLA2G3	NA	NA	NA	NA	NA	NA	57.8431	5.36489	0.530043	6.34834	2.17648e-10	9.36826e-09	NA	NA	NA	NA	NA	NA	No	No	No
PLA2G4E	NA	NA	NA	NA	NA	NA	47.2736	3.79123	0.536487	3.33881	0.00084138	0.0107182	NA	NA	NA	NA	NA	NA	No	No	No
PLAC1	NA	NA	NA	NA	NA	NA	18.3306	6.56118	0.594862	7.66763	1.75203e-14	1.33708e-12	NA	NA	NA	NA	NA	NA	No	No	No
PLAC4	NA	NA	NA	NA	NA	NA	25.384	6.50993	0.717551	6.28516	3.27507e-10	1.37636e-08	25.384	-7.18376	0.815902	-6.35341	2.10599e-10	2.89475e-08	No	No	Yes
PLAU	NA	NA	NA	NA	NA	NA	905.484	3.27765	0.271098	4.71286	2.44267e-06	5.19413e-05	NA	NA	NA	NA	NA	NA	No	No	No
PLCD4	NA	NA	NA	NA	NA	NA	867.721	-2.68241	0.216905	-3.14614	0.00165441	0.0196346	NA	NA	NA	NA	NA	NA	No	No	No
PLEK2	NA	NA	NA	NA	NA	NA	239.53	4.80241	0.320411	8.74632	2.20417e-18	2.52708e-16	NA	NA	NA	NA	NA	NA	No	No	No
PLEKHF1	NA	NA	NA	NA	NA	NA	221.495	2.7643	0.260867	2.92984	0.0033914	0.0371471	NA	NA	NA	NA	NA	NA	No	No	No
PLEKHN1	NA	NA	NA	NA	NA	NA	67.5319	3.38147	0.341547	4.04475	5.23795e-05	0.00086588	NA	NA	NA	NA	NA	NA	No	No	No
PLEKHS1	NA	NA	NA	NA	NA	NA	265.572	3.50346	0.520517	2.88839	0.00387218	0.0415599	NA	NA	NA	NA	NA	NA	No	No	No
PLIN2	NA	NA	NA	NA	NA	NA	1620.32	3.39307	0.260314	5.35151	8.72216e-08	2.49711e-06	NA	NA	NA	NA	NA	NA	No	No	No
PLK1	NA	NA	NA	NA	NA	NA	939.644	4.58796	0.186239	13.8959	6.70613e-44	4.76691e-41	939.644	-3.25231	0.205906	-6.08194	1.18734e-09	1.38685e-07	No	No	Yes
PLK4	NA	NA	NA	NA	NA	NA	497.777	2.83905	0.157845	5.31568	1.06258e-07	2.98036e-06	NA	NA	NA	NA	NA	NA	No	No	No
PMAIP1	NA	NA	NA	NA	NA	NA	661.664	5.68071	0.297883	12.3562	4.5076e-35	1.6738e-32	661.664	-3.97649	0.328705	-6.01295	1.82181e-09	2.06022e-07	No	No	Yes
PMP2	NA	NA	NA	NA	NA	NA	82.5913	-5.16133	0.768039	-4.1161	3.8534e-05	0.000654841	NA	NA	NA	NA	NA	NA	No	No	No
PNMA2	NA	NA	NA	NA	NA	NA	2955.71	-3.13611	0.291515	-3.89725	9.72901e-05	0.00152423	NA	NA	NA	NA	NA	NA	No	No	No
PNMA5	NA	NA	NA	NA	NA	NA	47.6926	4.18299	0.645995	3.37927	0.000726791	0.00940782	47.6926	-4.56835	0.72326	-3.55107	0.000383665	0.0119166	No	No	Yes
PNOC	NA	NA	NA	NA	NA	NA	30.1464	3.64198	0.39936	4.11152	3.93071e-05	0.000667068	30.1464	-3.46564	0.444991	-3.29364	0.000989003	0.0265989	No	No	Yes
PNPLA1	NA	NA	NA	NA	NA	NA	5.20357	3.40017	0.411091	3.40599	0.00065924	0.00863222	NA	NA	NA	NA	NA	NA	No	No	No
PNPLA3	NA	NA	NA	NA	NA	NA	94.6935	3.92737	0.356758	5.40246	6.57317e-08	1.92167e-06	NA	NA	NA	NA	NA	NA	No	No	No
PODNL1	NA	NA	NA	NA	NA	NA	120.775	3.28396	0.302067	4.25058	2.13216e-05	0.000379986	NA	NA	NA	NA	NA	NA	No	No	No
POLE	NA	NA	NA	NA	NA	NA	2374.19	2.71734	0.146016	4.91273	8.98167e-07	2.08059e-05	NA	NA	NA	NA	NA	NA	No	No	No
POLQ	NA	NA	NA	NA	NA	NA	423.773	4.67226	0.209159	12.7762	2.22678e-37	1.04529e-34	423.773	-3.54138	0.23045	-6.68858	2.25352e-11	3.78819e-09	No	No	Yes
PON1	NA	NA	NA	NA	NA	NA	1442.13	-5.29876	0.394864	-8.35415	6.59045e-17	6.53242e-15	1442.13	4.87852	0.43868	6.56177	5.31723e-11	8.26795e-09	No	No	Yes
PON3	NA	NA	NA	NA	NA	NA	7236.67	-4.59759	0.372045	-6.98192	2.91179e-12	1.62792e-10	7236.67	3.27635	0.413539	3.08641	0.00202591	0.0485108	No	No	Yes
POSTN	NA	NA	NA	NA	NA	NA	6314.18	3.50939	0.285061	5.29496	1.19041e-07	3.32393e-06	NA	NA	NA	NA	NA	NA	No	No	No
POU2AF1	NA	NA	NA	NA	NA	NA	475.392	4.47541	0.360922	6.85857	6.95533e-12	3.64852e-10	NA	NA	NA	NA	NA	NA	No	No	No
POU3F2	NA	NA	NA	NA	NA	NA	160.085	4.17231	0.573459	3.78809	0.00015181	0.00227935	160.085	-4.31346	0.638386	-3.62391	0.000290178	0.00933604	No	No	Yes
POU3F3	NA	NA	NA	NA	NA	NA	101.734	7.23583	0.782252	6.69328	2.18218e-11	1.07506e-09	101.734	-7.18592	0.873077	-5.93982	2.85339e-09	3.11357e-07	No	No	Yes
POU4F1	NA	NA	NA	NA	NA	NA	190.038	4.62948	0.545316	4.82195	1.42164e-06	3.17495e-05	190.038	-5.6129	0.613824	-5.8859	3.95903e-09	4.13852e-07	No	No	Yes
POU4F2	NA	NA	NA	NA	NA	NA	14.12	6.87943	0.987889	4.93925	7.84247e-07	1.84591e-05	14.12	-5.72081	1.09423	-3.4004	0.000672866	0.0192416	No	No	Yes
POU6F2-AS2	NA	NA	NA	NA	NA	NA	10.7362	6.6137	0.780232	5.91325	3.35425e-09	1.23447e-07	NA	NA	NA	NA	NA	NA	No	No	No
PPFIA4	NA	NA	NA	NA	NA	NA	422.653	2.91634	0.309742	2.9584	0.00309239	0.0341936	NA	NA	NA	NA	NA	NA	No	No	No
PPP1R14D	NA	NA	NA	NA	NA	NA	121.544	6.52859	0.461862	9.80507	1.07077e-22	1.70767e-20	121.544	-4.79053	0.497883	-5.60479	2.08502e-08	1.90012e-06	No	No	Yes
PPP1R17	NA	NA	NA	NA	NA	NA	4010.01	-5.466	0.907282	-3.8202	0.000133343	0.00203524	NA	NA	NA	NA	NA	NA	No	No	No
PPP1R1A	NA	NA	NA	NA	NA	NA	2388.3	-3.85275	0.488793	-3.79047	0.000150365	0.00226175	NA	NA	NA	NA	NA	NA	No	No	No
PPP1R1B	NA	NA	NA	NA	NA	NA	940.528	3.93891	0.498014	3.89328	9.88999e-05	0.00154556	NA	NA	NA	NA	NA	NA	No	No	No
PPP1R3G	NA	NA	NA	NA	NA	NA	87.1822	3.53606	0.344682	4.45646	8.33258e-06	0.000160206	NA	NA	NA	NA	NA	NA	No	No	No
PPP2R2B	NA	NA	NA	NA	NA	NA	1932.29	-3.76423	0.317715	-5.55287	2.8101e-08	8.78297e-07	NA	NA	NA	NA	NA	NA	No	No	No
PPP5D1	NA	NA	NA	NA	NA	NA	64.3431	-2.67961	0.175685	-3.86832	0.000109586	0.00169551	NA	NA	NA	NA	NA	NA	No	No	No
PPY	NA	NA	NA	NA	NA	NA	3491.33	-9.01505	0.894945	-7.83853	4.55859e-15	3.7554e-13	3491.33	8.85648	0.994753	6.89264	5.47654e-12	1.08136e-09	No	No	Yes
PPY2	NA	NA	NA	NA	NA	NA	2.72175	5.05006	0.850698	3.58536	0.00033661	0.00471273	NA	NA	NA	NA	NA	NA	No	No	No
PRAC2	NA	NA	NA	NA	NA	NA	6.35359	5.99166	0.992679	4.0211	5.79267e-05	0.000947507	6.35359	-6.13812	1.11393	-3.71489	0.000203296	0.00688136	No	No	Yes
PRC1	NA	NA	NA	NA	NA	NA	1538.65	3.28358	0.17883	7.17767	7.0911e-13	4.41049e-11	NA	NA	NA	NA	NA	NA	No	No	No
PRDM13	NA	NA	NA	NA	NA	NA	37.9655	8.02991	0.613798	9.82392	8.88177e-23	1.42561e-20	37.9655	-8.0498	0.699287	-8.65139	5.08759e-18	3.01367e-15	No	No	Yes
PRKG1-AS1	NA	NA	NA	NA	NA	NA	2.89162	4.17335	0.668211	3.25249	0.001144	0.0140067	NA	NA	NA	NA	NA	NA	No	No	No
PRKX	NA	NA	NA	NA	NA	NA	879.158	3.45185	0.260807	5.56675	2.59539e-08	8.16316e-07	NA	NA	NA	NA	NA	NA	No	No	No
PRL	NA	NA	NA	NA	NA	NA	12.3354	6.07774	0.80535	5.06331	4.1204e-07	1.0313e-05	12.3354	-5.92543	0.906126	-4.33211	1.47689e-05	0.000675405	No	No	Yes
PRODH2	NA	NA	NA	NA	NA	NA	457.502	-5.86319	0.709056	-5.44836	5.08365e-08	1.52381e-06	457.502	6.10243	0.787454	5.20974	1.89109e-07	1.36769e-05	No	No	Yes
PRR11	NA	NA	NA	NA	NA	NA	624.692	4.62332	0.173711	15.1016	1.57938e-51	2.23776e-48	624.692	-3.78839	0.191845	-9.32208	1.14079e-20	1.09161e-17	No	No	Yes
PRR18	NA	NA	NA	NA	NA	NA	627.841	-3.25555	0.384266	-3.2674	0.00108541	0.0134148	NA	NA	NA	NA	NA	NA	No	No	No
PRR5-ARHGAP8	NA	NA	NA	NA	NA	NA	7.61492	4.51696	0.466524	5.39514	6.84696e-08	1.99234e-06	NA	NA	NA	NA	NA	NA	No	No	No
PRRT3	NA	NA	NA	NA	NA	NA	792.437	-2.74339	0.157631	-4.71604	2.40481e-06	5.12675e-05	NA	NA	NA	NA	NA	NA	No	No	No
PRSS21	NA	NA	NA	NA	NA	NA	224.468	5.97477	0.501917	7.91918	2.39083e-15	2.03704e-13	224.468	-6.25701	0.563334	-7.55681	4.13078e-14	1.15471e-11	No	No	Yes
PRSS29P	NA	NA	NA	NA	NA	NA	37.8343	5.39878	0.768499	4.42262	9.75125e-06	0.000184769	37.8343	-5.89622	0.870457	-4.47606	7.60327e-06	0.000371634	No	No	Yes
PRSS56	NA	NA	NA	NA	NA	NA	38.4455	8.48377	0.940059	6.8972	5.30374e-12	2.88434e-10	38.4455	-8.44927	1.05646	-6.1046	1.03057e-09	1.23268e-07	No	No	Yes
PRSS8	NA	NA	NA	NA	NA	NA	819.46	4.34758	0.435951	5.38495	7.24661e-08	2.09882e-06	NA	NA	NA	NA	NA	NA	No	No	No
PRTG	NA	NA	NA	NA	NA	NA	196.677	3.49579	0.268439	5.57219	2.51561e-08	7.96259e-07	NA	NA	NA	NA	NA	NA	No	No	No
PSAPL1	NA	NA	NA	NA	NA	NA	7.02006	4.59398	0.909085	2.85339	0.0043255	0.0458691	NA	NA	NA	NA	NA	NA	No	No	No
PSAT1	NA	NA	NA	NA	NA	NA	1425.22	3.15266	0.322014	3.57952	0.00034423	0.00480589	NA	NA	NA	NA	NA	NA	No	No	No
PSD	NA	NA	NA	NA	NA	NA	2885.74	-3.08957	0.266697	-4.08544	4.39941e-05	0.00073656	NA	NA	NA	NA	NA	NA	No	No	No
PSTPIP1	NA	NA	NA	NA	NA	NA	171.891	2.8636	0.276894	3.11888	0.0018154	0.0212643	NA	NA	NA	NA	NA	NA	No	No	No
PTGDR2	NA	NA	NA	NA	NA	NA	270.171	-4.28499	0.361121	-6.3275	2.49173e-10	1.06698e-08	270.171	3.94253	0.401067	4.84341	1.27631e-06	7.68848e-05	No	No	Yes
PTGES	NA	NA	NA	NA	NA	NA	44.2552	3.76915	0.441626	4.00599	6.17571e-05	0.00100461	NA	NA	NA	NA	NA	NA	No	No	No
PTGES3P2	NA	NA	NA	NA	NA	NA	69.3577	-3.36374	0.368232	-3.70348	0.000212664	0.00310314	NA	NA	NA	NA	NA	NA	No	No	No
PTHLH	NA	NA	NA	NA	NA	NA	384.044	4.95789	0.416334	7.1046	1.20669e-12	7.14791e-11	NA	NA	NA	NA	NA	NA	No	No	No
PTPRN	NA	NA	NA	NA	NA	NA	20054.5	-4.53427	0.414914	-6.10794	1.00924e-09	3.97294e-08	20054.5	4.90919	0.461198	6.30791	2.82834e-10	3.84515e-08	No	No	Yes
PTPRN2	NA	NA	NA	NA	NA	NA	12295.4	-3.21158	0.312361	-3.87878	0.00010498	0.00163442	12295.4	3.26838	0.347206	3.65311	0.000259079	0.00852597	No	No	Yes
PTTG1	NA	NA	NA	NA	NA	NA	948.417	3.94917	0.20973	9.29371	1.49001e-20	2.10624e-18	948.417	-2.94387	0.232592	-4.05807	4.94808e-05	0.00195622	No	No	Yes
PVALB	NA	NA	NA	NA	NA	NA	10.6003	3.31338	0.458376	2.86528	0.00416635	0.0444108	NA	NA	NA	NA	NA	NA	No	No	No
PVT1	NA	NA	NA	NA	NA	NA	494.833	4.7413	0.334672	8.19102	2.59022e-16	2.42263e-14	NA	NA	NA	NA	NA	NA	No	No	No
PYCR1	NA	NA	NA	NA	NA	NA	1422.56	2.82893	0.237905	3.4843	0.000493419	0.00664273	NA	NA	NA	NA	NA	NA	No	No	No
QDPR	NA	NA	NA	NA	NA	NA	8613.35	-3.15827	0.246193	-4.70473	2.54203e-06	5.38699e-05	8613.35	2.99566	0.273649	3.63847	0.000274262	0.0089311	No	No	Yes
RAB34	NA	NA	NA	NA	NA	NA	1321.91	2.69756	0.207038	3.36924	0.000753763	0.00972154	NA	NA	NA	NA	NA	NA	No	No	No
RAB3A	NA	NA	NA	NA	NA	NA	1062.47	-2.9446	0.210496	-4.4875	7.2065e-06	0.00014029	NA	NA	NA	NA	NA	NA	No	No	No
RAB3C	NA	NA	NA	NA	NA	NA	1926.59	-3.18236	0.365851	-3.23181	0.0012301	0.0149724	NA	NA	NA	NA	NA	NA	No	No	No
RAB42	NA	NA	NA	NA	NA	NA	158.413	3.16049	0.320721	3.61838	0.000296451	0.00420971	NA	NA	NA	NA	NA	NA	No	No	No
RACGAP1	NA	NA	NA	NA	NA	NA	1758.94	3.50483	0.15458	9.73492	2.13976e-22	3.34812e-20	1758.94	-2.59296	0.17156	-3.45625	0.000547752	0.0160512	No	No	Yes
RAD51	NA	NA	NA	NA	NA	NA	260.958	3.54378	0.171359	9.00903	2.07878e-19	2.5989e-17	260.958	-2.81636	0.189156	-4.31579	1.59033e-05	0.000716771	No	No	Yes
RAD51AP1	NA	NA	NA	NA	NA	NA	753.127	3.6772	0.176463	9.50454	2.00935e-21	2.99345e-19	753.127	-3.10263	0.195791	-5.63168	1.78465e-08	1.64445e-06	No	No	Yes
RAD51AP2	NA	NA	NA	NA	NA	NA	6.80424	5.01111	0.561236	5.36514	8.08847e-08	2.32371e-06	NA	NA	NA	NA	NA	NA	No	No	No
RAD54L	NA	NA	NA	NA	NA	NA	383.709	4.35752	0.191966	12.2809	1.14714e-34	3.96384e-32	383.709	-3.42109	0.211738	-6.71155	1.92562e-11	3.35018e-09	No	No	Yes
RAET1K	NA	NA	NA	NA	NA	NA	10.9204	4.17138	0.441437	4.91888	8.70399e-07	2.02378e-05	NA	NA	NA	NA	NA	NA	No	No	No
RAET1L	NA	NA	NA	NA	NA	NA	5.93033	5.19763	0.848162	3.77007	0.000163204	0.00243572	NA	NA	NA	NA	NA	NA	No	No	No
RAI14	NA	NA	NA	NA	NA	NA	2730.19	3.24232	0.228003	5.44869	5.07435e-08	1.52286e-06	NA	NA	NA	NA	NA	NA	No	No	No
RAP2CP1	NA	NA	NA	NA	NA	NA	2.44393	4.63243	0.853958	3.08262	0.00205186	0.0237103	NA	NA	NA	NA	NA	NA	No	No	No
RARRES1	NA	NA	NA	NA	NA	NA	530.264	3.10155	0.330973	3.32822	0.000874039	0.0110888	NA	NA	NA	NA	NA	NA	No	No	No
RASL11B	NA	NA	NA	NA	NA	NA	252.754	3.8538	0.325555	5.69428	1.23896e-08	4.14859e-07	252.754	-3.55208	0.361683	-4.29127	1.77655e-05	0.000787856	No	No	Yes
RAX	NA	NA	NA	NA	NA	NA	84.1424	8.41175	0.74343	8.62455	6.43449e-18	7.17864e-16	84.1424	-6.09952	0.782402	-5.23966	1.60871e-07	1.17715e-05	No	No	Yes
RBFOX3	NA	NA	NA	NA	NA	NA	34.1416	3.95921	0.536835	3.64955	0.000262696	0.00376476	NA	NA	NA	NA	NA	NA	No	No	No
RBP4	NA	NA	NA	NA	NA	NA	2256.85	-3.78803	0.603494	-2.96279	0.00304867	0.0337702	NA	NA	NA	NA	NA	NA	No	No	No
RCAN2	NA	NA	NA	NA	NA	NA	4994.9	-3.61723	0.220352	-7.33929	2.14737e-13	1.43229e-11	4994.9	3.45011	0.244901	5.92124	3.19529e-09	3.42653e-07	No	No	Yes
RCC1	NA	NA	NA	NA	NA	NA	1378.28	3.01304	0.16104	6.29063	3.16178e-10	1.33644e-08	NA	NA	NA	NA	NA	NA	No	No	No
RCC2	NA	NA	NA	NA	NA	NA	4661.12	2.46123	0.161441	2.85693	0.00427755	0.0454163	NA	NA	NA	NA	NA	NA	No	No	No
RCOR2	NA	NA	NA	NA	NA	NA	496.332	3.24266	0.298493	4.16311	3.1394e-05	0.00054052	496.332	-3.14369	0.331881	-3.44609	0.000568761	0.0165491	No	No	Yes
RDH12	NA	NA	NA	NA	NA	NA	7952.72	-8.04724	0.511808	-11.8155	3.24787e-32	9.97576e-30	7952.72	5.83983	0.568715	6.75176	1.46062e-11	2.59563e-09	No	No	Yes
RDM1	NA	NA	NA	NA	NA	NA	53.1073	3.23283	0.255283	4.82926	1.37041e-06	3.07711e-05	NA	NA	NA	NA	NA	NA	No	No	No
RECQL4	NA	NA	NA	NA	NA	NA	1379.32	3.20126	0.183552	6.54453	5.96835e-11	2.73947e-09	NA	NA	NA	NA	NA	NA	No	No	No
REEP2	NA	NA	NA	NA	NA	NA	2163.89	-3.68821	0.288508	-5.85151	4.87124e-09	1.7564e-07	2163.89	3.70507	0.320646	5.31759	1.05152e-07	8.02476e-06	No	No	Yes
REG4	NA	NA	NA	NA	NA	NA	64.8341	-3.71601	0.591148	-2.90285	0.00369783	0.0399993	NA	NA	NA	NA	NA	NA	No	No	No
RELT	NA	NA	NA	NA	NA	NA	279.535	2.73159	0.189947	3.85153	0.000117383	0.00180828	NA	NA	NA	NA	NA	NA	No	No	No
REST	NA	NA	NA	NA	NA	NA	932.599	2.7921	0.212002	3.7363	0.00018675	0.00276063	NA	NA	NA	NA	NA	NA	No	No	No
RETNLB	NA	NA	NA	NA	NA	NA	28.3224	7.811	0.726407	7.99964	1.2478e-15	1.07792e-13	28.3224	-7.3502	0.81744	-6.54507	5.94692e-11	9.0769e-09	No	No	Yes
RFC4	NA	NA	NA	NA	NA	NA	1186.45	2.73846	0.15475	4.77196	1.8244e-06	3.98152e-05	NA	NA	NA	NA	NA	NA	No	No	No
RGS11	NA	NA	NA	NA	NA	NA	1604.62	-3.63452	0.32024	-5.10404	3.32473e-07	8.48288e-06	1604.62	3.58398	0.355901	4.45061	8.56249e-06	0.000412043	No	No	Yes
RGS7BP	NA	NA	NA	NA	NA	NA	447.351	-3.09208	0.371529	-2.93942	0.0032883	0.0361948	NA	NA	NA	NA	NA	NA	No	No	No
RHCG	NA	NA	NA	NA	NA	NA	33.9392	4.5163	0.551766	4.56045	5.10446e-06	0.000102332	NA	NA	NA	NA	NA	NA	No	No	No
RHEBL1	NA	NA	NA	NA	NA	NA	74.2461	2.56819	0.18671	3.04315	0.00234119	0.0266331	NA	NA	NA	NA	NA	NA	No	No	No
RHOV	NA	NA	NA	NA	NA	NA	331.897	4.34494	0.4664	5.02775	4.9628e-07	1.22247e-05	NA	NA	NA	NA	NA	NA	No	No	No
RIPPLY2	NA	NA	NA	NA	NA	NA	333.313	-3.17209	0.388553	-3.01655	0.00255668	0.0288864	NA	NA	NA	NA	NA	NA	No	No	No
RIPPLY3	NA	NA	NA	NA	NA	NA	203.589	4.11421	0.371008	5.69855	1.20828e-08	4.06775e-07	NA	NA	NA	NA	NA	NA	No	No	No
RMI2	NA	NA	NA	NA	NA	NA	573.818	2.92802	0.214133	4.33384	1.46533e-05	0.000267664	NA	NA	NA	NA	NA	NA	No	No	No
RN7SL637P	NA	NA	NA	NA	NA	NA	9.20463	8.89215	1.08226	6.3683	1.9114e-10	8.31357e-09	9.20463	-6.85539	1.21223	-4.00535	6.19249e-05	0.00239973	No	No	Yes
RN7SL809P	NA	NA	NA	NA	NA	NA	6.18119	3.29308	0.348353	3.71198	0.000205648	0.00301137	NA	NA	NA	NA	NA	NA	No	No	No
RNASE2	NA	NA	NA	NA	NA	NA	14.1071	3.16192	0.328872	3.53305	0.000410801	0.00562793	NA	NA	NA	NA	NA	NA	No	No	No
RNF144A-AS1	NA	NA	NA	NA	NA	NA	109.735	3.76551	0.450015	3.92323	8.73703e-05	0.001381	NA	NA	NA	NA	NA	NA	No	No	No
RNF186	NA	NA	NA	NA	NA	NA	59.195	4.56682	0.61566	4.16921	3.05653e-05	0.000527346	NA	NA	NA	NA	NA	NA	No	No	No
RNU1-106P	NA	NA	NA	NA	NA	NA	9.31044	4.53161	0.465484	5.43867	5.36808e-08	1.59561e-06	NA	NA	NA	NA	NA	NA	No	No	No
RNU6-140P	NA	NA	NA	NA	NA	NA	3.2653	5.19845	0.954655	3.35038	0.000807015	0.0103367	NA	NA	NA	NA	NA	NA	No	No	No
RNU6-403P	NA	NA	NA	NA	NA	NA	1.28646	3.51874	0.530619	2.86221	0.00420693	0.0447857	NA	NA	NA	NA	NA	NA	No	No	No
RP1-13D10.2	NA	NA	NA	NA	NA	NA	9.50046	3.12649	0.367735	3.06331	0.00218902	0.0250855	NA	NA	NA	NA	NA	NA	No	No	No
RP1-163G9.2	NA	NA	NA	NA	NA	NA	7.82926	4.76354	0.788816	3.5034	0.000459351	0.0062347	NA	NA	NA	NA	NA	NA	No	No	No
RP1-170O19.17	NA	NA	NA	NA	NA	NA	8.97488	5.59064	1.04154	3.44744	0.000565927	0.00752925	8.97488	-5.90566	1.16769	-3.34477	0.000823518	0.0227208	No	No	Yes
RP1-199J3.5	NA	NA	NA	NA	NA	NA	45.168	-2.96311	0.238572	-4.03698	5.41428e-05	0.000892065	NA	NA	NA	NA	NA	NA	No	No	No
RP1-229K20.5	NA	NA	NA	NA	NA	NA	3.10234	4.11466	0.622654	3.39621	0.000683257	0.00891387	NA	NA	NA	NA	NA	NA	No	No	No
RP1-240K6.3	NA	NA	NA	NA	NA	NA	18.1257	-4.09211	0.40321	-5.18864	2.11832e-07	5.66077e-06	18.1257	3.70892	0.439591	3.88753	0.000101271	0.00374927	No	No	Yes
RP1-27K12.2	NA	NA	NA	NA	NA	NA	140.986	8.32663	0.739226	8.55845	1.14398e-17	1.23744e-15	140.986	-6.27035	0.792352	-5.38947	7.06667e-08	5.63499e-06	No	No	Yes
RP1-27K12.4	NA	NA	NA	NA	NA	NA	14.9019	3.20605	0.359498	3.35481	0.000794194	0.0101902	NA	NA	NA	NA	NA	NA	No	No	No
RP1-288H2.2	NA	NA	NA	NA	NA	NA	12.2248	4.55454	0.771702	3.31027	0.000932069	0.0117353	NA	NA	NA	NA	NA	NA	No	No	No
RP1-288H2.4	NA	NA	NA	NA	NA	NA	3.69094	3.8864	0.651334	2.89621	0.00377694	0.0406957	NA	NA	NA	NA	NA	NA	No	No	No
RP1-293L6.1	NA	NA	NA	NA	NA	NA	10.7707	-4.30262	0.606413	-3.79711	0.000146393	0.00220929	NA	NA	NA	NA	NA	NA	No	No	No
RP1-60O19.1	NA	NA	NA	NA	NA	NA	1166.77	-4.20228	0.524808	-4.19636	2.71236e-05	0.00047355	1166.77	3.89342	0.583238	3.24639	0.00116878	0.0304483	No	No	Yes
RP11-100M12.3	NA	NA	NA	NA	NA	NA	31.7439	-4.79128	0.954114	-2.92552	0.00343879	0.0375545	NA	NA	NA	NA	NA	NA	No	No	No
RP11-1017G21.6	NA	NA	NA	NA	NA	NA	52.1999	-2.66249	0.212163	-3.12256	0.00179286	0.02103	NA	NA	NA	NA	NA	NA	No	No	No
RP11-1038A11.1	NA	NA	NA	NA	NA	NA	20.2351	4.5312	0.593038	4.26819	1.97069e-05	0.000353489	NA	NA	NA	NA	NA	NA	No	No	No
RP11-105N14.2	NA	NA	NA	NA	NA	NA	9.26402	-4.36177	0.375765	-6.28523	3.27373e-10	1.37636e-08	9.26402	3.94481	0.406084	4.78918	1.67464e-06	9.80933e-05	No	No	Yes
RP11-1069G10.2	NA	NA	NA	NA	NA	NA	3.24852	4.90316	0.62194	4.6679	3.0429e-06	6.36705e-05	3.24852	-4.37422	0.707543	-3.35559	0.000791973	0.0221139	No	No	Yes
RP11-1070N10.5	NA	NA	NA	NA	NA	NA	31.4925	5.9667	0.845073	4.69391	2.68029e-06	5.66069e-05	NA	NA	NA	NA	NA	NA	No	No	No
RP11-1070N10.7	NA	NA	NA	NA	NA	NA	17.5432	6.45055	0.80921	5.49987	3.80068e-08	1.16593e-06	NA	NA	NA	NA	NA	NA	No	No	No
RP11-1084I9.1	NA	NA	NA	NA	NA	NA	29.7765	-5.72844	0.62122	-6.00181	1.95134e-09	7.38926e-08	NA	NA	NA	NA	NA	NA	No	No	No
RP11-1084J3.3	NA	NA	NA	NA	NA	NA	3.70385	4.47278	0.578048	4.27782	1.88735e-05	0.000338783	NA	NA	NA	NA	NA	NA	No	No	No
RP11-108K3.1	NA	NA	NA	NA	NA	NA	4.80123	5.01128	0.593981	5.06966	3.9852e-07	1.0025e-05	NA	NA	NA	NA	NA	NA	No	No	No
RP11-108K3.2	NA	NA	NA	NA	NA	NA	6.00279	5.78114	0.654366	5.77833	7.54461e-09	2.63627e-07	NA	NA	NA	NA	NA	NA	No	No	No
RP11-108M12.3	NA	NA	NA	NA	NA	NA	23.6029	4.186	0.606424	3.60474	0.000312466	0.00440944	NA	NA	NA	NA	NA	NA	No	No	No
RP11-109D9.4	NA	NA	NA	NA	NA	NA	18.1652	-4.05861	0.334935	-6.1463	7.93093e-10	3.16715e-08	NA	NA	NA	NA	NA	NA	No	No	No
RP11-10A14.4	NA	NA	NA	NA	NA	NA	16.9903	3.40669	0.415626	3.38451	0.00071305	0.00927337	NA	NA	NA	NA	NA	NA	No	No	No
RP11-10A14.5	NA	NA	NA	NA	NA	NA	31.1344	6.16598	0.622196	6.6956	2.14794e-11	1.06029e-09	31.1344	-4.09076	0.648621	-3.22339	0.00126684	0.0327286	No	No	Yes
RP11-1102P16.1	NA	NA	NA	NA	NA	NA	10.049	4.65907	0.615408	4.32082	1.55452e-05	0.000282919	NA	NA	NA	NA	NA	NA	No	No	No
RP11-1103G16.1	NA	NA	NA	NA	NA	NA	7.19298	5.54227	0.769652	4.60243	4.17587e-06	8.5157e-05	NA	NA	NA	NA	NA	NA	No	No	No
RP11-1134I14.2	NA	NA	NA	NA	NA	NA	13.2883	6.616	0.804862	5.73514	9.74299e-09	3.36661e-07	13.2883	-5.41179	0.892082	-3.82452	0.000131026	0.00467689	No	No	Yes
RP11-1149O23.2	NA	NA	NA	NA	NA	NA	12.817	3.30887	0.329472	3.97265	7.10784e-05	0.00114309	NA	NA	NA	NA	NA	NA	No	No	No
RP11-1149O23.3	NA	NA	NA	NA	NA	NA	30.4759	4.52656	0.309063	8.17489	2.96138e-16	2.73889e-14	30.4759	-3.39627	0.326313	-4.27894	1.87789e-05	0.000829432	No	No	Yes
RP11-114B7.6	NA	NA	NA	NA	NA	NA	3.34684	4.89027	0.711804	4.06049	4.89691e-05	0.000812202	NA	NA	NA	NA	NA	NA	No	No	No
RP11-114F3.5	NA	NA	NA	NA	NA	NA	6.86475	3.18237	0.337963	3.49852	0.000467845	0.00633615	NA	NA	NA	NA	NA	NA	No	No	No
RP11-114G22.1	NA	NA	NA	NA	NA	NA	344.075	-3.45588	0.434454	-3.35104	0.000805076	0.0103192	NA	NA	NA	NA	NA	NA	No	No	No
RP11-114M1.1	NA	NA	NA	NA	NA	NA	9.03793	4.24492	0.620182	3.61978	0.000294856	0.00419184	NA	NA	NA	NA	NA	NA	No	No	No
RP11-115C10.1	NA	NA	NA	NA	NA	NA	16.1759	-4.02224	0.70261	-2.87818	0.00399977	0.0427817	NA	NA	NA	NA	NA	NA	No	No	No
RP11-116O18.1	NA	NA	NA	NA	NA	NA	91.7585	3.99238	0.509061	3.91384	9.08412e-05	0.00143313	NA	NA	NA	NA	NA	NA	No	No	No
RP11-119D9.1	NA	NA	NA	NA	NA	NA	6.18504	4.1046	0.555108	3.79134	0.000149838	0.00225518	NA	NA	NA	NA	NA	NA	No	No	No
RP11-120J1.1	NA	NA	NA	NA	NA	NA	20.1224	4.3761	0.429481	5.53249	3.1572e-08	9.79402e-07	20.1224	-3.66105	0.467491	-3.55312	0.000380694	0.0118391	No	No	Yes
RP11-120K18.2	NA	NA	NA	NA	NA	NA	4.54551	4.74757	0.626408	4.38623	1.15333e-05	0.000214934	NA	NA	NA	NA	NA	NA	No	No	No
RP11-120K24.4	NA	NA	NA	NA	NA	NA	209.732	-4.4272	0.424557	-5.71703	1.08403e-08	3.69954e-07	NA	NA	NA	NA	NA	NA	No	No	No
RP11-120K24.5	NA	NA	NA	NA	NA	NA	214.374	-4.19541	0.437304	-5.02033	5.1584e-07	1.26439e-05	NA	NA	NA	NA	NA	NA	No	No	No
RP11-122D10.1	NA	NA	NA	NA	NA	NA	4.21805	-4.07529	0.584869	-3.54829	0.000387736	0.00534431	NA	NA	NA	NA	NA	NA	No	No	No
RP11-123K19.1	NA	NA	NA	NA	NA	NA	234.983	-6.09949	0.482218	-8.50133	1.87438e-17	1.97596e-15	234.983	6.08091	0.534122	7.64041	2.16539e-14	6.19227e-12	No	No	Yes
RP11-124B13.1	NA	NA	NA	NA	NA	NA	2.56194	4.36038	0.724277	3.25895	0.00111826	0.0137456	NA	NA	NA	NA	NA	NA	No	No	No
RP11-1263C18.1	NA	NA	NA	NA	NA	NA	21.5713	-3.99861	0.688548	-2.90265	0.00370025	0.0400081	NA	NA	NA	NA	NA	NA	No	No	No
RP11-12M5.3	NA	NA	NA	NA	NA	NA	90.7731	-4.11471	0.561555	-3.7658	0.000166017	0.00247178	NA	NA	NA	NA	NA	NA	No	No	No
RP11-130C6.1	NA	NA	NA	NA	NA	NA	15.0304	-3.42108	0.268725	-5.28824	1.23498e-07	3.43142e-06	15.0304	2.92911	0.295184	3.14758	0.0016463	0.0409583	No	No	Yes
RP11-1334A24.6	NA	NA	NA	NA	NA	NA	11.1073	3.15054	0.300119	3.83362	0.000126273	0.00193684	NA	NA	NA	NA	NA	NA	No	No	No
RP11-134K13.4	NA	NA	NA	NA	NA	NA	21.578	-2.8229	0.254134	-3.23806	0.00120345	0.0146768	NA	NA	NA	NA	NA	NA	No	No	No
RP11-134O21.1	NA	NA	NA	NA	NA	NA	11.6774	4.42905	0.618387	3.92804	8.56417e-05	0.00135539	NA	NA	NA	NA	NA	NA	No	No	No
RP11-138J23.1	NA	NA	NA	NA	NA	NA	27.6634	4.43959	0.783683	3.11298	0.0018521	0.021633	NA	NA	NA	NA	NA	NA	No	No	No
RP11-1399P15.1	NA	NA	NA	NA	NA	NA	11.8547	3.80975	0.4424	4.09075	4.29973e-05	0.000721328	11.8547	-3.64551	0.492137	-3.34361	0.000826967	0.0227842	No	No	Yes
RP11-13K12.2	NA	NA	NA	NA	NA	NA	16.3839	5.89823	0.682997	5.70753	1.1463e-08	3.8801e-07	16.3839	-6.24897	0.779566	-5.45044	5.02458e-08	4.25192e-06	No	No	Yes
RP11-13P5.2	NA	NA	NA	NA	NA	NA	5.99355	3.98612	0.451974	4.39432	1.11121e-05	0.000207552	NA	NA	NA	NA	NA	NA	No	No	No
RP11-141C7.3	NA	NA	NA	NA	NA	NA	41.7268	2.98125	0.327442	2.99672	0.00272898	0.0306106	NA	NA	NA	NA	NA	NA	No	No	No
RP11-142C4.4	NA	NA	NA	NA	NA	NA	8.88271	3.86942	0.493217	3.79026	0.000150492	0.00226229	8.88271	-4.58621	0.587745	-4.40023	1.08137e-05	0.000507611	No	No	Yes
RP11-143A12.3	NA	NA	NA	NA	NA	NA	4.62732	4.69303	0.790643	3.40612	0.000658924	0.00863222	NA	NA	NA	NA	NA	NA	No	No	No
RP11-143J12.3	NA	NA	NA	NA	NA	NA	14.2513	2.76638	0.250012	3.06538	0.00217394	0.0249366	NA	NA	NA	NA	NA	NA	No	No	No
RP11-143K11.1	NA	NA	NA	NA	NA	NA	430.823	-3.34393	0.453107	-2.96603	0.0030167	0.0334778	430.823	4.10816	0.503414	4.18771	2.8178e-05	0.0011882	No	No	Yes
RP11-146I2.1	NA	NA	NA	NA	NA	NA	3.25432	4.44805	0.707601	3.45964	0.000540892	0.00722321	NA	NA	NA	NA	NA	NA	No	No	No
RP11-147N17.1	NA	NA	NA	NA	NA	NA	19.938	-5.82952	0.415134	-9.22477	2.84158e-20	3.94948e-18	19.938	4.78553	0.449254	6.20035	5.63371e-10	7.11478e-08	No	No	Yes
RP11-148I19.1	NA	NA	NA	NA	NA	NA	5.19972	-5.5454	0.781778	-4.53505	5.75895e-06	0.000114347	NA	NA	NA	NA	NA	NA	No	No	No
RP11-149I23.3	NA	NA	NA	NA	NA	NA	19.9967	-2.98209	0.322437	-3.04582	0.00232046	0.0264093	NA	NA	NA	NA	NA	NA	No	No	No
RP11-150O12.6	NA	NA	NA	NA	NA	NA	17.3076	4.64317	0.478067	5.52887	3.22297e-08	9.98557e-07	NA	NA	NA	NA	NA	NA	No	No	No
RP11-152P17.2	NA	NA	NA	NA	NA	NA	73.4674	5.57686	0.445681	8.02561	1.01023e-15	8.81878e-14	73.4674	-5.07883	0.491801	-6.26032	3.84184e-10	5.03059e-08	No	No	Yes
RP11-153K16.1	NA	NA	NA	NA	NA	NA	219.643	-3.84305	0.45258	-4.0723	4.65504e-05	0.000774667	NA	NA	NA	NA	NA	NA	No	No	No
RP11-156K13.3	NA	NA	NA	NA	NA	NA	25.6498	4.95044	0.562547	5.24479	1.56458e-07	4.27281e-06	25.6498	-5.02757	0.6297	-4.80796	1.52481e-06	9.03233e-05	No	No	Yes
RP11-157G21.2	NA	NA	NA	NA	NA	NA	59.1051	4.05083	0.480811	4.26537	1.99574e-05	0.000357466	NA	NA	NA	NA	NA	NA	No	No	No
RP11-157J24.1	NA	NA	NA	NA	NA	NA	2.89914	3.86591	0.600118	3.10923	0.00187574	0.0218783	NA	NA	NA	NA	NA	NA	No	No	No
RP11-157P1.5	NA	NA	NA	NA	NA	NA	19.3778	-3.66203	0.428597	-3.87784	0.00010539	0.00163875	NA	NA	NA	NA	NA	NA	No	No	No
RP11-159F24.6	NA	NA	NA	NA	NA	NA	13.9121	3.04397	0.333853	3.12704	0.00176575	0.0207413	NA	NA	NA	NA	NA	NA	No	No	No
RP11-161H23.10	NA	NA	NA	NA	NA	NA	6.16223	3.40621	0.379427	3.70614	0.000210438	0.00307789	6.16223	-3.42247	0.428866	-3.31681	0.000910509	0.0247569	No	No	Yes
RP11-161I6.2	NA	NA	NA	NA	NA	NA	15.5	3.65717	0.578029	2.86694	0.00414461	0.0441979	NA	NA	NA	NA	NA	NA	No	No	No
RP11-167H9.4	NA	NA	NA	NA	NA	NA	12.5367	6.64594	0.697941	6.65664	2.80163e-11	1.36939e-09	12.5367	-4.68293	0.754242	-3.55712	0.00037494	0.0117187	No	No	Yes
RP11-167N4.2	NA	NA	NA	NA	NA	NA	7.47832	4.23961	0.514596	4.35217	1.34795e-05	0.000247862	NA	NA	NA	NA	NA	NA	No	No	No
RP11-168F9.2	NA	NA	NA	NA	NA	NA	7.95319	3.26537	0.351861	3.59621	0.000322881	0.00454096	NA	NA	NA	NA	NA	NA	No	No	No
RP11-169F17.1	NA	NA	NA	NA	NA	NA	155.558	9.20174	0.721387	9.98319	1.80562e-23	3.03528e-21	155.558	-6.86473	0.752085	-6.46832	9.90954e-11	1.45881e-08	No	No	Yes
RP11-16N11.2	NA	NA	NA	NA	NA	NA	230.951	-2.63917	0.195982	-3.2614	0.00110864	0.0136679	NA	NA	NA	NA	NA	NA	No	No	No
RP11-170L3.7	NA	NA	NA	NA	NA	NA	11.0976	4.25948	0.56547	3.99575	6.44906e-05	0.00104457	NA	NA	NA	NA	NA	NA	No	No	No
RP11-174G6.1	NA	NA	NA	NA	NA	NA	14.6551	3.16738	0.372339	3.13526	0.00171702	0.0202262	NA	NA	NA	NA	NA	NA	No	No	No
RP11-179B2.2	NA	NA	NA	NA	NA	NA	43.0003	-2.69532	0.207811	-3.3459	0.000820151	0.0104639	NA	NA	NA	NA	NA	NA	No	No	No
RP11-17L5.4	NA	NA	NA	NA	NA	NA	14.9161	-6.20829	0.895619	-4.69875	2.61757e-06	5.53763e-05	14.9161	6.49206	0.986256	4.55466	5.24706e-06	0.000266411	No	No	Yes
RP11-17M24.1	NA	NA	NA	NA	NA	NA	9.57809	-3.38925	0.460539	-3.01658	0.00255646	0.0288864	NA	NA	NA	NA	NA	NA	No	No	No
RP11-181E10.3	NA	NA	NA	NA	NA	NA	5.95253	2.99929	0.341984	2.92204	0.00347751	0.0379294	NA	NA	NA	NA	NA	NA	No	No	No
RP11-190J1.3	NA	NA	NA	NA	NA	NA	6.37358	5.76163	0.807886	4.65614	3.22196e-06	6.7304e-05	6.37358	-6.17619	0.911202	-4.58317	4.57975e-06	0.00023473	No	No	Yes
RP11-197K6.1	NA	NA	NA	NA	NA	NA	24.3556	7.26039	0.942361	5.58214	2.37574e-08	7.55832e-07	24.3556	-5.84213	1.03611	-3.70821	0.00020873	0.00702506	No	No	Yes
RP11-199O14.1	NA	NA	NA	NA	NA	NA	12.3993	6.83411	0.917301	5.26992	1.36483e-07	3.75616e-06	NA	NA	NA	NA	NA	NA	No	No	No
RP11-19D2.1	NA	NA	NA	NA	NA	NA	55.1469	-6.97606	1.06382	-4.67754	2.90333e-06	6.10066e-05	NA	NA	NA	NA	NA	NA	No	No	No
RP11-19E11.1	NA	NA	NA	NA	NA	NA	6.5612	6.02559	0.973368	4.13573	3.53829e-05	0.000603765	6.5612	-5.65207	1.0919	-3.34469	0.000823752	0.0227208	No	No	Yes
RP11-204E9.1	NA	NA	NA	NA	NA	NA	42.1993	5.59784	0.805241	4.46803	7.89428e-06	0.00015308	42.1993	-5.6884	0.900631	-4.09535	4.21537e-05	0.00171084	No	No	Yes
RP11-204P2.3	NA	NA	NA	NA	NA	NA	6.77274	-4.35318	0.338464	-6.95251	3.58832e-12	1.99272e-10	NA	NA	NA	NA	NA	NA	No	No	No
RP11-209K10.2	NA	NA	NA	NA	NA	NA	9.78653	6.94062	0.839266	5.88684	3.93643e-09	1.44021e-07	NA	NA	NA	NA	NA	NA	No	No	No
RP11-211C9.1	NA	NA	NA	NA	NA	NA	9.39747	5.40327	0.606837	5.6082	2.04441e-08	6.57994e-07	9.39747	-5.95388	0.696037	-5.68055	1.3426e-08	1.26048e-06	No	No	Yes
RP11-211G23.2	NA	NA	NA	NA	NA	NA	5.39786	4.21519	0.599667	3.69404	0.000220719	0.00320939	5.39786	-4.9603	0.696328	-4.25131	2.12527e-05	0.000921161	No	No	Yes
RP11-212I21.2	NA	NA	NA	NA	NA	NA	13.7472	4.12699	0.407107	5.22464	1.74495e-07	4.73421e-06	13.7472	-3.35536	0.439083	-3.08679	0.00202328	0.0484944	No	No	Yes
RP11-212I21.4	NA	NA	NA	NA	NA	NA	14.7691	4.78967	0.376371	7.41201	1.24401e-13	8.62107e-12	NA	NA	NA	NA	NA	NA	No	No	No
RP11-213H15.1	NA	NA	NA	NA	NA	NA	29.3554	-3.52244	0.327519	-4.6484	3.34515e-06	6.95852e-05	NA	NA	NA	NA	NA	NA	No	No	No
RP11-215H22.1	NA	NA	NA	NA	NA	NA	132.719	-5.69708	0.554081	-6.67246	2.51556e-11	1.23441e-09	NA	NA	NA	NA	NA	NA	No	No	No
RP11-216N14.7	NA	NA	NA	NA	NA	NA	6.84892	3.61771	0.397311	4.07164	4.66831e-05	0.000776356	NA	NA	NA	NA	NA	NA	No	No	No
RP11-218F4.1	NA	NA	NA	NA	NA	NA	7.65564	6.2616	0.810037	5.26099	1.43278e-07	3.93881e-06	7.65564	-6.09361	0.913779	-4.47987	7.46886e-06	0.000366899	No	No	Yes
RP11-219G17.4	NA	NA	NA	NA	NA	NA	17.727	3.45568	0.447415	3.25354	0.00113978	0.0139619	NA	NA	NA	NA	NA	NA	No	No	No
RP11-21L23.2	NA	NA	NA	NA	NA	NA	66.6615	5.11609	0.330498	9.42846	4.16168e-21	6.163e-19	66.6615	-3.64231	0.353938	-4.64011	3.48223e-06	0.000185512	No	No	Yes
RP11-21L23.3	NA	NA	NA	NA	NA	NA	9.63722	3.67648	0.409623	4.09274	4.263e-05	0.000716616	9.63722	-4.32102	0.485038	-4.78524	1.70787e-06	9.97418e-05	No	No	Yes
RP11-21L23.4	NA	NA	NA	NA	NA	NA	18.0615	7.39194	0.837342	6.43935	1.19985e-10	5.32103e-09	18.0615	-7.08741	0.943743	-5.39067	7.01955e-08	5.61542e-06	No	No	Yes
RP11-223I10.1	NA	NA	NA	NA	NA	NA	120.06	-5.5476	0.516385	-6.87007	6.41684e-12	3.40453e-10	120.06	7.09823	0.569311	8.9551	3.39443e-19	2.72419e-16	No	No	Yes
RP11-227D2.3	NA	NA	NA	NA	NA	NA	4.88776	5.29438	1.12649	2.92447	0.00345045	0.0376508	NA	NA	NA	NA	NA	NA	No	No	No
RP11-22B23.1	NA	NA	NA	NA	NA	NA	452.054	3.13216	0.207419	5.45834	4.80619e-08	1.45113e-06	NA	NA	NA	NA	NA	NA	No	No	No
RP11-22B23.2	NA	NA	NA	NA	NA	NA	7.81367	5.1995	0.423781	7.54988	4.35668e-14	3.2068e-12	NA	NA	NA	NA	NA	NA	No	No	No
RP11-242J7.1	NA	NA	NA	NA	NA	NA	3.68035	4.29046	0.582558	3.93173	8.4336e-05	0.00133691	3.68035	-4.14818	0.659887	-3.25538	0.00113242	0.0295941	No	No	Yes
RP11-243A14.1	NA	NA	NA	NA	NA	NA	15.409	-3.26541	0.348999	-3.62581	0.000288056	0.0040975	NA	NA	NA	NA	NA	NA	No	No	No
RP11-245G13.2	NA	NA	NA	NA	NA	NA	77.5117	-4.79253	0.491774	-5.67847	1.35901e-08	4.5323e-07	77.5117	5.56155	0.544082	6.54599	5.91037e-11	9.07679e-09	No	No	Yes
RP11-246K15.1	NA	NA	NA	NA	NA	NA	47.98	-4.91582	0.511859	-5.69653	1.22268e-08	4.10514e-07	47.98	5.07302	0.562834	5.4599	4.76416e-08	4.05916e-06	No	No	Yes
RP11-254F7.4	NA	NA	NA	NA	NA	NA	6.23296	3.006	0.351952	2.85834	0.0042586	0.045239	NA	NA	NA	NA	NA	NA	No	No	No
RP11-255A11.21	NA	NA	NA	NA	NA	NA	22.9665	3.54508	0.509457	3.0328	0.00242292	0.0275377	22.9665	-3.77491	0.571485	-3.10578	0.00189775	0.0459728	No	No	Yes
RP11-255B23.4	NA	NA	NA	NA	NA	NA	5.1642	5.15584	0.72366	4.36094	1.29503e-05	0.000239191	5.1642	-5.02857	0.819019	-3.6978	0.000217472	0.00725813	No	No	Yes
RP11-260M19.2	NA	NA	NA	NA	NA	NA	12.2254	4.0934	0.672916	3.11094	0.00186495	0.0217729	NA	NA	NA	NA	NA	NA	No	No	No
RP11-261N11.8	NA	NA	NA	NA	NA	NA	5.67619	-4.16857	0.644885	-3.36273	0.00077177	0.00994349	NA	NA	NA	NA	NA	NA	No	No	No
RP11-269F21.3	NA	NA	NA	NA	NA	NA	3.74161	4.90209	1.01761	2.85186	0.0043464	0.0460145	NA	NA	NA	NA	NA	NA	No	No	No
RP11-275F13.1	NA	NA	NA	NA	NA	NA	43.0878	-2.85426	0.233932	-3.65175	0.00026046	0.00373918	NA	NA	NA	NA	NA	NA	No	No	No
RP11-277P12.20	NA	NA	NA	NA	NA	NA	42.5	4.30758	0.348272	6.62581	3.45344e-11	1.65227e-09	42.5	-3.90219	0.384272	-4.95012	7.41666e-07	4.75565e-05	No	No	Yes
RP11-277P12.9	NA	NA	NA	NA	NA	NA	3.63034	4.28926	0.617746	3.70582	0.000210705	0.00307818	NA	NA	NA	NA	NA	NA	No	No	No
RP11-283I3.4	NA	NA	NA	NA	NA	NA	17.5286	-5.93313	0.736603	-5.33956	9.31736e-08	2.64017e-06	NA	NA	NA	NA	NA	NA	No	No	No
RP11-284F21.10	NA	NA	NA	NA	NA	NA	350.982	6.08137	0.458029	8.91074	5.06951e-19	6.09296e-17	350.982	-3.61229	0.503974	-3.19915	0.00137835	0.0350993	No	No	Yes
RP11-284F21.7	NA	NA	NA	NA	NA	NA	40.2608	5.15733	0.46917	6.7296	1.70128e-11	8.49924e-10	NA	NA	NA	NA	NA	NA	No	No	No
RP11-284F21.9	NA	NA	NA	NA	NA	NA	160.748	6.41262	0.523452	8.42985	3.46101e-17	3.54347e-15	NA	NA	NA	NA	NA	NA	No	No	No
RP11-286H14.8	NA	NA	NA	NA	NA	NA	6.15971	3.50182	0.44845	3.34892	0.000811265	0.0103611	NA	NA	NA	NA	NA	NA	No	No	No
RP11-290F20.1	NA	NA	NA	NA	NA	NA	70.292	3.97579	0.371446	5.31919	1.04233e-07	2.93018e-06	70.292	-3.55616	0.410717	-3.78888	0.000151327	0.00532512	No	No	Yes
RP11-290F5.1	NA	NA	NA	NA	NA	NA	57.0709	3.49182	0.308516	4.83547	1.3283e-06	2.99065e-05	NA	NA	NA	NA	NA	NA	No	No	No
RP11-293M10.6	NA	NA	NA	NA	NA	NA	398.684	-3.80706	0.267921	-6.74474	1.53299e-11	7.70488e-10	398.684	2.91679	0.297713	3.07943	0.002074	0.0494244	No	No	Yes
RP11-294O2.2	NA	NA	NA	NA	NA	NA	61.2523	5.61989	0.701307	5.16163	2.44809e-07	6.44509e-06	NA	NA	NA	NA	NA	NA	No	No	No
RP11-297M9.2	NA	NA	NA	NA	NA	NA	841.076	-4.69903	0.500885	-5.38851	7.10426e-08	2.05999e-06	841.076	4.37559	0.556643	4.2677	1.97497e-05	0.000868113	No	No	Yes
RP11-299L17.3	NA	NA	NA	NA	NA	NA	8.7758	4.38672	0.621422	3.84073	0.000122667	0.00188618	NA	NA	NA	NA	NA	NA	No	No	No
RP11-2E17.1	NA	NA	NA	NA	NA	NA	1446.92	-5.35751	0.468537	-7.16594	7.72563e-13	4.75757e-11	1446.92	5.81633	0.520462	7.33258	2.25755e-13	5.5305e-11	No	No	Yes
RP11-2H3.6	NA	NA	NA	NA	NA	NA	24.0363	-2.99295	0.247727	-4.00823	6.11749e-05	0.000996054	NA	NA	NA	NA	NA	NA	No	No	No
RP11-300E4.2	NA	NA	NA	NA	NA	NA	3.27355	4.2467	0.725942	3.09487	0.00196899	0.0228482	NA	NA	NA	NA	NA	NA	No	No	No
RP11-302L19.1	NA	NA	NA	NA	NA	NA	4.26745	4.8425	0.856605	3.31833	0.000905562	0.0114305	NA	NA	NA	NA	NA	NA	No	No	No
RP11-308B16.2	NA	NA	NA	NA	NA	NA	10.1425	6.74877	0.888493	5.34475	9.05439e-08	2.57739e-06	10.1425	-5.74676	0.993573	-3.771	0.000162594	0.00561831	No	No	Yes
RP11-30G8.2	NA	NA	NA	NA	NA	NA	8.16224	-4.40196	0.734694	-3.26933	0.00107802	0.0133366	NA	NA	NA	NA	NA	NA	No	No	No
RP11-310H4.6	NA	NA	NA	NA	NA	NA	5.74573	5.74208	0.829675	4.5103	6.47357e-06	0.00012762	5.74573	-5.28645	0.933614	-3.52014	0.000431321	0.0131344	No	No	Yes
RP11-311F12.1	NA	NA	NA	NA	NA	NA	19.1246	4.44661	0.47203	5.18317	2.18143e-07	5.81691e-06	NA	NA	NA	NA	NA	NA	No	No	No
RP11-314D7.2	NA	NA	NA	NA	NA	NA	3.20951	4.40549	0.82822	2.90442	0.00367939	0.0398682	NA	NA	NA	NA	NA	NA	No	No	No
RP11-31F15.1	NA	NA	NA	NA	NA	NA	34.2281	3.91426	0.220359	8.687	3.72123e-18	4.22742e-16	34.2281	-3.04117	0.233608	-4.4569	8.31543e-06	0.000401708	No	No	Yes
RP11-321F6.1	NA	NA	NA	NA	NA	NA	4.91304	4.48098	0.682081	3.63736	0.000275445	0.00393386	4.91304	-4.89366	0.777277	-3.72281	0.000197014	0.00669606	No	No	Yes
RP11-323H21.3	NA	NA	NA	NA	NA	NA	17.122	9.86302	1.10438	7.11986	1.0804e-12	6.46135e-11	17.122	-8.52884	1.23723	-5.27697	1.3134e-07	9.78329e-06	No	No	Yes
RP11-324O2.3	NA	NA	NA	NA	NA	NA	11.1858	3.46066	0.431911	3.38186	0.000719977	0.0093488	NA	NA	NA	NA	NA	NA	No	No	No
RP11-326L17.1	NA	NA	NA	NA	NA	NA	4.16958	3.54372	0.521711	2.95896	0.00308676	0.0341465	NA	NA	NA	NA	NA	NA	No	No	No
RP11-328J6.1	NA	NA	NA	NA	NA	NA	14.8868	5.85301	0.855171	4.50554	6.62049e-06	0.00013031	NA	NA	NA	NA	NA	NA	No	No	No
RP11-32D17.4	NA	NA	NA	NA	NA	NA	4.13549	5.10944	0.460813	6.74773	1.50178e-11	7.57865e-10	4.13549	-4.30905	0.5287	-4.3674	1.25732e-05	0.00058251	No	No	Yes
RP11-32K4.1	NA	NA	NA	NA	NA	NA	8.67202	6.26111	0.869281	4.90187	9.49274e-07	2.19081e-05	NA	NA	NA	NA	NA	NA	No	No	No
RP11-333A23.4	NA	NA	NA	NA	NA	NA	22.4138	-4.27924	0.798361	-2.85489	0.00430511	0.0456746	NA	NA	NA	NA	NA	NA	No	No	No
RP11-342K6.4	NA	NA	NA	NA	NA	NA	34.4555	-3.12725	0.266307	-4.2329	2.307e-05	0.000409024	NA	NA	NA	NA	NA	NA	No	No	No
RP11-344E13.3	NA	NA	NA	NA	NA	NA	172.643	3.52876	0.351846	4.34496	1.39299e-05	0.000255295	NA	NA	NA	NA	NA	NA	No	No	No
RP11-344F13.1	NA	NA	NA	NA	NA	NA	8.96284	6.22826	1.10397	3.83006	0.00012811	0.0019626	8.96284	-6.03469	1.2366	-3.26272	0.00110347	0.0290204	No	No	Yes
RP11-344P13.6	NA	NA	NA	NA	NA	NA	109.072	-3.63246	0.352018	-4.63744	3.52751e-06	7.30338e-05	NA	NA	NA	NA	NA	NA	No	No	No
RP11-347D21.3	NA	NA	NA	NA	NA	NA	173.577	-6.44455	0.582068	-7.6358	2.2442e-14	1.69707e-12	173.577	5.56996	0.643356	5.54896	2.87379e-08	2.5175e-06	No	No	Yes
RP11-347P5.1	NA	NA	NA	NA	NA	NA	6.49474	3.07498	0.377282	2.84928	0.00438182	0.0463303	NA	NA	NA	NA	NA	NA	No	No	No
RP11-350N15.4	NA	NA	NA	NA	NA	NA	29.166	3.1264	0.398301	2.828	0.00468398	0.0492738	NA	NA	NA	NA	NA	NA	No	No	No
RP11-353N14.5	NA	NA	NA	NA	NA	NA	12.3177	3.70988	0.398942	4.28604	1.81886e-05	0.000327672	NA	NA	NA	NA	NA	NA	No	No	No
RP11-354K4.2	NA	NA	NA	NA	NA	NA	24.5232	-4.6799	0.816376	-3.28268	0.00102826	0.0128166	NA	NA	NA	NA	NA	NA	No	No	No
RP11-357H14.17	NA	NA	NA	NA	NA	NA	33.8928	6.15309	0.605552	6.85835	6.9659e-12	3.64852e-10	33.8928	-6.70857	0.703252	-6.69542	2.15059e-11	3.67418e-09	No	No	Yes
RP11-358L22.2	NA	NA	NA	NA	NA	NA	11.4079	-6.52648	0.980983	-4.61423	3.94555e-06	8.09912e-05	11.4079	9.37426	1.074	6.86616	6.59528e-12	1.28191e-09	No	No	Yes
RP11-358M11.3	NA	NA	NA	NA	NA	NA	24.6822	6.96261	0.999514	4.96502	6.8694e-07	1.63544e-05	NA	NA	NA	NA	NA	NA	No	No	No
RP11-359E10.1	NA	NA	NA	NA	NA	NA	179.787	-3.50525	0.373931	-4.02548	5.68595e-05	0.000932504	NA	NA	NA	NA	NA	NA	No	No	No
RP11-359E19.2	NA	NA	NA	NA	NA	NA	76.8062	8.18792	0.757135	8.17282	3.01274e-16	2.77607e-14	76.8062	-7.03998	0.822478	-6.12779	8.91053e-10	1.08139e-07	No	No	Yes
RP11-359N11.2	NA	NA	NA	NA	NA	NA	5.37305	3.47182	0.494422	2.97686	0.00291219	0.0324899	NA	NA	NA	NA	NA	NA	No	No	No
RP11-366F6.2	NA	NA	NA	NA	NA	NA	32.0398	8.14534	0.92891	6.61565	3.69931e-11	1.7564e-09	32.0398	-7.53322	1.04253	-5.30747	1.11157e-07	8.40566e-06	No	No	Yes
RP11-366L20.2	NA	NA	NA	NA	NA	NA	11.3188	3.24397	0.37881	3.2839	0.00102381	0.012774	NA	NA	NA	NA	NA	NA	No	No	No
RP11-367J11.3	NA	NA	NA	NA	NA	NA	83.5256	-3.31669	0.262465	-5.01664	5.25821e-07	1.28254e-05	NA	NA	NA	NA	NA	NA	No	No	No
RP11-379B8.1	NA	NA	NA	NA	NA	NA	38.7763	4.30804	0.426338	5.41366	6.17509e-08	1.81168e-06	NA	NA	NA	NA	NA	NA	No	No	No
RP11-380D23.2	NA	NA	NA	NA	NA	NA	5.62525	5.26437	1.05628	3.09045	0.00199852	0.0231477	5.62525	-5.69106	1.1837	-3.11823	0.0018194	0.044596	No	No	Yes
RP11-385D13.1	NA	NA	NA	NA	NA	NA	3.80839	3.4396	0.49684	2.89751	0.00376138	0.0405632	NA	NA	NA	NA	NA	NA	No	No	No
RP11-385J1.2	NA	NA	NA	NA	NA	NA	125.719	4.2108	0.385974	5.72785	1.01714e-08	3.50005e-07	125.719	-4.39906	0.43106	-5.5655	2.61405e-08	2.31441e-06	No	No	Yes
RP11-388M20.9	NA	NA	NA	NA	NA	NA	53.1883	7.46754	0.601398	9.09139	9.77835e-20	1.26706e-17	53.1883	-7.8028	0.689945	-8.41052	4.08184e-17	2.03104e-14	No	No	Yes
RP11-392O17.1	NA	NA	NA	NA	NA	NA	4.84209	4.12217	0.59764	3.55091	0.000383899	0.00530613	NA	NA	NA	NA	NA	NA	No	No	No
RP11-393K19.1	NA	NA	NA	NA	NA	NA	6.597	5.63388	0.972752	3.73567	0.00018722	0.00276594	NA	NA	NA	NA	NA	NA	No	No	No
RP11-397A16.1	NA	NA	NA	NA	NA	NA	17.3313	5.56729	0.583433	6.1143	9.69804e-10	3.8298e-08	17.3313	-4.14736	0.620104	-3.46291	0.000534375	0.0156962	No	No	Yes
RP11-397O8.7	NA	NA	NA	NA	NA	NA	158.127	-4.09546	0.338483	-6.19073	5.9887e-10	2.43055e-08	NA	NA	NA	NA	NA	NA	No	No	No
RP11-3G21.1	NA	NA	NA	NA	NA	NA	196.02	-6.38009	0.827656	-5.29216	1.2088e-07	3.36771e-06	NA	NA	NA	NA	NA	NA	No	No	No
RP11-3J1.1	NA	NA	NA	NA	NA	NA	3.98171	5.30179	0.745232	4.43055	9.39934e-06	0.00017933	NA	NA	NA	NA	NA	NA	No	No	No
RP11-400N13.3	NA	NA	NA	NA	NA	NA	4.42075	4.9289	0.467453	6.26565	3.71264e-10	1.5446e-08	4.42075	-3.92572	0.509705	-3.77811	0.000158024	0.00548322	No	No	Yes
RP11-401P9.4	NA	NA	NA	NA	NA	NA	143.684	3.17868	0.354921	3.32096	0.000897081	0.0113407	NA	NA	NA	NA	NA	NA	No	No	No
RP11-401P9.5	NA	NA	NA	NA	NA	NA	6.08552	3.26465	0.39144	3.23076	0.00123463	0.0150202	NA	NA	NA	NA	NA	NA	No	No	No
RP11-402J6.1	NA	NA	NA	NA	NA	NA	7.05912	5.71226	0.849296	4.37099	1.23684e-05	0.000229295	NA	NA	NA	NA	NA	NA	No	No	No
RP11-407A16.3	NA	NA	NA	NA	NA	NA	6.04567	5.51394	1.05784	3.32181	0.000894366	0.0113179	NA	NA	NA	NA	NA	NA	No	No	No
RP11-408B11.2	NA	NA	NA	NA	NA	NA	18.7508	7.10598	0.728602	7.00792	2.4188e-12	1.37391e-10	NA	NA	NA	NA	NA	NA	No	No	No
RP11-408H20.1	NA	NA	NA	NA	NA	NA	13.5566	4.91578	0.555839	5.24574	1.55658e-07	4.25563e-06	NA	NA	NA	NA	NA	NA	No	No	No
RP11-410N8.3	NA	NA	NA	NA	NA	NA	28.6465	-4.17707	0.526139	-4.13783	3.50612e-05	0.00059951	28.6465	3.79155	0.581881	3.07889	0.00207775	0.0494571	No	No	Yes
RP11-412P11.1	NA	NA	NA	NA	NA	NA	8.75232	5.96938	0.946215	4.195	2.72866e-05	0.000476061	NA	NA	NA	NA	NA	NA	No	No	No
RP11-416O18.1	NA	NA	NA	NA	NA	NA	6.9224	3.74836	0.609355	2.8692	0.00411515	0.0439214	NA	NA	NA	NA	NA	NA	No	No	No
RP11-417F21.1	NA	NA	NA	NA	NA	NA	13.1789	2.89985	0.271265	3.31722	0.000909166	0.0114701	NA	NA	NA	NA	NA	NA	No	No	No
RP11-418I22.2	NA	NA	NA	NA	NA	NA	13.5747	-4.21734	0.379907	-5.83654	5.32948e-09	1.9078e-07	13.5747	4.41078	0.4107	5.86994	4.35962e-09	4.51013e-07	No	No	Yes
RP11-423G4.7	NA	NA	NA	NA	NA	NA	133.825	-4.68895	0.390898	-6.87891	6.03115e-12	3.22686e-10	133.825	4.34116	0.432929	5.40773	6.38299e-08	5.15592e-06	No	No	Yes
RP11-423H2.3	NA	NA	NA	NA	NA	NA	627.028	-3.77913	0.315451	-5.63996	1.70089e-08	5.54607e-07	NA	NA	NA	NA	NA	NA	No	No	No
RP11-424C20.2	NA	NA	NA	NA	NA	NA	102.322	5.21591	0.282523	11.3828	5.09234e-30	1.25438e-27	102.322	-3.60533	0.302596	-5.3052	1.12549e-07	8.48516e-06	No	No	Yes
RP11-424M22.3	NA	NA	NA	NA	NA	NA	10.8767	4.03028	0.620536	3.27181	0.0010686	0.0132333	NA	NA	NA	NA	NA	NA	No	No	No
RP11-429J17.5	NA	NA	NA	NA	NA	NA	4.67685	4.81457	0.610967	4.60674	4.09038e-06	8.36879e-05	NA	NA	NA	NA	NA	NA	No	No	No
RP11-432J24.2	NA	NA	NA	NA	NA	NA	16.7541	-4.11417	0.397509	-5.31855	1.046e-07	2.93718e-06	NA	NA	NA	NA	NA	NA	No	No	No
RP11-433A10.3	NA	NA	NA	NA	NA	NA	11.3067	-5.33457	0.453731	-7.34921	1.99384e-13	1.33705e-11	11.3067	5.4199	0.484823	7.05393	1.73938e-12	3.76296e-10	No	No	Yes
RP11-434D2.11	NA	NA	NA	NA	NA	NA	3.05988	4.19226	0.637733	3.43758	0.000586936	0.00777606	3.05988	-4.24279	0.724414	-3.096	0.00196149	0.047241	No	No	Yes
RP11-434D9.2	NA	NA	NA	NA	NA	NA	2.74635	4.30437	0.755263	3.05108	0.00228018	0.0260222	NA	NA	NA	NA	NA	NA	No	No	No
RP11-434I12.3	NA	NA	NA	NA	NA	NA	52.1024	8.21146	0.729343	8.51652	1.64416e-17	1.74808e-15	52.1024	-4.92151	0.749044	-3.90033	9.60633e-05	0.00357244	No	No	Yes
RP11-439L8.3	NA	NA	NA	NA	NA	NA	3.43705	4.56342	0.685949	3.73704	0.0001862	0.00275414	NA	NA	NA	NA	NA	NA	No	No	No
RP11-439L8.4	NA	NA	NA	NA	NA	NA	6.54832	4.85259	0.645844	4.41684	1.00152e-05	0.000189338	NA	NA	NA	NA	NA	NA	No	No	No
RP11-439M11.1	NA	NA	NA	NA	NA	NA	9.69265	3.78514	0.524613	3.40277	0.000667066	0.00871636	NA	NA	NA	NA	NA	NA	No	No	No
RP11-43F13.3	NA	NA	NA	NA	NA	NA	20.7488	3.52876	0.35969	4.25023	2.13547e-05	0.000380303	NA	NA	NA	NA	NA	NA	No	No	No
RP11-443B20.1	NA	NA	NA	NA	NA	NA	42.3469	3.33598	0.206655	6.46476	1.01462e-10	4.54004e-09	NA	NA	NA	NA	NA	NA	No	No	No
RP11-443P15.2	NA	NA	NA	NA	NA	NA	360.734	8.73584	0.632872	10.6433	1.87415e-26	3.70055e-24	360.734	-7.08607	0.686266	-7.41122	1.25142e-13	3.17694e-11	No	No	Yes
RP11-445O3.1	NA	NA	NA	NA	NA	NA	6.51847	4.61127	0.683429	3.82084	0.000132999	0.00203248	NA	NA	NA	NA	NA	NA	No	No	No
RP11-445O3.2	NA	NA	NA	NA	NA	NA	11.1429	4.88353	0.800789	3.60086	0.000317161	0.00447062	NA	NA	NA	NA	NA	NA	No	No	No
RP11-445O3.3	NA	NA	NA	NA	NA	NA	22.6391	6.31036	0.84923	5.07561	3.86255e-07	9.74607e-06	22.6391	-5.09135	0.927927	-3.33146	0.000863923	0.0236193	No	No	Yes
RP11-445P17.8	NA	NA	NA	NA	NA	NA	10.3022	5.20582	0.56055	5.71905	1.07121e-08	3.6608e-07	10.3022	-4.17263	0.593114	-3.66308	0.000249197	0.00824438	No	No	Yes
RP11-445P19.3	NA	NA	NA	NA	NA	NA	4.10345	5.65372	1.02539	3.56326	0.000366273	0.00507661	NA	NA	NA	NA	NA	NA	No	No	No
RP11-449J10.1	NA	NA	NA	NA	NA	NA	35.9964	-4.55497	0.530193	-4.81895	1.44313e-06	3.21718e-05	NA	NA	NA	NA	NA	NA	No	No	No
RP11-449P1.1	NA	NA	NA	NA	NA	NA	38.2268	-3.33546	0.38465	-3.47189	0.000516805	0.00693132	NA	NA	NA	NA	NA	NA	No	No	No
RP11-44K6.2	NA	NA	NA	NA	NA	NA	6.23093	4.57524	0.586427	4.3914	1.12622e-05	0.000210197	NA	NA	NA	NA	NA	NA	No	No	No
RP11-44N12.5	NA	NA	NA	NA	NA	NA	11.8219	5.55078	0.509054	6.97524	3.05352e-12	1.70333e-10	11.8219	-4.95911	0.54954	-5.38471	7.25611e-08	5.74919e-06	No	No	Yes
RP11-451F20.1	NA	NA	NA	NA	NA	NA	9.89125	4.3268	0.789834	2.94594	0.00321979	0.0355234	NA	NA	NA	NA	NA	NA	No	No	No
RP11-451G4.2	NA	NA	NA	NA	NA	NA	20.2376	6.79656	0.86134	5.56871	2.56626e-08	8.08177e-07	20.2376	-5.8475	0.94391	-4.07613	4.57911e-05	0.00182863	No	No	Yes
RP11-454P21.1	NA	NA	NA	NA	NA	NA	11.3427	7.03202	0.877364	5.73539	9.729e-09	3.36645e-07	NA	NA	NA	NA	NA	NA	No	No	No
RP11-454P7.3	NA	NA	NA	NA	NA	NA	14.5838	-6.34612	0.858147	-5.06454	4.09386e-07	1.02672e-05	14.5838	8.04226	0.941057	6.42072	1.35634e-10	1.9397e-08	No	No	Yes
RP11-459O1.2	NA	NA	NA	NA	NA	NA	8.33243	6.12456	1.02716	4.01548	5.93237e-05	0.000968719	NA	NA	NA	NA	NA	NA	No	No	No
RP11-460N16.1	NA	NA	NA	NA	NA	NA	4.19167	4.33585	0.593482	3.93583	8.29088e-05	0.00131801	4.19167	-4.67792	0.680197	-3.93697	8.25161e-05	0.00312469	No	No	Yes
RP11-466P24.7	NA	NA	NA	NA	NA	NA	172.992	-3.80538	0.574032	-3.14508	0.00166043	0.0196619	NA	NA	NA	NA	NA	NA	No	No	No
RP11-46B11.2	NA	NA	NA	NA	NA	NA	22.1361	7.32644	0.650976	8.18224	2.78615e-16	2.59613e-14	22.1361	-5.50365	0.690561	-5.07363	3.90302e-07	2.6531e-05	No	No	Yes
RP11-470M17.2	NA	NA	NA	NA	NA	NA	51.547	6.33383	0.629478	6.88481	5.7866e-12	3.11612e-10	51.547	-5.43522	0.687839	-4.99423	5.90715e-07	3.88794e-05	No	No	Yes
RP11-471M2.3	NA	NA	NA	NA	NA	NA	11.2988	6.3602	0.940051	4.63826	3.51354e-06	7.28444e-05	NA	NA	NA	NA	NA	NA	No	No	No
RP11-474D1.3	NA	NA	NA	NA	NA	NA	379.909	9.00746	0.727256	9.63547	5.66303e-22	8.6436e-20	379.909	-4.51273	0.784586	-3.20261	0.00136186	0.034715	No	No	Yes
RP11-474D1.4	NA	NA	NA	NA	NA	NA	13.0677	6.59161	0.845434	5.43107	5.60159e-08	1.6571e-06	NA	NA	NA	NA	NA	NA	No	No	No
RP11-476K15.1	NA	NA	NA	NA	NA	NA	12.132	6.16145	0.870956	4.77802	1.77031e-06	3.87708e-05	NA	NA	NA	NA	NA	NA	No	No	No
RP11-480C22.1	NA	NA	NA	NA	NA	NA	54.4482	-7.1005	0.531703	-9.59277	8.57483e-22	1.30081e-19	NA	NA	NA	NA	NA	NA	No	No	No
RP11-480I12.5	NA	NA	NA	NA	NA	NA	215.394	3.83482	0.254822	7.20042	6.00273e-13	3.78081e-11	215.394	-3.75975	0.28338	-6.20987	5.30269e-10	6.76541e-08	No	No	Yes
RP11-482M8.3	NA	NA	NA	NA	NA	NA	70.307	-5.04417	0.434955	-6.99883	2.58102e-12	1.45939e-10	70.307	4.11492	0.482591	4.38243	1.17363e-05	0.000546794	No	No	Yes
RP11-483E7.1	NA	NA	NA	NA	NA	NA	4.59317	4.9069	0.767494	3.78753	0.000152154	0.00228177	4.59317	-5.52852	0.868102	-4.06464	4.8107e-05	0.00190886	No	No	Yes
RP11-485G7.6	NA	NA	NA	NA	NA	NA	7.69718	4.17934	0.389261	5.59867	2.16001e-08	6.90733e-07	7.69718	-4.19799	0.448612	-4.89954	9.60629e-07	5.93039e-05	No	No	Yes
RP11-486A14.1	NA	NA	NA	NA	NA	NA	20.1174	4.86294	0.574416	4.98409	6.22557e-07	1.4936e-05	NA	NA	NA	NA	NA	NA	No	No	No
RP11-48O20.4	NA	NA	NA	NA	NA	NA	19.9688	5.41505	0.579882	5.88922	3.88015e-09	1.42591e-07	NA	NA	NA	NA	NA	NA	No	No	No
RP11-492E3.2	NA	NA	NA	NA	NA	NA	26.2015	4.63985	0.527678	5.00277	5.65122e-07	1.37168e-05	NA	NA	NA	NA	NA	NA	No	No	No
RP11-496N12.6	NA	NA	NA	NA	NA	NA	10.1664	3.98511	0.533703	3.7195	0.000199615	0.00293859	NA	NA	NA	NA	NA	NA	No	No	No
RP11-501C14.7	NA	NA	NA	NA	NA	NA	2.59818	4.71302	0.940827	2.88366	0.00393086	0.0421171	NA	NA	NA	NA	NA	NA	No	No	No
RP11-503C24.1	NA	NA	NA	NA	NA	NA	7.01634	4.9562	0.802297	3.68467	0.000228996	0.00331618	NA	NA	NA	NA	NA	NA	No	No	No
RP11-507K2.3	NA	NA	NA	NA	NA	NA	94.4641	-3.04927	0.229292	-4.57611	4.737e-06	9.55814e-05	NA	NA	NA	NA	NA	NA	No	No	No
RP11-510N19.5	NA	NA	NA	NA	NA	NA	36.4334	3.65712	0.385508	4.29855	1.71917e-05	0.000311063	NA	NA	NA	NA	NA	NA	No	No	No
RP11-519G16.3	NA	NA	NA	NA	NA	NA	14.6063	3.75784	0.409461	4.29305	1.76236e-05	0.000318646	NA	NA	NA	NA	NA	NA	No	No	No
RP11-519G16.5	NA	NA	NA	NA	NA	NA	62.5823	6.46352	0.526788	8.47309	2.3896e-17	2.49794e-15	62.5823	-5.3775	0.564476	-5.98342	2.18497e-09	2.45973e-07	No	No	Yes
RP11-519M16.1	NA	NA	NA	NA	NA	NA	8.56985	5.76279	0.696467	5.40268	6.5651e-08	1.92157e-06	NA	NA	NA	NA	NA	NA	No	No	No
RP11-51M18.1	NA	NA	NA	NA	NA	NA	207.597	9.64303	0.938857	8.14078	3.92735e-16	3.57907e-14	207.597	-10.4432	1.05974	-7.96726	1.62233e-15	5.60581e-13	No	No	Yes
RP11-520P18.5	NA	NA	NA	NA	NA	NA	772.181	-10.9313	1.14414	-7.8061	5.89842e-15	4.76451e-13	772.181	8.44616	1.26506	5.09555	3.47725e-07	2.40307e-05	No	No	Yes
RP11-521O16.1	NA	NA	NA	NA	NA	NA	44.221	-4.20073	0.318482	-6.91004	4.84506e-12	2.65507e-10	44.221	3.64093	0.351253	4.67165	2.98795e-06	0.000162664	No	No	Yes
RP11-521O16.2	NA	NA	NA	NA	NA	NA	30.6952	-3.61719	0.367075	-4.4056	1.05491e-05	0.000198226	NA	NA	NA	NA	NA	NA	No	No	No
RP11-524C21.2	NA	NA	NA	NA	NA	NA	7.83137	3.32803	0.379183	3.50234	0.000461195	0.00625631	7.83137	-3.83474	0.451936	-4.05974	4.91278e-05	0.00194626	No	No	Yes
RP11-525A16.4	NA	NA	NA	NA	NA	NA	4.69509	4.85123	0.557071	5.11825	3.08389e-07	7.89344e-06	NA	NA	NA	NA	NA	NA	No	No	No
RP11-53B5.1	NA	NA	NA	NA	NA	NA	16.2416	5.31304	0.709479	4.66968	3.01674e-06	6.31763e-05	16.2416	-5.63966	0.804533	-4.52394	6.06981e-06	0.000304457	No	No	Yes
RP11-53L24.1	NA	NA	NA	NA	NA	NA	4.22165	-4.85786	0.712538	-4.01082	6.05077e-05	0.000986073	4.22165	5.50002	0.778588	4.49534	6.94598e-06	0.000343557	No	No	Yes
RP11-540B6.2	NA	NA	NA	NA	NA	NA	7.98178	4.11289	0.532495	3.9679	7.25074e-05	0.00116456	7.98178	-3.94355	0.59167	-3.28485	0.00102036	0.0271793	No	No	Yes
RP11-540B6.3	NA	NA	NA	NA	NA	NA	3.91857	4.24577	0.629511	3.56749	0.000360418	0.00500661	NA	NA	NA	NA	NA	NA	No	No	No
RP11-548O1.3	NA	NA	NA	NA	NA	NA	3.49721	5.14658	1.07052	2.93932	0.00328938	0.0361948	NA	NA	NA	NA	NA	NA	No	No	No
RP11-553A21.3	NA	NA	NA	NA	NA	NA	4.01128	3.48399	0.506525	2.92975	0.00339235	0.0371471	NA	NA	NA	NA	NA	NA	No	No	No
RP11-554I8.2	NA	NA	NA	NA	NA	NA	7.38364	5.77695	0.989187	3.81823	0.000134411	0.00204902	NA	NA	NA	NA	NA	NA	No	No	No
RP11-554L12.1	NA	NA	NA	NA	NA	NA	8.18834	-5.22681	0.920035	-3.50727	0.000452726	0.00616833	NA	NA	NA	NA	NA	NA	No	No	No
RP11-559N14.5	NA	NA	NA	NA	NA	NA	6.13285	5.39777	0.637063	5.3335	9.63362e-08	2.72358e-06	NA	NA	NA	NA	NA	NA	No	No	No
RP11-55K22.2	NA	NA	NA	NA	NA	NA	267.3	-4.84565	0.525119	-5.41904	5.99184e-08	1.76624e-06	NA	NA	NA	NA	NA	NA	No	No	No
RP11-563M4.1	NA	NA	NA	NA	NA	NA	5.51381	-4.29018	0.407715	-5.61712	1.94164e-08	6.27351e-07	5.51381	3.84243	0.438592	4.20078	2.65991e-05	0.00113315	No	No	Yes
RP11-563N6.6	NA	NA	NA	NA	NA	NA	4.32404	4.04405	0.659228	3.10067	0.00193084	0.0224684	NA	NA	NA	NA	NA	NA	No	No	No
RP11-567C20.2	NA	NA	NA	NA	NA	NA	122.795	-8.3005	0.602092	-10.4643	1.25956e-25	2.3921e-23	122.795	7.35225	0.661454	8.09164	5.88668e-16	2.37658e-13	No	No	Yes
RP11-567M16.1	NA	NA	NA	NA	NA	NA	60.1457	6.55126	0.504895	9.01427	1.98188e-19	2.49026e-17	60.1457	-4.90243	0.534624	-5.42892	5.66975e-08	4.70192e-06	No	No	Yes
RP11-572C15.6	NA	NA	NA	NA	NA	NA	520.927	3.27014	0.327417	3.87929	0.00010476	0.00163202	NA	NA	NA	NA	NA	NA	No	No	No
RP11-586D19.2	NA	NA	NA	NA	NA	NA	21.4534	-3.57945	0.294143	-5.36967	7.888e-08	2.27136e-06	NA	NA	NA	NA	NA	NA	No	No	No
RP11-587P21.2	NA	NA	NA	NA	NA	NA	14.9005	4.20237	0.730298	3.01571	0.0025638	0.0289537	NA	NA	NA	NA	NA	NA	No	No	No
RP11-588H23.3	NA	NA	NA	NA	NA	NA	15.7869	3.70496	0.486255	3.50631	0.000454372	0.00618737	NA	NA	NA	NA	NA	NA	No	No	No
RP11-589N15.2	NA	NA	NA	NA	NA	NA	16.2549	2.91394	0.247545	3.69204	0.000222463	0.00323097	NA	NA	NA	NA	NA	NA	No	No	No
RP11-58B17.2	NA	NA	NA	NA	NA	NA	667.225	-3.85525	0.458911	-4.04273	5.28316e-05	0.000872774	667.225	3.73167	0.510004	3.39541	0.000685271	0.0195514	No	No	Yes
RP11-596D21.1	NA	NA	NA	NA	NA	NA	18.5494	3.67556	0.50703	3.30466	0.000950906	0.0119422	NA	NA	NA	NA	NA	NA	No	No	No
RP11-597A11.1	NA	NA	NA	NA	NA	NA	1.81433	6.10053	0.95577	4.29029	1.78437e-05	0.000322392	NA	NA	NA	NA	NA	NA	No	No	No
RP11-598D12.4	NA	NA	NA	NA	NA	NA	29.8999	3.98703	0.474628	4.1865	2.83288e-05	0.000492173	NA	NA	NA	NA	NA	NA	No	No	No
RP11-599J14.2	NA	NA	NA	NA	NA	NA	121.71	3.23467	0.354422	3.48363	0.000494662	0.00665586	121.71	-3.29215	0.394585	-3.27471	0.00105771	0.0279943	No	No	Yes
RP11-5P18.10	NA	NA	NA	NA	NA	NA	29.6821	-3.80718	0.361882	-4.99383	5.91923e-07	1.42975e-05	NA	NA	NA	NA	NA	NA	No	No	No
RP11-605F22.2	NA	NA	NA	NA	NA	NA	28.9069	-3.74081	0.393064	-4.42882	9.47507e-06	0.000180084	28.9069	3.43466	0.433902	3.30641	0.000944993	0.0255549	No	No	Yes
RP11-608O21.1	NA	NA	NA	NA	NA	NA	5.66787	5.82109	0.717179	5.32794	9.93315e-08	2.80189e-06	5.66787	-5.36032	0.812117	-4.13773	3.50763e-05	0.00144242	No	No	Yes
RP11-613D13.5	NA	NA	NA	NA	NA	NA	45.9645	-2.92356	0.295221	-3.12837	0.00175777	0.0206671	NA	NA	NA	NA	NA	NA	No	No	No
RP11-615J4.3	NA	NA	NA	NA	NA	NA	2.96416	6.53438	1.51536	2.99227	0.0027691	0.0310115	NA	NA	NA	NA	NA	NA	No	No	No
RP11-616M22.1	NA	NA	NA	NA	NA	NA	17.5608	-3.96512	0.411102	-4.78012	1.75193e-06	3.84359e-05	17.5608	3.45882	0.453031	3.22013	0.00128132	0.0330683	No	No	Yes
RP11-616M22.10	NA	NA	NA	NA	NA	NA	4.7408	5.09446	1.07442	2.88011	0.00397537	0.042539	NA	NA	NA	NA	NA	NA	No	No	No
RP11-616M22.2	NA	NA	NA	NA	NA	NA	9.7959	-3.71565	0.429429	-3.99518	6.46448e-05	0.00104639	NA	NA	NA	NA	NA	NA	No	No	No
RP11-618I10.2	NA	NA	NA	NA	NA	NA	11.4386	6.84608	1.15105	4.21015	2.55199e-05	0.000448699	NA	NA	NA	NA	NA	NA	No	No	No
RP11-626G11.4	NA	NA	NA	NA	NA	NA	19.1687	3.18431	0.359252	3.29659	0.000978663	0.0122723	NA	NA	NA	NA	NA	NA	No	No	No
RP11-626P14.2	NA	NA	NA	NA	NA	NA	9.30179	4.6037	0.681836	3.81867	0.000134174	0.00204667	NA	NA	NA	NA	NA	NA	No	No	No
RP11-63E9.1	NA	NA	NA	NA	NA	NA	7.99294	4.21753	0.712993	3.11017	0.00186981	0.0218194	NA	NA	NA	NA	NA	NA	No	No	No
RP11-642C5.1	NA	NA	NA	NA	NA	NA	3.62564	4.38092	0.712007	3.34396	0.000825923	0.0105321	NA	NA	NA	NA	NA	NA	No	No	No
RP11-646E18.4	NA	NA	NA	NA	NA	NA	6.85107	6.15513	0.756755	5.49073	4.00281e-08	1.22191e-06	NA	NA	NA	NA	NA	NA	No	No	No
RP11-649A16.1	NA	NA	NA	NA	NA	NA	2.91168	5.05651	0.96508	3.1671	0.00153966	0.018363	NA	NA	NA	NA	NA	NA	No	No	No
RP11-649A18.4	NA	NA	NA	NA	NA	NA	11.7557	4.31762	0.356416	6.50256	7.89643e-11	3.57842e-09	11.7557	-3.73407	0.378691	-4.57912	4.66935e-06	0.00023854	No	No	Yes
RP11-649A18.5	NA	NA	NA	NA	NA	NA	13.0615	4.51934	0.348928	7.22023	5.19016e-13	3.30245e-11	13.0615	-3.47179	0.354006	-4.15753	3.21702e-05	0.00133394	No	No	Yes
RP11-649G15.2	NA	NA	NA	NA	NA	NA	5.32383	3.47693	0.389092	3.79584	0.000147145	0.00221868	NA	NA	NA	NA	NA	NA	No	No	No
RP11-64C12.3	NA	NA	NA	NA	NA	NA	22.9707	4.37656	0.488442	4.8656	1.14113e-06	2.59745e-05	22.9707	-4.02209	0.540721	-3.73963	0.000184295	0.00629818	No	No	Yes
RP11-650L12.2	NA	NA	NA	NA	NA	NA	148.008	5.07324	0.423753	7.25242	4.09387e-13	2.6593e-11	NA	NA	NA	NA	NA	NA	No	No	No
RP11-653B10.1	NA	NA	NA	NA	NA	NA	6.08156	5.57691	1.1798	3.03179	0.00243109	0.0276179	NA	NA	NA	NA	NA	NA	No	No	No
RP11-655M14.13	NA	NA	NA	NA	NA	NA	17.5667	4.84265	0.480592	5.91488	3.32112e-09	1.22591e-07	NA	NA	NA	NA	NA	NA	No	No	No
RP11-659E9.4	NA	NA	NA	NA	NA	NA	2.40334	4.21981	0.589334	3.76664	0.000165461	0.00246498	NA	NA	NA	NA	NA	NA	No	No	No
RP11-65J3.2	NA	NA	NA	NA	NA	NA	17.2642	-3.99092	0.417507	-4.76859	1.85524e-06	4.03819e-05	NA	NA	NA	NA	NA	NA	No	No	No
RP11-663N22.1	NA	NA	NA	NA	NA	NA	2.49474	4.63475	0.888313	2.96601	0.00301689	0.0334778	NA	NA	NA	NA	NA	NA	No	No	No
RP11-669N7.2	NA	NA	NA	NA	NA	NA	9.607	4.83025	0.89237	3.17162	0.00151593	0.0181147	9.607	-5.31873	1.00834	-3.29129	0.000997274	0.0267362	No	No	Yes
RP11-66B24.4	NA	NA	NA	NA	NA	NA	49.7111	3.70032	0.31744	5.35633	8.49287e-08	2.43707e-06	NA	NA	NA	NA	NA	NA	No	No	No
RP11-66B24.7	NA	NA	NA	NA	NA	NA	19.3536	3.4815	0.521475	2.84098	0.00449758	0.0474333	NA	NA	NA	NA	NA	NA	No	No	No
RP11-672A2.1	NA	NA	NA	NA	NA	NA	9.71874	6.53762	1.00649	4.50838	6.53253e-06	0.00012868	9.71874	-6.41785	1.12923	-3.91228	9.14289e-05	0.00341029	No	No	Yes
RP11-67K19.3	NA	NA	NA	NA	NA	NA	29.4827	5.29274	0.768845	4.28271	1.84633e-05	0.000331899	29.4827	-4.62965	0.842693	-3.12053	0.00180523	0.0442923	No	No	Yes
RP11-680F20.11	NA	NA	NA	NA	NA	NA	29.538	-3.12591	0.346763	-3.24692	0.00116662	0.0142625	NA	NA	NA	NA	NA	NA	No	No	No
RP11-680H20.2	NA	NA	NA	NA	NA	NA	11.9631	3.63833	0.557699	2.93765	0.0033071	0.0363095	NA	NA	NA	NA	NA	NA	No	No	No
RP11-685B14.1	NA	NA	NA	NA	NA	NA	6.01254	3.58017	0.532661	2.96655	0.00301159	0.0334637	6.01254	-4.44798	0.635094	-3.85452	0.000115958	0.00419319	No	No	Yes
RP11-685B14.3	NA	NA	NA	NA	NA	NA	4.45607	3.73254	0.550338	3.14813	0.00164316	0.0195319	4.45607	-4.38373	0.641399	-3.71646	0.000202034	0.00684795	No	No	Yes
RP11-685N10.1	NA	NA	NA	NA	NA	NA	14.9333	3.25664	0.326994	3.84302	0.000121529	0.00186984	NA	NA	NA	NA	NA	NA	No	No	No
RP11-689B22.2	NA	NA	NA	NA	NA	NA	6.41891	4.04342	0.396253	5.15687	2.51108e-07	6.58306e-06	NA	NA	NA	NA	NA	NA	No	No	No
RP11-692P14.1	NA	NA	NA	NA	NA	NA	11.8923	-4.13996	0.396689	-5.39455	6.86958e-08	1.99659e-06	NA	NA	NA	NA	NA	NA	No	No	No
RP11-69E11.8	NA	NA	NA	NA	NA	NA	10.5404	3.07408	0.337509	3.18239	0.00146067	0.0175386	NA	NA	NA	NA	NA	NA	No	No	No
RP11-69I8.3	NA	NA	NA	NA	NA	NA	23.1237	-3.89255	0.390344	-4.8484	1.24461e-06	2.8201e-05	NA	NA	NA	NA	NA	NA	No	No	No
RP11-700H6.1	NA	NA	NA	NA	NA	NA	34.8597	-2.88345	0.30335	-2.91232	0.00358754	0.0389927	NA	NA	NA	NA	NA	NA	No	No	No
RP11-705C15.2	NA	NA	NA	NA	NA	NA	96.6353	2.85888	0.201276	4.26716	1.97975e-05	0.000354857	NA	NA	NA	NA	NA	NA	No	No	No
RP11-705C15.3	NA	NA	NA	NA	NA	NA	77.7597	3.15951	0.190062	6.10067	1.05622e-09	4.13824e-08	NA	NA	NA	NA	NA	NA	No	No	No
RP11-708H21.4	NA	NA	NA	NA	NA	NA	9.8717	5.81914	0.902899	4.22987	2.33828e-05	0.000413463	9.8717	-5.7811	1.01085	-3.74053	0.000183633	0.00628418	No	No	Yes
RP11-70L8.4	NA	NA	NA	NA	NA	NA	14.8449	3.84582	0.307487	6.00294	1.93778e-09	7.34907e-08	NA	NA	NA	NA	NA	NA	No	No	No
RP11-711G10.1	NA	NA	NA	NA	NA	NA	3.47593	-4.54645	0.481486	-5.28873	1.23168e-07	3.42761e-06	3.47593	4.10955	0.522627	4.03642	5.4272e-05	0.00213307	No	No	Yes
RP11-720N19.1	NA	NA	NA	NA	NA	NA	26.9302	5.80121	0.593562	6.40407	1.51289e-10	6.61498e-09	NA	NA	NA	NA	NA	NA	No	No	No
RP11-722M1.1	NA	NA	NA	NA	NA	NA	5.12707	5.85585	0.981561	3.92828	8.5554e-05	0.00135487	5.12707	-5.94259	1.1017	-3.57866	0.000345362	0.0109039	No	No	Yes
RP11-730A19.5	NA	NA	NA	NA	NA	NA	10.6509	-3.22749	0.270006	-4.54614	5.4638e-06	0.000108834	10.6509	3.07001	0.29322	3.64916	0.000263103	0.00863555	No	No	Yes
RP11-731J8.2	NA	NA	NA	NA	NA	NA	260.435	-5.0288	0.565496	-5.35601	8.50782e-08	2.43855e-06	260.435	4.26721	0.628118	3.60952	0.000306759	0.00978442	No	No	Yes
RP11-734I18.1	NA	NA	NA	NA	NA	NA	14.7376	6.88568	0.982052	4.97497	6.52571e-07	1.56259e-05	NA	NA	NA	NA	NA	NA	No	No	No
RP11-734K21.2	NA	NA	NA	NA	NA	NA	4.88518	5.39741	0.689633	4.92641	8.37552e-07	1.95657e-05	NA	NA	NA	NA	NA	NA	No	No	No
RP11-734K21.5	NA	NA	NA	NA	NA	NA	16.8244	6.76222	0.710141	6.70601	2.00014e-11	9.97226e-10	NA	NA	NA	NA	NA	NA	No	No	No
RP11-736N17.4	NA	NA	NA	NA	NA	NA	4.52397	3.97558	0.671359	2.94265	0.00325413	0.0358704	NA	NA	NA	NA	NA	NA	No	No	No
RP11-73C9.1	NA	NA	NA	NA	NA	NA	6.7257	5.36512	0.666121	5.05182	4.37627e-07	1.08768e-05	NA	NA	NA	NA	NA	NA	No	No	No
RP11-73M7.1	NA	NA	NA	NA	NA	NA	8.30588	4.38775	0.464218	5.14359	2.69531e-07	6.99109e-06	8.30588	-3.55563	0.487108	-3.19361	0.00140508	0.0356704	No	No	Yes
RP11-742B18.1	NA	NA	NA	NA	NA	NA	13.6641	4.71417	0.549424	4.94003	7.81105e-07	1.842e-05	NA	NA	NA	NA	NA	NA	No	No	No
RP11-746P2.3	NA	NA	NA	NA	NA	NA	4.22076	5.01885	0.643425	4.69184	2.70762e-06	5.71356e-05	NA	NA	NA	NA	NA	NA	No	No	No
RP11-752D24.2	NA	NA	NA	NA	NA	NA	4.60769	3.49938	0.429818	3.4884	0.000485922	0.006556	NA	NA	NA	NA	NA	NA	No	No	No
RP11-758M4.1	NA	NA	NA	NA	NA	NA	18.8093	3.27428	0.371799	3.42732	0.000609566	0.00803678	NA	NA	NA	NA	NA	NA	No	No	No
RP11-758M4.4	NA	NA	NA	NA	NA	NA	44.7194	6.85218	0.56595	8.57351	1.00375e-17	1.10496e-15	NA	NA	NA	NA	NA	NA	No	No	No
RP11-767I20.1	NA	NA	NA	NA	NA	NA	81.2318	-5.91966	0.520283	-7.53371	4.9317e-14	3.5876e-12	81.2318	4.68108	0.575857	4.65581	3.22713e-06	0.000173034	No	No	Yes
RP11-768B22.2	NA	NA	NA	NA	NA	NA	9.63658	5.04905	0.514072	5.93117	3.00785e-09	1.1169e-07	9.63658	-3.9781	0.546137	-3.62199	0.000292341	0.00937262	No	No	Yes
RP11-76C10.5	NA	NA	NA	NA	NA	NA	95.8691	3.62741	0.568362	2.86333	0.00419217	0.0446477	NA	NA	NA	NA	NA	NA	No	No	No
RP11-771K4.1	NA	NA	NA	NA	NA	NA	7.93586	3.61636	0.501861	3.22073	0.00127865	0.0154876	NA	NA	NA	NA	NA	NA	No	No	No
RP11-774D14.1	NA	NA	NA	NA	NA	NA	27.1534	8.52957	0.778384	8.38863	4.9185e-17	4.93416e-15	27.1534	-6.235	0.849414	-4.98578	6.17112e-07	4.02969e-05	No	No	Yes
RP11-776H12.1	NA	NA	NA	NA	NA	NA	49.9779	7.69444	0.635471	8.96099	3.21789e-19	3.9244e-17	NA	NA	NA	NA	NA	NA	No	No	No
RP11-77K12.4	NA	NA	NA	NA	NA	NA	12.1659	3.67058	0.501375	3.332	0.000862254	0.0109505	NA	NA	NA	NA	NA	NA	No	No	No
RP11-792D21.2	NA	NA	NA	NA	NA	NA	68.4585	2.95756	0.311858	3.07051	0.00213696	0.0245909	NA	NA	NA	NA	NA	NA	No	No	No
RP11-794P6.1	NA	NA	NA	NA	NA	NA	3.16129	4.48336	0.789208	3.14664	0.00165156	0.0196223	NA	NA	NA	NA	NA	NA	No	No	No
RP11-795J1.1	NA	NA	NA	NA	NA	NA	10.3548	-5.89636	0.414519	-9.39971	5.47157e-21	8.00748e-19	10.3548	5.94353	0.440348	8.95548	3.38261e-19	2.72419e-16	No	No	Yes
RP11-796E10.1	NA	NA	NA	NA	NA	NA	6.4018	6.31759	0.604683	7.14025	9.31627e-13	5.65316e-11	NA	NA	NA	NA	NA	NA	No	No	No
RP11-79C6.1	NA	NA	NA	NA	NA	NA	3.98234	-4.37579	0.815584	-2.91299	0.00357988	0.0389265	NA	NA	NA	NA	NA	NA	No	No	No
RP11-79P5.7	NA	NA	NA	NA	NA	NA	3.02665	5.19656	0.90059	3.5494	0.000386107	0.00532777	NA	NA	NA	NA	NA	NA	No	No	No
RP11-7K24.3	NA	NA	NA	NA	NA	NA	26.7612	3.31666	0.369214	3.56612	0.000362299	0.00502993	NA	NA	NA	NA	NA	NA	No	No	No
RP11-800A3.4	NA	NA	NA	NA	NA	NA	60.0625	3.33187	0.389526	3.4192	0.000628057	0.00825432	NA	NA	NA	NA	NA	NA	No	No	No
RP11-802E16.3	NA	NA	NA	NA	NA	NA	39.6803	2.7648	0.263416	2.90338	0.00369164	0.0399496	NA	NA	NA	NA	NA	NA	No	No	No
RP11-807H7.1	NA	NA	NA	NA	NA	NA	68.4033	-6.03091	0.610951	-6.59776	4.1741e-11	1.95202e-09	68.4033	5.67024	0.675102	5.43657	5.43171e-08	4.55433e-06	No	No	Yes
RP11-807H7.2	NA	NA	NA	NA	NA	NA	22.8324	-6.0537	0.623591	-6.50058	8.00105e-11	3.61924e-09	22.8324	5.3034	0.68541	4.8196	1.43847e-06	8.56165e-05	No	No	Yes
RP11-814P5.1	NA	NA	NA	NA	NA	NA	55.2403	-6.71525	0.510674	-9.23339	2.62194e-20	3.66468e-18	55.2403	5.45218	0.558198	6.18451	6.22947e-10	7.74915e-08	No	No	Yes
RP11-815M8.1	NA	NA	NA	NA	NA	NA	3.04267	4.2361	0.497205	4.49734	6.881e-06	0.000134605	NA	NA	NA	NA	NA	NA	No	No	No
RP11-81H14.2	NA	NA	NA	NA	NA	NA	28.0753	3.26539	0.288625	4.38421	1.16408e-05	0.000216775	28.0753	-3.04019	0.320554	-3.24499	0.00117456	0.0305669	No	No	Yes
RP11-81H3.2	NA	NA	NA	NA	NA	NA	24.4443	7.76916	0.71395	8.08062	6.44364e-16	5.74592e-14	NA	NA	NA	NA	NA	NA	No	No	No
RP11-81M19.3	NA	NA	NA	NA	NA	NA	4.15095	4.74663	0.83956	3.27151	0.00106974	0.0132408	NA	NA	NA	NA	NA	NA	No	No	No
RP11-826N14.2	NA	NA	NA	NA	NA	NA	8.45135	-3.83597	0.585469	-3.13589	0.00171331	0.0201921	NA	NA	NA	NA	NA	NA	No	No	No
RP11-834C11.6	NA	NA	NA	NA	NA	NA	3.14077	4.0436	0.592212	3.4508	0.000558934	0.00744418	NA	NA	NA	NA	NA	NA	No	No	No
RP11-83M16.3	NA	NA	NA	NA	NA	NA	6.25674	5.01218	0.852296	3.5342	0.000409019	0.0056066	NA	NA	NA	NA	NA	NA	No	No	No
RP11-83M16.4	NA	NA	NA	NA	NA	NA	8.55163	5.14697	0.779914	4.03503	5.45959e-05	0.000897747	NA	NA	NA	NA	NA	NA	No	No	No
RP11-83M16.6	NA	NA	NA	NA	NA	NA	9.46534	4.33212	0.799368	2.91745	0.00352903	0.0384072	NA	NA	NA	NA	NA	NA	No	No	No
RP11-849I19.1	NA	NA	NA	NA	NA	NA	48.8117	8.82181	0.990017	6.8906	5.55587e-12	3.01143e-10	48.8117	-7.38302	1.09774	-4.90371	9.40433e-07	5.82016e-05	No	No	Yes
RP11-85O21.2	NA	NA	NA	NA	NA	NA	8.81158	6.92985	1.05535	4.67128	2.99324e-06	6.27371e-05	NA	NA	NA	NA	NA	NA	No	No	No
RP11-862G15.1	NA	NA	NA	NA	NA	NA	91.8606	-4.72856	0.536773	-5.08327	3.70993e-07	9.38003e-06	NA	NA	NA	NA	NA	NA	No	No	No
RP11-862G15.2	NA	NA	NA	NA	NA	NA	90.9889	-4.96779	0.544087	-5.45463	4.90749e-08	1.47813e-06	90.9889	6.27571	0.598341	7.14593	8.93857e-13	1.95073e-10	No	No	Yes
RP11-863K10.2	NA	NA	NA	NA	NA	NA	16.7521	-4.49742	0.79859	-3.12729	0.00176426	0.0207336	NA	NA	NA	NA	NA	NA	No	No	No
RP11-863P13.3	NA	NA	NA	NA	NA	NA	10.278	3.1059	0.33772	3.27459	0.00105814	0.0131168	NA	NA	NA	NA	NA	NA	No	No	No
RP11-867G2.2	NA	NA	NA	NA	NA	NA	7.499	-3.72487	0.565915	-3.04793	0.00230425	0.0262728	NA	NA	NA	NA	NA	NA	No	No	No
RP11-874J12.4	NA	NA	NA	NA	NA	NA	19.4222	5.85087	0.69674	5.52698	3.25795e-08	1.00689e-06	19.4222	-6.9451	0.80916	-6.11141	9.87567e-10	1.18694e-07	No	No	Yes
RP11-87G24.3	NA	NA	NA	NA	NA	NA	23.3681	4.3771	0.625825	3.79835	0.000145663	0.00220167	NA	NA	NA	NA	NA	NA	No	No	No
RP11-88H10.2	NA	NA	NA	NA	NA	NA	88.8178	-6.35129	0.558432	-7.79197	6.59725e-15	5.26068e-13	88.8178	4.67551	0.617878	4.33016	1.49e-05	0.000678866	No	No	Yes
RP11-88H10.3	NA	NA	NA	NA	NA	NA	69.1668	-6.31603	0.614096	-7.02827	2.09113e-12	1.20151e-10	69.1668	4.77588	0.679176	4.08714	4.3673e-05	0.00175532	No	No	Yes
RP11-88H9.2	NA	NA	NA	NA	NA	NA	188.329	-3.82641	0.305823	-5.97213	2.34181e-09	8.77439e-08	188.329	3.25295	0.339374	3.69193	0.00022256	0.00740251	No	No	Yes
RP11-893F2.9	NA	NA	NA	NA	NA	NA	7.00724	4.42921	0.4371	5.55755	2.73587e-08	8.58331e-07	NA	NA	NA	NA	NA	NA	No	No	No
RP11-897M7.1	NA	NA	NA	NA	NA	NA	3.19686	4.58777	0.793111	3.26282	0.00110311	0.01362	NA	NA	NA	NA	NA	NA	No	No	No
RP11-89M16.1	NA	NA	NA	NA	NA	NA	16.2922	6.12976	0.668496	6.17769	6.50479e-10	2.62716e-08	16.2922	-5.61182	0.73628	-4.9055	9.31905e-07	5.78176e-05	No	No	Yes
RP11-8L2.1	NA	NA	NA	NA	NA	NA	24.9379	7.5552	0.547825	10.1405	3.6533e-24	6.22537e-22	24.9379	-5.29105	0.551372	-5.96885	2.38938e-09	2.63033e-07	No	No	Yes
RP11-932O9.10	NA	NA	NA	NA	NA	NA	15.1534	3.80539	0.304589	5.92728	3.07988e-09	1.14024e-07	NA	NA	NA	NA	NA	NA	No	No	No
RP11-93B14.5	NA	NA	NA	NA	NA	NA	14.7474	4.63947	0.66288	3.98182	6.83894e-05	0.00110198	NA	NA	NA	NA	NA	NA	No	No	No
RP11-93K22.13	NA	NA	NA	NA	NA	NA	12.157	3.15403	0.398531	2.89571	0.00378301	0.0407259	NA	NA	NA	NA	NA	NA	No	No	No
RP11-93L9.1	NA	NA	NA	NA	NA	NA	581.045	-4.41299	0.303506	-7.95038	1.85943e-15	1.5952e-13	581.045	4.18354	0.336925	6.4808	9.12374e-11	1.3648e-08	No	No	Yes
RP11-946L20.2	NA	NA	NA	NA	NA	NA	25.4902	6.30436	0.954106	4.5114	6.44012e-06	0.000127061	NA	NA	NA	NA	NA	NA	No	No	No
RP11-94L15.2	NA	NA	NA	NA	NA	NA	400.615	3.34461	0.311337	4.31881	1.56871e-05	0.000284876	NA	NA	NA	NA	NA	NA	No	No	No
RP11-95P13.1	NA	NA	NA	NA	NA	NA	5.39279	4.1224	0.614103	3.45609	0.000548066	0.00730726	NA	NA	NA	NA	NA	NA	No	No	No
RP11-95P13.2	NA	NA	NA	NA	NA	NA	11.8282	9.66971	1.37233	5.5888	2.2864e-08	7.29273e-07	11.8282	-9.08751	1.53317	-4.62278	3.78625e-06	0.000199572	No	No	Yes
RP11-962G15.1	NA	NA	NA	NA	NA	NA	5.93974	5.7986	1.1372	3.3403	0.000836874	0.0106663	NA	NA	NA	NA	NA	NA	No	No	No
RP11-964E11.2	NA	NA	NA	NA	NA	NA	77.3849	5.82305	0.601402	6.35689	2.05874e-10	8.92325e-09	NA	NA	NA	NA	NA	NA	No	No	No
RP11-968A15.8	NA	NA	NA	NA	NA	NA	7.8219	3.08913	0.327485	3.32572	0.000881892	0.0111828	NA	NA	NA	NA	NA	NA	No	No	No
RP11-97O12.2	NA	NA	NA	NA	NA	NA	38.6504	-3.61828	0.449988	-3.59627	0.000322815	0.00454096	NA	NA	NA	NA	NA	NA	No	No	No
RP11-98G7.1	NA	NA	NA	NA	NA	NA	30.1643	3.30041	0.2979	4.36525	1.2698e-05	0.000234879	NA	NA	NA	NA	NA	NA	No	No	No
RP13-143G15.3	NA	NA	NA	NA	NA	NA	32.5682	-5.0891	0.577348	-5.35049	8.77149e-08	2.50546e-06	NA	NA	NA	NA	NA	NA	No	No	No
RP13-143G15.4	NA	NA	NA	NA	NA	NA	23.5313	-4.07137	0.534773	-3.87336	0.000107345	0.00166603	NA	NA	NA	NA	NA	NA	No	No	No
RP13-157F18.2	NA	NA	NA	NA	NA	NA	14.189	-4.90841	0.939857	-3.09453	0.00197128	0.0228641	NA	NA	NA	NA	NA	NA	No	No	No
RP13-16H11.2	NA	NA	NA	NA	NA	NA	23.6145	5.92573	0.77506	5.06507	4.08248e-07	1.0249e-05	23.6145	-7.20962	0.895938	-5.81471	6.07399e-09	6.02051e-07	No	No	Yes
RP13-514E23.1	NA	NA	NA	NA	NA	NA	50.1207	-3.13519	0.362781	-3.12914	0.00175322	0.0206233	NA	NA	NA	NA	NA	NA	No	No	No
RP13-614K11.2	NA	NA	NA	NA	NA	NA	36.6268	7.46118	0.920281	5.93426	2.95179e-09	1.09772e-07	36.6268	-6.55568	1.0189	-4.47117	7.77919e-06	0.000378745	No	No	Yes
RP13-735L24.1	NA	NA	NA	NA	NA	NA	82.8282	3.11066	0.355572	3.1236	0.00178654	0.0209757	82.8282	-3.29736	0.3966	-3.27121	0.00107089	0.0283132	No	No	Yes
RP3-340B19.3	NA	NA	NA	NA	NA	NA	8.39404	3.88206	0.612491	3.07279	0.00212071	0.0244151	NA	NA	NA	NA	NA	NA	No	No	No
RP3-340N1.2	NA	NA	NA	NA	NA	NA	42.0517	5.44946	0.605753	5.6945	1.23736e-08	4.14859e-07	NA	NA	NA	NA	NA	NA	No	No	No
[truncated: 575 more rows]
