# Supplementary material for: Integrative and comparative genomic analyses identify clinically relevant pulmonary carcinoid groups and unveil the supra-carcinoids
Source: Nat Commun. 2019 Aug 20;10:3407. doi: 10.1038/s41467-019-11276-9 (PMC6702229; doi:10.1038/s41467-019-11276-9)
Supplement: Supplementary file 19 — Supplementary Data 16 [file 41467_2019_11276_MOESM19_ESM.xlsx]

## Sheet: S16_DMP_between_Histology_types
Supplementary Data 16: Differentially methylated positions between histological types
Dictionary
TC vs AC	Results of differentially methylated position analyses based on the comparison between typical carcinoids and atypical carcinoids
TC vs LCNEC	Results of differentially methylated position analyses based on the comparison between typical carcinoids and LCNEC
AC vs LCNEC	Results of differentially methylated position analyses based on the comparison between atypical carcinoids and LCNEC
Core CpG	Identification of the core differentially methylated positions for each histolopical type
CpG characteristics	Characteristics of the CpG
cpg	Name of the CpG
logFC.TC_vs_AC	Log fold change in the comparison TC vs AC
AveExpr.TC_vs_AC	Average expression of the gene with the nearest transcription start site from the CpG in the comparison TC vs AC
t.TC_vs_AC	T-statistic in the comparison TC vs AC
P.Value.TC_vs_AC	p-value in the comparison TC vs AC
adj.P.Val.TC_vs_AC	p-value ajusted by Benjamini-Hochberg procedure, in the comparison TC vs AC
B.TC_vs_AC	B-statistic (log-odds) in the comparison TC vs AC
logFC.TC_vs_LCNEC	Log fold change for the comparison TC vs LCNEC
AveExpr.TC_vs_LCNEC	Average expression of the gene with the nearest transcription start site from the CpG in the comparison TC vs LCNEC
t.TC_vs_LCNEC	T-statistic in the comparison TC vs LCNEC
P.Value.TC_vs_LCNEC	p-value in the comparison TC vs LCNEC
adj.P.Val.TC_vs_LCNEC	p-value ajusted by Benjamini-Hochberg procedure, in the comparison TC vs LCNEC
B.TC_vs_LCNEC	B-statistic (log-odds) in the comparison TC vs LCNEC
logFC.AC_vs_LCNEC	Log fold change for the comparison AC vs LCNEC
AveExpr.AC_vs_LCNEC	Average expression of the gene with the nearest transcription start site from the CpG in the comparison AC vs LCNEC
t.AC_vs_LCNEC	T-statistic in the comparison AC vs LCNEC
P.Value.AC_vs_LCNEC	p-value in the comparison AC vs LCNEC
adj.P.Val.AC_vs_LCNEC	p-value ajusted by Benjamini-Hochberg procedure, in the comparison AC vs LCNEC
B.AC_vs_LCNEC	B-statistic (log-odds) in the comparison AC vs LCNEC
core.CpG.TC	Binary variable indicating if the given gene belongs to the core differentially methylated position of cluster TC samples. Values: 1 (TRUE), 0 (FALSE)
core.CpG.AC	Binary variable indicating if the given gene belongs to the core differentially methylated position of cluster AC samples. Values: 1 (TRUE), 0 (FALSE)
core.CpG.LCNEC	Binary variable indicating if the given gene belongs to the core differentially methylated position of cluster LCNEC samples. Values: 1 (TRUE), 0 (FALSE)
chr	Chromosome location
pos	CpG genomic position on the chromosome
strand	DNA strand. Value: + , -
Islands_Name	Description of the CpG island (chromosome:start-end)
Relation_to_Island	Categorical variable indicating the qualitative position of the CpG with regards to the island. Values : OpenSea, N_shore, N_Shelf, S_Shore, S_Shelf, Islands
start	Start position of the CpG
end	End position of the CpG
distance	Distance to the nearest transcription start site
nearestTSS	Gene HUGO symbol of gene with nearest transcription start site from the CpG
	TC vs AC						TC vs LCNEC						AC vs LCNEC						Core CpG			CpG characteristics
cpg	logFC.TC_vs_AC	AveExpr.TC_vs_AC	t.TC_vs_AC	P.Value.TC_vs_AC	adj.P.Val.TC_vs_AC	B.TC_vs_AC	logFC.TC_vs_LCNEC	AveExpr.TC_vs_LCNEC	t.TC_vs_LCNEC	P.Value.TC_vs_LCNEC	adj.P.Val.TC_vs_LCNEC	B.TC_vs_LCNEC	logFC.AC_vs_LCNEC	AveExpr.AC_vs_LCNEC	t.AC_vs_LCNEC	P.Value.AC_vs_LCNEC	adj.P.Val.AC_vs_LCNEC	B.AC_vs_LCNEC	core.CpG.TC	core.CpG.AC	core.CpG.LCNEC	chr	pos	strand	Islands_Name	Relation_to_Island	start	end	distance	nearestTSS
cg15133208	-2.09618	-1.32983	-4.98541	3.41951e-06	0.00963953	4.22604	-1.61032	-1.32983	-2.58345	0.012053	0.0282887	-3.12316	NA	NA	NA	NA	NA	NA	TRUE	FALSE	FALSE	chr4	90757351	-	chr4:90758008-90758870	N_Shore	90757351	90757351	12	SNCA
cg05114227	-2.71484	-2.03082	-4.40396	3.19999e-05	0.0120247	2.21818	-3.69333	-2.03082	-3.32547	0.00145819	0.00660932	-1.25155	NA	NA	NA	NA	NA	NA	TRUE	FALSE	FALSE	chr14	72052894	+		OpenSea	72052894	72052894	103	SIPA1L1
cg04398720	-2.32205	-0.675963	-4.26957	5.25559e-05	0.0140826	1.77438	NA	NA	NA	NA	NA	NA	NA	NA	NA	NA	NA	NA	FALSE	FALSE	FALSE	chr14	96180507	-	chr14:96180256-96180848	Island	96180507	96180507	25	TCL1A
cg23244790	-2.4676	-2.86271	-4.16408	7.7124e-05	0.0157826	1.43187	-3.17549	-2.86271	-3.00927	0.00373098	0.0124212	-2.09214	NA	NA	NA	NA	NA	NA	TRUE	FALSE	FALSE	chr5	140811102	+	chr5:140810494-140812617	Island	140811102	140811102	943	PCDHGA12
cg06634441	-2.06492	-0.138532	-4.09613	9.84562e-05	0.0157826	1.21409	-3.09759	-0.138532	-3.67592	0.000483782	0.00320603	-0.253019	NA	NA	NA	NA	NA	NA	TRUE	FALSE	FALSE	chr4	70514647	-		OpenSea	70514647	70514647	1167	UGT2A1
cg25104225	-2.05415	-1.34947	-4.0607	0.000111725	0.0157826	1.10143	NA	NA	NA	NA	NA	NA	NA	NA	NA	NA	NA	NA	FALSE	FALSE	FALSE	chr10	18300580	-		OpenSea	18300580	18300580	1088	SLC39A12-AS1
cg10998242	-2.29747	1.50043	-3.99916	0.000138954	0.0166088	0.907243	-3.56545	1.50043	-3.52053	0.000795116	0.00443191	-0.703955	NA	NA	NA	NA	NA	NA	TRUE	FALSE	FALSE	chr3	53530847	+	chr3:53527927-53530106	S_Shore	53530847	53530847	1770	CACNA1D
cg24329557	-2.22148	-0.719449	-3.97479	0.000151413	0.0166088	0.830852	NA	NA	NA	NA	NA	NA	NA	NA	NA	NA	NA	NA	FALSE	FALSE	FALSE	chr6	10882326	-	chr6:10882926-10883149	N_Shore	10882326	10882326	227	GCM2
cg03415916	-2.16473	1.30284	-3.92149	0.000182488	0.0166088	0.664897	-2.187	1.30284	-2.27956	0.0259436	0.0494713	-3.78117	NA	NA	NA	NA	NA	NA	TRUE	FALSE	FALSE	chr5	140788613	+	chr5:140789094-140789762	N_Shore	140788613	140788613	842	PCDHGB6
cg20503444	-1.71201	-1.34624	-3.85629	0.000228838	0.0166088	0.463919	-1.86787	-1.34624	-2.71605	0.00846622	0.0219603	-2.81523	NA	NA	NA	NA	NA	NA	TRUE	FALSE	FALSE	chr13	77899356	-	chr13:77900504-77901140	N_Shore	77899356	77899356	1820	MYCBP2
cg16506910	-1.74944	-1.34004	-3.8302	0.000250379	0.0166088	0.38411	-2.10894	-1.34004	-2.92214	0.00478527	0.0147877	-2.3129	NA	NA	NA	NA	NA	NA	TRUE	FALSE	FALSE	chr6	72114693	-		OpenSea	72114693	72114693	1368	MIR30A
cg08738430	2.42917	-3.14928	3.82587	0.000254138	0.0166088	0.370893	6.10454	-3.14928	5.29406	1.53206e-06	0.000108914	5.0531	NA	NA	NA	NA	NA	NA	TRUE	FALSE	FALSE	chr2	43452561	-	chr2:43451445-43454951	Island	43452561	43452561	1183	ZFP36L2
cg05466107	-2.48479	0.478346	-3.82532	0.000254616	0.0166088	0.369226	-3.12814	0.478346	-2.63647	0.0104793	0.0255807	-3.00151	NA	NA	NA	NA	NA	NA	TRUE	FALSE	FALSE	chr8	75911164	+		OpenSea	75911164	75911164	1236	CRISPLD1
cg02198857	-1.90157	-0.418711	-3.80611	0.000271971	0.0166088	0.310763	NA	NA	NA	NA	NA	NA	NA	NA	NA	NA	NA	NA	FALSE	FALSE	FALSE	chr6	159422361	-	chr6:159420465-159421293	S_Shore	159422361	159422361	1162	RSPH3
cg18800754	-2.03581	-1.45094	-3.80352	0.000274397	0.0166088	0.30289	-3.10173	-1.45094	-3.37502	0.00125234	0.00595919	-1.11446	NA	NA	NA	NA	NA	NA	TRUE	FALSE	FALSE	chr9	35538890	+		OpenSea	35538890	35538890	260	RUSC2
cg14089436	-2.0848	-0.576177	-3.7876	0.000289767	0.0166088	0.254591	NA	NA	NA	NA	NA	NA	2.42653	-0.576177	2.6107	0.0112266	0.0334306	-3.0574	FALSE	TRUE	FALSE	chr9	20624421	-	chr9:20620728-20621862	S_Shelf	20624421	20624421	1906	MLLT3
cg16208342	-2.19161	1.22348	-3.78524	0.000292105	0.0166088	0.24747	-3.52343	1.22348	-3.44301	0.00101422	0.00518429	-0.924118	NA	NA	NA	NA	NA	NA	TRUE	FALSE	FALSE	chr8	70551020	+		OpenSea	70551020	70551020	1180	SULF1
cg08922515	-1.80521	-0.231788	-3.77194	0.000305674	0.0166837	0.207244	-3.20003	-0.231788	-4.1114	0.00011322	0.00129039	1.07432	NA	NA	NA	NA	NA	NA	TRUE	FALSE	FALSE	chr6	125994809	+		OpenSea	125994809	125994809	689	LINC02523
cg20815778	-1.99861	-1.68121	-3.75102	0.000328231	0.0169008	0.144194	NA	NA	NA	NA	NA	NA	NA	NA	NA	NA	NA	NA	FALSE	FALSE	FALSE	chr6	72113416	-		OpenSea	72113416	72113416	91	MIR30A
cg06972953	-2.00274	-0.106478	-3.7174	0.000367846	0.0172989	0.0433477	NA	NA	NA	NA	NA	NA	NA	NA	NA	NA	NA	NA	FALSE	FALSE	FALSE	chr12	82153736	-	chr12:82152320-82152674	S_Shore	82153736	82153736	626	PPFIA2
cg16070035	-1.81	-1.57829	-3.68956	0.000404058	0.017446	-0.0396916	-4.40766	-1.57829	-5.44991	8.43228e-07	7.7002e-05	5.60814	-2.59766	-1.57829	-3.303	0.00156396	0.00904776	-1.31125	TRUE	TRUE	TRUE	chr5	96077898	+		OpenSea	96077898	96077898	319	CAST
cg01613643	-2.05204	-1.48109	-3.67968	0.000417695	0.017446	-0.069033	-2.32294	-1.48109	-2.38767	0.0198892	0.0406932	-3.55488	NA	NA	NA	NA	NA	NA	TRUE	FALSE	FALSE	chr10	28271425	-		OpenSea	28271425	28271425	578	ARMC4
cg08794720	-1.97641	-0.589697	-3.65781	0.000449482	0.017446	-0.133843	-2.74016	-0.589697	-2.94225	0.00451984	0.0142022	-2.26236	NA	NA	NA	NA	NA	NA	TRUE	FALSE	FALSE	chr9	35538922	+		OpenSea	35538922	35538922	292	RUSC2
cg25511621	-1.86146	-0.456204	-3.6518	0.000458615	0.017446	-0.151611	-3.71674	-0.456204	-4.33885	5.13628e-05	0.000805588	1.80115	NA	NA	NA	NA	NA	NA	TRUE	FALSE	FALSE	chr6	53883681	+		OpenSea	53883681	53883681	32	MLIP
cg10282224	-2.18208	0.333421	-3.64347	0.000471555	0.0174596	-0.176185	NA	NA	NA	NA	NA	NA	NA	NA	NA	NA	NA	NA	FALSE	FALSE	FALSE	chr8	76451081	+		OpenSea	76451081	76451081	1121	HNF4G
cg23850174	-2.33756	-0.424318	-3.63181	0.000490261	0.0175282	-0.210534	NA	NA	NA	NA	NA	NA	NA	NA	NA	NA	NA	NA	FALSE	FALSE	FALSE	chr10	22542726	+	chr10:22540707-22542739	Island	22542726	22542726	1724	LOC100130992
cg02470874	-1.67459	-0.818341	-3.62907	0.000494758	0.0175282	-0.218595	-2.68681	-0.818341	-3.66045	0.000508586	0.00331349	-0.298482	NA	NA	NA	NA	NA	NA	TRUE	FALSE	FALSE	chr3	160475336	+	chr3:160472310-160474487	S_Shore	160475336	160475336	1339	PPM1L
cg00494287	-2.3693	0.62215	-3.61809	0.000513156	0.0175282	-0.25082	-3.6363	0.62215	-3.03403	0.00347335	0.0118332	-2.02851	NA	NA	NA	NA	NA	NA	TRUE	FALSE	FALSE	chr7	105518489	-	chr7:105516844-105517963	S_Shore	105518489	105518489	1457	ATXN7L1
cg03083173	-1.99497	0.551681	-3.61693	0.000515142	0.0175282	-0.254229	-2.89296	0.551681	-3.01881	0.00362964	0.0121908	-2.06766	NA	NA	NA	NA	NA	NA	TRUE	FALSE	FALSE	chr12	20166524	+		OpenSea	20166524	20166524	1094	LINC02398
cg19494249	-1.92387	-0.736115	-3.60799	0.000530679	0.0175282	-0.280449	NA	NA	NA	NA	NA	NA	NA	NA	NA	NA	NA	NA	FALSE	FALSE	FALSE	chr10	18299986	-		OpenSea	18299986	18299986	494	SLC39A12-AS1
cg17223809	-1.82721	-0.419109	-3.59579	0.000552581	0.0175282	-0.316126	NA	NA	NA	NA	NA	NA	NA	NA	NA	NA	NA	NA	FALSE	FALSE	FALSE	chr1	86620676	-	chr1:86621278-86622871	N_Shore	86620676	86620676	1477	COL24A1
cg00654657	-1.61061	-0.099754	-3.58845	0.000566171	0.0175282	-0.337552	-1.65571	-0.099754	-2.36274	0.0211609	0.0425939	-3.60785	NA	NA	NA	NA	NA	NA	TRUE	FALSE	FALSE	chr1	99728691	+	chr1:99729982-99730335	N_Shore	99728691	99728691	1156	PLPPR4
cg23210521	-2.58803	0.847396	-3.57675	0.000588492	0.0175282	-0.371645	NA	NA	NA	NA	NA	NA	NA	NA	NA	NA	NA	NA	FALSE	FALSE	FALSE	chr4	95680414	+	chr4:95678798-95679809	S_Shore	95680414	95680414	1285	BMPR1B
cg14681629	-2.08558	-2.28003	-3.5716	0.000598576	0.0175282	-0.386622	NA	NA	NA	NA	NA	NA	NA	NA	NA	NA	NA	NA	FALSE	FALSE	FALSE	chr5	43041808	+	chr5:43042107-43043477	N_Shore	43041808	43041808	130	LOC153684
cg08472781	-1.79295	0.601665	-3.56653	0.000608667	0.0175282	-0.401357	-2.01155	0.601665	-2.39702	0.0194303	0.0399973	-3.53491	NA	NA	NA	NA	NA	NA	TRUE	FALSE	FALSE	chr11	100935839	-		OpenSea	100935839	100935839	1082	PGR
cg11131549	-2.0408	-2.69064	-3.56578	0.000610178	0.0175282	-0.403542	NA	NA	NA	NA	NA	NA	4.46443	-2.69064	4.5548	2.39141e-05	0.000737966	2.50773	FALSE	TRUE	FALSE	chr1	211500852	+	chr1:211500151-211500636	S_Shore	211500852	211500852	703	TRAF5
cg24297049	-2.4426	-1.14813	-3.55739	0.000627266	0.0176014	-0.427881	NA	NA	NA	NA	NA	NA	NA	NA	NA	NA	NA	NA	FALSE	FALSE	FALSE	chr13	37005273	+	chr13:37005581-37006453	N_Shore	37005273	37005273	383	CCNA1
cg24796651	2.06088	-1.82688	3.55198	0.000638528	0.0176014	-0.443558	NA	NA	NA	NA	NA	NA	NA	NA	NA	NA	NA	NA	FALSE	FALSE	FALSE	chr4	76912348	-	chr4:76911843-76912252	S_Shore	76912348	76912348	234	SDAD1
cg23963517	-1.88502	-0.804269	-3.54529	0.000652712	0.0176299	-0.462912	-2.80297	-0.804269	-3.07874	0.00304978	0.0108347	-1.91268	NA	NA	NA	NA	NA	NA	TRUE	FALSE	FALSE	chr10	60473872	+		OpenSea	60473872	60473872	902	FAM133CP
cg25698701	-2.32093	-3.29501	-3.52805	0.000690679	0.0176354	-0.5127	NA	NA	NA	NA	NA	NA	NA	NA	NA	NA	NA	NA	FALSE	FALSE	FALSE	chr14	92413584	-	chr14:92413581-92414324	Island	92413584	92413584	461	FBLN5
cg03027750	-1.72634	-2.23976	-3.52655	0.000694062	0.0176354	-0.517001	-2.03826	-2.23976	-2.52849	0.0139075	0.0314083	-3.24715	NA	NA	NA	NA	NA	NA	TRUE	FALSE	FALSE	chr13	77899183	-	chr13:77900504-77901140	N_Shore	77899183	77899183	1993	MYCBP2
cg15610233	-1.90349	-0.617361	-3.5226	0.000703089	0.0176354	-0.528376	NA	NA	NA	NA	NA	NA	NA	NA	NA	NA	NA	NA	FALSE	FALSE	FALSE	chr8	24297874	+		OpenSea	24297874	24297874	634	ADAM7
cg00370179	-2.39904	-2.49942	-3.52204	0.000704382	0.0176354	-0.529994	NA	NA	NA	NA	NA	NA	NA	NA	NA	NA	NA	NA	FALSE	FALSE	FALSE	chr13	37005074	+	chr13:37005581-37006453	N_Shore	37005074	37005074	582	CCNA1
cg06613263	-2.29589	0.121888	-3.51581	0.000718883	0.0177505	-0.54793	-3.39891	0.121888	-2.84582	0.00592882	0.017154	-2.50222	NA	NA	NA	NA	NA	NA	TRUE	FALSE	FALSE	chr5	142779552	-	chr5:142782071-142785071	N_Shelf	142779552	142779552	864	NR3C1
cg06545367	-1.74979	-0.450107	-3.50481	0.000745146	0.0177599	-0.579503	-3.24236	-0.450107	-3.90385	0.00022861	0.00199196	0.430584	NA	NA	NA	NA	NA	NA	TRUE	FALSE	FALSE	chr7	110731527	+		OpenSea	110731527	110731527	464	LRRN3
cg12698662	-1.9171	0.176445	-3.48948	0.000783297	0.0182537	-0.623424	NA	NA	NA	NA	NA	NA	NA	NA	NA	NA	NA	NA	FALSE	FALSE	FALSE	chr3	15914712	+		OpenSea	15914712	15914712	565	MIR563
cg07964848	-1.96374	-1.51653	-3.48681	0.000790114	0.018273	-0.631044	-2.4082	-1.51653	-2.44233	0.0173374	0.0368439	-3.43716	NA	NA	NA	NA	NA	NA	TRUE	FALSE	FALSE	chr10	28035894	-	chr10:28030182-28035211	S_Shore	28035894	28035894	1115	MKX
cg15815084	-1.73185	-1.71454	-3.472	0.000829033	0.0186223	-0.673317	NA	NA	NA	NA	NA	NA	NA	NA	NA	NA	NA	NA	FALSE	FALSE	FALSE	chr17	54912870	+	chr17:54910496-54912470	S_Shore	54912870	54912870	730	DGKE
cg22399133	-2.70605	0.0412829	-3.46706	0.000842408	0.0187444	-0.687383	NA	NA	NA	NA	NA	NA	NA	NA	NA	NA	NA	NA	FALSE	FALSE	FALSE	chr2	208989248	-	chr2:208988834-208989269	Island	208989248	208989248	64	CRYGD
cg14704531	1.59803	-0.128569	3.46114	0.000858706	0.0187473	-0.704222	NA	NA	NA	NA	NA	NA	NA	NA	NA	NA	NA	NA	FALSE	FALSE	FALSE	chr18	44135435	-		OpenSea	44135435	44135435	100	LOXHD1
cg23390920	-2.37351	-0.134653	-3.45479	0.000876493	0.0189238	-0.722236	NA	NA	NA	NA	NA	NA	NA	NA	NA	NA	NA	NA	FALSE	FALSE	FALSE	chr12	97858120	+		OpenSea	97858120	97858120	678	RMST
cg08383526	-1.86116	-0.512916	-3.44259	0.000911707	0.0189238	-0.756834	-2.47403	-0.512916	-2.65443	0.00999028	0.024717	-2.95985	NA	NA	NA	NA	NA	NA	TRUE	FALSE	FALSE	chr8	24297818	+		OpenSea	24297818	24297818	690	ADAM7
cg02397893	-1.67766	-0.333154	-3.43827	0.000924498	0.0189238	-0.769068	-2.74779	-0.333154	-3.42574	0.00107028	0.0053692	-0.972719	NA	NA	NA	NA	NA	NA	TRUE	FALSE	FALSE	chr3	129180819	+		OpenSea	129180819	129180819	666	IFT122
cg08886727	-2.39929	-2.69634	-3.43225	0.000942574	0.0190164	-0.786069	NA	NA	NA	NA	NA	NA	NA	NA	NA	NA	NA	NA	FALSE	FALSE	FALSE	chr17	46801084	-	chr17:46800945-46801288	Island	46801084	46801084	752	MIR3185
cg16120102	-1.96234	-0.452838	-3.42882	0.000953054	0.0190164	-0.795776	-3.80264	-0.452838	-3.77391	0.000351533	0.00260602	0.0377503	NA	NA	NA	NA	NA	NA	TRUE	FALSE	FALSE	chr7	93112319	-		OpenSea	93112319	93112319	151	MIR653
cg22250617	-2.16876	-0.605166	-3.40106	0.0010418	0.0199352	-0.873899	NA	NA	NA	NA	NA	NA	NA	NA	NA	NA	NA	NA	FALSE	FALSE	FALSE	chr13	70683624	-	chr13:70681732-70682219	S_Shore	70683624	70683624	998	KLHL1
cg18105139	-1.67533	-0.955634	-3.39429	0.00106459	0.0199644	-0.892879	-2.53974	-0.955634	-3.11125	0.00277263	0.010149	-1.82767	NA	NA	NA	NA	NA	NA	TRUE	FALSE	FALSE	chr6	28058856	+		OpenSea	28058856	28058856	270	ZSCAN12P1
cg27423627	-1.93981	-1.02888	-3.39223	0.00107164	0.0199644	-0.898667	-2.68806	-1.02888	-2.67068	0.00956582	0.0239542	-2.92197	NA	NA	NA	NA	NA	NA	TRUE	FALSE	FALSE	chr3	69299355	-		OpenSea	69299355	69299355	46	FRMD4B
cg22155724	-1.79661	-0.0785474	-3.38927	0.00108183	0.0199644	-0.906963	NA	NA	NA	NA	NA	NA	NA	NA	NA	NA	NA	NA	FALSE	FALSE	FALSE	chr5	176794405	+	chr5:176793959-176794841	Island	176794405	176794405	89	RGS14
cg13322464	1.72391	0.622184	3.38412	0.00109976	0.0199644	-0.921372	NA	NA	NA	NA	NA	NA	NA	NA	NA	NA	NA	NA	FALSE	FALSE	FALSE	chr6	24774713	+	chr6:24775046-24775729	N_Shore	24774713	24774713	445	GMNN
cg26389756	-1.88906	0.429788	-3.37369	0.0011369	0.0199644	-0.950484	-3.19238	0.429788	-3.26321	0.00176217	0.00750372	-1.42179	NA	NA	NA	NA	NA	NA	TRUE	FALSE	FALSE	chr4	126369090	+		OpenSea	126369090	126369090	525	FAT4
cg25793657	-1.56177	-0.163258	-3.37289	0.00113981	0.0199644	-0.952724	-3.39285	-0.163258	-4.59619	2.05159e-05	0.000471893	2.64792	-1.83107	-0.163258	-2.55126	0.0131179	0.0372634	-3.19245	TRUE	TRUE	TRUE	chr5	138614376	+		OpenSea	138614376	138614376	92	SNORA74A
cg13375248	-2.07	2.02668	-3.37011	0.00114994	0.0199644	-0.960477	-3.60858	2.02668	-3.26431	0.00175634	0.00748753	-1.41881	NA	NA	NA	NA	NA	NA	TRUE	FALSE	FALSE	chr17	48911181	+		OpenSea	48911181	48911181	829	WFIKKN2
cg18718518	1.63098	-0.117214	3.36317	0.00117558	0.020051	-0.979798	2.36716	-0.117214	2.97928	0.00406665	0.0131903	-2.16866	NA	NA	NA	NA	NA	NA	TRUE	FALSE	FALSE	chr5	142785455	-	chr5:142782071-142785071	S_Shore	142785455	142785455	1409	NR3C1
cg14991792	-1.9234	-0.0806656	-3.35343	0.00121249	0.0201331	-1.00687	-3.66329	-0.0806656	-3.62497	0.000570113	0.00356945	-0.402253	NA	NA	NA	NA	NA	NA	TRUE	FALSE	FALSE	chr11	26493999	+		OpenSea	26493999	26493999	1537	ANO3
cg23455212	-1.60318	-1.65308	-3.35124	0.00122097	0.0201331	-1.01298	NA	NA	NA	NA	NA	NA	NA	NA	NA	NA	NA	NA	FALSE	FALSE	FALSE	chr12	91505417	-		OpenSea	91505417	91505417	124	LUM
cg09093150	-1.8352	-0.902736	-3.3452	0.00124454	0.0202335	-1.02972	NA	NA	NA	NA	NA	NA	NA	NA	NA	NA	NA	NA	FALSE	FALSE	FALSE	chr5	32709301	+	chr5:32709910-32714450	N_Shore	32709301	32709301	1441	NPR3
cg23501051	-1.7259	0.807796	-3.34493	0.00124559	0.0202335	-1.03046	NA	NA	NA	NA	NA	NA	NA	NA	NA	NA	NA	NA	FALSE	FALSE	FALSE	chr11	19736912	-	chr11:19733936-19735320	S_Shore	19736912	19736912	693	LOC100126784
cg13802001	-2.05695	-0.196806	-3.31425	0.00137231	0.0212785	-1.11524	-3.23386	-0.196806	-2.88668	0.00528843	0.0158438	-2.40132	NA	NA	NA	NA	NA	NA	TRUE	FALSE	FALSE	chr4	155534702	-		OpenSea	155534702	155534702	799	FGG
cg22457516	-1.83695	-0.259343	-3.30813	0.00139897	0.0214324	-1.13207	-3.23343	-0.259343	-3.3431	0.00138153	0.00637004	-1.20293	NA	NA	NA	NA	NA	NA	TRUE	FALSE	FALSE	chr11	83393422	-		OpenSea	83393422	83393422	45	DLG2
cg22132509	-1.68235	-1.54063	-3.30091	0.00143107	0.0215046	-1.1519	-2.42103	-1.54063	-2.82689	0.00624913	0.0177796	-2.54859	NA	NA	NA	NA	NA	NA	TRUE	FALSE	FALSE	chr3	160475102	+	chr3:160472310-160474487	S_Shore	160475102	160475102	1105	PPM1L
cg15222509	-2.12972	1.28386	-3.29986	0.00143583	0.0215046	-1.1548	-3.93761	1.28386	-3.34546	0.00137156	0.00633981	-1.1964	NA	NA	NA	NA	NA	NA	TRUE	FALSE	FALSE	chr10	81037890	+		OpenSea	81037890	81037890	951	ZMIZ1
cg16219186	-1.90906	-1.78332	-3.29383	0.0014632	0.0215427	-1.17131	-4.10691	-1.78332	-4.00765	0.000161238	0.00159928	0.75011	NA	NA	NA	NA	NA	NA	TRUE	FALSE	FALSE	chr5	142780531	-	chr5:142782071-142785071	N_Shore	142780531	142780531	113	NR3C1
cg02982294	-1.94236	-4.4684	-3.29137	0.00147457	0.0215427	-1.17807	NA	NA	NA	NA	NA	NA	NA	NA	NA	NA	NA	NA	FALSE	FALSE	FALSE	chr11	7695525	-	chr11:7694711-7695685	Island	7695525	7695525	530	CYB5R2
cg10916269	2.05737	0.758862	3.28949	0.00148328	0.0215427	-1.18322	NA	NA	NA	NA	NA	NA	NA	NA	NA	NA	NA	NA	FALSE	FALSE	FALSE	chr1	153030736	-		OpenSea	153030736	153030736	747	SPRR2A
cg18239738	1.67971	0.958234	3.28752	0.00149247	0.0215427	-1.18862	2.37553	0.958234	2.76358	0.00743942	0.0200709	-2.7019	NA	NA	NA	NA	NA	NA	TRUE	FALSE	FALSE	chr1	104067837	+	chr1:104068487-104068913	N_Shore	104067837	104067837	740	RNPC3
cg22125370	-1.86852	-2.88012	-3.27511	0.00155155	0.0215427	-1.22253	NA	NA	NA	NA	NA	NA	NA	NA	NA	NA	NA	NA	FALSE	FALSE	FALSE	chr12	93966485	+	chr12:93963963-93967395	Island	93966485	93966485	182	SOCS2
cg00901598	-1.84912	-0.507838	-3.27092	0.00157197	0.0215427	-1.23395	-3.17038	-0.507838	-3.19892	0.00213794	0.00853468	-1.59518	NA	NA	NA	NA	NA	NA	TRUE	FALSE	FALSE	chr3	172164984	-	chr3:172165372-172166738	N_Shore	172164984	172164984	1261	GHSR
cg20604541	-1.88137	-0.93719	-3.26975	0.0015777	0.0215427	-1.23713	NA	NA	NA	NA	NA	NA	NA	NA	NA	NA	NA	NA	FALSE	FALSE	FALSE	chr2	202671360	+		OpenSea	202671360	202671360	57	CDK15
cg15161309	-1.89552	0.692726	-3.26886	0.00158211	0.0215427	-1.23957	NA	NA	NA	NA	NA	NA	NA	NA	NA	NA	NA	NA	FALSE	FALSE	FALSE	chr1	10753070	-	chr1:10753773-10754176	N_Shore	10753070	10753070	1436	CASZ1
cg07042546	-1.21785	0.733519	-3.26084	0.00162217	0.0215687	-1.2614	NA	NA	NA	NA	NA	NA	NA	NA	NA	NA	NA	NA	FALSE	FALSE	FALSE	chr11	117104996	+	chr11:117102742-117103452	S_Shore	117104996	117104996	1543	RNF214
cg17162216	-1.97125	0.865326	-3.25845	0.00163429	0.0215687	-1.2679	NA	NA	NA	NA	NA	NA	NA	NA	NA	NA	NA	NA	FALSE	FALSE	FALSE	chr10	96121801	-	chr10:96122540-96122904	N_Shore	96121801	96121801	881	NOC3L
cg09608765	1.70391	-0.772571	3.25348	0.00165978	0.0216207	-1.2814	4.50919	-0.772571	5.06085	3.70254e-06	0.000177193	4.23372	2.80528	-0.772571	3.2373	0.00190801	0.0102955	-1.48978	TRUE	TRUE	TRUE	chr3	45636137	+	chr3:45635090-45635932	S_Shore	45636137	45636137	185	LIMD1
cg01716288	-1.65694	-0.704724	-3.24603	0.00169867	0.0218233	-1.30161	-2.43063	-0.704724	-2.83163	0.0061675	0.0176199	-2.537	NA	NA	NA	NA	NA	NA	TRUE	FALSE	FALSE	chr9	35539251	+		OpenSea	35539251	35539251	621	RUSC2
cg11689753	1.67516	-0.717559	3.2459	0.00169932	0.0218233	-1.30195	NA	NA	NA	NA	NA	NA	NA	NA	NA	NA	NA	NA	FALSE	FALSE	FALSE	chr10	6821048	+		OpenSea	6821048	6821048	511	LINC00707
cg02235249	-1.86363	-0.547248	-3.24456	0.0017064	0.021834	-1.30558	NA	NA	NA	NA	NA	NA	NA	NA	NA	NA	NA	NA	FALSE	FALSE	FALSE	chr2	171570003	-	chr2:171569877-171573904	Island	171570003	171570003	1073	LINC01124
cg25566787	-1.71696	0.599081	-3.24214	0.00171929	0.0218738	-1.31214	-3.00427	0.599081	-3.31862	0.00148904	0.00670344	-1.27039	NA	NA	NA	NA	NA	NA	TRUE	FALSE	FALSE	chr6	72087007	-		OpenSea	72087007	72087007	272	MIR30C2
cg24172509	-2.43569	-0.439396	-3.22406	0.00181836	0.0221556	-1.361	NA	NA	NA	NA	NA	NA	NA	NA	NA	NA	NA	NA	FALSE	FALSE	FALSE	chr5	140778424	+	chr5:140779013-140779659	N_Shore	140778424	140778424	728	PCDHGB5
cg06414254	-1.93346	-2.11379	-3.22117	0.00183469	0.0221556	-1.36879	-3.5506	-2.11379	-3.30888	0.00153394	0.00683585	-1.29712	NA	NA	NA	NA	NA	NA	TRUE	FALSE	FALSE	chr4	165120357	-		OpenSea	165120357	165120357	1493	ANP32C
cg18729664	-1.58243	-1.78132	-3.22063	0.00183773	0.0221556	-1.37023	-2.70508	-1.78132	-3.33674	0.00140874	0.00645242	-1.22049	NA	NA	NA	NA	NA	NA	TRUE	FALSE	FALSE	chr6	76203675	-		OpenSea	76203675	76203675	178	FILIP1
cg17215831	-2.10579	-2.38227	-3.22052	0.00183836	0.0221556	-1.37053	NA	NA	NA	NA	NA	NA	NA	NA	NA	NA	NA	NA	FALSE	FALSE	FALSE	chr13	37004853	+	chr13:37005581-37006453	N_Shore	37004853	37004853	803	CCNA1
cg16107389	-1.94119	-0.800557	-3.19962	0.00196081	0.0225307	-1.42672	-2.89385	-0.800557	-2.65969	0.00985111	0.0244657	-2.94762	NA	NA	NA	NA	NA	NA	TRUE	FALSE	FALSE	chr6	130182452	-		OpenSea	130182452	130182452	35	TMEM244
cg20770175	-1.74846	1.337	-3.18232	0.00206783	0.0229862	-1.473	-2.88542	1.337	-3.02711	0.00354361	0.0119933	-2.04633	NA	NA	NA	NA	NA	NA	TRUE	FALSE	FALSE	chr2	189839474	+		OpenSea	189839474	189839474	374	COL3A1
cg06544550	-1.49098	-0.284667	-3.17928	0.00208722	0.0230642	-1.48112	-2.09975	-0.284667	-2.78633	0.00698968	0.0192215	-2.64713	NA	NA	NA	NA	NA	NA	TRUE	FALSE	FALSE	chr4	71457371	+		OpenSea	71457371	71457371	603	AMBN
cg06047020	-1.88342	0.618906	-3.17923	0.00208752	0.0230642	-1.48125	NA	NA	NA	NA	NA	NA	NA	NA	NA	NA	NA	NA	FALSE	FALSE	FALSE	chr13	93877835	+	chr13:93879245-93880877	N_Shore	93877835	93877835	1242	GPC6
cg00048743	-1.77081	-1.69832	-3.17783	0.00209652	0.0231032	-1.48499	NA	NA	NA	NA	NA	NA	NA	NA	NA	NA	NA	NA	FALSE	FALSE	FALSE	chr5	140782367	+	chr5:140779013-140779659	S_Shelf	140782367	140782367	152	PCDHGA9
cg04800788	-1.5463	0.195832	-3.16198	0.00220071	0.0234353	-1.52719	NA	NA	NA	NA	NA	NA	NA	NA	NA	NA	NA	NA	FALSE	FALSE	FALSE	chr11	123396571	+		OpenSea	123396571	123396571	42	GRAMD1B
cg23657757	-1.89287	0.80647	-3.15025	0.00228091	0.0236677	-1.55831	-3.49095	0.80647	-3.24887	0.00184016	0.00771711	-1.46067	NA	NA	NA	NA	NA	NA	TRUE	FALSE	FALSE	chr2	202318145	+	chr2:202315853-202317008	S_Shore	202318145	202318145	1752	STRADB
cg20010476	1.6499	0.886485	3.14562	0.00231328	0.0238228	-1.57056	NA	NA	NA	NA	NA	NA	-2.29052	0.886485	-2.63755	0.0104563	0.0318555	-2.99555	FALSE	TRUE	FALSE	chr19	15082446	-		OpenSea	15082446	15082446	1282	SLC1A6
cg19229557	-1.5608	0.487915	-3.14421	0.00232322	0.0238228	-1.57429	-3.29732	0.487915	-4.00443	0.000163008	0.00160974	0.740109	NA	NA	NA	NA	NA	NA	TRUE	FALSE	FALSE	chr12	105626937	-	chr12:105629690-105630099	N_Shelf	105626937	105626937	245	APPL2
cg18232235	2.23696	2.3765	3.13582	0.0023833	0.0240639	-1.59648	NA	NA	NA	NA	NA	NA	NA	NA	NA	NA	NA	NA	FALSE	FALSE	FALSE	chr12	11700321	+		OpenSea	11700321	11700321	642	LINC01252
cg09563893	-1.81337	1.27106	-3.12631	0.00245308	0.0244655	-1.62155	NA	NA	NA	NA	NA	NA	NA	NA	NA	NA	NA	NA	FALSE	FALSE	FALSE	chr2	189434064	+		OpenSea	189434064	189434064	690	GULP1
cg10934807	1.38096	0.85341	3.11535	0.00253584	0.0248485	-1.65036	2.06754	0.85341	3.01436	0.00367657	0.0122962	-2.07908	NA	NA	NA	NA	NA	NA	TRUE	FALSE	FALSE	chr2	113191815	-	chr2:113190115-113191274	S_Shore	113191815	113191815	246	RGPD8
cg13447038	-1.98131	-0.224352	-3.11448	0.00254253	0.0248694	-1.65265	-3.59391	-0.224352	-3.10918	0.00278952	0.010193	-1.8331	NA	NA	NA	NA	NA	NA	TRUE	FALSE	FALSE	chr3	159558254	+		OpenSea	159558254	159558254	603	SCHIP1
cg10678266	-1.61303	-0.647564	-3.10919	0.00258352	0.0248698	-1.66653	NA	NA	NA	NA	NA	NA	NA	NA	NA	NA	NA	NA	FALSE	FALSE	FALSE	chr7	24614348	+		OpenSea	24614348	24614348	1262	MPP6
cg04383469	-1.62279	0.404729	-3.10868	0.00258757	0.0248698	-1.66789	NA	NA	NA	NA	NA	NA	NA	NA	NA	NA	NA	NA	FALSE	FALSE	FALSE	chr12	41581775	+	chr12:41582155-41582975	N_Shore	41581775	41581775	474	PDZRN4
cg14767203	-1.60897	-0.931662	-3.09237	0.00271799	0.0252292	-1.71055	NA	NA	NA	NA	NA	NA	NA	NA	NA	NA	NA	NA	FALSE	FALSE	FALSE	chr2	180725105	-	chr2:180725717-180726465	N_Shore	180725105	180725105	529	MIR1258
cg09480054	-2.10433	-2.67801	-3.08776	0.00275598	0.025304	-1.72259	NA	NA	NA	NA	NA	NA	3.71271	-2.67801	3.03163	0.00350137	0.0152582	-2.03204	FALSE	TRUE	FALSE	chr2	43020129	-	chr2:43019665-43020509	Island	43020129	43020129	377	HAAO
cg22377043	-1.7001	-2.05317	-3.08699	0.00276239	0.025304	-1.72461	NA	NA	NA	NA	NA	NA	NA	NA	NA	NA	NA	NA	FALSE	FALSE	FALSE	chr15	43809486	+		OpenSea	43809486	43809486	319	MAP1A
cg06935846	-1.48647	1.12765	-3.08355	0.0027911	0.0253123	-1.73357	-1.83387	1.12765	-2.32961	0.0229624	0.0452254	-3.67749	NA	NA	NA	NA	NA	NA	TRUE	FALSE	FALSE	chr2	178973584	-	chr2:178977078-178977828	N_Shelf	178973584	178973584	517	PDE11A
cg27110277	-1.65865	0.176849	-3.07713	0.00284543	0.0254953	-1.75028	NA	NA	NA	NA	NA	NA	2.36856	0.176849	2.62372	0.0108469	0.0326631	-3.02748	FALSE	TRUE	FALSE	chr8	16860121	-	chr8:16859044-16859452	S_Shore	16860121	16860121	446	FGF20
cg11082767	-1.6251	0.00284556	-3.07568	0.00285788	0.0255292	-1.75407	-2.62225	0.00284556	-2.90605	0.00500776	0.0152627	-2.35311	NA	NA	NA	NA	NA	NA	TRUE	FALSE	FALSE	chr2	173942227	+	chr2:173940414-173941271	S_Shore	173942227	173942227	1661	MAP3K20
cg06368201	-1.68942	-0.420909	-3.06811	0.00292349	0.0256833	-1.77374	NA	NA	NA	NA	NA	NA	NA	NA	NA	NA	NA	NA	FALSE	FALSE	FALSE	chr6	130741902	+		OpenSea	130741902	130741902	338	TMEM200A
cg05756792	-1.68519	-0.152552	-3.06536	0.00294766	0.0257413	-1.78087	NA	NA	NA	NA	NA	NA	NA	NA	NA	NA	NA	NA	FALSE	FALSE	FALSE	chr19	3480603	-	chr19:3481782-3482048	N_Shore	3480603	3480603	62	SMIM24
cg05228186	-1.54551	-0.579929	-3.06008	0.00299458	0.025757	-1.79455	-2.9141	-0.579929	-3.44861	0.000996648	0.00512789	-0.908327	NA	NA	NA	NA	NA	NA	TRUE	FALSE	FALSE	chr11	83393344	-		OpenSea	83393344	83393344	123	DLG2
cg25101184	1.51486	1.49651	3.05783	0.00301476	0.0258313	-1.80037	NA	NA	NA	NA	NA	NA	NA	NA	NA	NA	NA	NA	FALSE	FALSE	FALSE	chr14	56231604	+	chr14:56232945-56233281	N_Shore	56231604	56231604	1358	RPL13AP3
cg02010481	-1.64829	-2.11194	-3.04999	0.0030862	0.0261155	-1.82065	NA	NA	NA	NA	NA	NA	NA	NA	NA	NA	NA	NA	FALSE	FALSE	FALSE	chr7	28218524	-	chr7:28219435-28219697	N_Shore	28218524	28218524	1912	JAZF1
cg05312671	-1.46728	-0.389901	-3.0491	0.00309439	0.0261443	-1.82294	NA	NA	NA	NA	NA	NA	NA	NA	NA	NA	NA	NA	FALSE	FALSE	FALSE	chr5	158523785	-	chr5:158523906-158524598	N_Shore	158523785	158523785	170	EBF1
cg18839637	-1.35337	0.113661	-3.04851	0.00309992	0.0261505	-1.82449	-2.12793	0.113661	-3.09431	0.00291397	0.0105	-1.87205	NA	NA	NA	NA	NA	NA	TRUE	FALSE	FALSE	chr5	140723684	+	chr5:140723548-140723900	Island	140723684	140723684	82	PCDHGA3
cg05770620	-1.59364	1.07419	-3.03957	0.00318363	0.0262878	-1.84755	NA	NA	NA	NA	NA	NA	NA	NA	NA	NA	NA	NA	FALSE	FALSE	FALSE	chr7	98479823	+	chr7:98476004-98476954	S_Shelf	98479823	98479823	549	MIR3609
cg17654017	-1.66009	-1.06205	-3.03062	0.00326949	0.0265944	-1.87058	-4.28701	-1.06205	-4.51634	2.73439e-05	0.000558529	2.38255	-2.62692	-1.06205	-2.84529	0.00594282	0.0216957	-2.50047	TRUE	TRUE	TRUE	chr6	144282305	-		OpenSea	144282305	144282305	241	PLAGL1
cg13115683	-1.98793	-1.87401	-3.02623	0.00331241	0.0266949	-1.88186	NA	NA	NA	NA	NA	NA	3.96953	-1.87401	3.39129	0.00119286	0.00762933	-1.06738	FALSE	TRUE	FALSE	chr6	29943460	+	chr6:29944402-29945169	N_Shore	29943460	29943460	567	HCG9
cg00965110	1.87657	-1.21245	3.02596	0.00331507	0.0266949	-1.88255	3.81246	-1.21245	3.40653	0.00113605	0.00558391	-1.02656	NA	NA	NA	NA	NA	NA	TRUE	FALSE	FALSE	chr16	14724468	-	chr16:14723602-14724048	S_Shore	14724468	14724468	339	PARN
cg10203922	-1.58946	-0.546406	-3.02324	0.00334189	0.0266949	-1.88952	NA	NA	NA	NA	NA	NA	NA	NA	NA	NA	NA	NA	FALSE	FALSE	FALSE	chr4	145566200	-	chr4:145566242-145567413	N_Shore	145566200	145566200	970	HHIP-AS1
cg07865161	-1.69611	1.41616	-3.02194	0.00335488	0.0266949	-1.89288	-2.32527	1.41616	-2.36922	0.0208234	0.0421086	-3.59412	NA	NA	NA	NA	NA	NA	TRUE	FALSE	FALSE	chr2	213292155	-		OpenSea	213292155	213292155	1070	MIR548F2
cg24964368	-1.90836	-0.396848	-3.02055	0.00336876	0.0266949	-1.89645	NA	NA	NA	NA	NA	NA	NA	NA	NA	NA	NA	NA	FALSE	FALSE	FALSE	chr19	52264413	+		OpenSea	52264413	52264413	39	FPR2
cg10815420	-1.59335	0.831277	-3.01423	0.00343245	0.0267251	-1.91264	NA	NA	NA	NA	NA	NA	NA	NA	NA	NA	NA	NA	FALSE	FALSE	FALSE	chr8	105599835	-	chr8:105600453-105601704	N_Shore	105599835	105599835	1416	LRP12
cg12518648	-1.50794	1.11583	-3.01126	0.00346275	0.0267701	-1.92024	NA	NA	NA	NA	NA	NA	NA	NA	NA	NA	NA	NA	FALSE	FALSE	FALSE	chr3	182816225	-	chr3:182816771-182817455	N_Shore	182816225	182816225	805	MCCC1
cg12416561	1.85298	-1.21987	3.00565	0.00352068	0.0268318	-1.93458	NA	NA	NA	NA	NA	NA	NA	NA	NA	NA	NA	NA	FALSE	FALSE	FALSE	chr4	81256552	+	chr4:81257040-81257270	N_Shore	81256552	81256552	321	C4orf22
cg01990323	-1.49707	0.0740369	-3.00377	0.00354025	0.0268318	-1.93936	-3.73269	0.0740369	-4.50585	2.83909e-05	0.00056916	2.34786	-2.23562	0.0740369	-2.77511	0.00721415	0.024749	-2.671	TRUE	TRUE	TRUE	chr12	41581184	+	chr12:41582155-41582975	N_Shore	41581184	41581184	1065	PDZRN4
cg00708598	-1.4729	-0.496784	-3.00143	0.00356482	0.0268318	-1.94534	NA	NA	NA	NA	NA	NA	NA	NA	NA	NA	NA	NA	FALSE	FALSE	FALSE	chr13	53313895	-	chr13:53313127-53314045	Island	53313895	53313895	51	CNMD
cg21543859	-1.61117	-0.269324	-2.99971	0.00358299	0.0268318	-1.94973	NA	NA	NA	NA	NA	NA	3.84904	-0.269324	4.28506	6.2241e-05	0.00128874	1.62615	FALSE	TRUE	FALSE	chr6	45391645	+	chr6:45389420-45391646	Island	45391645	45391645	1730	RUNX2
cg03340964	1.60738	1.32129	2.99918	0.00358862	0.0268318	-1.95109	NA	NA	NA	NA	NA	NA	NA	NA	NA	NA	NA	NA	FALSE	FALSE	FALSE	chr20	17552529	+	chr20:17550330-17551317	S_Shore	17552529	17552529	1929	DSTN
cg18283342	-1.55283	-1.25461	-2.99657	0.00361635	0.0268318	-1.95774	-2.43619	-1.25461	-2.77635	0.00718381	0.0195796	-2.6712	NA	NA	NA	NA	NA	NA	TRUE	FALSE	FALSE	chr5	140235435	+	chr5:140235737-140236033	N_Shore	140235435	140235435	198	PCDHA10
cg10616442	-1.66477	0.991952	-2.99264	0.00365849	0.0268318	-1.96774	NA	NA	NA	NA	NA	NA	NA	NA	NA	NA	NA	NA	FALSE	FALSE	FALSE	chr4	79472302	+	chr4:79472806-79473177	N_Shore	79472302	79472302	439	ANXA3
cg24711649	-1.73208	-2.26728	-2.9842	0.00375058	0.0269875	-1.98921	NA	NA	NA	NA	NA	NA	NA	NA	NA	NA	NA	NA	FALSE	FALSE	FALSE	chr12	81472118	+	chr12:81471569-81472119	Island	81472118	81472118	281	ACSS3
cg03276401	1.39409	1.04557	2.97761	0.00382399	0.0269875	-2.00594	1.92281	1.04557	2.55837	0.0128695	0.0296963	-3.18	NA	NA	NA	NA	NA	NA	TRUE	FALSE	FALSE	chr17	62225407	+	chr17:62223224-62224124	S_Shore	62225407	62225407	1707	SNORA50C
cg23627169	-1.42778	-1.94335	-2.97671	0.00383403	0.0269875	-2.0082	NA	NA	NA	NA	NA	NA	2.58622	-1.94335	3.40532	0.00114214	0.00741571	-1.02821	FALSE	TRUE	FALSE	chr8	26434069	+	chr8:26434372-26436785	N_Shore	26434069	26434069	1270	DPYSL2
cg06804564	-1.78315	-0.306124	-2.97669	0.00383434	0.0269875	-2.00827	NA	NA	NA	NA	NA	NA	3.77442	-0.306124	3.62535	0.000570544	0.00480176	-0.400057	FALSE	TRUE	FALSE	chr1	90100070	-	chr1:90098230-90099292	S_Shore	90100070	90100070	1616	LRRC8C-DT
cg02158542	-1.73581	-0.31409	-2.97529	0.00385009	0.0270231	-2.01181	-4.15459	-0.31409	-4.01897	0.000155173	0.00156108	0.785237	-2.41878	-0.31409	-2.40541	0.0190361	0.0482855	-3.5131	TRUE	TRUE	TRUE	chr4	164535643	-		OpenSea	164535643	164535643	866	MARCH1
cg13284422	-1.74875	-1.23225	-2.97445	0.00385961	0.0270231	-2.01394	NA	NA	NA	NA	NA	NA	NA	NA	NA	NA	NA	NA	FALSE	FALSE	FALSE	chr9	20624418	-	chr9:20620728-20621862	S_Shelf	20624418	20624418	1903	MLLT3
cg08991330	-1.56646	-0.78477	-2.97286	0.0038777	0.0270231	-2.01797	-2.52861	-0.78477	-2.81329	0.00648893	0.0182394	-2.58174	NA	NA	NA	NA	NA	NA	TRUE	FALSE	FALSE	chr6	144283194	-		OpenSea	144283194	144283194	646	PLAGL1
cg09587263	-1.6506	-0.497982	-2.97179	0.00388982	0.0270231	-2.02067	NA	NA	NA	NA	NA	NA	NA	NA	NA	NA	NA	NA	FALSE	FALSE	FALSE	chr6	130741950	+		OpenSea	130741950	130741950	290	TMEM200A
cg07717903	-1.50644	0.15017	-2.97167	0.00389127	0.0270231	-2.02099	NA	NA	NA	NA	NA	NA	NA	NA	NA	NA	NA	NA	FALSE	FALSE	FALSE	chr5	140753536	+	chr5:140753654-140753952	N_Shore	140753536	140753536	114	PCDHGA6
cg08029622	-1.69428	0.0392902	-2.96798	0.00393356	0.0271112	-2.03031	NA	NA	NA	NA	NA	NA	NA	NA	NA	NA	NA	NA	FALSE	FALSE	FALSE	chr5	140782352	+	chr5:140779013-140779659	S_Shelf	140782352	140782352	167	PCDHGA9
cg21087260	-1.64408	-0.443954	-2.96794	0.00393405	0.0271112	-2.03042	-2.26383	-0.443954	-2.34835	0.0219276	0.0437318	-3.63821	NA	NA	NA	NA	NA	NA	TRUE	FALSE	FALSE	chr4	155532075	-		OpenSea	155532075	155532075	1826	FGG
cg01089498	-2.2123	-2.71898	-2.9633	0.00398792	0.0272076	-2.04215	NA	NA	NA	NA	NA	NA	NA	NA	NA	NA	NA	NA	FALSE	FALSE	FALSE	chr4	11428985	-	chr4:11429414-11429633	N_Shore	11428985	11428985	1551	HS3ST1
cg05939560	1.66333	0.993388	2.96098	0.00401502	0.0272453	-2.04799	NA	NA	NA	NA	NA	NA	NA	NA	NA	NA	NA	NA	FALSE	FALSE	FALSE	chr12	131003775	-		OpenSea	131003775	131003775	1312	RIMBP2
cg08469255	1.87523	1.39057	2.96077	0.00401756	0.0272453	-2.04854	3.24801	1.39057	2.82561	0.00627129	0.0178211	-2.55171	NA	NA	NA	NA	NA	NA	TRUE	FALSE	FALSE	chr6	30851069	+	chr6:30852102-30852676	N_Shore	30851069	30851069	374	DDR1
cg12786241	1.58084	-2.06229	2.959	0.00403838	0.0272453	-2.05299	2.13376	-2.06229	2.32788	0.0230605	0.0453581	-3.68112	NA	NA	NA	NA	NA	NA	TRUE	FALSE	FALSE	chr3	50648763	+	chr3:50648939-50649829	N_Shore	50648763	50648763	529	MAPKAPK3
cg07059784	-1.38774	-1.14082	-2.95408	0.00409694	0.0272696	-2.06541	NA	NA	NA	NA	NA	NA	NA	NA	NA	NA	NA	NA	FALSE	FALSE	FALSE	chr2	233416233	-	chr2:233415005-233415811	S_Shore	233416233	233416233	949	TIGD1
cg24100168	-1.61925	-1.75802	-2.94377	0.00422216	0.0274912	-2.09135	NA	NA	NA	NA	NA	NA	NA	NA	NA	NA	NA	NA	FALSE	FALSE	FALSE	chr11	5667836	-		OpenSea	5667836	5667836	824	HBG2
cg16170006	-1.72118	-1.9539	-2.9433	0.00422784	0.0274912	-2.09251	NA	NA	NA	NA	NA	NA	NA	NA	NA	NA	NA	NA	FALSE	FALSE	FALSE	chr1	90099704	+	chr1:90098230-90099292	S_Shore	90099704	90099704	1059	LRRC8C
cg10530568	-1.50085	-1.64705	-2.94228	0.00424051	0.0275205	-2.09509	NA	NA	NA	NA	NA	NA	NA	NA	NA	NA	NA	NA	FALSE	FALSE	FALSE	chr10	134150506	+		OpenSea	134150506	134150506	104	LRRC27
cg14336854	1.672	0.615323	2.93804	0.00429322	0.0276068	-2.10573	NA	NA	NA	NA	NA	NA	NA	NA	NA	NA	NA	NA	FALSE	FALSE	FALSE	chr7	11012871	+	chr7:11013426-11013888	N_Shore	11012871	11012871	627	PHF14
cg06207823	1.30933	1.10495	2.93749	0.00430013	0.0276068	-2.10712	NA	NA	NA	NA	NA	NA	NA	NA	NA	NA	NA	NA	FALSE	FALSE	FALSE	chr7	80275814	+		OpenSea	80275814	80275814	51	CD36
cg07048348	1.51545	0.330628	2.92699	0.00443347	0.027657	-2.13341	2.25479	0.330628	2.57286	0.0123918	0.0288583	-3.14721	NA	NA	NA	NA	NA	NA	TRUE	FALSE	FALSE	chr3	194091167	-		OpenSea	194091167	194091167	694	LRRC15
cg14025053	-1.74292	-3.57903	-2.92653	0.00443939	0.027657	-2.13456	NA	NA	NA	NA	NA	NA	NA	NA	NA	NA	NA	NA	FALSE	FALSE	FALSE	chr8	104153637	+	chr8:104152726-104153390	S_Shore	104153637	104153637	715	BAALC
cg04945312	-1.43329	0.127231	-2.92553	0.00445227	0.027657	-2.13706	NA	NA	NA	NA	NA	NA	NA	NA	NA	NA	NA	NA	FALSE	FALSE	FALSE	chr2	220108383	-	chr2:220107844-220108348	S_Shore	220108383	220108383	29	GLB1L
cg22492271	-1.79591	-0.441808	-2.91621	0.00457434	0.027657	-2.16034	-3.04955	-0.441808	-2.74932	0.00773481	0.0206136	-2.73606	NA	NA	NA	NA	NA	NA	TRUE	FALSE	FALSE	chr7	36959489	-		OpenSea	36959489	36959489	451	MIR1200
cg17560895	-2.08623	-1.41996	-2.91584	0.00457916	0.027657	-2.16124	-3.23565	-1.41996	-2.42396	0.01816	0.0381015	-3.47696	NA	NA	NA	NA	NA	NA	TRUE	FALSE	FALSE	chr9	100069891	+	chr9:100069890-100070351	Island	100069891	100069891	18	CCDC180
cg11866719	-1.34155	-1.24094	-2.91514	0.00458851	0.027657	-2.163	-2.0268	-1.24094	-2.77351	0.00723989	0.0196838	-2.67803	NA	NA	NA	NA	NA	NA	TRUE	FALSE	FALSE	chr14	60336433	-	chr14:60336951-60337461	N_Shore	60336433	60336433	1123	RTN1
cg12045875	1.96168	2.84483	2.91359	0.00460919	0.027657	-2.16687	NA	NA	NA	NA	NA	NA	NA	NA	NA	NA	NA	NA	FALSE	FALSE	FALSE	chr6	74104594	-	chr6:74104425-74104878	Island	74104594	74104594	221	OOEP
cg24092655	-1.4454	-0.3366	-2.91297	0.00461743	0.027657	-2.1684	NA	NA	NA	NA	NA	NA	NA	NA	NA	NA	NA	NA	FALSE	FALSE	FALSE	chr7	22233634	-		OpenSea	22233634	22233634	280	RAPGEF5
cg08725840	-1.63561	-2.87562	-2.90528	0.0047213	0.0277682	-2.18754	NA	NA	NA	NA	NA	NA	NA	NA	NA	NA	NA	NA	FALSE	FALSE	FALSE	chr11	89224774	-	chr11:89224416-89224718	S_Shore	89224774	89224774	120	NOX4
cg01699740	-1.66507	-0.276356	-2.90413	0.00473712	0.0278013	-2.19042	-2.4748	-0.276356	-2.45013	0.0169979	0.0363272	-3.42017	NA	NA	NA	NA	NA	NA	TRUE	FALSE	FALSE	chr11	123396486	+		OpenSea	123396486	123396486	41	GRAMD1B
cg13838530	-1.71766	0.256078	-2.90334	0.00474786	0.0278265	-2.19236	NA	NA	NA	NA	NA	NA	NA	NA	NA	NA	NA	NA	FALSE	FALSE	FALSE	chr12	82153734	-	chr12:82152320-82152674	S_Shore	82153734	82153734	624	PPFIA2
cg26266876	-1.67878	-1.23904	-2.89893	0.00480879	0.0278657	-2.20333	NA	NA	NA	NA	NA	NA	NA	NA	NA	NA	NA	NA	FALSE	FALSE	FALSE	chr3	23957486	-	chr3:23957941-23959181	N_Shore	23957486	23957486	1050	NKIRAS1
cg06058170	-1.67899	-2.26393	-2.89865	0.00481261	0.0278657	-2.20401	NA	NA	NA	NA	NA	NA	NA	NA	NA	NA	NA	NA	FALSE	FALSE	FALSE	chr5	78808668	-	chr5:78809347-78810468	N_Shore	78808668	78808668	990	HOMER1
cg07849997	-1.71494	0.158522	-2.89839	0.0048162	0.0278657	-2.20465	NA	NA	NA	NA	NA	NA	NA	NA	NA	NA	NA	NA	FALSE	FALSE	FALSE	chr1	100110875	+		OpenSea	100110875	100110875	555	PALMD
cg23356505	-1.84611	0.211407	-2.89598	0.00484989	0.0278657	-2.21064	-4.01467	0.211407	-3.46419	0.000949246	0.00496595	-0.864281	NA	NA	NA	NA	NA	NA	TRUE	FALSE	FALSE	chr6	144613012	+		OpenSea	144613012	144613012	138	UTRN
cg08203192	-1.49052	1.7328	-2.89582	0.00485217	0.0278657	-2.21105	-3.26378	1.7328	-3.75619	0.000372549	0.0027062	-0.0151728	NA	NA	NA	NA	NA	NA	TRUE	FALSE	FALSE	chr2	45880618	+	chr2:45877178-45879685	S_Shore	45880618	45880618	1574	PRKCE
cg02808805	-1.69259	-0.795152	-2.89572	0.00485354	0.0278657	-2.21129	-3.40298	-0.795152	-3.28365	0.00165633	0.00719973	-1.36614	NA	NA	NA	NA	NA	NA	TRUE	FALSE	FALSE	chr10	96521820	+		OpenSea	96521820	96521820	642	CYP2C19
cg01877590	1.8804	-2.3842	2.89377	0.00488092	0.0278662	-2.21613	NA	NA	NA	NA	NA	NA	NA	NA	NA	NA	NA	NA	FALSE	FALSE	FALSE	chr18	23806013	+	chr18:23806283-23807093	N_Shore	23806013	23806013	395	TAF4B
cg08412968	-1.58448	-2.02678	-2.87981	0.00508101	0.0284507	-2.25065	NA	NA	NA	NA	NA	NA	NA	NA	NA	NA	NA	NA	FALSE	FALSE	FALSE	chr14	92413582	-	chr14:92413581-92414324	Island	92413582	92413582	463	FBLN5
cg24983189	-1.43745	-1.95937	-2.87863	0.00509827	0.0284765	-2.25356	NA	NA	NA	NA	NA	NA	NA	NA	NA	NA	NA	NA	FALSE	FALSE	FALSE	chr20	2855312	+	chr20:2852899-2854635	S_Shore	2855312	2855312	1169	PTPRA
cg24125901	-1.67581	-2.97246	-2.87532	0.00514699	0.0285201	-2.26173	NA	NA	NA	NA	NA	NA	3.51943	-2.97246	3.50465	0.000837447	0.00609535	-0.747875	FALSE	TRUE	FALSE	chr19	18716439	-	chr19:18716229-18718743	Island	18716439	18716439	1220	CRLF1
cg17298412	-1.53825	-0.559341	-2.87247	0.00518936	0.0286154	-2.26877	NA	NA	NA	NA	NA	NA	NA	NA	NA	NA	NA	NA	FALSE	FALSE	FALSE	chr4	155533920	-		OpenSea	155533920	155533920	17	FGG
cg23424158	-1.33723	-0.790239	-2.86909	0.00523992	0.0287432	-2.27709	NA	NA	NA	NA	NA	NA	NA	NA	NA	NA	NA	NA	FALSE	FALSE	FALSE	chr11	83394074	-		OpenSea	83394074	83394074	605	DLG2
cg04110224	-1.8133	-2.8221	-2.8675	0.00526385	0.0288166	-2.281	-3.1821	-2.8221	-2.77378	0.00723465	0.0196748	-2.67739	NA	NA	NA	NA	NA	NA	TRUE	FALSE	FALSE	chr11	70508463	-	chr11:70508328-70508617	Island	70508463	70508463	539	SHANK2
cg04645174	1.56982	1.32369	2.85854	0.00540065	0.0291556	-2.30302	NA	NA	NA	NA	NA	NA	NA	NA	NA	NA	NA	NA	FALSE	FALSE	FALSE	chr19	14993513	-		OpenSea	14993513	14993513	1345	OR7A17
cg17625381	-1.60538	-1.15399	-2.85836	0.00540339	0.0291556	-2.30346	NA	NA	NA	NA	NA	NA	3.06432	-1.15399	3.207	0.00208961	0.0109288	-1.57127	FALSE	TRUE	FALSE	chr15	83316962	+	chr15:83315116-83317541	Island	83316962	83316962	440	CPEB1-AS1
cg06934418	-1.59479	-1.72951	-2.85802	0.00540861	0.0291556	-2.30428	NA	NA	NA	NA	NA	NA	NA	NA	NA	NA	NA	NA	FALSE	FALSE	FALSE	chr19	36132906	+	chr19:36134153-36135781	N_Shore	36132906	36132906	258	ETV2
cg01492523	-1.49581	-0.0108806	-2.85189	0.00550425	0.0294214	-2.31932	NA	NA	NA	NA	NA	NA	NA	NA	NA	NA	NA	NA	FALSE	FALSE	FALSE	chr4	155413789	-	chr4:155410623-155413393	S_Shore	155413789	155413789	858	DCHS2
cg06000353	-1.56047	0.482342	-2.84626	0.00559341	0.0296396	-2.3331	NA	NA	NA	NA	NA	NA	NA	NA	NA	NA	NA	NA	FALSE	FALSE	FALSE	chr6	133035285	-		OpenSea	133035285	133035285	90	VNN1
cg13938098	1.43951	0.227473	2.84458	0.00562025	0.0296695	-2.33721	NA	NA	NA	NA	NA	NA	NA	NA	NA	NA	NA	NA	FALSE	FALSE	FALSE	chr6	112575966	-	chr6:112575091-112575483	S_Shore	112575966	112575966	48	LAMA4
cg05928290	-1.54185	1.08719	-2.84253	0.00565324	0.0296695	-2.34222	NA	NA	NA	NA	NA	NA	NA	NA	NA	NA	NA	NA	FALSE	FALSE	FALSE	chr14	54418728	-	chr14:54418677-54418881	Island	54418728	54418728	1444	BMP4
cg21843594	-1.53095	-0.900221	-2.84064	0.00568366	0.0296856	-2.34682	NA	NA	NA	NA	NA	NA	NA	NA	NA	NA	NA	NA	FALSE	FALSE	FALSE	chr22	30476285	+	chr22:30476012-30476530	Island	30476285	30476285	167	HORMAD2
cg02491794	-1.30263	0.375117	-2.83599	0.00575951	0.0298139	-2.35819	NA	NA	NA	NA	NA	NA	NA	NA	NA	NA	NA	NA	FALSE	FALSE	FALSE	chr2	47204734	+		OpenSea	47204734	47204734	1144	TTC7A
cg08533745	-1.60686	-0.769748	-2.82456	0.00594967	0.0300906	-2.38602	NA	NA	NA	NA	NA	NA	NA	NA	NA	NA	NA	NA	FALSE	FALSE	FALSE	chr12	28124011	-	chr12:28123023-28123773	S_Shore	28124011	28124011	904	PTHLH
cg05810628	-1.76603	0.533627	-2.82138	0.00600353	0.0301447	-2.39373	-2.58393	0.533627	-2.28166	0.0258121	0.0492829	-3.77687	NA	NA	NA	NA	NA	NA	TRUE	FALSE	FALSE	chr8	75912461	+		OpenSea	75912461	75912461	59	CRISPLD1
cg14022995	1.53735	2.14431	2.82027	0.00602244	0.0302101	-2.39643	NA	NA	NA	NA	NA	NA	NA	NA	NA	NA	NA	NA	FALSE	FALSE	FALSE	chr11	2397350	+	chr11:2398223-2399598	N_Shore	2397350	2397350	1196	CD81
cg13348905	-1.55568	-0.580698	-2.81989	0.00602893	0.0302101	-2.39735	NA	NA	NA	NA	NA	NA	NA	NA	NA	NA	NA	NA	FALSE	FALSE	FALSE	chr19	10735578	+	chr19:10735999-10736396	N_Shore	10735578	10735578	592	SLC44A2
cg15811976	-1.30817	-0.169096	-2.80936	0.00621139	0.0307274	-2.42287	-1.87219	-0.169096	-2.51308	0.014472	0.0323196	-3.28154	NA	NA	NA	NA	NA	NA	TRUE	FALSE	FALSE	chr4	113218006	+		OpenSea	113218006	113218006	492	ALPK1
cg01244650	-1.71651	-4.32456	-2.80891	0.00621937	0.0307274	-2.42397	NA	NA	NA	NA	NA	NA	NA	NA	NA	NA	NA	NA	FALSE	FALSE	FALSE	chr6	27101633	-	chr6:27100174-27101124	S_Shore	27101633	27101633	1057	HIST1H2BJ
cg08515044	-1.67834	0.412567	-2.80269	0.00632963	0.0307274	-2.439	-3.52971	0.412567	-3.29945	0.00157866	0.00697442	-1.32296	NA	NA	NA	NA	NA	NA	TRUE	FALSE	FALSE	chr10	126716733	-	chr10:126715728-126715929	S_Shore	126716733	126716733	279	CTBP2
cg07848409	-1.64194	-2.22872	-2.79854	0.00640411	0.0307274	-2.44901	NA	NA	NA	NA	NA	NA	NA	NA	NA	NA	NA	NA	FALSE	FALSE	FALSE	chr3	172166987	-	chr3:172167526-172167866	N_Shore	172166987	172166987	740	GHSR
cg17174023	-1.53663	0.00809404	-2.79838	0.00640705	0.0307274	-2.4494	NA	NA	NA	NA	NA	NA	NA	NA	NA	NA	NA	NA	FALSE	FALSE	FALSE	chr22	50987453	+	chr22:50984972-50988141	Island	50987453	50987453	990	KLHDC7B
cg00313545	-1.38471	1.14989	-2.79693	0.00643318	0.0307274	-2.45288	NA	NA	NA	NA	NA	NA	NA	NA	NA	NA	NA	NA	FALSE	FALSE	FALSE	chr11	12158816	+		OpenSea	12158816	12158816	1120	MICAL2
cg25472530	1.61796	-0.910922	2.79417	0.00648358	0.0308448	-2.45956	NA	NA	NA	NA	NA	NA	NA	NA	NA	NA	NA	NA	FALSE	FALSE	FALSE	chr5	23507617	+		OpenSea	23507617	23507617	106	PRDM9
cg13647528	-1.41346	-0.0499927	-2.79394	0.0064877	0.0308448	-2.4601	-2.06426	-0.0499927	-2.43681	0.0175811	0.0372167	-3.44915	NA	NA	NA	NA	NA	NA	TRUE	FALSE	FALSE	chr11	123396505	+		OpenSea	123396505	123396505	22	GRAMD1B
cg04359828	-1.53632	-1.51251	-2.79257	0.00651289	0.0309011	-2.46341	NA	NA	NA	NA	NA	NA	NA	NA	NA	NA	NA	NA	FALSE	FALSE	FALSE	chr10	32216031	-	chr10:32216901-32217102	N_Shore	32216031	32216031	1772	ARHGAP12
cg22367264	-1.5111	0.663098	-2.78945	0.00657026	0.0310225	-2.47091	NA	NA	NA	NA	NA	NA	NA	NA	NA	NA	NA	NA	FALSE	FALSE	FALSE	chr12	80749665	+		OpenSea	80749665	80749665	468	OTOGL
cg04047221	-1.73603	-3.40755	-2.78552	0.00664338	0.0311234	-2.48037	NA	NA	NA	NA	NA	NA	NA	NA	NA	NA	NA	NA	FALSE	FALSE	FALSE	chr13	112723477	+	chr13:112720564-112723582	Island	112723477	112723477	1563	SOX1
cg20369838	-1.80317	-0.0285724	-2.78311	0.0066884	0.0312392	-2.48614	-2.75287	-0.0285724	-2.32764	0.023074	0.0453735	-3.68162	NA	NA	NA	NA	NA	NA	TRUE	FALSE	FALSE	chr8	31499052	+	chr8:31496525-31498346	S_Shore	31499052	31499052	1783	NRG1
cg04619194	1.64298	0.994288	2.77816	0.00678217	0.0312729	-2.49804	2.82569	0.994288	2.68491	0.00920752	0.0233337	-2.88863	NA	NA	NA	NA	NA	NA	TRUE	FALSE	FALSE	chr19	15160254	+		OpenSea	15160254	15160254	36	CASP14
cg07730329	-1.57825	-0.136889	-2.77709	0.00680245	0.0312729	-2.50059	NA	NA	NA	NA	NA	NA	NA	NA	NA	NA	NA	NA	FALSE	FALSE	FALSE	chr5	140810137	+	chr5:140810494-140812617	N_Shore	140810137	140810137	20	PCDHGA12
cg06341027	-1.67926	-1.16459	-2.76978	0.00694338	0.0314699	-2.5181	NA	NA	NA	NA	NA	NA	3.00641	-1.16459	2.84296	0.00598141	0.0217966	-2.50617	FALSE	TRUE	FALSE	chr6	21667407	+	chr6:21665715-21666031	S_Shore	21667407	21667407	731	CASC15
cg10141168	-1.28073	0.130544	-2.76822	0.00697376	0.0314699	-2.52183	-1.92268	0.130544	-2.60812	0.0112958	0.0270139	-3.0668	NA	NA	NA	NA	NA	NA	TRUE	FALSE	FALSE	chr3	141900424	-		OpenSea	141900424	141900424	1483	GK5
cg09345606	-1.68315	-1.70503	-2.76515	0.00703405	0.0314705	-2.52918	-3.57252	-1.70503	-3.26945	0.00172921	0.00741063	-1.40483	NA	NA	NA	NA	NA	NA	TRUE	FALSE	FALSE	chr3	159557567	+		OpenSea	159557567	159557567	82	SCHIP1
cg08067695	-1.41481	-1.72256	-2.76484	0.00704	0.0314705	-2.5299	NA	NA	NA	NA	NA	NA	NA	NA	NA	NA	NA	NA	FALSE	FALSE	FALSE	chr5	140743791	+	chr5:140745531-140745893	N_Shore	140743791	140743791	106	PCDHGA5
cg23588204	-1.45079	-1.84842	-2.76243	0.00708768	0.0315238	-2.53566	NA	NA	NA	NA	NA	NA	NA	NA	NA	NA	NA	NA	FALSE	FALSE	FALSE	chr1	212003001	-	chr1:212003431-212004280	N_Shore	212003001	212003001	575	LPGAT1
cg25072733	-1.8548	-2.35065	-2.75929	0.00715014	0.0316765	-2.54315	NA	NA	NA	NA	NA	NA	NA	NA	NA	NA	NA	NA	FALSE	FALSE	FALSE	chr13	37249481	+	chr13:37247949-37248463	S_Shore	37249481	37249481	1431	SERTM1
cg22621652	1.30485	1.03197	2.74172	0.00750924	0.0324252	-2.58495	NA	NA	NA	NA	NA	NA	NA	NA	NA	NA	NA	NA	FALSE	FALSE	FALSE	chr7	135433736	-		OpenSea	135433736	135433736	141	FAM180A
cg21131024	-1.64799	-2.33986	-2.73727	0.00760285	0.0325973	-2.59551	NA	NA	NA	NA	NA	NA	NA	NA	NA	NA	NA	NA	FALSE	FALSE	FALSE	chr8	104153643	+	chr8:104152726-104153390	S_Shore	104153643	104153643	721	BAALC
cg01283834	-1.88125	-3.0593	-2.73627	0.00762387	0.0326478	-2.59786	NA	NA	NA	NA	NA	NA	NA	NA	NA	NA	NA	NA	FALSE	FALSE	FALSE	chr4	141488964	-	chr4:141489962-141490378	N_Shore	141488964	141488964	994	UCP1
cg23575219	-1.59516	-0.739773	-2.73613	0.00762679	0.0326478	-2.59819	NA	NA	NA	NA	NA	NA	NA	NA	NA	NA	NA	NA	FALSE	FALSE	FALSE	chr9	115250537	+	chr9:115248728-115249744	S_Shore	115250537	115250537	1288	KIAA1958
cg13987922	-1.4176	-0.488925	-2.73349	0.00768294	0.0327619	-2.60444	-2.18544	-0.488925	-2.48778	0.0154436	0.0338823	-3.33761	NA	NA	NA	NA	NA	NA	TRUE	FALSE	FALSE	chr5	96039870	+	chr5:96038209-96038884	S_Shore	96039870	96039870	1376	CAST
cg07613945	-1.78985	-0.60685	-2.73299	0.00769367	0.0327619	-2.60563	NA	NA	NA	NA	NA	NA	NA	NA	NA	NA	NA	NA	FALSE	FALSE	FALSE	chr5	140787430	+	chr5:140787447-140788044	N_Shore	140787430	140787430	339	PCDHGB6
cg00632489	-1.85532	-0.574612	-2.73139	0.00772805	0.0328502	-2.60943	NA	NA	NA	NA	NA	NA	NA	NA	NA	NA	NA	NA	FALSE	FALSE	FALSE	chr11	12182377	+		OpenSea	12182377	12182377	1248	MICAL2
cg21621538	-1.55753	-0.0449635	-2.73008	0.00775609	0.0328675	-2.61252	NA	NA	NA	NA	NA	NA	2.85746	-0.0449635	2.92783	0.00471329	0.0185813	-2.29575	FALSE	TRUE	FALSE	chr7	24614206	+		OpenSea	24614206	24614206	1120	MPP6
cg14688905	-1.39939	0.221156	-2.73008	0.00775619	0.0328675	-2.61253	-2.92419	0.221156	-3.38586	0.00121114	0.00583079	-1.08429	NA	NA	NA	NA	NA	NA	TRUE	FALSE	FALSE	chr12	51403056	-		OpenSea	51403056	51403056	2	SLC11A2
cg14953762	-1.20818	-0.803391	-2.72931	0.00777271	0.0328681	-2.61434	NA	NA	NA	NA	NA	NA	NA	NA	NA	NA	NA	NA	FALSE	FALSE	FALSE	chr4	119274837	-	chr4:119273305-119274458	S_Shore	119274837	119274837	914	PRSS12
cg17932407	-1.81946	-1.86868	-2.72765	0.00780848	0.0329102	-2.61825	NA	NA	NA	NA	NA	NA	NA	NA	NA	NA	NA	NA	FALSE	FALSE	FALSE	chr12	32261086	+	chr12:32259249-32260165	S_Shore	32261086	32261086	900	BICD1
cg22344162	-1.41197	-1.89761	-2.72436	0.0078801	0.0330899	-2.62603	NA	NA	NA	NA	NA	NA	NA	NA	NA	NA	NA	NA	FALSE	FALSE	FALSE	chr1	167523769	-	chr1:167522469-167523070	S_Shore	167523769	167523769	712	CREG1
cg10494684	-1.70643	-2.29928	-2.72433	0.00788076	0.0330899	-2.6261	NA	NA	NA	NA	NA	NA	3.92022	-2.29928	3.55534	0.000713422	0.00550088	-0.602747	FALSE	TRUE	FALSE	chr17	26645200	+	chr17:26645290-26645614	N_Shore	26645200	26645200	920	TMEM97
cg08654334	-1.55542	0.780505	-2.7227	0.00791636	0.033106	-2.62994	NA	NA	NA	NA	NA	NA	NA	NA	NA	NA	NA	NA	FALSE	FALSE	FALSE	chr2	189655589	-		OpenSea	189655589	189655589	757	DIRC1
cg16887292	-1.57331	1.63446	-2.72166	0.0079393	0.033106	-2.6324	-2.45288	1.63446	-2.40195	0.0191921	0.039647	-3.52434	NA	NA	NA	NA	NA	NA	TRUE	FALSE	FALSE	chr3	69297898	-		OpenSea	69297898	69297898	1409	FRMD4B
cg23484446	-1.72267	0.987162	-2.72163	0.00793987	0.033106	-2.63246	NA	NA	NA	NA	NA	NA	NA	NA	NA	NA	NA	NA	FALSE	FALSE	FALSE	chr1	3614486	+		OpenSea	3614486	3614486	123	TP73
cg01786985	-1.46031	-1.30282	-2.71799	0.00802022	0.033238	-2.64104	NA	NA	NA	NA	NA	NA	NA	NA	NA	NA	NA	NA	FALSE	FALSE	FALSE	chr7	93190336	-		OpenSea	93190336	93190336	1213	CALCR
cg10327400	-1.48598	-2.54464	-2.71611	0.00806207	0.0333144	-2.64547	NA	NA	NA	NA	NA	NA	NA	NA	NA	NA	NA	NA	FALSE	FALSE	FALSE	chr14	42075406	+	chr14:42075858-42076329	N_Shore	42075406	42075406	1357	LRFN5
cg20523861	-1.62107	-2.33212	-2.71517	0.00808322	0.0333144	-2.6477	-2.7271	-2.33212	-2.55917	0.0128427	0.0296481	-3.1782	NA	NA	NA	NA	NA	NA	TRUE	FALSE	FALSE	chr13	70682324	-	chr13:70681732-70682219	S_Shore	70682324	70682324	300	KLHL1
cg26359940	-1.60421	-1.18749	-2.71392	0.00811111	0.0333144	-2.65063	NA	NA	NA	NA	NA	NA	NA	NA	NA	NA	NA	NA	FALSE	FALSE	FALSE	chr12	41221579	+		OpenSea	41221579	41221579	160	CNTN1
cg12753481	1.44061	0.900329	2.71307	0.00813023	0.0333144	-2.65263	NA	NA	NA	NA	NA	NA	NA	NA	NA	NA	NA	NA	FALSE	FALSE	FALSE	chr4	24915987	-		OpenSea	24915987	24915987	1386	CCDC149
cg21066876	-1.63138	0.493126	-2.71102	0.00817632	0.033428	-2.65745	NA	NA	NA	NA	NA	NA	NA	NA	NA	NA	NA	NA	FALSE	FALSE	FALSE	chr4	95972466	+		OpenSea	95972466	95972466	363	BMPR1B
cg14273027	-1.7085	-1.08777	-2.70775	0.00825059	0.0336058	-2.66514	-3.25401	-1.08777	-2.84439	0.00595242	0.0172032	-2.50572	NA	NA	NA	NA	NA	NA	TRUE	FALSE	FALSE	chr13	70682736	-	chr13:70681732-70682219	S_Shore	70682736	70682736	110	KLHL1
cg05923197	-1.51005	0.978688	-2.70658	0.00827709	0.0336606	-2.66787	NA	NA	NA	NA	NA	NA	NA	NA	NA	NA	NA	NA	FALSE	FALSE	FALSE	chr14	54418804	-	chr14:54418677-54418881	Island	54418804	54418804	1368	BMP4
cg18432201	-1.41743	-0.327518	-2.70634	0.00828255	0.0336606	-2.66843	NA	NA	NA	NA	NA	NA	NA	NA	NA	NA	NA	NA	FALSE	FALSE	FALSE	chr3	112930189	+	chr3:112930437-112931506	N_Shore	112930189	112930189	222	BOC
cg27594116	-1.79584	-1.497	-2.70316	0.00835562	0.0337656	-2.6759	NA	NA	NA	NA	NA	NA	NA	NA	NA	NA	NA	NA	FALSE	FALSE	FALSE	chr9	100069897	+	chr9:100069890-100070351	Island	100069897	100069897	12	CCDC180
cg14315805	-1.82876	-0.112755	-2.69833	0.00846758	0.0340476	-2.68722	-3.50164	-0.112755	-2.80065	0.0067194	0.0186864	-2.61245	NA	NA	NA	NA	NA	NA	TRUE	FALSE	FALSE	chr8	31498947	+	chr8:31496525-31498346	S_Shore	31498947	31498947	1678	NRG1
cg12962191	-1.43246	-1.45211	-2.69706	0.00849727	0.0341016	-2.6902	-2.07824	-1.45211	-2.28622	0.0255277	0.0488905	-3.76748	NA	NA	NA	NA	NA	NA	TRUE	FALSE	FALSE	chr5	140213924	+	chr5:140214068-140214464	N_Shore	140213924	140213924	44	PCDHA7
cg07906520	-1.72403	-2.49051	-2.69583	0.00852601	0.0341917	-2.69307	NA	NA	NA	NA	NA	NA	5.2586	-2.49051	4.64555	1.72344e-05	0.000616234	2.81028	FALSE	TRUE	FALSE	chr20	37435716	+	chr20:37434206-37435592	S_Shore	37435716	37435716	1367	PPP1R16B
cg13641786	-1.59715	-0.18566	-2.69468	0.00855306	0.0342248	-2.69576	-2.7298	-0.18566	-2.58625	0.0119646	0.0281411	-3.11677	NA	NA	NA	NA	NA	NA	TRUE	FALSE	FALSE	chr7	105518278	+	chr7:105516844-105517963	S_Shore	105518278	105518278	1010	CDHR3
cg10506097	-1.69451	-2.79149	-2.69348	0.0085813	0.0342624	-2.69857	NA	NA	NA	NA	NA	NA	NA	NA	NA	NA	NA	NA	FALSE	FALSE	FALSE	chr16	56651356	+	chr16:56650981-56651384	Island	56651356	56651356	16	MT1M
cg18252260	-1.27576	0.364425	-2.69225	0.00861048	0.0343287	-2.70145	NA	NA	NA	NA	NA	NA	NA	NA	NA	NA	NA	NA	FALSE	FALSE	FALSE	chr16	3149381	-		OpenSea	3149381	3149381	87	ZSCAN10
cg11526218	-1.55287	0.626012	-2.68963	0.00867254	0.0344435	-2.70755	-2.8427	0.626012	-2.78831	0.00695166	0.0191436	-2.64233	NA	NA	NA	NA	NA	NA	TRUE	FALSE	FALSE	chr1	156920040	-		OpenSea	156920040	156920040	1233	ARHGEF11
cg01144635	1.39442	1.05085	2.689	0.00868771	0.0344572	-2.70904	NA	NA	NA	NA	NA	NA	NA	NA	NA	NA	NA	NA	FALSE	FALSE	FALSE	chr14	45552089	+	chr14:45553161-45553421	N_Shore	45552089	45552089	1212	PRPF39
cg06744585	-1.75444	-2.66875	-2.68695	0.00873657	0.0344996	-2.71381	NA	NA	NA	NA	NA	NA	NA	NA	NA	NA	NA	NA	FALSE	FALSE	FALSE	chr19	13135808	+	chr19:13135317-13136169	Island	13135808	13135808	30	NFIX
cg11898646	-1.4255	0.115324	-2.68615	0.008756	0.0345056	-2.71569	-3.34791	0.115324	-3.68723	0.000466375	0.0031314	-0.219687	NA	NA	NA	NA	NA	NA	TRUE	FALSE	FALSE	chr5	158522427	-	chr5:158523906-158524598	N_Shore	158522427	158522427	1186	EBF1
cg20955817	-1.41802	1.64473	-2.68427	0.00880112	0.0346162	-2.72006	NA	NA	NA	NA	NA	NA	NA	NA	NA	NA	NA	NA	FALSE	FALSE	FALSE	chr11	70936560	-		OpenSea	70936560	70936560	717	SHANK2
cg11008216	-1.24552	0.384286	-2.68288	0.0088348	0.0346162	-2.72331	NA	NA	NA	NA	NA	NA	NA	NA	NA	NA	NA	NA	FALSE	FALSE	FALSE	chr11	77734781	-		OpenSea	77734781	77734781	460	KCTD14
cg17845266	1.51221	-1.18282	2.68212	0.00885329	0.0346637	-2.72508	2.89254	-1.18282	2.92916	0.00469097	0.0145799	-2.29528	NA	NA	NA	NA	NA	NA	TRUE	FALSE	FALSE	chr2	238769060	+	chr2:238768073-238768831	S_Shore	238769060	238769060	872	RAMP1
cg13476950	-1.35887	-2.32147	-2.67905	0.00892797	0.034718	-2.73222	NA	NA	NA	NA	NA	NA	NA	NA	NA	NA	NA	NA	FALSE	FALSE	FALSE	chr3	52351680	+		OpenSea	52351680	52351680	206	DNAH1
cg11370396	-1.58261	0.703995	-2.67838	0.00894438	0.034718	-2.73378	-2.79678	0.703995	-2.66044	0.00983117	0.0244241	-2.94585	NA	NA	NA	NA	NA	NA	TRUE	FALSE	FALSE	chr4	71589478	+		OpenSea	71589478	71589478	1781	RUFY3
cg02685436	1.28985	1.71097	2.67774	0.00896022	0.034718	-2.73528	NA	NA	NA	NA	NA	NA	NA	NA	NA	NA	NA	NA	FALSE	FALSE	FALSE	chr11	125616118	+		OpenSea	125616118	125616118	69	PATE1
cg20131596	-1.40799	-1.77968	-2.67661	0.00898801	0.034718	-2.73791	-2.51865	-1.77968	-2.80894	0.00656741	0.0183935	-2.59232	NA	NA	NA	NA	NA	NA	TRUE	FALSE	FALSE	chr5	102201128	+	chr5:102201583-102201912	N_Shore	102201128	102201128	398	PAM
cg05387189	-1.1929	-2.13755	-2.66687	0.00923062	0.0351987	-2.76052	NA	NA	NA	NA	NA	NA	NA	NA	NA	NA	NA	NA	FALSE	FALSE	FALSE	chr8	31498345	+	chr8:31496525-31498346	Island	31498345	31498345	1076	NRG1
cg21893210	-1.38285	-1.38535	-2.6667	0.009235	0.0351987	-2.76093	NA	NA	NA	NA	NA	NA	NA	NA	NA	NA	NA	NA	FALSE	FALSE	FALSE	chr2	220108407	-	chr2:220107844-220108348	S_Shore	220108407	220108407	53	GLB1L
cg15015917	-1.21277	-1.12648	-2.6656	0.00926281	0.0352304	-2.76348	NA	NA	NA	NA	NA	NA	NA	NA	NA	NA	NA	NA	FALSE	FALSE	FALSE	chr19	39402823	-		OpenSea	39402823	39402823	24	CCER2
cg07102741	-1.38843	-1.79712	-2.65768	0.00946509	0.0354264	-2.78181	NA	NA	NA	NA	NA	NA	NA	NA	NA	NA	NA	NA	FALSE	FALSE	FALSE	chr5	78808642	-	chr5:78809347-78810468	N_Shore	78808642	78808642	1016	HOMER1
cg00713400	-1.7244	0.241475	-2.65278	0.00959221	0.0355312	-2.79312	NA	NA	NA	NA	NA	NA	NA	NA	NA	NA	NA	NA	FALSE	FALSE	FALSE	chr7	22233206	-		OpenSea	22233206	22233206	146	RAPGEF5
cg09549240	-1.72174	-2.44415	-2.64953	0.00967757	0.0356619	-2.80064	NA	NA	NA	NA	NA	NA	3.99468	-2.44415	3.459	0.000966403	0.00667074	-0.87737	FALSE	TRUE	FALSE	chr15	75250560	-	chr15:75251467-75251773	N_Shore	75250560	75250560	784	RPP25
cg08193650	2.24325	-1.32497	2.64703	0.00974355	0.0357635	-2.8064	NA	NA	NA	NA	NA	NA	NA	NA	NA	NA	NA	NA	FALSE	FALSE	FALSE	chr2	43451868	-	chr2:43451445-43454951	Island	43451868	43451868	1876	ZFP36L2
cg01073463	-1.36039	-0.911588	-2.64552	0.00978365	0.0358273	-2.80988	-2.29544	-0.911588	-2.64542	0.0102329	0.0251467	-2.98077	NA	NA	NA	NA	NA	NA	TRUE	FALSE	FALSE	chr12	67197936	-		OpenSea	67197936	67197936	41	GRIP1
cg07576409	-2.02626	-3.76426	-2.64234	0.00986841	0.0358273	-2.81719	NA	NA	NA	NA	NA	NA	NA	NA	NA	NA	NA	NA	FALSE	FALSE	FALSE	chr8	37554905	+	chr8:37551944-37555922	Island	37554905	37554905	1603	ZNF703
cg16987900	-1.93193	-0.668973	-2.64145	0.00989222	0.0358273	-2.81923	NA	NA	NA	NA	NA	NA	NA	NA	NA	NA	NA	NA	FALSE	FALSE	FALSE	chr5	140207609	+	chr5:140207725-140208078	N_Shore	140207609	140207609	40	PCDHA6
cg02124383	-1.40835	-1.55291	-2.62871	0.0102397	0.0363148	-2.84848	NA	NA	NA	NA	NA	NA	NA	NA	NA	NA	NA	NA	FALSE	FALSE	FALSE	chr7	8475198	+	chr7:8473139-8475199	Island	8475198	8475198	1612	NXPH1
cg12718442	-1.92471	-3.49557	-2.62619	0.0103099	0.0363981	-2.85426	NA	NA	NA	NA	NA	NA	NA	NA	NA	NA	NA	NA	FALSE	FALSE	FALSE	chr9	112810400	+	chr9:112810858-112811128	N_Shore	112810400	112810400	477	AKAP2
cg07886327	-1.48628	0.722283	-2.622	0.0104274	0.0366233	-2.86385	-2.66424	0.722283	-2.67841	0.00936969	0.0236164	-2.90388	NA	NA	NA	NA	NA	NA	TRUE	FALSE	FALSE	chr7	122261623	-		OpenSea	122261623	122261623	147	CADPS2
cg03395558	-1.41184	-2.11704	-2.61714	0.010565	0.0368432	-2.87495	-2.55888	-2.11704	-2.7538	0.00764098	0.0204428	-2.72536	NA	NA	NA	NA	NA	NA	TRUE	FALSE	FALSE	chr11	70508329	-	chr11:70508328-70508617	Island	70508329	70508329	405	SHANK2
cg21627409	-1.65074	-2.67103	-2.61654	0.0105821	0.0368432	-2.87632	-2.774	-2.67103	-2.42521	0.0181031	0.0380147	-3.47427	NA	NA	NA	NA	NA	NA	TRUE	FALSE	FALSE	chr5	140810106	+	chr5:140810494-140812617	N_Shore	140810106	140810106	51	PCDHGA12
cg20108671	-1.46633	1.17768	-2.61622	0.0105912	0.0368432	-2.87704	NA	NA	NA	NA	NA	NA	NA	NA	NA	NA	NA	NA	FALSE	FALSE	FALSE	chr15	77154813	-		OpenSea	77154813	77154813	527	SCAPER
cg16768018	-1.68661	-2.76508	-2.61575	0.0106047	0.0368665	-2.87812	-4.77181	-2.76508	-4.05898	0.000135438	0.00143751	0.909927	-3.08519	-2.76508	-2.69758	0.00890567	0.0285265	-2.85552	TRUE	TRUE	TRUE	chr3	147108843	-	chr3:147108511-147111703	Island	147108843	147108843	1373	ZIC4
cg01876130	-1.47167	0.144179	-2.61421	0.010649	0.0369029	-2.88164	NA	NA	NA	NA	NA	NA	NA	NA	NA	NA	NA	NA	FALSE	FALSE	FALSE	chr2	97308580	+		OpenSea	97308580	97308580	5	FER1L5
cg15235798	-2.05752	-0.893191	-2.61373	0.0106626	0.0369111	-2.88272	NA	NA	NA	NA	NA	NA	NA	NA	NA	NA	NA	NA	FALSE	FALSE	FALSE	chr13	112720244	+	chr13:112720564-112723582	N_Shore	112720244	112720244	1668	SOX1
cg06312024	1.78717	-2.46728	2.61118	0.0107363	0.0369474	-2.88855	NA	NA	NA	NA	NA	NA	NA	NA	NA	NA	NA	NA	FALSE	FALSE	FALSE	chr14	93672722	-	chr14:93673128-93673917	N_Shore	93672722	93672722	736	GON7
cg09036507	-1.30601	-2.13867	-2.61004	0.0107693	0.036991	-2.89114	NA	NA	NA	NA	NA	NA	NA	NA	NA	NA	NA	NA	FALSE	FALSE	FALSE	chr5	43043117	+	chr5:43042107-43043477	Island	43043117	43043117	880	LOC153684
cg02505812	-2.11948	-0.639763	-2.60929	0.0107909	0.0370306	-2.89284	NA	NA	NA	NA	NA	NA	NA	NA	NA	NA	NA	NA	FALSE	FALSE	FALSE	chr19	46318767	-	chr19:46318490-46319266	Island	46318767	46318767	161	RSPH6A
cg21695485	-1.69298	-3.10642	-2.60666	0.0108677	0.0371465	-2.89884	NA	NA	NA	NA	NA	NA	2.99221	-3.10642	2.59269	0.0117716	0.0345624	-3.09857	FALSE	TRUE	FALSE	chr11	66824219	+	chr11:66824118-66824621	Island	66824219	66824219	69	RHOD
cg19418235	-1.13975	-0.647009	-2.60606	0.0108852	0.0371546	-2.9002	NA	NA	NA	NA	NA	NA	NA	NA	NA	NA	NA	NA	FALSE	FALSE	FALSE	chr1	3614558	+		OpenSea	3614558	3614558	51	TP73
cg10780897	-1.35558	-0.501416	-2.60592	0.0108892	0.0371546	-2.90051	NA	NA	NA	NA	NA	NA	NA	NA	NA	NA	NA	NA	FALSE	FALSE	FALSE	chr8	55528099	+		OpenSea	55528099	55528099	527	RP1
cg19062245	-1.49799	0.440236	-2.6056	0.0108986	0.0371546	-2.90124	NA	NA	NA	NA	NA	NA	NA	NA	NA	NA	NA	NA	FALSE	FALSE	FALSE	chr13	93877603	+	chr13:93879245-93880877	N_Shore	93877603	93877603	1474	GPC6
cg14509403	-1.52704	-1.8565	-2.60236	0.0109941	0.0372584	-2.90861	NA	NA	NA	NA	NA	NA	NA	NA	NA	NA	NA	NA	FALSE	FALSE	FALSE	chr22	30476281	+	chr22:30476012-30476530	Island	30476281	30476281	171	HORMAD2
cg04379348	-1.53491	0.0259266	-2.59733	0.0111436	0.037452	-2.92003	-2.48129	0.0259266	-2.35995	0.0213078	0.0427997	-3.61375	NA	NA	NA	NA	NA	NA	TRUE	FALSE	FALSE	chr19	46318762	-	chr19:46318490-46319266	Island	46318762	46318762	156	RSPH6A
cg08215583	1.40407	0.946723	2.59288	0.0112773	0.0376779	-2.9301	2.2971	0.946723	2.459	0.0166195	0.0357256	-3.40081	NA	NA	NA	NA	NA	NA	TRUE	FALSE	FALSE	chr6	25166934	-		OpenSea	25166934	25166934	140	CMAHP
cg20545896	-1.45957	1.35205	-2.59257	0.0112868	0.0376779	-2.93081	-2.39577	1.35205	-2.43094	0.0178434	0.0376308	-3.46187	NA	NA	NA	NA	NA	NA	TRUE	FALSE	FALSE	chr7	141408315	+		OpenSea	141408315	141408315	161	WEE2
cg09642378	-1.39609	-1.24716	-2.58791	0.0114287	0.0379029	-2.94137	-2.27265	-1.24716	-2.44572	0.0171891	0.0366135	-3.42978	NA	NA	NA	NA	NA	NA	TRUE	FALSE	FALSE	chr10	32216101	-	chr10:32216901-32217102	N_Shore	32216101	32216101	1702	ARHGAP12
cg14151003	-1.43288	-0.956115	-2.58637	0.0114759	0.037946	-2.94485	NA	NA	NA	NA	NA	NA	NA	NA	NA	NA	NA	NA	FALSE	FALSE	FALSE	chr16	3660485	-	chr16:3661120-3661775	N_Shore	3660485	3660485	1099	SLX4
cg14689896	-1.52453	0.834069	-2.58499	0.0115184	0.037946	-2.94797	-3.00275	0.834069	-2.8635	0.0056434	0.0165777	-2.45869	NA	NA	NA	NA	NA	NA	TRUE	FALSE	FALSE	chr3	9259630	+		OpenSea	9259630	9259630	1050	SRGAP3-AS3
cg07706558	-1.40525	0.937807	-2.58391	0.0115517	0.037946	-2.95041	-3.5354	0.937807	-3.76189	0.000365669	0.00267162	0.00181382	NA	NA	NA	NA	NA	NA	TRUE	FALSE	FALSE	chr11	12183446	+		OpenSea	12183446	12183446	179	MICAL2
cg07836225	-1.38923	-0.536295	-2.58343	0.0115664	0.037946	-2.95148	NA	NA	NA	NA	NA	NA	NA	NA	NA	NA	NA	NA	FALSE	FALSE	FALSE	chr1	235665822	-	chr1:235667089-235668619	N_Shore	235665822	235665822	1958	B3GALNT2
cg26346574	-1.30977	0.613176	-2.57773	0.0117442	0.0382198	-2.96435	NA	NA	NA	NA	NA	NA	NA	NA	NA	NA	NA	NA	FALSE	FALSE	FALSE	chr5	119951527	+		OpenSea	119951527	119951527	1304	PRR16
cg14010852	-1.47084	-0.94767	-2.57768	0.0117456	0.0382198	-2.96445	NA	NA	NA	NA	NA	NA	NA	NA	NA	NA	NA	NA	FALSE	FALSE	FALSE	chr4	72903914	+		OpenSea	72903914	72903914	934	NPFFR2
cg18035136	-1.44487	0.39625	-2.57756	0.0117495	0.0382198	-2.96474	NA	NA	NA	NA	NA	NA	NA	NA	NA	NA	NA	NA	FALSE	FALSE	FALSE	chr6	12717069	+		OpenSea	12717069	12717069	31	PHACTR1
cg20031717	-1.46715	-0.445995	-2.57551	0.0118138	0.0382662	-2.96934	NA	NA	NA	NA	NA	NA	NA	NA	NA	NA	NA	NA	FALSE	FALSE	FALSE	chr10	96523248	+		OpenSea	96523248	96523248	784	CYP2C19
cg04421271	-1.5277	-1.11889	-2.57508	0.0118275	0.0382662	-2.97032	NA	NA	NA	NA	NA	NA	NA	NA	NA	NA	NA	NA	FALSE	FALSE	FALSE	chr11	87908938	-	chr11:87908243-87908614	S_Shore	87908938	87908938	302	RAB38
cg05812089	-1.46906	-1.36521	-2.57144	0.011943	0.038344	-2.97851	NA	NA	NA	NA	NA	NA	NA	NA	NA	NA	NA	NA	FALSE	FALSE	FALSE	chr11	19736648	+	chr11:19733936-19735320	S_Shore	19736648	19736648	1766	NAV2
cg12829666	-1.3626	-1.96684	-2.56974	0.0119972	0.0383563	-2.98234	NA	NA	NA	NA	NA	NA	NA	NA	NA	NA	NA	NA	FALSE	FALSE	FALSE	chr3	153840379	+	chr3:153838787-153840380	Island	153840379	153840379	1229	ARHGEF26
cg21580421	-1.45964	-0.939643	-2.56926	0.0120125	0.0383563	-2.98341	NA	NA	NA	NA	NA	NA	NA	NA	NA	NA	NA	NA	FALSE	FALSE	FALSE	chr3	112361234	-		OpenSea	112361234	112361234	1256	CCDC80
cg08424317	-1.26317	0.485959	-2.56824	0.012045	0.0383563	-2.98569	NA	NA	NA	NA	NA	NA	NA	NA	NA	NA	NA	NA	FALSE	FALSE	FALSE	chr3	158787385	+		OpenSea	158787385	158787385	343	IQCJ-SCHIP1
cg07162085	-1.57466	-0.804508	-2.56803	0.0120518	0.0383563	-2.98617	NA	NA	NA	NA	NA	NA	NA	NA	NA	NA	NA	NA	FALSE	FALSE	FALSE	chr10	95751894	+	chr10:95753347-95754201	N_Shore	95751894	95751894	1851	PLCE1
cg04988209	-1.74752	-2.57573	-2.56784	0.012058	0.0383563	-2.9866	NA	NA	NA	NA	NA	NA	NA	NA	NA	NA	NA	NA	FALSE	FALSE	FALSE	chr12	97859261	+		OpenSea	97859261	97859261	461	RMST
cg11800608	1.254	-0.588904	2.5676	0.0120657	0.0383563	-2.98714	1.87455	-0.588904	2.33369	0.0227337	0.044908	-3.66897	NA	NA	NA	NA	NA	NA	TRUE	FALSE	FALSE	chr20	56724999	+	chr20:56725857-56726113	N_Shore	56724999	56724999	983	C20orf85
cg01076217	-1.50271	-0.263964	-2.56752	0.0120682	0.0383563	-2.98732	-3.03106	-0.263964	-2.91975	0.00481775	0.0148595	-2.31889	NA	NA	NA	NA	NA	NA	TRUE	FALSE	FALSE	chr6	137364811	-	chr6:137365299-137366126	N_Shore	137364811	137364811	599	IL20RA
cg06303238	-1.76553	0.371364	-2.56708	0.0120824	0.0383563	-2.9883	NA	NA	NA	NA	NA	NA	NA	NA	NA	NA	NA	NA	FALSE	FALSE	FALSE	chr20	50418959	-	chr20:50417312-50419045	Island	50418959	50418959	88	SALL4
cg03122624	-1.16893	-2.39784	-2.56642	0.0121038	0.0383563	-2.9898	NA	NA	NA	NA	NA	NA	NA	NA	NA	NA	NA	NA	FALSE	FALSE	FALSE	chr2	56150341	-	chr2:56150340-56151180	Island	56150341	56150341	956	EFEMP1
cg07816520	-1.40127	-1.53415	-2.56582	0.0121231	0.0383563	-2.99114	-2.60367	-1.53415	-2.75439	0.00762873	0.0204199	-2.72395	NA	NA	NA	NA	NA	NA	TRUE	FALSE	FALSE	chr19	14524869	-		OpenSea	14524869	14524869	832	DDX39A
cg05632420	-1.41371	-1.42353	-2.56531	0.0121396	0.0383563	-2.99229	NA	NA	NA	NA	NA	NA	NA	NA	NA	NA	NA	NA	FALSE	FALSE	FALSE	chr7	130793732	-	chr7:130794689-130795032	N_Shore	130793732	130793732	169	LINC-PINT
cg21483092	-1.50692	-1.20353	-2.56501	0.0121493	0.0383563	-2.99296	NA	NA	NA	NA	NA	NA	NA	NA	NA	NA	NA	NA	FALSE	FALSE	FALSE	chr4	3371520	+	chr4:3374733-3374998	N_Shelf	3371520	3371520	203	RGS12
cg23953820	1.47896	0.933548	2.56501	0.0121493	0.0383563	-2.99296	2.96823	0.933548	2.91656	0.00486135	0.014954	-2.32686	NA	NA	NA	NA	NA	NA	TRUE	FALSE	FALSE	chr6	30851051	+	chr6:30852102-30852676	N_Shore	30851051	30851051	356	DDR1
cg17421388	-1.38006	0.0638353	-2.56498	0.0121501	0.0383563	-2.99302	-3.55581	0.0638353	-3.84084	0.000281921	0.00227193	0.239076	NA	NA	NA	NA	NA	NA	TRUE	FALSE	FALSE	chr10	81035077	+		OpenSea	81035077	81035077	1860	ZMIZ1
cg04679530	1.40511	0.311712	2.56497	0.0121506	0.0383563	-2.99305	NA	NA	NA	NA	NA	NA	NA	NA	NA	NA	NA	NA	FALSE	FALSE	FALSE	chr19	57657196	-		OpenSea	57657196	57657196	625	ZIM3
cg03742132	-1.4079	1.83572	-2.56427	0.0121731	0.0383577	-2.99461	-3.02492	1.83572	-3.17652	0.0022857	0.00892586	-1.65503	NA	NA	NA	NA	NA	NA	TRUE	FALSE	FALSE	chr12	81227142	-		OpenSea	81227142	81227142	733	MIR617
cg12011977	1.39546	-0.0768357	2.56408	0.0121792	0.0383577	-2.99504	2.3266	-0.0768357	2.4732	0.0160296	0.0348194	-3.3697	NA	NA	NA	NA	NA	NA	TRUE	FALSE	FALSE	chr10	122215735	+	chr10:122216259-122217377	N_Shore	122215735	122215735	730	PLPP4
cg06000564	-1.43223	-1.77664	-2.56054	0.0122945	0.0385927	-3.00298	NA	NA	NA	NA	NA	NA	NA	NA	NA	NA	NA	NA	FALSE	FALSE	FALSE	chr7	22233394	-		OpenSea	22233394	22233394	40	RAPGEF5
cg02452944	-1.54616	-1.31626	-2.55913	0.0123409	0.0386788	-3.00615	-2.47859	-1.31626	-2.29032	0.0252754	0.0485316	-3.75905	NA	NA	NA	NA	NA	NA	TRUE	FALSE	FALSE	chr5	140810109	+	chr5:140810494-140812617	N_Shore	140810109	140810109	48	PCDHGA12
cg02779016	-1.32937	-2.91596	-2.5581	0.0123746	0.0386788	-3.00845	NA	NA	NA	NA	NA	NA	NA	NA	NA	NA	NA	NA	FALSE	FALSE	FALSE	chr15	43809689	+		OpenSea	43809689	43809689	116	MAP1A
cg17413870	-1.50422	0.888637	-2.55455	0.012492	0.0387393	-3.0164	NA	NA	NA	NA	NA	NA	NA	NA	NA	NA	NA	NA	FALSE	FALSE	FALSE	chr2	142890541	-	chr2:142887724-142888553	S_Shore	142890541	142890541	1270	LRP1B
cg12354377	-1.49092	0.0382134	-2.55262	0.012556	0.0387981	-3.02071	NA	NA	NA	NA	NA	NA	NA	NA	NA	NA	NA	NA	FALSE	FALSE	FALSE	chr10	62149557	-		OpenSea	62149557	62149557	76	ANK3
cg04696964	-1.30035	-0.336826	-2.55248	0.0125607	0.0387981	-3.02103	-2.92334	-0.336826	-3.41554	0.00110475	0.00548251	-1.00134	NA	NA	NA	NA	NA	NA	TRUE	FALSE	FALSE	chr6	144286368	-		OpenSea	144286368	144286368	998	PLAGL1
cg16876647	2.51974	-0.365177	2.55141	0.0125963	0.0388125	-3.02341	NA	NA	NA	NA	NA	NA	NA	NA	NA	NA	NA	NA	FALSE	FALSE	FALSE	chr2	43451842	-	chr2:43451445-43454951	Island	43451842	43451842	1902	ZFP36L2
cg00858840	-1.20913	-1.07719	-2.55081	0.0126165	0.0388125	-3.02476	NA	NA	NA	NA	NA	NA	NA	NA	NA	NA	NA	NA	FALSE	FALSE	FALSE	chr2	171573839	+	chr2:171569877-171573904	Island	171573839	171573839	1981	SP5
cg04156293	-1.62906	-1.24692	-2.55044	0.0126289	0.0388125	-3.02559	NA	NA	NA	NA	NA	NA	NA	NA	NA	NA	NA	NA	FALSE	FALSE	FALSE	chr7	100488942	-	chr7:100489981-100490365	N_Shore	100488942	100488942	1602	UFSP1
cg10479493	-1.51976	-0.43829	-2.54891	0.0126801	0.0388254	-3.02899	NA	NA	NA	NA	NA	NA	NA	NA	NA	NA	NA	NA	FALSE	FALSE	FALSE	chr6	33772694	-		OpenSea	33772694	33772694	900	MLN
cg08840765	1.29064	0.853057	2.54757	0.0127254	0.0388254	-3.032	3.58335	0.853057	4.22121	7.75004e-05	0.00102482	1.42255	NA	NA	NA	NA	NA	NA	TRUE	FALSE	FALSE	chr2	240685579	+		OpenSea	240685579	240685579	1024	LOC150935
cg18779283	1.29894	-1.81213	2.54739	0.0127312	0.0388254	-3.03238	4.29583	-1.81213	5.01241	4.4394e-06	0.000197108	4.06533	2.9969	-1.81213	3.59564	0.000627488	0.00508614	-0.486387	TRUE	TRUE	TRUE	chr3	45636154	+	chr3:45635090-45635932	S_Shore	45636154	45636154	168	LIMD1
cg24670151	-1.25044	-0.795578	-2.54738	0.0127317	0.0388254	-3.03241	-1.87254	-0.795578	-2.31315	0.0239076	0.0465901	-3.71181	NA	NA	NA	NA	NA	NA	TRUE	FALSE	FALSE	chr17	73256558	-	chr17:73257180-73258101	N_Shore	73256558	73256558	1148	GGA3
cg27400205	-1.50651	-1.33343	-2.54607	0.0127758	0.0388254	-3.03533	-3.57138	-1.33343	-3.39113	0.00119158	0.00576714	-1.06961	NA	NA	NA	NA	NA	NA	TRUE	FALSE	FALSE	chr3	159557493	+		OpenSea	159557493	159557493	156	SCHIP1
cg02707176	-1.59475	-1.17712	-2.54563	0.0127908	0.0388254	-3.03632	-2.92276	-1.17712	-2.57813	0.0122221	0.0285758	-3.13525	NA	NA	NA	NA	NA	NA	TRUE	FALSE	FALSE	chr5	140798758	+	chr5:140798757-140799359	Island	140798758	140798758	1497	PCDHGB7
cg12994632	-1.21498	0.368861	-2.54522	0.0128047	0.0388254	-3.03723	-2.26897	0.368861	-2.92702	0.00471957	0.014642	-2.30066	NA	NA	NA	NA	NA	NA	TRUE	FALSE	FALSE	chr15	69705301	+	chr15:69706516-69707352	N_Shore	69705301	69705301	1325	KIF23
cg16457842	-1.25596	-0.32055	-2.5431	0.0128767	0.0388254	-3.04195	-2.84247	-0.32055	-3.4789	0.000906497	0.00481984	-0.82261	NA	NA	NA	NA	NA	NA	TRUE	FALSE	FALSE	chr6	84417445	-	chr6:84417597-84419378	N_Shore	84417445	84417445	230	SNAP91
cg22981842	1.3308	-0.53015	2.53957	0.0129977	0.0389159	-3.04982	NA	NA	NA	NA	NA	NA	NA	NA	NA	NA	NA	NA	FALSE	FALSE	FALSE	chr12	113304501	+		OpenSea	113304501	113304501	1450	RPH3A
cg03627771	-1.15542	-0.195277	-2.53813	0.0130471	0.0389585	-3.05302	NA	NA	NA	NA	NA	NA	NA	NA	NA	NA	NA	NA	FALSE	FALSE	FALSE	chr11	123396039	+		OpenSea	123396039	123396039	488	GRAMD1B
cg02218381	-1.126	0.149331	-2.535	0.0131557	0.0390238	-3.05999	-2.1082	0.149331	-3.06277	0.0031952	0.0111832	-1.95419	NA	NA	NA	NA	NA	NA	TRUE	FALSE	FALSE	chr12	51403059	-		OpenSea	51403059	51403059	5	SLC11A2
cg27027375	-1.17122	0.156781	-2.53334	0.0132133	0.0391308	-3.06367	NA	NA	NA	NA	NA	NA	NA	NA	NA	NA	NA	NA	FALSE	FALSE	FALSE	chr4	6695319	+		OpenSea	6695319	6695319	246	S100P
cg12606911	-1.48004	-1.99499	-2.53269	0.013236	0.0391343	-3.06511	NA	NA	NA	NA	NA	NA	NA	NA	NA	NA	NA	NA	FALSE	FALSE	FALSE	chr2	87036626	-	chr2:87036600-87037001	Island	87036626	87036626	1106	CD8A
cg07642801	-1.52283	-1.08087	-2.53126	0.0132863	0.0392025	-3.0683	NA	NA	NA	NA	NA	NA	NA	NA	NA	NA	NA	NA	FALSE	FALSE	FALSE	chr5	140782277	+	chr5:140779013-140779659	S_Shelf	140782277	140782277	242	PCDHGA9
cg04569824	-1.27403	0.957802	-2.53104	0.0132938	0.0392025	-3.06878	NA	NA	NA	NA	NA	NA	NA	NA	NA	NA	NA	NA	FALSE	FALSE	FALSE	chr6	131321680	-		OpenSea	131321680	131321680	226	EPB41L2
cg07803420	1.13236	-0.222128	2.52752	0.013418	0.039279	-3.0766	NA	NA	NA	NA	NA	NA	NA	NA	NA	NA	NA	NA	FALSE	FALSE	FALSE	chr6	30851517	+	chr6:30852102-30852676	N_Shore	30851517	30851517	343	DDR1
cg14324502	-1.22667	0.407172	-2.52669	0.0134473	0.039279	-3.07843	NA	NA	NA	NA	NA	NA	NA	NA	NA	NA	NA	NA	FALSE	FALSE	FALSE	chr9	88898587	-	chr9:88896741-88897721	S_Shore	88898587	88898587	1096	GOLM1
cg05024715	1.36421	1.22588	2.5266	0.0134504	0.039279	-3.07863	2.17146	1.22588	2.33394	0.0227193	0.0448906	-3.66843	NA	NA	NA	NA	NA	NA	TRUE	FALSE	FALSE	chr11	123849197	-		OpenSea	123849197	123849197	798	OR10S1
cg11552104	-1.3071	-0.936634	-2.51606	0.0138286	0.039662	-3.10194	NA	NA	NA	NA	NA	NA	NA	NA	NA	NA	NA	NA	FALSE	FALSE	FALSE	chr10	5455556	+	chr10:5454431-5454779	S_Shore	5455556	5455556	195	NET1
cg25984601	-1.40423	0.184515	-2.5128	0.0139476	0.0398773	-3.10913	NA	NA	NA	NA	NA	NA	NA	NA	NA	NA	NA	NA	FALSE	FALSE	FALSE	chr5	168271898	-		OpenSea	168271898	168271898	41	SLIT3
cg07473340	-1.61863	0.180115	-2.50772	0.014135	0.0402026	-3.12035	NA	NA	NA	NA	NA	NA	NA	NA	NA	NA	NA	NA	FALSE	FALSE	FALSE	chr7	26897522	-		OpenSea	26897522	26897522	224	SKAP2
cg07641452	-1.24066	0.903167	-2.50711	0.0141577	0.0402456	-3.12169	NA	NA	NA	NA	NA	NA	NA	NA	NA	NA	NA	NA	FALSE	FALSE	FALSE	chr1	169336177	-		OpenSea	169336177	169336177	1008	NME7
cg27633342	1.45593	-0.657299	2.49661	0.0145523	0.0408363	-3.14477	2.50458	-0.657299	2.42418	0.01815	0.0380844	-3.47649	NA	NA	NA	NA	NA	NA	TRUE	FALSE	FALSE	chr15	52588279	-	chr15:52587353-52588172	S_Shore	52588279	52588279	283	MYO5C
cg00452806	-1.3826	0.79089	-2.48758	0.0148995	0.041259	-3.16455	NA	NA	NA	NA	NA	NA	NA	NA	NA	NA	NA	NA	FALSE	FALSE	FALSE	chr8	86100010	+		OpenSea	86100010	86100010	99	E2F5
cg05169753	-1.3944	1.10495	-2.48716	0.0149156	0.0412687	-3.16545	-3.41654	1.10495	-3.48644	0.000885292	0.00474837	-0.801197	NA	NA	NA	NA	NA	NA	TRUE	FALSE	FALSE	chr1	46102761	-		OpenSea	46102761	46102761	1364	GPBP1L1
cg26547443	-1.58706	-2.67754	-2.47841	0.0152595	0.0416549	-3.18456	NA	NA	NA	NA	NA	NA	NA	NA	NA	NA	NA	NA	FALSE	FALSE	FALSE	chr19	44084300	+		OpenSea	44084300	44084300	395	PINLYP
cg06174296	-1.19264	-0.61135	-2.47613	0.0153506	0.0418026	-3.18954	NA	NA	NA	NA	NA	NA	NA	NA	NA	NA	NA	NA	FALSE	FALSE	FALSE	chr11	123396593	+		OpenSea	123396593	123396593	64	GRAMD1B
cg12518166	-1.23836	-1.27463	-2.47415	0.0154297	0.0419175	-3.19385	NA	NA	NA	NA	NA	NA	NA	NA	NA	NA	NA	NA	FALSE	FALSE	FALSE	chr15	83316960	+	chr15:83315116-83317541	Island	83316960	83316960	438	CPEB1-AS1
cg08508845	1.48091	0.0143779	2.47226	0.0155058	0.0419794	-3.19797	2.5752	0.0143779	2.40628	0.0189848	0.039328	-3.51504	NA	NA	NA	NA	NA	NA	TRUE	FALSE	FALSE	chr14	88490333	+		OpenSea	88490333	88490333	560	LINC01146
cg07857234	-1.39386	-0.8788	-2.46703	0.0157175	0.0423088	-3.20933	-4.3768	-0.8788	-4.41964	3.86046e-05	0.000681643	2.06432	-2.98294	-0.8788	-3.09671	0.00289684	0.013507	-1.86324	TRUE	TRUE	TRUE	chr12	118628449	-		OpenSea	118628449	118628449	98	TAOK3
cg11314684	1.29944	1.19742	2.46701	0.0157183	0.0423088	-3.20937	NA	NA	NA	NA	NA	NA	NA	NA	NA	NA	NA	NA	FALSE	FALSE	FALSE	chr1	244006288	-		OpenSea	244006288	244006288	295	AKT3
cg24074177	-1.27396	-0.589584	-2.46599	0.0157601	0.0423224	-3.21159	NA	NA	NA	NA	NA	NA	NA	NA	NA	NA	NA	NA	FALSE	FALSE	FALSE	chr4	26492488	-		OpenSea	26492488	26492488	445	CCKAR
cg20672930	1.46861	1.67019	2.46588	0.0157643	0.0423224	-3.21182	NA	NA	NA	NA	NA	NA	NA	NA	NA	NA	NA	NA	FALSE	FALSE	FALSE	chr12	259396	-		OpenSea	259396	259396	1063	LOC574538
cg26870192	-1.46086	-4.16419	-2.46448	0.0158217	0.0424347	-3.21486	NA	NA	NA	NA	NA	NA	NA	NA	NA	NA	NA	NA	FALSE	FALSE	FALSE	chr6	137242062	+	chr6:137242315-137245442	N_Shore	137242062	137242062	1339	SLC35D3
cg22804839	1.32263	1.447	2.46382	0.0158487	0.0424447	-3.21629	NA	NA	NA	NA	NA	NA	NA	NA	NA	NA	NA	NA	FALSE	FALSE	FALSE	chr6	150689918	+		OpenSea	150689918	150689918	109	IYD
cg00513208	1.49045	-0.179606	2.45896	0.0160496	0.0426701	-3.22683	NA	NA	NA	NA	NA	NA	NA	NA	NA	NA	NA	NA	FALSE	FALSE	FALSE	chr10	12085641	-	chr10:12084236-12085431	S_Shore	12085641	12085641	471	UPF2
cg26878870	-1.57121	-1.45582	-2.45773	0.0161009	0.0426701	-3.2295	NA	NA	NA	NA	NA	NA	NA	NA	NA	NA	NA	NA	FALSE	FALSE	FALSE	chr5	124080713	-		OpenSea	124080713	124080713	151	ZNF608
cg03612990	1.3362	0.856082	2.45724	0.0161213	0.0426701	-3.23056	NA	NA	NA	NA	NA	NA	NA	NA	NA	NA	NA	NA	FALSE	FALSE	FALSE	chr12	7456585	+		OpenSea	7456585	7456585	342	ACSM4
cg08318732	-1.17922	-1.76286	-2.45651	0.0161518	0.0426701	-3.23214	-1.84076	-1.76286	-2.35379	0.0216345	0.0432935	-3.62673	NA	NA	NA	NA	NA	NA	TRUE	FALSE	FALSE	chr19	53192577	-	chr19:53193139-53193945	N_Shore	53192577	53192577	1308	ZNF83
cg13924954	1.52798	0.975333	2.44825	0.0165	0.0431116	-3.24998	NA	NA	NA	NA	NA	NA	NA	NA	NA	NA	NA	NA	FALSE	FALSE	FALSE	chr19	54227276	+		OpenSea	54227276	54227276	1419	MIR516B2
cg09757109	-1.49069	-2.89578	-2.44663	0.0165692	0.0432289	-3.25348	-3.36957	-2.89578	-3.07992	0.0030393	0.0108117	-1.9096	NA	NA	NA	NA	NA	NA	TRUE	FALSE	FALSE	chr11	111848638	+	chr11:111847927-111848401	S_Shore	111848638	111848638	604	DIXDC1
cg22427773	-1.39335	0.823099	-2.44596	0.016598	0.0432291	-3.25493	NA	NA	NA	NA	NA	NA	NA	NA	NA	NA	NA	NA	FALSE	FALSE	FALSE	chr11	93475999	-	chr11:93474085-93475075	S_Shore	93475999	93475999	1295	TAF1D
cg24601030	-1.48626	-1.12951	-2.44398	0.016683	0.0432291	-3.2592	NA	NA	NA	NA	NA	NA	NA	NA	NA	NA	NA	NA	FALSE	FALSE	FALSE	chr11	111847747	+	chr11:111847927-111848401	N_Shore	111847747	111847747	285	DIXDC1
cg05611506	-1.48423	-2.29015	-2.44269	0.0167385	0.0432941	-3.26197	NA	NA	NA	NA	NA	NA	NA	NA	NA	NA	NA	NA	FALSE	FALSE	FALSE	chr4	141293831	+	chr4:141294666-141295274	N_Shore	141293831	141293831	832	SCOC
cg12568898	-1.50233	-0.916603	-2.44043	0.0168361	0.0433597	-3.26683	NA	NA	NA	NA	NA	NA	4.60093	-0.916603	4.26607	6.65096e-05	0.00133592	1.56514	FALSE	TRUE	FALSE	chr13	53424049	-	chr13:53424941-53425995	N_Shore	53424049	53424049	1273	PCDH8
cg02335804	-1.50127	-1.79196	-2.43825	0.0169309	0.043416	-3.27152	NA	NA	NA	NA	NA	NA	3.1518	-1.79196	2.92171	0.00479559	0.0188006	-2.31106	FALSE	TRUE	FALSE	chr17	36105239	-	chr17:36105334-36105583	N_Shore	36105239	36105239	142	HNF1B
cg24903094	-1.52437	-0.662871	-2.4362	0.0170205	0.0435323	-3.27593	NA	NA	NA	NA	NA	NA	NA	NA	NA	NA	NA	NA	FALSE	FALSE	FALSE	chr7	22233405	-		OpenSea	22233405	22233405	51	RAPGEF5
cg13653809	1.35309	1.343	2.43495	0.0170754	0.0435579	-3.27862	NA	NA	NA	NA	NA	NA	NA	NA	NA	NA	NA	NA	FALSE	FALSE	FALSE	chr4	1167714	-	chr4:1164515-1166582	S_Shore	1167714	1167714	714	SPON2
cg06757585	-1.3519	-1.17626	-2.42896	0.0173399	0.0440193	-3.29146	NA	NA	NA	NA	NA	NA	NA	NA	NA	NA	NA	NA	FALSE	FALSE	FALSE	chr5	140753531	+	chr5:140753654-140753952	N_Shore	140753531	140753531	119	PCDHGA6
cg10323552	-1.81745	-0.464261	-2.42828	0.0173704	0.0440556	-3.29292	5.00471	-0.464261	3.55441	0.000714221	0.00412602	-0.606739	6.82216	-0.464261	4.97986	5.04033e-06	0.000306461	3.9482	TRUE	TRUE	TRUE	chr13	53424032	-	chr13:53424941-53425995	N_Shore	53424032	53424032	1256	PCDH8
cg01424997	1.25494	0.214301	2.42697	0.017429	0.0441017	-3.29573	NA	NA	NA	NA	NA	NA	NA	NA	NA	NA	NA	NA	FALSE	FALSE	FALSE	chr19	56443419	-		OpenSea	56443419	56443419	282	NLRP13
cg03509437	1.13113	0.993777	2.42606	0.0174698	0.0441421	-3.29769	NA	NA	NA	NA	NA	NA	NA	NA	NA	NA	NA	NA	FALSE	FALSE	FALSE	chr12	113304564	+		OpenSea	113304564	113304564	1387	RPH3A
cg03677069	-1.52551	-2.28024	-2.42411	0.0175571	0.0441597	-3.30185	-3.55251	-2.28024	-3.11571	0.00273643	0.010067	-1.81594	NA	NA	NA	NA	NA	NA	TRUE	FALSE	FALSE	chr10	88718317	+		OpenSea	88718317	88718317	28	SNCG
cg21202716	-1.56861	-2.4597	-2.41524	0.0179604	0.0447834	-3.32079	-3.88752	-2.4597	-3.27713	0.0016894	0.00729918	-1.38391	NA	NA	NA	NA	NA	NA	TRUE	FALSE	FALSE	chr11	70508022	-	chr11:70508328-70508617	N_Shore	70508022	70508022	98	SHANK2
cg00687135	-1.19207	-0.921775	-2.41523	0.0179612	0.0447834	-3.32083	NA	NA	NA	NA	NA	NA	NA	NA	NA	NA	NA	NA	FALSE	FALSE	FALSE	chr3	21792991	-		OpenSea	21792991	21792991	174	ZNF385D
cg08734124	-1.3557	0.848842	-2.41443	0.0179977	0.0447834	-3.32252	-2.96827	0.848842	-3.02267	0.0035894	0.0120967	-2.05775	NA	NA	NA	NA	NA	NA	TRUE	FALSE	FALSE	chr10	126716587	-	chr10:126715728-126715929	S_Shore	126716587	126716587	133	CTBP2
cg06037699	-1.38355	-0.546613	-2.41406	0.0180149	0.0447923	-3.32332	NA	NA	NA	NA	NA	NA	NA	NA	NA	NA	NA	NA	FALSE	FALSE	FALSE	chr20	34127946	+	chr20:34129537-34130038	N_Shore	34127946	34127946	1831	ERGIC3
cg00927911	-1.37349	-1.97259	-2.40863	0.0182665	0.0451856	-3.33488	NA	NA	NA	NA	NA	NA	NA	NA	NA	NA	NA	NA	FALSE	FALSE	FALSE	chr3	24534677	-	chr3:24535844-24537436	N_Shore	24534677	24534677	1635	THRB
cg24103040	-1.41349	-0.614385	-2.40741	0.0183233	0.0452527	-3.33747	NA	NA	NA	NA	NA	NA	NA	NA	NA	NA	NA	NA	FALSE	FALSE	FALSE	chr12	67072988	-		OpenSea	67072988	67072988	62	GRIP1
cg05921500	-1.4205	-0.52922	-2.40649	0.0183666	0.0452983	-3.33944	-3.00788	-0.52922	-2.86508	0.0056185	0.0165228	-2.45479	NA	NA	NA	NA	NA	NA	TRUE	FALSE	FALSE	chr5	124081066	-		OpenSea	124081066	124081066	200	ZNF608
cg05120331	-1.70056	-1.49454	-2.40256	0.0185514	0.0454868	-3.34778	NA	NA	NA	NA	NA	NA	NA	NA	NA	NA	NA	NA	FALSE	FALSE	FALSE	chr13	37005299	+	chr13:37005581-37006453	N_Shore	37005299	37005299	357	CCNA1
cg19426522	-1.3151	0.0745869	-2.40104	0.0186236	0.0456043	-3.35101	NA	NA	NA	NA	NA	NA	NA	NA	NA	NA	NA	NA	FALSE	FALSE	FALSE	chr3	27766009	-	chr3:27765196-27765675	S_Shore	27766009	27766009	1802	EOMES
cg18145327	-1.18892	-0.705718	-2.3992	0.0187111	0.0456043	-3.35492	NA	NA	NA	NA	NA	NA	NA	NA	NA	NA	NA	NA	FALSE	FALSE	FALSE	chr3	108307018	+	chr3:108308227-108308604	N_Shore	108307018	108307018	1318	DZIP3
cg15877238	-1.18855	-1.7376	-2.39902	0.0187196	0.0456043	-3.3553	NA	NA	NA	NA	NA	NA	NA	NA	NA	NA	NA	NA	FALSE	FALSE	FALSE	chr2	33359468	+		OpenSea	33359468	33359468	195	LTBP1
cg00564163	-1.43984	-1.93107	-2.39779	0.0187781	0.0456511	-3.3579	NA	NA	NA	NA	NA	NA	NA	NA	NA	NA	NA	NA	FALSE	FALSE	FALSE	chr7	87935979	-		OpenSea	87935979	87935979	248	STEAP4
cg26503877	-1.85537	-1.40983	-2.39769	0.0187833	0.0456511	-3.35812	NA	NA	NA	NA	NA	NA	NA	NA	NA	NA	NA	NA	FALSE	FALSE	FALSE	chr11	128391429	-	chr11:128391712-128392611	N_Shore	128391429	128391429	775	ETS1
cg00132991	-1.41834	0.0314553	-2.39732	0.0188006	0.0456511	-3.35889	NA	NA	NA	NA	NA	NA	NA	NA	NA	NA	NA	NA	FALSE	FALSE	FALSE	chr11	12182350	+		OpenSea	12182350	12182350	1275	MICAL2
cg21609154	-1.55981	-1.17748	-2.39466	0.0189285	0.0457196	-3.36454	-2.9014	-1.17748	-2.43692	0.0175761	0.0372076	-3.44891	NA	NA	NA	NA	NA	NA	TRUE	FALSE	FALSE	chr13	113624991	+	chr13:113622737-113623660	S_Shore	113624991	113624991	1455	MCF2L
cg06847624	-1.57822	-1.78314	-2.38768	0.0192672	0.0461431	-3.3793	-3.40931	-1.78314	-2.81196	0.0065129	0.0182854	-2.58499	NA	NA	NA	NA	NA	NA	TRUE	FALSE	FALSE	chr5	176827671	-	chr5:176827081-176827754	Island	176827671	176827671	33	PFN3
cg26465611	-1.09528	-0.688773	-2.38034	0.0196292	0.0465415	-3.39478	NA	NA	NA	NA	NA	NA	NA	NA	NA	NA	NA	NA	FALSE	FALSE	FALSE	chr5	126626719	+	chr5:126626053-126626901	Island	126626719	126626719	262	MEGF10
cg09170903	-1.38008	-3.27548	-2.38031	0.0196304	0.0465415	-3.39483	NA	NA	NA	NA	NA	NA	2.66739	-3.27548	2.67467	0.00947079	0.0297338	-2.90926	FALSE	TRUE	FALSE	chr15	62457209	-	chr15:62456015-62457648	Island	62457209	62457209	272	C2CD4B
cg07873768	-1.26454	0.161833	-2.37667	0.0198121	0.0467383	-3.40249	-2.97154	0.161833	-3.26073	0.00177542	0.00753756	-1.42851	NA	NA	NA	NA	NA	NA	TRUE	FALSE	FALSE	chr14	68184318	+		OpenSea	68184318	68184318	196	RDH12
cg16747973	-1.22432	0.169095	-2.37333	0.0199803	0.0468697	-3.40952	NA	NA	NA	NA	NA	NA	NA	NA	NA	NA	NA	NA	FALSE	FALSE	FALSE	chr4	155533784	-		OpenSea	155533784	155533784	117	FGG
cg03104569	1.13021	-0.0176484	2.3724	0.0200275	0.0469142	-3.41148	NA	NA	NA	NA	NA	NA	NA	NA	NA	NA	NA	NA	FALSE	FALSE	FALSE	chr19	13615864	-	chr19:13616752-13617267	N_Shore	13615864	13615864	1409	CACNA1A
cg08585512	-1.25661	-0.825134	-2.37001	0.0201488	0.0470167	-3.4165	NA	NA	NA	NA	NA	NA	NA	NA	NA	NA	NA	NA	FALSE	FALSE	FALSE	chr11	89224882	-	chr11:89224416-89224718	S_Shore	89224882	89224882	228	NOX4
cg19835136	-0.976702	0.496137	-2.36928	0.020186	0.0470834	-3.41803	NA	NA	NA	NA	NA	NA	NA	NA	NA	NA	NA	NA	FALSE	FALSE	FALSE	chr19	17650995	+	chr19:17649987-17651384	Island	17650995	17650995	32	FAM129C
cg17980508	-1.63766	-0.631457	-2.36643	0.0203317	0.0472121	-3.42401	NA	NA	NA	NA	NA	NA	NA	NA	NA	NA	NA	NA	FALSE	FALSE	FALSE	chr1	79085713	+		OpenSea	79085713	79085713	374	IFI44L
cg06934092	-1.10813	-1.9874	-2.3618	0.0205701	0.0475727	-3.43369	NA	NA	NA	NA	NA	NA	NA	NA	NA	NA	NA	NA	FALSE	FALSE	FALSE	chr7	93205284	-	chr7:93204085-93204381	S_Shore	93205284	93205284	1241	CALCR
cg07668671	1.07728	0.482772	2.35855	0.0207392	0.0477571	-3.44048	NA	NA	NA	NA	NA	NA	NA	NA	NA	NA	NA	NA	FALSE	FALSE	FALSE	chr12	113305756	+		OpenSea	113305756	113305756	195	RPH3A
cg10689784	-1.35427	-0.155931	-2.35817	0.0207594	0.0477676	-3.44129	NA	NA	NA	NA	NA	NA	NA	NA	NA	NA	NA	NA	FALSE	FALSE	FALSE	chr9	35791982	+	chr9:35791584-35791924	S_Shore	35791982	35791982	423	NPR2
cg09297903	-1.14938	-0.780315	-2.35249	0.021058	0.048189	-3.45314	NA	NA	NA	NA	NA	NA	NA	NA	NA	NA	NA	NA	FALSE	FALSE	FALSE	chr8	42234798	-		OpenSea	42234798	42234798	123	DKK4
cg10287786	-1.51671	0.483598	-2.35217	0.021075	0.048189	-3.45381	NA	NA	NA	NA	NA	NA	NA	NA	NA	NA	NA	NA	FALSE	FALSE	FALSE	chr11	117666000	-	chr11:117666634-117668141	N_Shore	117666000	117666000	1975	DSCAML1
cg14044426	-1.34226	-0.153289	-2.3515	0.0211104	0.0482296	-3.4552	NA	NA	NA	NA	NA	NA	2.35163	-0.153289	2.40782	0.0189213	0.0480939	-3.50793	FALSE	TRUE	FALSE	chr6	32160798	-	chr6:32163292-32164383	N_Shelf	32160798	32160798	105	GPSM3
cg25028855	-1.14478	-0.842907	-2.34441	0.0214896	0.0484894	-3.46997	NA	NA	NA	NA	NA	NA	NA	NA	NA	NA	NA	NA	FALSE	FALSE	FALSE	chr8	28560486	+	chr8:28558588-28559960	S_Shore	28560486	28560486	1495	EXTL3
cg13433214	-1.38489	-0.478494	-2.34317	0.0215561	0.0484894	-3.47253	-4.54048	-0.478494	-4.31773	5.53215e-05	0.000840479	1.73277	-3.1556	-0.478494	-3.08485	0.00299921	0.0137927	-1.8942	TRUE	TRUE	TRUE	chr1	84630266	+		OpenSea	84630266	84630266	200	PRKACB
cg02485328	-1.41299	0.54438	-2.34303	0.0215636	0.0484894	-3.47282	NA	NA	NA	NA	NA	NA	NA	NA	NA	NA	NA	NA	FALSE	FALSE	FALSE	chr5	158522603	-	chr5:158523906-158524598	N_Shore	158522603	158522603	1010	EBF1
cg21449397	1.15342	0.838477	2.34291	0.0215706	0.0484894	-3.47309	2.00964	0.838477	2.47152	0.0160986	0.0349218	-3.3734	NA	NA	NA	NA	NA	NA	TRUE	FALSE	FALSE	chr12	113305783	+		OpenSea	113305783	113305783	168	RPH3A
cg20818417	-1.42332	0.341316	-2.34183	0.0216287	0.048574	-3.47532	NA	NA	NA	NA	NA	NA	4.13979	0.341316	3.90221	0.000230439	0.00275539	0.42578	FALSE	TRUE	FALSE	chr1	76082690	-	chr1:76080454-76080808	S_Shore	76082690	76082690	995	SLC44A5
cg10293804	-1.2924	-1.66247	-2.34093	0.0216775	0.048574	-3.47718	NA	NA	NA	NA	NA	NA	3.89782	-1.66247	4.17627	9.08375e-05	0.0015936	1.27865	FALSE	TRUE	FALSE	chr16	3068529	+	chr16:3070095-3071305	N_Shore	3068529	3068529	1783	TNFRSF12A
cg10038490	1.44704	0.802433	2.34033	0.0217101	0.048574	-3.47843	NA	NA	NA	NA	NA	NA	NA	NA	NA	NA	NA	NA	FALSE	FALSE	FALSE	chr10	124515334	+		OpenSea	124515334	124515334	875	DMBT1P1
cg11252057	-1.36769	1.02229	-2.34014	0.0217203	0.048574	-3.47882	NA	NA	NA	NA	NA	NA	NA	NA	NA	NA	NA	NA	FALSE	FALSE	FALSE	chr11	5699533	-		OpenSea	5699533	5699533	1934	TRIM5
cg08233811	-1.45879	-1.59666	-2.33964	0.0217475	0.048574	-3.47986	NA	NA	NA	NA	NA	NA	3.16884	-1.59666	2.89067	0.00523426	0.0199203	-2.38845	FALSE	TRUE	FALSE	chr6	21667333	+	chr6:21665715-21666031	S_Shore	21667333	21667333	657	CASC15
cg18473137	-1.55566	-0.108732	-2.33545	0.0219771	0.0487701	-3.48856	NA	NA	NA	NA	NA	NA	NA	NA	NA	NA	NA	NA	FALSE	FALSE	FALSE	chr17	30815034	+	chr17:30813177-30815239	Island	30815034	30815034	928	CDK5R1
cg17382459	1.16407	-0.0128497	2.33502	0.0220008	0.0487821	-3.48945	NA	NA	NA	NA	NA	NA	NA	NA	NA	NA	NA	NA	FALSE	FALSE	FALSE	chr19	56348216	+		OpenSea	56348216	56348216	271	NLRP4
cg05618401	1.39994	0.843364	2.33282	0.0221218	0.0489186	-3.494	NA	NA	NA	NA	NA	NA	NA	NA	NA	NA	NA	NA	FALSE	FALSE	FALSE	chr7	135433760	-		OpenSea	135433760	135433760	165	FAM180A
cg02571142	-1.14491	-1.13146	-2.33253	0.022138	0.0489186	-3.4946	-1.99515	-1.13146	-2.46482	0.0163754	0.0353345	-3.38807	NA	NA	NA	NA	NA	NA	TRUE	FALSE	FALSE	chr8	42234803	-		OpenSea	42234803	42234803	128	DKK4
cg18138385	-1.24853	-0.134975	-2.33078	0.0222351	0.0489694	-3.49823	NA	NA	NA	NA	NA	NA	NA	NA	NA	NA	NA	NA	FALSE	FALSE	FALSE	chr1	109850722	-		OpenSea	109850722	109850722	1058	MYBPHL
cg21724662	-1.44391	-1.06092	-2.3285	0.0223618	0.0490569	-3.50293	-2.73139	-1.06092	-2.44084	0.0174028	0.0369384	-3.4404	NA	NA	NA	NA	NA	NA	TRUE	FALSE	FALSE	chr9	6215640	+		OpenSea	6215640	6215640	145	IL33
cg00530492	-1.71421	-0.109	-2.32804	0.0223877	0.0490732	-3.50389	NA	NA	NA	NA	NA	NA	5.37714	-0.109	4.00134	0.000165166	0.00226059	0.730397	FALSE	TRUE	FALSE	chr6	29943464	+	chr6:29944402-29945169	N_Shore	29943464	29943464	571	HCG9
cg25206663	1.57178	-1.86194	2.32496	0.0225602	0.0493087	-3.51024	3.58414	-1.86194	2.87542	0.00545824	0.0161936	-2.42924	NA	NA	NA	NA	NA	NA	TRUE	FALSE	FALSE	chr14	105942022	+	chr14:105940325-105941900	S_Shore	105942022	105942022	173	CRIP2
cg17932115	-1.29395	1.83003	-2.32202	0.0227261	0.0493589	-3.51631	NA	NA	NA	NA	NA	NA	NA	NA	NA	NA	NA	NA	FALSE	FALSE	FALSE	chr12	81545267	+		OpenSea	81545267	81545267	162	ACSS3
cg14370568	-1.42471	0.488121	-2.32161	0.0227494	0.0493598	-3.51716	NA	NA	NA	NA	NA	NA	NA	NA	NA	NA	NA	NA	FALSE	FALSE	FALSE	chr3	24534711	-	chr3:24535844-24537436	N_Shore	24534711	24534711	1601	THRB
cg02294138	-1.16016	-1.02563	-2.32102	0.0227827	0.0493598	-3.51836	NA	NA	NA	NA	NA	NA	NA	NA	NA	NA	NA	NA	FALSE	FALSE	FALSE	chr10	126716959	-	chr10:126715728-126715929	S_Shore	126716959	126716959	505	CTBP2
cg24437010	-1.28051	1.57529	-2.32082	0.0227941	0.0493598	-3.51878	-3.09626	1.57529	-3.22947	0.00195088	0.00801809	-1.5131	NA	NA	NA	NA	NA	NA	TRUE	FALSE	FALSE	chr12	81226424	-		OpenSea	81226424	81226424	15	MIR617
cg01454519	1.16139	1.73136	2.31396	0.0231869	0.0497764	-3.53291	NA	NA	NA	NA	NA	NA	NA	NA	NA	NA	NA	NA	FALSE	FALSE	FALSE	chr20	23860242	-		OpenSea	23860242	23860242	137	CST5
cg21472642	-1.41731	-1.73518	-2.31383	0.0231942	0.0497764	-3.53317	NA	NA	NA	NA	NA	NA	NA	NA	NA	NA	NA	NA	FALSE	FALSE	FALSE	chr7	29233468	-	chr7:29233704-29235046	N_Shore	29233468	29233468	1423	CPVL
cg19942459	-1.36241	-2.48142	-2.3136	0.0232073	0.0497764	-3.53364	-2.97218	-2.48142	-2.84002	0.00602521	0.0173475	-2.51643	NA	NA	NA	NA	NA	NA	TRUE	FALSE	FALSE	chr11	70508110	-	chr11:70508328-70508617	N_Shore	70508110	70508110	186	SHANK2
cg09188049	-1.60403	-1.05283	-2.31359	0.0232082	0.0497764	-3.53367	NA	NA	NA	NA	NA	NA	NA	NA	NA	NA	NA	NA	FALSE	FALSE	FALSE	chrX	111325179	-	chrX:111325082-111325302	Island	111325179	111325179	824	TRPC5
cg22327175	-1.27688	-0.436127	-2.31203	0.0232983	0.0498593	-3.53687	NA	NA	NA	NA	NA	NA	NA	NA	NA	NA	NA	NA	FALSE	FALSE	FALSE	chr11	121323934	+	chr11:121322538-121323302	S_Shore	121323934	121323934	1021	SORL1
cg05970307	NA	NA	NA	NA	NA	NA	3.61124	3.12697	9.04523	4.33346e-13	2.64937e-08	19.0403	3.61061	3.12697	9.32373	1.45399e-13	1.44477e-08	20.0302	FALSE	FALSE	TRUE	chr5	175789566	-	chr5:175788321-175788998	S_Shore	175789566	175789566	756	KIAA1191
cg20162146	NA	NA	NA	NA	NA	NA	3.87962	3.32773	8.79666	1.18452e-12	4.8279e-08	18.1153	3.78888	3.32773	8.85159	9.73747e-13	4.83787e-08	18.2849	FALSE	FALSE	TRUE	chr22	35795394	+	chr22:35795856-35796650	N_Shore	35795394	35795394	721	MCM5
cg16957313	NA	NA	NA	NA	NA	NA	6.97131	-1.82564	8.58761	2.76646e-12	7.31369e-08	17.3336	6.15348	-1.82564	7.79507	7.12231e-11	6.16758e-07	14.3232	FALSE	FALSE	TRUE	chr5	172199661	-	chr5:172197482-172199606	S_Shore	172199661	172199661	1457	DUSP1
cg22473727	NA	NA	NA	NA	NA	NA	6.17746	-1.61356	8.48566	4.18694e-12	7.31369e-08	16.9513	5.51208	-1.61356	7.78786	7.33449e-11	6.16758e-07	14.296	FALSE	FALSE	TRUE	chr5	172199667	-	chr5:172197482-172199606	S_Shore	172199667	172199667	1463	DUSP1
cg08875705	NA	NA	NA	NA	NA	NA	-4.76916	-3.70786	-8.30485	8.73901e-12	1.3357e-07	16.2718	-4.45433	-3.70786	-7.98296	3.31319e-11	5.00478e-07	15.0315	FALSE	FALSE	TRUE	chr12	6665330	-	chr12:6664425-6665336	Island	6665330	6665330	80	IFFO1
cg15670802	NA	NA	NA	NA	NA	NA	4.83527	-0.116254	8.18649	1.41544e-11	1.61385e-07	15.826	4.55419	-0.116254	7.93491	4.02937e-11	5.00478e-07	14.8505	FALSE	FALSE	TRUE	chr17	1390347	-	chr17:1388686-1389730	S_Shore	1390347	1390347	876	MYO1C
cg01381203	NA	NA	NA	NA	NA	NA	4.15626	1.54578	8.18025	1.45184e-11	1.61385e-07	15.8025	3.28375	1.54578	6.65459	7.29173e-09	8.7079e-06	10.0265	FALSE	FALSE	TRUE	chr12	2985630	+	chr12:2985978-2986639	N_Shore	2985630	2985630	205	RHNO1
cg22418725	NA	NA	NA	NA	NA	NA	3.56875	2.88387	8.14395	1.68338e-11	1.7153e-07	15.6657	3.31048	2.88387	7.78408	7.44831e-11	6.16758e-07	14.2818	FALSE	FALSE	TRUE	chr22	35795387	+	chr22:35795856-35796650	N_Shore	35795387	35795387	728	MCM5
cg10579718	NA	NA	NA	NA	NA	NA	3.36426	2.92925	8.02978	2.68137e-11	1.97824e-07	15.235	2.98041	2.92925	7.33164	4.69915e-10	1.86774e-06	12.5741	FALSE	FALSE	TRUE	chr1	1052886	-	chr1:1051178-1052445	S_Shore	1052886	1052886	1149	C1orf159
cg12561497	NA	NA	NA	NA	NA	NA	3.6968	1.48383	8.00649	2.94857e-11	1.97824e-07	15.147	3.18805	1.48383	7.11245	1.14484e-09	2.99362e-06	11.7474	FALSE	FALSE	TRUE	chr2	241395678	-	chr2:241395248-241395802	Island	241395678	241395678	438	PP14571
cg00199549	NA	NA	NA	NA	NA	NA	3.21655	3.08249	8.00532	2.96269e-11	1.97824e-07	15.1426	3.05801	3.08249	7.84612	5.78485e-11	6.16758e-07	14.5158	FALSE	FALSE	TRUE	chr22	35795374	+	chr22:35795856-35796650	N_Shore	35795374	35795374	741	MCM5
cg00912746	NA	NA	NA	NA	NA	NA	4.86729	2.23522	7.98957	3.15931e-11	1.97824e-07	15.0831	4.03246	2.23522	6.81113	3.87815e-09	6.27031e-06	10.6136	FALSE	FALSE	TRUE	chr1	33350709	+	chr1:33351686-33352397	N_Shore	33350709	33350709	1388	HPCA
cg02076607	NA	NA	NA	NA	NA	NA	4.19639	4.41215	7.97193	3.39501e-11	1.97824e-07	15.0165	3.80959	4.41215	7.4506	2.89631e-10	1.59886e-06	13.0231	FALSE	FALSE	TRUE	chr16	1146421	-	chr16:1142315-1144087	S_Shelf	1146421	1146421	176	C1QTNF8
cg19626656	NA	NA	NA	NA	NA	NA	4.25945	3.40582	7.94774	3.74705e-11	2.08259e-07	14.9252	3.99352	3.40582	7.67083	1.18141e-10	8.25928e-07	13.8545	FALSE	FALSE	TRUE	chr1	1053027	-	chr1:1051178-1052445	S_Shore	1053027	1053027	1290	C1orf159
cg05848579	NA	NA	NA	NA	NA	NA	5.6057	2.86831	7.90436	4.47254e-11	2.27867e-07	14.7612	4.64521	2.86831	6.7374	5.2226e-09	6.96204e-06	10.3369	FALSE	FALSE	TRUE	chr16	1308103	+	chr16:1308004-1308308	Island	1308103	1308103	1585	TPSD1
cg11209624	NA	NA	NA	NA	NA	NA	4.08507	3.01427	7.76854	7.78406e-11	3.39436e-07	14.2478	3.92985	3.01427	7.69385	1.07568e-10	8.22202e-07	13.9413	FALSE	FALSE	TRUE	chr9	131683857	+		OpenSea	131683857	131683857	391	PHYHD1
cg16280667	NA	NA	NA	NA	NA	NA	3.34679	2.49321	7.76029	8.05042e-11	3.39436e-07	14.2166	3.10174	2.49321	7.41126	3.39913e-10	1.60837e-06	12.8746	FALSE	FALSE	TRUE	chr11	118754593	+		OpenSea	118754593	118754593	117	CXCR5
cg24379812	NA	NA	NA	NA	NA	NA	3.83467	2.03832	7.75012	8.39149e-11	3.42023e-07	14.1782	3.53433	2.03832	7.35571	4.26101e-10	1.76416e-06	12.665	FALSE	FALSE	TRUE	chr2	74213392	+	chr2:74211214-74212314	S_Shore	74213392	74213392	138	TET3
cg23737737	NA	NA	NA	NA	NA	NA	-4.13166	-3.44652	-7.59057	1.60883e-10	5.31675e-07	13.5746	-3.79283	-3.44652	-7.17274	8.9631e-10	2.62656e-06	11.9747	FALSE	FALSE	TRUE	chr12	6665370	-	chr12:6664425-6665336	S_Shore	6665370	6665370	120	IFFO1
cg27163099	NA	NA	NA	NA	NA	NA	4.54325	0.0173363	7.54446	1.94169e-10	5.89267e-07	13.4001	3.94472	0.0173363	6.74072	5.15306e-09	6.96204e-06	10.3493	FALSE	FALSE	TRUE	chr9	134151909	-	chr9:134151853-134153015	Island	134151909	134151909	2	FAM78A
cg06591185	NA	NA	NA	NA	NA	NA	3.69987	1.69459	7.54018	1.97587e-10	5.89267e-07	13.3839	3.34666	1.69459	7.02359	1.64154e-09	3.70712e-06	11.4126	FALSE	FALSE	TRUE	chr2	241395313	-	chr2:241395248-241395802	Island	241395313	241395313	803	PP14571
cg00983904	NA	NA	NA	NA	NA	NA	-3.72946	-2.22027	-7.4662	2.67144e-10	7.67294e-07	13.104	-3.50824	-2.22027	-7.23207	7.04368e-10	2.33301e-06	12.1984	FALSE	FALSE	TRUE	chr12	6665288	-	chr12:6664425-6665336	Island	6665288	6665288	38	IFFO1
cg09445448	NA	NA	NA	NA	NA	NA	4.99172	-0.119832	7.46375	2.69831e-10	7.67294e-07	13.0947	4.39821	-0.119832	6.76535	4.66562e-09	6.8177e-06	10.4417	FALSE	FALSE	TRUE	chr9	134151854	-	chr9:134151853-134153015	Island	134151854	134151854	51	FAM78A
cg21991195	NA	NA	NA	NA	NA	NA	4.36707	4.32906	7.25438	6.33088e-10	1.38234e-06	12.3027	3.75702	4.32906	6.42218	1.85416e-08	1.39576e-05	9.1584	FALSE	FALSE	TRUE	chr19	1526562	+	chr19:1526462-1526681	Island	1526562	1526562	1372	PLK5
cg10501077	NA	NA	NA	NA	NA	NA	2.9192	2.76999	7.19134	8.18171e-10	1.61564e-06	12.0644	2.43778	2.76999	6.19068	4.66986e-08	2.37962e-05	8.29898	FALSE	FALSE	TRUE	chr7	98970847	+	chr7:98971649-98973170	N_Shore	98970847	98970847	1450	ARPC1B
cg01982833	NA	NA	NA	NA	NA	NA	3.75763	1.8885	7.16952	8.9409e-10	1.7082e-06	11.9819	3.29565	1.8885	6.47368	1.50848e-08	1.2458e-05	9.35034	FALSE	FALSE	TRUE	chr12	27174596	+	chr12:27175342-27175843	N_Shore	27174596	27174596	858	MED21
cg22773058	NA	NA	NA	NA	NA	NA	3.55357	2.81486	7.13408	1.03265e-09	1.85163e-06	11.848	3.11258	2.81486	6.43456	1.76451e-08	1.36979e-05	9.2045	FALSE	FALSE	TRUE	chr3	183872261	+	chr3:183872925-183873712	N_Shore	183872261	183872261	1022	DVL3
cg01936702	NA	NA	NA	NA	NA	NA	3.53878	2.67389	7.07641	1.30536e-09	2.18647e-06	11.6301	3.19733	2.67389	6.58361	9.70196e-09	9.74799e-06	9.7609	FALSE	FALSE	TRUE	chr2	208393204	+	chr2:208393955-208395024	N_Shore	208393204	208393204	1411	CREB1
cg26187339	NA	NA	NA	NA	NA	NA	-4.13718	-2.07741	-7.06716	1.35532e-09	2.23949e-06	11.5952	-3.84427	-2.07741	-6.75803	4.80555e-09	6.90697e-06	10.4142	FALSE	FALSE	TRUE	chr6	43602925	+	chr6:43603495-43603818	N_Shore	43602925	43602925	651	MAD2L1BP
cg13908589	NA	NA	NA	NA	NA	NA	3.8701	0.868214	7.02889	1.58316e-09	2.48181e-06	11.4507	3.49883	0.868214	6.54095	1.15159e-08	1.0898e-05	9.60147	FALSE	FALSE	TRUE	chr19	38918142	-		OpenSea	38918142	38918142	1196	RASGRP4
cg26122129	NA	NA	NA	NA	NA	NA	3.04046	2.28264	7.00215	1.76462e-09	2.59005e-06	11.3499	2.77411	2.28264	6.58317	9.71902e-09	9.74799e-06	9.75926	FALSE	FALSE	TRUE	chr8	30241119	-	chr8:30241416-30242878	N_Shore	30241119	30241119	1797	RBPMS-AS1
cg14747228	NA	NA	NA	NA	NA	NA	3.78625	2.55456	6.99452	1.82007e-09	2.61823e-06	11.3211	3.66685	2.55456	6.97305	2.01457e-09	4.25915e-06	11.2223	FALSE	FALSE	TRUE	chr20	48658197	-		OpenSea	48658197	48658197	30	TRERNA1
cg14013296	NA	NA	NA	NA	NA	NA	5.65447	-0.783418	6.95044	2.17642e-09	2.93228e-06	11.1548	5.40881	-0.783418	6.83694	3.49422e-09	6.12689e-06	10.7105	FALSE	FALSE	TRUE	chr19	14491786	+		OpenSea	14491786	14491786	169	ADGRE5
cg19266578	NA	NA	NA	NA	NA	NA	5.80316	-0.656994	6.93866	2.28288e-09	3.0015e-06	11.1104	4.67584	-0.656994	5.74899	2.66403e-07	6.32013e-05	6.67899	FALSE	FALSE	TRUE	chr20	62711729	+	chr20:62710769-62711745	Island	62711729	62711729	257	OPRL1
cg02431562	NA	NA	NA	NA	NA	NA	3.01184	1.77217	6.92703	2.39301e-09	3.11282e-06	11.0666	2.63918	1.77217	6.25462	3.62066e-08	2.11821e-05	8.53576	FALSE	FALSE	TRUE	chr2	96809970	-	chr2:96810443-96811454	N_Shore	96809970	96809970	1208	DUSP2
cg02442623	NA	NA	NA	NA	NA	NA	4.98165	1.89157	6.89107	2.76841e-09	3.52611e-06	10.931	4.07358	1.89157	5.79593	2.21738e-07	5.73782e-05	6.84968	FALSE	FALSE	TRUE	chr21	30673051	+	chr21:30670744-30671786	S_Shore	30673051	30673051	1313	BACH1
cg19716697	NA	NA	NA	NA	NA	NA	3.1479	2.98742	6.87617	2.94064e-09	3.55649e-06	10.8749	2.91931	2.98742	6.56904	1.02869e-08	1.00213e-05	9.70644	FALSE	FALSE	TRUE	chr8	144449916	-	chr8:144450376-144451557	N_Shore	144449916	144449916	888	RHPN1-AS1
cg16585234	NA	NA	NA	NA	NA	NA	3.32772	1.31175	6.83515	3.47178e-09	3.6283e-06	10.7204	3.04746	1.31175	6.44624	1.68382e-08	1.32789e-05	9.24805	FALSE	FALSE	TRUE	chr1	25944802	+	chr1:25942661-25943191	S_Shore	25944802	25944802	842	MAN1C1
cg26620356	NA	NA	NA	NA	NA	NA	4.6106	1.54122	6.81755	3.72806e-09	3.81787e-06	10.6542	4.43627	1.54122	6.74816	5.00067e-09	6.96204e-06	10.3772	FALSE	FALSE	TRUE	chr5	175789238	-	chr5:175788321-175788998	S_Shore	175789238	175789238	428	KIAA1191
cg15380173	NA	NA	NA	NA	NA	NA	4.49465	0.978598	6.81631	3.74683e-09	3.81787e-06	10.6495	4.10586	0.978598	6.40589	1.97906e-08	1.46755e-05	9.09775	FALSE	FALSE	TRUE	chr7	5571391	-	chr7:5569062-5570594	S_Shore	5571391	5571391	1158	ACTB
cg10356908	NA	NA	NA	NA	NA	NA	-4.15047	-4.97627	-6.72439	5.43261e-09	4.88034e-06	10.3038	NA	NA	NA	NA	NA	NA	FALSE	FALSE	FALSE	chr20	55205797	+	chr20:55200279-55206789	Island	55205797	55205797	140	TFAP2C
cg06084371	NA	NA	NA	NA	NA	NA	4.02806	-0.694463	6.72278	5.46806e-09	4.88034e-06	10.2978	3.89193	-0.694463	6.68426	6.47041e-09	7.94141e-06	10.1376	FALSE	FALSE	TRUE	chr17	1390318	-	chr17:1388686-1389730	S_Shore	1390318	1390318	847	MYO1C
cg19807446	NA	NA	NA	NA	NA	NA	4.09022	-0.332479	6.68261	6.43037e-09	5.24183e-06	10.1469	3.48448	-0.332479	5.85796	1.7388e-07	5.02133e-05	7.07584	FALSE	FALSE	TRUE	chr17	1390403	-	chr17:1388686-1389730	S_Shore	1390403	1390403	932	MYO1C
cg25158734	NA	NA	NA	NA	NA	NA	4.2777	1.7437	6.60353	8.84468e-09	6.27685e-06	9.8502	3.63196	1.7437	5.76832	2.47021e-07	6.06062e-05	6.74924	FALSE	FALSE	TRUE	chr2	208393332	+	chr2:208393955-208395024	N_Shore	208393332	208393332	1283	CREB1
cg18266383	NA	NA	NA	NA	NA	NA	3.72898	4.04334	6.58759	9.43107e-09	6.51517e-06	9.79045	3.40243	4.04334	6.18641	4.74984e-08	2.40802e-05	8.28318	FALSE	FALSE	TRUE	chr16	1146429	-	chr16:1142315-1144087	S_Shelf	1146429	1146429	184	C1QTNF8
cg17367832	NA	NA	NA	NA	NA	NA	4.45745	1.16615	6.55984	1.05451e-08	6.96973e-06	9.68652	4.41516	1.16615	6.68414	6.47358e-09	7.94141e-06	10.1372	FALSE	FALSE	TRUE	chr2	241395288	+	chr2:241395248-241395802	Island	241395288	241395288	129	MIR149
cg06827038	NA	NA	NA	NA	NA	NA	3.42883	0.951909	6.54776	1.10704e-08	7.19863e-06	9.64128	2.95657	0.951909	5.8126	2.07724e-07	5.60888e-05	6.91041	FALSE	FALSE	TRUE	chr17	48912952	+		OpenSea	48912952	48912952	346	WFIKKN2
cg03079497	NA	NA	NA	NA	NA	NA	3.89575	0.867774	6.51142	1.28118e-08	7.8104e-06	9.50528	3.37011	0.867774	5.7965	2.21241e-07	5.73782e-05	6.85176	FALSE	FALSE	TRUE	chr17	1390554	-	chr17:1390456-1390786	Island	1390554	1390554	1083	MYO1C
cg26164712	NA	NA	NA	NA	NA	NA	2.99103	2.03084	6.48903	1.40178e-08	8.08503e-06	9.42153	2.77156	2.03084	6.19391	4.61019e-08	2.36132e-05	8.31095	FALSE	FALSE	TRUE	chr11	118754565	+		OpenSea	118754565	118754565	89	CXCR5
cg00519069	NA	NA	NA	NA	NA	NA	4.37218	0.710402	6.47489	1.48365e-08	8.36007e-06	9.36869	3.84754	0.710402	5.86159	1.71417e-07	4.98042e-05	7.08911	FALSE	FALSE	TRUE	chr19	14491737	+		OpenSea	14491737	14491737	218	ADGRE5
cg26777475	NA	NA	NA	NA	NA	NA	3.52465	1.96935	6.46402	1.54981e-08	8.54275e-06	9.32807	3.29772	1.96935	6.22543	4.0669e-08	2.23266e-05	8.42761	FALSE	FALSE	TRUE	chr7	100199952	+	chr7:100201614-100203652	N_Shore	100199952	100199952	69	PCOLCE
cg19438860	NA	NA	NA	NA	NA	NA	6.7355	-0.965203	6.46367	1.55195e-08	8.54275e-06	9.32679	5.66345	-0.965203	5.5872	4.99898e-07	8.62376e-05	6.09373	FALSE	FALSE	TRUE	chr5	11385821	-	chr5:11384681-11385521	S_Shore	11385821	11385821	479	CTNND2
cg19576843	NA	NA	NA	NA	NA	NA	4.95413	0.592277	6.44776	1.6543e-08	8.8502e-06	9.26733	4.7074	0.592277	6.30092	3.01038e-08	1.90528e-05	8.70751	FALSE	FALSE	TRUE	chr5	11385893	-	chr5:11384681-11385521	S_Shore	11385893	11385893	551	CTNND2
cg02976355	NA	NA	NA	NA	NA	NA	3.9528	1.93515	6.44704	1.65911e-08	8.8502e-06	9.26463	3.65814	1.93515	6.13934	5.72609e-08	2.61976e-05	8.10926	FALSE	FALSE	TRUE	chr9	14312435	-	chr9:14312952-14315351	N_Shore	14312435	14312435	1609	NFIB
cg19234363	NA	NA	NA	NA	NA	NA	4.0761	2.76146	6.42773	1.79264e-08	9.20388e-06	9.19257	3.58678	2.76146	5.81947	2.02206e-07	5.55038e-05	6.93545	FALSE	FALSE	TRUE	chr17	73128575	-	chr17:73127196-73127995	S_Shore	73128575	73128575	684	NT5C
cg13944468	NA	NA	NA	NA	NA	NA	5.54052	1.82678	6.41432	1.89164e-08	9.33843e-06	9.14252	4.03355	1.82678	4.80162	9.74956e-06	0.000450384	3.33714	FALSE	FALSE	TRUE	chr5	2753852	+	chr5:2748368-2757024	Island	2753852	2753852	1589	C5orf38
cg22325330	NA	NA	NA	NA	NA	NA	-4.51552	-5.10464	-6.40322	1.97769e-08	9.4832e-06	9.1011	-4.27178	-5.10464	-6.23096	3.97846e-08	2.20654e-05	8.44807	FALSE	FALSE	TRUE	chr14	102026932	+	chr14:102025989-102031567	Island	102026932	102026932	755	DIO3
cg03245497	NA	NA	NA	NA	NA	NA	4.85956	-0.0736126	6.39968	2.00596e-08	9.58118e-06	9.08789	4.69397	-0.0736126	6.3576	2.40068e-08	1.61351e-05	8.91807	FALSE	FALSE	TRUE	chr4	106066745	+	chr4:106067473-106067968	N_Shore	106066745	106066745	286	TET2
cg07872499	NA	NA	NA	NA	NA	NA	3.68869	1.43835	6.37342	2.22837e-08	1.0321e-05	8.98999	3.57486	1.43835	6.35684	2.408e-08	1.61351e-05	8.91524	FALSE	FALSE	TRUE	chr4	106066764	+	chr4:106067473-106067968	N_Shore	106066764	106066764	267	TET2
cg13801056	NA	NA	NA	NA	NA	NA	3.71084	0.651136	6.35297	2.41848e-08	1.07357e-05	8.91377	3.32633	0.651136	5.86056	1.72114e-07	4.98607e-05	7.08534	FALSE	FALSE	TRUE	chr7	99766467	-	chr7:99768884-99769559	N_Shelf	99766467	99766467	93	GAL3ST4
cg15596666	NA	NA	NA	NA	NA	NA	3.84849	0.847274	6.35105	2.43713e-08	1.07357e-05	8.90662	3.75989	0.847274	6.38485	2.15291e-08	1.53556e-05	9.01941	FALSE	FALSE	TRUE	chr10	135160792	+		OpenSea	135160792	135160792	51	PRAP1
cg19954537	NA	NA	NA	NA	NA	NA	5.44212	1.48964	6.35025	2.44488e-08	1.07357e-05	8.90366	4.68114	1.48964	5.61668	4.45903e-07	8.22504e-05	6.2	FALSE	FALSE	TRUE	chr2	97204401	+	chr2:97202313-97203787	S_Shore	97204401	97204401	784	ARID5A
cg24368848	NA	NA	NA	NA	NA	NA	-4.65234	-3.34189	-6.34621	2.48472e-08	1.07357e-05	8.88861	-4.55617	-3.34189	-6.39241	2.08877e-08	1.52021e-05	9.04756	FALSE	FALSE	TRUE	chr19	58545160	+	chr19:58545115-58545897	Island	58545160	58545160	273	ZSCAN1
cg06388809	NA	NA	NA	NA	NA	NA	5.93395	-0.296706	6.31339	2.83309e-08	1.19454e-05	8.76645	5.59627	-0.296706	6.12167	6.14207e-08	2.74916e-05	8.04401	FALSE	FALSE	TRUE	chr9	130616976	-	chr9:130616619-130616858	S_Shore	130616976	130616976	75	ENG
cg14056357	NA	NA	NA	NA	NA	NA	-4.65821	-5.45022	-6.3105	2.86602e-08	1.20427e-05	8.75569	-4.48439	-5.45022	-6.24832	3.71272e-08	2.13248e-05	8.51239	FALSE	FALSE	TRUE	chr19	44952665	-	chr19:44952416-44952809	Island	44952665	44952665	0	ZNF229
cg17155584	NA	NA	NA	NA	NA	NA	3.21806	1.42616	6.30233	2.96112e-08	1.22736e-05	8.7253	2.70716	1.42616	5.45883	8.2058e-07	0.000110186	5.63307	FALSE	FALSE	TRUE	chr22	26165667	+		OpenSea	26165667	26165667	326	MYO18B
cg01667185	NA	NA	NA	NA	NA	NA	3.45153	2.17887	6.298	3.01279e-08	1.2362e-05	8.70919	2.91682	2.17887	5.47849	7.6077e-07	0.000106172	5.7034	FALSE	FALSE	TRUE	chr11	66625638	+	chr11:66623620-66626614	Island	66625638	66625638	761	LRFN4
cg02431687	NA	NA	NA	NA	NA	NA	3.11484	3.43195	6.28905	3.12249e-08	1.26075e-05	8.67589	3.01368	3.43195	6.26587	3.46198e-08	2.11045e-05	8.57745	FALSE	FALSE	TRUE	chr9	130828652	+	chr9:130829535-130830949	N_Shore	130828652	130828652	1826	SLC25A25
cg18792381	NA	NA	NA	NA	NA	NA	2.97124	1.24985	6.26998	3.36947e-08	1.32052e-05	8.60501	2.85825	1.24985	6.21227	4.28565e-08	2.26515e-05	8.37887	FALSE	FALSE	TRUE	chr5	179781547	-	chr5:179779114-179781279	S_Shore	179781547	179781547	1231	GFPT2
cg24652273	NA	NA	NA	NA	NA	NA	3.03791	3.59316	6.26364	3.45575e-08	1.34891e-05	8.58147	2.60785	3.59316	5.53745	6.06017e-07	9.45751e-05	5.91477	FALSE	FALSE	TRUE	chr11	1409777	+	chr11:1410119-1412346	N_Shore	1409777	1409777	1351	BRSK2
cg22721827	NA	NA	NA	NA	NA	NA	3.62739	1.54445	6.25834	3.52962e-08	1.36146e-05	8.56178	2.71939	1.54445	4.82854	8.83032e-06	0.000423672	3.4288	FALSE	FALSE	TRUE	chr16	2520958	+	chr16:2521086-2525929	N_Shore	2520958	2520958	541	NTN3
cg26301167	NA	NA	NA	NA	NA	NA	2.89261	2.50197	6.24578	3.71095e-08	1.40048e-05	8.51513	2.29546	2.50197	5.10548	3.14893e-06	0.000236864	4.38438	FALSE	FALSE	TRUE	chr6	7911733	-	chr6:7910087-7911418	S_Shore	7911733	7911733	685	TXNDC5
cg05344495	NA	NA	NA	NA	NA	NA	4.68325	1.48036	6.2429	3.75383e-08	1.40797e-05	8.50443	4.31514	1.48036	5.91609	1.38366e-07	4.49829e-05	7.28837	FALSE	FALSE	TRUE	chr19	3478662	-	chr19:3481782-3482048	N_Shelf	3478662	3478662	1877	SMIM24
cg11624479	NA	NA	NA	NA	NA	NA	4.58692	0.748334	6.23072	3.94051e-08	1.44693e-05	8.45924	4.13905	0.748334	5.78276	2.33464e-07	5.91794e-05	6.80175	FALSE	FALSE	TRUE	chr11	9285586	-	chr11:9286273-9287091	N_Shore	9285586	9285586	1286	DENND5A
cg00355275	NA	NA	NA	NA	NA	NA	3.38769	3.68958	6.22885	3.96993e-08	1.44903e-05	8.45232	3.19323	3.68958	6.04377	8.36185e-08	3.25837e-05	7.75695	FALSE	FALSE	TRUE	chr9	34330685	-	chr9:34329006-34329499	S_Shore	34330685	34330685	1486	KIF24
cg05452570	NA	NA	NA	NA	NA	NA	4.2769	-0.288261	6.21965	4.11822e-08	1.48181e-05	8.41817	4.05673	-0.288261	6.06866	7.57755e-08	3.10462e-05	7.84858	FALSE	FALSE	TRUE	chr9	130616972	-	chr9:130616619-130616858	S_Shore	130616972	130616972	79	ENG
cg10892268	NA	NA	NA	NA	NA	NA	2.73435	1.76772	6.21928	4.12423e-08	1.48181e-05	8.41681	2.39638	1.76772	5.61605	4.46986e-07	8.22504e-05	6.19774	FALSE	FALSE	TRUE	chr19	3025665	-	chr19:3028592-3029299	N_Shelf	3025665	3025665	50	TLE2
cg21399778	NA	NA	NA	NA	NA	NA	3.02854	2.41984	6.20974	4.28411e-08	1.50962e-05	8.3814	2.47572	2.41984	5.22766	1.98483e-06	0.000183196	4.81266	FALSE	FALSE	TRUE	chr2	242087883	+	chr2:242088415-242090330	N_Shore	242087883	242087883	1140	PPP1R7
cg21663219	NA	NA	NA	NA	NA	NA	2.18593	1.62736	6.20812	4.31186e-08	1.51504e-05	8.37539	1.98449	1.62736	5.81613	2.04873e-07	5.58341e-05	6.92326	FALSE	FALSE	TRUE	chr22	42323397	-	chr22:42322043-42322909	S_Shore	42323397	42323397	575	TNFRSF13C
cg23628489	NA	NA	NA	NA	NA	NA	3.84749	1.5058	6.20486	4.36814e-08	1.52604e-05	8.36331	3.65466	1.5058	6.06447	7.70416e-08	3.12253e-05	7.83317	FALSE	FALSE	TRUE	chr19	55586528	+		OpenSea	55586528	55586528	692	EPS8L1
cg18297196	NA	NA	NA	NA	NA	NA	2.71587	2.9336	6.20227	4.4135e-08	1.52878e-05	8.3537	2.44247	2.9336	5.74738	2.68081e-07	6.33111e-05	6.67315	FALSE	FALSE	TRUE	chr6	41168941	-		OpenSea	41168941	41168941	15	TREML2
cg17184593	NA	NA	NA	NA	NA	NA	2.47279	1.90412	6.18465	4.73407e-08	1.59906e-05	8.28841	2.30912	1.90412	5.95409	1.19138e-07	4.04765e-05	7.42757	FALSE	FALSE	TRUE	chr2	74213565	+	chr2:74211214-74212314	S_Shore	74213565	74213565	33	TET3
cg23212248	NA	NA	NA	NA	NA	NA	5.37573	-0.858895	6.17804	4.86033e-08	1.63158e-05	8.2639	6.02561	-0.858895	7.12049	1.10807e-09	2.97579e-06	11.7777	FALSE	FALSE	TRUE	chr20	35201489	+	chr20:35201323-35203490	Island	35201489	35201489	386	TGIF2
cg17215278	NA	NA	NA	NA	NA	NA	3.55807	1.24173	6.17402	4.93856e-08	1.64193e-05	8.24903	3.65959	1.24173	6.53541	1.17751e-08	1.09426e-05	9.58077	FALSE	FALSE	TRUE	chr1	117114263	-	chr1:117112960-117113883	S_Shore	117114263	117114263	547	CD58
cg10657823	NA	NA	NA	NA	NA	NA	3.23568	1.74097	6.17387	4.94158e-08	1.64193e-05	8.24847	2.6281	1.74097	5.16258	2.53916e-06	0.000206792	4.58407	FALSE	FALSE	TRUE	chr9	140197553	-	chr9:140195501-140197475	S_Shore	140197553	140197553	849	NRARP
cg03068796	NA	NA	NA	NA	NA	NA	2.55647	2.53127	6.15913	5.23983e-08	1.69947e-05	8.1939	2.19375	2.53127	5.44757	8.56921e-07	0.000113532	5.5928	FALSE	FALSE	TRUE	chr22	30956769	-		OpenSea	30956769	30956769	20	GAL3ST1
cg24910675	NA	NA	NA	NA	NA	NA	4.06359	-0.53423	6.15502	5.32628e-08	1.71472e-05	8.17866	4.03442	-0.53423	6.28669	3.18619e-08	1.99119e-05	8.65469	FALSE	FALSE	TRUE	chr9	130616917	-	chr9:130616619-130616858	S_Shore	130616917	130616917	134	ENG
cg08063911	NA	NA	NA	NA	NA	NA	3.90394	0.766962	6.13997	5.65454e-08	1.7754e-05	8.12298	3.80106	0.766962	6.15079	5.47177e-08	2.56466e-05	8.15153	FALSE	FALSE	TRUE	chr5	133451474	+	chr5:133449320-133451260	S_Shore	133451474	133451474	123	TCF7
cg08495088	NA	NA	NA	NA	NA	NA	2.37677	2.48077	6.13949	5.66541e-08	1.7754e-05	8.12119	2.16307	2.48077	5.76172	2.53479e-07	6.14629e-05	6.72524	FALSE	FALSE	TRUE	chr7	44143290	+		OpenSea	44143290	44143290	669	AEBP1
cg27069566	NA	NA	NA	NA	NA	NA	2.591	1.85584	6.1381	5.69677e-08	1.7754e-05	8.11605	2.27541	1.85584	5.55543	5.6532e-07	9.1622e-05	5.97939	FALSE	FALSE	TRUE	chr7	100200003	+	chr7:100201614-100203652	N_Shore	100200003	100200003	120	PCOLCE
cg21578541	NA	NA	NA	NA	NA	NA	2.24323	1.29324	6.12112	6.09414e-08	1.85604e-05	8.05327	1.97103	1.29324	5.54839	5.8092e-07	9.25059e-05	5.95409	FALSE	FALSE	TRUE	chr3	52260090	-		OpenSea	52260090	52260090	88	TLR9
cg12170121	NA	NA	NA	NA	NA	NA	3.00602	2.71569	6.11562	6.22865e-08	1.87588e-05	8.03294	2.63721	2.71569	5.52514	6.35512e-07	9.68991e-05	5.8706	FALSE	FALSE	TRUE	chr20	31175169	+	chr20:31170740-31173640	S_Shore	31175169	31175169	111	NOL4L-DT
cg27313674	NA	NA	NA	NA	NA	NA	3.17582	2.57683	6.09203	6.83996e-08	1.98535e-05	7.94577	2.66541	2.57683	5.26397	1.72914e-06	0.000168284	4.9407	FALSE	FALSE	TRUE	chr20	6035120	-	chr20:6032675-6033517	S_Shore	6035120	6035120	393	LRRN4
cg16576294	NA	NA	NA	NA	NA	NA	3.83154	2.16718	6.09128	6.86026e-08	1.98535e-05	7.94301	2.98249	2.16718	4.87854	7.34247e-06	0.000384105	3.59965	FALSE	FALSE	TRUE	chr12	57119790	-	chr12:57118977-57119374	S_Shore	57119790	57119790	463	NACA
cg06833564	NA	NA	NA	NA	NA	NA	5.10047	1.71986	6.07948	7.18888e-08	2.04728e-05	7.89944	3.51589	1.71986	4.30934	5.71703e-05	0.0012238	1.70434	FALSE	FALSE	TRUE	chr16	4665307	-	chr16:4664006-4666782	Island	4665307	4665307	379	UBALD1
cg13630962	NA	NA	NA	NA	NA	NA	2.87585	0.343931	6.07667	7.26953e-08	2.0576e-05	7.88906	2.33113	0.343931	5.0733	3.55368e-06	0.000253056	4.27222	FALSE	FALSE	TRUE	chr6	30712680	-	chr6:30710307-30712440	S_Shore	30712680	30712680	352	IER3
cg24083280	NA	NA	NA	NA	NA	NA	3.87927	-1.2921	6.06606	7.58169e-08	2.12626e-05	7.84991	3.85122	-1.2921	6.196	4.57219e-08	2.35399e-05	8.31865	FALSE	FALSE	TRUE	chr12	50100128	-	chr12:50100442-50101587	N_Shore	50100128	50100128	1068	FMNL3
cg09296069	NA	NA	NA	NA	NA	NA	2.79577	2.09292	6.0584	7.81511e-08	2.16197e-05	7.82168	2.55343	2.09292	5.6998	3.22753e-07	6.95676e-05	6.50054	FALSE	FALSE	TRUE	chr7	101928026	+	chr7:101929503-101931089	N_Shore	101928026	101928026	378	SH2B2
cg06347044	NA	NA	NA	NA	NA	NA	3.38422	1.74584	6.04617	8.20313e-08	2.22343e-05	7.77656	3.02554	1.74584	5.56357	5.47794e-07	9.08716e-05	6.00867	FALSE	FALSE	TRUE	chr19	12835206	-	chr19:12834659-12834874	S_Shore	12835206	12835206	395	TNPO2
cg12245130	NA	NA	NA	NA	NA	NA	3.58218	2.33874	6.04431	8.2637e-08	2.22565e-05	7.76971	3.01518	2.33874	5.23554	1.92636e-06	0.00018041	4.84042	FALSE	FALSE	TRUE	chr6	43424593	-	chr6:43422368-43423705	S_Shore	43424593	43424593	806	DLK2
cg27518279	NA	NA	NA	NA	NA	NA	-3.81022	-4.94851	-6.03828	8.46344e-08	2.23613e-05	7.74748	-3.65313	-4.94851	-5.95662	1.17956e-07	4.04331e-05	7.43685	FALSE	FALSE	TRUE	chr20	55205792	+	chr20:55200279-55206789	Island	55205792	55205792	145	TFAP2C
cg11466837	NA	NA	NA	NA	NA	NA	3.12638	2.54472	6.03029	8.73541e-08	2.26297e-05	7.71803	2.96	2.54472	5.87814	1.6063e-07	4.84213e-05	7.14957	FALSE	FALSE	TRUE	chr11	120009682	-	chr11:120008046-120008710	S_Shore	120009682	120009682	818	TRIM29
cg17716965	NA	NA	NA	NA	NA	NA	2.10114	1.06836	6.02926	8.77114e-08	2.26742e-05	7.71423	1.87412	1.06836	5.55017	5.76927e-07	9.20175e-05	5.9605	FALSE	FALSE	TRUE	chr3	52260280	-		OpenSea	52260280	52260280	100	TLR9
cg02724698	NA	NA	NA	NA	NA	NA	3.02747	2.73648	6.0123	9.3796e-08	2.36472e-05	7.65178	2.93839	2.73648	6.00861	9.6083e-08	3.52404e-05	7.62767	FALSE	FALSE	TRUE	chr19	50398170	-		OpenSea	50398170	50398170	1976	IL4I1
cg06315208	NA	NA	NA	NA	NA	NA	3.67773	2.7951	6.01152	9.40861e-08	2.36716e-05	7.64891	3.29199	2.7951	5.53697	6.07135e-07	9.45751e-05	5.91306	FALSE	FALSE	TRUE	chr6	30684406	-	chr6:30684836-30685503	N_Shore	30684406	30684406	445	MDC1
cg14524442	NA	NA	NA	NA	NA	NA	2.67916	0.715016	6.01081	9.43505e-08	2.36893e-05	7.64629	2.45238	0.715016	5.66865	3.64368e-07	7.39016e-05	6.38776	FALSE	FALSE	TRUE	chr19	6773807	+		OpenSea	6773807	6773807	1127	VAV1
cg05111110	NA	NA	NA	NA	NA	NA	2.75628	3.18847	5.99696	9.96605e-08	2.44699e-05	7.59532	2.38885	3.18847	5.35405	1.22648e-06	0.000137707	5.25967	FALSE	FALSE	TRUE	chr11	66625278	+	chr11:66623620-66626614	Island	66625278	66625278	401	LRFN4
cg23336996	NA	NA	NA	NA	NA	NA	-4.05995	-1.26134	-5.9919	1.01673e-07	2.47651e-05	7.5767	-2.90969	-1.26134	-4.41758	3.90321e-05	0.000989404	2.05582	FALSE	FALSE	TRUE	chr12	45686426	+		OpenSea	45686426	45686426	39	ANO6
cg24940967	NA	NA	NA	NA	NA	NA	5.32272	1.91077	5.99055	1.02216e-07	2.47985e-05	7.57175	5.26855	1.91077	6.09688	6.77626e-08	2.91485e-05	7.95258	FALSE	FALSE	TRUE	chr3	45837197	-	chr3:45837480-45838256	N_Shore	45837197	45837197	837	SLC6A20
cg12618571	NA	NA	NA	NA	NA	NA	2.58942	2.28796	5.98712	1.03611e-07	2.49883e-05	7.55912	2.27628	2.28796	5.4234	9.40309e-07	0.000119418	5.50651	FALSE	FALSE	TRUE	chr8	38316230	-		OpenSea	38316230	38316230	1177	FGFR1
cg15616361	NA	NA	NA	NA	NA	NA	2.64181	2.80039	5.98622	1.03979e-07	2.50275e-05	7.55583	2.5058	2.80039	5.8503	1.79182e-07	5.11468e-05	7.0479	FALSE	FALSE	TRUE	chr9	139871030	+	chr9:139872237-139873143	N_Shore	139871030	139871030	28	PTGDS
cg02723617	NA	NA	NA	NA	NA	NA	4.08488	0.761586	5.98561	1.0423e-07	2.50322e-05	7.55358	3.52584	0.761586	5.3147	1.42536e-06	0.000150034	5.1201	FALSE	FALSE	TRUE	chr7	150755897	+	chr7:150756391-150756659	N_Shore	150755897	150755897	597	SLC4A2
cg18940235	NA	NA	NA	NA	NA	NA	3.61024	0.498623	5.96159	1.146e-07	2.6296e-05	7.46528	3.54826	0.498623	6.02924	8.85599e-08	3.35872e-05	7.70353	FALSE	FALSE	TRUE	chr19	36393132	+	chr19:36390613-36391589	S_Shore	36393132	36393132	249	HCST
cg24200426	NA	NA	NA	NA	NA	NA	-2.77061	-0.567671	-5.96154	1.14625e-07	2.6296e-05	7.46507	-2.47574	-0.567671	-5.4872	7.35689e-07	0.000103986	5.73455	FALSE	FALSE	TRUE	chr19	50184585	+	chr19:50183922-50184172	S_Shore	50184585	50184585	742	MIR5088
cg20723954	NA	NA	NA	NA	NA	NA	3.85745	2.69188	5.95723	1.16589e-07	2.63694e-05	7.44925	3.38973	2.69188	5.38582	1.08608e-06	0.000128475	5.37261	FALSE	FALSE	TRUE	chr9	131102192	+	chr9:131102450-131103298	N_Shore	131102192	131102192	646	SLC27A4
cg07870378	NA	NA	NA	NA	NA	NA	3.50161	1.91018	5.95399	1.1809e-07	2.63694e-05	7.43734	2.37505	1.91018	4.15597	9.74261e-05	0.00165967	1.21436	FALSE	FALSE	TRUE	chr16	4665298	-	chr16:4664006-4666782	Island	4665298	4665298	370	UBALD1
cg16393207	NA	NA	NA	NA	NA	NA	3.0031	3.04994	5.94462	1.22533e-07	2.68508e-05	7.40296	2.50118	3.04994	5.09797	3.2391e-06	0.000239295	4.35819	FALSE	FALSE	TRUE	chr11	75237739	-	chr11:75236189-75237781	Island	75237739	75237739	1139	GDPD5
cg13542606	NA	NA	NA	NA	NA	NA	3.50116	2.85663	5.941	1.243e-07	2.70784e-05	7.38963	3.15955	2.85663	5.51732	6.55e-07	9.80192e-05	5.84252	FALSE	FALSE	TRUE	chr1	117665554	-	chr1:117664180-117665148	S_Shore	117665554	117665554	1142	TRIM45
cg01251548	NA	NA	NA	NA	NA	NA	3.48213	3.01332	5.94067	1.24458e-07	2.70784e-05	7.38845	NA	NA	NA	NA	NA	NA	FALSE	FALSE	FALSE	chr11	17372745	+	chr11:17373019-17373665	N_Shore	17372745	17372745	563	NCR3LG1
cg18301891	NA	NA	NA	NA	NA	NA	-5.01687	-4.80199	-5.93844	1.2556e-07	2.71733e-05	7.38024	-4.46396	-4.80199	-5.43343	9.04773e-07	0.000117634	5.5423	FALSE	FALSE	TRUE	chr14	102027172	-	chr14:102025989-102031567	Island	102027172	102027172	412	MIR1247
cg07318313	NA	NA	NA	NA	NA	NA	2.85859	0.472836	5.93497	1.27286e-07	2.73585e-05	7.36753	2.726	0.472836	5.82883	1.94926e-07	5.39527e-05	6.96956	FALSE	FALSE	TRUE	chr9	130616620	-	chr9:130616619-130616858	Island	130616620	130616620	431	ENG
cg24576945	NA	NA	NA	NA	NA	NA	3.4763	0.568821	5.92964	1.29988e-07	2.75943e-05	7.34797	3.06131	0.568821	5.3738	1.13722e-06	0.000132011	5.32986	FALSE	FALSE	TRUE	chr3	42743203	-		OpenSea	42743203	42743203	189	HHATL
cg23289024	NA	NA	NA	NA	NA	NA	4.49162	0.938075	5.92795	1.30859e-07	2.7731e-05	7.34176	4.12082	0.938075	5.59343	4.87975e-07	8.52401e-05	6.11617	FALSE	FALSE	TRUE	chr14	102554846	-	chr14:102552721-102554068	S_Shore	102554846	102554846	1333	HSP90AA1
cg04569429	NA	NA	NA	NA	NA	NA	4.48328	0.781697	5.92542	1.32172e-07	2.79125e-05	7.33247	4.51584	0.781697	6.1384	5.74751e-08	2.61976e-05	8.10578	FALSE	FALSE	TRUE	chr17	37024625	+	chr17:37025737-37027104	N_Shore	37024625	37024625	1486	LASP1
cg11911951	NA	NA	NA	NA	NA	NA	2.69391	3.15436	5.91679	1.36739e-07	2.86298e-05	7.30084	2.19561	3.15436	4.96783	5.27136e-06	0.000314251	3.90666	FALSE	FALSE	TRUE	chr16	1430216	-	chr16:1429050-1430104	S_Shore	1430216	1430216	531	UNKL
cg08928038	NA	NA	NA	NA	NA	NA	2.39297	2.24526	5.91562	1.37371e-07	2.8713e-05	7.29655	2.08919	2.24526	5.32414	1.37493e-06	0.000147063	5.15355	FALSE	FALSE	TRUE	chr17	39868610	+		OpenSea	39868610	39868610	31	GAST
cg08889930	NA	NA	NA	NA	NA	NA	3.16953	2.32999	5.91491	1.3776e-07	2.87451e-05	7.29391	2.75009	2.32999	5.28318	1.60728e-06	0.000161419	5.00855	FALSE	FALSE	TRUE	chr3	127317798	+	chr3:127316984-127317531	S_Shore	127317798	127317798	362	MCM2
cg11574092	NA	NA	NA	NA	NA	NA	2.57028	1.30335	5.91208	1.39299e-07	2.88692e-05	7.28357	2.38391	1.30335	5.65025	3.914e-07	7.5665e-05	6.32122	FALSE	FALSE	TRUE	chr2	241394528	+	chr2:241395248-241395802	N_Shore	241394528	241394528	889	MIR149
cg17101560	NA	NA	NA	NA	NA	NA	3.20456	2.17945	5.90392	1.43849e-07	2.92064e-05	7.25365	2.92289	2.17945	5.54322	5.92651e-07	9.34012e-05	5.9355	FALSE	FALSE	TRUE	chr5	156534399	-		OpenSea	156534399	156534399	1848	HAVCR2
cg18596794	NA	NA	NA	NA	NA	NA	3.86089	2.23336	5.89918	1.46558e-07	2.95234e-05	7.23628	3.64656	2.23336	5.73217	2.84484e-07	6.43322e-05	6.61792	FALSE	FALSE	TRUE	chr1	167689891	+	chr1:167690978-167691852	N_Shore	167689891	167689891	1295	MPZL1
cg26676157	NA	NA	NA	NA	NA	NA	4.62977	-0.372597	5.89876	1.46802e-07	2.95234e-05	7.23473	4.13877	-0.372597	5.42299	9.41797e-07	0.000119418	5.50504	FALSE	FALSE	TRUE	chr19	14491848	+		OpenSea	14491848	14491848	107	ADGRE5
cg09518226	NA	NA	NA	NA	NA	NA	3.93165	1.73879	5.8857	1.54545e-07	3.05716e-05	7.18688	2.82786	1.73879	4.35502	4.86911e-05	0.00111996	1.85213	FALSE	FALSE	TRUE	chr9	129174148	-		OpenSea	129174148	129174148	1364	NRON
cg02797569	NA	NA	NA	NA	NA	NA	2.83789	1.35813	5.88474	1.55129e-07	3.05716e-05	7.18338	2.51415	1.35813	5.3692	1.15745e-06	0.000133269	5.31349	FALSE	FALSE	TRUE	chr7	100200009	+	chr7:100201614-100203652	N_Shore	100200009	100200009	126	PCOLCE
cg11029253	NA	NA	NA	NA	NA	NA	3.6881	2.27995	5.88283	1.56299e-07	3.06766e-05	7.17638	3.45112	2.27995	5.664	3.71025e-07	7.42681e-05	6.37093	FALSE	FALSE	TRUE	chr8	82643667	+	chr8:82644603-82644849	N_Shore	82643667	82643667	1020	CHMP4C
cg03701853	NA	NA	NA	NA	NA	NA	4.52471	-0.0935537	5.88086	1.57514e-07	3.08391e-05	7.16917	4.29195	-0.0935537	5.73701	2.79157e-07	6.43322e-05	6.6355	FALSE	FALSE	TRUE	chr11	6342337	-	chr11:6340445-6341909	S_Shore	6342337	6342337	596	CAVIN3
cg11664969	NA	NA	NA	NA	NA	NA	2.40891	2.21136	5.88048	1.57748e-07	3.08391e-05	7.16779	2.08848	2.21136	5.25526	1.78737e-06	0.000172097	4.90995	FALSE	FALSE	TRUE	chr16	75242064	-		OpenSea	75242064	75242064	991	CTRB2
cg01603266	NA	NA	NA	NA	NA	NA	4.27847	-0.885887	5.87953	1.58338e-07	3.08391e-05	7.16431	3.45924	-0.885887	4.88948	7.05119e-06	0.000373879	3.63714	FALSE	FALSE	TRUE	chr7	151106060	+	chr7:151106244-151107808	N_Shore	151106060	151106060	261	WDR86-AS1
cg23082877	NA	NA	NA	NA	NA	NA	2.80772	1.40202	5.8783	1.59106e-07	3.08419e-05	7.15981	2.55018	1.40202	5.49888	7.03286e-07	0.000102168	5.77641	FALSE	FALSE	TRUE	chr19	49243427	-	chr19:49242018-49242962	S_Shore	49243427	49243427	542	RASIP1
cg08269714	NA	NA	NA	NA	NA	NA	2.8889	0.665894	5.87792	1.59347e-07	3.08419e-05	7.1584	2.89018	0.665894	6.05572	7.97558e-08	3.14485e-05	7.80095	FALSE	FALSE	TRUE	chr9	130541778	-		OpenSea	130541778	130541778	729	SH2D3C
cg11837076	NA	NA	NA	NA	NA	NA	3.266	0.656888	5.87673	1.60094e-07	3.08419e-05	7.15405	2.99553	0.656888	5.54795	5.81896e-07	9.2513e-05	5.95253	FALSE	FALSE	TRUE	chr1	1711588	-	chr1:1709394-1710582	S_Shore	1711588	1711588	79	NADK
cg03124636	NA	NA	NA	NA	NA	NA	5.41948	-0.788509	5.87636	1.60326e-07	3.08419e-05	7.1527	4.99533	-0.788509	5.56901	5.36389e-07	8.988e-05	6.02823	FALSE	FALSE	TRUE	chr6	30711426	-	chr6:30710307-30712440	Island	30711426	30711426	900	IER3
cg19905369	NA	NA	NA	NA	NA	NA	-2.81846	-3.48677	-5.87577	1.60699e-07	3.08468e-05	7.15054	-2.51288	-3.48677	-5.39539	1.04695e-06	0.000126098	5.4067	FALSE	FALSE	TRUE	chr19	58571052	+	chr19:58570393-58571779	Island	58571052	58571052	444	ZNF135
cg25046651	NA	NA	NA	NA	NA	NA	-3.12864	-3.25774	-5.86981	1.64508e-07	3.1381e-05	7.12873	-2.95685	-3.25774	-5.71088	3.0911e-07	6.85603e-05	6.54071	FALSE	FALSE	TRUE	chr8	67345006	+	chr8:67344497-67344989	S_Shore	67345006	67345006	287	ADHFE1
cg13232118	NA	NA	NA	NA	NA	NA	3.2695	0.178932	5.86584	1.671e-07	3.16286e-05	7.11418	3.05269	0.178932	5.63725	4.11678e-07	7.79042e-05	6.27425	FALSE	FALSE	TRUE	chr2	241395181	+	chr2:241395248-241395802	N_Shore	241395181	241395181	236	MIR149
cg08144943	NA	NA	NA	NA	NA	NA	2.27261	1.37802	5.86054	1.70617e-07	3.19172e-05	7.09478	2.11977	1.37802	5.6368	4.1239e-07	7.79042e-05	6.27264	FALSE	FALSE	TRUE	chr3	52280702	+	chr3:52279601-52280140	S_Shore	52280702	52280702	515	PPM1M
cg07709210	NA	NA	NA	NA	NA	NA	2.8015	2.32873	5.84192	1.83565e-07	3.30565e-05	7.0267	2.59061	2.32873	5.56369	5.47529e-07	9.08716e-05	6.00912	FALSE	FALSE	TRUE	chr6	41715593	-		OpenSea	41715593	41715593	453	PGC
cg13046271	NA	NA	NA	NA	NA	NA	4.03812	-1.98636	5.83955	1.8528e-07	3.32187e-05	7.01804	3.62368	-1.98636	5.39044	1.06703e-06	0.000127283	5.38905	FALSE	FALSE	TRUE	chr5	133451243	+	chr5:133449320-133451260	Island	133451243	133451243	54	TCF7
cg02646429	NA	NA	NA	NA	NA	NA	2.45363	1.84144	5.83882	1.85807e-07	3.32466e-05	7.0154	2.01587	1.84144	4.94403	5.75956e-06	0.000330812	3.82458	FALSE	FALSE	TRUE	chr9	139871777	+	chr9:139872237-139873143	N_Shore	139871777	139871777	775	PTGDS
cg10853949	NA	NA	NA	NA	NA	NA	3.57003	2.71256	5.83735	1.86884e-07	3.33109e-05	7.01002	3.08028	2.71256	5.18256	2.3545e-06	0.000197934	4.65414	FALSE	FALSE	TRUE	chr17	80290217	-	chr17:80291020-80292394	N_Shore	80290217	80290217	1703	SECTM1
cg10956900	NA	NA	NA	NA	NA	NA	2.64625	2.22173	5.83592	1.87938e-07	3.33528e-05	7.00478	2.46568	2.22173	5.60184	4.72317e-07	8.47153e-05	6.14649	FALSE	FALSE	TRUE	chr11	66335374	-	chr11:66335575-66336151	N_Shore	66335374	66335374	672	CTSF
cg09336988	NA	NA	NA	NA	NA	NA	5.5406	-1.58184	5.83383	1.89485e-07	3.35201e-05	6.99715	5.35704	-1.58184	5.7992	2.18911e-07	5.73432e-05	6.86161	FALSE	FALSE	TRUE	chr19	42386872	+	chr19:42386865-42387485	Island	42386872	42386872	394	ARHGEF1
cg16537044	NA	NA	NA	NA	NA	NA	2.96858	2.75188	5.83338	1.89817e-07	3.35201e-05	6.99552	2.72523	2.75188	5.51391	6.63678e-07	9.85984e-05	5.83029	FALSE	FALSE	TRUE	chr7	150884848	-		OpenSea	150884848	150884848	70	ASB10
cg03537215	NA	NA	NA	NA	NA	NA	2.90864	2.5709	5.82963	1.92631e-07	3.37448e-05	6.98183	2.41268	2.5709	4.97934	5.05019e-06	0.000306547	3.94638	FALSE	FALSE	TRUE	chr1	205011262	+		OpenSea	205011262	205011262	802	CNTN2
cg08060987	NA	NA	NA	NA	NA	NA	2.89009	2.3714	5.81928	2.00613e-07	3.45901e-05	6.94403	2.59321	2.3714	5.37682	1.12416e-06	0.000131138	5.3406	FALSE	FALSE	TRUE	chr3	42744889	-		OpenSea	42744889	42744889	569	HHATL
cg26872137	NA	NA	NA	NA	NA	NA	-3.63764	-4.64317	-5.81637	2.02917e-07	3.47631e-05	6.9334	-3.45408	-4.64317	-5.6826	3.45123e-07	7.24917e-05	6.43822	FALSE	FALSE	TRUE	chr8	35092870	+	chr8:35092679-35093559	Island	35092870	35092870	104	UNC5D
cg26246731	NA	NA	NA	NA	NA	NA	2.74853	3.45954	5.81628	2.02992e-07	3.47631e-05	6.93306	2.69582	3.45954	5.87576	1.62141e-07	4.84213e-05	7.14086	FALSE	FALSE	TRUE	chr3	39449970	+	chr3:39447890-39448644	S_Shore	39449970	39449970	87	SNORA6
cg09568464	NA	NA	NA	NA	NA	NA	-4.6911	-5.49235	-5.8069	2.10598e-07	3.57651e-05	6.89882	-4.46204	-5.49235	-5.68	3.48635e-07	7.26257e-05	6.42881	FALSE	FALSE	TRUE	chr19	56904901	+	chr19:56904636-56905355	Island	56904901	56904901	143	ZNF582-AS1
cg15075241	NA	NA	NA	NA	NA	NA	4.8632	1.94245	5.79955	2.16752e-07	3.64058e-05	6.87201	4.07929	1.94245	5.00237	4.63433e-06	0.000294552	4.02604	FALSE	FALSE	TRUE	chr2	10587052	-	chr2:10587827-10589155	N_Shore	10587052	10587052	76	SNORA80B
cg00847656	NA	NA	NA	NA	NA	NA	3.22215	3.02985	5.79551	2.20212e-07	3.67599e-05	6.85727	2.96792	3.02985	5.49462	7.14931e-07	0.000102511	5.76115	FALSE	FALSE	TRUE	chr11	128712725	-		OpenSea	128712725	128712725	295	KCNJ1
cg17546052	NA	NA	NA	NA	NA	NA	3.18782	1.39621	5.78961	2.25362e-07	3.7238e-05	6.83575	3.24758	1.39621	6.07113	7.50379e-08	3.10462e-05	7.85769	FALSE	FALSE	TRUE	chr8	140717285	-	chr8:140714585-140718259	Island	140717285	140717285	1985	KCNK9
cg06402330	NA	NA	NA	NA	NA	NA	2.5512	1.76493	5.78805	2.2674e-07	3.74078e-05	6.83008	2.24418	1.76493	5.24602	1.85119e-06	0.000176362	4.87737	FALSE	FALSE	TRUE	chr7	100199982	+	chr7:100201614-100203652	N_Shore	100199982	100199982	99	PCOLCE
cg05814800	NA	NA	NA	NA	NA	NA	4.70289	3.1182	5.7842	2.30191e-07	3.77301e-05	6.81602	4.22166	3.1182	5.33951	1.29656e-06	0.000142192	5.20806	FALSE	FALSE	TRUE	chr14	94393621	-		OpenSea	94393621	94393621	902	FAM181A-AS1
cg03747884	NA	NA	NA	NA	NA	NA	2.49246	2.24206	5.77875	2.35157e-07	3.80341e-05	6.79616	2.66346	2.24206	6.36338	2.34586e-08	1.60758e-05	8.93956	FALSE	FALSE	TRUE	chr17	5982877	+		OpenSea	5982877	5982877	813	WSCD1
cg22317846	NA	NA	NA	NA	NA	NA	2.78829	0.421539	5.77541	2.38244e-07	3.82273e-05	6.78402	2.35136	0.421539	5.0159	4.40597e-06	0.000286708	4.07288	FALSE	FALSE	TRUE	chr19	17862385	+	chr19:17858371-17858891	S_Shelf	17862385	17862385	98	FCHO1
cg09298159	NA	NA	NA	NA	NA	NA	4.62477	-0.138229	5.76717	2.46052e-07	3.89952e-05	6.754	4.42654	-0.138229	5.67659	3.5329e-07	7.27275e-05	6.41647	FALSE	FALSE	TRUE	chr6	153302566	-	chr6:153303408-153304973	N_Shore	153302566	153302566	1636	FBXO5
cg07638935	NA	NA	NA	NA	NA	NA	4.93674	-0.105615	5.76462	2.48526e-07	3.92616e-05	6.74469	3.4558	-0.105615	4.14939	9.9661e-05	0.00168131	1.19354	FALSE	FALSE	TRUE	chr10	102821427	+	chr10:102820488-102822874	Island	102821427	102821427	427	KAZALD1
cg17357263	NA	NA	NA	NA	NA	NA	3.96429	1.7603	5.76101	2.52055e-07	3.96144e-05	6.73157	3.15063	1.7603	4.70989	1.36399e-05	0.000538477	3.02651	FALSE	FALSE	TRUE	chr20	44850181	-		OpenSea	44850181	44850181	692	CDH22
cg02125910	NA	NA	NA	NA	NA	NA	-3.3823	-2.79352	-5.74839	2.64808e-07	4.10386e-05	6.68563	-2.84767	-2.79352	-4.98062	5.02617e-06	0.000306417	3.9508	FALSE	FALSE	TRUE	chr5	140479983	+	chr5:140481546-140482460	N_Shore	140479983	140479983	250	PCDHB3
cg07706776	NA	NA	NA	NA	NA	NA	3.02304	3.33747	5.74444	2.68934e-07	4.14155e-05	6.67124	2.94125	3.33747	5.7539	2.61337e-07	6.25735e-05	6.69685	FALSE	FALSE	TRUE	chr10	5568004	+	chr10:5567122-5567828	S_Shore	5568004	5568004	1079	CALML3
cg21055139	NA	NA	NA	NA	NA	NA	-3.7995	-3.72503	-5.7418	2.71725e-07	4.16676e-05	6.66163	-3.40867	-3.72503	-5.29938	1.51111e-06	0.000156233	5.06585	FALSE	FALSE	TRUE	chr2	219151631	-		OpenSea	219151631	219151631	58	TMBIM1
cg08376992	NA	NA	NA	NA	NA	NA	3.8293	-1.16866	5.72665	2.88286e-07	4.31458e-05	6.60658	3.13669	-1.16866	4.82571	8.92279e-06	0.000426265	3.41916	FALSE	FALSE	TRUE	chr16	68033509	-		OpenSea	68033509	68033509	87	DPEP2
cg07144296	NA	NA	NA	NA	NA	NA	5.98106	-0.809189	5.71405	3.02825e-07	4.44513e-05	6.56079	5.4845	-0.809189	5.38647	1.08336e-06	0.00012846	5.37493	FALSE	FALSE	TRUE	chr1	182584520	+	chr1:182584177-182584545	Island	182584520	182584520	244	LINC01686
cg07661904	NA	NA	NA	NA	NA	NA	3.73869	2.95659	5.71159	3.05747e-07	4.46657e-05	6.55185	3.44898	2.95659	5.42075	9.4991e-07	0.000119935	5.49707	FALSE	FALSE	TRUE	chr10	71930999	-	chr10:71930007-71930587	S_Shore	71930999	71930999	713	SAR1A
cg26605164	NA	NA	NA	NA	NA	NA	4.26583	1.25444	5.7018	3.17653e-07	4.56953e-05	6.5163	3.06439	1.25444	4.21266	8.00878e-05	0.0014836	1.39435	FALSE	FALSE	TRUE	chr10	102821565	+	chr10:102820488-102822874	Island	102821565	102821565	565	KAZALD1
cg24087438	NA	NA	NA	NA	NA	NA	5.33721	3.93612	5.70034	3.19476e-07	4.58133e-05	6.51098	4.94441	3.93612	5.42944	9.18731e-07	0.000118852	5.52808	FALSE	FALSE	TRUE	chr17	3704482	-		OpenSea	3704482	3704482	54	ITGAE
cg09151742	NA	NA	NA	NA	NA	NA	3.61052	0.0664665	5.69386	3.27649e-07	4.62624e-05	6.48747	2.69123	0.0664665	4.3667	4.6728e-05	0.00109431	1.89003	FALSE	FALSE	TRUE	chr12	122018897	-	chr12:122016170-122017693	S_Shore	122018897	122018897	22	KDM2B
cg18345635	NA	NA	NA	NA	NA	NA	2.71928	1.31262	5.68869	3.34323e-07	4.70418e-05	6.46871	2.44422	1.31262	5.26627	1.71411e-06	0.000167583	4.9488	FALSE	FALSE	TRUE	chr17	80186080	+	chr17:80186135-80189990	N_Shore	80186080	80186080	201	SLC16A3
cg14228980	NA	NA	NA	NA	NA	NA	3.5551	4.00156	5.68217	3.42922e-07	4.77029e-05	6.44507	3.40531	4.00156	5.60015	4.75426e-07	8.48136e-05	6.14039	FALSE	FALSE	TRUE	chr17	78122221	-	chr17:78120322-78121543	S_Shore	78122221	78122221	1238	EIF4A3
cg03584056	NA	NA	NA	NA	NA	NA	2.62856	-0.388994	5.67815	3.48336e-07	4.8019e-05	6.4305	2.54884	-0.388994	5.67158	3.60244e-07	7.33524e-05	6.39835	FALSE	FALSE	TRUE	chr19	4910798	+	chr19:4909262-4910256	S_Shore	4910798	4910798	231	UHRF1
cg24729817	NA	NA	NA	NA	NA	NA	-4.16611	-1.53984	-5.66943	3.60373e-07	4.90152e-05	6.39889	-2.94841	-1.53984	-4.12682	0.000107702	0.0017504	1.12232	FALSE	FALSE	TRUE	chr4	160188184	+		OpenSea	160188184	160188184	813	RAPGEF2
cg01046945	NA	NA	NA	NA	NA	NA	2.98735	2.42981	5.66449	3.67368e-07	4.94713e-05	6.381	2.91694	2.42981	5.69411	3.29984e-07	7.02124e-05	6.47994	FALSE	FALSE	TRUE	chr22	38034539	+	chr22:38035350-38035928	N_Shore	38034539	38034539	517	SH3BP1
cg12912663	NA	NA	NA	NA	NA	NA	4.18225	4.44395	5.66378	3.68392e-07	4.95044e-05	6.37841	3.92427	4.44395	5.46601	7.9823e-07	0.000108799	5.65873	FALSE	FALSE	TRUE	chr11	66102239	-	chr11:66102024-66102279	Island	66102239	66102239	922	RIN1
cg09043518	NA	NA	NA	NA	NA	NA	3.17203	1.78817	5.65939	3.74744e-07	4.99692e-05	6.3625	2.59313	1.78817	4.76194	1.12774e-05	0.000483632	3.20243	FALSE	FALSE	TRUE	chr17	80290106	-	chr17:80291020-80292394	N_Shore	80290106	80290106	1814	SECTM1
cg24376214	NA	NA	NA	NA	NA	NA	3.36284	0.892765	5.65603	3.79673e-07	5.02429e-05	6.35035	2.73914	0.892765	4.74095	1.21774e-05	0.000504385	3.1314	FALSE	FALSE	TRUE	chr19	38918135	-		OpenSea	38918135	38918135	1189	RASGRP4
cg24604756	NA	NA	NA	NA	NA	NA	3.46764	0.728469	5.65458	3.81818e-07	5.03777e-05	6.3451	3.33759	0.728469	5.60023	4.75276e-07	8.48136e-05	6.14068	FALSE	FALSE	TRUE	chr22	42324129	-	chr22:42322043-42322909	S_Shore	42324129	42324129	1307	TNFRSF13C
cg21142548	NA	NA	NA	NA	NA	NA	4.89464	-0.981964	5.6545	3.81937e-07	5.03777e-05	6.34481	3.84169	-0.981964	4.56347	2.31803e-05	0.000725751	2.53651	FALSE	FALSE	TRUE	chr12	12869398	+	chr12:12869798-12871248	N_Shore	12869398	12869398	903	CDKN1B
cg20069718	NA	NA	NA	NA	NA	NA	3.50883	3.11644	5.65095	3.87262e-07	5.08074e-05	6.33193	3.00333	3.11644	4.97682	5.09782e-06	0.000308308	3.93768	FALSE	FALSE	TRUE	chr12	50898249	+	chr12:50898621-50899164	N_Shore	50898249	50898249	518	DIP2B
cg02654940	NA	NA	NA	NA	NA	NA	3.14828	2.15991	5.63994	4.04195e-07	5.22994e-05	6.29211	2.73196	2.15991	5.03742	4.06518e-06	0.000273673	4.14752	FALSE	FALSE	TRUE	chr6	34206400	+	chr6:34202567-34206193	S_Shore	34206400	34206400	167	HMGA1
cg17452615	NA	NA	NA	NA	NA	NA	2.80679	0.223475	5.63828	4.06823e-07	5.24729e-05	6.28608	2.41442	0.223475	4.99431	4.776e-06	0.000297911	3.99813	FALSE	FALSE	TRUE	chr12	122019080	-	chr12:122016170-122017693	S_Shore	122019080	122019080	159	KDM2B
cg24834889	NA	NA	NA	NA	NA	NA	-3.02622	-2.95914	-5.637	4.08848e-07	5.26231e-05	6.28146	-2.99173	-2.95914	-5.73672	2.79475e-07	6.43322e-05	6.63444	FALSE	FALSE	TRUE	chr19	37825406	+	chr19:37825101-37825756	Island	37825406	37825406	173	HKR1
cg19070739	NA	NA	NA	NA	NA	NA	3.1317	1.34896	5.63548	4.11274e-07	5.27877e-05	6.27596	2.30627	1.34896	4.27171	6.52141e-05	0.00132192	1.58323	FALSE	FALSE	TRUE	chr6	90063331	-	chr6:90062040-90062886	S_Shore	90063331	90063331	711	UBE2J1
cg16063587	NA	NA	NA	NA	NA	NA	3.07308	1.44004	5.63439	4.13021e-07	5.27877e-05	6.27201	2.63944	1.44004	4.98142	5.01115e-06	0.000306116	3.95358	FALSE	FALSE	TRUE	chr6	31691227	-	chr6:31691425-31691718	N_Shore	31691227	31691227	1715	LY6G6C
cg16245261	NA	NA	NA	NA	NA	NA	4.58656	0.702424	5.62546	4.27612e-07	5.38736e-05	6.23971	4.59156	0.702424	5.79121	2.25868e-07	5.79246e-05	6.83251	FALSE	FALSE	TRUE	chr11	6342357	-	chr11:6340445-6341909	S_Shore	6342357	6342357	616	CAVIN3
cg24738036	NA	NA	NA	NA	NA	NA	2.24433	2.22154	5.61886	4.38719e-07	5.44061e-05	6.21585	NA	NA	NA	NA	NA	NA	FALSE	FALSE	FALSE	chr17	3704476	-		OpenSea	3704476	3704476	60	ITGAE
cg04839725	NA	NA	NA	NA	NA	NA	2.94133	0.621339	5.6159	4.43792e-07	5.48682e-05	6.20516	2.5173	0.621339	4.94818	5.67139e-06	0.000328788	3.83888	FALSE	FALSE	TRUE	chr15	77287906	+		OpenSea	77287906	77287906	159	PSTPIP1
cg26478216	NA	NA	NA	NA	NA	NA	2.79278	1.18533	5.61238	4.49897e-07	5.54531e-05	6.19245	2.53757	1.18533	5.25114	1.81552e-06	0.000173681	4.89544	FALSE	FALSE	TRUE	chr22	18592506	+	chr22:18593113-18594197	N_Shore	18592506	18592506	946	TUBA8
cg02176725	NA	NA	NA	NA	NA	NA	2.59917	2.98684	5.60894	4.55956e-07	5.56408e-05	6.18	2.10668	2.98684	4.6829	1.50486e-05	0.000568561	2.93564	FALSE	FALSE	TRUE	chr11	45824652	+	chr11:45825615-45826872	N_Shore	45824652	45824652	970	SLC35C1
cg08585593	NA	NA	NA	NA	NA	NA	3.09834	2.3591	5.60553	4.62027e-07	5.60078e-05	6.1677	2.49181	2.3591	4.64035	1.7562e-05	0.000622127	2.79288	FALSE	FALSE	TRUE	chr22	50966077	-	chr22:50963608-50970768	Island	50966077	50966077	1171	SCO2
cg13760683	NA	NA	NA	NA	NA	NA	2.20294	1.9265	5.60374	4.65255e-07	5.60078e-05	6.16122	1.98185	1.9265	5.198	2.22092e-06	0.000192233	4.70835	FALSE	FALSE	TRUE	chr20	46988477	+		OpenSea	46988477	46988477	176	LINC00494
cg03641016	NA	NA	NA	NA	NA	NA	1.88256	1.10885	5.60138	4.69525e-07	5.62303e-05	6.15272	1.72164	1.10885	5.28854	1.57481e-06	0.000160166	5.02751	FALSE	FALSE	TRUE	chr2	74213557	+	chr2:74211214-74212314	S_Shore	74213557	74213557	25	TET3
cg00234261	NA	NA	NA	NA	NA	NA	4.68267	-0.999732	5.59789	4.7594e-07	5.66517e-05	6.1401	3.83944	-0.999732	4.71975	1.31581e-05	0.000526763	3.05977	FALSE	FALSE	TRUE	chr7	151106082	+	chr7:151106244-151107808	N_Shore	151106082	151106082	239	WDR86-AS1
cg18589513	NA	NA	NA	NA	NA	NA	3.38714	2.30675	5.5977	4.76287e-07	5.66517e-05	6.13942	3.13137	2.30675	5.32516	1.3696e-06	0.000146651	5.15716	FALSE	FALSE	TRUE	chr7	99766643	-	chr7:99768884-99769559	N_Shelf	99766643	99766643	269	GAL3ST4
cg14053030	NA	NA	NA	NA	NA	NA	3.45353	-0.0895637	5.59576	4.79882e-07	5.6977e-05	6.13242	3.04813	-0.0895637	5.0819	3.44076e-06	0.000248289	4.30217	FALSE	FALSE	TRUE	chr18	43405493	+		OpenSea	43405493	43405493	51	SIGLEC15
cg05983315	NA	NA	NA	NA	NA	NA	-3.83807	-3.57783	-5.58826	4.94043e-07	5.831e-05	6.10537	-3.60866	-3.57783	-5.40494	1.0093e-06	0.000123968	5.44072	FALSE	FALSE	TRUE	chr19	58545837	+	chr19:58545115-58545897	Island	58545837	58545837	402	ZSCAN1
cg17830682	NA	NA	NA	NA	NA	NA	3.20327	2.02092	5.58656	4.97311e-07	5.85053e-05	6.09923	2.52081	2.02092	4.52466	2.66465e-05	0.000787279	2.40787	FALSE	FALSE	TRUE	chr1	202182642	+	chr1:202183193-202183526	N_Shore	202182642	202182642	640	LGR6
cg18097224	NA	NA	NA	NA	NA	NA	6.84149	-2.74473	5.58629	4.9784e-07	5.85053e-05	6.09824	5.98484	-2.74473	5.02308	4.28937e-06	0.000281332	4.09775	FALSE	FALSE	TRUE	chr5	133451237	+	chr5:133449320-133451260	Island	133451237	133451237	60	TCF7
cg07933682	NA	NA	NA	NA	NA	NA	2.12259	1.77811	5.58612	4.98158e-07	5.85053e-05	6.09765	1.80287	1.77811	4.89334	6.95111e-06	0.000369954	3.65038	FALSE	FALSE	TRUE	chr19	3025347	-	chr19:3028592-3029299	N_Shelf	3025347	3025347	266	TLE2
cg18021626	NA	NA	NA	NA	NA	NA	3.50001	2.49499	5.58491	5.00512e-07	5.85646e-05	6.09327	2.93924	2.49499	4.82571	8.92289e-06	0.000426265	3.41915	FALSE	FALSE	TRUE	chr16	10063555	-		OpenSea	10063555	10063555	1096	GRIN2A
cg02000606	NA	NA	NA	NA	NA	NA	-4.91988	-1.06683	-5.58112	5.07926e-07	5.90929e-05	6.07959	-3.78569	-1.06683	-4.4157	3.92932e-05	0.000992479	2.04968	FALSE	FALSE	TRUE	chr7	87103624	-	chr7:87104723-87105305	N_Shore	87103624	87103624	1162	ABCB4
cg17929130	NA	NA	NA	NA	NA	NA	2.03793	1.45665	5.57854	5.13023e-07	5.95187e-05	6.0703	1.83588	1.45665	5.18447	2.33755e-06	0.000197176	4.66084	FALSE	FALSE	TRUE	chr20	62435354	-	chr20:62433937-62434203	S_Shore	62435354	62435354	1501	ZBTB46
cg09920605	NA	NA	NA	NA	NA	NA	4.62519	0.262572	5.57455	5.21023e-07	5.99888e-05	6.0559	4.11208	0.262572	5.09645	3.2577e-06	0.000240039	4.35288	FALSE	FALSE	TRUE	chr7	140341335	-	chr7:140339997-140341136	S_Shore	140341335	140341335	48	DENND2A
cg23032642	NA	NA	NA	NA	NA	NA	2.61256	3.44325	5.56509	5.40481e-07	6.11611e-05	6.0218	2.67173	3.44325	5.86192	1.71196e-07	4.98042e-05	7.09031	FALSE	FALSE	TRUE	chr22	42343856	-	chr22:42342407-42343278	S_Shore	42343856	42343856	707	CENPM
cg17329115	NA	NA	NA	NA	NA	NA	3.75299	2.17301	5.56426	5.42209e-07	6.11611e-05	6.01883	3.22256	2.17301	4.91507	6.41339e-06	0.000352669	3.72496	FALSE	FALSE	TRUE	chr20	62690171	+	chr20:62688551-62688878	S_Shore	62690171	62690171	1731	TCEA2
cg13063614	NA	NA	NA	NA	NA	NA	2.15224	1.21648	5.55671	5.58307e-07	6.22256e-05	5.99161	1.99389	1.21648	5.30842	1.45993e-06	0.000152702	5.09785	FALSE	FALSE	TRUE	chr11	119020779	+	chr11:119019643-119020887	Island	119020779	119020779	479	ABCG4
cg19098611	NA	NA	NA	NA	NA	NA	2.56002	1.62165	5.55526	5.61446e-07	6.24258e-05	5.9864	2.11365	1.62165	4.72471	1.29216e-05	0.000520247	3.07654	FALSE	FALSE	TRUE	chr19	34918721	+	chr19:34919127-34919960	N_Shore	34918721	34918721	546	UBA2
cg11558856	NA	NA	NA	NA	NA	NA	2.97053	0.698682	5.55453	5.63033e-07	6.24258e-05	5.98377	2.64853	0.698682	5.09821	3.23621e-06	0.000239295	4.35902	FALSE	FALSE	TRUE	chr22	37546124	-		OpenSea	37546124	37546124	161	IL2RB
cg06924964	NA	NA	NA	NA	NA	NA	-3.94492	-1.58153	-5.55316	5.66035e-07	6.24258e-05	5.97882	-3.29437	-1.58153	-4.77005	1.0947e-05	0.000477138	3.22995	FALSE	FALSE	TRUE	chr9	5509695	+		OpenSea	5509695	5509695	849	PDCD1LG2
cg03738669	NA	NA	NA	NA	NA	NA	2.47741	2.30211	5.55249	5.67508e-07	6.24591e-05	5.97641	2.01221	2.30211	4.64641	1.71804e-05	0.000614745	2.81319	FALSE	FALSE	TRUE	chr20	3218476	-	chr20:3218578-3220930	N_Shore	3218476	3218476	102	SLC4A11
cg21910543	NA	NA	NA	NA	NA	NA	3.99359	1.16125	5.54861	5.76092e-07	6.31197e-05	5.96244	3.45064	1.16125	4.93126	6.03941e-06	0.000340484	3.78062	FALSE	FALSE	TRUE	chr22	19744062	+	chr22:19742901-19744729	Island	19744062	19744062	163	TBX1
cg26917253	NA	NA	NA	NA	NA	NA	4.08298	3.68568	5.54748	5.78614e-07	6.33242e-05	5.95838	3.84412	3.68568	5.37196	1.14528e-06	0.000132791	5.3233	FALSE	FALSE	TRUE	chr14	94393586	-		OpenSea	94393586	94393586	867	FAM181A-AS1
cg02449821	NA	NA	NA	NA	NA	NA	4.83581	-1.03063	5.5465	5.80813e-07	6.33546e-05	5.95485	4.74593	-1.03063	5.59713	4.81025e-07	8.5049e-05	6.12951	FALSE	FALSE	TRUE	chr16	89641296	+	chr16:89641053-89643415	Island	89641296	89641296	879	CPNE7
cg11253416	NA	NA	NA	NA	NA	NA	3.97326	1.95335	5.5358	6.05352e-07	6.49863e-05	5.91636	3.90952	1.95335	5.60269	4.70767e-07	8.47153e-05	6.14955	FALSE	FALSE	TRUE	chr8	82643680	+	chr8:82644603-82644849	N_Shore	82643680	82643680	1007	CHMP4C
cg26025891	NA	NA	NA	NA	NA	NA	2.54339	0.318963	5.53206	6.14171e-07	6.55141e-05	5.90291	2.10546	0.318963	4.71745	1.32686e-05	0.000529496	3.05204	FALSE	FALSE	TRUE	chr15	77287899	+		OpenSea	77287899	77287899	152	PSTPIP1
cg13819825	NA	NA	NA	NA	NA	NA	2.85967	2.85283	5.52799	6.23913e-07	6.62284e-05	5.88827	2.22359	2.85283	4.4255	3.7951e-05	0.000972671	2.08171	FALSE	FALSE	TRUE	chr1	20306299	-		OpenSea	20306299	20306299	146	PLA2G2A
cg24346686	NA	NA	NA	NA	NA	NA	3.34549	0.0276663	5.52795	6.24025e-07	6.62284e-05	5.8881	3.30319	0.0276663	5.61642	4.46355e-07	8.22504e-05	6.19905	FALSE	FALSE	TRUE	chr1	154377364	+	chr1:154377670-154378445	N_Shore	154377364	154377364	304	IL6R
cg22777174	NA	NA	NA	NA	NA	NA	2.66859	2.81447	5.52366	6.34449e-07	6.69924e-05	5.8727	2.65514	2.81447	5.65999	3.76862e-07	7.45225e-05	6.35641	FALSE	FALSE	TRUE	chr11	66101440	-	chr11:66102024-66102279	N_Shore	66101440	66101440	1721	RIN1
cg14554618	NA	NA	NA	NA	NA	NA	2.47342	2.72631	5.5227	6.368e-07	6.70493e-05	5.86926	2.31917	2.72631	5.33496	1.31929e-06	0.000143427	5.19192	FALSE	FALSE	TRUE	chr9	130829035	-	chr9:130829535-130830949	N_Shore	130829035	130829035	563	NAIF1
cg18960629	NA	NA	NA	NA	NA	NA	4.02243	1.5901	5.52043	6.42419e-07	6.70599e-05	5.86108	3.31948	1.5901	4.68577	1.4892e-05	0.000564363	2.94531	FALSE	FALSE	TRUE	chr17	36585452	+	chr17:36584420-36585453	Island	36585452	36585452	731	ARHGAP23
cg22158639	NA	NA	NA	NA	NA	NA	3.06405	3.1704	5.51848	6.47278e-07	6.72438e-05	5.85408	2.6219	3.1704	4.8605	7.84854e-06	0.000395075	3.53793	FALSE	FALSE	TRUE	chr20	44850012	-		OpenSea	44850012	44850012	523	CDH22
cg12488585	NA	NA	NA	NA	NA	NA	3.18137	2.24641	5.51627	6.52839e-07	6.75082e-05	5.84612	2.79145	2.24641	4.98136	5.01229e-06	0.000306116	3.95337	FALSE	FALSE	TRUE	chr12	132434050	+	chr12:132434352-132435241	N_Shore	132434050	132434050	414	EP400
cg17285709	NA	NA	NA	NA	NA	NA	2.07116	1.92526	5.51615	6.53136e-07	6.75082e-05	5.8457	1.59147	1.92526	4.37177	4.58994e-05	0.00108514	1.9065	FALSE	FALSE	TRUE	chr2	220300242	+	chr2:220299483-220300243	Island	220300242	220300242	541	SPEG
cg18582260	NA	NA	NA	NA	NA	NA	4.94326	1.98918	5.5156	6.5453e-07	6.75084e-05	5.84372	3.79746	1.98918	4.35662	4.84168e-05	0.00111594	1.85733	FALSE	FALSE	TRUE	chr13	25085301	-	chr13:25086522-25087067	N_Shore	25085301	25085301	1646	PARP4
cg16772514	NA	NA	NA	NA	NA	NA	2.47416	1.90896	5.51549	6.54794e-07	6.75084e-05	5.84334	1.79601	1.90896	4.12485	0.000108433	0.00175738	1.11612	FALSE	FALSE	TRUE	chr17	43046872	-	chr17:43047547-43047954	N_Shore	43046872	43046872	1227	C1QL1
cg09907936	NA	NA	NA	NA	NA	NA	-3.23347	-4.55636	-5.51486	6.56385e-07	6.75585e-05	5.84108	-3.04665	-4.55636	-5.34751	1.25753e-06	0.000139928	5.23645	FALSE	FALSE	TRUE	chr19	58570466	+	chr19:58570393-58571779	Island	58570466	58570466	140	ZNF135
cg26111757	NA	NA	NA	NA	NA	NA	3.41419	2.08086	5.5144	6.57556e-07	6.75943e-05	5.83943	2.90485	2.08086	4.82757	8.86171e-06	0.000424158	3.42552	FALSE	FALSE	TRUE	chr20	31642120	+		OpenSea	31642120	31642120	1109	BPIFB3
cg18222865	NA	NA	NA	NA	NA	NA	4.0128	1.83269	5.51209	6.63452e-07	6.79538e-05	5.83112	3.73727	1.83269	5.2802	1.62562e-06	0.000162507	4.99802	FALSE	FALSE	TRUE	chr11	14664689	-	chr11:14665053-14666674	N_Shore	14664689	14664689	490	PSMA1
cg05905781	NA	NA	NA	NA	NA	NA	2.99606	2.73538	5.50642	6.78152e-07	6.89389e-05	5.81074	2.83867	2.73538	5.37039	1.15218e-06	0.000132971	5.31772	FALSE	FALSE	TRUE	chr2	3523935	-	chr2:3522270-3523617	S_Shore	3523935	3523935	584	ADI1
cg07794885	NA	NA	NA	NA	NA	NA	2.83601	2.69054	5.50405	6.8438e-07	6.91744e-05	5.80224	2.32559	2.69054	4.64697	1.71454e-05	0.000614147	2.81507	FALSE	FALSE	TRUE	chr16	88703611	+	chr16:88706211-88706492	N_Shelf	88703611	88703611	1389	IL17C
cg12335447	NA	NA	NA	NA	NA	NA	3.17285	0.685079	5.50399	6.84531e-07	6.91744e-05	5.80203	2.77984	0.685079	4.9629	5.36901e-06	0.000315334	3.88965	FALSE	FALSE	TRUE	chr22	37546115	-		OpenSea	37546115	37546115	152	IL2RB
cg27300950	NA	NA	NA	NA	NA	NA	3.02223	2.32363	5.50314	6.8678e-07	6.92301e-05	5.79898	2.61244	2.32363	4.89653	6.86934e-06	0.000367373	3.66134	FALSE	FALSE	TRUE	chr11	117947628	+		OpenSea	117947628	117947628	98	TMPRSS4
cg07679987	NA	NA	NA	NA	NA	NA	3.70695	2.74705	5.49808	7.00342e-07	6.99627e-05	5.7808	3.36959	2.74705	5.14127	2.7518e-06	0.000217877	4.50944	FALSE	FALSE	TRUE	chr19	46810556	-	chr19:46806998-46807617	S_Shelf	46810556	46810556	749	RNU6-66P
cg14661236	NA	NA	NA	NA	NA	NA	2.52349	2.57176	5.49608	7.05758e-07	7.0218e-05	5.77363	1.9717	2.57176	4.42365	3.82007e-05	0.000977052	2.07567	FALSE	FALSE	TRUE	chr15	45723873	+	chr15:45722561-45722939	S_Shore	45723873	45723873	1145	C15orf48
cg21174903	NA	NA	NA	NA	NA	NA	4.11926	2.2628	5.49455	7.0994e-07	7.02921e-05	5.76814	3.6754	2.2628	5.0422	3.99315e-06	0.000270572	4.1641	FALSE	FALSE	TRUE	chr9	140147188	+	chr9:140149205-140150502	N_Shelf	140147188	140147188	1474	STPG3
cg06191348	NA	NA	NA	NA	NA	NA	2.33579	2.21161	5.49367	7.12345e-07	7.03233e-05	5.76499	1.72106	2.21161	4.17157	9.23252e-05	0.00160722	1.26373	FALSE	FALSE	TRUE	chr17	80024326	-	chr17:80022655-80024178	S_Shore	80024326	80024326	628	DUS1L
cg03567706	NA	NA	NA	NA	NA	NA	2.85109	2.00758	5.49359	7.12579e-07	7.03233e-05	5.76469	2.71923	2.00758	5.39437	1.05105e-06	0.000126205	5.40306	FALSE	FALSE	TRUE	chr10	120515676	-	chr10:120513949-120515108	S_Shore	120515676	120515676	917	CACUL1
cg27287438	NA	NA	NA	NA	NA	NA	3.68968	3.71607	5.49248	7.1565e-07	7.04713e-05	5.76069	2.71322	3.71607	4.15496	9.77653e-05	0.00166267	1.21117	FALSE	FALSE	TRUE	chr7	1066396	-	chr7:1066931-1068245	N_Shore	1066396	1066396	1591	C7orf50
cg21418575	NA	NA	NA	NA	NA	NA	3.64638	0.0324928	5.48635	7.32763e-07	7.17938e-05	5.73871	2.65926	0.0324928	4.11621	0.000111696	0.00178902	1.08891	FALSE	FALSE	TRUE	chr3	50375467	-	chr3:50374264-50375629	Island	50375467	50375467	196	RASSF1
cg03962217	NA	NA	NA	NA	NA	NA	3.8215	2.14035	5.48569	7.34626e-07	7.19186e-05	5.73635	3.49823	2.14035	5.16552	2.51119e-06	0.000205541	4.59435	FALSE	FALSE	TRUE	chr7	154796431	+	chr7:154794017-154795750	S_Shore	154796431	154796431	1287	PAXIP1-AS1
cg00317577	NA	NA	NA	NA	NA	NA	2.17673	1.22472	5.48288	7.42642e-07	7.24135e-05	5.72626	1.67495	1.22472	4.34977	4.95992e-05	0.00113133	1.83511	FALSE	FALSE	TRUE	chr15	83239908	-		OpenSea	83239908	83239908	664	CPEB1
cg27138755	NA	NA	NA	NA	NA	NA	3.04424	2.95639	5.48243	7.43911e-07	7.24221e-05	5.72467	2.99843	2.95639	5.55814	5.59426e-07	9.1622e-05	5.98913	FALSE	FALSE	TRUE	chr8	38584824	+		OpenSea	38584824	38584824	879	TACC1
cg24650229	NA	NA	NA	NA	NA	NA	2.57955	2.94826	5.48142	7.46833e-07	7.2533e-05	5.72103	2.43662	2.94826	5.33303	1.32909e-06	0.000144177	5.18505	FALSE	FALSE	TRUE	chr3	118864825	-		OpenSea	118864825	118864825	72	IGSF11
cg01995520	NA	NA	NA	NA	NA	NA	2.50974	1.91337	5.48002	7.50874e-07	7.26944e-05	5.71601	1.9454	1.91337	4.37579	4.52524e-05	0.00107805	1.91958	FALSE	FALSE	TRUE	chr1	110655517	+		OpenSea	110655517	110655517	454	UBL4B
cg03678793	NA	NA	NA	NA	NA	NA	3.70412	0.832367	5.47668	7.60605e-07	7.32306e-05	5.70403	3.35509	0.832367	5.10309	3.17741e-06	0.000237608	4.37603	FALSE	FALSE	TRUE	chr19	14491266	+		OpenSea	14491266	14491266	689	ADGRE5
cg02283238	NA	NA	NA	NA	NA	NA	2.55698	2.4337	5.47063	7.78537e-07	7.42555e-05	5.68236	2.29938	2.4337	5.06724	3.63547e-06	0.000256019	4.25112	FALSE	FALSE	TRUE	chr5	118691126	+	chr5:118691401-118691759	N_Shore	118691126	118691126	469	TNFAIP8
cg20918218	NA	NA	NA	NA	NA	NA	-2.41634	-3.42227	-5.46671	7.90404e-07	7.47461e-05	5.6683	-2.35749	-3.42227	-5.49534	7.12957e-07	0.000102511	5.76372	FALSE	FALSE	TRUE	chr15	40509703	+		OpenSea	40509703	40509703	73	PAK6
cg00547304	NA	NA	NA	NA	NA	NA	2.6456	0.262066	5.46502	7.9556e-07	7.51104e-05	5.66225	2.25963	0.262066	4.80709	9.55528e-06	0.000444091	3.35577	FALSE	FALSE	TRUE	chr17	41017800	+		OpenSea	41017800	41017800	1361	AOC4P
cg09657197	NA	NA	NA	NA	NA	NA	2.68931	2.09478	5.46302	8.01711e-07	7.54496e-05	5.65509	2.31024	2.09478	4.83276	8.69396e-06	0.000418961	3.44321	FALSE	FALSE	TRUE	chr10	5566688	+	chr10:5567122-5567828	N_Shore	5566688	5566688	235	CALML3
cg25064552	NA	NA	NA	NA	NA	NA	3.05124	3.31948	5.45914	8.13772e-07	7.60705e-05	5.6412	2.69724	3.31948	4.96706	5.2865e-06	0.000314251	3.904	FALSE	FALSE	TRUE	chr1	153938859	-	chr1:153939643-153939980	N_Shore	153938859	153938859	1348	SLC39A1
cg08063051	NA	NA	NA	NA	NA	NA	2.74561	1.40491	5.45817	8.16831e-07	7.6117e-05	5.63772	2.55372	1.40491	5.22744	1.9865e-06	0.000183196	4.81189	FALSE	FALSE	TRUE	chr16	1428706	-	chr16:1429050-1430104	N_Shore	1428706	1428706	977	UNKL
cg27615388	NA	NA	NA	NA	NA	NA	-4.29038	-4.38119	-5.45443	8.28687e-07	7.6353e-05	5.62432	-3.39057	-4.38119	-4.43293	3.69636e-05	0.000963261	2.10601	FALSE	FALSE	TRUE	chr5	63257092	-	chr5:63256548-63257886	Island	63257092	63257092	1026	HTR1A
cg17218026	NA	NA	NA	NA	NA	NA	3.05147	2.32458	5.45263	8.34425e-07	7.65544e-05	5.6179	2.74252	2.32458	5.04402	3.96602e-06	0.000269771	4.17042	FALSE	FALSE	TRUE	chr1	154582156	-	chr1:154580380-154580797	S_Shore	154582156	154582156	1431	ADAR
cg19664945	NA	NA	NA	NA	NA	NA	-3.65822	-2.29485	-5.45248	8.34932e-07	7.65544e-05	5.61733	-3.13715	-2.29485	-4.81021	9.44632e-06	0.000440488	3.36638	FALSE	FALSE	TRUE	chr2	54087343	-	chr2:54086776-54087266	S_Shore	54087343	54087343	172	GPR75
cg14518276	NA	NA	NA	NA	NA	NA	2.08498	2.09192	5.44635	8.54844e-07	7.77145e-05	5.59542	2.12042	2.09192	5.71215	3.07585e-07	6.8528e-05	6.54531	FALSE	FALSE	TRUE	chr9	123687270	-	chr9:123690771-123691675	N_Shelf	123687270	123687270	1902	TRAF1
cg26772345	NA	NA	NA	NA	NA	NA	3.72472	0.983023	5.44347	8.64367e-07	7.81156e-05	5.58512	3.47338	0.983023	5.22179	2.0295e-06	0.000184447	4.792	FALSE	FALSE	TRUE	chr19	46650753	+		OpenSea	46650753	46650753	285	IGFL2
cg04947157	NA	NA	NA	NA	NA	NA	4.13301	0.400917	5.44221	8.68599e-07	7.8177e-05	5.58058	3.62236	0.400917	4.90559	6.64269e-06	0.000360687	3.69242	FALSE	FALSE	TRUE	chr17	76128481	+	chr17:76127521-76128406	S_Shore	76128481	76128481	1621	TMC8
cg22714290	NA	NA	NA	NA	NA	NA	-4.75001	-2.20771	-5.44049	8.74342e-07	7.8495e-05	5.57445	-3.95219	-2.20771	-4.65452	1.66828e-05	0.000604935	2.84035	FALSE	FALSE	TRUE	chr1	207992548	+		OpenSea	207992548	207992548	823	LOC148696
cg07571519	NA	NA	NA	NA	NA	NA	2.75235	2.62547	5.43872	8.80318e-07	7.88001e-05	5.56812	NA	NA	NA	NA	NA	NA	FALSE	FALSE	FALSE	chr10	73472315	+		OpenSea	73472315	73472315	45	CDH23
cg02792829	NA	NA	NA	NA	NA	NA	-3.41225	-4.01611	-5.43642	8.88141e-07	7.92682e-05	5.55989	-3.11462	-4.01611	-5.1057	3.1464e-06	0.000236853	4.38512	FALSE	FALSE	TRUE	chr15	40762807	+	chr15:40763162-40764196	N_Shore	40762807	40762807	352	CHST14
cg06161723	NA	NA	NA	NA	NA	NA	2.22866	2.09597	5.43514	8.92539e-07	7.95446e-05	5.5553	2.03501	2.09597	5.11569	3.03029e-06	0.00023016	4.42	FALSE	FALSE	TRUE	chr11	116662685	-	chr11:116661034-116661410	S_Shore	116662685	116662685	450	APOA5
cg06492283	NA	NA	NA	NA	NA	NA	2.68931	2.63622	5.43316	8.99356e-07	7.97654e-05	5.54822	2.49309	2.63622	5.18663	2.31857e-06	0.000197176	4.66841	FALSE	FALSE	TRUE	chr2	26625326	+	chr2:26624603-26625057	S_Shore	26625326	26625326	541	DRC1
cg18214402	NA	NA	NA	NA	NA	NA	2.41897	0.816373	5.43293	9.00136e-07	7.97654e-05	5.54742	2.26354	0.816373	5.23783	1.90964e-06	0.000179903	4.84851	FALSE	FALSE	TRUE	chr11	72980999	+		OpenSea	72980999	72980999	59	P2RY6
cg03985801	NA	NA	NA	NA	NA	NA	2.86994	0.0150302	5.43093	9.07088e-07	8.02563e-05	5.54027	2.58912	0.0150302	5.04399	3.96651e-06	0.000269771	4.1703	FALSE	FALSE	TRUE	chr1	202182603	+	chr1:202183193-202183526	N_Shore	202182603	202182603	679	LGR6
cg05798318	NA	NA	NA	NA	NA	NA	4.39659	-0.574241	5.43047	9.08706e-07	8.02832e-05	5.53861	4.3052	-0.574241	5.46837	7.91021e-07	0.000108538	5.66716	FALSE	FALSE	TRUE	chr11	536758	+	chr11:534691-537718	Island	536758	536758	763	LRRC56
cg13655803	NA	NA	NA	NA	NA	NA	2.7689	1.15293	5.42971	9.11372e-07	8.03241e-05	5.53588	2.38437	1.15293	4.8142	9.30891e-06	0.000437347	3.37995	FALSE	FALSE	TRUE	chr17	48912764	+		OpenSea	48912764	48912764	158	WFIKKN2
cg05428526	NA	NA	NA	NA	NA	NA	2.74786	3.39439	5.42859	9.1531e-07	8.0334e-05	5.53188	2.35407	3.39439	4.78857	1.02283e-05	0.000460188	3.29277	FALSE	FALSE	TRUE	chr12	120908224	+	chr12:120906678-120907894	S_Shore	120908224	120908224	563	DYNLL1
cg08527463	NA	NA	NA	NA	NA	NA	2.522	1.44703	5.42688	9.21323e-07	8.05252e-05	5.52579	2.31046	1.44703	5.12115	2.9686e-06	0.000227782	4.43909	FALSE	FALSE	TRUE	chr11	118754509	+		OpenSea	118754509	118754509	33	CXCR5
cg25195210	NA	NA	NA	NA	NA	NA	-2.98025	-2.69969	-5.4265	9.22693e-07	8.05873e-05	5.52441	-2.93552	-2.69969	-5.50187	6.95228e-07	0.000101891	5.78713	FALSE	FALSE	TRUE	chr3	157217842	-		OpenSea	157217842	157217842	396	VEPH1
cg18318818	NA	NA	NA	NA	NA	NA	2.82623	2.14431	5.42545	9.26409e-07	8.08542e-05	5.52067	2.33806	2.14431	4.62092	1.88416e-05	0.000646707	2.7279	FALSE	FALSE	TRUE	chr17	48640257	-	chr17:48636103-48639279	S_Shore	48640257	48640257	787	CACNA1G-AS1
cg20748397	NA	NA	NA	NA	NA	NA	2.41488	2.27938	5.42427	9.3061e-07	8.10808e-05	5.51646	2.24784	2.27938	5.20201	2.1874e-06	0.000190492	4.72246	FALSE	FALSE	TRUE	chr17	18062972	+		OpenSea	18062972	18062972	51	MYO15A
cg10723962	NA	NA	NA	NA	NA	NA	-4.4984	-3.58443	-5.42196	9.38901e-07	8.14792e-05	5.50822	-3.28462	-3.58443	-4.07109	0.000130331	0.0019619	0.947405	FALSE	FALSE	TRUE	chr6	26240782	+	chr6:26240697-26240951	Island	26240782	26240782	127	HIST1H4F
cg10958362	NA	NA	NA	NA	NA	NA	5.21823	0.969203	5.40627	9.97234e-07	8.48847e-05	5.45218	3.92911	0.969203	4.18512	8.81035e-05	0.00156503	1.30672	FALSE	FALSE	TRUE	chr5	2754016	+	chr5:2748368-2757024	Island	2754016	2754016	1753	C5orf38
cg23353080	NA	NA	NA	NA	NA	NA	3.91366	-0.026505	5.40616	9.97662e-07	8.48847e-05	5.45178	3.27584	-0.026505	4.65437	1.66917e-05	0.000604935	2.83986	FALSE	FALSE	TRUE	chr10	135164735	+		OpenSea	135164735	135164735	1135	PRAP1
cg12653738	NA	NA	NA	NA	NA	NA	2.47453	3.0217	5.40378	1.00682e-06	8.53736e-05	5.44329	2.16325	3.0217	4.86639	7.67945e-06	0.000392126	3.55809	FALSE	FALSE	TRUE	chr17	48641338	-	chr17:48636103-48639279	S_Shelf	48641338	48641338	1868	CACNA1G-AS1
cg05201970	NA	NA	NA	NA	NA	NA	-3.32405	-4.40987	-5.40259	1.01142e-06	8.56447e-05	5.43905	-3.57648	-4.40987	-5.98126	1.07033e-07	3.81198e-05	7.52726	FALSE	FALSE	TRUE	chr5	45696206	-	chr5:45695394-45696510	Island	45696206	45696206	13	HCN1
cg08025954	NA	NA	NA	NA	NA	NA	2.95075	1.25471	5.39941	1.02384e-06	8.63269e-05	5.4277	2.89838	1.25471	5.45928	8.19181e-07	0.000110186	5.63465	FALSE	FALSE	TRUE	chr22	24823455	+	chr22:24819537-24820810	S_Shelf	24823455	24823455	74	ADORA2A
cg06980053	NA	NA	NA	NA	NA	NA	3.20632	-0.356226	5.39927	1.02442e-06	8.63269e-05	5.42718	2.1014	-0.356226	3.64153	0.000541626	0.00464577	-0.352828	FALSE	FALSE	TRUE	chr3	50375674	-	chr3:50374264-50375629	S_Shore	50375674	50375674	9	RASSF1
cg21484170	NA	NA	NA	NA	NA	NA	2.89535	2.35914	5.39597	1.03747e-06	8.68885e-05	5.4154	2.33142	2.35914	4.47284	3.20698e-05	0.000882964	2.23696	FALSE	FALSE	TRUE	chr8	28196872	+		OpenSea	28196872	28196872	706	PNOC
cg27225991	NA	NA	NA	NA	NA	NA	2.0815	2.04469	5.3926	1.05098e-06	8.73759e-05	5.40338	1.84577	2.04469	4.93114	6.04204e-06	0.000340484	3.78022	FALSE	FALSE	TRUE	chr4	40518957	-		OpenSea	40518957	40518957	966	RBM47
cg16150706	NA	NA	NA	NA	NA	NA	2.64459	2.11311	5.39255	1.05115e-06	8.73759e-05	5.40323	2.01849	2.11311	4.23854	7.32045e-05	0.00140888	1.47695	FALSE	FALSE	TRUE	chr3	38080350	+	chr3:38080628-38081187	N_Shore	38080350	38080350	345	DLEC1
cg25290445	NA	NA	NA	NA	NA	NA	-4.41753	-4.74697	-5.39106	1.05719e-06	8.76345e-05	5.3979	NA	NA	NA	NA	NA	NA	FALSE	FALSE	FALSE	chr1	65991182	+	chr1:65991001-65991811	Island	65991182	65991182	189	LEPR
cg26728422	NA	NA	NA	NA	NA	NA	3.77156	-0.0548911	5.38899	1.06562e-06	8.79916e-05	5.39052	2.94866	-0.0548911	4.33386	5.24557e-05	0.00116868	1.78356	FALSE	FALSE	TRUE	chr16	1429015	-	chr16:1429050-1430104	N_Shore	1429015	1429015	668	UNKL
cg14051544	NA	NA	NA	NA	NA	NA	-4.32544	-4.79192	-5.3886	1.06723e-06	8.80534e-05	5.38912	-4.08767	-4.79192	-5.23685	1.91676e-06	0.000179903	4.84506	FALSE	FALSE	TRUE	chr3	170303286	-	chr3:170303532-170303768	N_Shore	170303286	170303286	576	SLC7A14
cg11175660	NA	NA	NA	NA	NA	NA	3.77017	2.07412	5.38778	1.07057e-06	8.81938e-05	5.38621	3.31682	2.07412	4.87566	7.42086e-06	0.000385224	3.58982	FALSE	FALSE	TRUE	chr7	45613287	+	chr7:45613386-45615504	N_Shore	45613287	45613287	451	ADCY1
cg01006126	NA	NA	NA	NA	NA	NA	3.30233	3.47672	5.38302	1.09031e-06	8.92948e-05	5.36923	3.01852	3.47672	5.06297	3.69417e-06	0.000258503	4.23626	FALSE	FALSE	TRUE	chr16	1146445	-	chr16:1142315-1144087	S_Shelf	1146445	1146445	200	C1QTNF8
cg27185726	NA	NA	NA	NA	NA	NA	3.32859	3.1599	5.38232	1.09323e-06	8.94747e-05	5.36674	NA	NA	NA	NA	NA	NA	FALSE	FALSE	FALSE	chr20	46295572	-		OpenSea	46295572	46295572	1534	SULF2
cg12526471	NA	NA	NA	NA	NA	NA	3.36033	2.16585	5.37513	1.12378e-06	9.12894e-05	5.34112	2.81455	2.16585	4.63232	1.80802e-05	0.000631035	2.76602	FALSE	FALSE	TRUE	chr11	113929188	+	chr11:113929633-113932190	N_Shore	113929188	113929188	1242	ZBTB16
cg06048153	NA	NA	NA	NA	NA	NA	2.27526	1.12652	5.37456	1.12625e-06	9.13071e-05	5.33908	2.1698	1.12652	5.28221	1.61326e-06	0.000161759	5.00511	FALSE	FALSE	TRUE	chr20	60528844	-		OpenSea	60528844	60528844	125	MIR1257
cg09998365	NA	NA	NA	NA	NA	NA	3.24939	0.89082	5.37419	1.12783e-06	9.13285e-05	5.33777	2.94255	0.89082	5.00794	4.53906e-06	0.000290914	4.04529	FALSE	FALSE	TRUE	chr22	37638821	-		OpenSea	37638821	37638821	1483	RAC2
cg02849937	NA	NA	NA	NA	NA	NA	3.35848	3.31495	5.36929	1.14922e-06	9.25088e-05	5.32031	2.89971	3.31495	4.7699	1.0953e-05	0.000477138	3.22944	FALSE	FALSE	TRUE	chr7	156432293	+	chr7:156432433-156433670	N_Shore	156432293	156432293	1059	RNF32
cg18045515	NA	NA	NA	NA	NA	NA	4.89868	1.00129	5.36432	1.17131e-06	9.32431e-05	5.30262	5.01711	1.00129	5.6488	3.93616e-07	7.57402e-05	6.31597	FALSE	FALSE	TRUE	chr17	77751069	+	chr17:77751378-77751673	N_Shore	77751069	77751069	907	CBX2
cg21996039	NA	NA	NA	NA	NA	NA	2.67115	2.40729	5.36223	1.1807e-06	9.37464e-05	5.2952	2.73355	2.40729	5.65065	3.90797e-07	7.5665e-05	6.32265	FALSE	FALSE	TRUE	chr1	150525424	+	chr1:150521349-150522368	S_Shelf	150525424	150525424	1018	MIR4257
cg24216966	NA	NA	NA	NA	NA	NA	3.43939	3.26176	5.36182	1.18254e-06	9.37712e-05	5.29375	3.53093	3.26176	5.66334	3.71979e-07	7.42681e-05	6.36854	FALSE	FALSE	TRUE	chr6	31540121	+		OpenSea	31540121	31540121	49	LTA
cg15417547	NA	NA	NA	NA	NA	NA	3.01216	1.62597	5.36112	1.18572e-06	9.39626e-05	5.29125	2.74917	1.62597	5.03619	4.08395e-06	0.000274545	4.14325	FALSE	FALSE	TRUE	chr19	19778994	+	chr19:19779475-19780146	N_Shore	19778994	19778994	668	ZNF101
cg11984187	NA	NA	NA	NA	NA	NA	2.28906	2.75025	5.35952	1.19301e-06	9.4418e-05	5.28555	1.77517	2.75025	4.28323	6.26414e-05	0.00129262	1.62025	FALSE	FALSE	TRUE	chr1	36785205	+	chr1:36786500-36789402	N_Shore	36785205	36785205	532	SH3D21
cg14391568	NA	NA	NA	NA	NA	NA	2.35361	2.67223	5.35872	1.19666e-06	9.45838e-05	5.28272	2.14614	2.67223	5.03474	4.10618e-06	0.000275128	4.13821	FALSE	FALSE	TRUE	chr9	96049634	+		OpenSea	96049634	96049634	1435	WNK2
cg12010601	NA	NA	NA	NA	NA	NA	2.60474	2.67608	5.35791	1.2004e-06	9.47552e-05	5.27982	2.48248	2.67608	5.2588	1.76345e-06	0.000170288	4.92246	FALSE	FALSE	TRUE	chr3	50315057	+	chr3:50312687-50314419	S_Shore	50315057	50315057	1460	LSMEM2
cg10368641	NA	NA	NA	NA	NA	NA	3.33901	0.464687	5.357	1.2046e-06	9.49664e-05	5.27657	3.22333	0.464687	5.32102	1.39144e-06	0.000147778	5.14247	FALSE	FALSE	TRUE	chr16	88932955	-		OpenSea	88932955	88932955	112	PABPN1L
cg03845718	NA	NA	NA	NA	NA	NA	3.34588	0.677917	5.35607	1.20889e-06	9.51418e-05	5.27326	3.14904	0.677917	5.18676	2.31741e-06	0.000197176	4.66887	FALSE	FALSE	TRUE	chr17	80186085	+	chr17:80186135-80189990	N_Shore	80186085	80186085	196	SLC16A3
cg11974152	NA	NA	NA	NA	NA	NA	2.92622	1.82678	5.35567	1.21075e-06	9.51418e-05	5.27184	2.68761	1.82678	5.06336	3.68866e-06	0.000258299	4.23765	FALSE	FALSE	TRUE	chr17	47651712	+	chr17:47653211-47654369	N_Shore	47651712	47651712	1585	NXPH3
cg03640627	NA	NA	NA	NA	NA	NA	2.59552	2.79011	5.35518	1.213e-06	9.51418e-05	5.27011	2.28818	2.79011	4.862	7.80513e-06	0.000395075	3.54306	FALSE	FALSE	TRUE	chr1	32084780	+	chr1:32083149-32084069	S_Shore	32084780	32084780	127	HCRTR1
cg15503627	NA	NA	NA	NA	NA	NA	2.45418	3.55455	5.35517	1.21305e-06	9.51418e-05	5.27007	2.12473	3.55455	4.77601	1.07106e-05	0.000472377	3.25015	FALSE	FALSE	TRUE	chr9	139840121	-	chr9:139835416-139839440	S_Shore	139840121	139840121	914	FBXW5
cg26596719	NA	NA	NA	NA	NA	NA	3.2094	1.37677	5.35286	1.22384e-06	9.56156e-05	5.26184	3.13886	1.37677	5.38725	1.08016e-06	0.000128233	5.37769	FALSE	FALSE	TRUE	chr7	142986429	+	chr7:142985047-142985810	S_Shore	142986429	142986429	251	CASP2
cg13993688	NA	NA	NA	NA	NA	NA	2.7715	2.86948	5.35033	1.2357e-06	9.5904e-05	5.25287	2.34248	2.86948	4.65581	1.66048e-05	0.000603272	2.84468	FALSE	FALSE	TRUE	chr7	99774469	+	chr7:99774733-99775583	N_Shore	99774469	99774469	1068	STAG3
cg01693026	NA	NA	NA	NA	NA	NA	-3.69276	-4.68844	-5.34792	1.24718e-06	9.6153e-05	5.24428	-3.48146	-4.68844	-5.18646	2.32006e-06	0.000197176	4.66781	FALSE	FALSE	TRUE	chr14	102026953	+	chr14:102025989-102031567	Island	102026953	102026953	734	DIO3
cg12024906	NA	NA	NA	NA	NA	NA	-3.77155	-3.48152	-5.34707	1.25122e-06	9.61617e-05	5.24127	-3.84627	-3.48152	-5.60908	4.59252e-07	8.32991e-05	6.17257	FALSE	FALSE	TRUE	chr19	37825679	+	chr19:37825101-37825756	Island	37825679	37825679	98	HKR1
cg06574716	NA	NA	NA	NA	NA	NA	-4.57695	-2.57742	-5.34422	1.26493e-06	9.6911e-05	5.23114	-4.8084	-2.57742	-5.77318	2.4237e-07	6.03147e-05	6.76692	FALSE	FALSE	TRUE	chr19	44331239	+		OpenSea	44331239	44331239	233	ZNF283
cg15893035	NA	NA	NA	NA	NA	NA	3.25166	1.73693	5.34318	1.26997e-06	9.71753e-05	5.22745	2.80461	1.73693	4.74223	1.21205e-05	0.000503917	3.13574	FALSE	FALSE	TRUE	chr14	94383850	+		OpenSea	94383850	94383850	1389	FAM181A
cg03717367	NA	NA	NA	NA	NA	NA	2.55192	0.908827	5.34175	1.27694e-06	9.74642e-05	5.22237	2.08333	0.908827	4.49138	3.00156e-05	0.000844431	2.29802	FALSE	FALSE	TRUE	chr9	139980219	+	chr9:139980377-139981887	N_Shore	139980219	139980219	1159	MAN1B1
cg03776194	NA	NA	NA	NA	NA	NA	2.92852	3.67815	5.33787	1.29605e-06	9.83706e-05	5.20856	2.89385	3.67815	5.42944	9.18751e-07	0.000118852	5.52806	FALSE	FALSE	TRUE	chr16	88770966	+	chr16:88772237-88773195	N_Shore	88770966	88770966	1924	CTU2
cg12815916	NA	NA	NA	NA	NA	NA	4.61865	3.82856	5.33736	1.29857e-06	9.84394e-05	5.20675	3.74313	3.82856	4.4478	3.50602e-05	0.000931247	2.15475	FALSE	FALSE	TRUE	chr2	131114432	+	chr2:131113090-131114277	S_Shore	131114432	131114432	851	PTPN18
cg09616633	NA	NA	NA	NA	NA	NA	2.46377	1.4596	5.33566	1.30705e-06	9.88985e-05	5.2007	2.32368	1.4596	5.18373	2.34408e-06	0.000197559	4.65825	FALSE	FALSE	TRUE	chr14	23836047	-	chr14:23834435-23835947	S_Shore	23836047	23836047	1204	EFS
cg14220884	NA	NA	NA	NA	NA	NA	-3.65109	-2.54869	-5.33515	1.30957e-06	9.89666e-05	5.19891	-3.04868	-2.54869	-4.5827	2.16295e-05	0.000695772	2.60045	FALSE	FALSE	TRUE	chr4	160188423	+		OpenSea	160188423	160188423	574	RAPGEF2
cg13805135	NA	NA	NA	NA	NA	NA	3.39169	2.76438	5.33408	1.31496e-06	9.91286e-05	5.1951	2.33358	2.76438	3.77597	0.000349939	0.003553	0.044563	FALSE	FALSE	TRUE	chr10	99893980	+	chr10:99894265-99894914	N_Shore	99893980	99893980	400	R3HCC1L
cg06002705	NA	NA	NA	NA	NA	NA	2.75862	2.91842	5.33323	1.31927e-06	9.93309e-05	5.19206	2.44738	2.91842	4.87141	7.53835e-06	0.000388112	3.57527	FALSE	FALSE	TRUE	chr1	1215902	+		OpenSea	1215902	1215902	85	SCNN1D
cg08131352	NA	NA	NA	NA	NA	NA	2.36905	2.83929	5.33113	1.32986e-06	9.99435e-05	5.18463	2.32927	2.83929	5.40044	1.0269e-06	0.000124742	5.42466	FALSE	FALSE	TRUE	chr9	131683865	+		OpenSea	131683865	131683865	399	PHYHD1
cg14515812	NA	NA	NA	NA	NA	NA	4.43735	0.980079	5.33026	1.33429e-06	0.000100153	5.18154	3.3591	0.980079	4.14927	9.97002e-05	0.0016814	1.19317	FALSE	FALSE	TRUE	chr1	21978863	-	chr1:21978101-21978764	S_Shore	21978863	21978863	514	RAP1GAP
cg01209296	NA	NA	NA	NA	NA	NA	2.30323	1.64704	5.32891	1.34121e-06	0.000100334	5.17673	2.03872	1.64704	4.8606	7.84561e-06	0.000395075	3.53827	FALSE	FALSE	TRUE	chr20	62435316	-	chr20:62433937-62434203	S_Shore	62435316	62435316	1539	ZBTB46
cg08534342	NA	NA	NA	NA	NA	NA	4.73111	-1.66059	5.32882	1.34168e-06	0.000100334	5.1764	3.57446	-1.66059	4.13964	0.00010306	0.00171059	1.16275	FALSE	FALSE	TRUE	chr3	45636060	+	chr3:45635090-45635932	S_Shore	45636060	45636060	262	LIMD1
cg13285004	NA	NA	NA	NA	NA	NA	3.37736	2.61216	5.32868	1.34239e-06	0.000100334	5.17591	3.21343	2.61216	5.21648	2.07078e-06	0.000185462	4.77331	FALSE	FALSE	TRUE	chr11	120008484	-	chr11:120008046-120008710	Island	120008484	120008484	378	TRIM29
cg12497360	NA	NA	NA	NA	NA	NA	2.51615	2.48759	5.31687	1.40434e-06	0.000103505	5.13399	2.34023	2.48759	5.09334	3.29599e-06	0.000241341	4.34204	FALSE	FALSE	TRUE	chr12	58135235	-	chr12:58130870-58132047	S_Shelf	58135235	58135235	708	AGAP2
cg16476940	NA	NA	NA	NA	NA	NA	2.48799	2.35799	5.30717	1.45732e-06	0.000105978	5.09958	2.19756	2.35799	4.82836	8.83615e-06	0.000423672	3.42819	FALSE	FALSE	TRUE	chr7	101927973	+	chr7:101929503-101931089	N_Shore	101927973	101927973	431	SH2B2
cg27438425	NA	NA	NA	NA	NA	NA	2.97636	2.08381	5.30674	1.45972e-06	0.000105978	5.09804	2.58363	2.08381	4.74131	1.21614e-05	0.000504354	3.13262	FALSE	FALSE	TRUE	chr1	41952221	-		OpenSea	41952221	41952221	1876	EDN2
cg24289912	NA	NA	NA	NA	NA	NA	3.13248	1.07764	5.30433	1.4732e-06	0.000106652	5.0895	2.75098	1.07764	4.79385	1.00319e-05	0.000455438	3.31072	FALSE	FALSE	TRUE	chr10	129845739	+		OpenSea	129845739	129845739	73	PTPRE
cg24737374	NA	NA	NA	NA	NA	NA	3.42759	3.0093	5.30091	1.49251e-06	0.000107541	5.0774	3.3253	3.0093	5.29099	1.56017e-06	0.000159167	5.03618	FALSE	FALSE	TRUE	chr15	77933785	+		OpenSea	77933785	77933785	320	LINGO1-AS1
cg04937184	NA	NA	NA	NA	NA	NA	5.07965	1.42971	5.29585	1.52159e-06	0.000108484	5.05947	4.91514	1.42971	5.26841	1.70019e-06	0.000167103	4.95637	FALSE	FALSE	TRUE	chr14	54423845	-	chr14:54420184-54422958	S_Shore	54423845	54423845	290	BMP4
cg22092521	NA	NA	NA	NA	NA	NA	2.78731	0.989088	5.29555	1.52334e-06	0.000108484	5.0584	2.88644	0.989088	5.64566	3.9844e-07	7.62783e-05	6.30464	FALSE	FALSE	TRUE	chr19	859330	+	chr19:860517-862123	N_Shore	859330	859330	334	CFD
cg04865018	NA	NA	NA	NA	NA	NA	3.3257	-0.0342644	5.28418	1.59083e-06	0.000111344	5.01812	3.04458	-0.0342644	4.97734	5.08791e-06	0.000308272	3.93949	FALSE	FALSE	TRUE	chr2	74213126	+	chr2:74211214-74212314	S_Shore	74213126	74213126	404	TET3
cg03008577	NA	NA	NA	NA	NA	NA	3.69362	2.7603	5.28336	1.59584e-06	0.000111466	5.0152	3.2024	2.7603	4.7119	1.35399e-05	0.000536714	3.03332	FALSE	FALSE	TRUE	chr2	201752498	-		OpenSea	201752498	201752498	49	PPIL3
cg03102788	NA	NA	NA	NA	NA	NA	3.10282	0.69372	5.28081	1.61137e-06	0.000111949	5.0062	2.8237	0.69372	4.94565	5.72481e-06	0.00033008	3.83019	FALSE	FALSE	TRUE	chr20	62738880	-	chr20:62737382-62738071	S_Shore	62738880	62738880	695	NPBWR2
cg01756647	NA	NA	NA	NA	NA	NA	2.28064	2.54704	5.2801	1.61576e-06	0.000112094	5.00368	2.22298	2.54704	5.30339	1.48819e-06	0.000154519	5.08004	FALSE	FALSE	TRUE	chr19	6434432	-		OpenSea	6434432	6434432	641	SLC25A41
cg11485451	NA	NA	NA	NA	NA	NA	6.25645	-2.52045	5.27985	1.61731e-06	0.000112094	5.00279	5.37887	-2.52045	4.66594	1.60051e-05	0.000588068	2.87868	FALSE	FALSE	TRUE	chr5	133451240	+	chr5:133449320-133451260	Island	133451240	133451240	57	TCF7
cg17471840	NA	NA	NA	NA	NA	NA	2.39448	2.64245	5.27921	1.62127e-06	0.000112254	5.00051	2.32407	2.64245	5.27865	1.63523e-06	0.000162975	4.99255	FALSE	FALSE	TRUE	chr3	137905205	+	chr3:137906035-137906861	N_Shore	137905205	137905205	909	ARMC8
cg25098668	NA	NA	NA	NA	NA	NA	2.48086	0.928998	5.27779	1.63008e-06	0.000112545	4.99548	2.34415	0.928998	5.13659	2.80078e-06	0.000220699	4.49308	FALSE	FALSE	TRUE	chr16	1306062	+	chr16:1308004-1308308	N_Shore	1306062	1306062	210	TPSD1
cg09514626	NA	NA	NA	NA	NA	NA	2.97978	1.17604	5.27736	1.63272e-06	0.000112664	4.99398	2.53644	1.17604	4.62352	1.86657e-05	0.000642897	2.73657	FALSE	FALSE	TRUE	chr1	11908659	-		OpenSea	11908659	11908659	818	NPPA
cg02290880	NA	NA	NA	NA	NA	NA	3.09633	1.58828	5.27628	1.63944e-06	0.000112964	4.99016	2.91917	1.58828	5.11922	2.9903e-06	0.00022874	4.43233	FALSE	FALSE	TRUE	chr1	206317854	+		OpenSea	206317854	206317854	394	CTSE
cg16352612	NA	NA	NA	NA	NA	NA	2.5108	0.502856	5.27512	1.64669e-06	0.000113181	4.98606	2.75287	0.502856	5.95689	1.17832e-07	4.04331e-05	7.43783	FALSE	FALSE	TRUE	chr7	76054035	+		OpenSea	76054035	76054035	236	ZP3
cg00505093	NA	NA	NA	NA	NA	NA	3.29609	2.06999	5.27489	1.64816e-06	0.000113218	4.98523	2.6101	2.06999	4.29789	5.95097e-05	0.00125244	1.66744	FALSE	FALSE	TRUE	chr10	135164691	+		OpenSea	135164691	135164691	1091	PRAP1
cg20734982	NA	NA	NA	NA	NA	NA	2.30457	2.39822	5.26728	1.69662e-06	0.000115445	4.9583	1.9051	2.39822	4.48658	3.05352e-05	0.000853827	2.28219	FALSE	FALSE	TRUE	chr7	127847936	+		OpenSea	127847936	127847936	10	MIR129-1
cg08536228	NA	NA	NA	NA	NA	NA	-2.59403	-2.11134	-5.2644	1.71529e-06	0.000116005	4.94814	-2.40815	-2.11134	-5.03271	4.13748e-06	0.000276108	4.13117	FALSE	FALSE	TRUE	chr3	63264063	+	chr3:63263989-63264205	Island	63264063	63264063	148	SYNPR
cg16788099	NA	NA	NA	NA	NA	NA	5.56664	-1.32559	5.25788	1.75837e-06	0.000118005	4.92509	5.0415	-1.32559	4.89524	6.90229e-06	0.000368454	3.65691	FALSE	FALSE	TRUE	chr11	67141792	-	chr11:67139887-67141146	S_Shore	67141792	67141792	143	CLCF1
cg27212386	NA	NA	NA	NA	NA	NA	-3.18483	-2.47109	-5.25765	1.75991e-06	0.000118043	4.92428	-2.72862	-2.47109	-4.6352	1.78924e-05	0.000627565	2.77566	FALSE	FALSE	TRUE	chr1	38411997	-		OpenSea	38411997	38411997	474	INPP5B
cg07797404	NA	NA	NA	NA	NA	NA	3.0269	0.417613	5.25406	1.78416e-06	0.000118629	4.91157	3.21685	0.417613	5.74667	2.68828e-07	6.33111e-05	6.67056	FALSE	FALSE	TRUE	chr20	1974469	-		OpenSea	1974469	1974469	74	PDYN
cg12479098	NA	NA	NA	NA	NA	NA	3.55339	-0.316058	5.25295	1.7917e-06	0.000118743	4.90765	3.08937	-0.316058	4.69813	1.42368e-05	0.000551521	2.98691	FALSE	FALSE	TRUE	chr11	6342231	-	chr11:6340445-6341909	S_Shore	6342231	6342231	490	CAVIN3
cg16529592	NA	NA	NA	NA	NA	NA	2.23953	2.75897	5.25277	1.79291e-06	0.000118758	4.90702	2.30184	2.75897	5.56381	5.47284e-07	9.08716e-05	6.00953	FALSE	FALSE	TRUE	chr1	25292215	-		OpenSea	25292215	25292215	602	RUNX3
cg01342981	NA	NA	NA	NA	NA	NA	4.14468	-0.0481404	5.24976	1.81357e-06	0.000119738	4.89638	3.66988	-0.0481404	4.78037	1.05405e-05	0.000468411	3.26496	FALSE	FALSE	TRUE	chr2	127415063	+	chr2:127413696-127414171	S_Shore	127415063	127415063	1551	GYPC
cg11855826	NA	NA	NA	NA	NA	NA	2.34467	1.7288	5.24648	1.8363e-06	0.000120652	4.88481	2.25019	1.7288	5.18747	2.31123e-06	0.000197104	4.67135	FALSE	FALSE	TRUE	chr8	143823886	-	chr8:143820468-143821310	S_Shelf	143823886	143823886	56	SLURP1
cg01284406	NA	NA	NA	NA	NA	NA	2.69162	2.9044	5.24209	1.86721e-06	0.000121702	4.8693	2.51378	2.9044	5.04065	4.01631e-06	0.000271486	4.15873	FALSE	FALSE	TRUE	chr2	209271151	+	chr2:209271337-209271987	N_Shore	209271151	209271151	403	PTH2R
cg15234492	NA	NA	NA	NA	NA	NA	3.4183	1.58311	5.24122	1.87337e-06	0.000122038	4.86625	2.59622	1.58311	4.09542	0.000119939	0.00186595	1.0236	FALSE	FALSE	TRUE	chr12	122019076	-	chr12:122016170-122017693	S_Shore	122019076	122019076	155	KDM2B
cg03565868	NA	NA	NA	NA	NA	NA	2.31532	2.51628	5.23855	1.89246e-06	0.000122954	4.85683	2.10181	2.51628	4.8997	6.78914e-06	0.00036426	3.67222	FALSE	FALSE	TRUE	chr11	47400146	-	chr11:47399788-47400006	S_Shore	47400146	47400146	18	SPI1
cg26509318	NA	NA	NA	NA	NA	NA	3.77314	0.819369	5.23721	1.90217e-06	0.000123389	4.85207	3.15191	0.819369	4.49994	2.91117e-05	0.000828145	2.32623	FALSE	FALSE	TRUE	chr12	122019760	-	chr12:122018170-122018457	S_Shore	122019760	122019760	839	KDM2B
cg05494591	NA	NA	NA	NA	NA	NA	-2.5923	-0.88723	-5.23543	1.91502e-06	0.000124091	4.84582	-1.91361	-0.88723	-3.97975	0.000177651	0.00236628	0.663693	FALSE	FALSE	TRUE	chr12	112125179	+	chr12:112123246-112124059	S_Shore	112125179	112125179	1321	ACAD10
cg22550658	NA	NA	NA	NA	NA	NA	2.67608	0.922171	5.23311	1.93198e-06	0.000124267	4.83763	2.11683	0.922171	4.2621	6.74376e-05	0.00134835	1.5524	FALSE	FALSE	TRUE	chr16	14402939	+		OpenSea	14402939	14402939	202	MIR365A
cg07019252	NA	NA	NA	NA	NA	NA	2.86482	4.14375	5.23262	1.93561e-06	0.000124293	4.83588	2.25879	4.14375	4.24679	7.1133e-05	0.00138484	1.50334	FALSE	FALSE	TRUE	chr16	1576773	+	chr16:1574515-1574986	S_Shore	1576773	1576773	1968	TMEM204
cg16967583	NA	NA	NA	NA	NA	NA	2.87382	0.820994	5.23093	1.94808e-06	0.000124627	4.82992	2.0628	0.820994	3.86486	0.000260949	0.0029739	0.312213	FALSE	FALSE	TRUE	chr2	241807859	+		OpenSea	241807859	241807859	302	AGXT
cg12759096	NA	NA	NA	NA	NA	NA	2.79242	1.95733	5.23067	1.95002e-06	0.000124627	4.82899	2.19998	1.95733	4.24227	7.22605e-05	0.00139775	1.48888	FALSE	FALSE	TRUE	chr1	1148973	-	chr1:1149055-1149524	N_Shore	1148973	1148973	574	TNFRSF4
cg26902263	NA	NA	NA	NA	NA	NA	2.07202	2.17255	5.22995	1.95536e-06	0.000124722	4.82645	1.85036	2.17255	4.81536	9.26927e-06	0.000436211	3.3839	FALSE	FALSE	TRUE	chr12	120640065	-	chr12:120638588-120639116	S_Shore	120640065	120640065	1050	RPLP0
cg18959279	NA	NA	NA	NA	NA	NA	-3.39406	-1.42541	-5.22904	1.96211e-06	0.000124892	4.82325	-2.8915	-1.42541	-4.58317	2.15929e-05	0.000695486	2.60201	FALSE	FALSE	TRUE	chr3	108321422	+		OpenSea	108321422	108321422	275	DZIP3
cg18816701	NA	NA	NA	NA	NA	NA	2.90195	2.6424	5.22524	1.99059e-06	0.000126244	4.80987	2.75234	2.6424	5.10106	3.2017e-06	0.000238486	4.36896	FALSE	FALSE	TRUE	chr12	2800055	-	chr12:2800139-2801062	N_Shore	2800055	2800055	267	CACNA1C-AS1
cg00997647	NA	NA	NA	NA	NA	NA	3.45668	2.07555	5.22217	2.01393e-06	0.000127263	4.79904	3.3619	2.07555	5.22512	2.00404e-06	0.000183365	4.80372	FALSE	FALSE	TRUE	chr20	17950965	+	chr20:17948755-17949921	S_Shore	17950965	17950965	327	MGME1
cg03631294	NA	NA	NA	NA	NA	NA	2.06193	0.889586	5.22179	2.01684e-06	0.000127381	4.7977	1.94232	0.889586	5.07159	3.5766e-06	0.000253232	4.26626	FALSE	FALSE	TRUE	chr17	62007941	-		OpenSea	62007941	62007941	1762	CD79B
cg11191134	NA	NA	NA	NA	NA	NA	3.03348	0.212564	5.21911	2.03747e-06	0.000128017	4.78824	2.82322	0.212564	4.99892	4.69456e-06	0.000295614	4.01407	FALSE	FALSE	TRUE	chr5	131631098	+	chr5:131629230-131630797	S_Shore	131631098	131631098	19	SLC22A4
cg14392168	NA	NA	NA	NA	NA	NA	1.88837	1.10666	5.21897	2.03856e-06	0.000128017	4.78775	1.67481	1.10666	4.77557	1.07279e-05	0.000472931	3.24865	FALSE	FALSE	TRUE	chr7	99766665	-	chr7:99768884-99769559	N_Shelf	99766665	99766665	291	GAL3ST4
cg12188860	NA	NA	NA	NA	NA	NA	2.97757	2.29175	5.21725	2.05187e-06	0.000128416	4.78171	2.46506	2.29175	4.44537	3.53648e-05	0.000935834	2.14678	FALSE	FALSE	TRUE	chr8	144416485	-	chr8:144416712-144417054	N_Shore	144416485	144416485	575	TOP1MT
cg10723020	NA	NA	NA	NA	NA	NA	3.90376	-2.28238	5.21658	2.0571e-06	0.000128595	4.77934	4.2271	-2.28238	5.80964	2.10147e-07	5.64364e-05	6.89962	FALSE	FALSE	TRUE	chr2	208393829	+	chr2:208393955-208395024	N_Shore	208393829	208393829	786	CREB1
cg12969488	NA	NA	NA	NA	NA	NA	-2.95343	-3.1474	-5.21105	2.10074e-06	0.000130192	4.75984	-2.58463	-3.1474	-4.69362	1.44724e-05	0.000556945	2.97173	FALSE	FALSE	TRUE	chr5	142780984	-	chr5:142782071-142785071	N_Shore	142780984	142780984	566	NR3C1
cg02988947	NA	NA	NA	NA	NA	NA	3.84227	0.924426	5.20992	2.10979e-06	0.000130488	4.75585	3.45504	0.924426	4.81851	9.16254e-06	0.000432721	3.39462	FALSE	FALSE	TRUE	chr17	61778813	+	chr17:61776890-61778733	S_Shore	61778813	61778813	1114	LOC729683
cg02998129	NA	NA	NA	NA	NA	NA	3.50767	1.89516	5.20801	2.12507e-06	0.000131168	4.74915	2.77548	1.89516	4.23928	7.30169e-05	0.00140764	1.47931	FALSE	FALSE	TRUE	chr17	42344234	-		OpenSea	42344234	42344234	1267	SLC4A1
cg26632897	NA	NA	NA	NA	NA	NA	2.17503	1.25207	5.20722	2.13146e-06	0.000131239	4.74636	1.78634	1.25207	4.40783	4.04053e-05	0.00101157	2.02396	FALSE	FALSE	TRUE	chr17	77030546	+		OpenSea	77030546	77030546	164	C1QTNF1
cg25788983	NA	NA	NA	NA	NA	NA	2.29151	1.85939	5.20675	2.13527e-06	0.000131267	4.7447	1.82391	1.85939	4.27007	6.55869e-05	0.00132677	1.57799	FALSE	FALSE	TRUE	chr15	74657584	-	chr15:74658038-74658574	N_Shore	74657584	74657584	968	CYP11A1
cg10237978	NA	NA	NA	NA	NA	NA	-3.22137	-2.83676	-5.20163	2.17714e-06	0.000132906	4.72667	-2.9955	-2.83676	-4.97695	5.09541e-06	0.000308308	3.93812	FALSE	FALSE	TRUE	chr19	37825211	+	chr19:37825101-37825756	Island	37825211	37825211	368	HKR1
cg24904788	NA	NA	NA	NA	NA	NA	3.2881	2.75189	5.19981	2.19222e-06	0.000133559	4.72026	2.67724	2.75189	4.3561	4.85062e-05	0.001117	1.85563	FALSE	FALSE	TRUE	chr11	45114842	+		OpenSea	45114842	45114842	721	PRDM11
cg00642501	NA	NA	NA	NA	NA	NA	2.27369	2.55278	5.19691	2.2164e-06	0.000134141	4.71007	2.2918	2.55278	5.39751	1.03851e-06	0.000125385	5.41422	FALSE	FALSE	TRUE	chr4	2963261	-	chr4:2964459-2966014	N_Shore	2963261	2963261	1856	NOP14
cg07864883	NA	NA	NA	NA	NA	NA	4.41862	-0.395158	5.1953	2.22995e-06	0.000134665	4.70441	4.39411	-0.395158	5.31258	1.43695e-06	0.000150921	5.11258	FALSE	FALSE	TRUE	chr3	42743077	-		OpenSea	42743077	42743077	63	HHATL
cg11854964	NA	NA	NA	NA	NA	NA	2.96219	1.85212	5.19527	2.2302e-06	0.000134665	4.7043	2.43171	1.85212	4.38945	4.31207e-05	0.00104992	1.96403	FALSE	FALSE	TRUE	chr20	17512543	-	chr20:17511478-17512209	S_Shore	17512543	17512543	529	BFSP1
cg24770924	NA	NA	NA	NA	NA	NA	2.86784	1.53543	5.19429	2.23854e-06	0.000135103	4.70084	2.52136	1.53543	4.70063	1.41079e-05	0.00054996	2.99532	FALSE	FALSE	TRUE	chr1	33350408	+	chr1:33351686-33352397	N_Shore	33350408	33350408	1689	HPCA
cg26347746	NA	NA	NA	NA	NA	NA	2.91808	2.38238	5.19376	2.24299e-06	0.000135104	4.69899	2.30982	2.38238	4.23143	7.50361e-05	0.00142617	1.45424	FALSE	FALSE	TRUE	chr1	202172848	+		OpenSea	202172848	202172848	56	LGR6
cg05385881	NA	NA	NA	NA	NA	NA	2.543	3.28748	5.19066	2.26952e-06	0.000136041	4.68807	2.34264	3.28748	4.92421	6.19951e-06	0.00034511	3.75638	FALSE	FALSE	TRUE	chr8	117950086	+	chr8:117950472-117950717	N_Shore	117950086	117950086	377	AARD
cg14410734	NA	NA	NA	NA	NA	NA	3.04687	2.31519	5.19064	2.26966e-06	0.000136041	4.68802	2.5558	2.31519	4.48081	3.11706e-05	0.000866619	2.26319	FALSE	FALSE	TRUE	chr12	44154086	+	chr12:44152506-44152922	S_Shore	44154086	44154086	1338	IRAK4
cg00626693	NA	NA	NA	NA	NA	NA	-3.77944	2.01152	-5.18963	2.27836e-06	0.000136295	4.68446	-3.20867	2.01152	-4.5317	2.59825e-05	0.00077554	2.43116	FALSE	FALSE	TRUE	chr16	30622810	-	chr16:30621000-30621826	S_Shore	30622810	30622810	713	ZNF689
cg04284245	NA	NA	NA	NA	NA	NA	2.10373	2.74728	5.18912	2.28277e-06	0.000136425	4.68267	1.59137	2.74728	4.04648	0.000141726	0.00206107	0.870585	FALSE	FALSE	TRUE	chr22	31158835	+		OpenSea	31158835	31158835	1404	OSBP2
cg01397968	NA	NA	NA	NA	NA	NA	-4.23306	-0.0399879	-5.18824	2.29045e-06	0.000136684	4.67955	-2.93408	-0.0399879	-3.69807	0.000451207	0.00415482	-0.186825	FALSE	FALSE	TRUE	chr3	111831279	+		OpenSea	111831279	111831279	368	MIR567
cg16496526	NA	NA	NA	NA	NA	NA	3.50942	-0.593056	5.18493	2.31934e-06	0.000137303	4.66791	3.02311	-0.593056	4.59469	2.07147e-05	0.000678161	2.64036	FALSE	FALSE	TRUE	chr20	44258267	+		OpenSea	44258267	44258267	117	WFDC10A
cg15658306	NA	NA	NA	NA	NA	NA	2.49463	1.53901	5.18445	2.32348e-06	0.000137447	4.66625	2.14082	1.53901	4.58213	2.1674e-05	0.000696976	2.59855	FALSE	FALSE	TRUE	chr6	41168972	-		OpenSea	41168972	41168972	46	TREML2
cg10658688	NA	NA	NA	NA	NA	NA	3.12189	1.78032	5.18253	2.34043e-06	0.000137909	4.6595	2.61108	1.78032	4.46039	3.35239e-05	0.000905025	2.19607	FALSE	FALSE	TRUE	chr7	72992005	-	chr7:72992434-72993397	N_Shore	72992005	72992005	660	TBL2
cg07871526	NA	NA	NA	NA	NA	NA	2.32745	2.40392	5.18201	2.3451e-06	0.000137954	4.65765	1.98645	2.40392	4.55655	2.37642e-05	0.00073471	2.51354	FALSE	FALSE	TRUE	chr19	45826410	-	chr19:45826801-45827164	N_Shore	45826410	45826410	174	CKM
cg12155732	NA	NA	NA	NA	NA	NA	3.05322	1.61122	5.17644	2.39506e-06	0.000139588	4.63807	3.03403	1.61122	5.29356	1.54498e-06	0.00015843	5.04526	FALSE	FALSE	TRUE	chr10	124220091	+	chr10:124220338-124222240	N_Shore	124220091	124220091	949	HTRA1
cg02932167	NA	NA	NA	NA	NA	NA	2.50208	1.79244	5.17575	2.40128e-06	0.000139717	4.63567	2.02341	1.79244	4.3106	5.69184e-05	0.00122118	1.70841	FALSE	FALSE	TRUE	chr2	233352951	-	chr2:233350278-233352974	Island	233352951	233352951	418	ECEL1
cg09918674	NA	NA	NA	NA	NA	NA	3.02121	1.68349	5.17545	2.40406e-06	0.000139779	4.63459	2.33759	1.68349	4.12102	0.000109867	0.00177266	1.10406	FALSE	FALSE	TRUE	chr19	4638933	+	chr19:4639218-4639750	N_Shore	4638933	4638933	593	TNFAIP8L1
cg04606771	NA	NA	NA	NA	NA	NA	3.0742	2.60679	5.17479	2.41007e-06	0.000140062	4.63228	2.9717	2.60679	5.14767	2.68616e-06	0.000214906	4.53185	FALSE	FALSE	TRUE	chr4	169752455	+	chr4:169753048-169754535	N_Shore	169752455	169752455	700	PALLD
cg12709832	NA	NA	NA	NA	NA	NA	2.86521	0.898994	5.17303	2.42612e-06	0.000140498	4.62611	2.64832	0.898994	4.92156	6.26071e-06	0.000347155	3.74728	FALSE	FALSE	TRUE	chr2	113933024	+		OpenSea	113933024	113933024	1463	PSD4
cg08468772	NA	NA	NA	NA	NA	NA	2.37784	2.40575	5.16958	2.45801e-06	0.000141504	4.61398	1.91932	2.40575	4.29838	5.94067e-05	0.00125133	1.66903	FALSE	FALSE	TRUE	chr5	139174423	+	chr5:139174904-139176172	N_Shore	139174423	139174423	982	PSD2
cg20660269	NA	NA	NA	NA	NA	NA	3.61924	2.93944	5.16944	2.45933e-06	0.000141513	4.61349	3.00626	2.93944	4.41687	3.91305e-05	0.000990142	2.0535	FALSE	FALSE	TRUE	chr22	24823514	+	chr22:24819537-24820810	S_Shelf	24823514	24823514	15	ADORA2A
cg08737815	NA	NA	NA	NA	NA	NA	2.57136	3.35539	5.16745	2.47791e-06	0.00014198	4.6065	2.17588	3.35539	4.50271	2.88243e-05	0.000823508	2.33538	FALSE	FALSE	TRUE	chr1	17381800	-	chr1:17380456-17380722	S_Shore	17381800	17381800	1134	SDHB
cg13022129	NA	NA	NA	NA	NA	NA	2.03857	2.35803	5.16671	2.48486e-06	0.000142112	4.6039	1.93158	2.35803	5.04756	3.91376e-06	0.000268249	4.18272	FALSE	FALSE	TRUE	chr9	131683862	+		OpenSea	131683862	131683862	396	PHYHD1
cg02987264	NA	NA	NA	NA	NA	NA	2.9169	0.779151	5.16608	2.49073e-06	0.000142382	4.6017	2.37543	0.779151	4.3301	5.3153e-05	0.0011797	1.7714	FALSE	FALSE	TRUE	chr21	43482721	+		OpenSea	43482721	43482721	346	UMODL1
cg18772531	NA	NA	NA	NA	NA	NA	2.93759	2.0649	5.16509	2.50012e-06	0.000142718	4.59821	3.13634	2.0649	5.67564	3.5459e-07	7.27979e-05	6.41306	FALSE	FALSE	TRUE	chr17	7322715	+	chr17:7320371-7320945	S_Shore	7322715	7322715	963	SPEM1
cg11668917	NA	NA	NA	NA	NA	NA	2.83768	0.425949	5.16484	2.50245e-06	0.000142785	4.59735	2.43326	0.425949	4.55868	2.35831e-05	0.000732756	2.5206	FALSE	FALSE	TRUE	chr2	10586873	-	chr2:10587827-10589155	N_Shore	10586873	10586873	101	SNORA80B
cg26530341	NA	NA	NA	NA	NA	NA	2.98473	2.53196	5.16427	2.50783e-06	0.000142944	4.59535	3.14195	2.53196	5.59484	4.8532e-07	8.52401e-05	6.12124	FALSE	FALSE	TRUE	chr8	23083353	-	chr8:23081956-23082975	S_Shore	23083353	23083353	672	TNFRSF10A
cg05681383	NA	NA	NA	NA	NA	NA	3.15731	1.15017	5.16409	2.5096e-06	0.000142944	4.5947	2.49348	1.15017	4.19654	8.46889e-05	0.00153195	1.34303	FALSE	FALSE	TRUE	chr17	40912315	+	chr17:40912816-40913553	N_Shore	40912315	40912315	896	RAMP2
cg05650674	NA	NA	NA	NA	NA	NA	2.97587	1.56672	5.16376	2.51269e-06	0.000142968	4.59356	2.98739	1.56672	5.33497	1.31926e-06	0.000143427	5.19194	FALSE	FALSE	TRUE	chr16	68677997	+	chr16:68678686-68680149	N_Shore	68677997	68677997	153	CDH3
cg05684430	NA	NA	NA	NA	NA	NA	-2.90962	-3.08213	-5.16337	2.5164e-06	0.000143029	4.59219	-2.64397	-3.08213	-4.82916	8.81002e-06	0.000423111	3.43093	FALSE	FALSE	TRUE	chr6	15400474	+		OpenSea	15400474	15400474	614	JARID2
cg03614649	NA	NA	NA	NA	NA	NA	3.75909	2.72698	5.16186	2.53079e-06	0.000143332	4.58689	2.98989	2.72698	4.22284	7.73094e-05	0.00144969	1.4268	FALSE	FALSE	TRUE	chr16	90037935	+	chr16:90038530-90039583	N_Shore	90037935	90037935	1052	AFG3L1P
cg06748966	NA	NA	NA	NA	NA	NA	3.53791	1.9818	5.1607	2.54197e-06	0.000143698	4.5828	3.11769	1.9818	4.67818	1.53088e-05	0.000574679	2.91979	FALSE	FALSE	TRUE	chr19	36393344	+	chr19:36390613-36391589	S_Shore	36393344	36393344	37	HCST
cg08977270	NA	NA	NA	NA	NA	NA	2.22771	1.92397	5.15693	2.57839e-06	0.00014482	4.56959	1.77471	1.92397	4.23344	7.45148e-05	0.00142069	1.46064	FALSE	FALSE	TRUE	chr3	158450833	-	chr3:158449795-158450597	S_Shore	158450833	158450833	557	RARRES1
cg05740243	NA	NA	NA	NA	NA	NA	3.88964	-0.550635	5.15516	2.59575e-06	0.000145332	4.56336	4.33875	-0.550635	5.91417	1.39416e-07	4.49829e-05	7.28134	FALSE	FALSE	TRUE	chr10	135160775	+		OpenSea	135160775	135160775	68	PRAP1
cg05722266	NA	NA	NA	NA	NA	NA	3.5223	2.38951	5.15503	2.59703e-06	0.000145332	4.5629	2.8755	2.38951	4.32916	5.33286e-05	0.0011823	1.76837	FALSE	FALSE	TRUE	chr2	96991791	+	chr2:96990857-96991283	S_Shore	96991791	96991791	143	ITPRIPL1
cg00764109	NA	NA	NA	NA	NA	NA	4.64921	-0.921325	5.15473	2.59992e-06	0.000145428	4.56187	3.7795	-0.921325	4.30859	5.73196e-05	0.00122618	1.70194	FALSE	FALSE	TRUE	chr1	114697582	-	chr1:114695136-114696672	S_Shore	114697582	114697582	1109	SYT6
cg26612165	NA	NA	NA	NA	NA	NA	4.0929	-0.441661	5.15456	2.60157e-06	0.000145454	4.56128	3.17022	-0.441661	4.1059	0.000115713	0.00182472	1.05649	FALSE	FALSE	TRUE	chr1	181059499	+	chr1:181057503-181059176	S_Shore	181059499	181059499	1860	IER5
cg13947929	NA	NA	NA	NA	NA	NA	3.51574	2.32803	5.1534	2.613e-06	0.000145959	4.55721	2.80611	2.32803	4.23126	7.50819e-05	0.0014265	1.45367	FALSE	FALSE	TRUE	chr17	43863356	+	chr17:43860684-43862928	S_Shore	43863356	43863356	1709	CRHR1
cg17954243	NA	NA	NA	NA	NA	NA	2.01165	1.51047	5.15313	2.61572e-06	0.000146045	4.55624	1.78275	1.51047	4.70891	1.36887e-05	0.000539329	3.02321	FALSE	FALSE	TRUE	chr7	1022098	+	chr7:1024021-1024233	N_Shore	1022098	1022098	736	CYP2W1
cg10872774	NA	NA	NA	NA	NA	NA	3.05582	2.56578	5.15036	2.64319e-06	0.000147026	4.54654	2.89924	2.56578	5.02854	4.20261e-06	0.000278212	4.11669	FALSE	FALSE	TRUE	chr14	105648224	-	chr14:105647469-105647827	S_Shore	105648224	105648224	563	NUDT14
cg13849351	NA	NA	NA	NA	NA	NA	3.72958	2.44649	5.15022	2.64458e-06	0.000147026	4.54605	3.27193	2.44649	4.6473	1.71249e-05	0.000614061	2.81617	FALSE	FALSE	TRUE	chr17	72731753	+	chr17:72732848-72733545	N_Shore	72731753	72731753	983	RAB37
cg12805374	NA	NA	NA	NA	NA	NA	2.27843	1.17488	5.14971	2.64969e-06	0.000147135	4.54426	1.88274	1.17488	4.38443	4.38929e-05	0.0010617	1.94768	FALSE	FALSE	TRUE	chr17	43306622	+		OpenSea	43306622	43306622	1348	FMNL1
cg03420242	NA	NA	NA	NA	NA	NA	4.02303	-0.138199	5.14857	2.66113e-06	0.000147541	4.54027	3.59498	-0.138199	4.73151	1.2605e-05	0.000514165	3.09948	FALSE	FALSE	TRUE	chr16	49893122	-	chr16:49888474-49893354	Island	49893122	49893122	1291	ZNF423
cg06992609	NA	NA	NA	NA	NA	NA	3.5406	2.38784	5.1485	2.66182e-06	0.000147541	4.54002	2.47073	2.38784	3.6958	0.000454535	0.00416808	-0.193508	FALSE	FALSE	TRUE	chr6	20211293	-	chr6:20212268-20213133	N_Shore	20211293	20211293	1401	MBOAT1
cg06410974	NA	NA	NA	NA	NA	NA	2.8942	1.98056	5.14781	2.66881e-06	0.000147727	4.53759	2.4318	1.98056	4.4519	3.45527e-05	0.00092146	2.1682	FALSE	FALSE	TRUE	chr3	101547689	+		OpenSea	101547689	101547689	854	NFKBIZ
cg01630007	NA	NA	NA	NA	NA	NA	2.76247	3.00425	5.14708	2.67617e-06	0.000147825	4.53503	2.49746	3.00425	4.79023	1.01659e-05	0.000458118	3.29844	FALSE	FALSE	TRUE	chr12	70006509	-		OpenSea	70006509	70006509	1566	LRRC10
cg18444544	NA	NA	NA	NA	NA	NA	3.06548	1.90068	5.14703	2.67661e-06	0.000147825	4.53488	2.6516	1.90068	4.58152	2.17217e-05	0.00069707	2.59652	FALSE	FALSE	TRUE	chr8	22852741	+		OpenSea	22852741	22852741	619	RHOBTB2
cg01241974	NA	NA	NA	NA	NA	NA	3.38347	2.74832	5.14703	2.67663e-06	0.000147825	4.53487	3.29184	2.74832	5.1518	2.64469e-06	0.000213258	4.54628	FALSE	FALSE	TRUE	chr13	36045613	+	chr13:36045931-36046143	N_Shore	36045613	36045613	33	NBEA
cg11868850	NA	NA	NA	NA	NA	NA	2.97052	2.59084	5.14568	2.69035e-06	0.000147954	4.53013	2.69294	2.59084	4.80088	9.77605e-06	0.00045056	3.33463	FALSE	FALSE	TRUE	chr9	115512278	+	chr9:115512611-115513757	N_Shore	115512278	115512278	855	SNX30
cg13538006	NA	NA	NA	NA	NA	NA	2.51672	0.104451	5.14443	2.70308e-06	0.000148384	4.52574	1.94198	0.104451	4.08793	0.000123047	0.00189326	1.00014	FALSE	FALSE	TRUE	chr9	95897313	-	chr9:95896007-95897016	S_Shore	95897313	95897313	742	NINJ1
cg14399988	NA	NA	NA	NA	NA	NA	2.01512	2.19424	5.14115	2.73678e-06	0.00014946	4.51424	1.71849	2.19424	4.52071	2.70262e-05	0.000792879	2.39482	FALSE	FALSE	TRUE	chr8	22090372	-	chr8:22089367-22089668	S_Shore	22090372	22090372	520	PHYHIP
cg10720545	NA	NA	NA	NA	NA	NA	3.85848	0.76937	5.1404	2.74452e-06	0.000149615	4.51162	3.16087	0.76937	4.331	5.29841e-05	0.0011774	1.77433	FALSE	FALSE	TRUE	chr19	45504295	+	chr19:45504865-45505299	N_Shore	45504295	45504295	411	RELB
cg25551168	NA	NA	NA	NA	NA	NA	2.38133	1.37773	5.13768	2.77284e-06	0.000149955	4.50209	1.85084	1.37773	4.11325	0.000112832	0.00179906	1.07962	FALSE	FALSE	TRUE	chr20	3065343	-	chr20:3063005-3064146	S_Shore	3065343	3065343	26	AVP
cg16526047	NA	NA	NA	NA	NA	NA	1.81928	0.389948	5.13721	2.77777e-06	0.000150023	4.50044	1.75342	0.389948	5.10922	3.10495e-06	0.00023492	4.39743	FALSE	FALSE	TRUE	chr1	949893	+	chr1:948670-948894	S_Shore	949893	949893	1045	ISG15
cg07738820	NA	NA	NA	NA	NA	NA	2.68614	1.94164	5.13118	2.84164e-06	0.000151201	4.47933	2.63208	1.94164	5.17635	2.41046e-06	0.000200182	4.63234	FALSE	FALSE	TRUE	chr5	180230494	-	chr5:180229375-180230147	S_Shore	180230494	180230494	407	MGAT1
cg16244664	NA	NA	NA	NA	NA	NA	3.8296	1.91996	5.13031	2.851e-06	0.00015137	4.47628	3.21636	1.91996	4.4316	3.71387e-05	0.000964792	2.10166	FALSE	FALSE	TRUE	chr12	130821530	+	chr12:130822360-130822696	N_Shore	130821530	130821530	902	PIWIL1
cg16110711	NA	NA	NA	NA	NA	NA	-3.02816	-2.42891	-5.12985	2.85592e-06	0.000151371	4.47468	NA	NA	NA	NA	NA	NA	FALSE	FALSE	FALSE	chr5	112042851	+	chr5:112043079-112043917	N_Shore	112042851	112042851	350	APC
cg15487105	NA	NA	NA	NA	NA	NA	4.12536	-0.774388	5.12845	2.87102e-06	0.000151775	4.46978	3.35014	-0.774388	4.28287	6.27197e-05	0.00129272	1.6191	FALSE	FALSE	TRUE	chr22	19744051	+	chr22:19742901-19744729	Island	19744051	19744051	174	TBX1
cg12316925	NA	NA	NA	NA	NA	NA	2.25129	0.192287	5.12845	2.87103e-06	0.000151775	4.46978	1.81138	0.192287	4.25164	6.99415e-05	0.00137636	1.51887	FALSE	FALSE	TRUE	chr1	33350382	+	chr1:33351686-33352397	N_Shore	33350382	33350382	1715	HPCA
cg13180952	NA	NA	NA	NA	NA	NA	2.59368	2.26252	5.12726	2.88397e-06	0.00015229	4.46561	2.46866	2.26252	5.02488	4.26048e-06	0.000280362	4.10401	FALSE	FALSE	TRUE	chr11	75190357	-		OpenSea	75190357	75190357	175	GDPD5
cg17814047	NA	NA	NA	NA	NA	NA	2.72728	-0.277319	5.1257	2.90096e-06	0.000152684	4.46016	2.60405	-0.277319	5.03826	4.05251e-06	0.00027319	4.15041	FALSE	FALSE	TRUE	chr7	560788	-	chr7:556611-562845	Island	560788	560788	1306	PDGFA
cg13864868	NA	NA	NA	NA	NA	NA	5.17455	-2.08419	5.12561	2.90196e-06	0.000152684	4.45984	4.34968	-2.08419	4.42943	3.74256e-05	0.000967865	2.09456	FALSE	FALSE	TRUE	chr9	95820799	+	chr9:95820744-95821526	Island	95820799	95820799	189	SUSD3
cg04528704	NA	NA	NA	NA	NA	NA	3.97763	-1.44835	5.12346	2.92558e-06	0.000153662	4.45231	3.9669	-1.44835	5.2549	1.78981e-06	0.000172165	4.90868	FALSE	FALSE	TRUE	chr12	122689123	+	chr12:122687800-122689106	S_Shore	122689123	122689123	894	B3GNT4
cg06710735	NA	NA	NA	NA	NA	NA	2.43602	2.69714	5.12319	2.92858e-06	0.000153687	4.45136	2.03918	2.69714	4.41704	3.91076e-05	0.000990142	2.05404	FALSE	FALSE	TRUE	chr3	48264567	+		OpenSea	48264567	48264567	269	CAMP
cg00305624	NA	NA	NA	NA	NA	NA	3.31977	2.12182	5.1192	2.97294e-06	0.000155415	4.4374	2.67943	2.12182	4.25087	7.0129e-05	0.00137664	1.51641	FALSE	FALSE	TRUE	chr19	2237672	+	chr19:2235681-2237102	S_Shore	2237672	2237672	855	SF3A2
cg06565975	NA	NA	NA	NA	NA	NA	3.46525	2.81253	5.1186	2.97965e-06	0.000155699	4.43531	3.52074	2.81253	5.3499	1.24609e-06	0.000138967	5.24494	FALSE	FALSE	TRUE	chr8	143823917	-	chr8:143820468-143821310	S_Shelf	143823917	143823917	87	SLURP1
cg19991537	NA	NA	NA	NA	NA	NA	-3.40653	-0.204376	-5.11717	2.99583e-06	0.000156402	4.43028	-3.09764	-0.204376	-4.78697	1.02883e-05	0.000462002	3.28737	FALSE	FALSE	TRUE	chr15	74315110	+	chr15:74315178-74315711	N_Shore	74315110	74315110	58	PML
cg09277532	NA	NA	NA	NA	NA	NA	2.87412	1.12533	5.11287	3.04474e-06	0.000157889	4.41525	2.99512	1.12533	5.484	7.44801e-07	0.000104976	5.72311	FALSE	FALSE	TRUE	chr16	57571578	-	chr16:57569848-57570844	S_Shore	57571578	57571578	1100	CCDC102A
cg27334311	NA	NA	NA	NA	NA	NA	3.01997	2.58623	5.11141	3.06149e-06	0.000158553	4.41016	2.35752	2.58623	4.10628	0.000115562	0.00182338	1.0577	FALSE	FALSE	TRUE	chr11	65657254	-	chr11:65655469-65656206	S_Shore	65657254	65657254	1243	FIBP
cg26982927	NA	NA	NA	NA	NA	NA	3.2581	-0.872509	5.1077	3.10454e-06	0.00015997	4.3972	NA	NA	NA	NA	NA	NA	FALSE	FALSE	FALSE	chr20	46415649	-	chr20:46413742-46415507	S_Shore	46415649	46415649	288	SULF2
cg26172342	NA	NA	NA	NA	NA	NA	2.25841	1.84501	5.10533	3.13245e-06	0.000160798	4.38889	1.74629	1.84501	4.06735	0.000132002	0.00197699	0.935726	FALSE	FALSE	TRUE	chr8	41654331	-	chr8:41654875-41655984	N_Shore	41654331	41654331	808	ANK1
cg05948375	NA	NA	NA	NA	NA	NA	2.42054	2.42828	5.10328	3.15671e-06	0.000161703	4.38173	2.06655	2.42828	4.48748	3.04369e-05	0.000853385	2.28516	FALSE	FALSE	TRUE	chr9	136398563	+	chr9:136399367-136400274	N_Shore	136398563	136398563	1276	ADAMTSL2
cg25473438	NA	NA	NA	NA	NA	NA	3.03382	0.577325	5.10261	3.16468e-06	0.000161976	4.37939	2.66559	0.577325	4.61361	1.9346e-05	0.000654029	2.7035	FALSE	FALSE	TRUE	chr6	41169049	-		OpenSea	41169049	41169049	123	TREML2
cg02212855	NA	NA	NA	NA	NA	NA	2.66745	-0.118367	5.10166	3.176e-06	0.000162284	4.37607	2.43416	-0.118367	4.79293	1.00657e-05	0.000456291	3.30761	FALSE	FALSE	TRUE	chr10	135160193	+		OpenSea	135160193	135160193	650	PRAP1
cg19233405	NA	NA	NA	NA	NA	NA	3.46298	2.92686	5.10078	3.18656e-06	0.000162652	4.37299	3.27058	2.92686	4.95568	5.51522e-06	0.000321234	3.86475	FALSE	FALSE	TRUE	chr1	154988721	+	chr1:154989749-154990234	N_Shore	154988721	154988721	1796	ZBTB7B
cg15488009	NA	NA	NA	NA	NA	NA	5.3365	2.66558	5.10023	3.19314e-06	0.000162652	4.37108	3.68223	2.66558	3.61781	0.000584497	0.00486955	-0.421989	FALSE	FALSE	TRUE	chr19	681445	+	chr19:681345-681576	Island	681445	681445	729	FSTL3
cg07698638	NA	NA	NA	NA	NA	NA	3.79918	4.55804	5.09787	3.22169e-06	0.000163541	4.36282	3.52197	4.55804	4.86061	7.84542e-06	0.000395075	3.5383	FALSE	FALSE	TRUE	chr7	150746232	+	chr7:150746002-150746381	Island	150746232	150746232	852	ASIC3
cg27389255	NA	NA	NA	NA	NA	NA	2.56266	2.54315	5.09244	3.28819e-06	0.000166005	4.34385	2.44869	2.54315	5.01042	4.49712e-06	0.000289043	4.0539	FALSE	FALSE	TRUE	chr11	14664598	+	chr11:14665053-14666674	N_Shore	14664598	14664598	670	PDE3B
cg15829728	NA	NA	NA	NA	NA	NA	3.12004	1.3898	5.09179	3.29624e-06	0.000166205	4.34159	2.81167	1.3898	4.72151	1.30735e-05	0.000524025	3.06573	FALSE	FALSE	TRUE	chr20	31174419	+	chr20:31170740-31173640	S_Shore	31174419	31174419	861	NOL4L-DT
cg06610589	NA	NA	NA	NA	NA	NA	2.43157	1.74308	5.09032	3.31445e-06	0.000166917	4.33647	2.13397	1.74308	4.60102	2.02465e-05	0.000669489	2.66147	FALSE	FALSE	TRUE	chr11	65407224	+	chr11:65408344-65408631	N_Shore	65407224	65407224	118	SIPA1
cg02557139	NA	NA	NA	NA	NA	NA	2.18835	1.42472	5.08914	3.32917e-06	0.000167252	4.33236	1.96334	1.42472	4.70507	1.38813e-05	0.000543256	3.01029	FALSE	FALSE	TRUE	chr14	103592526	+	chr14:103593234-103593923	N_Shore	103592526	103592526	137	TNFAIP2
cg17491360	NA	NA	NA	NA	NA	NA	2.38999	2.46597	5.08793	3.34439e-06	0.000167872	4.32813	2.27998	2.46597	4.99939	4.68627e-06	0.000295536	4.01571	FALSE	FALSE	TRUE	chr13	45384268	-		OpenSea	45384268	45384268	501	LINC00330
cg16619311	NA	NA	NA	NA	NA	NA	2.74401	2.25612	5.08714	3.35429e-06	0.000168231	4.32538	2.48149	2.25612	4.73572	1.24124e-05	0.000509235	3.11373	FALSE	FALSE	TRUE	chr17	72921804	+	chr17:72918995-72921019	S_Shore	72921804	72921804	1433	OTOP2
cg13904806	NA	NA	NA	NA	NA	NA	3.35293	4.03994	5.08643	3.36333e-06	0.000168407	4.32289	2.7597	4.03994	4.30698	5.76438e-05	0.0012302	1.69675	FALSE	FALSE	TRUE	chr1	874697	+	chr1:875730-878363	N_Shore	874697	874697	41	SAMD11
cg08114852	NA	NA	NA	NA	NA	NA	-2.83708	-3.07419	-5.08616	3.36665e-06	0.000168505	4.32197	-2.3988	-3.07419	-4.42635	3.78366e-05	0.00097099	2.0845	FALSE	FALSE	TRUE	chr11	13461802	-		OpenSea	13461802	13461802	23	BTBD10
cg04497889	NA	NA	NA	NA	NA	NA	-3.09679	-2.06247	-5.0812	3.43009e-06	0.000170079	4.30464	-2.06785	-2.06247	-3.4913	0.000873371	0.00625456	-0.78587	FALSE	FALSE	TRUE	chr4	7046407	+	chr4:7043808-7045732	S_Shore	7046407	7046407	1141	TADA2B
cg03737828	NA	NA	NA	NA	NA	NA	2.87359	1.36664	5.08084	3.43468e-06	0.000170168	4.3034	2.16238	1.36664	3.93511	0.000206423	0.00258591	0.526381	FALSE	FALSE	TRUE	chr20	52212770	-	chr20:52209590-52211360	S_Shore	52212770	52212770	1968	ZNF217
cg23468088	NA	NA	NA	NA	NA	NA	2.65367	3.13045	5.08068	3.43675e-06	0.000170202	4.30284	2.31321	3.13045	4.55962	2.35035e-05	0.000731429	2.52372	FALSE	FALSE	TRUE	chr8	145701245	-	chr8:145703038-145703902	N_Shore	145701245	145701245	472	FOXH1
cg22620221	NA	NA	NA	NA	NA	NA	-4.06586	-4.20332	-5.07764	3.47631e-06	0.00017119	4.29222	-3.4145	-4.20332	-4.38518	4.37752e-05	0.00106003	1.95015	FALSE	FALSE	TRUE	chr7	153584416	+	chr7:153583317-153585666	Island	153584416	153584416	2	DPP6
cg18017531	NA	NA	NA	NA	NA	NA	2.4625	2.17496	5.0775	3.47809e-06	0.000171209	4.29175	2.33856	2.17496	4.9659	5.30951e-06	0.000314251	3.89998	FALSE	FALSE	TRUE	chr3	15105520	-	chr3:15106459-15106971	N_Shore	15105520	15105520	1295	MRPS25
cg26927516	NA	NA	NA	NA	NA	NA	2.33825	3.33874	5.07689	3.48613e-06	0.000171398	4.2896	NA	NA	NA	NA	NA	NA	FALSE	FALSE	FALSE	chr7	97735499	+	chr7:97736035-97736854	N_Shore	97735499	97735499	697	LMTK2
cg03802272	NA	NA	NA	NA	NA	NA	-3.82531	-1.66998	-5.07594	3.49852e-06	0.000171548	4.28631	-3.1777	-1.66998	-4.33671	5.19319e-05	0.00116186	1.7928	FALSE	FALSE	TRUE	chr3	158361750	+	chr3:158362180-158362478	N_Shore	158361750	158361750	566	GFM1
cg17454746	NA	NA	NA	NA	NA	NA	3.29499	2.43884	5.07593	3.49864e-06	0.000171548	4.28628	2.87475	2.43884	4.55619	2.37952e-05	0.00073521	2.51234	FALSE	FALSE	TRUE	chr20	62716485	-	chr20:62716288-62716533	Island	62716485	62716485	772	LKAAEAR1
cg12689060	NA	NA	NA	NA	NA	NA	-4.4994	-3.53447	-5.07449	3.51771e-06	0.00017183	4.28124	-4.26348	-3.53447	-4.94409	5.75825e-06	0.000330812	3.82479	FALSE	FALSE	TRUE	chr19	58514740	-	chr19:58513455-58514498	S_Shore	58514740	58514740	25	ZNF606
cg15493780	NA	NA	NA	NA	NA	NA	-2.54065	-4.17503	-5.074	3.52415e-06	0.000171953	4.27954	-2.65689	-4.17503	-5.46377	8.05137e-07	0.000109098	5.65072	FALSE	FALSE	TRUE	chr10	120355201	-	chr10:120353692-120355821	Island	120355201	120355201	40	PRLHR
cg10132208	NA	NA	NA	NA	NA	NA	-4.40482	-3.51693	-5.07345	3.53148e-06	0.000172174	4.27761	-3.99296	-3.51693	-4.72898	1.27221e-05	0.000516584	3.09093	FALSE	FALSE	TRUE	chr19	58545542	+	chr19:58545115-58545897	Island	58545542	58545542	107	ZSCAN1
cg15164173	NA	NA	NA	NA	NA	NA	-3.34921	-2.80615	-5.07258	3.54306e-06	0.000172601	4.27457	-2.7885	-2.80615	-4.34487	5.04629e-05	0.00114273	1.81921	FALSE	FALSE	TRUE	chr11	13461837	-		OpenSea	13461837	13461837	10	BTBD10
cg14695370	NA	NA	NA	NA	NA	NA	4.43816	-1.88915	5.06973	3.58115e-06	0.000173488	4.26465	NA	NA	NA	NA	NA	NA	FALSE	FALSE	FALSE	chr7	151106260	-	chr7:151106244-151107808	Island	151106260	151106260	631	WDR86
cg13169132	NA	NA	NA	NA	NA	NA	5.41389	1.17184	5.06938	3.58581e-06	0.000173577	4.26344	4.26708	1.17184	4.10743	0.000115107	0.00181939	1.06132	FALSE	FALSE	TRUE	chr1	1362340	+	chr1:1362954-1363299	N_Shore	1362340	1362340	831	TMEM88B
cg07957619	NA	NA	NA	NA	NA	NA	-3.45536	-2.8025	-5.06921	3.5881e-06	0.000173619	4.26285	NA	NA	NA	NA	NA	NA	FALSE	FALSE	FALSE	chr6	43595208	-	chr6:43596790-43597690	N_Shore	43595208	43595208	117	GTPBP2
cg08767044	NA	NA	NA	NA	NA	NA	2.9252	2.23993	5.06809	3.60331e-06	0.000174079	4.25893	2.7822	2.23993	4.96091	5.40901e-06	0.000315974	3.88277	FALSE	FALSE	TRUE	chr16	11678785	-	chr16:11680008-11681275	N_Shore	11678785	11678785	1443	LITAF
cg21048162	NA	NA	NA	NA	NA	NA	3.25148	1.64762	5.06697	3.61849e-06	0.000174468	4.25502	2.80421	1.64762	4.49604	2.95202e-05	0.000836415	2.31337	FALSE	FALSE	TRUE	chr14	75988356	+		OpenSea	75988356	75988356	427	BATF
cg17731776	NA	NA	NA	NA	NA	NA	4.13966	2.55416	5.06595	3.63228e-06	0.000174651	4.2515	3.68833	2.55416	4.64155	1.74858e-05	0.00062031	2.79691	FALSE	FALSE	TRUE	chr19	7953054	+	chr19:7953280-7953708	N_Shore	7953054	7953054	335	LRRC8E
cg05475702	NA	NA	NA	NA	NA	NA	1.89734	1.3858	5.05972	3.71827e-06	0.000177737	4.22978	NA	NA	NA	NA	NA	NA	FALSE	FALSE	FALSE	chr1	812248	-		OpenSea	812248	812248	65	FAM41C
cg18559615	NA	NA	NA	NA	NA	NA	2.71263	1.66075	5.05947	3.72175e-06	0.000177764	4.22891	2.79987	1.66075	5.37585	1.12835e-06	0.000131287	5.33714	FALSE	FALSE	TRUE	chr20	62132552	-		OpenSea	62132552	62132552	1883	EEF1A2
cg00686429	NA	NA	NA	NA	NA	NA	3.09001	2.36833	5.05615	3.76836e-06	0.000179151	4.21737	2.62961	2.36833	4.42753	3.76792e-05	0.000970583	2.08834	FALSE	FALSE	TRUE	chr19	18207235	+	chr19:18209911-18210268	N_Shelf	18207235	18207235	1367	MAST3
cg17958242	NA	NA	NA	NA	NA	NA	2.72748	3.19072	5.04985	3.85854e-06	0.000182158	4.19542	2.29488	3.19072	4.37382	4.55678e-05	0.00107961	1.91318	FALSE	FALSE	TRUE	chr4	40197954	+		OpenSea	40197954	40197954	572	RHOH
cg04755571	NA	NA	NA	NA	NA	NA	3.6198	1.1278	5.04796	3.88603e-06	0.000183108	4.18884	3.65702	1.1278	5.24564	1.85388e-06	0.000176449	4.87603	FALSE	FALSE	TRUE	chr6	39282331	-	chr6:39281135-39282215	S_Shore	39282331	39282331	93	KCNK17
cg21830020	NA	NA	NA	NA	NA	NA	1.93295	1.57929	5.04504	3.92876e-06	0.000184076	4.17869	1.62003	1.57929	4.36051	4.77585e-05	0.00110697	1.86994	FALSE	FALSE	TRUE	chr19	8117632	+	chr19:8115250-8115524	S_Shelf	8117632	8117632	13	CCL25
cg16001418	NA	NA	NA	NA	NA	NA	3.47474	1.61005	5.04229	3.96944e-06	0.000185253	4.16913	3.24664	1.61005	4.84637	8.26851e-06	0.000408085	3.48966	FALSE	FALSE	TRUE	chr19	36393325	+	chr19:36390613-36391589	S_Shore	36393325	36393325	56	HCST
cg00422638	NA	NA	NA	NA	NA	NA	5.12293	-0.288472	5.04085	3.99089e-06	0.000185835	4.16413	4.3555	-0.288472	4.40593	4.06777e-05	0.00101634	2.01777	FALSE	FALSE	TRUE	chr10	25466027	-	chr10:25463756-25465639	S_Shore	25466027	25466027	821	GPR158-AS1
cg05534427	NA	NA	NA	NA	NA	NA	3.28256	0.718217	5.04067	3.99363e-06	0.000185885	4.1635	2.64455	0.718217	4.17795	9.03109e-05	0.00158907	1.28399	FALSE	FALSE	TRUE	chr19	46001550	+	chr19:46001830-46002686	N_Shore	46001550	46001550	180	PPM1N
cg26288892	NA	NA	NA	NA	NA	NA	2.09943	2.33523	5.04049	3.99639e-06	0.000185893	4.16285	2.00489	2.33523	4.9612	5.4031e-06	0.000315815	3.88378	FALSE	FALSE	TRUE	chr11	75427880	+		OpenSea	75427880	75427880	1053	MOGAT2
cg26798597	NA	NA	NA	NA	NA	NA	3.36577	0.0856767	5.03823	4.03032e-06	0.000186669	4.15501	2.74576	0.0856767	4.2283	7.58573e-05	0.00143465	1.44423	FALSE	FALSE	TRUE	chr17	80188674	+	chr17:80186135-80189990	Island	80188674	80188674	1433	SLC16A3
cg14590369	NA	NA	NA	NA	NA	NA	3.55734	3.28378	5.0379	4.03525e-06	0.000186752	4.15388	2.89634	3.28378	4.21919	7.82956e-05	0.00145985	1.41515	FALSE	FALSE	TRUE	chr19	18113585	+	chr19:18111566-18112481	S_Shore	18113585	18113585	1640	ARRDC2
cg21868410	NA	NA	NA	NA	NA	NA	-3.52344	-1.65001	-5.0362	4.06104e-06	0.000187411	4.14797	-3.057	-1.65001	-4.49464	2.96682e-05	0.00083941	2.30876	FALSE	FALSE	TRUE	chr2	179318122	+	chr2:179315214-179316573	S_Shore	179318122	179318122	16	PJVK
cg16803745	NA	NA	NA	NA	NA	NA	3.74689	-2.18126	5.03347	4.10291e-06	0.000188189	4.13845	4.1767	-2.18126	5.77082	2.44619e-07	6.03147e-05	6.75833	FALSE	FALSE	TRUE	chr16	2041100	+	chr16:2040034-2040628	S_Shore	2041100	2041100	1153	SYNGR3
cg16935597	NA	NA	NA	NA	NA	NA	2.04989	2.27617	5.03335	4.10469e-06	0.000188189	4.13805	1.89556	2.27617	4.79792	9.88307e-06	0.000452971	3.32455	FALSE	FALSE	TRUE	chr17	76129099	-	chr17:76127521-76128406	S_Shore	76129099	76129099	610	TMC6
cg18082788	NA	NA	NA	NA	NA	NA	5.18285	0.211312	5.02982	4.15925e-06	0.000189483	4.1258	4.3234	0.211312	4.31337	5.63671e-05	0.00121681	1.71736	FALSE	FALSE	TRUE	chr6	149806339	-		OpenSea	149806339	149806339	190	ZC3H12D
cg06451561	NA	NA	NA	NA	NA	NA	3.99246	-1.02328	5.02901	4.17197e-06	0.00018985	4.12296	3.52259	-1.02328	4.56311	2.32101e-05	0.000725751	2.53532	FALSE	FALSE	TRUE	chr2	74212961	+	chr2:74211214-74212314	S_Shore	74212961	74212961	569	TET3
cg03822088	NA	NA	NA	NA	NA	NA	2.59831	2.38355	5.02591	4.22062e-06	0.000191408	4.11221	NA	NA	NA	NA	NA	NA	FALSE	FALSE	FALSE	chr13	44732488	-		OpenSea	44732488	44732488	129	SMIM2-IT1
cg03722472	NA	NA	NA	NA	NA	NA	1.97412	2.0848	5.02576	4.22299e-06	0.000191408	4.11169	1.73443	2.0848	4.55279	2.40875e-05	0.000741934	2.50106	FALSE	FALSE	TRUE	chr11	67182488	+	chr11:67182965-67183393	N_Shore	67182488	67182488	660	CARNS1
cg20985587	NA	NA	NA	NA	NA	NA	2.81123	0.202885	5.02544	4.22811e-06	0.000191408	4.11056	2.74339	0.202885	5.04772	3.91148e-06	0.000268249	4.18326	FALSE	FALSE	TRUE	chr17	27943450	-	chr17:27942532-27945388	Island	27943450	27943450	1684	CORO6
cg03446508	NA	NA	NA	NA	NA	NA	-3.38063	-3.16246	-5.02451	4.24285e-06	0.000191862	4.10734	-2.46018	-3.16246	-3.76153	0.000366897	0.00366035	0.00144984	FALSE	FALSE	TRUE	chr14	27065414	-	chr14:27066313-27066578	N_Shore	27065414	27065414	1545	NOVA1
cg06821120	NA	NA	NA	NA	NA	NA	4.11876	-0.23761	5.02372	4.25537e-06	0.000192179	4.1046	2.86688	-0.23761	3.59587	0.000627023	0.00508402	-0.485715	FALSE	FALSE	TRUE	chr3	50375459	-	chr3:50374264-50375629	Island	50375459	50375459	204	RASSF1
cg18616385	NA	NA	NA	NA	NA	NA	3.52698	3.1275	5.02357	4.25784e-06	0.000192179	4.10407	2.6991	3.1275	3.95446	0.000193439	0.00248561	0.585795	FALSE	FALSE	TRUE	chr5	76377018	-	chr5:76372882-76373720	S_Shelf	76377018	76377018	621	SNORA47
cg19572826	NA	NA	NA	NA	NA	NA	3.95307	0.337246	5.02351	4.25867e-06	0.000192179	4.10388	2.84591	0.337246	3.71927	0.000421174	0.00398623	-0.12416	FALSE	FALSE	TRUE	chr1	13911093	+	chr1:13909606-13909842	S_Shore	13911093	13911093	330	PDPN
cg08629267	NA	NA	NA	NA	NA	NA	3.67265	3.7788	5.02056	4.30606e-06	0.000193717	4.09362	3.28383	3.7788	4.61718	1.90985e-05	0.000651027	2.71539	FALSE	FALSE	TRUE	chr2	239014798	+		OpenSea	239014798	239014798	1633	ESPNL
cg09163505	NA	NA	NA	NA	NA	NA	2.25675	2.91509	5.01809	4.34592e-06	0.000194648	4.08507	2.09973	2.91509	4.81012	9.44972e-06	0.000440488	3.36605	FALSE	FALSE	TRUE	chr6	31105944	-		OpenSea	31105944	31105944	1182	PSORS1C2
cg15985218	NA	NA	NA	NA	NA	NA	-3.50339	-0.408058	-5.01757	4.35443e-06	0.000194826	4.08326	-2.84402	-0.408058	-4.1899	8.66578e-05	0.00155001	1.32192	FALSE	FALSE	TRUE	chr7	23751757	+		OpenSea	23751757	23751757	1811	STK31
cg09555736	NA	NA	NA	NA	NA	NA	3.46636	1.63115	5.01455	4.40388e-06	0.000196169	4.07278	2.99715	1.63115	4.46007	3.35629e-05	0.000905025	2.19499	FALSE	FALSE	TRUE	chr16	474271	+	chr16:474922-476815	N_Shore	474271	474271	1396	RAB11FIP3
cg14181956	NA	NA	NA	NA	NA	NA	3.22831	1.05016	5.01429	4.40829e-06	0.000196223	4.07185	3.23988	1.05016	5.1774	2.40094e-06	0.000199809	4.63601	FALSE	FALSE	TRUE	chr14	93532563	+		OpenSea	93532563	93532563	1233	ITPK1-AS1
cg08447739	NA	NA	NA	NA	NA	NA	5.13224	-0.0987013	5.01384	4.41565e-06	0.000196479	4.07031	4.40333	-0.0987013	4.42238	3.83741e-05	0.00098048	2.07149	FALSE	FALSE	TRUE	chr10	124220359	+	chr10:124220338-124222240	Island	124220359	124220359	681	HTRA1
cg16346669	NA	NA	NA	NA	NA	NA	3.6296	-0.0574349	5.01289	4.43137e-06	0.000196963	4.06701	3.17189	-0.0574349	4.50587	2.85007e-05	0.000818498	2.3458	FALSE	FALSE	TRUE	chr12	121904135	-	chr12:121905463-121905956	N_Shore	121904135	121904135	967	KDM2B
cg21519973	NA	NA	NA	NA	NA	NA	2.62922	1.8743	5.01177	4.44996e-06	0.000197359	4.06313	2.22308	1.8743	4.36265	4.73987e-05	0.00110249	1.8769	FALSE	FALSE	TRUE	chr12	8184676	+	chr12:8184964-8185616	N_Shore	8184676	8184676	682	FOXJ2
cg02930432	NA	NA	NA	NA	NA	NA	4.47054	-1.20208	5.01154	4.45376e-06	0.000197456	4.06233	3.4628	-1.20208	3.99135	0.000170833	0.00231016	0.69951	FALSE	FALSE	TRUE	chr3	50375483	-	chr3:50374264-50375629	Island	50375483	50375483	180	RASSF1
cg05848785	NA	NA	NA	NA	NA	NA	3.03146	2.24189	5.00792	4.51456e-06	0.000199256	4.04976	2.83888	2.24189	4.82586	8.91796e-06	0.000426265	3.41966	FALSE	FALSE	TRUE	chr10	73480942	-		OpenSea	73480942	73480942	1363	C10orf105
cg10851318	NA	NA	NA	NA	NA	NA	2.88149	2.72929	5.00791	4.51473e-06	0.000199256	4.04972	2.66136	2.72929	4.76028	1.1346e-05	0.000484907	3.19682	FALSE	FALSE	TRUE	chr1	6204242	-	chr1:6202118-6202359	S_Shore	6204242	6204242	26	CHD5
cg12462720	NA	NA	NA	NA	NA	NA	3.00759	-0.0644425	5.0055	4.55552e-06	0.00020073	4.04138	3.07706	-0.0644425	5.26983	1.69107e-06	0.000166371	4.96137	FALSE	FALSE	TRUE	chr20	62739073	-	chr20:62737382-62738071	S_Shore	62739073	62739073	888	NPBWR2
cg06572563	NA	NA	NA	NA	NA	NA	2.45747	1.16718	5.0051	4.56226e-06	0.000200815	4.04001	2.27037	1.16718	4.76182	1.12821e-05	0.000483632	3.20205	FALSE	FALSE	TRUE	chr19	1132966	-		OpenSea	1132966	1132966	692	SBNO2
cg07834743	NA	NA	NA	NA	NA	NA	-3.82645	-4.46605	-5.00482	4.5671e-06	0.000200827	4.03902	NA	NA	NA	NA	NA	NA	FALSE	FALSE	FALSE	chr5	5139610	+	chr5:5139441-5140941	Island	5139610	5139610	832	ADAMTS16
cg07094075	NA	NA	NA	NA	NA	NA	2.17504	1.5024	5.00479	4.56757e-06	0.000200827	4.03893	2.01396	1.5024	4.77514	1.07446e-05	0.000473246	3.24721	FALSE	FALSE	TRUE	chr17	1182236	+		OpenSea	1182236	1182236	720	TUSC5
cg18163955	NA	NA	NA	NA	NA	NA	2.82243	1.44286	5.00187	4.6177e-06	0.000202376	4.0288	2.26765	1.44286	4.13621	0.000104283	0.00172162	1.15192	FALSE	FALSE	TRUE	chr17	40833833	+	chr17:40835731-40836267	N_Shore	40833833	40833833	798	CNTNAP1
cg26163153	NA	NA	NA	NA	NA	NA	2.58579	3.43187	5.00151	4.62401e-06	0.000202507	4.02754	NA	NA	NA	NA	NA	NA	FALSE	FALSE	FALSE	chr4	40197912	+		OpenSea	40197912	40197912	614	RHOH
cg02730066	NA	NA	NA	NA	NA	NA	-3.02582	0.861327	-5.00107	4.63158e-06	0.000202555	4.02602	-2.52854	0.861327	-4.30043	5.89837e-05	0.00124648	1.67561	FALSE	FALSE	TRUE	chr7	23749893	+		OpenSea	23749893	23749893	51	STK31
cg01373166	NA	NA	NA	NA	NA	NA	1.96163	2.01458	4.99899	4.66764e-06	0.000203195	4.01883	1.66119	2.01458	4.36496	4.70154e-05	0.00109805	1.88438	FALSE	FALSE	TRUE	chr22	24823389	+	chr22:24819537-24820810	S_Shelf	24823389	24823389	140	ADORA2A
cg03897866	NA	NA	NA	NA	NA	NA	4.25318	-0.917282	4.99671	4.70766e-06	0.000204294	4.01091	3.42916	-0.917282	4.14255	0.000102034	0.00170121	1.17194	FALSE	FALSE	TRUE	chr1	181059633	+	chr1:181057503-181059176	S_Shore	181059633	181059633	1994	IER5
cg04931184	NA	NA	NA	NA	NA	NA	2.38294	1.25738	4.99558	4.72746e-06	0.000204924	4.00701	2.00145	1.25738	4.32143	5.47951e-05	0.00119902	1.7434	FALSE	FALSE	TRUE	chr22	38840560	-		OpenSea	38840560	38840560	526	KCNJ4
cg07821739	NA	NA	NA	NA	NA	NA	2.51479	2.67561	4.99489	4.73974e-06	0.000205224	4.00461	2.29473	2.67561	4.69311	1.44996e-05	0.000557095	2.97	FALSE	FALSE	TRUE	chr1	26347541	+		OpenSea	26347541	26347541	729	EXTL1
cg05729480	NA	NA	NA	NA	NA	NA	2.95943	1.14465	4.99384	4.75839e-06	0.00020574	4.00097	2.51382	1.14465	4.36525	4.69672e-05	0.00109773	1.88532	FALSE	FALSE	TRUE	chr17	75276428	+	chr17:75277317-75278172	N_Shore	75276428	75276428	1063	SEPT9
cg18389931	NA	NA	NA	NA	NA	NA	2.28434	1.85853	4.99367	4.76133e-06	0.000205794	4.00039	1.97693	1.85853	4.45194	3.45477e-05	0.00092146	2.16833	FALSE	FALSE	TRUE	chr10	72978724	-	chr10:72977123-72977774	S_Shore	72978724	72978724	738	UNC5B-AS1
cg15787438	NA	NA	NA	NA	NA	NA	3.02703	1.79219	4.99243	4.78352e-06	0.00020642	3.99608	3.196	1.79219	5.42403	9.38045e-07	0.000119418	5.50875	FALSE	FALSE	TRUE	chr2	161992907	+		OpenSea	161992907	161992907	558	TANK
cg18833170	NA	NA	NA	NA	NA	NA	-4.38404	0.142676	-4.99052	4.81774e-06	0.000207068	3.98947	-3.12492	0.142676	-3.65764	0.00051425	0.00449935	-0.305713	FALSE	FALSE	TRUE	chr16	24788505	+		OpenSea	24788505	24788505	250	TNRC6A
cg26825412	NA	NA	NA	NA	NA	NA	2.53204	1.04107	4.99025	4.82257e-06	0.000207068	3.98854	2.49589	1.04107	5.06485	3.66822e-06	0.000257413	4.2428	FALSE	FALSE	TRUE	chr20	62681428	-	chr20:62679424-62680883	S_Shore	62681428	62681428	448	SOX18
cg09276978	NA	NA	NA	NA	NA	NA	2.24564	2.51304	4.98849	4.85442e-06	0.000207905	3.98244	2.0538	2.51304	4.70025	1.41276e-05	0.000550297	2.99402	FALSE	FALSE	TRUE	chr20	34995517	+		OpenSea	34995517	34995517	68	DLGAP4
cg14115392	NA	NA	NA	NA	NA	NA	2.48071	2.64861	4.98659	4.88894e-06	0.000208708	3.97586	2.24848	2.64861	4.65418	1.67032e-05	0.000604935	2.83922	FALSE	FALSE	TRUE	chr19	40895407	-	chr19:40895468-40895793	N_Shore	40895407	40895407	686	HIPK4
cg00911318	NA	NA	NA	NA	NA	NA	2.8096	2.08666	4.98608	4.89832e-06	0.000208821	3.97409	2.61045	2.08666	4.76815	1.10237e-05	0.000479378	3.22348	FALSE	FALSE	TRUE	chr11	57423923	+	chr11:57424937-57425262	N_Shore	57423923	57423923	1292	CLP1
cg12853742	NA	NA	NA	NA	NA	NA	3.93536	2.09771	4.98451	4.92711e-06	0.000209399	3.96865	2.76993	2.09771	3.60801	0.000603145	0.00496579	-0.45049	FALSE	FALSE	TRUE	chr14	24780890	-	chr14:24779874-24780932	Island	24780890	24780890	313	CIDEB
cg15721448	NA	NA	NA	NA	NA	NA	2.27194	0.867599	4.98442	4.92865e-06	0.000209399	3.96836	1.90719	0.867599	4.31039	5.696e-05	0.00122118	1.70773	FALSE	FALSE	TRUE	chr8	144239503	-	chr8:144240761-144242113	N_Shore	144239503	144239503	1953	LY6H
cg01777341	NA	NA	NA	NA	NA	NA	3.19982	1.16018	4.98248	4.9645e-06	0.000210307	3.96164	2.34369	1.16018	3.75468	0.000375225	0.0037095	-0.0189945	FALSE	FALSE	TRUE	chr12	51784862	-	chr12:51785279-51785821	N_Shore	51784862	51784862	337	GALNT6
cg03611029	NA	NA	NA	NA	NA	NA	2.66387	1.39344	4.97755	5.05662e-06	0.000213059	3.94459	2.40365	1.39344	4.62351	1.86659e-05	0.000642897	2.73656	FALSE	FALSE	TRUE	chr3	13115406	-	chr3:13114627-13115245	S_Shore	13115406	13115406	788	IQSEC1
cg02287710	NA	NA	NA	NA	NA	NA	-3.56264	-3.28162	-4.9774	5.05948e-06	0.000213106	3.94407	-3.41213	-3.28162	-4.9034	6.6968e-06	0.000361649	3.6849	FALSE	FALSE	TRUE	chr14	102027660	+	chr14:102025989-102031567	Island	102027660	102027660	27	DIO3
cg18718647	NA	NA	NA	NA	NA	NA	2.36348	1.07464	4.97642	5.07805e-06	0.000213521	3.94067	2.20445	1.07464	4.7806	1.05317e-05	0.000468258	3.26573	FALSE	FALSE	TRUE	chr6	31691198	-	chr6:31691425-31691718	N_Shore	31691198	31691198	1686	LY6G6C
cg00260810	NA	NA	NA	NA	NA	NA	-3.60604	-1.8564	-4.97464	5.11183e-06	0.000214192	3.93452	-3.25024	-1.8564	-4.61188	1.94678e-05	0.0006573	2.6977	FALSE	FALSE	TRUE	chr3	183894469	+	chr3:183892455-183893184	S_Shore	183894469	183894469	269	AP2M1
cg13859771	NA	NA	NA	NA	NA	NA	-4.02049	0.389078	-4.97355	5.13267e-06	0.000214842	3.93075	NA	NA	NA	NA	NA	NA	FALSE	FALSE	FALSE	chr10	101421142	+	chr10:101418868-101419589	S_Shore	101421142	101421142	1878	ENTPD7
cg13907146	NA	NA	NA	NA	NA	NA	3.09722	0.332428	4.97213	5.1599e-06	0.000215554	3.92584	3.29008	0.332428	5.43456	9.00863e-07	0.000117634	5.54633	FALSE	FALSE	TRUE	chr3	50243565	+	chr3:50242550-50243589	Island	50243565	50243565	872	SLC38A3
cg04780157	NA	NA	NA	NA	NA	NA	2.86428	2.13802	4.97055	5.19045e-06	0.000216319	3.92037	2.79397	2.13802	4.98998	4.85371e-06	0.00030087	3.98316	FALSE	FALSE	TRUE	chr17	47926207	-	chr17:47928266-47929357	N_Shelf	47926207	47926207	827	TAC4
cg26412374	NA	NA	NA	NA	NA	NA	4.67076	0.818218	4.97041	5.19308e-06	0.000216349	3.9199	3.44339	0.818218	3.76741	0.000359899	0.00361388	0.0189921	FALSE	FALSE	TRUE	chr11	63437874	-	chr11:63438301-63439314	N_Shore	63437874	63437874	1208	ATL3
cg11857526	NA	NA	NA	NA	NA	NA	-3.88295	-0.893208	-4.9695	5.21081e-06	0.000216645	3.91674	-2.73423	-0.893208	-3.59878	0.000621212	0.00505497	-0.47727	FALSE	FALSE	TRUE	chr7	22896184	+	chr7:22893794-22894577	S_Shore	22896184	22896184	47	SNORD93
cg18817426	NA	NA	NA	NA	NA	NA	-2.74849	-2.98411	-4.96736	5.2524e-06	0.00021756	3.90936	-2.00727	-2.98411	-3.7341	0.000401314	0.00386704	-0.0801985	FALSE	FALSE	TRUE	chr15	75230435	-	chr15:75229782-75230660	Island	75230435	75230435	59	COX5A
cg12039611	NA	NA	NA	NA	NA	NA	3.04598	-0.319207	4.96393	5.31998e-06	0.000219531	3.89751	3.09788	-0.319207	5.19479	2.24805e-06	0.000193663	4.69707	FALSE	FALSE	TRUE	chr1	156786653	+	chr1:156783523-156784037	S_Shelf	156786653	156786653	1110	NTRK1
cg10536999	NA	NA	NA	NA	NA	NA	6.21589	0.787188	4.96076	5.38333e-06	0.000220962	3.88653	4.99754	0.787188	4.09957	0.000118245	0.00184851	1.03664	FALSE	FALSE	TRUE	chr7	26193109	+	chr7:26191794-26192757	S_Shore	26193109	26193109	1261	NFE2L3
cg18745917	NA	NA	NA	NA	NA	NA	3.01823	2.7568	4.95826	5.43368e-06	0.000222357	3.8779	2.66403	2.7568	4.5033	2.87638e-05	0.000822448	2.33732	FALSE	FALSE	TRUE	chr1	150953566	+		OpenSea	150953566	150953566	932	ANXA9
cg05399662	NA	NA	NA	NA	NA	NA	-2.95989	2.13517	-4.95813	5.43631e-06	0.00022239	3.87745	NA	NA	NA	NA	NA	NA	FALSE	FALSE	FALSE	chr15	89008882	-	chr15:89010444-89011232	N_Shore	89008882	89008882	121	MRPL46
cg09840667	NA	NA	NA	NA	NA	NA	3.17268	4.11539	4.95739	5.45128e-06	0.000222641	3.8749	2.62349	4.11539	4.21755	7.8741e-05	0.00146658	1.40994	FALSE	FALSE	TRUE	chr11	68517784	-	chr11:68517667-68518179	Island	68517784	68517784	382	TESMIN
cg01802953	NA	NA	NA	NA	NA	NA	2.89233	2.63372	4.95575	5.48467e-06	0.000223562	3.86924	2.73358	2.63372	4.82017	9.10643e-06	0.000431096	3.4003	FALSE	FALSE	TRUE	chr1	173887360	-		OpenSea	173887360	173887360	843	SERPINC1
cg23927725	NA	NA	NA	NA	NA	NA	2.78981	2.53351	4.95212	5.55924e-06	0.000225166	3.85672	2.2019	2.53351	4.02285	0.000153562	0.00216336	0.797105	FALSE	FALSE	TRUE	chr21	37499659	-	chr21:37502377-37502826	N_Shelf	37499659	37499659	720	LOC100133286
cg07879334	NA	NA	NA	NA	NA	NA	2.79587	1.29034	4.95139	5.57438e-06	0.000225325	3.8542	2.84253	1.29034	5.18123	2.36641e-06	0.000198767	4.64945	FALSE	FALSE	TRUE	chr15	74726700	-	chr15:74725323-74726487	S_Shore	74726700	74726700	400	SEMA7A
cg01070399	NA	NA	NA	NA	NA	NA	2.26548	1.45117	4.9508	5.58659e-06	0.000225355	3.85217	2.02815	1.45117	4.56575	2.29911e-05	0.000721584	2.54407	FALSE	FALSE	TRUE	chr12	53454300	+		OpenSea	53454300	53454300	1468	TNS2
cg12944530	NA	NA	NA	NA	NA	NA	5.36308	0.430181	4.95044	5.59423e-06	0.000225382	3.8509	4.57243	0.430181	4.33874	5.15622e-05	0.00115655	1.79937	FALSE	FALSE	TRUE	chr2	201982310	+	chr2:201983198-201983709	N_Shore	201982310	201982310	958	CFLAR
cg06290715	NA	NA	NA	NA	NA	NA	2.56517	0.81674	4.94778	5.64976e-06	0.000226872	3.84174	2.13398	0.81674	4.23776	7.34022e-05	0.00141077	1.47447	FALSE	FALSE	TRUE	chr10	135164711	+		OpenSea	135164711	135164711	1111	PRAP1
cg00060796	NA	NA	NA	NA	NA	NA	1.82322	1.25996	4.94571	5.69355e-06	0.000227733	3.83458	1.67813	1.25996	4.69582	1.4357e-05	0.000553802	2.97914	FALSE	FALSE	TRUE	chr13	99175814	-		OpenSea	99175814	99175814	1472	STK24
cg24268161	NA	NA	NA	NA	NA	NA	1.99141	1.82556	4.9454	5.70002e-06	0.000227848	3.83353	1.50627	1.82556	3.85624	0.000268524	0.0030186	0.286089	FALSE	FALSE	TRUE	chr22	39747459	+	chr22:39745983-39746634	S_Shore	39747459	39747459	1504	TAB1
cg04374006	NA	NA	NA	NA	NA	NA	2.83357	0.950519	4.94363	5.73778e-06	0.000228754	3.82741	2.54514	0.950519	4.57002	2.26402e-05	0.000714493	2.55828	FALSE	FALSE	TRUE	chr19	33556395	-	chr19:33555246-33556431	Island	33556395	33556395	570	RHPN2
cg06941011	NA	NA	NA	NA	NA	NA	2.05411	1.30409	4.93938	5.82916e-06	0.000231266	3.81276	1.87484	1.30409	4.64671	1.71619e-05	0.000614305	2.81418	FALSE	FALSE	TRUE	chr9	130541531	-		OpenSea	130541531	130541531	482	SH2D3C
cg01987047	NA	NA	NA	NA	NA	NA	4.71491	1.15372	4.93755	5.8689e-06	0.000232239	3.80646	4.74511	1.15372	5.10892	3.1085e-06	0.00023492	4.39637	FALSE	FALSE	TRUE	chr20	5590178	-	chr20:5591490-5591875	N_Shore	5590178	5590178	1493	GPCPD1
cg23679447	NA	NA	NA	NA	NA	NA	3.29873	2.06509	4.93474	5.93048e-06	0.000233919	3.79679	3.14181	2.06509	4.83511	8.61915e-06	0.000416764	3.45121	FALSE	FALSE	TRUE	chr11	72379492	-		OpenSea	72379492	72379492	615	PDE2A
cg10901900	NA	NA	NA	NA	NA	NA	3.40209	0.354567	4.9329	5.97125e-06	0.000234544	3.79043	3.45387	0.354567	5.15157	2.64696e-06	0.000213258	4.54549	FALSE	FALSE	TRUE	chr12	121904013	-	chr12:121905463-121905956	N_Shore	121904013	121904013	1089	KDM2B
cg26928682	NA	NA	NA	NA	NA	NA	2.38701	1.43929	4.93224	5.98585e-06	0.000234966	3.78817	2.09507	1.43929	4.45828	3.37768e-05	0.000908406	2.18914	FALSE	FALSE	TRUE	chr6	41168801	-		OpenSea	41168801	41168801	123	TREML2
cg03957481	NA	NA	NA	NA	NA	NA	4.33921	0.729938	4.93029	6.02949e-06	0.000236073	3.78144	4.33486	0.729938	5.06437	3.67481e-06	0.000257644	4.24114	FALSE	FALSE	TRUE	chr22	50986962	+	chr22:50984972-50988141	Island	50986962	50986962	499	KLHDC7B
cg13991324	NA	NA	NA	NA	NA	NA	2.61592	2.84533	4.92947	6.04799e-06	0.000236368	3.7786	2.38171	2.84533	4.62037	1.8879e-05	0.000646974	2.72607	FALSE	FALSE	TRUE	chr20	60529016	-		OpenSea	60529016	60529016	297	MIR1257
cg04788999	NA	NA	NA	NA	NA	NA	1.83456	2.08161	4.92831	6.07404e-06	0.000236907	3.77461	1.79211	2.08161	4.96589	5.30972e-06	0.000314251	3.89994	FALSE	FALSE	TRUE	chr1	949850	+	chr1:949329-949851	Island	949850	949850	1002	ISG15
cg06167894	NA	NA	NA	NA	NA	NA	2.8023	1.13408	4.92768	6.08833e-06	0.000237083	3.77243	2.87487	1.13408	5.20297	2.17949e-06	0.000190473	4.72582	FALSE	FALSE	TRUE	chr7	100199826	-	chr7:100201614-100203652	N_Shore	100199826	100199826	831	PCOLCE-AS1
cg20379153	NA	NA	NA	NA	NA	NA	2.08145	2.15852	4.92649	6.11512e-06	0.0002376	3.76836	1.9116	2.15852	4.66294	1.61807e-05	0.000591979	2.86859	FALSE	FALSE	TRUE	chr14	69725911	+	chr14:69726250-69728393	N_Shore	69725911	69725911	769	GALNT16
cg25428244	NA	NA	NA	NA	NA	NA	4.21886	-0.224694	4.92456	6.15934e-06	0.000238755	3.76168	4.44563	-0.224694	5.33594	1.3144e-06	0.000143366	5.19537	FALSE	FALSE	TRUE	chr20	35201449	+	chr20:35201323-35203490	Island	35201449	35201449	426	TGIF2
cg01767885	NA	NA	NA	NA	NA	NA	3.44642	1.75676	4.92058	6.25092e-06	0.000240814	3.748	3.07666	1.75676	4.51844	2.72464e-05	0.000796283	2.38733	FALSE	FALSE	TRUE	chr16	1147214	-	chr16:1142315-1144087	S_Shelf	1147214	1147214	969	C1QTNF8
cg26439975	NA	NA	NA	NA	NA	NA	-3.47728	-0.636957	-4.91837	6.30244e-06	0.000242184	3.74039	-2.60234	-0.636957	-3.78616	0.000338428	0.0034858	0.0750436	FALSE	FALSE	TRUE	chr1	84873633	+		OpenSea	84873633	84873633	400	DNASE2B
cg17322443	NA	NA	NA	NA	NA	NA	-3.17595	-4.48709	-4.91804	6.31011e-06	0.000242262	3.73927	-3.10426	-4.48709	-4.94562	5.72544e-06	0.00033008	3.83009	FALSE	FALSE	TRUE	chr7	152133420	+		OpenSea	152133420	152133420	559	FABP5P3
cg08054631	NA	NA	NA	NA	NA	NA	1.82647	2.47186	4.91623	6.35279e-06	0.000243202	3.73302	1.73433	2.47186	4.81529	9.27155e-06	0.000436211	3.38367	FALSE	FALSE	TRUE	chr8	38315030	-		OpenSea	38315030	38315030	21	FGFR1
cg03959527	NA	NA	NA	NA	NA	NA	2.07746	2.42839	4.9161	6.35586e-06	0.000243243	3.73257	1.53755	2.42839	3.74977	0.00038129	0.00375062	-0.033597	FALSE	FALSE	TRUE	chr15	90894952	+	chr15:90895472-90895990	N_Shore	90894952	90894952	524	ZNF774
cg00253346	NA	NA	NA	NA	NA	NA	2.03064	2.27563	4.91578	6.36329e-06	0.000243276	3.73149	1.63799	2.27563	4.08715	0.000123376	0.0018951	0.997686	FALSE	FALSE	TRUE	chr22	42324281	-	chr22:42322043-42322909	S_Shore	42324281	42324281	1459	TNFRSF13C
cg26749833	NA	NA	NA	NA	NA	NA	-4.41618	0.635311	-4.91564	6.36667e-06	0.000243276	3.731	-2.6526	0.635311	-3.03586	0.00345881	0.0151371	-2.02116	FALSE	FALSE	TRUE	chr7	93113264	-		OpenSea	93113264	93113264	66	MIR489
cg03946923	NA	NA	NA	NA	NA	NA	-3.53371	-3.96471	-4.91507	6.38008e-06	0.000243637	3.72905	-3.86091	-3.96471	-5.52365	6.3919e-07	9.70582e-05	5.86523	FALSE	FALSE	TRUE	chr4	109093221	+	chr4:109093038-109094546	Island	109093221	109093221	54	LEF1-AS1
cg18534077	NA	NA	NA	NA	NA	NA	3.90386	1.63169	4.9147	6.38881e-06	0.000243894	3.72778	3.47636	1.63169	4.50075	2.90275e-05	0.000826697	2.3289	FALSE	FALSE	TRUE	chr10	104628846	+	chr10:104629038-104629479	N_Shore	104628846	104628846	363	AS3MT
cg02473540	NA	NA	NA	NA	NA	NA	-3.70552	-4.01829	-4.91372	6.41231e-06	0.000244246	3.72437	-3.45093	-4.01829	-4.70646	1.38112e-05	0.000542257	3.01497	FALSE	FALSE	TRUE	chr19	58570454	+	chr19:58570393-58571779	Island	58570454	58570454	152	ZNF135
cg15817464	NA	NA	NA	NA	NA	NA	-3.55265	0.141271	-4.91313	6.42628e-06	0.000244334	3.72236	-3.06772	0.141271	-4.36368	4.72272e-05	0.00110025	1.88024	FALSE	FALSE	TRUE	chr5	150227654	+		OpenSea	150227654	150227654	1568	IRGM
cg21497056	NA	NA	NA	NA	NA	NA	-3.18458	-4.67521	-4.91158	6.46335e-06	0.000245244	3.71703	NA	NA	NA	NA	NA	NA	FALSE	FALSE	FALSE	chr7	70597354	+	chr7:70596228-70598382	Island	70597354	70597354	168	GALNT17
cg18190798	NA	NA	NA	NA	NA	NA	3.43255	0.750317	4.91121	6.47232e-06	0.000245244	3.71574	2.76349	0.750317	4.06719	0.000132077	0.00197729	0.935205	FALSE	FALSE	TRUE	chr3	47029335	+		OpenSea	47029335	47029335	149	NBEAL2
cg02460935	NA	NA	NA	NA	NA	NA	2.34454	2.43216	4.90911	6.52288e-06	0.000246549	3.70853	2.0323	2.43216	4.38267	4.41661e-05	0.00106524	1.94196	FALSE	FALSE	TRUE	chr17	79094415	-	chr17:79093076-79096677	Island	79094415	79094415	1810	AATK
cg00796569	NA	NA	NA	NA	NA	NA	2.56435	2.35669	4.90864	6.53435e-06	0.00024683	3.7069	2.30054	2.35669	4.5337	2.57968e-05	0.000773017	2.43778	FALSE	FALSE	TRUE	chr15	27111440	+	chr15:27112030-27113479	N_Shore	27111440	27111440	425	GABRA5
cg19005210	NA	NA	NA	NA	NA	NA	2.09891	2.94537	4.90789	6.55241e-06	0.000247206	3.70434	1.83585	2.94537	4.42381	3.81794e-05	0.000976759	2.07618	FALSE	FALSE	TRUE	chr6	41168960	-		OpenSea	41168960	41168960	34	TREML2
cg13337095	NA	NA	NA	NA	NA	NA	4.39023	-0.982698	4.9077	6.55708e-06	0.00024723	3.70368	3.28677	-0.982698	3.7778	0.00034785	0.00354209	0.0500193	FALSE	FALSE	TRUE	chr3	169531783	-	chr3:169529875-169530435	S_Shore	169531783	169531783	1208	LRRC34
cg09087669	NA	NA	NA	NA	NA	NA	4.00862	1.5942	4.90737	6.5652e-06	0.000247397	3.70253	3.85161	1.5942	4.84878	8.19556e-06	0.00040576	3.49787	FALSE	FALSE	TRUE	chr18	658937	-	chr18:657401-658745	S_Shore	658937	658937	596	TYMSOS
cg15132169	NA	NA	NA	NA	NA	NA	3.05975	0.27264	4.90614	6.59521e-06	0.000247979	3.69831	2.63041	0.27264	4.33973	5.13843e-05	0.00115491	1.80256	FALSE	FALSE	TRUE	chr6	149805995	-		OpenSea	149805995	149805995	152	ZC3H12D
cg15615793	NA	NA	NA	NA	NA	NA	2.85486	1.83444	4.90508	6.62112e-06	0.000248608	3.69467	2.28981	1.83444	4.04888	0.000140573	0.00205052	0.878073	FALSE	FALSE	TRUE	chr7	30722643	-	chr7:30721372-30722445	S_Shore	30722643	30722643	501	CRHR2
cg00924388	NA	NA	NA	NA	NA	NA	2.0359	1.54719	4.90474	6.62942e-06	0.000248686	3.69351	1.61725	1.54719	4.0158	0.000157277	0.00219958	0.775209	FALSE	FALSE	TRUE	chr22	29628469	+		OpenSea	29628469	29628469	898	EMID1
cg01910486	NA	NA	NA	NA	NA	NA	2.60376	2.93838	4.90373	6.65436e-06	0.00024884	3.69003	2.28053	2.93838	4.42153	3.84892e-05	0.000982172	2.06873	FALSE	FALSE	TRUE	chr12	102090546	+	chr12:102091044-102092366	N_Shore	102090546	102090546	870	CHPT1
cg07058086	NA	NA	NA	NA	NA	NA	-3.22842	-3.92886	-4.89699	6.82266e-06	0.000253324	3.66688	-2.92826	-3.92886	-4.56953	2.26803e-05	0.000715219	2.55664	FALSE	FALSE	TRUE	chr8	29120186	-	chr8:29119957-29120787	Island	29120186	29120186	423	KIF13B
cg17330097	NA	NA	NA	NA	NA	NA	2.89486	2.96694	4.89679	6.82771e-06	0.000253371	3.6662	NA	NA	NA	NA	NA	NA	FALSE	FALSE	FALSE	chr1	206316676	+		OpenSea	206316676	206316676	782	CTSE
cg00520925	NA	NA	NA	NA	NA	NA	2.45022	2.39069	4.89509	6.87094e-06	0.000254204	3.66035	1.96174	2.39069	4.03563	0.000147045	0.00210692	0.836828	FALSE	FALSE	TRUE	chr11	64528743	-		OpenSea	64528743	64528743	555	PYGM
cg13848631	NA	NA	NA	NA	NA	NA	3.1704	2.49157	4.89426	6.89205e-06	0.000254523	3.6575	3.32733	2.49157	5.28459	1.5987e-06	0.000161419	5.01352	FALSE	FALSE	TRUE	chr2	106226918	-		OpenSea	106226918	106226918	97	LOC285000
cg00190738	NA	NA	NA	NA	NA	NA	-4.45287	-0.707243	-4.89347	6.91243e-06	0.000255081	3.65477	-3.92638	-0.707243	-4.43648	3.64996e-05	0.000955074	2.11766	FALSE	FALSE	TRUE	chr5	112042650	+	chr5:112043079-112043917	N_Shore	112042650	112042650	551	APC
cg03396560	NA	NA	NA	NA	NA	NA	1.80082	1.8099	4.89334	6.91551e-06	0.000255081	3.65436	1.71243	1.8099	4.80013	9.80307e-06	0.000451292	3.33207	FALSE	FALSE	TRUE	chr20	48658213	-		OpenSea	48658213	48658213	46	TRERNA1
cg00928596	NA	NA	NA	NA	NA	NA	3.37067	3.80897	4.89304	6.92329e-06	0.000255188	3.65331	2.87684	3.80897	4.29593	5.99201e-05	0.00125878	1.66111	FALSE	FALSE	TRUE	chr16	14403022	+		OpenSea	14403022	14403022	119	MIR365A
cg18722847	NA	NA	NA	NA	NA	NA	-3.64539	-4.92025	-4.8928	6.92957e-06	0.000255188	3.65247	-3.78221	-4.92025	-5.22115	2.03442e-06	0.000184447	4.78976	FALSE	FALSE	TRUE	chr3	44754129	+	chr3:44754099-44754399	Island	44754129	44754129	5	ZNF502
cg19592277	NA	NA	NA	NA	NA	NA	-4.04473	-0.860528	-4.89275	6.93069e-06	0.000255188	3.65232	-3.57782	-0.860528	-4.45051	3.47236e-05	0.000925026	2.16365	FALSE	FALSE	TRUE	chr2	54086854	-	chr2:54086776-54087266	Island	54086854	54086854	315	GPR75
cg19709475	NA	NA	NA	NA	NA	NA	2.53439	2.17485	4.89252	6.93678e-06	0.000255188	3.65151	2.51633	2.17485	5.00128	4.65332e-06	0.000295051	4.02225	FALSE	FALSE	TRUE	chr9	124881655	-		OpenSea	124881655	124881655	790	MIR4478
cg07629549	NA	NA	NA	NA	NA	NA	2.32163	2.1518	4.88862	7.03761e-06	0.000257026	3.63814	2.05425	2.1518	4.45516	3.41537e-05	0.000914726	2.1789	FALSE	FALSE	TRUE	chr15	40582931	-	chr15:40583093-40583526	N_Shore	40582931	40582931	598	PLCB2
cg15300457	NA	NA	NA	NA	NA	NA	2.92523	0.0697654	4.88691	7.0823e-06	0.000258119	3.63227	2.61889	0.0697654	4.50224	2.88731e-05	0.000823953	2.33382	FALSE	FALSE	TRUE	chr20	62712033	-	chr20:62710769-62711745	S_Shore	62712033	62712033	708	RGS19
cg22543378	NA	NA	NA	NA	NA	NA	2.50094	1.41326	4.88517	7.12813e-06	0.000258863	3.62629	2.02812	1.41326	4.07889	0.000126905	0.0019314	0.971825	FALSE	FALSE	TRUE	chr16	29673168	+	chr16:29675845-29676120	N_Shelf	29673168	29673168	1102	SPN
cg02727423	NA	NA	NA	NA	NA	NA	2.62265	0.703517	4.87827	7.31246e-06	0.000263057	3.60263	NA	NA	NA	NA	NA	NA	FALSE	FALSE	FALSE	chr14	100258973	+	chr14:100259160-100259542	N_Shore	100258973	100258973	771	EML1
cg08854008	NA	NA	NA	NA	NA	NA	3.65907	2.05436	4.8781	7.3171e-06	0.000263105	3.60205	3.13498	2.05436	4.2985	5.9383e-05	0.00125125	1.6694	FALSE	FALSE	TRUE	chr1	9714397	-	chr1:9711780-9713001	S_Shore	9714397	9714397	246	PIK3CD-AS1
cg22521972	NA	NA	NA	NA	NA	NA	2.40661	3.04918	4.87807	7.31809e-06	0.000263105	3.60192	NA	NA	NA	NA	NA	NA	FALSE	FALSE	FALSE	chr10	73471597	+		OpenSea	73471597	73471597	763	CDH23
cg00839873	NA	NA	NA	NA	NA	NA	2.6696	0.743556	4.87571	7.38221e-06	0.000264381	3.59384	2.47176	0.743556	4.64688	1.7151e-05	0.000614147	2.81477	FALSE	FALSE	TRUE	chr14	94421989	-		OpenSea	94421989	94421989	63	ASB2
cg01663563	NA	NA	NA	NA	NA	NA	1.96851	2.77853	4.8756	7.38523e-06	0.000264381	3.59346	1.93094	2.77853	4.93029	6.0612e-06	0.000340505	3.77729	FALSE	FALSE	TRUE	chr15	90775513	-	chr15:90776699-90777636	N_Shore	90775513	90775513	1765	CIB1
cg10129944	NA	NA	NA	NA	NA	NA	-2.95617	-3.23932	-4.87352	7.44234e-06	0.000265774	3.58632	-2.78611	-3.23932	-4.72641	1.28421e-05	0.000518344	3.08225	FALSE	FALSE	TRUE	chr6	12718408	+		OpenSea	12718408	12718408	133	PHACTR1
cg18774001	NA	NA	NA	NA	NA	NA	3.38131	1.99605	4.87255	7.46898e-06	0.000266182	3.58301	3.04081	1.99605	4.50745	2.83397e-05	0.000815998	2.35102	FALSE	FALSE	TRUE	chr18	13609424	+		OpenSea	13609424	13609424	1688	MIR4526
cg05758117	NA	NA	NA	NA	NA	NA	2.5064	3.26112	4.87231	7.47557e-06	0.000266184	3.58219	2.3969	3.26112	4.79735	9.90369e-06	0.00045308	3.32262	FALSE	FALSE	TRUE	chr2	38892309	+		OpenSea	38892309	38892309	742	GALM
cg10919522	NA	NA	NA	NA	NA	NA	3.53513	-0.719033	4.87026	7.53243e-06	0.000266854	3.57517	3.72519	-0.719033	5.27866	1.63516e-06	0.000162975	4.99259	FALSE	FALSE	TRUE	chr14	74227441	+	chr14:74225626-74227209	S_Shore	74227441	74227441	1990	MIR4505
cg18596947	NA	NA	NA	NA	NA	NA	4.37215	2.53424	4.86943	7.55569e-06	0.000267207	3.57231	4.55378	2.53424	5.21473	2.08454e-06	0.000185936	4.76717	FALSE	FALSE	TRUE	chr14	94393816	-		OpenSea	94393816	94393816	1097	FAM181A-AS1
cg13332571	NA	NA	NA	NA	NA	NA	3.0039	2.42636	4.86783	7.6006e-06	0.0002683	3.56682	2.70452	2.42636	4.5096	2.81227e-05	0.000813282	2.35812	FALSE	FALSE	TRUE	chr22	50923890	+	chr22:50919453-50920376	S_Shelf	50923890	50923890	1322	MIOX
cg01062937	NA	NA	NA	NA	NA	NA	2.50429	2.12243	4.86634	7.64248e-06	0.000269304	3.56173	1.97175	2.12243	3.94489	0.000199759	0.00253602	0.556388	FALSE	FALSE	TRUE	chr16	88537260	+	chr16:88536936-88537375	Island	88537260	88537260	1933	MIR5189
cg14104339	NA	NA	NA	NA	NA	NA	4.87884	-0.441923	4.8653	7.67194e-06	0.000269643	3.55817	3.56762	-0.441923	3.65756	0.000514382	0.00449988	-0.305947	FALSE	FALSE	TRUE	chr10	121412169	+	chr10:121410566-121411827	S_Shore	121412169	121412169	1286	BAG3
cg11962479	NA	NA	NA	NA	NA	NA	2.00347	2.32561	4.86437	7.69833e-06	0.000270074	3.55498	1.86058	2.32561	4.65641	1.65686e-05	0.000603061	2.84669	FALSE	FALSE	TRUE	chr17	76126032	+	chr17:76127521-76128406	N_Shore	76126032	76126032	826	TMC8
cg08470991	NA	NA	NA	NA	NA	NA	2.38066	2.51918	4.86403	7.70819e-06	0.000270074	3.5538	2.11803	2.51918	4.45642	3.40012e-05	0.000912384	2.18303	FALSE	FALSE	TRUE	chr17	76126449	-	chr17:76127521-76128406	N_Shore	76126449	76126449	1587	TMC6
cg18237545	NA	NA	NA	NA	NA	NA	3.6736	1.3459	4.86394	7.71057e-06	0.000270074	3.55351	3.23653	1.3459	4.40729	4.04827e-05	0.001013	2.0222	FALSE	FALSE	TRUE	chr7	561071	-	chr7:556611-562845	Island	561071	561071	1589	PDGFA
cg06392241	NA	NA	NA	NA	NA	NA	3.40362	0.0502405	4.86376	7.71565e-06	0.000270169	3.5529	2.69404	0.0502405	3.96002	0.000189855	0.00245774	0.602902	FALSE	FALSE	TRUE	chr12	93771346	+	chr12:93771465-93772289	N_Shore	93771346	93771346	354	NUDT4
cg13959726	NA	NA	NA	NA	NA	NA	2.53997	0.918332	4.8629	7.74045e-06	0.000270869	3.54993	1.93306	0.918332	3.81023	0.000312651	0.00331628	0.147269	FALSE	FALSE	TRUE	chr12	1769331	-	chr12:1770701-1771476	N_Shore	1769331	1769331	214	MIR3649
cg09423273	NA	NA	NA	NA	NA	NA	4.09701	0.353441	4.86277	7.74412e-06	0.000270869	3.54949	3.87107	0.353441	4.72459	1.29276e-05	0.000520278	3.07611	FALSE	FALSE	TRUE	chr20	36251272	-		OpenSea	36251272	36251272	248	LINC00489
cg26990680	NA	NA	NA	NA	NA	NA	3.56877	-1.4196	4.86104	7.79376e-06	0.000272203	3.54357	3.1177	-1.4196	4.36782	4.6543e-05	0.00109256	1.89368	FALSE	FALSE	TRUE	chr10	50816058	+	chr10:50817095-50817309	N_Shore	50816058	50816058	1082	CHAT
cg00283662	NA	NA	NA	NA	NA	NA	1.91751	2.16676	4.86036	7.81328e-06	0.000272605	3.54125	1.86097	2.16676	4.86352	7.76133e-06	0.000394079	3.54827	FALSE	FALSE	TRUE	chr19	46178101	-	chr19:46180162-46180769	N_Shelf	46178101	46178101	164	MIR642B
cg03453618	NA	NA	NA	NA	NA	NA	2.87458	1.08878	4.86008	7.82152e-06	0.000272776	3.54028	2.5383	1.08878	4.41634	3.92044e-05	0.000990819	2.05176	FALSE	FALSE	TRUE	chr22	37641970	-		OpenSea	37641970	37641970	1664	RAC2
cg02144332	NA	NA	NA	NA	NA	NA	2.44622	2.39902	4.85765	7.89185e-06	0.000274395	3.53198	1.96169	2.39902	4.01112	0.000159788	0.00221696	0.760708	FALSE	FALSE	TRUE	chr16	1307680	+	chr16:1308004-1308308	N_Shore	1307680	1307680	1162	TPSD1
cg00994804	NA	NA	NA	NA	NA	NA	-3.23152	-4.2452	-4.85734	7.901e-06	0.000274395	3.53091	NA	NA	NA	NA	NA	NA	FALSE	FALSE	FALSE	chr21	36259383	-	chr21:36258952-36259472	Island	36259383	36259383	1603	RUNX1
cg06976770	NA	NA	NA	NA	NA	NA	-4.83388	-2.12528	-4.85674	7.91843e-06	0.000274752	3.52887	-4.91446	-2.12528	-5.07632	3.51359e-06	0.00025177	4.28274	FALSE	FALSE	TRUE	chr5	140479793	+	chr5:140481546-140482460	N_Shore	140479793	140479793	440	PCDHB3
cg16155096	NA	NA	NA	NA	NA	NA	4.23546	1.11186	4.85633	7.93061e-06	0.000274941	3.52744	3.35222	1.11186	3.95215	0.000194945	0.00249914	0.578702	FALSE	FALSE	TRUE	chr19	826359	+	chr19:821345-822669	S_Shelf	826359	826359	1471	AZU1
cg16224301	NA	NA	NA	NA	NA	NA	3.575	1.85293	4.8558	7.94624e-06	0.000275398	3.52562	2.87037	1.85293	4.00996	0.000160418	0.00222131	0.757101	FALSE	FALSE	TRUE	chr6	43424533	-	chr6:43422368-43423705	S_Shore	43424533	43424533	746	DLK2
cg02341119	NA	NA	NA	NA	NA	NA	2.04039	1.04692	4.85475	7.97695e-06	0.000275591	3.52205	1.7811	1.04692	4.36762	4.65761e-05	0.00109282	1.89302	FALSE	FALSE	TRUE	chr17	74866479	+	chr17:74864170-74866657	Island	74866479	74866479	1680	MGAT5B
cg27614123	NA	NA	NA	NA	NA	NA	-4.14564	-0.433274	-4.85216	8.05356e-06	0.000277238	3.51319	-2.99625	-0.433274	-3.60602	0.000606986	0.00498132	-0.456251	FALSE	FALSE	TRUE	chr11	6952170	+	chr11:6947520-6948212	S_Shelf	6952170	6952170	1154	ZNF215
cg17037355	NA	NA	NA	NA	NA	NA	2.09848	1.93763	4.85188	8.06208e-06	0.000277313	3.51221	1.59534	1.93763	3.80091	0.0003224	0.00337857	0.119271	FALSE	FALSE	TRUE	chr20	3218545	-	chr20:3218578-3220930	N_Shore	3218545	3218545	171	SLC4A11
cg13311890	NA	NA	NA	NA	NA	NA	2.75939	1.93513	4.85113	8.08452e-06	0.000277678	3.50964	2.52339	1.93513	4.56583	2.29845e-05	0.000721584	2.54434	FALSE	FALSE	TRUE	chr3	52529317	+		OpenSea	52529317	52529317	38	STAB1
cg11531339	NA	NA	NA	NA	NA	NA	2.29953	1.51267	4.84753	8.19261e-06	0.000280022	3.49733	1.91163	1.51267	4.15055	9.9263e-05	0.00167744	1.19721	FALSE	FALSE	TRUE	chr2	20069134	+	chr2:20068428-20068907	S_Shore	20069134	20069134	518	LINC00954
cg14134508	NA	NA	NA	NA	NA	NA	2.08728	2.7802	4.84713	8.20453e-06	0.000280148	3.49598	2.04804	2.7802	4.901	6.75667e-06	0.000363499	3.67666	FALSE	FALSE	TRUE	chr1	151778795	-		OpenSea	151778795	151778795	912	LINGO4
cg26436821	NA	NA	NA	NA	NA	NA	2.87418	2.59669	4.8462	8.2328e-06	0.000280592	3.4928	2.71314	2.59669	4.7077	1.3749e-05	0.00054085	3.01914	FALSE	FALSE	TRUE	chr19	4869158	-		OpenSea	4869158	4869158	1377	PLIN3
cg01650245	NA	NA	NA	NA	NA	NA	-3.2727	0.504261	-4.84594	8.24069e-06	0.000280599	3.49191	NA	NA	NA	NA	NA	NA	FALSE	FALSE	FALSE	chr12	105626788	-	chr12:105629690-105630099	N_Shelf	105626788	105626788	394	APPL2
cg17328138	NA	NA	NA	NA	NA	NA	2.47428	1.74811	4.84214	8.35731e-06	0.000282869	3.47889	2.29023	1.74811	4.61472	1.9269e-05	0.000653671	2.70718	FALSE	FALSE	TRUE	chr19	42382177	+		OpenSea	42382177	42382177	986	CD79A
cg00920668	NA	NA	NA	NA	NA	NA	-4.10987	-1.51668	-4.84196	8.36287e-06	0.000282869	3.47828	-3.61458	-1.51668	-4.37887	4.47621e-05	0.00107145	1.92961	FALSE	FALSE	TRUE	chr1	207991122	+		OpenSea	207991122	207991122	601	LOC148696
cg16238419	NA	NA	NA	NA	NA	NA	2.77284	1.8881	4.84179	8.36795e-06	0.000282899	3.47772	2.13236	1.8881	3.83211	0.000290865	0.00317005	0.213154	FALSE	FALSE	TRUE	chr22	50451414	-	chr22:50453056-50454137	N_Shore	50451414	50451414	358	IL17REL
cg00050336	NA	NA	NA	NA	NA	NA	2.52872	1.11368	4.83989	8.42684e-06	0.000283797	3.47122	2.22798	1.11368	4.3902	4.30064e-05	0.0010492	1.96648	FALSE	FALSE	TRUE	chr4	15377965	+		OpenSea	15377965	15377965	1789	C1QTNF7
cg11002698	NA	NA	NA	NA	NA	NA	3.10319	1.312	4.83913	8.45039e-06	0.000284391	3.46863	2.80987	1.312	4.50815	2.82688e-05	0.000815168	2.35334	FALSE	FALSE	TRUE	chr6	111135096	-	chr6:111135515-111136913	N_Shore	111135096	111135096	1315	CDK19
cg19109146	NA	NA	NA	NA	NA	NA	2.13069	2.15264	4.83841	8.47304e-06	0.000284862	3.46615	1.7528	2.15264	4.10109	0.000117632	0.00184567	1.04141	FALSE	FALSE	TRUE	chr19	19008052	-	chr19:19006031-19007546	S_Shore	19008052	19008052	515	CERS1
cg09744036	NA	NA	NA	NA	NA	NA	2.18472	1.82989	4.8383	8.47645e-06	0.000284898	3.46578	1.97441	1.82989	4.50465	2.86259e-05	0.000820668	2.34176	FALSE	FALSE	TRUE	chr17	79920530	-	chr17:79920529-79920756	Island	79920530	79920530	1472	NOTUM
cg15611912	NA	NA	NA	NA	NA	NA	2.99383	2.1707	4.8366	8.52982e-06	0.000286062	3.45997	2.37801	2.1707	3.95294	0.000194431	0.00249365	0.581115	FALSE	FALSE	TRUE	chr10	121300857	-	chr10:121301478-121303169	N_Shore	121300857	121300857	1364	RGS10
cg07665458	NA	NA	NA	NA	NA	NA	2.41817	2.72632	4.83613	8.54457e-06	0.000286478	3.45837	2.14475	2.72632	4.41677	3.91449e-05	0.000990142	2.05317	FALSE	FALSE	TRUE	chr1	156786723	+	chr1:156783523-156784037	S_Shelf	156786723	156786723	1180	NTRK1
cg09045681	NA	NA	NA	NA	NA	NA	3.9088	-1.02096	4.83573	8.55722e-06	0.000286667	3.457	3.55393	-1.02096	4.52138	2.69614e-05	0.000792376	2.39703	FALSE	FALSE	TRUE	chr6	31127178	-	chr6:31125894-31126561	S_Shore	31127178	31127178	1162	CCHCR1
cg08402215	NA	NA	NA	NA	NA	NA	1.96158	0.798236	4.83488	8.58418e-06	0.000287098	3.45408	1.54439	0.798236	3.92405	0.000214214	0.002649	0.492508	FALSE	FALSE	TRUE	chr9	139555972	+	chr9:139552947-139553269	S_Shelf	139555972	139555972	1406	EGFL7
cg00902185	NA	NA	NA	NA	NA	NA	2.53407	1.89114	4.83477	8.58752e-06	0.000287131	3.45372	2.27211	1.89114	4.46293	3.32228e-05	0.000900495	2.20439	FALSE	FALSE	TRUE	chr22	20232832	-	chr22:20228961-20230275	S_Shelf	20232832	20232832	1624	RTN4R
cg00903584	NA	NA	NA	NA	NA	NA	2.44072	2.8071	4.83361	8.62426e-06	0.000287887	3.44977	2.02132	2.8071	4.1218	0.000109572	0.00176921	1.10653	FALSE	FALSE	TRUE	chr1	202128682	-		OpenSea	202128682	202128682	436	PTPN7
cg00362322	NA	NA	NA	NA	NA	NA	2.40178	3.00639	4.83329	8.6345e-06	0.000287915	3.44867	1.99493	3.00639	4.13395	0.000105097	0.00172641	1.14479	FALSE	FALSE	TRUE	chr16	88704230	+	chr16:88706211-88706492	N_Shore	88704230	88704230	770	IL17C
cg23068772	NA	NA	NA	NA	NA	NA	2.5949	1.22549	4.83251	8.65948e-06	0.000288276	3.44599	2.16124	1.22549	4.14332	0.000101765	0.00169863	1.17436	FALSE	FALSE	TRUE	chr7	30737061	+		OpenSea	30737061	30737061	539	INMT
cg23793397	NA	NA	NA	NA	NA	NA	3.4761	0.770667	4.83171	8.68503e-06	0.000288734	3.44326	3.36528	0.770667	4.81136	9.40648e-06	0.000439851	3.3703	FALSE	FALSE	TRUE	chr17	36829758	-	chr17:36829692-36831500	Island	36829758	36829758	1428	EPOP
cg04728775	NA	NA	NA	NA	NA	NA	2.39252	2.27922	4.83139	8.6953e-06	0.000288752	3.44217	1.9411	2.27922	4.03644	0.000146641	0.00210322	0.839349	FALSE	FALSE	TRUE	chr10	49701812	-		OpenSea	49701812	49701812	119	ARHGAP22
cg17346857	NA	NA	NA	NA	NA	NA	3.06341	-2.00981	4.83116	8.70257e-06	0.000288845	3.4414	NA	NA	NA	NA	NA	NA	FALSE	FALSE	FALSE	chr16	66639560	+	chr16:66638254-66639561	Island	66639560	66639560	925	CMTM3
cg15065512	NA	NA	NA	NA	NA	NA	3.3719	0.182757	4.82994	8.7417e-06	0.00028983	3.43724	2.41178	0.182757	3.55362	0.000717313	0.00552259	-0.607676	FALSE	FALSE	TRUE	chr12	57630987	-	chr12:57630106-57630469	S_Shore	57630987	57630987	51	NDUFA4L2
cg25114997	NA	NA	NA	NA	NA	NA	2.08992	1.13459	4.82629	8.86034e-06	0.000292336	3.42475	2.19596	1.13459	5.2256	2.00041e-06	0.000183351	4.80541	FALSE	FALSE	TRUE	chr7	44143014	+		OpenSea	44143014	44143014	945	AEBP1
cg23756872	NA	NA	NA	NA	NA	NA	2.57311	2.77942	4.82601	8.86938e-06	0.000292398	3.42381	1.95641	2.77942	3.77742	0.000348286	0.00354334	0.0488769	FALSE	FALSE	TRUE	chr18	47014089	+	chr18:47013321-47013901	S_Shore	47014089	47014089	345	MIR1539
cg23534216	NA	NA	NA	NA	NA	NA	3.41001	0.999327	4.82555	8.88436e-06	0.000292576	3.42225	2.60211	0.999327	3.78766	0.000336769	0.00347383	0.0795213	FALSE	FALSE	TRUE	chr10	102821552	+	chr10:102820488-102822874	Island	102821552	102821552	552	KAZALD1
cg09993145	NA	NA	NA	NA	NA	NA	4.93255	1.69317	4.82456	8.91676e-06	0.000293091	3.41887	4.44843	1.69317	4.47307	3.20436e-05	0.00088274	2.23771	FALSE	FALSE	TRUE	chr1	25291905	-		OpenSea	25291905	25291905	292	RUNX3
cg14064442	NA	NA	NA	NA	NA	NA	3.16442	2.30112	4.82371	8.94498e-06	0.000293781	3.41595	2.63569	2.30112	4.13342	0.000105286	0.00172752	1.14314	FALSE	FALSE	TRUE	chr12	105379623	+	chr12:105379976-105380445	N_Shore	105379623	105379623	474	C12orf45
cg17680611	NA	NA	NA	NA	NA	NA	2.87921	2.71885	4.82315	8.96333e-06	0.000294068	3.41405	2.75239	2.71885	4.74469	1.20121e-05	0.000501512	3.14404	FALSE	FALSE	TRUE	chr19	16191217	+	chr19:16186789-16188275	S_Shelf	16191217	16191217	605	TPM4
cg06901890	NA	NA	NA	NA	NA	NA	2.27251	3.12702	4.8229	8.97174e-06	0.000294186	3.41318	1.97871	3.12702	4.32531	5.40551e-05	0.0011911	1.75591	FALSE	FALSE	TRUE	chr9	132803508	-	chr9:132804279-132806003	N_Shore	132803508	132803508	1964	FNBP1
cg10073091	NA	NA	NA	NA	NA	NA	4.10433	-2.31724	4.82231	8.99124e-06	0.000294628	3.41117	NA	NA	NA	NA	NA	NA	FALSE	FALSE	FALSE	chr1	55352301	-	chr1:55352463-55353328	N_Shore	55352301	55352301	179	DHCR24
cg23504924	NA	NA	NA	NA	NA	NA	3.25542	2.21276	4.82221	8.99429e-06	0.000294628	3.41086	2.75002	2.21276	4.19057	8.64581e-05	0.00154869	1.32404	FALSE	FALSE	TRUE	chr5	13945371	-		OpenSea	13945371	13945371	781	DNAH5
cg12499211	NA	NA	NA	NA	NA	NA	2.71388	-0.110466	4.8222	8.99487e-06	0.000294628	3.4108	2.73994	-0.110466	5.01091	4.48886e-06	0.000289019	4.0556	FALSE	FALSE	TRUE	chr1	156786643	+	chr1:156783523-156784037	S_Shelf	156786643	156786643	1100	NTRK1
cg14463857	NA	NA	NA	NA	NA	NA	-3.30865	-5.3242	-4.82047	9.05223e-06	0.000295715	3.40491	-3.33651	-5.3242	-5.00049	4.66706e-06	0.000295051	4.01951	FALSE	FALSE	TRUE	chr12	132906378	-	chr12:132905449-132906206	S_Shore	132906378	132906378	472	GALNT9
cg00588090	NA	NA	NA	NA	NA	NA	2.73776	1.89731	4.81984	9.07335e-06	0.000296247	3.40275	2.06026	1.89731	3.73308	0.000402648	0.00387617	-0.0832189	FALSE	FALSE	TRUE	chr12	132412438	+	chr12:132413338-132414801	N_Shore	132412438	132412438	1306	PUS1
cg21116652	NA	NA	NA	NA	NA	NA	2.25859	1.18504	4.81943	9.08719e-06	0.00029648	3.40134	1.9425	1.18504	4.26936	6.57498e-05	0.00132953	1.57571	FALSE	FALSE	TRUE	chr11	72380817	-		OpenSea	72380817	72380817	708	PDE2A
cg10318258	NA	NA	NA	NA	NA	NA	2.81382	2.03928	4.81876	9.10936e-06	0.000296947	3.39908	2.61567	2.03928	4.60989	1.9608e-05	0.000660097	2.69107	FALSE	FALSE	TRUE	chr14	24809759	-	chr14:24808635-24808992	S_Shore	24809759	24809759	516	RIPK3
cg01745932	NA	NA	NA	NA	NA	NA	2.04173	2.45653	4.81839	9.12204e-06	0.000296964	3.39779	1.6821	2.45653	4.09106	0.000121739	0.00187993	1.00993	FALSE	FALSE	TRUE	chr8	143858075	-	chr8:143858279-143859411	N_Shore	143858075	143858075	361	LYNX1
cg17501395	NA	NA	NA	NA	NA	NA	3.82586	0.454851	4.81763	9.14753e-06	0.000297477	3.39521	3.1377	0.454851	4.06324	0.000133866	0.00199157	0.922875	FALSE	FALSE	TRUE	chr6	149806331	-		OpenSea	149806331	149806331	182	ZC3H12D
cg23816537	NA	NA	NA	NA	NA	NA	2.38442	2.14132	4.81716	9.16334e-06	0.000297759	3.39361	2.37986	2.14132	4.95102	5.61168e-06	0.000326088	3.84868	FALSE	FALSE	TRUE	chr11	60634869	+		OpenSea	60634869	60634869	145	ZP1
cg20320283	NA	NA	NA	NA	NA	NA	2.98576	1.95515	4.81565	9.21431e-06	0.000298458	3.38847	2.89298	1.95515	4.80107	9.76932e-06	0.00045056	3.33527	FALSE	FALSE	TRUE	chr1	47880440	+	chr1:47881896-47883065	N_Shore	47880440	47880440	1303	FOXE3
cg00238213	NA	NA	NA	NA	NA	NA	2.81264	1.33746	4.81504	9.23503e-06	0.00029885	3.38639	2.62734	1.33746	4.62883	1.83101e-05	0.00063438	2.75434	FALSE	FALSE	TRUE	chr7	75896399	+	chr7:75896510-75896944	N_Shore	75896399	75896399	1716	SRRM3
cg23607306	NA	NA	NA	NA	NA	NA	2.2428	2.58188	4.81198	9.33985e-06	0.000300486	3.37594	2.08376	2.58188	4.60507	1.99527e-05	0.000663528	2.67497	FALSE	FALSE	TRUE	chr4	184244565	-		OpenSea	184244565	184244565	985	CLDN24
cg06841432	NA	NA	NA	NA	NA	NA	3.72822	2.27044	4.81195	9.34081e-06	0.000300486	3.37584	2.99149	2.27044	3.97084	0.000183067	0.00241074	0.636211	FALSE	FALSE	TRUE	chrX	153097407	-	chrX:153094946-153096040	S_Shore	153097407	153097407	1403	PDZD4
cg09024606	NA	NA	NA	NA	NA	NA	-2.80034	-2.43588	-4.80769	9.48854e-06	0.000303571	3.36131	-2.50646	-2.43588	-4.42852	3.75465e-05	0.000969303	2.09159	FALSE	FALSE	TRUE	chr1	2324221	-	chr1:2322481-2323764	S_Shore	2324221	2324221	1227	MORN1
cg05571610	NA	NA	NA	NA	NA	NA	-3.98441	-1.58244	-4.80769	9.48855e-06	0.000303571	3.36131	-3.44062	-1.58244	-4.2691	6.5811e-05	0.00132996	1.57485	FALSE	FALSE	TRUE	chr16	21609904	+	chr16:21610692-21611694	N_Shore	21609904	21609904	951	METTL9
cg19378473	NA	NA	NA	NA	NA	NA	2.27186	1.30975	4.80675	9.5211e-06	0.000304284	3.35814	1.82166	1.30975	3.96977	0.00018373	0.00241457	0.632902	FALSE	FALSE	TRUE	chr17	7451787	+	chr17:7452150-7452645	N_Shore	7451787	7451787	587	TNFSF12-TNFSF13
cg18480790	NA	NA	NA	NA	NA	NA	2.13411	3.06075	4.80631	9.53661e-06	0.000304701	3.35663	1.84513	3.06075	4.28142	6.3038e-05	0.00129605	1.61445	FALSE	FALSE	TRUE	chr19	38893155	+	chr19:38893480-38894383	N_Shore	38893155	38893155	619	FAM98C
cg19517291	NA	NA	NA	NA	NA	NA	2.25117	2.89376	4.80375	9.62695e-06	0.0003066	3.3479	1.85707	2.89376	4.08174	0.000125677	0.00192153	0.980744	FALSE	FALSE	TRUE	chr15	85201039	-	chr15:85201196-85201684	N_Shore	85201039	85201039	762	NMB
cg15388280	NA	NA	NA	NA	NA	NA	2.18744	2.65557	4.8037	9.62865e-06	0.0003066	3.34774	2.07128	2.65557	4.68583	1.4889e-05	0.000564363	2.94549	FALSE	FALSE	TRUE	chr17	42458256	-	chr17:42462135-42463579	N_Shelf	42458256	42458256	172	ITGA2B
cg21954720	NA	NA	NA	NA	NA	NA	2.66429	2.37516	4.80346	9.6371e-06	0.00030675	3.34693	NA	NA	NA	NA	NA	NA	FALSE	FALSE	FALSE	chr17	16396071	-	chr17:16394833-16395843	S_Shore	16396071	16396071	565	LRRC75A
cg12854911	NA	NA	NA	NA	NA	NA	2.22402	2.17242	4.80343	9.63839e-06	0.00030675	3.3468	1.61755	2.17242	3.59868	0.000621417	0.00505549	-0.477568	FALSE	FALSE	TRUE	chr2	219222375	+		OpenSea	219222375	219222375	795	CATIP
cg14827797	NA	NA	NA	NA	NA	NA	2.93811	2.19356	4.80308	9.65068e-06	0.000306982	3.34562	2.45516	2.19356	4.12991	0.000106566	0.00173989	1.13205	FALSE	FALSE	TRUE	chr15	75917078	-	chr15:75917646-75918212	N_Shore	75917078	75917078	950	SNUPN
cg16389081	NA	NA	NA	NA	NA	NA	2.02436	2.55535	4.8012	9.71752e-06	0.000308386	3.33923	2.15336	2.55535	5.26349	1.7323e-06	0.000168426	4.939	FALSE	FALSE	TRUE	chr9	130333069	-	chr9:130331537-130331934	S_Shore	130333069	130333069	1713	FAM129B
cg26103863	NA	NA	NA	NA	NA	NA	2.63995	2.41926	4.80005	9.7589e-06	0.000309137	3.33529	2.37532	2.41926	4.44558	3.53386e-05	0.000935471	2.14746	FALSE	FALSE	TRUE	chr17	29152249	-	chr17:29151481-29151901	S_Shore	29152249	29152249	470	CRLF3
cg12995467	NA	NA	NA	NA	NA	NA	1.82092	0.32359	4.79982	9.76719e-06	0.00030916	3.33451	1.69631	0.32359	4.61148	1.94959e-05	0.00065758	2.69637	FALSE	FALSE	TRUE	chr9	139927493	-	chr9:139925243-139925996	S_Shore	139927493	139927493	200	FUT7
cg06225294	NA	NA	NA	NA	NA	NA	-4.14736	-0.984748	-4.79881	9.80328e-06	0.000309501	3.33109	-2.64488	-0.984748	-3.14679	0.00249966	0.012276	-1.73159	FALSE	FALSE	TRUE	chr3	114477961	-		OpenSea	114477961	114477961	162	ZBTB20
cg19148919	NA	NA	NA	NA	NA	NA	2.96714	2.67076	4.79758	9.84801e-06	0.000310239	3.32688	2.48854	2.67076	4.14023	0.000102851	0.00170845	1.16461	FALSE	FALSE	TRUE	chr19	35773095	+	chr19:35769543-35770197	S_Shelf	35773095	35773095	314	HAMP
cg14384774	NA	NA	NA	NA	NA	NA	2.73622	1.86372	4.79746	9.85205e-06	0.000310239	3.3265	2.60361	1.86372	4.69829	1.42288e-05	0.000551521	2.98743	FALSE	FALSE	TRUE	chr11	76777005	+	chr11:76777569-76778453	N_Shore	76777005	76777005	986	CAPN5
cg17242490	NA	NA	NA	NA	NA	NA	2.18083	2.25994	4.7965	9.88694e-06	0.000311098	3.32322	2.22551	2.25994	5.04247	3.98916e-06	0.000270571	4.16502	FALSE	FALSE	TRUE	chr1	55106721	+		OpenSea	55106721	55106721	705	MROH7-TTC4
cg04672706	NA	NA	NA	NA	NA	NA	-3.54062	-5.20728	-4.79521	9.93419e-06	0.000312183	3.31881	-3.20271	-5.20728	-4.46128	3.34175e-05	0.00090319	2.199	FALSE	FALSE	TRUE	chr8	55370423	+	chr8:55370170-55372525	Island	55370423	55370423	71	SOX17
cg24902269	NA	NA	NA	NA	NA	NA	3.30699	0.589492	4.79478	9.94988e-06	0.000312408	3.31735	2.81448	0.589492	4.19768	8.43558e-05	0.00152958	1.34665	FALSE	FALSE	TRUE	chr9	139552735	+	chr9:139553659-139553915	N_Shore	139552735	139552735	572	EGFL7
cg14075424	NA	NA	NA	NA	NA	NA	3.51238	4.06601	4.79454	9.9584e-06	0.000312408	3.31656	3.28255	4.06601	4.60871	1.96921e-05	0.000660536	2.68712	FALSE	FALSE	TRUE	chr19	13988235	+	chr19:13988204-13988559	Island	13988235	13988235	171	NANOS3
cg15302379	NA	NA	NA	NA	NA	NA	2.69392	1.90475	4.79446	9.96152e-06	0.000312408	3.31627	1.68422	1.90475	3.08515	0.00299655	0.0137837	-1.89341	FALSE	FALSE	TRUE	chr10	102821848	+	chr10:102820488-102822874	Island	102821848	102821848	411	KAZALD1
cg14313576	NA	NA	NA	NA	NA	NA	3.74158	1.23256	4.79206	1.00497e-05	0.000314279	3.3081	3.12047	1.23256	4.11014	0.000114041	0.00180916	1.06985	FALSE	FALSE	TRUE	chr3	134339988	-		OpenSea	134339988	134339988	288	KY
cg08662619	NA	NA	NA	NA	NA	NA	3.97784	2.18916	4.78999	1.01264e-05	0.000315626	3.30107	2.98962	2.18916	3.70194	0.00044557	0.00412289	-0.17539	FALSE	FALSE	TRUE	chr6	150070041	+	chr6:150070513-150071285	N_Shore	150070041	150070041	789	PCMT1
cg23882019	NA	NA	NA	NA	NA	NA	3.52886	-0.104154	4.78936	1.015e-05	0.000315951	3.29891	2.96785	-0.104154	4.14287	0.000101921	0.00169992	1.17296	FALSE	FALSE	TRUE	chr8	23082951	-	chr8:23081956-23082975	Island	23082951	23082951	270	TNFRSF10A
cg17993296	NA	NA	NA	NA	NA	NA	2.06107	2.30388	4.78915	1.01576e-05	0.000316004	3.29821	1.65855	2.30388	3.97134	0.000182762	0.00240853	0.637738	FALSE	FALSE	TRUE	chr17	18908923	-	chr17:18906909-18908243	S_Shore	18908923	18908923	862	FAM83G
cg10108874	NA	NA	NA	NA	NA	NA	2.37076	2.80485	4.78883	1.01696e-05	0.000316087	3.29712	2.00731	2.80485	4.17536	9.11253e-05	0.00159568	1.27575	FALSE	FALSE	TRUE	chr19	38793574	+		OpenSea	38793574	38793574	1229	C19orf33
cg27170458	NA	NA	NA	NA	NA	NA	4.2059	-1.41519	4.78831	1.01893e-05	0.000316248	3.29534	3.23052	-1.41519	3.78168	0.000343447	0.00351536	0.0616276	FALSE	FALSE	TRUE	chr16	89988252	+	chr16:89988830-89989746	N_Shore	89988252	89988252	164	TUBB3
cg07324172	NA	NA	NA	NA	NA	NA	-4.64191	-1.18307	-4.78777	1.02093e-05	0.000316248	3.29352	-2.85936	-1.18307	-3.03209	0.00349674	0.0152487	-2.03086	FALSE	FALSE	TRUE	chr4	153303509	-		OpenSea	153303509	153303509	154	FBXW7
cg13793580	NA	NA	NA	NA	NA	NA	3.7677	1.21438	4.78773	1.02107e-05	0.000316248	3.29339	2.46422	1.21438	3.22031	0.00200796	0.0106463	-1.53556	FALSE	FALSE	TRUE	chr3	169540297	+		OpenSea	169540297	169540297	586	LRRIQ4
cg22401657	NA	NA	NA	NA	NA	NA	2.24361	2.80628	4.78731	1.02267e-05	0.000316311	3.29194	2.01001	2.80628	4.41761	3.90278e-05	0.000989404	2.05593	FALSE	FALSE	TRUE	chr5	156536396	-		OpenSea	156536396	156536396	147	HAVCR2
cg14902267	NA	NA	NA	NA	NA	NA	2.3205	1.14347	4.78343	1.03733e-05	0.000319392	3.27876	2.22658	1.14347	4.72684	1.28216e-05	0.000518344	3.08373	FALSE	FALSE	TRUE	chr22	23923610	-		OpenSea	23923610	23923610	1114	IGLL1
cg02441982	NA	NA	NA	NA	NA	NA	2.68762	2.29871	4.78235	1.04147e-05	0.000319964	3.27507	2.07129	2.29871	3.79347	0.00033039	0.00343441	0.0969539	FALSE	FALSE	TRUE	chr17	76183641	-	chr17:76183077-76183449	S_Shore	76183641	76183641	355	TK1
cg14574582	NA	NA	NA	NA	NA	NA	2.82073	0.120966	4.78171	1.04392e-05	0.000320471	3.2729	2.59411	0.120966	4.52548	2.65677e-05	0.0007861	2.41061	FALSE	FALSE	TRUE	chr5	179051690	-	chr5:179049815-179051611	S_Shore	179051690	179051690	19	HNRNPH1
cg18231647	NA	NA	NA	NA	NA	NA	1.96716	0.844344	4.78164	1.04417e-05	0.000320471	3.27268	1.94721	0.844344	4.87877	7.33601e-06	0.000384062	3.60047	FALSE	FALSE	TRUE	chr7	100199805	-	chr7:100201614-100203652	N_Shore	100199805	100199805	852	PCOLCE-AS1
cg21124714	NA	NA	NA	NA	NA	NA	2.48092	0.414615	4.77991	1.05085e-05	0.00032159	3.26677	2.56097	0.414615	5.07997	3.46576e-06	0.000249369	4.29546	FALSE	FALSE	TRUE	chr11	72983097	+		OpenSea	72983097	72983097	89	P2RY6
cg00576550	NA	NA	NA	NA	NA	NA	2.92356	1.15432	4.77938	1.0529e-05	0.000322098	3.26497	2.44082	1.15432	4.10586	0.000115728	0.00182472	1.05638	FALSE	FALSE	TRUE	chr3	183749212	+		OpenSea	183749212	183749212	119	HTR3D
cg18347630	NA	NA	NA	NA	NA	NA	1.75889	0.949977	4.77601	1.06598e-05	0.000324396	3.25354	1.42728	0.949977	3.99796	0.00016706	0.00227866	0.719958	FALSE	FALSE	TRUE	chr20	39765163	+	chr20:39765229-39766832	N_Shore	39765163	39765163	997	PLCG1
cg23474723	NA	NA	NA	NA	NA	NA	2.20917	2.06862	4.7737	1.07506e-05	0.000325465	3.24568	2.11409	2.06862	4.70567	1.38513e-05	0.000543084	3.01229	FALSE	FALSE	TRUE	chr12	44153746	+	chr12:44152506-44152922	S_Shore	44153746	44153746	998	IRAK4
cg23224755	NA	NA	NA	NA	NA	NA	2.26953	1.15164	4.77218	1.08108e-05	0.000326554	3.24051	1.73084	1.15164	3.74846	0.00038293	0.00376121	-0.0375047	FALSE	FALSE	TRUE	chr9	139892368	-	chr9:139888934-139890343	S_Shelf	139892368	139892368	1343	CLIC3
cg02291556	NA	NA	NA	NA	NA	NA	3.42065	0.238641	4.77026	1.0887e-05	0.000327804	3.23401	2.7851	0.238641	3.99499	0.000168748	0.00229374	0.710752	FALSE	FALSE	TRUE	chr1	47656140	-		OpenSea	47656140	47656140	368	PDZK1IP1
cg01733438	NA	NA	NA	NA	NA	NA	2.29047	2.34465	4.76994	1.09e-05	0.000328114	3.23291	2.13119	2.34465	4.57093	2.25662e-05	0.000713188	2.5613	FALSE	FALSE	TRUE	chr17	75276069	+	chr17:75277317-75278172	N_Shore	75276069	75276069	1422	SEPT9
cg26168383	NA	NA	NA	NA	NA	NA	2.83047	1.68533	4.76914	1.09318e-05	0.000328675	3.23021	2.52681	1.68533	4.38129	4.43815e-05	0.00106728	1.93748	FALSE	FALSE	TRUE	chr4	40633572	-	chr4:40631740-40632587	S_Shore	40633572	40633572	931	RBM47
cg06583813	NA	NA	NA	NA	NA	NA	3.86875	-1.75142	4.76888	1.09422e-05	0.000328814	3.22933	3.60429	-1.75142	4.56886	2.27352e-05	0.000716495	2.55441	FALSE	FALSE	TRUE	chr20	62710295	+	chr20:62710769-62711745	N_Shore	62710295	62710295	1175	OPRL1
cg15676847	NA	NA	NA	NA	NA	NA	3.69688	1.38555	4.76798	1.09788e-05	0.000329593	3.22624	3.43665	1.38555	4.55837	2.3609e-05	0.000733104	2.51959	FALSE	FALSE	TRUE	chr11	74108403	-	chr11:74108894-74109937	N_Shore	74108403	74108403	1098	PGM2L1
cg15579935	NA	NA	NA	NA	NA	NA	2.43623	3.10851	4.76358	1.1157e-05	0.000333761	3.21133	1.95842	3.10851	3.94274	0.000201203	0.00254709	0.549802	FALSE	FALSE	TRUE	chr9	126690926	-		OpenSea	126690926	126690926	1490	DENND1A
cg06303168	NA	NA	NA	NA	NA	NA	2.91775	3.16309	4.76276	1.11909e-05	0.000334318	3.20853	2.88857	3.16309	4.85178	8.10517e-06	0.000403294	3.50814	FALSE	FALSE	TRUE	chr12	56322959	+	chr12:56320739-56321628	S_Shore	56322959	56322959	1986	DGKA
cg07180393	NA	NA	NA	NA	NA	NA	-2.46123	-0.461566	-4.75977	1.1314e-05	0.000336195	3.19839	-2.40642	-0.461566	-4.79139	1.01227e-05	0.000457913	3.30238	FALSE	FALSE	TRUE	chr9	139921530	-	chr9:139922197-139923447	N_Shore	139921530	139921530	1209	ABCA2
cg25397945	NA	NA	NA	NA	NA	NA	-4.2844	-4.54211	-4.75977	1.13142e-05	0.000336195	3.19838	-3.95199	-4.54211	-4.51427	2.76567e-05	0.000804253	2.37354	FALSE	FALSE	TRUE	chr19	37096148	-	chr19:37095680-37096589	Island	37096148	37096148	29	ZNF529
cg07369881	NA	NA	NA	NA	NA	NA	2.0638	1.31372	4.75905	1.13438e-05	0.00033691	3.19597	1.69516	1.31372	4.02798	0.000150913	0.00214132	0.81304	FALSE	FALSE	TRUE	chr11	1462006	+	chr11:1464295-1464899	N_Shelf	1462006	1462006	1713	BRSK2
cg18329218	NA	NA	NA	NA	NA	NA	3.2795	1.17378	4.75803	1.13863e-05	0.000337143	3.1925	3.21008	1.17378	4.79085	1.0143e-05	0.000457913	3.30053	FALSE	FALSE	TRUE	chr2	66664466	+	chr2:66660452-66660794	S_Shelf	66664466	66664466	402	MEIS1
cg02415014	NA	NA	NA	NA	NA	NA	3.09817	0.729545	4.75796	1.13892e-05	0.000337143	3.19226	2.67327	0.729545	4.22373	7.70719e-05	0.00144749	1.42963	FALSE	FALSE	TRUE	chr8	143852576	-		OpenSea	143852576	143852576	1329	LYNX1
cg04506282	NA	NA	NA	NA	NA	NA	-3.22802	0.669355	-4.75712	1.14245e-05	0.000337356	3.1894	-2.43902	0.669355	-3.69756	0.000451948	0.00415661	-0.188317	FALSE	FALSE	TRUE	chr12	8815624	-		OpenSea	8815624	8815624	190	MFAP5
cg24087944	NA	NA	NA	NA	NA	NA	2.99859	0.867998	4.75695	1.14316e-05	0.000337448	3.18883	3.08176	0.867998	5.03018	4.17692e-06	0.000277621	4.12238	FALSE	FALSE	TRUE	chr1	1950111	+	chr1:1950411-1951479	N_Shore	1950111	1950111	656	GABRD
cg13499871	NA	NA	NA	NA	NA	NA	2.58625	2.00194	4.75653	1.14492e-05	0.000337448	3.18741	1.88852	2.00194	3.57532	0.000669504	0.00528991	-0.545162	FALSE	FALSE	TRUE	chr20	62131479	-	chr20:62127243-62127735	S_Shelf	62131479	62131479	810	EEF1A2
cg00571819	NA	NA	NA	NA	NA	NA	-3.73694	-1.7416	-4.7557	1.14842e-05	0.000338205	3.18458	NA	NA	NA	NA	NA	NA	FALSE	FALSE	FALSE	chr9	133455886	-	chr9:133454629-133455496	S_Shore	133455886	133455886	1004	LOC100272217
cg09386807	NA	NA	NA	NA	NA	NA	3.27065	-0.475326	4.75547	1.14936e-05	0.000338401	3.18382	2.64777	-0.475326	3.96022	0.000189731	0.00245712	0.603497	FALSE	FALSE	TRUE	chr3	50375496	-	chr3:50374264-50375629	Island	50375496	50375496	167	RASSF1
cg15596311	NA	NA	NA	NA	NA	NA	2.52803	1.21821	4.75439	1.15392e-05	0.000339074	3.18015	1.95303	1.21821	3.7812	0.000343989	0.00351799	0.0601904	FALSE	FALSE	TRUE	chr22	47169773	+		OpenSea	47169773	47169773	50	TBC1D22A
cg04386206	NA	NA	NA	NA	NA	NA	-2.97596	-3.91847	-4.7536	1.15727e-05	0.000339239	3.17748	-3.03173	-3.91847	-4.98273	4.98668e-06	0.000305428	3.95811	FALSE	FALSE	TRUE	chr3	170303640	-	chr3:170303532-170303768	Island	170303640	170303640	222	SLC7A14
cg16387467	NA	NA	NA	NA	NA	NA	3.11482	1.26395	4.75136	1.16682e-05	0.000340835	3.16986	3.11032	1.26395	4.88111	7.27287e-06	0.000381762	3.60847	FALSE	FALSE	TRUE	chr18	72166016	+	chr18:72162935-72164039	S_Shore	72166016	72166016	806	CNDP2
cg07659140	NA	NA	NA	NA	NA	NA	2.98908	2.49935	4.75	1.17263e-05	0.000341878	3.16527	2.5706	2.49935	4.20307	8.27971e-05	0.00151291	1.36379	FALSE	FALSE	TRUE	chr19	1133209	-		OpenSea	1133209	1133209	935	SBNO2
cg00817598	NA	NA	NA	NA	NA	NA	2.87822	1.55834	4.74818	1.18047e-05	0.000342852	3.1591	2.59885	1.55834	4.41168	3.98567e-05	0.00100263	2.03656	FALSE	FALSE	TRUE	chr17	44897512	-	chr17:44895800-44897025	S_Shore	44897512	44897512	1385	WNT3
cg12817908	NA	NA	NA	NA	NA	NA	4.66368	-0.051271	4.74611	1.18944e-05	0.000344359	3.15209	3.8806	-0.051271	4.06011	0.000135298	0.0020043	0.913122	FALSE	FALSE	TRUE	chr3	139397179	-	chr3:139396338-139396882	S_Shore	139397179	139397179	293	NMNAT3
cg02991464	NA	NA	NA	NA	NA	NA	2.53585	3.44753	4.7458	1.19081e-05	0.000344385	3.15103	2.53147	3.44753	4.87708	7.38196e-06	0.000385224	3.59468	FALSE	FALSE	TRUE	chr12	2788732	+	chr12:2788614-2788879	Island	2788732	2788732	1966	CACNA1C
cg13602484	NA	NA	NA	NA	NA	NA	2.80333	4.09372	4.7438	1.19953e-05	0.000345904	3.14427	2.52597	4.09372	4.39881	4.17159e-05	0.00103139	1.99455	FALSE	FALSE	TRUE	chr19	46177353	+	chr19:46180162-46180769	N_Shelf	46177353	46177353	832	MIR642A
cg25225238	NA	NA	NA	NA	NA	NA	-3.249	-3.82978	-4.74376	1.19974e-05	0.000345904	3.14411	NA	NA	NA	NA	NA	NA	FALSE	FALSE	FALSE	chr7	86272973	+		OpenSea	86272973	86272973	256	GRM3
cg01121603	NA	NA	NA	NA	NA	NA	2.48127	1.60156	4.74285	1.20374e-05	0.000346323	3.14103	2.14511	1.60156	4.22136	7.77087e-05	0.00145369	1.42207	FALSE	FALSE	TRUE	chr2	242005101	+	chr2:242004823-242005102	Island	242005101	242005101	385	SNED1
cg17253087	NA	NA	NA	NA	NA	NA	3.08211	2.39198	4.7425	1.20526e-05	0.000346352	3.13987	2.4752	2.39198	3.9184	0.000218303	0.00267531	0.475224	FALSE	FALSE	TRUE	chr11	33277746	+	chr11:33278657-33280175	N_Shore	33277746	33277746	471	HIPK3
cg18371789	NA	NA	NA	NA	NA	NA	2.62013	2.6682	4.7391	1.22037e-05	0.000349627	3.12833	2.34376	2.6682	4.36349	4.72597e-05	0.00110025	1.8796	FALSE	FALSE	TRUE	chr19	45116368	+		OpenSea	45116368	45116368	571	IGSF23
cg04910662	NA	NA	NA	NA	NA	NA	2.78218	2.44564	4.73535	1.23723e-05	0.000352557	3.11564	2.46378	2.44564	4.31548	5.59521e-05	0.00121286	1.72416	FALSE	FALSE	TRUE	chr16	73083014	-	chr16:73081590-73082565	S_Shore	73083014	73083014	739	ZFHX3
cg14135878	NA	NA	NA	NA	NA	NA	1.72709	1.42586	4.735	1.23881e-05	0.000352926	3.11445	1.60855	1.42586	4.54962	2.43637e-05	0.000747198	2.49054	FALSE	FALSE	TRUE	chr16	2247558	-	chr16:2245866-2247100	S_Shore	2247558	2247558	1092	CASKIN1
cg13337731	NA	NA	NA	NA	NA	NA	4.28294	1.13749	4.73413	1.24276e-05	0.000353473	3.11151	4.44771	1.13749	5.05483	3.80862e-06	0.000263176	4.20797	FALSE	FALSE	TRUE	chr7	73011308	-		OpenSea	73011308	73011308	734	MLXIPL
cg23037132	NA	NA	NA	NA	NA	NA	4.78588	-2.11744	4.73355	1.24536e-05	0.000353885	3.10957	4.29209	-2.11744	4.36426	4.7131e-05	0.00109909	1.88212	FALSE	FALSE	TRUE	chr1	40105664	-	chr1:40105010-40105707	Island	40105664	40105664	315	HEYL
cg23804054	NA	NA	NA	NA	NA	NA	5.34739	-0.795478	4.73285	1.24859e-05	0.000354531	3.10717	4.68458	-0.795478	4.26209	6.74406e-05	0.00134835	1.55236	FALSE	FALSE	TRUE	chr2	201980467	+	chr2:201981062-201981689	N_Shore	201980467	201980467	409	CFLAR
cg16494108	NA	NA	NA	NA	NA	NA	2.15162	-0.681085	4.73115	1.25635e-05	0.000355998	3.10145	1.97603	-0.681085	4.47615	3.16928e-05	0.000876234	2.24787	FALSE	FALSE	TRUE	chr15	44120022	+	chr15:44119074-44119277	S_Shore	44120022	44120022	909	WDR76
cg22699361	NA	NA	NA	NA	NA	NA	3.43755	0.962304	4.72973	1.26291e-05	0.000357152	3.09662	2.95548	0.962304	4.18257	8.88829e-05	0.00157416	1.29863	FALSE	FALSE	TRUE	chr1	854918	-	chr1:854765-854973	Island	854918	854918	100	LOC100130417
cg05689321	NA	NA	NA	NA	NA	NA	2.62184	1.64634	4.72802	1.27083e-05	0.000358703	3.09084	2.29006	1.64634	4.25073	7.01626e-05	0.0013769	1.51597	FALSE	FALSE	TRUE	chr2	217497543	+	chr2:217497811-217498847	N_Shore	217497543	217497543	583	IGFBP2
cg05950943	NA	NA	NA	NA	NA	NA	2.45009	0.250235	4.72765	1.27254e-05	0.00035908	3.08959	1.83601	0.250235	3.64746	0.000531395	0.00458914	-0.335507	FALSE	FALSE	TRUE	chr16	2520971	+	chr16:2521086-2525929	N_Shore	2520971	2520971	528	NTN3
cg10395868	NA	NA	NA	NA	NA	NA	2.70224	2.19209	4.72611	1.27972e-05	0.000360382	3.08439	2.00829	2.19209	3.61497	0.000589855	0.00489735	-0.430271	FALSE	FALSE	TRUE	chr14	69263504	-	chr14:69259612-69262900	S_Shore	69263504	69263504	543	ZFP36L1
cg08836954	NA	NA	NA	NA	NA	NA	2.78186	3.23157	4.72339	1.29251e-05	0.000362814	3.07518	NA	NA	NA	NA	NA	NA	FALSE	FALSE	FALSE	chr5	179235209	-	chr5:179232532-179234595	S_Shore	179235209	179235209	1256	MGAT4B
cg09068286	NA	NA	NA	NA	NA	NA	3.18797	2.1272	4.72163	1.30086e-05	0.00036432	3.06923	2.64066	2.1272	4.02335	0.000153303	0.00216218	0.798648	FALSE	FALSE	TRUE	chr5	179779115	-	chr5:179779114-179781279	Island	179779115	179779115	1199	GFPT2
cg04811114	NA	NA	NA	NA	NA	NA	3.15274	1.758	4.72126	1.30258e-05	0.000364635	3.06801	2.46691	1.758	3.80042	0.000322919	0.00338175	0.117805	FALSE	FALSE	TRUE	chr1	202172778	+		OpenSea	202172778	202172778	126	LGR6
cg15146125	NA	NA	NA	NA	NA	NA	3.01551	0.375201	4.72049	1.30625e-05	0.000365246	3.0654	2.91861	0.375201	4.70067	1.41057e-05	0.00054996	2.99546	FALSE	FALSE	TRUE	chr2	96991753	+	chr2:96990857-96991283	S_Shore	96991753	96991753	181	ITPRIPL1
cg08717182	NA	NA	NA	NA	NA	NA	2.3923	1.37556	4.71686	1.3237e-05	0.000368696	3.05312	2.0157	1.37556	4.09218	0.000121275	0.00187563	1.01344	FALSE	FALSE	TRUE	chr17	42991706	-	chr17:42988741-42989148	S_Shelf	42991706	42991706	1213	GFAP
cg15013617	NA	NA	NA	NA	NA	NA	3.43191	0.975987	4.71569	1.32936e-05	0.000369846	3.04917	2.70558	0.975987	3.82381	0.000298955	0.0032274	0.188127	FALSE	FALSE	TRUE	chr20	2795378	+		OpenSea	2795378	2795378	254	TMEM239
cg12690119	NA	NA	NA	NA	NA	NA	1.95707	2.8731	4.71503	1.33256e-05	0.000370423	3.04695	NA	NA	NA	NA	NA	NA	FALSE	FALSE	FALSE	chr3	141043080	+		OpenSea	141043080	141043080	24	ZBTB38
cg27178290	NA	NA	NA	NA	NA	NA	1.97616	1.46444	4.71465	1.33443e-05	0.000370751	3.04565	1.82184	1.46444	4.47968	3.12963e-05	0.000868655	2.25948	FALSE	FALSE	TRUE	chr15	68110793	+	chr15:68113241-68113520	N_Shelf	68110793	68110793	1248	SKOR1
cg20178172	NA	NA	NA	NA	NA	NA	4.61798	-1.97448	4.71437	1.33579e-05	0.000371044	3.04471	4.06565	-1.97448	4.2671	6.62711e-05	0.00133461	1.56844	FALSE	FALSE	TRUE	chr6	30711655	-	chr6:30710307-30712440	Island	30711655	30711655	671	IER3
cg18990560	NA	NA	NA	NA	NA	NA	2.12043	2.26421	4.71395	1.33782e-05	0.000371352	3.0433	1.37251	2.26421	3.1435	0.00252411	0.0123546	-1.74029	FALSE	FALSE	TRUE	chr7	47622177	-	chr7:47621112-47621727	S_Shore	47622177	47622177	434	TNS3
cg13971793	NA	NA	NA	NA	NA	NA	2.73155	2.58884	4.71364	1.33933e-05	0.000371448	3.04226	2.37186	2.58884	4.21228	8.01956e-05	0.00148399	1.39312	FALSE	FALSE	TRUE	chr16	69762026	-	chr16:69760293-69760506	S_Shore	69762026	69762026	1492	NQO1
cg25874642	NA	NA	NA	NA	NA	NA	2.63745	2.2763	4.71302	1.34238e-05	0.000371693	3.04015	2.33119	2.2763	4.28766	6.16776e-05	0.00128054	1.63452	FALSE	FALSE	TRUE	chr12	50898251	+	chr12:50898621-50899164	N_Shore	50898251	50898251	516	DIP2B
cg13262909	NA	NA	NA	NA	NA	NA	4.12802	2.05887	4.71271	1.34388e-05	0.00037194	3.03912	3.26457	2.05887	3.83219	0.00029079	0.00317001	0.213388	FALSE	FALSE	TRUE	chr6	150070030	+	chr6:150070513-150071285	N_Shore	150070030	150070030	800	PCMT1
cg04904099	NA	NA	NA	NA	NA	NA	3.81238	-0.267957	4.71197	1.34752e-05	0.00037261	3.03662	4.11385	-0.267957	5.22876	1.97652e-06	0.000182867	4.81656	FALSE	FALSE	TRUE	chr16	68678010	+	chr16:68678686-68680149	N_Shore	68678010	68678010	140	CDH3
cg09803177	NA	NA	NA	NA	NA	NA	2.34748	2.99923	4.71183	1.34825e-05	0.000372726	3.03612	1.9649	2.99923	4.06117	0.000134814	0.00199969	0.916408	FALSE	FALSE	TRUE	chr16	12898504	-	chr16:12897365-12897889	S_Shore	12898504	12898504	759	CPPED1
cg16247184	NA	NA	NA	NA	NA	NA	2.568	2.26255	4.71139	1.35041e-05	0.000372987	3.03464	2.43235	2.26255	4.59358	2.07976e-05	0.000679099	2.63667	FALSE	FALSE	TRUE	chr17	63822421	-		OpenSea	63822421	63822421	239	CEP112
cg15843567	NA	NA	NA	NA	NA	NA	-3.3213	-4.78142	-4.71071	1.35375e-05	0.000373421	3.03235	-3.3799	-4.78142	-4.93103	6.04446e-06	0.000340484	3.77985	FALSE	FALSE	TRUE	chr10	26223206	+	chr10:26222921-26224022	Island	26223206	26223206	203	MYO3A
cg01497154	NA	NA	NA	NA	NA	NA	3.21012	-0.949565	4.7107	1.35381e-05	0.000373421	3.03231	3.42724	-0.949565	5.17365	2.43523e-06	0.000201146	4.62285	FALSE	FALSE	TRUE	chr20	3661910	-	chr20:3662310-3663187	N_Shore	3661910	3661910	827	ADAM33
cg18204208	NA	NA	NA	NA	NA	NA	2.47277	1.59743	4.71001	1.35722e-05	0.000374013	3.02999	2.25736	1.59743	4.42658	3.7806e-05	0.000970705	2.08524	FALSE	FALSE	TRUE	chr20	48185938	-	chr20:48184193-48184833	S_Shore	48185938	48185938	1230	PTGIS
cg05059480	NA	NA	NA	NA	NA	NA	-2.43554	-2.78134	-4.70877	1.36338e-05	0.000375129	3.02579	-2.18233	-2.78134	-4.34399	5.06197e-05	0.00114363	1.81636	FALSE	FALSE	TRUE	chr15	40633202	-		OpenSea	40633202	40633202	33	CCDC9B
cg23837265	NA	NA	NA	NA	NA	NA	4.6773	0.908113	4.7084	1.36519e-05	0.000375373	3.02457	3.21612	0.908113	3.3284	0.00144732	0.00860618	-1.24154	FALSE	FALSE	TRUE	chr10	88730407	+	chr10:88730554-88731632	N_Shore	88730407	88730407	90	AGAP11
cg24404989	NA	NA	NA	NA	NA	NA	-2.59028	1.18882	-4.70804	1.36701e-05	0.000375706	3.02333	NA	NA	NA	NA	NA	NA	FALSE	FALSE	FALSE	chr10	75597941	-	chr10:75599260-75599488	N_Shore	75597941	75597941	671	CAMK2G
cg22023343	NA	NA	NA	NA	NA	NA	2.63287	0.494981	4.70635	1.37545e-05	0.000377346	3.01764	2.18538	0.494981	4.02079	0.000154641	0.00217373	0.79069	FALSE	FALSE	TRUE	chr10	129845736	+		OpenSea	129845736	129845736	76	PTPRE
cg13926569	NA	NA	NA	NA	NA	NA	2.21127	2.00673	4.70466	1.38393e-05	0.000378824	3.01195	2.24133	2.00673	4.91168	6.49438e-06	0.00035549	3.71333	FALSE	FALSE	TRUE	chr10	89418898	+	chr10:89419346-89420027	N_Shore	89418898	89418898	577	PAPSS2
cg17799287	NA	NA	NA	NA	NA	NA	4.90095	-0.441905	4.70434	1.38557e-05	0.000379101	3.01086	4.25254	-0.441905	4.19634	8.47487e-05	0.00153195	1.34238	FALSE	FALSE	TRUE	chr13	92001764	+	chr13:91999541-92001441	S_Shore	92001764	92001764	1094	MIR19B1
cg13662634	NA	NA	NA	NA	NA	NA	2.77066	-0.43509	4.70372	1.38873e-05	0.00037955	3.00875	2.84257	-0.43509	4.96622	5.30319e-06	0.000314251	3.90108	FALSE	FALSE	TRUE	chr9	129884948	-		OpenSea	129884948	129884948	95	ANGPTL2
cg05758920	NA	NA	NA	NA	NA	NA	2.76748	2.20705	4.70344	1.39013e-05	0.000379754	3.00782	2.17504	2.20705	3.80415	0.000318983	0.00335744	0.128986	FALSE	FALSE	TRUE	chr17	42908859	-	chr17:42906810-42908061	S_Shore	42908859	42908859	679	GJC1
cg21126229	NA	NA	NA	NA	NA	NA	4.5359	2.36925	4.70256	1.39458e-05	0.000380631	3.00486	3.28527	2.36925	3.50172	0.00084519	0.00613082	-0.756201	FALSE	FALSE	TRUE	chr4	1107983	-	chr4:1107125-1107728	S_Shore	1107983	1107983	630	RNF212
cg03654058	NA	NA	NA	NA	NA	NA	2.38486	2.11604	4.70169	1.39904e-05	0.000381166	3.00191	2.25706	2.11604	4.58169	2.17084e-05	0.00069707	2.59708	FALSE	FALSE	TRUE	chr11	2722539	-	chr11:2720410-2722087	S_Shore	2722539	2722539	1310	KCNQ1OT1
cg24051943	NA	NA	NA	NA	NA	NA	2.45438	0.944033	4.70117	1.40168e-05	0.00038131	3.00016	2.20522	0.944033	4.34867	4.97922e-05	0.0011338	1.83154	FALSE	FALSE	TRUE	chr6	31870891	-	chr6:31868781-31870311	S_Shore	31870891	31870891	1121	ZBTB12
cg04806562	NA	NA	NA	NA	NA	NA	2.28912	2.43212	4.70076	1.40378e-05	0.000381694	2.99877	1.78746	2.43212	3.78011	0.000345221	0.00352479	0.056931	FALSE	FALSE	TRUE	chr17	80316908	+		OpenSea	80316908	80316908	214	TEX19
cg22524508	NA	NA	NA	NA	NA	NA	-2.80602	-2.84581	-4.70057	1.40474e-05	0.000381869	2.99814	-2.31851	-2.84581	-3.99677	0.000167737	0.00228602	0.716253	FALSE	FALSE	TRUE	chr11	13461822	-		OpenSea	13461822	13461822	3	BTBD10
cg14478475	NA	NA	NA	NA	NA	NA	3.62693	1.91367	4.69959	1.40979e-05	0.000382632	2.99482	3.29025	1.91367	4.38459	4.38677e-05	0.00106135	1.94821	FALSE	FALSE	TRUE	chr9	37905113	-	chr9:37903630-37904475	S_Shore	37905113	37905113	762	SLC25A51
cg26154201	NA	NA	NA	NA	NA	NA	-3.37671	-0.724243	-4.6995	1.41025e-05	0.000382632	2.99452	-2.66712	-0.724243	-3.81803	0.000304715	0.00326486	0.170719	FALSE	FALSE	TRUE	chr20	238217	+		OpenSea	238217	238217	159	DEFB132
cg18906327	NA	NA	NA	NA	NA	NA	-3.56342	-0.0224494	-4.69881	1.4138e-05	0.000383139	2.9922	-2.61251	-0.0224494	-3.543	0.000741892	0.00564376	-0.638197	FALSE	FALSE	TRUE	chr9	6925174	+		OpenSea	6925174	6925174	326	KDM4C
cg11654011	NA	NA	NA	NA	NA	NA	3.33721	1.31533	4.69843	1.41575e-05	0.000383395	2.99092	3.27067	1.31533	4.73647	1.23785e-05	0.000508688	3.11625	FALSE	FALSE	TRUE	chr19	43099795	-		OpenSea	43099795	43099795	712	CEACAM8
cg05455266	NA	NA	NA	NA	NA	NA	3.12242	2.34174	4.69738	1.42117e-05	0.00038403	2.98739	2.6567	2.34174	4.11169	0.00011344	0.00180305	1.0747	FALSE	FALSE	TRUE	chr4	1359801	+		OpenSea	1359801	1359801	63	UVSSA
cg04305062	NA	NA	NA	NA	NA	NA	3.0403	0.140157	4.69717	1.42229e-05	0.000384163	2.98666	2.33419	0.140157	3.71021	0.000433766	0.00405624	-0.150966	FALSE	FALSE	TRUE	chr6	39399200	-		OpenSea	39399200	39399200	49	KIF6
cg00871787	NA	NA	NA	NA	NA	NA	2.61483	2.78985	4.69682	1.4241e-05	0.000384482	2.98548	2.12089	2.78985	3.92117	0.000216289	0.00266172	0.483697	FALSE	FALSE	TRUE	chr17	79920595	-	chr17:79920529-79920756	Island	79920595	79920595	1537	NOTUM
cg24780234	NA	NA	NA	NA	NA	NA	2.68385	3.13406	4.69629	1.42683e-05	0.000384795	2.98371	NA	NA	NA	NA	NA	NA	FALSE	FALSE	FALSE	chr5	136836341	-	chr5:136834016-136835146	S_Shore	136836341	136836341	1322	SPOCK1
cg19774846	NA	NA	NA	NA	NA	NA	2.53783	3.56015	4.69254	1.44646e-05	0.00038778	2.97107	NA	NA	NA	NA	NA	NA	FALSE	FALSE	FALSE	chr1	25292225	-		OpenSea	25292225	25292225	612	RUNX3
cg15107861	NA	NA	NA	NA	NA	NA	2.61474	-1.45266	4.69221	1.44819e-05	0.000387986	2.96997	NA	NA	NA	NA	NA	NA	FALSE	FALSE	FALSE	chr20	44258271	+		OpenSea	44258271	44258271	113	WFDC10A
cg02616906	NA	NA	NA	NA	NA	NA	-2.84297	-1.84309	-4.69031	1.45825e-05	0.000390083	2.96356	-2.43	-1.84309	-4.12531	0.000108261	0.00175574	1.11757	FALSE	FALSE	TRUE	chr16	71265770	-	chr16:71264360-71264659	S_Shore	71265770	71265770	1144	HYDIN
cg27307298	NA	NA	NA	NA	NA	NA	4.04877	1.42399	4.69016	1.45907e-05	0.000390218	2.96304	3.54667	1.42399	4.22461	7.68366e-05	0.00144519	1.43244	FALSE	FALSE	TRUE	chr1	6266753	+	chr1:6265825-6266778	Island	6266753	6266753	563	RNF207
cg05957768	NA	NA	NA	NA	NA	NA	-3.78811	-0.609609	-4.68622	1.48018e-05	0.000393453	2.94976	-3.01375	-0.609609	-3.834	0.000289054	0.00315882	0.218851	FALSE	FALSE	TRUE	chr5	179043464	-		OpenSea	179043464	179043464	1468	HNRNPH1
cg10229830	NA	NA	NA	NA	NA	NA	2.61663	1.09696	4.6828	1.4987e-05	0.000396973	2.93825	2.44503	1.09696	4.50381	2.87117e-05	0.000821706	2.339	FALSE	FALSE	TRUE	chr20	36888200	-	chr20:36888891-36889442	N_Shore	36888200	36888200	973	KIAA1755
cg25541528	NA	NA	NA	NA	NA	NA	4.14743	2.83121	4.68252	1.50022e-05	0.000397141	2.93731	3.36981	2.83121	3.91192	0.000223081	0.00270754	0.455438	FALSE	FALSE	TRUE	chr7	1545819	-	chr7:1543280-1544399	S_Shore	1545819	1545819	1800	INTS1
cg15584480	NA	NA	NA	NA	NA	NA	2.3806	0.388991	4.68238	1.50097e-05	0.00039725	2.93685	1.92579	0.388991	3.90009	0.000232073	0.002765	0.419327	FALSE	FALSE	TRUE	chr22	50449972	-	chr22:50448567-50449521	S_Shore	50449972	50449972	1082	IL17REL
cg06464781	NA	NA	NA	NA	NA	NA	2.68026	3.15848	4.68193	1.50344e-05	0.000397562	2.93533	2.3848	3.15848	4.28742	6.17298e-05	0.00128134	1.63374	FALSE	FALSE	TRUE	chr11	64509084	-	chr11:64509433-64513826	N_Shore	64509084	64509084	110	RASGRP2
cg25749802	NA	NA	NA	NA	NA	NA	3.04585	2.88714	4.68082	1.50953e-05	0.000398815	2.93159	2.28197	2.88714	3.60794	0.000603283	0.00496587	-0.450698	FALSE	FALSE	TRUE	chr3	57114010	-	chr3:57112567-57113908	S_Shore	57114010	57114010	673	ARHGEF3
cg03214420	NA	NA	NA	NA	NA	NA	3.06241	1.89502	4.68077	1.50981e-05	0.000398815	2.93142	2.43992	1.89502	3.83672	0.000286463	0.00314214	0.227068	FALSE	FALSE	TRUE	chr19	44257589	-	chr19:44258613-44259343	N_Shore	44257589	44257589	1552	SMG9
cg04625250	NA	NA	NA	NA	NA	NA	-2.90914	-0.40049	-4.6802	1.51297e-05	0.000399305	2.92949	-2.22664	-0.40049	-3.68586	0.000469424	0.00425765	-0.222817	FALSE	FALSE	TRUE	chr12	7041743	+	chr12:7036955-7037924	S_Shelf	7041743	7041743	1259	ATN1
cg10003935	NA	NA	NA	NA	NA	NA	2.17561	2.5716	4.67989	1.51467e-05	0.000399669	2.92845	1.86951	2.5716	4.14234	0.000102108	0.00170123	1.17127	FALSE	FALSE	TRUE	chr1	153601826	+		OpenSea	153601826	153601826	952	S100A1
cg06673170	NA	NA	NA	NA	NA	NA	2.90553	2.89482	4.67971	1.51564e-05	0.000399752	2.92785	2.48171	2.89482	4.11279	0.000113014	0.00180021	1.07815	FALSE	FALSE	TRUE	chr15	101818315	-	chr15:101817246-101817915	S_Shore	101818315	101818315	614	SELENOS
cg17487170	NA	NA	NA	NA	NA	NA	2.99015	-0.595356	4.67898	1.5197e-05	0.000400476	2.92538	2.30375	-0.595356	3.70893	0.000435567	0.00406603	-0.154734	FALSE	FALSE	TRUE	chr5	133451259	+	chr5:133449320-133451260	Island	133451259	133451259	38	TCF7
cg02587316	NA	NA	NA	NA	NA	NA	-3.78492	-3.8984	-4.67838	1.52301e-05	0.000400934	2.92337	-3.28321	-3.8984	-4.17331	9.17699e-05	0.0016012	1.26927	FALSE	FALSE	TRUE	chr19	37096321	-	chr19:37095680-37096589	Island	37096321	37096321	142	ZNF529
cg08257257	NA	NA	NA	NA	NA	NA	2.80982	2.86885	4.67828	1.52356e-05	0.000400976	2.92303	2.27591	2.86885	3.89938	0.000232623	0.0027687	0.417163	FALSE	FALSE	TRUE	chr11	68517804	-	chr11:68517667-68518179	Island	68517804	68517804	362	TESMIN
cg05233288	NA	NA	NA	NA	NA	NA	-3.35059	-0.708997	-4.67815	1.5243e-05	0.000400998	2.92258	-2.41049	-0.708997	-3.46178	0.000958055	0.00663774	-0.869531	FALSE	FALSE	TRUE	chr1	10534164	-	chr1:10534918-10535172	N_Shore	10534164	10534164	1550	DFFA
cg17891403	NA	NA	NA	NA	NA	NA	-4.0683	1.98148	-4.67772	1.52668e-05	0.00040141	2.92114	NA	NA	NA	NA	NA	NA	FALSE	FALSE	FALSE	chr7	141252306	+	chr7:141251013-141251472	S_Shore	141252306	141252306	1227	AGK
cg07984133	NA	NA	NA	NA	NA	NA	-3.187	-3.11627	-4.67752	1.52776e-05	0.00040141	2.92049	-2.44844	-3.11627	-3.69668	0.000453242	0.00416293	-0.190918	FALSE	FALSE	TRUE	chr13	28544592	-	chr13:28544524-28544890	Island	28544592	28544592	1086	CDX2
cg05389024	NA	NA	NA	NA	NA	NA	-3.23484	-2.36734	-4.67716	1.52979e-05	0.000401751	2.91926	-2.97679	-2.36734	-4.42743	3.76921e-05	0.000970583	2.08802	FALSE	FALSE	TRUE	chr2	170366131	+		OpenSea	170366131	170366131	80	KLHL41
cg03835043	NA	NA	NA	NA	NA	NA	2.38326	3.16101	4.67641	1.53398e-05	0.000402324	2.91673	1.96182	3.16101	3.96352	0.000187635	0.00244328	0.613662	FALSE	FALSE	TRUE	chr11	17499347	-	chr11:17497463-17498626	S_Shore	17499347	17499347	897	ABCC8
cg17956563	NA	NA	NA	NA	NA	NA	2.80789	1.8152	4.67523	1.54057e-05	0.000403456	2.91276	2.15815	1.8152	3.69774	0.000451691	0.00415661	-0.1878	FALSE	FALSE	TRUE	chr11	1332238	-	chr11:1330390-1331498	S_Shore	1332238	1332238	1345	TOLLIP
cg27150412	NA	NA	NA	NA	NA	NA	1.9478	1.07906	4.67498	1.54193e-05	0.000403725	2.91195	1.70737	1.07906	4.22367	7.7088e-05	0.00144749	1.42944	FALSE	FALSE	TRUE	chr16	31161431	-	chr16:31159576-31160009	S_Shore	31161431	31161431	15	PRSS36
cg15018350	NA	NA	NA	NA	NA	NA	2.6617	2.36999	4.67458	1.54422e-05	0.000404065	2.91057	2.44757	2.36999	4.42407	3.81444e-05	0.000976116	2.07703	FALSE	FALSE	TRUE	chr17	36612484	+	chr17:36609705-36610320	S_Shelf	36612484	36612484	1861	ARHGAP23
cg17117459	NA	NA	NA	NA	NA	NA	3.97843	1.68099	4.67373	1.54896e-05	0.000404526	2.90774	3.06258	1.68099	3.69955	0.000449037	0.00414224	-0.18244	FALSE	FALSE	TRUE	chr13	25085405	-	chr13:25086522-25087067	N_Shore	25085405	25085405	1542	PARP4
cg23770271	NA	NA	NA	NA	NA	NA	1.83861	1.43126	4.67263	1.55519e-05	0.000405351	2.90403	1.64475	1.43126	4.30983	5.70713e-05	0.00122271	1.70594	FALSE	FALSE	TRUE	chr17	3704471	-		OpenSea	3704471	3704471	65	ITGAE
cg23041045	NA	NA	NA	NA	NA	NA	-2.51428	-3.64164	-4.67224	1.55738e-05	0.000405598	2.90273	NA	NA	NA	NA	NA	NA	FALSE	FALSE	FALSE	chr1	109255480	+		OpenSea	109255480	109255480	75	FNDC7
cg09493943	NA	NA	NA	NA	NA	NA	2.81391	2.91736	4.67116	1.56351e-05	0.000406676	2.89909	2.19517	2.91736	3.74983	0.000381223	0.00375056	-0.0334376	FALSE	FALSE	TRUE	chr20	43744878	-		OpenSea	43744878	43744878	1064	WFDC5
cg06387582	NA	NA	NA	NA	NA	NA	2.46196	0.460061	4.67077	1.56575e-05	0.000406896	2.89777	2.1706	0.460061	4.23947	7.29669e-05	0.00140727	1.47994	FALSE	FALSE	TRUE	chr17	1084653	-	chr17:1082376-1083833	S_Shore	1084653	1084653	1486	ABR
cg27449489	NA	NA	NA	NA	NA	NA	2.96839	1.78381	4.67055	1.56702e-05	0.000406896	2.89702	2.59918	1.78381	4.2077	8.14768e-05	0.0014983	1.37856	FALSE	FALSE	TRUE	chr17	80316860	+		OpenSea	80316860	80316860	262	TEX19
cg19563083	NA	NA	NA	NA	NA	NA	4.21712	-0.748677	4.67033	1.56823e-05	0.000406919	2.89631	3.49754	-0.748677	3.98262	0.000175943	0.00235521	0.672537	FALSE	FALSE	TRUE	chr16	126948	-	chr16:127448-128631	N_Shore	126948	126948	596	RHBDF1
cg21242144	NA	NA	NA	NA	NA	NA	1.72123	2.26864	4.66982	1.57116e-05	0.000407451	2.89458	NA	NA	NA	NA	NA	NA	FALSE	FALSE	FALSE	chr5	148808487	+		OpenSea	148808487	148808487	5	MIR143
cg12765716	NA	NA	NA	NA	NA	NA	2.07029	1.7885	4.66949	1.57304e-05	0.000407719	2.89347	1.60828	1.7885	3.73739	0.000397027	0.00384101	-0.0704231	FALSE	FALSE	TRUE	chr12	110252791	-		OpenSea	110252791	110252791	94	TRPV4
cg07827420	NA	NA	NA	NA	NA	NA	2.05703	1.68308	4.66729	1.58569e-05	0.000409311	2.88606	1.75874	1.68308	4.11158	0.000113482	0.00180305	1.07435	FALSE	FALSE	TRUE	chr17	75371764	+	chr17:75368688-75370506	S_Shore	75371764	75371764	400	SEPT9
cg14573833	NA	NA	NA	NA	NA	NA	3.4781	3.14169	4.66672	1.589e-05	0.000409593	2.88414	2.90559	3.14169	4.0097	0.000160559	0.00222259	0.756297	FALSE	FALSE	TRUE	chr9	139096200	-	chr9:139096665-139096993	N_Shore	139096200	139096200	754	LHX3
cg03356778	NA	NA	NA	NA	NA	NA	2.51487	0.0924508	4.66663	1.58947e-05	0.000409593	2.88387	1.98323	0.0924508	3.78834	0.000336009	0.00346917	0.0815808	FALSE	FALSE	TRUE	chr11	120110544	+	chr11:120110497-120110719	Island	120110544	120110544	358	POU2F3
cg12350592	NA	NA	NA	NA	NA	NA	3.14757	1.97174	4.66503	1.59878e-05	0.000410781	2.87846	2.793	1.97174	4.25842	6.83086e-05	0.00135737	1.5406	FALSE	FALSE	TRUE	chr17	42031239	-	chr17:42030173-42030941	S_Shore	42031239	42031239	103	PYY
cg23839680	NA	NA	NA	NA	NA	NA	2.89935	1.25578	4.66425	1.60331e-05	0.000411771	2.87585	2.60339	1.25578	4.30933	5.71715e-05	0.0012238	1.70432	FALSE	FALSE	TRUE	chr7	56118238	+	chr7:56119045-56119963	N_Shore	56118238	56118238	1139	CCT6A
cg07442907	NA	NA	NA	NA	NA	NA	2.9774	0.671988	4.66403	1.60459e-05	0.000411927	2.87511	2.66463	0.671988	4.29456	6.02074e-05	0.00126244	1.65671	FALSE	FALSE	TRUE	chr17	5487958	-		OpenSea	5487958	5487958	125	NLRP1
cg00344372	NA	NA	NA	NA	NA	NA	2.20201	1.77203	4.66384	1.60568e-05	0.000412035	2.87448	NA	NA	NA	NA	NA	NA	FALSE	FALSE	FALSE	chr4	3443625	+		OpenSea	3443625	3443625	100	HGFAC
cg12836863	NA	NA	NA	NA	NA	NA	2.5928	3.26207	4.66376	1.60617e-05	0.000412074	2.8742	2.29612	3.26207	4.25109	7.00742e-05	0.00137636	1.51713	FALSE	FALSE	TRUE	chr13	32889023	+	chr13:32889533-32889900	N_Shore	32889023	32889023	593	BRCA2
cg14037246	NA	NA	NA	NA	NA	NA	-4.24956	0.900137	-4.66218	1.61541e-05	0.00041323	2.86889	-2.98606	0.900137	-3.36831	0.00128049	0.00796419	-1.13128	FALSE	FALSE	TRUE	chr9	35750688	+	chr9:35748653-35749512	S_Shore	35750688	35750688	1410	RGP1
cg01574663	NA	NA	NA	NA	NA	NA	-3.19904	-5.24738	-4.66168	1.61836e-05	0.000413688	2.86721	NA	NA	NA	NA	NA	NA	FALSE	FALSE	FALSE	chr16	22825769	+	chr16:22824616-22826459	Island	22825769	22825769	90	HS3ST2
cg21766592	NA	NA	NA	NA	NA	NA	4.7899	-0.030985	4.66164	1.61855e-05	0.000413688	2.8671	4.02073	-0.030985	4.02279	0.000153592	0.00216336	0.796922	FALSE	FALSE	TRUE	chr19	47288066	-	chr19:47290585-47291983	N_Shelf	47288066	47288066	67	SLC1A5
cg03030757	NA	NA	NA	NA	NA	NA	4.14625	-1.16355	4.66092	1.62283e-05	0.000414096	2.86466	3.36089	-1.16355	3.88466	0.000244324	0.00285439	0.37233	FALSE	FALSE	TRUE	chr6	35420754	+	chr6:35419879-35420766	Island	35420754	35420754	615	FANCE
cg01797501	NA	NA	NA	NA	NA	NA	2.46758	1.50982	4.66076	1.62375e-05	0.000414096	2.86413	2.44604	1.50982	4.75625	1.15147e-05	0.0004892	3.18317	FALSE	FALSE	TRUE	chr12	65671924	+	chr12:65672391-65673250	N_Shore	65671924	65671924	498	MSRB3
cg21341586	NA	NA	NA	NA	NA	NA	5.64897	0.108906	4.65828	1.63848e-05	0.000416517	2.85578	3.98322	0.108906	3.37628	0.00124943	0.00784376	-1.10915	FALSE	FALSE	TRUE	chr4	99851281	-	chr4:99849305-99850552	S_Shore	99851281	99851281	504	EIF4E
cg03459656	NA	NA	NA	NA	NA	NA	2.7268	2.3754	4.65453	1.66093e-05	0.000420215	2.8432	2.70438	2.3754	4.75068	1.1752e-05	0.000495859	3.1643	FALSE	FALSE	TRUE	chr17	42467307	-	chr17:42462135-42463579	S_Shelf	42467307	42467307	433	ITGA2B
cg12435725	NA	NA	NA	NA	NA	NA	-2.4856	-3.08796	-4.65277	1.67154e-05	0.000421418	2.83731	-2.22406	-3.08796	-4.28578	6.20843e-05	0.00128669	1.62847	FALSE	FALSE	TRUE	chr3	58293450	+	chr3:58291813-58292385	S_Shore	58293450	58293450	1477	RPP14
cg02948624	NA	NA	NA	NA	NA	NA	3.14327	-0.694094	4.65222	1.67491e-05	0.00042192	2.83544	2.06719	-0.694094	3.14743	0.00249496	0.0122627	-1.7299	FALSE	FALSE	TRUE	chr22	19743759	+	chr22:19742901-19744729	Island	19743759	19743759	466	TBX1
cg24999310	NA	NA	NA	NA	NA	NA	2.56893	2.03964	4.65212	1.6755e-05	0.000421982	2.83512	1.90868	2.03964	3.55781	0.000707839	0.00547781	-0.595628	FALSE	FALSE	TRUE	chr17	72731453	+	chr17:72732848-72733545	N_Shore	72731453	72731453	1283	RAB37
cg18437480	NA	NA	NA	NA	NA	NA	1.82348	1.25354	4.65117	1.68129e-05	0.000422396	2.83193	1.5471	1.25354	4.06893	0.000131293	0.00196951	0.940667	FALSE	FALSE	TRUE	chr17	76130305	+	chr17:76127521-76128406	S_Shore	76130305	76130305	169	TMC8
cg06903478	NA	NA	NA	NA	NA	NA	2.45122	1.74827	4.65072	1.68404e-05	0.000422654	2.83042	1.62763	1.74827	3.1792	0.00227044	0.0115335	-1.64558	FALSE	FALSE	TRUE	chr17	76183632	+	chr17:76183077-76183449	S_Shore	76183632	76183632	233	AFMID
cg08311376	NA	NA	NA	NA	NA	NA	-4.10387	-0.422191	-4.65038	1.68611e-05	0.000422995	2.82928	-3.10569	-0.422191	-3.6186	0.000583027	0.00486301	-0.419703	FALSE	FALSE	TRUE	chr4	87280206	-		OpenSea	87280206	87280206	182	MAPK10
cg19354656	NA	NA	NA	NA	NA	NA	2.49837	2.66759	4.64973	1.69012e-05	0.000423483	2.82709	1.94645	2.66759	3.72912	0.000407872	0.00390939	-0.0949544	FALSE	FALSE	TRUE	chr1	159916472	-	chr1:159915368-159915797	S_Shore	159916472	159916472	1085	IGSF9
cg25324105	NA	NA	NA	NA	NA	NA	-4.11836	-4.45119	-4.64893	1.69505e-05	0.000424409	2.82439	-3.96456	-4.45119	-4.60159	2.02051e-05	0.000668789	2.66336	FALSE	FALSE	TRUE	chr19	38183259	-	chr19:38182793-38183327	Island	38183259	38183259	42	ZNF781
cg23498494	NA	NA	NA	NA	NA	NA	3.05954	2.55283	4.64874	1.69621e-05	0.000424485	2.82376	2.86322	2.55283	4.47568	3.17466e-05	0.000877194	2.2463	FALSE	FALSE	TRUE	chr7	90095672	+		OpenSea	90095672	90095672	65	CDK14
cg24114556	NA	NA	NA	NA	NA	NA	3.87467	1.42472	4.64838	1.69843e-05	0.000424781	2.82255	3.20451	1.42472	3.95323	0.000194243	0.00249337	0.581999	FALSE	FALSE	TRUE	chr17	44897431	-	chr17:44895800-44897025	S_Shore	44897431	44897431	1304	WNT3
cg22518417	NA	NA	NA	NA	NA	NA	3.02868	0.649187	4.64756	1.70345e-05	0.000425736	2.81982	2.48133	0.649187	3.91734	0.000219074	0.00267986	0.472004	FALSE	FALSE	TRUE	chr16	67192409	-	chr16:67193546-67194039	N_Shore	67192409	67192409	1402	TRADD
cg08221916	NA	NA	NA	NA	NA	NA	2.93221	2.34174	4.64629	1.71133e-05	0.00042722	2.81556	2.48005	2.34174	4.04336	0.000143234	0.00207199	0.860884	FALSE	FALSE	TRUE	chr20	31889467	+		OpenSea	31889467	31889467	1069	BPIFB1
cg07777793	NA	NA	NA	NA	NA	NA	2.6747	2.22268	4.64379	1.72693e-05	0.000429507	2.80717	2.59904	2.22268	4.64408	1.73264e-05	0.000616859	2.80537	FALSE	FALSE	TRUE	chr2	233271185	+	chr2:233272404-233272700	N_Shore	233271185	233271185	366	ALPPL2
cg22453488	NA	NA	NA	NA	NA	NA	3.43433	1.42532	4.64364	1.72789e-05	0.000429507	2.80665	3.09966	1.42532	4.31065	5.69078e-05	0.00122118	1.70858	FALSE	FALSE	TRUE	chr5	131631007	+	chr5:131629230-131630797	S_Shore	131631007	131631007	110	SLC22A4
cg00568164	NA	NA	NA	NA	NA	NA	2.12341	2.51769	4.64359	1.72822e-05	0.000429507	2.80648	1.9113	2.51769	4.30573	5.78978e-05	0.00123346	1.69271	FALSE	FALSE	TRUE	chr11	44927222	+		OpenSea	44927222	44927222	735	TSPAN18
cg17944560	NA	NA	NA	NA	NA	NA	3.29163	2.00921	4.64331	1.72994e-05	0.000429786	2.80555	3.73503	2.00921	5.41954	9.54346e-07	0.000120141	5.49274	FALSE	FALSE	TRUE	chr17	1627264	+	chr17:1627745-1629897	N_Shore	1627264	1627264	569	WDR81
cg01884549	NA	NA	NA	NA	NA	NA	3.8485	1.0116	4.64237	1.73585e-05	0.000430705	2.8024	2.70034	1.0116	3.3496	0.00135629	0.00825693	-1.18308	FALSE	FALSE	TRUE	chr12	116997308	+		OpenSea	116997308	116997308	121	MAP1LC3B2
cg22815074	NA	NA	NA	NA	NA	NA	2.93468	2.94476	4.64135	1.74231e-05	0.000431519	2.79897	NA	NA	NA	NA	NA	NA	FALSE	FALSE	FALSE	chrX	152758918	+		OpenSea	152758918	152758918	1428	BGN
cg18081940	NA	NA	NA	NA	NA	NA	-4.14357	-4.31796	-4.63999	1.75089e-05	0.000432767	2.79443	-3.86884	-4.31796	-4.45455	3.4229e-05	0.000915284	2.17687	FALSE	FALSE	TRUE	chr1	154475173	+	chr1:154474107-154475699	Island	154475173	154475173	477	TDRD10
cg25883083	NA	NA	NA	NA	NA	NA	2.03754	0.190972	4.63889	1.75789e-05	0.000433371	2.79073	1.95306	0.190972	4.58159	2.17166e-05	0.00069707	2.59673	FALSE	FALSE	TRUE	chr12	6741695	-		OpenSea	6741695	6741695	879	LPAR5
cg06632214	NA	NA	NA	NA	NA	NA	3.90041	1.77357	4.63753	1.76659e-05	0.000434627	2.78617	3.32838	1.77357	4.06936	0.000131101	0.00196827	0.942008	FALSE	FALSE	TRUE	chr11	314074	+	chr11:315739-316539	N_Shore	314074	314074	82	IFITM1
cg11682700	NA	NA	NA	NA	NA	NA	-4.50916	-0.397454	-4.63603	1.77622e-05	0.000435987	2.78114	-2.98881	-0.397454	-3.15924	0.00240911	0.0119806	-1.6986	FALSE	FALSE	TRUE	chr3	114477956	-		OpenSea	114477956	114477956	167	ZBTB20
cg13858747	NA	NA	NA	NA	NA	NA	3.26073	2.81531	4.63562	1.77886e-05	0.000436192	2.77977	2.60463	2.81531	3.80887	0.000314056	0.00332656	0.143182	FALSE	FALSE	TRUE	chr11	1331831	-	chr11:1330390-1331498	S_Shore	1331831	1331831	938	TOLLIP
cg10833393	NA	NA	NA	NA	NA	NA	2.40013	1.22539	4.63549	1.77967e-05	0.000436192	2.77935	1.88757	1.22539	3.75334	0.000376867	0.00372207	-0.0229719	FALSE	FALSE	TRUE	chr19	46651227	+		OpenSea	46651227	46651227	187	IGFL2
cg06376949	NA	NA	NA	NA	NA	NA	3.42165	0.909505	4.63545	1.77996e-05	0.000436192	2.7792	2.77445	0.909505	3.86588	0.000260072	0.00296731	0.315287	FALSE	FALSE	TRUE	chr10	91173811	-	chr10:91174405-91175166	N_Shore	91173811	91173811	570	LIPA
cg17414971	NA	NA	NA	NA	NA	NA	2.16029	2.67242	4.63521	1.78151e-05	0.000436192	2.77839	NA	NA	NA	NA	NA	NA	FALSE	FALSE	FALSE	chr16	28997041	+		OpenSea	28997041	28997041	343	LAT
cg20036097	NA	NA	NA	NA	NA	NA	2.27382	3.20321	4.63439	1.78681e-05	0.00043714	2.77565	2.02408	3.20321	4.24832	7.07541e-05	0.00138262	1.50825	FALSE	FALSE	TRUE	chr11	18432571	+		OpenSea	18432571	18432571	1281	LDHC
cg05973398	NA	NA	NA	NA	NA	NA	3.02121	0.18016	4.63415	1.78838e-05	0.000437364	2.77484	2.53797	0.18016	4.00507	0.00016309	0.00224704	0.741975	FALSE	FALSE	TRUE	chr21	36420164	-		OpenSea	36420164	36420164	1090	RUNX1
cg19775206	NA	NA	NA	NA	NA	NA	3.66378	2.73738	4.63412	1.78853e-05	0.000437364	2.77476	3.84696	2.73738	5.00399	4.60652e-06	0.000294172	4.03162	FALSE	FALSE	TRUE	chr14	94393718	-		OpenSea	94393718	94393718	999	FAM181A-AS1
cg09884613	NA	NA	NA	NA	NA	NA	2.92488	-0.45872	4.63335	1.79358e-05	0.000438114	2.77215	3.07651	-0.45872	5.01436	4.43135e-06	0.000287231	4.06756	FALSE	FALSE	TRUE	chr11	66085453	-	chr11:66083955-66084535	S_Shore	66085453	66085453	937	CD248
cg13026729	NA	NA	NA	NA	NA	NA	2.42004	0.902711	4.63321	1.79448e-05	0.000438226	2.77169	1.47669	0.902711	2.91062	0.00494824	0.0192013	-2.33878	FALSE	FALSE	TRUE	chr6	159240774	+	chr6:159239081-159240775	Island	159240774	159240774	1762	EZR-AS1
cg15489575	NA	NA	NA	NA	NA	NA	2.60389	0.956068	4.63259	1.79852e-05	0.000438512	2.76961	2.30185	0.956068	4.21504	7.9431e-05	0.00147611	1.40192	FALSE	FALSE	TRUE	chr11	3875823	+	chr11:3876287-3877431	N_Shore	3875823	3875823	1109	STIM1
cg11890936	NA	NA	NA	NA	NA	NA	2.23829	2.88298	4.63257	1.79864e-05	0.000438512	2.76955	2.23179	2.88298	4.7571	1.14788e-05	0.000488479	3.18606	FALSE	FALSE	TRUE	chr1	21045423	-	chr1:21043832-21044771	S_Shore	21045423	21045423	1105	KIF17
cg10094868	NA	NA	NA	NA	NA	NA	3.9463	3.90475	4.6322	1.80106e-05	0.000438896	2.76831	3.34392	3.90475	4.0361	0.00014681	0.00210474	0.838292	FALSE	FALSE	TRUE	chr16	4525921	+	chr16:4524138-4524712	S_Shore	4525921	4525921	419	HMOX2
cg26147480	NA	NA	NA	NA	NA	NA	2.2029	3.00164	4.63218	1.80117e-05	0.000438896	2.76825	2.02084	3.00164	4.3766	4.51225e-05	0.00107576	1.92223	FALSE	FALSE	TRUE	chr10	126490099	+	chr10:126490161-126490934	N_Shore	126490099	126490099	254	ABRAXAS2
cg23221090	NA	NA	NA	NA	NA	NA	3.40467	1.78785	4.63202	1.80221e-05	0.000439062	2.76772	2.09407	1.78785	2.93025	0.00468099	0.0184915	-2.28966	FALSE	FALSE	TRUE	chr10	64892741	+	chr10:64892879-64893336	N_Shore	64892741	64892741	265	NRBF2
cg22760523	NA	NA	NA	NA	NA	NA	2.24639	2.70375	4.63147	1.80582e-05	0.000439415	2.76587	2.04234	2.70375	4.33646	5.1977e-05	0.00116214	1.792	FALSE	FALSE	TRUE	chr15	72102618	+	chr15:72104191-72104418	N_Shore	72102618	72102618	275	NR2E3
cg23523937	NA	NA	NA	NA	NA	NA	2.14495	2.92178	4.63084	1.80994e-05	0.000440069	2.76376	1.71515	2.92178	3.81431	0.000308476	0.00328774	0.15953	FALSE	FALSE	TRUE	chr20	33736089	-	chr20:33734567-33735280	S_Shore	33736089	33736089	927	EDEM2
cg24043604	NA	NA	NA	NA	NA	NA	2.36175	3.14696	4.62973	1.81724e-05	0.000441493	2.76004	2.32248	3.14696	4.68765	1.47905e-05	0.000562608	2.95163	FALSE	FALSE	TRUE	chr12	2613948	+		OpenSea	2613948	2613948	59	CACNA1C
cg13683534	NA	NA	NA	NA	NA	NA	2.31255	1.66754	4.62892	1.82254e-05	0.000442119	2.75735	1.86731	1.66754	3.84879	0.000275246	0.00306444	0.26352	FALSE	FALSE	TRUE	chr9	139221076	-		OpenSea	139221076	139221076	702	DKFZP434A062
cg07577824	NA	NA	NA	NA	NA	NA	2.29161	1.55255	4.6289	1.82271e-05	0.000442119	2.75726	1.85557	1.55255	3.85968	0.000265479	0.00300172	0.296499	FALSE	FALSE	TRUE	chr20	17943403	-		OpenSea	17943403	17943403	185	SNORD17
cg11210813	NA	NA	NA	NA	NA	NA	2.50271	1.03009	4.62876	1.8236e-05	0.000442246	2.75681	2.22636	1.03009	4.2387	7.31625e-05	0.0014088	1.47748	FALSE	FALSE	TRUE	chr20	35972385	+	chr20:35974177-35974913	N_Shore	35972385	35972385	702	SRC
cg07545278	NA	NA	NA	NA	NA	NA	3.13149	-0.235633	4.6281	1.828e-05	0.000442699	2.75458	2.60455	-0.235633	3.95986	0.000189959	0.00245807	0.602399	FALSE	FALSE	TRUE	chr16	67219152	-	chr16:67217716-67219219	Island	67219152	67219152	1208	KIAA0895L
cg06942121	NA	NA	NA	NA	NA	NA	2.94032	-1.63639	4.62783	1.82975e-05	0.000442963	2.75369	3.34406	-1.63639	5.41528	9.70063e-07	0.0001214	5.47756	FALSE	FALSE	TRUE	chr16	2040985	+	chr16:2040034-2040628	S_Shore	2040985	2040985	1038	SYNGR3
cg21366602	NA	NA	NA	NA	NA	NA	-3.67103	-0.60828	-4.62721	1.83392e-05	0.00044343	2.75159	-2.81114	-0.60828	-3.64394	0.000537445	0.00462208	-0.34579	FALSE	FALSE	TRUE	chr1	51887613	-		OpenSea	51887613	51887613	179	EPS15
cg09974897	NA	NA	NA	NA	NA	NA	2.24794	2.0176	4.62703	1.8351e-05	0.000443629	2.75099	1.85309	2.0176	3.92813	0.000211303	0.00262388	0.505019	FALSE	FALSE	TRUE	chr2	232261864	+	chr2:232260100-232261134	S_Shore	232261864	232261864	1528	B3GNT7
cg10453071	NA	NA	NA	NA	NA	NA	-3.49682	-2.60322	-4.62666	1.83754e-05	0.000444125	2.74977	-2.29416	-2.60322	-3.12186	0.00269055	0.0128665	-1.79732	FALSE	FALSE	TRUE	chr16	57513414	-		OpenSea	57513414	57513414	264	DOK4
cg25137841	NA	NA	NA	NA	NA	NA	2.21068	0.357153	4.62637	1.83949e-05	0.000444284	2.74879	2.04734	0.357153	4.41275	3.9706e-05	0.000999668	2.04005	FALSE	FALSE	TRUE	chr22	31536585	-		OpenSea	31536585	31536585	115	PLA2G3
cg24133207	NA	NA	NA	NA	NA	NA	4.61121	0.344576	4.62618	1.84072e-05	0.000444284	2.74817	4.81761	0.344576	4.96893	5.24979e-06	0.000314251	3.91046	FALSE	FALSE	TRUE	chr2	241395351	+	chr2:241395248-241395802	Island	241395351	241395351	66	MIR149
cg10299584	NA	NA	NA	NA	NA	NA	2.63168	2.01338	4.62447	1.85219e-05	0.000446084	2.74243	2.2602	2.01338	4.08772	0.000123136	0.00189413	0.999476	FALSE	FALSE	TRUE	chr9	139221176	+		OpenSea	139221176	139221176	755	GPSM1
cg21177778	NA	NA	NA	NA	NA	NA	2.05832	2.57765	4.62275	1.86376e-05	0.000447267	2.73667	1.71792	2.57765	3.97512	0.000180447	0.00238788	0.649403	FALSE	FALSE	TRUE	chr22	48883578	+	chr22:48884884-48887043	N_Shore	48883578	48883578	1709	FAM19A5
cg14818694	NA	NA	NA	NA	NA	NA	-2.68741	-1.18415	-4.62159	1.87162e-05	0.000448465	2.73278	-1.994	-1.18415	-3.52904	0.000775406	0.00580651	-0.678209	FALSE	FALSE	TRUE	chr1	156542677	-	chr1:156542099-156542502	S_Shore	156542677	156542677	280	IQGAP3
cg01076495	NA	NA	NA	NA	NA	NA	2.57747	0.660094	4.62095	1.87591e-05	0.000448959	2.73066	2.30503	0.660094	4.25353	6.94816e-05	0.00137022	1.52494	FALSE	FALSE	TRUE	chr1	150480588	+		OpenSea	150480588	150480588	100	ECM1
cg15587829	NA	NA	NA	NA	NA	NA	-2.48421	-1.71067	-4.62091	1.87619e-05	0.000448959	2.73053	-2.07225	-1.71067	-3.96801	0.00018482	0.00242312	0.627491	FALSE	FALSE	TRUE	chr17	2241943	-	chr17:2239630-2241547	S_Shore	2241943	2241943	1264	TSR1
cg16076038	NA	NA	NA	NA	NA	NA	2.30357	0.510781	4.6209	1.87625e-05	0.000448959	2.7305	1.8568	0.510781	3.83544	0.000287684	0.00315032	0.223186	FALSE	FALSE	TRUE	chr22	19744078	+	chr22:19742901-19744729	Island	19744078	19744078	147	TBX1
cg12389423	NA	NA	NA	NA	NA	NA	2.64089	2.75064	4.62068	1.87779e-05	0.000449154	2.72974	2.57563	2.75064	4.63806	1.77082e-05	0.000624055	2.78522	FALSE	FALSE	TRUE	chr3	118864836	+		OpenSea	118864836	118864836	160	C3orf30
cg21972903	NA	NA	NA	NA	NA	NA	-2.37145	-2.51996	-4.62061	1.87823e-05	0.000449169	2.72952	-1.9133	-2.51996	-3.83831	0.000284965	0.00312946	0.231851	FALSE	FALSE	TRUE	chr1	21501248	-	chr1:21503115-21503836	N_Shore	21501248	21501248	2	EIF4G3
cg20408693	NA	NA	NA	NA	NA	NA	4.12229	-2.03293	4.61974	1.88414e-05	0.000449529	2.72662	4.95183	-2.03293	5.70593	3.15139e-07	6.90709e-05	6.52274	FALSE	FALSE	TRUE	chr12	46767289	-	chr12:46765134-46766633	S_Shore	46767289	46767289	643	SLC38A2
cg20464195	NA	NA	NA	NA	NA	NA	3.81311	0.39563	4.61951	1.88573e-05	0.000449626	2.72584	3.68888	0.39563	4.59559	2.06469e-05	0.000676873	2.64338	FALSE	FALSE	TRUE	chr6	29894248	-	chr6:29894140-29895117	Island	29894248	29894248	819	HCG4B
cg21468939	NA	NA	NA	NA	NA	NA	3.03399	1.90928	4.61947	1.88602e-05	0.000449626	2.7257	2.93009	1.90928	4.58972	2.10887e-05	0.00068615	2.62383	FALSE	FALSE	TRUE	chr17	58226730	+	chr17:58227241-58227720	N_Shore	58226730	58226730	571	CA4
cg20798574	NA	NA	NA	NA	NA	NA	2.86213	-0.63553	4.61903	1.889e-05	0.000450249	2.72424	3.08374	-0.63553	5.12072	2.97337e-06	0.000227972	4.4376	FALSE	FALSE	TRUE	chr1	229479495	-	chr1:229478014-229478935	S_Shore	229479495	229479495	806	CCSAP
cg07877900	NA	NA	NA	NA	NA	NA	2.35295	1.15392	4.61767	1.89836e-05	0.000451865	2.71967	2.41983	1.15392	4.88965	7.04672e-06	0.000373841	3.63773	FALSE	FALSE	TRUE	chr16	57576862	+		OpenSea	57576862	57576862	260	ADGRG5
cg18871648	NA	NA	NA	NA	NA	NA	3.83414	-1.55766	4.61705	1.90261e-05	0.000452468	2.7176	4.01064	-1.55766	4.96634	5.30079e-06	0.000314251	3.9015	FALSE	FALSE	TRUE	chr14	74227431	+	chr14:74225626-74227209	S_Shore	74227431	74227431	1980	MIR4505
cg06105694	NA	NA	NA	NA	NA	NA	2.59859	0.690732	4.61678	1.90449e-05	0.000452618	2.71669	2.09491	0.690732	3.83079	0.000292137	0.00317982	0.20917	FALSE	FALSE	TRUE	chr17	36585340	+	chr17:36584420-36585453	Island	36585340	36585340	619	ARHGAP23
cg08322289	NA	NA	NA	NA	NA	NA	3.72997	4.12894	4.616	1.90982e-05	0.000453443	2.7141	3.15272	4.12894	4.01228	0.000159163	0.00221256	0.764293	FALSE	FALSE	TRUE	chr16	4525918	+	chr16:4526295-4526927	N_Shore	4525918	4525918	422	HMOX2
cg08687386	NA	NA	NA	NA	NA	NA	3.10205	-0.0385279	4.6132	1.92929e-05	0.000456383	2.70473	2.76797	-0.0385279	4.23464	7.42031e-05	0.00141866	1.4645	FALSE	FALSE	TRUE	chr6	30711206	-	chr6:30710307-30712440	Island	30711206	30711206	752	FLOT1
cg18245281	NA	NA	NA	NA	NA	NA	1.86959	2.16222	4.61273	1.93256e-05	0.000456591	2.70317	1.57409	2.16222	4.00354	0.000163937	0.00225214	0.737236	FALSE	FALSE	TRUE	chr20	57583076	-	chr20:57581902-57582595	S_Shore	57583076	57583076	766	CTSZ
cg21055178	NA	NA	NA	NA	NA	NA	2.25337	1.1456	4.61214	1.93672e-05	0.000456901	2.70118	1.88214	1.1456	3.96719	0.000185335	0.00242698	0.624948	FALSE	FALSE	TRUE	chr9	140381843	-		OpenSea	140381843	140381843	236	PNPLA7
cg20161791	NA	NA	NA	NA	NA	NA	3.79684	-0.41387	4.61093	1.94519e-05	0.000457935	2.69714	4.32147	-0.41387	5.39671	1.04167e-06	0.000125615	5.41139	FALSE	FALSE	TRUE	chr7	2558431	+	chr7:2558371-2559967	Island	2558431	2558431	933	LFNG
cg08329501	NA	NA	NA	NA	NA	NA	3.33239	1.79754	4.61093	1.94522e-05	0.000457935	2.69713	3.62152	1.79754	5.15413	2.62148e-06	0.000211777	4.55446	FALSE	FALSE	TRUE	chr9	79056558	+		OpenSea	79056558	79056558	23	GCNT1
cg01812919	NA	NA	NA	NA	NA	NA	-3.04182	0.256777	-4.6101	1.95106e-05	0.000458869	2.69436	-2.34917	0.256777	-3.66279	0.000505764	0.00445846	-0.290593	FALSE	FALSE	TRUE	chr12	124409762	+		OpenSea	124409762	124409762	164	DNAH10
cg17152801	NA	NA	NA	NA	NA	NA	2.35466	0.478262	4.60987	1.95264e-05	0.00045902	2.69361	1.97862	0.478262	3.98842	0.000172534	0.00232272	0.690443	FALSE	FALSE	TRUE	chr2	25142101	-	chr2:25142472-25143689	N_Shore	25142101	25142101	45	ADCY3
cg12866505	NA	NA	NA	NA	NA	NA	2.18875	0.886795	4.60931	1.95665e-05	0.000459387	2.69172	1.79342	0.886795	3.8899	0.00024009	0.00282597	0.388296	FALSE	FALSE	TRUE	chr21	46964386	-	chr21:46961668-46963078	S_Shore	46964386	46964386	60	SLC19A1
cg07460992	NA	NA	NA	NA	NA	NA	-2.95816	-2.86756	-4.60822	1.96434e-05	0.000460574	2.68809	-2.64581	-2.86756	-4.24055	7.26943e-05	0.00140368	1.48338	FALSE	FALSE	TRUE	chr16	87525178	-		OpenSea	87525178	87525178	281	ZCCHC14
cg21396064	NA	NA	NA	NA	NA	NA	2.43087	1.81319	4.60703	1.97285e-05	0.000461772	2.68409	1.69955	1.81319	3.31601	0.00150312	0.00882583	-1.27557	FALSE	FALSE	TRUE	chr16	14397766	+	chr16:14395604-14397075	S_Shore	14397766	14397766	57	MIR193B
cg02202721	NA	NA	NA	NA	NA	NA	2.6167	0.677308	4.6068	1.97448e-05	0.000461888	2.68333	2.58311	0.677308	4.68055	1.51775e-05	0.00057191	2.92775	FALSE	FALSE	TRUE	chr1	156865043	+	chr1:156863415-156863711	S_Shore	156865043	156865043	1519	PEAR1
cg19915738	NA	NA	NA	NA	NA	NA	-3.5929	-4.24807	-4.60605	1.97983e-05	0.000462428	2.68083	-3.55891	-4.24807	-4.69214	1.45506e-05	0.000557993	2.96675	FALSE	FALSE	TRUE	chr19	44952730	-	chr19:44952416-44952809	Island	44952730	44952730	35	ZNF229
cg01953797	NA	NA	NA	NA	NA	NA	2.28234	1.3349	4.605	1.98734e-05	0.000463495	2.67733	2.02623	1.3349	4.20989	8.08621e-05	0.00149265	1.38551	FALSE	FALSE	TRUE	chr8	144296928	+		OpenSea	144296928	144296928	1859	GPIHBP1
cg05989693	NA	NA	NA	NA	NA	NA	1.88919	2.28587	4.60471	1.98942e-05	0.000463719	2.67636	1.57794	2.28587	3.96448	0.000187032	0.00244084	0.616609	FALSE	FALSE	TRUE	chr3	50376155	-	chr3:50377803-50378540	N_Shore	50376155	50376155	490	RASSF1
cg07157333	NA	NA	NA	NA	NA	NA	4.03453	1.21874	4.6047	1.98951e-05	0.000463719	2.67632	4.16516	1.21874	4.888	7.0899e-06	0.000375343	3.63207	FALSE	FALSE	TRUE	chr16	19422554	+	chr16:19421816-19422498	S_Shore	19422554	19422554	496	TMC5
cg17152214	NA	NA	NA	NA	NA	NA	1.75643	1.27911	4.60423	1.9929e-05	0.000464222	2.67475	1.38954	1.27911	3.75648	0.000373017	0.00369889	-0.0136201	FALSE	FALSE	TRUE	chr22	38840050	-		OpenSea	38840050	38840050	16	KCNJ4
cg23081534	NA	NA	NA	NA	NA	NA	3.50261	1.89994	4.60393	1.99505e-05	0.00046448	2.67375	2.98459	1.89994	4.0347	0.000147509	0.00210898	0.83394	FALSE	FALSE	TRUE	chr3	169540079	+		OpenSea	169540079	169540079	368	LRRIQ4
cg06144905	NA	NA	NA	NA	NA	NA	3.44551	0.647513	4.60324	2e-05	0.000464836	2.67146	2.38169	0.647513	3.27265	0.00171492	0.00959162	-1.39403	FALSE	FALSE	TRUE	chr17	27369780	+		OpenSea	27369780	27369780	137	PIPOX
cg11161873	NA	NA	NA	NA	NA	NA	-4.0016	-1.20044	-4.60299	2.00185e-05	0.000464836	2.67061	-3.78104	-1.20044	-4.47211	3.21525e-05	0.000883563	2.23459	FALSE	FALSE	TRUE	chr7	112120943	+		OpenSea	112120943	112120943	34	LSMEM1
cg05132306	NA	NA	NA	NA	NA	NA	2.37828	2.23583	4.60245	2.00573e-05	0.000465283	2.66882	2.24378	2.23583	4.47058	3.2329e-05	0.000884717	2.22954	FALSE	FALSE	TRUE	chr1	1846340	+	chr1:1850098-1851391	N_Shelf	1846340	1846340	73	CALML6
cg14885762	NA	NA	NA	NA	NA	NA	2.0719	1.2825	4.60049	2.02003e-05	0.000467526	2.66225	1.90826	1.2825	4.36521	4.69735e-05	0.00109773	1.8852	FALSE	FALSE	TRUE	chr17	75446450	+	chr17:75447477-75447821	N_Shore	75446450	75446450	162	SEPT9
cg06498267	NA	NA	NA	NA	NA	NA	-2.13991	-3.3064	-4.59915	2.0298e-05	0.000468821	2.65779	-2.16877	-3.3064	-4.80128	9.76182e-06	0.00045056	3.33598	FALSE	FALSE	TRUE	chr5	45695922	-	chr5:45695394-45696510	Island	45695922	45695922	297	HCN1
cg09875213	NA	NA	NA	NA	NA	NA	2.44292	2.7675	4.59903	2.03065e-05	0.00046893	2.6574	NA	NA	NA	NA	NA	NA	FALSE	FALSE	FALSE	chr5	134786596	-		OpenSea	134786596	134786596	1492	TIFAB
cg06659614	NA	NA	NA	NA	NA	NA	2.84796	2.66931	4.59696	2.04594e-05	0.000470948	2.65047	2.49726	2.66931	4.14758	0.000100283	0.00168549	1.18782	FALSE	FALSE	TRUE	chr1	152010183	-	chr1:152008838-152009112	S_Shore	152010183	152010183	671	S100A11
cg03611452	NA	NA	NA	NA	NA	NA	-4.39703	-4.63021	-4.59625	2.05121e-05	0.000471893	2.6481	-4.27809	-4.63021	-4.59766	2.04935e-05	0.000675186	2.65027	FALSE	FALSE	TRUE	chr19	38183253	-	chr19:38182793-38183327	Island	38183253	38183253	36	ZNF781
cg07140459	NA	NA	NA	NA	NA	NA	2.56341	2.43952	4.59542	2.05734e-05	0.000472682	2.64534	2.16994	2.43952	4.00395	0.00016371	0.00225058	0.7385	FALSE	FALSE	TRUE	chr3	142165032	-	chr3:142166202-142167026	N_Shore	142165032	142165032	1820	XRN1
cg17099212	NA	NA	NA	NA	NA	NA	-4.26379	-1.90248	-4.59475	2.06228e-05	0.00047346	2.64312	-3.43674	-1.90248	-3.80777	0.000315197	0.00333331	0.139876	FALSE	FALSE	TRUE	chr10	64967241	-		OpenSea	64967241	64967241	1319	JMJD1C
cg05581394	NA	NA	NA	NA	NA	NA	2.81976	1.89337	4.59395	2.06826e-05	0.000474477	2.64045	2.29558	1.89337	3.84833	0.000275662	0.00306735	0.262141	FALSE	FALSE	TRUE	chr12	40500619	-	chr12:40498962-40500017	S_Shore	40500619	40500619	957	SLC2A13
cg11265749	NA	NA	NA	NA	NA	NA	3.04857	-0.459183	4.59315	2.07424e-05	0.000475048	2.63778	2.95391	-0.459183	4.57855	2.19551e-05	0.000702128	2.58665	FALSE	FALSE	TRUE	chr7	560499	-	chr7:556611-562845	Island	560499	560499	1017	PDGFA
cg10729312	NA	NA	NA	NA	NA	NA	-3.55953	2.31904	-4.59267	2.07786e-05	0.000475254	2.63617	NA	NA	NA	NA	NA	NA	FALSE	FALSE	FALSE	chr5	140289	+		OpenSea	140289	140289	83	PLEKHG4B
cg22456272	NA	NA	NA	NA	NA	NA	1.92463	0.619256	4.59246	2.07944e-05	0.000475437	2.63546	1.44328	0.619256	3.54944	0.000726883	0.0055701	-0.619683	FALSE	FALSE	TRUE	chr20	62131338	-	chr20:62127243-62127735	S_Shelf	62131338	62131338	669	EEF1A2
cg16127724	NA	NA	NA	NA	NA	NA	2.41853	1.52607	4.5921	2.08212e-05	0.00047596	2.63428	NA	NA	NA	NA	NA	NA	FALSE	FALSE	FALSE	chr7	30738472	-		OpenSea	30738472	30738472	1246	CRHR2
cg25586410	NA	NA	NA	NA	NA	NA	3.89562	1.84322	4.59159	2.08598e-05	0.000476665	2.63256	3.69015	1.84322	4.47242	3.21179e-05	0.000883452	2.23558	FALSE	FALSE	TRUE	chr2	175350621	-	chr2:175351364-175352154	N_Shore	175350621	175350621	1194	GPR155
cg07696914	NA	NA	NA	NA	NA	NA	3.3348	0.963517	4.59018	2.09659e-05	0.000477961	2.62788	3.47508	0.963517	4.91987	6.30019e-06	0.000348178	3.74146	FALSE	FALSE	TRUE	chr8	134088700	-		OpenSea	134088700	134088700	1324	SLA
cg09762242	NA	NA	NA	NA	NA	NA	2.77527	2.78146	4.58871	2.1078e-05	0.000479321	2.62295	2.31668	2.78146	3.94163	0.000201958	0.0025525	0.546377	FALSE	FALSE	TRUE	chr11	65408429	+	chr11:65408344-65408631	Island	65408429	65408429	836	SIPA1
cg02768585	NA	NA	NA	NA	NA	NA	2.28386	2.5921	4.58796	2.11347e-05	0.000480155	2.62047	NA	NA	NA	NA	NA	NA	FALSE	FALSE	FALSE	chr6	109557073	+		OpenSea	109557073	109557073	743	C6orf183
cg14827502	NA	NA	NA	NA	NA	NA	3.66116	-0.692132	4.58761	2.11619e-05	0.000480337	2.61928	3.56674	-0.692132	4.59613	2.0607e-05	0.000676012	2.64517	FALSE	FALSE	TRUE	chr7	150148025	+		OpenSea	150148025	150148025	62	GIMAP8
cg08188112	NA	NA	NA	NA	NA	NA	2.46718	2.33467	4.58662	2.12375e-05	0.000481159	2.61598	2.17659	2.33467	4.16542	9.43034e-05	0.00162966	1.24427	FALSE	FALSE	TRUE	chr1	26699351	-		OpenSea	26699351	26699351	84	ZNF683
cg23061704	NA	NA	NA	NA	NA	NA	3.46079	1.4886	4.58591	2.12914e-05	0.000481867	2.61364	2.51646	1.4886	3.42955	0.00105937	0.00707194	-0.960324	FALSE	FALSE	TRUE	chr9	75569703	-		OpenSea	75569703	75569703	1469	ALDH1A1
cg07479711	NA	NA	NA	NA	NA	NA	1.96133	2.69363	4.58559	2.13166e-05	0.000482101	2.61254	1.66022	2.69363	4.00006	0.000165881	0.00226709	0.726439	FALSE	FALSE	TRUE	chr5	1524940	-	chr5:1523025-1524588	S_Shore	1524940	1524940	863	LPCAT1
cg18149919	NA	NA	NA	NA	NA	NA	2.62427	1.88372	4.58516	2.13497e-05	0.000482399	2.61111	2.19875	1.88372	3.95384	0.000193842	0.00249011	0.58389	FALSE	FALSE	TRUE	chr8	144912049	-	chr8:144911055-144912075	Island	144912049	144912049	492	PUF60
cg05184607	NA	NA	NA	NA	NA	NA	2.00942	1.12255	4.58368	2.14638e-05	0.000484045	2.60619	1.96832	1.12255	4.62631	1.84777e-05	0.000638849	2.74592	FALSE	FALSE	TRUE	chr16	89686885	+		OpenSea	89686885	89686885	114	DPEP1
cg09485853	NA	NA	NA	NA	NA	NA	-3.06394	-1.79591	-4.58334	2.14897e-05	0.000484271	2.60507	-2.08292	-1.79591	-3.2054	0.00209966	0.0109612	-1.57557	FALSE	FALSE	TRUE	chr15	72495878	-		OpenSea	72495878	72495878	872	PKM
cg02114912	NA	NA	NA	NA	NA	NA	1.88387	1.2619	4.58279	2.15324e-05	0.000484787	2.60324	1.58468	1.2619	3.9736	0.000181376	0.00239727	0.644701	FALSE	FALSE	TRUE	chr5	180626247	-	chr5:180622178-180622658	S_Shelf	180626247	180626247	1682	TRIM7
cg18919478	NA	NA	NA	NA	NA	NA	2.92978	0.421613	4.58232	2.15691e-05	0.000485166	2.60166	2.29785	0.421613	3.69766	0.000451799	0.00415661	-0.188017	FALSE	FALSE	TRUE	chr8	104384584	+	chr8:104383409-104384109	S_Shore	104384584	104384584	76	CTHRC1
cg09802818	NA	NA	NA	NA	NA	NA	2.18384	2.59864	4.5813	2.16487e-05	0.000485995	2.59826	1.91407	2.59864	4.13558	0.00010451	0.00172447	1.14993	FALSE	FALSE	TRUE	chr12	52604609	-		OpenSea	52604609	52604609	29	C12orf80
cg02045804	NA	NA	NA	NA	NA	NA	3.07185	2.59524	4.58088	2.16817e-05	0.000486177	2.59686	2.70108	2.59524	4.14373	0.00010162	0.00169736	1.17567	FALSE	FALSE	TRUE	chr17	73128545	-	chr17:73127196-73127995	S_Shore	73128545	73128545	654	NT5C
cg05646467	NA	NA	NA	NA	NA	NA	3.62311	1.34089	4.57773	2.19295e-05	0.000490475	2.58636	3.49898	1.34089	4.54642	2.46452e-05	0.000751888	2.47993	FALSE	FALSE	TRUE	chr2	203239707	+	chr2:203239865-203242418	N_Shore	203239707	203239707	1342	BMPR2
cg25124246	NA	NA	NA	NA	NA	NA	3.3197	2.01814	4.57739	2.19565e-05	0.00049063	2.58522	NA	NA	NA	NA	NA	NA	FALSE	FALSE	FALSE	chr20	36887519	-	chr20:36888891-36889442	N_Shore	36887519	36887519	1654	KIAA1755
cg04583625	NA	NA	NA	NA	NA	NA	3.25033	1.49153	4.5754	2.21142e-05	0.000493021	2.5786	2.49015	1.49153	3.60558	0.000607853	0.00498422	-0.457546	FALSE	FALSE	TRUE	chr20	17549301	-	chr20:17550330-17551317	N_Shore	17549301	17549301	563	BFSP1
cg11404464	NA	NA	NA	NA	NA	NA	2.17387	2.07169	4.5752	2.21303e-05	0.000493021	2.57793	1.98271	2.07169	4.29785	5.95177e-05	0.00125244	1.66731	FALSE	FALSE	TRUE	chr3	129267034	+		OpenSea	129267034	129267034	194	H1FOO
cg15226339	NA	NA	NA	NA	NA	NA	2.68454	1.5053	4.57452	2.21846e-05	0.000493921	2.57567	1.91571	1.5053	3.35944	0.00131589	0.00809316	-1.15584	FALSE	FALSE	TRUE	chr7	51385409	-	chr7:51383311-51384938	S_Shore	51385409	51385409	893	COBL
cg22720041	NA	NA	NA	NA	NA	NA	-3.23235	-3.85835	-4.57385	2.2238e-05	0.000494842	2.57345	-3.0724	-3.85835	-4.47193	3.21735e-05	0.000883868	2.23398	FALSE	FALSE	TRUE	chr19	44952725	-	chr19:44952416-44952809	Island	44952725	44952725	40	ZNF229
cg20801110	NA	NA	NA	NA	NA	NA	3.46133	2.0212	4.57312	2.22971e-05	0.000495478	2.571	2.43483	2.0212	3.3085	0.00153795	0.00895383	-1.29617	FALSE	FALSE	TRUE	chr15	75136007	-	chr15:75135186-75135905	S_Shore	75136007	75136007	454	ULK3
cg02829456	NA	NA	NA	NA	NA	NA	3.61574	-2.53038	4.56969	2.25741e-05	0.000498833	2.55959	2.63804	-2.53038	3.42871	0.00106214	0.00708183	-0.962677	FALSE	FALSE	TRUE	chr2	201982020	+	chr2:201983198-201983709	N_Shore	201982020	201982020	1142	CFLAR
cg10512951	NA	NA	NA	NA	NA	NA	-2.84536	-1.97431	-4.56811	2.27023e-05	0.000500528	2.55436	-2.16646	-1.97431	-3.5788	0.000662113	0.00525366	-0.535099	FALSE	FALSE	TRUE	chr6	70500634	-		OpenSea	70500634	70500634	76	LMBRD1
cg03553897	NA	NA	NA	NA	NA	NA	1.8652	1.77978	4.5678	2.27282e-05	0.000500826	2.55331	1.52977	1.77978	3.86179	0.000263625	0.00299102	0.302899	FALSE	FALSE	TRUE	chr17	72969503	-	chr17:72968167-72969164	S_Shore	72969503	72969503	602	HID1
cg24118151	NA	NA	NA	NA	NA	NA	2.64029	2.49165	4.56767	2.27385e-05	0.000500873	2.55289	2.30664	2.49165	4.10682	0.000115347	0.00182161	1.0594	FALSE	FALSE	TRUE	chr20	42354839	-		OpenSea	42354839	42354839	802	GTSF1L
cg25008858	NA	NA	NA	NA	NA	NA	2.18215	1.66125	4.56551	2.29163e-05	0.000502887	2.54569	1.61808	1.66125	3.48664	0.000886237	0.00631494	-0.799094	FALSE	FALSE	TRUE	chr2	220313657	+	chr2:220312698-220314094	Island	220313657	220313657	1734	SPEG
cg00976906	NA	NA	NA	NA	NA	NA	-3.2793	-3.20787	-4.56491	2.29662e-05	0.00050326	2.54368	-2.82181	-3.20787	-4.04033	0.00014472	0.00208689	0.851431	FALSE	FALSE	TRUE	chr13	34250594	-		OpenSea	34250594	34250594	337	STARD13
cg15631782	NA	NA	NA	NA	NA	NA	2.31635	2.33379	4.56415	2.30289e-05	0.000503821	2.54116	1.4702	2.33379	2.98279	0.00403008	0.0167113	-2.15697	FALSE	FALSE	TRUE	chr9	140381609	-		OpenSea	140381609	140381609	470	PNPLA7
cg03991512	NA	NA	NA	NA	NA	NA	-2.51995	-2.83618	-4.56271	2.31484e-05	0.000504899	2.53638	-2.07625	-2.83618	-3.86954	0.000256925	0.00294629	0.326403	FALSE	FALSE	TRUE	chr16	75150456	-	chr16:75148398-75148864	S_Shore	75150456	75150456	213	LDHD
cg03769927	NA	NA	NA	NA	NA	NA	2.39691	2.3054	4.5624	2.31746e-05	0.000505076	2.53533	2.12353	2.3054	4.16131	9.56511e-05	0.00164295	1.23124	FALSE	FALSE	TRUE	chr1	27480849	-	chr1:27481345-27481742	N_Shore	27480849	27480849	771	SLC9A1
cg26601310	NA	NA	NA	NA	NA	NA	3.19729	1.92702	4.56237	2.31771e-05	0.000505076	2.53524	2.92237	1.92702	4.28948	6.12863e-05	0.00127641	1.64037	FALSE	FALSE	TRUE	chr11	36397123	+	chr11:36397926-36399398	N_Shore	36397123	36397123	411	PRR5L
cg26769927	NA	NA	NA	NA	NA	NA	3.28933	3.25833	4.56112	2.32813e-05	0.000506173	2.53109	2.69093	3.25833	3.83797	0.000285288	0.00313202	0.230819	FALSE	FALSE	TRUE	chr16	29674972	+	chr16:29675845-29676120	N_Shore	29674972	29674972	431	SPN
cg07645296	NA	NA	NA	NA	NA	NA	2.54193	1.25995	4.56043	2.33396e-05	0.000507043	2.52878	2.19567	1.25995	4.05456	0.000137883	0.00202755	0.895777	FALSE	FALSE	TRUE	chr12	26987065	-	chr12:26985453-26986304	S_Shore	26987065	26987065	933	ITPR2
cg01768446	NA	NA	NA	NA	NA	NA	3.52947	4.46375	4.56034	2.33469e-05	0.00050706	2.52849	NA	NA	NA	NA	NA	NA	FALSE	FALSE	FALSE	chr16	89982419	+	chr16:89985913-89986356	N_Shelf	89982419	89982419	1867	MC1R
cg02010738	NA	NA	NA	NA	NA	NA	3.95801	1.9938	4.55984	2.33887e-05	0.000507516	2.52684	2.7574	1.9938	3.26641	0.00174759	0.00971366	-1.41098	FALSE	FALSE	TRUE	chr19	2095466	-	chr19:2095395-2095727	Island	2095466	2095466	802	MOB3A
cg07206630	NA	NA	NA	NA	NA	NA	2.79694	1.89888	4.55935	2.343e-05	0.000507962	2.52521	1.92795	1.89888	3.23385	0.0019279	0.0103698	-1.49908	FALSE	FALSE	TRUE	chr5	142066768	-		OpenSea	142066768	142066768	707	FGF1
cg26105015	NA	NA	NA	NA	NA	NA	4.47607	-0.726794	4.55775	2.35659e-05	0.000509732	2.51987	4.43173	-0.726794	4.63934	1.76265e-05	0.000622573	2.7895	FALSE	FALSE	TRUE	chr3	122745099	-	chr3:122745183-122746986	N_Shore	122745099	122745099	1559	SEMA5B
cg05572167	NA	NA	NA	NA	NA	NA	4.72437	0.78709	4.55738	2.35972e-05	0.00051014	2.51864	3.98001	0.78709	3.94694	0.000198387	0.00252568	0.562691	FALSE	FALSE	TRUE	chr1	156786688	-	chr1:156783523-156784037	S_Shelf	156786688	156786688	47	SH2D2A
cg14893857	NA	NA	NA	NA	NA	NA	3.98404	1.17038	4.55698	2.3631e-05	0.000510604	2.51732	4.59973	1.17038	5.40977	9.90804e-07	0.000123065	5.45791	FALSE	FALSE	TRUE	chr14	102554969	-	chr14:102552721-102554068	S_Shore	102554969	102554969	1456	HSP90AA1
cg26931208	NA	NA	NA	NA	NA	NA	2.72981	2.1003	4.55693	2.36354e-05	0.000510604	2.51715	2.38876	2.1003	4.10342	0.000116699	0.00183566	1.04872	FALSE	FALSE	TRUE	chr19	49244592	-	chr19:49242018-49242962	S_Shore	49244592	49244592	621	RASIP1
cg13070573	NA	NA	NA	NA	NA	NA	2.29758	0.602904	4.5563	2.3689e-05	0.000511401	2.51505	2.24521	0.602904	4.58457	2.14845e-05	0.000693618	2.60666	FALSE	FALSE	TRUE	chr20	34995363	+		OpenSea	34995363	34995363	84	DLGAP4
cg19085407	NA	NA	NA	NA	NA	NA	2.64214	1.32338	4.55576	2.37346e-05	0.000512028	2.51328	2.76737	1.32338	4.91079	6.51579e-06	0.000355936	3.71029	FALSE	FALSE	TRUE	chr10	135164596	+		OpenSea	135164596	135164596	996	PRAP1
cg27147000	NA	NA	NA	NA	NA	NA	3.35032	1.5744	4.55437	2.3854e-05	0.000513692	2.50865	3.30393	1.5744	4.61946	1.89412e-05	0.000647211	2.72303	FALSE	FALSE	TRUE	chr4	83720626	-	chr4:83719009-83720241	S_Shore	83720626	83720626	615	SCD5
cg12132133	NA	NA	NA	NA	NA	NA	2.75593	0.953583	4.55332	2.39444e-05	0.000514734	2.50515	2.66442	0.953583	4.52987	2.61537e-05	0.000778293	2.4251	FALSE	FALSE	TRUE	chr2	66664345	+	chr2:66660452-66660794	S_Shelf	66664345	66664345	523	MEIS1
cg21507238	NA	NA	NA	NA	NA	NA	4.69931	1.30651	4.55285	2.39849e-05	0.000515423	2.50359	4.70633	1.30651	4.68747	1.48004e-05	0.000562608	2.95101	FALSE	FALSE	TRUE	chr16	68677969	+	chr16:68676450-68676843	S_Shore	68677969	68677969	181	CDH3
cg10902905	NA	NA	NA	NA	NA	NA	2.74858	1.31829	4.5513	2.41187e-05	0.000517843	2.49845	2.39849	1.31829	4.08687	0.000123496	0.00189635	0.996795	FALSE	FALSE	TRUE	chr20	6035150	-	chr20:6032675-6033517	S_Shore	6035150	6035150	423	LRRN4
cg01301803	NA	NA	NA	NA	NA	NA	4.49805	-0.218475	4.55104	2.41416e-05	0.000518242	2.49758	3.66608	-0.218475	3.81342	0.000309387	0.00329467	0.156841	FALSE	FALSE	TRUE	chr10	134143535	-	chr10:134145177-134146025	N_Shore	134143535	134143535	1820	STK32C
cg23572908	NA	NA	NA	NA	NA	NA	-2.48193	-2.78713	-4.55047	2.41908e-05	0.000519027	2.49569	-2.48825	-2.78713	-4.69601	1.43473e-05	0.000553646	2.97976	FALSE	FALSE	TRUE	chr7	158937969	-	chr7:158936507-158938492	Island	158937969	158937969	319	VIPR2
cg16953763	NA	NA	NA	NA	NA	NA	2.11689	1.7096	4.54904	2.43155e-05	0.00052088	2.49094	1.64278	1.7096	3.63632	0.000550789	0.00468714	-0.368063	FALSE	FALSE	TRUE	chr3	52281290	+	chr3:52279601-52280140	S_Shore	52281290	52281290	1103	PPM1M
cg10321670	NA	NA	NA	NA	NA	NA	1.83675	2.16011	4.54834	2.4377e-05	0.000521465	2.48861	1.61791	2.16011	4.13019	0.000106461	0.00173933	1.13295	FALSE	FALSE	TRUE	chr20	2672363	+	chr20:2672904-2674698	N_Shore	2672363	2672363	1160	EBF4
cg18845718	NA	NA	NA	NA	NA	NA	2.70157	3.25196	4.548	2.44064e-05	0.000521708	2.4875	NA	NA	NA	NA	NA	NA	FALSE	FALSE	FALSE	chr13	47370386	-	chr13:47370763-47371484	N_Shore	47370386	47370386	980	ESD
cg20528863	NA	NA	NA	NA	NA	NA	1.98717	2.41619	4.54789	2.4416e-05	0.000521751	2.48714	1.69175	2.41619	3.98946	0.000171925	0.00231987	0.69368	FALSE	FALSE	TRUE	chr1	203651198	+		OpenSea	203651198	203651198	671	ATP2B4
cg01040780	NA	NA	NA	NA	NA	NA	1.90969	3.23686	4.54764	2.44382e-05	0.000521862	2.4863	1.58311	3.23686	3.88543	0.000243695	0.002851	0.374684	FALSE	FALSE	TRUE	chr3	47622317	-	chr3:47619112-47621131	S_Shore	47622317	47622317	586	CSPG5
cg25746394	NA	NA	NA	NA	NA	NA	1.98464	1.12986	4.54718	2.44785e-05	0.000522267	2.48477	1.9905	1.12986	4.69926	1.41784e-05	0.000551192	2.99071	FALSE	FALSE	TRUE	chr19	45450501	+		OpenSea	45450501	45450501	1040	APOC2
cg07298431	NA	NA	NA	NA	NA	NA	2.14686	1.97989	4.54623	2.45621e-05	0.000522956	2.48162	2.19872	1.97989	4.79565	9.96584e-06	0.000454465	3.31683	FALSE	FALSE	TRUE	chr11	129817649	-		OpenSea	129817649	129817649	131	PRDM10
cg01506382	NA	NA	NA	NA	NA	NA	2.49355	2.51611	4.54511	2.46613e-05	0.000524336	2.4779	2.20413	2.51611	4.13546	0.000104552	0.00172469	1.14956	FALSE	FALSE	TRUE	chr21	46964343	-	chr21:46961668-46963078	S_Shore	46964343	46964343	17	SLC19A1
cg18148375	NA	NA	NA	NA	NA	NA	2.94188	2.20463	4.54501	2.46703e-05	0.000524436	2.47757	2.40568	2.20463	3.82375	0.00029901	0.0032274	0.187957	FALSE	FALSE	TRUE	chr2	1926535	-		OpenSea	1926535	1926535	499	MYT1L
cg18681464	NA	NA	NA	NA	NA	NA	2.45788	2.78017	4.54392	2.4767e-05	0.000525823	2.47395	2.27775	2.78017	4.33469	5.2302e-05	0.00116705	1.78626	FALSE	FALSE	TRUE	chr7	99766655	-	chr7:99768884-99769559	N_Shelf	99766655	99766655	281	GAL3ST4
cg12798338	NA	NA	NA	NA	NA	NA	3.53832	1.60637	4.54267	2.4878e-05	0.000527021	2.46982	2.8444	1.60637	3.75558	0.000374114	0.00370593	-0.0162945	FALSE	FALSE	TRUE	chr17	76128683	-	chr17:76127521-76128406	S_Shore	76128683	76128683	194	TMC6
cg07572435	NA	NA	NA	NA	NA	NA	2.4235	2.53454	4.54195	2.49426e-05	0.00052793	2.46743	2.3351	2.53454	4.50515	2.85739e-05	0.000819444	2.34343	FALSE	FALSE	TRUE	chr8	143868013	-		OpenSea	143868013	143868013	4	LY6D
cg12824782	NA	NA	NA	NA	NA	NA	4.4441	-1.10658	4.53914	2.5196e-05	0.000531495	2.45809	2.56588	-1.10658	2.69437	0.0089828	0.0286855	-2.86306	FALSE	FALSE	TRUE	chr5	2753928	+	chr5:2748368-2757024	Island	2753928	2753928	1665	C5orf38
cg02102075	NA	NA	NA	NA	NA	NA	3.40721	1.50578	4.53691	2.53988e-05	0.000533981	2.45069	2.99268	1.50578	4.09848	0.000118689	0.00185306	1.0332	FALSE	FALSE	TRUE	chr16	474430	+	chr16:474922-476815	N_Shore	474430	474430	1237	RAB11FIP3
cg18784592	NA	NA	NA	NA	NA	NA	1.89703	1.00598	4.53569	2.55103e-05	0.000535588	2.44665	1.84128	1.00598	4.53738	2.54579e-05	0.000766462	2.44999	FALSE	FALSE	TRUE	chr8	143486007	-	chr8:143485413-143485699	S_Shore	143486007	143486007	1463	TSNARE1
cg24136754	NA	NA	NA	NA	NA	NA	3.56883	-0.716775	4.53209	2.58419e-05	0.000539723	2.43472	NA	NA	NA	NA	NA	NA	FALSE	FALSE	FALSE	chr22	37403978	-		OpenSea	37403978	37403978	100	TEX33
cg27423010	NA	NA	NA	NA	NA	NA	1.78267	1.556	4.5318	2.58685e-05	0.000539802	2.43377	1.71752	1.556	4.50187	2.89119e-05	0.000824349	2.33258	FALSE	FALSE	TRUE	chr8	145551381	-	chr8:145549984-145551217	S_Shore	145551381	145551381	813	DGAT1
cg19981243	NA	NA	NA	NA	NA	NA	-3.73753	-1.76728	-4.53112	2.59318e-05	0.000540449	2.43151	-2.42193	-1.76728	-3.01935	0.00362786	0.0155964	-2.06359	FALSE	FALSE	TRUE	chr3	114478256	-		OpenSea	114478256	114478256	131	ZBTB20
cg11011244	NA	NA	NA	NA	NA	NA	2.58311	2.00001	4.52914	2.61166e-05	0.000542654	2.42495	2.12412	2.00001	3.83313	0.000289884	0.0031643	0.216236	FALSE	FALSE	TRUE	chr19	52075742	+	chr19:52074311-52074536	S_Shore	52075742	52075742	1210	ZNF175
cg02409815	NA	NA	NA	NA	NA	NA	-1.96363	-2.85891	-4.52826	2.61993e-05	0.000543706	2.42203	-1.97079	-2.85891	-4.68312	1.50364e-05	0.000568319	2.93639	FALSE	FALSE	TRUE	chr11	69589122	-	chr11:69588826-69590546	Island	69589122	69589122	1048	FGF4
cg04099543	NA	NA	NA	NA	NA	NA	1.82895	1.38625	4.52803	2.62211e-05	0.000543975	2.42127	1.58942	1.38625	4.05657	0.00013694	0.00202041	0.902066	FALSE	FALSE	TRUE	chr11	72983405	+		OpenSea	72983405	72983405	217	P2RY6
cg19433225	NA	NA	NA	NA	NA	NA	3.90312	2.20427	4.52774	2.6248e-05	0.000544199	2.42032	3.95361	2.20427	4.71591	1.33437e-05	0.000531854	3.04681	FALSE	FALSE	TRUE	chr1	78512997	+	chr1:78511577-78512161	S_Shore	78512997	78512997	1407	GIPC2
cg27588974	NA	NA	NA	NA	NA	NA	1.77304	1.19444	4.52773	2.62498e-05	0.000544199	2.42026	1.51946	1.19444	4.00085	0.000165437	0.00226305	0.728895	FALSE	FALSE	TRUE	chr10	135164283	+		OpenSea	135164283	135164283	683	PRAP1
cg23674344	NA	NA	NA	NA	NA	NA	4.1914	-0.649546	4.52759	2.62622e-05	0.000544364	2.41982	3.69006	-0.649546	4.09828	0.000118768	0.00185354	1.03259	FALSE	FALSE	TRUE	chr17	48503163	+	chr17:48503056-48503887	Island	48503163	48503163	355	ACSF2
cg03078363	NA	NA	NA	NA	NA	NA	-3.24828	-4.11841	-4.52753	2.62684e-05	0.000544381	2.4196	-3.01362	-4.11841	-4.32052	5.49712e-05	0.00120047	1.74044	FALSE	FALSE	TRUE	chr12	54408664	+	chr12:54408426-54408713	Island	54408664	54408664	1977	HOXC4
cg06207778	NA	NA	NA	NA	NA	NA	2.41326	2.56743	4.52662	2.6354e-05	0.000545258	2.4166	2.03273	2.56743	3.92513	0.00021344	0.00264217	0.495819	FALSE	FALSE	TRUE	chr1	15672633	+		OpenSea	15672633	15672633	720	FHAD1
cg03032512	NA	NA	NA	NA	NA	NA	1.99835	0.36232	4.52309	2.669e-05	0.000550041	2.4049	1.34953	0.36232	3.14719	0.0024967	0.0122687	-1.73053	FALSE	FALSE	TRUE	chr17	77030418	+		OpenSea	77030418	77030418	36	C1QTNF1
cg23000734	NA	NA	NA	NA	NA	NA	3.06064	0.927265	4.52194	2.68e-05	0.000551401	2.4011	3.31936	0.927265	5.04503	3.9511e-06	0.000269521	4.17391	FALSE	FALSE	TRUE	chr10	126850823	-	chr10:126847224-126851327	Island	126850823	126850823	1198	CTBP2
cg17202114	NA	NA	NA	NA	NA	NA	-3.17659	-0.8161	-4.52093	2.68973e-05	0.00055253	2.39776	-2.17241	-0.8161	-3.1803	0.002263	0.0115103	-1.64264	FALSE	FALSE	TRUE	chr3	142644837	+		OpenSea	142644837	142644837	679	LOC100507389
cg16218477	NA	NA	NA	NA	NA	NA	2.56144	1.9625	4.5209	2.69001e-05	0.00055253	2.39766	1.99135	1.9625	3.61743	0.000585213	0.00487306	-0.4231	FALSE	FALSE	TRUE	chr7	1066167	-	chr7:1066931-1068245	N_Shore	1066167	1066167	1820	C7orf50
cg24247667	NA	NA	NA	NA	NA	NA	2.12392	1.78849	4.52055	2.69341e-05	0.00055295	2.39649	1.71107	1.78849	3.75112	0.00037961	0.00373815	-0.0295753	FALSE	FALSE	TRUE	chr17	74463439	+		OpenSea	74463439	74463439	190	AANAT
cg16963768	NA	NA	NA	NA	NA	NA	-1.95567	0.669944	-4.5192	2.70645e-05	0.000554974	2.39203	-1.70893	0.669944	-4.06929	0.000131131	0.00196827	0.941795	FALSE	FALSE	TRUE	chr19	10670566	-	chr19:10668267-10668582	S_Shore	10670566	10670566	557	KRI1
cg19917714	NA	NA	NA	NA	NA	NA	2.92577	2.39604	4.51887	2.70971e-05	0.000555373	2.39092	2.31706	2.39604	3.68188	0.000475516	0.00429188	-0.234541	FALSE	FALSE	TRUE	chr1	205011227	+		OpenSea	205011227	205011227	837	CNTN2
cg08091192	NA	NA	NA	NA	NA	NA	-3.27713	-3.28193	-4.51726	2.72537e-05	0.000557544	2.3856	-2.15583	-3.28193	-3.05651	0.00325756	0.0145433	-1.96781	FALSE	FALSE	TRUE	chr3	147114986	-	chr3:147115764-147116421	N_Shore	147114986	147114986	12	ZIC4
cg15970145	NA	NA	NA	NA	NA	NA	3.5643	0.295233	4.51673	2.73052e-05	0.000558131	2.38386	2.196	0.295233	2.86184	0.0056748	0.0210569	-2.45978	FALSE	FALSE	TRUE	chr22	33834204	-		OpenSea	33834204	33834204	1548	MIR4764
cg22843797	NA	NA	NA	NA	NA	NA	2.85524	-0.0207397	4.51609	2.7368e-05	0.000558529	2.38174	2.51045	-0.0207397	4.08546	0.000124091	0.00190226	0.992387	FALSE	FALSE	TRUE	chr8	23082961	-	chr8:23081956-23082975	Island	23082961	23082961	280	TNFRSF10A
cg26369418	NA	NA	NA	NA	NA	NA	3.43847	0.36528	4.51607	2.73703e-05	0.000558529	2.38166	3.08811	0.36528	4.17135	9.23941e-05	0.00160757	1.26305	FALSE	FALSE	TRUE	chr5	131409352	+		OpenSea	131409352	131409352	132	CSF2
cg11752894	NA	NA	NA	NA	NA	NA	2.01058	1.32338	4.51602	2.73754e-05	0.00055854	2.38149	1.52189	1.32338	3.52191	0.000793073	0.00588608	-0.698605	FALSE	FALSE	TRUE	chr1	205196012	+	chr1:205196791-205197252	N_Shore	205196012	205196012	1025	TMCC2
cg07582955	NA	NA	NA	NA	NA	NA	3.00275	0.462435	4.51584	2.73929e-05	0.000558802	2.3809	2.86123	0.462435	4.42675	3.77826e-05	0.000970705	2.08581	FALSE	FALSE	TRUE	chr1	896763	+	chr1:894313-902654	Island	896763	896763	65	KLHL17
cg07102509	NA	NA	NA	NA	NA	NA	-3.21953	-1.95277	-4.51522	2.74536e-05	0.000559735	2.37885	-2.89412	-1.95277	-4.17492	9.12615e-05	0.00159597	1.27438	FALSE	FALSE	TRUE	chr17	46131897	+		OpenSea	46131897	46131897	139	NFE2L1
cg00148355	NA	NA	NA	NA	NA	NA	-3.12457	-0.358007	-4.51498	2.74772e-05	0.000559962	2.37806	-2.69395	-0.358007	-4.00432	0.000163507	0.00224935	0.739639	FALSE	FALSE	TRUE	chr16	31538871	+		OpenSea	31538871	31538871	331	AHSP
cg18453687	NA	NA	NA	NA	NA	NA	2.55909	2.60232	4.51486	2.74895e-05	0.000560047	2.37765	2.85079	2.60232	5.17648	2.40925e-06	0.000200182	4.6328	FALSE	FALSE	TRUE	chr20	34995513	+		OpenSea	34995513	34995513	64	DLGAP4
cg13927832	NA	NA	NA	NA	NA	NA	2.69451	0.399835	4.51443	2.75318e-05	0.000560493	2.37623	2.17209	0.399835	3.7449	0.000387412	0.00378707	-0.0481016	FALSE	FALSE	TRUE	chr4	7436861	-		OpenSea	7436861	7436861	160	PSAPL1
cg01428437	NA	NA	NA	NA	NA	NA	1.98519	2.17214	4.51439	2.75353e-05	0.000560493	2.37611	1.6865	2.17214	3.95159	0.000195316	0.00250164	0.576963	FALSE	FALSE	TRUE	chr1	1852164	-	chr1:1850098-1851391	S_Shore	1852164	1852164	1423	TMEM52
cg00614345	NA	NA	NA	NA	NA	NA	5.12991	-1.12309	4.51351	2.76229e-05	0.000561061	2.37318	3.96457	-1.12309	3.58567	0.000647778	0.00518838	-0.51525	FALSE	FALSE	TRUE	chr9	132251346	+	chr9:132250466-132251123	S_Shore	132251346	132251346	406	LINC00963
cg24517501	NA	NA	NA	NA	NA	NA	3.01082	2.79106	4.5124	2.77328e-05	0.000562547	2.36951	2.91987	2.79106	4.50191	2.89071e-05	0.000824349	2.33274	FALSE	FALSE	TRUE	chr1	92952702	-	chr1:92945907-92952609	S_Shore	92952702	92952702	268	GFI1
cg25388739	NA	NA	NA	NA	NA	NA	3.40228	2.21789	4.51211	2.77612e-05	0.000562842	2.36857	3.11936	2.21789	4.25473	6.91919e-05	0.00136659	1.52878	FALSE	FALSE	TRUE	chr10	82117667	-	chr10:82116202-82117120	S_Shore	82117667	82117667	1152	DYDC1
cg10146203	NA	NA	NA	NA	NA	NA	3.27608	2.36215	4.51177	2.77952e-05	0.000563065	2.36744	2.98972	2.36215	4.235	7.41123e-05	0.00141784	1.46562	FALSE	FALSE	TRUE	chr15	27111435	+	chr15:27112030-27113479	N_Shore	27111435	27111435	430	GABRA5
cg09390001	NA	NA	NA	NA	NA	NA	2.12688	2.04971	4.51172	2.78002e-05	0.000563072	2.36727	1.51226	2.04971	3.30414	0.0015585	0.00902775	-1.3081	FALSE	FALSE	TRUE	chr15	79725642	+	chr15:79724099-79725643	Island	79725642	79725642	783	KIAA1024
cg23969378	NA	NA	NA	NA	NA	NA	2.89637	1.6021	4.51145	2.78266e-05	0.000563327	2.3664	2.89987	1.6021	4.64722	1.71304e-05	0.000614061	2.81588	FALSE	FALSE	TRUE	chr16	68677020	+	chr16:68676450-68676843	S_Shore	68677020	68677020	1130	CDH3
cg20631044	NA	NA	NA	NA	NA	NA	1.84822	1.44902	4.51099	2.78725e-05	0.000563886	2.36487	1.47514	1.44902	3.71128	0.000432258	0.00404824	-0.147798	FALSE	FALSE	TRUE	chr19	41255890	+	chr19:41256317-41257234	N_Shore	41255890	41255890	868	SNRPA
cg06835707	NA	NA	NA	NA	NA	NA	2.18444	1.00396	4.51093	2.78793e-05	0.000563886	2.36465	1.82954	1.00396	3.89087	0.000239317	0.00282054	0.391243	FALSE	FALSE	TRUE	chr10	88729175	+	chr10:88728039-88728720	S_Shore	88729175	88729175	986	ADIRF
cg12312338	NA	NA	NA	NA	NA	NA	3.10542	3.57118	4.51051	2.79207e-05	0.000564113	2.36328	2.97581	3.57118	4.4462	3.52601e-05	0.000934774	2.14951	FALSE	FALSE	TRUE	chr6	33145571	-		OpenSea	33145571	33145571	98	COL11A2
cg19215266	NA	NA	NA	NA	NA	NA	3.29796	2.41098	4.51028	2.79438e-05	0.000564438	2.36252	2.91515	2.41098	4.10055	0.000117851	0.00184685	1.03971	FALSE	FALSE	TRUE	chr10	35417163	+	chr10:35415788-35416685	S_Shore	35417163	35417163	777	CREM
cg14633329	NA	NA	NA	NA	NA	NA	2.62943	1.53207	4.50996	2.7976e-05	0.000564615	2.36145	2.81253	1.53207	4.96454	5.33631e-06	0.000314874	3.89531	FALSE	FALSE	TRUE	chr9	139640053	+	chr9:139640640-139640885	N_Shore	139640053	139640053	559	LOC100128593
cg02004171	NA	NA	NA	NA	NA	NA	2.01699	1.91247	4.50907	2.80649e-05	0.00056552	2.35852	1.64452	1.91247	3.78767	0.000336749	0.00347383	0.0795766	FALSE	FALSE	TRUE	chr15	65580053	-	chr15:65578613-65579490	S_Shore	65580053	65580053	1034	PARP16
cg12569911	NA	NA	NA	NA	NA	NA	-3.46541	-4.24511	-4.50856	2.81169e-05	0.000565924	2.35682	-2.92508	-4.24511	-3.91383	0.000221663	0.00269659	0.461265	FALSE	FALSE	TRUE	chr20	54580657	-	chr20:54578603-54580678	Island	54580657	54580657	128	CBLN4
cg24845165	NA	NA	NA	NA	NA	NA	2.2123	1.37149	4.50788	2.8185e-05	0.000566923	2.35458	1.78119	1.37149	3.73758	0.000396779	0.00383951	-0.069854	FALSE	FALSE	TRUE	chr20	39968231	+	chr20:39968607-39968860	N_Shore	39968231	39968231	1328	LPIN3
cg11443654	NA	NA	NA	NA	NA	NA	3.23739	2.62451	4.50755	2.82188e-05	0.000567229	2.35347	2.51865	2.62451	3.60704	0.000605017	0.00497378	-0.453302	FALSE	FALSE	TRUE	chr20	45337006	+	chr20:45338071-45338663	N_Shore	45337006	45337006	1272	SLC2A10
cg10459226	NA	NA	NA	NA	NA	NA	3.03125	0.747966	4.50716	2.82582e-05	0.000567554	2.35219	2.37725	0.747966	3.63628	0.000550847	0.00468714	-0.368159	FALSE	FALSE	TRUE	chr1	226071128	-	chr1:226069605-226070898	S_Shore	226071128	226071128	707	TMEM63A
cg01088579	NA	NA	NA	NA	NA	NA	2.12546	2.45806	4.5069	2.82839e-05	0.000567884	2.35135	1.87558	2.45806	4.09631	0.000119573	0.0018623	1.0264	FALSE	FALSE	TRUE	chr2	85660497	+		OpenSea	85660497	85660497	1420	SH2D6
cg19363337	NA	NA	NA	NA	NA	NA	2.74682	0.931258	4.50676	2.82985e-05	0.000568084	2.35087	2.54587	0.931258	4.29816	5.9453e-05	0.00125161	1.66832	FALSE	FALSE	TRUE	chr12	95609720	+	chr12:95610834-95611997	N_Shore	95609720	95609720	1801	VEZT
cg27391267	NA	NA	NA	NA	NA	NA	-3.2138	-4.1367	-4.50606	2.83689e-05	0.00056916	2.34858	-3.05888	-4.1367	-4.41149	3.98843e-05	0.00100307	2.03592	FALSE	FALSE	TRUE	chr19	58545333	+	chr19:58545115-58545897	Island	58545333	58545333	100	ZSCAN1
cg06624527	NA	NA	NA	NA	NA	NA	2.72118	0.37965	4.50427	2.85512e-05	0.000571095	2.34266	2.76806	0.37965	4.71485	1.33952e-05	0.00053369	3.04325	FALSE	FALSE	TRUE	chr12	6898647	+		OpenSea	6898647	6898647	8	CD4
cg22498452	NA	NA	NA	NA	NA	NA	1.82661	2.47975	4.50217	2.87669e-05	0.000573515	2.33572	1.67007	2.47975	4.24338	7.19822e-05	0.00139427	1.49243	FALSE	FALSE	TRUE	chr17	79106652	-	chr17:79102748-79102970	S_Shelf	79106652	79106652	455	MIR1250
cg10411850	NA	NA	NA	NA	NA	NA	3.59928	0.900664	4.50208	2.87768e-05	0.000573543	2.3354	2.56768	0.900664	3.30286	0.00156459	0.00904984	-1.31161	FALSE	FALSE	TRUE	chr1	154473912	-	chr1:154474107-154475699	N_Shore	154473912	154473912	613	SHE
cg22491548	NA	NA	NA	NA	NA	NA	3.80661	-1.50691	4.49964	2.90291e-05	0.000576841	2.32734	3.12977	-1.50691	3.80421	0.000318915	0.00335728	0.12918	FALSE	FALSE	TRUE	chr7	128000861	-	chr7:128001346-128002066	N_Shore	128000861	128000861	877	PRRT4
cg02086310	NA	NA	NA	NA	NA	NA	3.93261	0.536223	4.4966	2.93459e-05	0.000581756	2.31732	2.90371	0.536223	3.41389	0.00111221	0.00729625	-1.00425	FALSE	FALSE	TRUE	chr20	25039719	-	chr20:25037707-25039211	S_Shore	25039719	25039719	900	ACSS1
cg04351156	NA	NA	NA	NA	NA	NA	2.00247	1.04843	4.49639	2.93683e-05	0.000581906	2.31662	1.75707	1.04843	4.06485	0.000133133	0.00198662	0.927908	FALSE	FALSE	TRUE	chr19	10562415	+		OpenSea	10562415	10562415	1217	PDE4A
cg12205591	NA	NA	NA	NA	NA	NA	2.31934	1.01329	4.49604	2.94047e-05	0.000582067	2.31547	NA	NA	NA	NA	NA	NA	FALSE	FALSE	FALSE	chr21	44588552	+	chr21:44590612-44590826	N_Shelf	44588552	44588552	588	CRYAA
cg16601143	NA	NA	NA	NA	NA	NA	2.00146	0.525834	4.49575	2.94353e-05	0.000582396	2.31451	1.82838	0.525834	4.23138	7.50502e-05	0.00142617	1.45406	FALSE	FALSE	TRUE	chr9	139553319	+	chr9:139553659-139553915	N_Shore	139553319	139553319	10	EGFL7
cg05190718	NA	NA	NA	NA	NA	NA	3.13615	0.603218	4.49543	2.94691e-05	0.00058253	2.31345	NA	NA	NA	NA	NA	NA	FALSE	FALSE	FALSE	chr1	116310712	-		OpenSea	116310712	116310712	713	CASQ2
cg08380252	NA	NA	NA	NA	NA	NA	3.25838	2.36609	4.49524	2.94896e-05	0.00058253	2.31281	2.7478	2.36609	3.89913	0.000232819	0.00276986	0.416392	FALSE	FALSE	TRUE	chr19	35530254	+	chr19:35531780-35531991	N_Shore	35530254	35530254	1155	HPN
cg18186672	NA	NA	NA	NA	NA	NA	2.96771	1.32426	4.49457	2.95605e-05	0.000582953	2.31059	2.32198	1.32426	3.61781	0.000584496	0.00486955	-0.421988	FALSE	FALSE	TRUE	chr2	71679841	+	chr2:71680558-71681276	N_Shore	71679841	71679841	911	DYSF
cg05002602	NA	NA	NA	NA	NA	NA	-2.78673	-2.8477	-4.49266	2.97629e-05	0.000584526	2.3043	-1.89762	-2.8477	-3.14781	0.00249211	0.0122523	-1.72888	FALSE	FALSE	TRUE	chr14	68140486	-	chr14:68140972-68141882	N_Shore	68140486	68140486	1115	VTI1B
cg02835874	NA	NA	NA	NA	NA	NA	2.26317	2.54691	4.49202	2.98307e-05	0.0005852	2.3022	1.79338	2.54691	3.66522	0.000501819	0.00443825	-0.283478	FALSE	FALSE	TRUE	chr11	9026820	-	chr11:9025095-9026315	S_Shore	9026820	9026820	1223	NRIP3
cg21559772	NA	NA	NA	NA	NA	NA	-3.09019	-3.08388	-4.48996	3.00517e-05	0.000587792	2.29538	-2.82435	-3.08388	-4.22137	7.77037e-05	0.00145369	1.42213	FALSE	FALSE	TRUE	chr4	46995704	-	chr4:46995128-46995872	Island	46995704	46995704	181	GABRA4
cg08648499	NA	NA	NA	NA	NA	NA	2.36888	2.55614	4.48951	3.00992e-05	0.000588297	2.29393	2.35233	2.55614	4.58961	2.1097e-05	0.000686195	2.62347	FALSE	FALSE	TRUE	chr16	31147633	-		OpenSea	31147633	31147633	481	PRSS8
cg02786313	NA	NA	NA	NA	NA	NA	2.99079	0.600673	4.48908	3.0146e-05	0.000589022	2.29249	2.52061	0.600673	3.89214	0.000238308	0.00281365	0.395104	FALSE	FALSE	TRUE	chr10	104628865	+	chr10:104629038-104629479	N_Shore	104628865	104628865	344	AS3MT
cg04182901	NA	NA	NA	NA	NA	NA	3.19988	1.45748	4.48797	3.02657e-05	0.000590323	2.28884	2.28695	1.45748	3.29927	0.00158177	0.00910837	-1.32142	FALSE	FALSE	TRUE	chr12	51784909	+	chr12:51785279-51785821	N_Shore	51784909	51784909	191	SLC4A8
cg14258143	NA	NA	NA	NA	NA	NA	4.47794	-2.21881	4.48712	3.03582e-05	0.000591302	2.28602	4.76721	-2.21881	4.91106	6.50929e-06	0.000355936	3.71121	FALSE	FALSE	TRUE	chr1	32714146	+	chr1:32713918-32714186	Island	32714146	32714146	1327	FAM167B
cg26892562	NA	NA	NA	NA	NA	NA	4.73817	-1.85301	4.4861	3.04685e-05	0.000592218	2.28267	3.74838	-1.85301	3.64837	0.000529835	0.0045823	-0.332837	FALSE	FALSE	TRUE	chr16	89988197	+	chr16:89990069-89990507	N_Shore	89988197	89988197	219	TUBB3
cg19666600	NA	NA	NA	NA	NA	NA	3.01858	2.85725	4.48598	3.04816e-05	0.000592267	2.28228	3.01344	2.85725	4.607	1.98137e-05	0.000660672	2.68143	FALSE	FALSE	TRUE	chr12	110907609	+	chr12:110905879-110907183	S_Shore	110907609	110907609	1376	FAM216A
cg25312223	NA	NA	NA	NA	NA	NA	2.22017	1.44922	4.48578	3.05038e-05	0.000592511	2.2816	1.68329	1.44922	3.50226	0.000843779	0.00612362	-0.75469	FALSE	FALSE	TRUE	chr17	29152237	-	chr17:29151481-29151901	S_Shore	29152237	29152237	458	CRLF3
cg07034383	NA	NA	NA	NA	NA	NA	3.57419	1.02317	4.48557	3.05263e-05	0.000592633	2.28092	3.45101	1.02317	4.45391	3.43071e-05	0.000917112	2.17477	FALSE	FALSE	TRUE	chr17	73149094	-	chr17:73149830-73150885	N_Shore	73149094	73149094	1680	JPT1
cg02348449	NA	NA	NA	NA	NA	NA	2.8321	1.93929	4.48541	3.05441e-05	0.000592633	2.28039	2.46905	1.93929	4.02341	0.000153271	0.00216218	0.79884	FALSE	FALSE	TRUE	chr19	58630429	-	chr19:58629309-58630241	S_Shore	58630429	58630429	635	ZSCAN18
cg19069360	NA	NA	NA	NA	NA	NA	2.40339	3.10743	4.48512	3.05756e-05	0.000593058	2.27943	NA	NA	NA	NA	NA	NA	FALSE	FALSE	FALSE	chr12	1922058	-		OpenSea	1922058	1922058	1100	CACNA2D4
cg19727124	NA	NA	NA	NA	NA	NA	1.88789	1.22127	4.48323	3.07823e-05	0.000595437	2.27322	1.89569	1.22127	4.63959	1.76101e-05	0.0006225	2.79036	FALSE	FALSE	TRUE	chr1	6553227	-	chr1:6550083-6551115	S_Shelf	6553227	6553227	1465	PLEKHG5
cg26733795	NA	NA	NA	NA	NA	NA	1.86152	1.02175	4.48243	3.08709e-05	0.000596231	2.27056	1.57776	1.02175	3.91582	0.000220196	0.00268804	0.467335	FALSE	FALSE	TRUE	chr1	156828767	-	chr1:156828804-156831102	N_Shore	156828767	156828767	54	INSRR
cg17942388	NA	NA	NA	NA	NA	NA	-3.55107	-2.58886	-4.48078	3.10534e-05	0.00059879	2.26512	-2.65459	-2.58886	-3.44469	0.00101058	0.00686705	-0.917744	FALSE	FALSE	TRUE	chr11	113649065	+		OpenSea	113649065	113649065	1452	CLDN25
cg24560920	NA	NA	NA	NA	NA	NA	2.77167	2.87403	4.48069	3.10627e-05	0.000598801	2.26484	2.38022	2.87403	3.95929	0.000190326	0.00246057	0.600636	FALSE	FALSE	TRUE	chr2	179344387	+	chr2:179344852-179345483	N_Shore	179344387	179344387	811	PLEKHA3
cg04005344	NA	NA	NA	NA	NA	NA	3.72939	-1.3863	4.47864	3.12916e-05	0.000601395	2.25807	3.22405	-1.3863	3.98138	0.000176677	0.00236027	0.668723	FALSE	FALSE	TRUE	chr12	51784989	-	chr12:51785279-51785821	N_Shore	51784989	51784989	210	GALNT6
cg27021666	NA	NA	NA	NA	NA	NA	1.98709	2.4007	4.47767	3.13996e-05	0.000602824	2.25489	1.50774	2.4007	3.5005	0.000848464	0.00614197	-0.759699	FALSE	FALSE	TRUE	chr6	31794278	+	chr6:31795467-31797384	N_Shore	31794278	31794278	1233	HSPA1B
cg17539824	NA	NA	NA	NA	NA	NA	3.31132	2.11548	4.47666	3.15131e-05	0.000604054	2.25156	2.97143	2.11548	4.13173	0.000105898	0.00173327	1.13782	FALSE	FALSE	TRUE	chr7	45196400	+	chr7:45197181-45197807	N_Shore	45196400	45196400	966	RAMP3
cg04181107	NA	NA	NA	NA	NA	NA	-3.85537	-1.71549	-4.47557	3.16366e-05	0.000605964	2.24795	-3.09657	-1.71549	-3.69629	0.000453825	0.00416503	-0.192086	FALSE	FALSE	TRUE	chr14	62584859	+	chr14:62583679-62584279	S_Shore	62584859	62584859	783	LINC00643
cg06070002	NA	NA	NA	NA	NA	NA	2.46239	3.28271	4.47531	3.16651e-05	0.000606057	2.24712	2.45415	3.28271	4.59116	2.09798e-05	0.000683055	2.62861	FALSE	FALSE	TRUE	chr1	45986120	-	chr1:45987163-45987803	N_Shore	45986120	45986120	1489	PRDX1
cg17445666	NA	NA	NA	NA	NA	NA	-4.5461	-4.39676	-4.4753	3.16671e-05	0.000606057	2.24706	-4.34879	-4.39676	-4.40114	4.13733e-05	0.0010247	2.00215	FALSE	FALSE	TRUE	chr19	38183255	-	chr19:38182793-38183327	Island	38183255	38183255	38	ZNF781
cg22247965	NA	NA	NA	NA	NA	NA	2.1319	2.1137	4.47403	3.18102e-05	0.000607465	2.2429	1.4809	2.1137	3.20087	0.00212829	0.0110618	-1.5877	FALSE	FALSE	TRUE	chr15	25460535	+		OpenSea	25460535	25460535	152	SNORD115-25
cg03721993	NA	NA	NA	NA	NA	NA	-3.19975	-5.13248	-4.47397	3.18174e-05	0.000607506	2.24269	-3.16998	-5.13248	-4.55907	2.355e-05	0.000731957	2.5219	FALSE	FALSE	TRUE	chr14	102026722	-	chr14:102025989-102031567	Island	102026722	102026722	36	MIR1247
cg26011846	NA	NA	NA	NA	NA	NA	3.27199	4.326	4.47358	3.18619e-05	0.000607976	2.2414	3.39433	4.326	4.77331	1.08169e-05	0.000475168	3.24101	FALSE	FALSE	TRUE	chr17	79108344	-	chr17:79109698-79109911	N_Shore	79108344	79108344	1235	MIR1250
cg08692046	NA	NA	NA	NA	NA	NA	-2.62201	-3.01044	-4.47198	3.20444e-05	0.000610075	2.23613	-2.29391	-3.01044	-4.0263	0.000151778	0.00215051	0.80781	FALSE	FALSE	TRUE	chr1	21501347	-	chr1:21503115-21503836	N_Shore	21501347	21501347	95	EIF4G3
cg02283485	NA	NA	NA	NA	NA	NA	-3.83589	-3.92955	-4.4718	3.20653e-05	0.000610295	2.23553	-3.25244	-3.92955	-3.89879	0.00023308	0.00277169	0.415368	FALSE	FALSE	TRUE	chr10	81003020	+	chr10:81002109-81003687	Island	81003020	81003020	404	ZMIZ1
cg02184697	NA	NA	NA	NA	NA	NA	4.51454	0.32227	4.47177	3.20682e-05	0.000610295	2.23545	3.39066	0.32227	3.45277	0.0009854	0.00675464	-0.894957	FALSE	FALSE	TRUE	chr16	3013025	+	chr16:3013016-3013228	Island	3013025	3013025	1191	KREMEN2
cg08190298	NA	NA	NA	NA	NA	NA	2.61535	1.97498	4.4706	3.22028e-05	0.000611565	2.23158	1.95227	1.97498	3.43433	0.00104373	0.00700552	-0.946895	FALSE	FALSE	TRUE	chr15	35088160	-		OpenSea	35088160	35088160	232	ACTC1
cg21715751	NA	NA	NA	NA	NA	NA	2.95588	1.58976	4.46921	3.23628e-05	0.00061391	2.22701	2.44061	1.58976	3.79631	0.000327327	0.00341221	0.105445	FALSE	FALSE	TRUE	chr19	33795390	-	chr19:33792061-33794944	S_Shore	33795390	33795390	1959	CEBPA
cg07115262	NA	NA	NA	NA	NA	NA	2.19069	1.70361	4.46818	3.24816e-05	0.000615193	2.22363	1.82756	1.70361	3.83862	0.00028467	0.00312851	0.232797	FALSE	FALSE	TRUE	chr12	52702819	-	chr12:52701962-52702560	S_Shore	52702819	52702819	663	KRT81
cg10271993	NA	NA	NA	NA	NA	NA	2.11753	3.02527	4.46603	3.27318e-05	0.000618814	2.21655	2.03993	3.02527	4.43127	3.71821e-05	0.000965138	2.10058	FALSE	FALSE	TRUE	chr8	110593242	-		OpenSea	110593242	110593242	475	SYBU
cg19651662	NA	NA	NA	NA	NA	NA	1.84612	2.62293	4.46472	3.28844e-05	0.000620708	2.21226	1.59298	2.62293	3.97093	0.00018301	0.00241052	0.636499	FALSE	FALSE	TRUE	chr5	131631265	+	chr5:131629230-131630797	S_Shore	131631265	131631265	146	SLC22A4
cg13983182	NA	NA	NA	NA	NA	NA	-2.45338	-0.659728	-4.46439	3.29234e-05	0.000621155	2.21116	-1.97194	-0.659728	-3.69357	0.000457837	0.00418831	-0.20009	FALSE	FALSE	TRUE	chr9	130853333	+		OpenSea	130853333	130853333	409	SLC25A25
cg23389013	NA	NA	NA	NA	NA	NA	3.31688	0.540832	4.46417	3.29489e-05	0.000621445	2.21045	2.87787	0.540832	3.98374	0.000175278	0.00235011	0.676002	FALSE	FALSE	TRUE	chr12	51422160	-	chr12:51419640-51420347	S_Shore	51422160	51422160	101	SLC11A2
cg12115008	NA	NA	NA	NA	NA	NA	2.42653	2.13615	4.46209	3.31944e-05	0.000623958	2.2036	2.04206	2.13615	3.86541	0.000260477	0.00296971	0.313866	FALSE	FALSE	TRUE	chr16	31520645	-	chr16:31519381-31519940	S_Shore	31520645	31520645	904	C16orf58
cg00551143	NA	NA	NA	NA	NA	NA	2.38409	3.14479	4.46162	3.32498e-05	0.000624436	2.20206	2.29429	3.14479	4.41997	3.87026e-05	0.00098583	2.06364	FALSE	FALSE	TRUE	chr7	28998860	-	chr7:28995305-28998541	S_Shore	28998860	28998860	830	TRIL
cg25900813	NA	NA	NA	NA	NA	NA	2.64455	0.343247	4.46147	3.32682e-05	0.000624673	2.20155	2.80632	0.343247	4.87205	7.52062e-06	0.0003876	3.57745	FALSE	FALSE	TRUE	chr8	140717297	-	chr8:140714585-140718259	Island	140717297	140717297	1997	KCNK9
cg13461622	NA	NA	NA	NA	NA	NA	3.16042	2.39417	4.46088	3.33385e-05	0.000625512	2.1996	3.02182	2.39417	4.38728	4.34518e-05	0.00105617	1.95698	FALSE	FALSE	TRUE	chr1	25291385	-		OpenSea	25291385	25291385	89	RUNX3
cg20645058	NA	NA	NA	NA	NA	NA	-3.26407	-1.20261	-4.46069	3.33605e-05	0.000625733	2.19899	-2.9269	-1.20261	-4.11408	0.000112512	0.00179668	1.08223	FALSE	FALSE	TRUE	chr12	10163532	+		OpenSea	10163532	10163532	300	CLEC12B
cg18248499	NA	NA	NA	NA	NA	NA	3.03233	1.40734	4.45978	3.34685e-05	0.000626617	2.19601	2.54575	1.40734	3.85163	0.000272666	0.00304847	0.272115	FALSE	FALSE	TRUE	chr11	124768241	-		OpenSea	124768241	124768241	409	ROBO4
cg17761538	NA	NA	NA	NA	NA	NA	3.31202	2.5822	4.45936	3.35191e-05	0.000626977	2.19462	3.27558	2.5822	4.53604	2.55805e-05	0.000769553	2.44555	FALSE	FALSE	TRUE	chr8	145753477	-	chr8:145751955-145756326	Island	145753477	145753477	980	C8orf82
cg24278504	NA	NA	NA	NA	NA	NA	3.77785	1.41369	4.45893	3.35707e-05	0.00062757	2.1932	3.24502	1.41369	3.93837	0.000204179	0.00256848	0.536375	FALSE	FALSE	TRUE	chr12	104607881	+	chr12:104609397-104610172	N_Shore	104607881	104607881	1392	TXNRD1
cg27365208	NA	NA	NA	NA	NA	NA	1.8622	0.830038	4.45793	3.36901e-05	0.000629116	2.18992	1.76532	0.830038	4.35562	4.85893e-05	0.00111815	1.85405	FALSE	FALSE	TRUE	chr19	19778986	+	chr19:19779475-19780146	N_Shore	19778986	19778986	676	ZNF101
cg04150276	NA	NA	NA	NA	NA	NA	2.82198	1.80722	4.45696	3.3807e-05	0.000629807	2.18673	2.98838	1.80722	4.8561	7.97697e-06	0.000398913	3.5229	FALSE	FALSE	TRUE	chr14	53256600	-	chr14:53257664-53258400	N_Shore	53256600	53256600	1785	GNPNAT1
cg17644208	NA	NA	NA	NA	NA	NA	4.35683	-0.626272	4.45557	3.39752e-05	0.000631836	2.18215	4.14494	-0.626272	4.35796	4.81903e-05	0.00111282	1.86165	FALSE	FALSE	TRUE	chr2	25142391	-	chr2:25142472-25143689	N_Shore	25142391	25142391	335	ADCY3
cg01808879	NA	NA	NA	NA	NA	NA	3.65693	-0.220386	4.45514	3.40268e-05	0.000632542	2.18075	3.26886	-0.220386	4.09519	0.000120031	0.0018671	1.02289	FALSE	FALSE	TRUE	chr12	98911336	+	chr12:98909052-98910261	S_Shore	98911336	98911336	1984	TMPO
cg17137063	NA	NA	NA	NA	NA	NA	2.26233	1.84927	4.45365	3.42086e-05	0.000634727	2.17583	1.86563	1.84927	3.78158	0.000343562	0.00351616	0.0613209	FALSE	FALSE	TRUE	chr1	6554877	-	chr1:6557561-6557872	N_Shelf	6554877	6554877	1878	PLEKHG5
cg10313633	NA	NA	NA	NA	NA	NA	2.49608	2.28459	4.45335	3.42444e-05	0.000635162	2.17487	2.10975	2.28459	3.87425	0.000252932	0.00291902	0.340707	FALSE	FALSE	TRUE	chr11	44972890	-	chr11:44971048-44972685	S_Shore	44972890	44972890	32	TP53I11
cg20826709	NA	NA	NA	NA	NA	NA	1.98922	2.05406	4.45334	3.42463e-05	0.000635162	2.17482	2.0435	2.05406	4.71333	1.34699e-05	0.000535595	3.03811	FALSE	FALSE	TRUE	chr11	67171145	+	chr11:67168616-67169098	S_Shelf	67171145	67171145	238	TBC1D10C
cg22804770	NA	NA	NA	NA	NA	NA	1.7748	1.70918	4.45333	3.42476e-05	0.000635162	2.17478	1.70195	1.70918	4.40285	4.11241e-05	0.00102184	2.00771	FALSE	FALSE	TRUE	chr12	2786316	+	chr12:2788614-2788879	N_Shelf	2786316	2786316	448	CACNA1C
cg21853021	NA	NA	NA	NA	NA	NA	4.10437	-0.167023	4.45314	3.42699e-05	0.000635383	2.17418	3.22642	-0.167023	3.59918	0.000620418	0.00505108	-0.476108	FALSE	FALSE	TRUE	chr11	2920146	+	chr11:2923301-2923817	N_Shelf	2920146	2920146	804	SLC22A18
cg25783326	NA	NA	NA	NA	NA	NA	2.43566	1.31136	4.45299	3.4289e-05	0.000635517	2.17367	2.11762	1.31136	3.98519	0.000174425	0.00234214	0.680468	FALSE	FALSE	TRUE	chr11	78981869	-		OpenSea	78981869	78981869	1150	TENM4
cg15124215	NA	NA	NA	NA	NA	NA	-2.84998	-4.19409	-4.45296	3.4292e-05	0.000635517	2.17359	-3.06528	-4.19409	-4.92757	6.12264e-06	0.000342371	3.76794	FALSE	FALSE	TRUE	chr4	172734426	+	chr4:172733734-172735118	Island	172734426	172734426	148	GALNTL6
cg26234644	NA	NA	NA	NA	NA	NA	2.8662	3.2092	4.45296	3.42927e-05	0.000635517	2.17357	2.30243	3.2092	3.68025	0.000478018	0.00430476	-0.239311	FALSE	FALSE	TRUE	chr17	10634427	-	chr17:10632789-10633490	S_Shore	10634427	10634427	780	TMEM220
cg16302310	NA	NA	NA	NA	NA	NA	1.86452	2.25187	4.45287	3.43033e-05	0.000635616	2.17328	1.7092	2.25187	4.20705	8.16611e-05	0.00150038	1.37648	FALSE	FALSE	TRUE	chr3	52260432	-		OpenSea	52260432	52260432	252	TLR9
cg22892904	NA	NA	NA	NA	NA	NA	3.53009	1.47904	4.45211	3.43958e-05	0.000636764	2.1708	3.89908	1.47904	5.05709	3.7764e-06	0.000261678	4.21585	FALSE	FALSE	TRUE	chr17	77751089	+	chr17:77751378-77751673	N_Shore	77751089	77751089	887	CBX2
cg00782645	NA	NA	NA	NA	NA	NA	2.80504	1.14947	4.45211	3.43968e-05	0.000636764	2.17077	2.05773	1.14947	3.36038	0.00131211	0.00807801	-1.15325	FALSE	FALSE	TRUE	chr16	90115048	-	chr16:90118815-90119521	N_Shelf	90115048	90115048	856	URAHP
cg27663249	NA	NA	NA	NA	NA	NA	2.4548	3.1793	4.45165	3.4453e-05	0.000637328	2.16927	2.50239	3.1793	4.67102	1.57126e-05	0.000584354	2.89572	FALSE	FALSE	TRUE	chr16	2801092	+	chr16:2801913-2803409	N_Shore	2801092	2801092	1237	SRRM2
cg06703222	NA	NA	NA	NA	NA	NA	3.02464	1.93724	4.44896	3.47841e-05	0.000641318	2.16044	2.51877	1.93724	3.81122	0.000311638	0.00330801	0.150229	FALSE	FALSE	TRUE	chr16	69598327	+	chr16:69599437-69600736	N_Shore	69598327	69598327	1541	NFAT5
cg00166343	NA	NA	NA	NA	NA	NA	2.91762	2.41708	4.44849	3.48421e-05	0.000641614	2.1589	2.73925	2.41708	4.29679	5.97389e-05	0.00125554	1.6639	FALSE	FALSE	TRUE	chr17	29150100	-	chr17:29151481-29151901	N_Shore	29150100	29150100	1677	CRLF3
cg25507299	NA	NA	NA	NA	NA	NA	4.17182	-1.31828	4.4474	3.49781e-05	0.000643634	2.15531	3.82802	-1.31828	4.19574	8.49257e-05	0.00153403	1.34047	FALSE	FALSE	TRUE	chr15	42187219	-		OpenSea	42187219	42187219	943	SPTBN5
cg13528854	NA	NA	NA	NA	NA	NA	-2.2441	-2.54721	-4.44706	3.50206e-05	0.000644055	2.15419	-1.94098	-2.54721	-3.96051	0.000189545	0.0024561	0.604395	FALSE	FALSE	TRUE	chr4	15704795	+	chr4:15704640-15705000	Island	15704795	15704795	221	BST1
cg12470428	NA	NA	NA	NA	NA	NA	-3.23532	-0.896928	-4.4466	3.50774e-05	0.000644588	2.1527	-2.97023	-0.896928	-4.19883	8.40205e-05	0.00152545	1.35031	FALSE	FALSE	TRUE	chr19	9214004	-		OpenSea	9214004	9214004	21	OR7G2
cg01660911	NA	NA	NA	NA	NA	NA	-3.81544	-4.07248	-4.44587	3.51693e-05	0.000645743	2.15028	-3.77391	-4.07248	-4.52175	2.69256e-05	0.000792376	2.39826	FALSE	FALSE	TRUE	chr22	17082772	+	chr22:17083384-17083628	N_Shore	17082772	17082772	28	TPTEP1
cg08079266	NA	NA	NA	NA	NA	NA	2.37416	3.57182	4.44555	3.52093e-05	0.000645943	2.14923	NA	NA	NA	NA	NA	NA	FALSE	FALSE	FALSE	chr16	817098	+		OpenSea	817098	817098	1038	MSLN
cg08727216	NA	NA	NA	NA	NA	NA	3.05587	0.188102	4.44514	3.52602e-05	0.000646199	2.1479	2.1624	0.188102	3.23568	0.00191736	0.0103308	-1.49417	FALSE	FALSE	TRUE	chr16	88716846	-	chr16:88716989-88717606	N_Shore	88716846	88716846	645	CYBA
cg17505112	NA	NA	NA	NA	NA	NA	-3.1161	-1.37293	-4.44493	3.52866e-05	0.000646587	2.14721	-2.43945	-1.37293	-3.57937	0.000660912	0.00524829	-0.533452	FALSE	FALSE	TRUE	chr12	86267133	+		OpenSea	86267133	86267133	939	NTS
cg04928129	NA	NA	NA	NA	NA	NA	3.16863	-0.947329	4.44476	3.53082e-05	0.000646787	2.14665	2.6521	-0.947329	3.82659	0.000296222	0.00320881	0.196503	FALSE	FALSE	TRUE	chr16	1429051	-	chr16:1429050-1430104	Island	1429051	1429051	632	UNKL
cg09736959	NA	NA	NA	NA	NA	NA	2.17594	2.20631	4.44444	3.53481e-05	0.000647035	2.1456	1.82638	2.20631	3.84166	0.000281824	0.00311014	0.241967	FALSE	FALSE	TRUE	chr6	31540114	+		OpenSea	31540114	31540114	42	LTA
cg23855121	NA	NA	NA	NA	NA	NA	-2.80179	-0.762506	-4.44419	3.53791e-05	0.000647332	2.14479	-2.07905	-0.762506	-3.3931	0.0011862	0.00760011	-1.06234	FALSE	FALSE	TRUE	chr4	38784938	-		OpenSea	38784938	38784938	326	TLR10
cg03630596	NA	NA	NA	NA	NA	NA	1.83559	1.62931	4.44411	3.53898e-05	0.000647332	2.14452	1.65746	1.62931	4.1362	0.000104286	0.00172162	1.1519	FALSE	FALSE	TRUE	chr9	139925856	-	chr9:139925243-139925996	Island	139925856	139925856	1435	FUT7
cg18422586	NA	NA	NA	NA	NA	NA	-3.48283	-5.02214	-4.44402	3.54012e-05	0.000647332	2.14422	-3.22367	-5.02214	-4.23021	7.53556e-05	0.00142979	1.45033	FALSE	FALSE	TRUE	chr16	22825856	+	chr16:22824616-22826459	Island	22825856	22825856	3	HS3ST2
cg18335068	NA	NA	NA	NA	NA	NA	-2.93801	-4.15623	-4.4439	3.54163e-05	0.000647411	2.14383	-2.43871	-4.15623	-3.79482	0.00032893	0.00342389	0.10099	FALSE	FALSE	TRUE	chr19	53757910	-	chr19:53757819-53758148	Island	53757910	53757910	30	ZNF677
cg08468375	NA	NA	NA	NA	NA	NA	3.50177	1.60375	4.44308	3.55201e-05	0.000648629	2.14113	NA	NA	NA	NA	NA	NA	FALSE	FALSE	FALSE	chr1	173887101	-		OpenSea	173887101	173887101	584	SERPINC1
cg00566505	NA	NA	NA	NA	NA	NA	1.54708	1.23608	4.44279	3.55566e-05	0.000649102	2.14018	1.47788	1.23608	4.38012	4.45654e-05	0.00107033	1.93367	FALSE	FALSE	TRUE	chr17	6924721	-	chr17:6925400-6927527	N_Shore	6924721	6924721	1747	MIR497HG
cg12177365	NA	NA	NA	NA	NA	NA	2.52149	-1.21154	4.44188	3.56717e-05	0.000650422	2.1372	2.22612	-1.21154	4.03616	0.000146782	0.00210464	0.838466	FALSE	FALSE	TRUE	chr20	62697543	+	chr20:62693942-62695282	S_Shelf	62697543	62697543	285	TCEA2
cg06469542	NA	NA	NA	NA	NA	NA	3.01665	0.145403	4.4418	3.56821e-05	0.000650422	2.13693	2.71959	0.145403	4.11936	0.000110496	0.0017772	1.09882	FALSE	FALSE	TRUE	chr14	77965869	-	chr14:77964571-77965670	S_Shore	77965869	77965869	658	ISM2
cg26972614	NA	NA	NA	NA	NA	NA	-2.68969	-1.81823	-4.44142	3.573e-05	0.00065081	2.13569	NA	NA	NA	NA	NA	NA	FALSE	FALSE	FALSE	chr11	71710885	+		OpenSea	71710885	71710885	87	IL18BP
cg08678055	NA	NA	NA	NA	NA	NA	2.99197	1.51273	4.44104	3.57779e-05	0.000651163	2.13446	2.55754	1.51273	3.90526	0.000228103	0.0027364	0.435094	FALSE	FALSE	TRUE	chr15	74164800	+		OpenSea	74164800	74164800	1167	TBC1D21
cg08372315	NA	NA	NA	NA	NA	NA	2.83978	1.74392	4.44102	3.57813e-05	0.000651163	2.13437	2.50799	1.74392	4.03532	0.0001472	0.00210759	0.835864	FALSE	FALSE	TRUE	chr11	113844382	+		OpenSea	113844382	113844382	1414	HTR3A
cg06273075	NA	NA	NA	NA	NA	NA	2.82086	2.38123	4.4397	3.59495e-05	0.00065325	2.13004	2.033	2.38123	3.2921	0.00161665	0.00923763	-1.34103	FALSE	FALSE	TRUE	chr16	14397688	+	chr16:14395604-14397075	S_Shore	14397688	14397688	135	MIR193B
cg07026107	NA	NA	NA	NA	NA	NA	2.45578	3.17389	4.43956	3.59668e-05	0.00065325	2.1296	NA	NA	NA	NA	NA	NA	FALSE	FALSE	FALSE	chr4	48272513	-	chr4:48271362-48271846	S_Shore	48272513	48272513	698	TEC
cg05378303	NA	NA	NA	NA	NA	NA	-3.29553	-1.78003	-4.43897	3.60425e-05	0.000653741	2.12766	-2.12358	-1.78003	-2.94195	0.00452821	0.018095	-2.26028	FALSE	FALSE	TRUE	chr5	173319028	+	chr5:173314931-173315979	S_Shelf	173319028	173319028	1052	CPEB4
cg10504003	NA	NA	NA	NA	NA	NA	4.1867	0.216303	4.43844	3.61107e-05	0.00065445	2.12592	3.86547	0.216303	4.21319	7.99426e-05	0.00148188	1.39602	FALSE	FALSE	TRUE	chr6	33040066	-		OpenSea	33040066	33040066	1303	HLA-DPA1
cg25463779	NA	NA	NA	NA	NA	NA	2.21839	1.11695	4.43832	3.61263e-05	0.000654615	2.12552	1.75454	1.11695	3.6146	0.000590554	0.00490128	-0.431346	FALSE	FALSE	TRUE	chr12	124773236	+		OpenSea	124773236	124773236	473	RFLNA
cg11554605	NA	NA	NA	NA	NA	NA	-3.80947	-1.12153	-4.43806	3.61592e-05	0.000654824	2.12468	-2.78003	-1.12153	-3.3303	0.00143892	0.00857889	-1.23631	FALSE	FALSE	TRUE	chr7	95115354	+		OpenSea	95115354	95115354	140	ASB4
cg10623198	NA	NA	NA	NA	NA	NA	2.10683	1.28916	4.43799	3.61687e-05	0.000654898	2.12444	1.84515	1.28916	4.00318	0.000164137	0.00225333	0.736119	FALSE	FALSE	TRUE	chr12	6949114	+		OpenSea	6949114	6949114	3	GNB3
cg22865824	NA	NA	NA	NA	NA	NA	2.34753	1.90999	4.43775	3.61999e-05	0.000655268	2.12364	1.93238	1.90999	3.76064	0.000367972	0.00366739	-0.00121621	FALSE	FALSE	TRUE	chr19	18902709	-	chr19:18899037-18902284	S_Shore	18902709	18902709	594	COMP
cg17266431	NA	NA	NA	NA	NA	NA	2.22851	1.74097	4.437	3.62955e-05	0.00065628	2.12121	1.89975	1.74097	3.89476	0.000236232	0.00279546	0.403095	FALSE	FALSE	TRUE	chr1	1711069	-	chr1:1709394-1710582	S_Shore	1711069	1711069	438	NADK
cg26001125	NA	NA	NA	NA	NA	NA	2.05315	1.72088	4.43644	3.63689e-05	0.00065705	2.11935	1.54858	1.72088	3.44681	0.00100392	0.00684051	-0.911774	FALSE	FALSE	TRUE	chr22	24823050	+	chr22:24819537-24820810	S_Shelf	24823050	24823050	479	ADORA2A
cg26404494	NA	NA	NA	NA	NA	NA	-3.27763	2.18475	-4.43501	3.65533e-05	0.000659324	2.11468	NA	NA	NA	NA	NA	NA	FALSE	FALSE	FALSE	chr2	217280995	+	chr2:217277037-217277557	S_Shelf	217280995	217280995	1624	SMARCAL1
cg01425731	NA	NA	NA	NA	NA	NA	2.55503	0.858679	4.43495	3.65613e-05	0.00065937	2.11448	2.02181	0.858679	3.61178	0.00059591	0.00492827	-0.43954	FALSE	FALSE	TRUE	chr13	50202658	+		OpenSea	50202658	50202658	222	ARL11
cg23874815	NA	NA	NA	NA	NA	NA	2.83444	1.78291	4.43399	3.6686e-05	0.000660819	2.11134	2.3307	1.78291	3.7512	0.000379519	0.00373796	-0.0293579	FALSE	FALSE	TRUE	chr11	66233635	+	chr11:66233899-66234964	N_Shore	66233635	66233635	162	PELI3
cg04341792	NA	NA	NA	NA	NA	NA	2.23799	3.13343	4.43295	3.68228e-05	0.000662485	2.1079	1.9269	3.13343	3.93	0.000209983	0.0026137	0.510746	FALSE	FALSE	TRUE	chr5	6379266	-	chr5:6378291-6378846	S_Shore	6379266	6379266	626	MED10
cg23985077	NA	NA	NA	NA	NA	NA	2.17039	2.23595	4.43049	3.71464e-05	0.000666656	2.09983	1.52979	2.23595	3.21589	0.00203475	0.0107442	-1.54743	FALSE	FALSE	TRUE	chr20	17512652	-	chr20:17511478-17512209	S_Shore	17512652	17512652	638	BFSP1
cg09444186	NA	NA	NA	NA	NA	NA	2.50529	-0.770978	4.43045	3.71506e-05	0.000666656	2.09973	2.36447	-0.770978	4.30366	5.83191e-05	0.00123912	1.68603	FALSE	FALSE	TRUE	chr19	46001605	+	chr19:46001830-46002686	N_Shore	46001605	46001605	125	PPM1N
cg16720890	NA	NA	NA	NA	NA	NA	3.33788	3.57861	4.42897	3.73464e-05	0.00066899	2.09488	2.80093	3.57861	3.82237	0.000300375	0.00323581	0.183802	FALSE	FALSE	TRUE	chr2	242795082	-	chr2:242794853-242795083	Island	242795082	242795082	49	PDCD1
cg18891141	NA	NA	NA	NA	NA	NA	2.64389	1.17991	4.42752	3.75396e-05	0.000670696	2.09012	2.19266	1.17991	3.77858	0.000346959	0.00353563	0.0523567	FALSE	FALSE	TRUE	chr17	48711737	+	chr17:48712050-48712705	N_Shore	48711737	48711737	480	ABCC3
cg22113689	NA	NA	NA	NA	NA	NA	2.61925	0.698893	4.42704	3.76034e-05	0.000671234	2.08856	2.4562	0.698893	4.2722	6.51011e-05	0.00132122	1.58483	FALSE	FALSE	TRUE	chr1	26645269	-		OpenSea	26645269	26645269	512	UBXN11
cg27583220	NA	NA	NA	NA	NA	NA	2.45479	1.95564	4.42655	3.76692e-05	0.000671829	2.08695	2.22052	1.95564	4.12143	0.000109713	0.0017711	1.10535	FALSE	FALSE	TRUE	chr16	3064377	+	chr16:3063679-3063981	S_Shore	3064377	3064377	1919	CLDN9
cg13608171	NA	NA	NA	NA	NA	NA	3.22546	3.05482	4.42585	3.7763e-05	0.000672878	2.08465	2.97661	3.05482	4.201	8.33917e-05	0.00151819	1.35721	FALSE	FALSE	TRUE	chr5	169931831	+	chr5:169931065-169931471	S_Shore	169931831	169931831	782	KCNIP1
cg08457178	NA	NA	NA	NA	NA	NA	4.19015	0.14733	4.42578	3.77725e-05	0.000672878	2.08442	3.51221	0.14733	3.81407	0.000308722	0.00328891	0.158804	FALSE	FALSE	TRUE	chr6	30711636	-	chr6:30710307-30712440	Island	30711636	30711636	690	IER3
cg05732767	NA	NA	NA	NA	NA	NA	2.81845	1.17711	4.42545	3.78173e-05	0.000673479	2.08333	2.40702	1.17711	3.88854	0.000241183	0.00283301	0.384147	FALSE	FALSE	TRUE	chr2	65215098	+	chr2:65215598-65217212	N_Shore	65215098	65215098	480	SLC1A4
cg10715147	NA	NA	NA	NA	NA	NA	2.84246	3.38269	4.4218	3.831e-05	0.000679839	2.07139	3.27054	3.38269	5.2345	1.93396e-06	0.000180863	4.83677	FALSE	FALSE	TRUE	chr15	42186473	-		OpenSea	42186473	42186473	197	SPTBN5
cg17314034	NA	NA	NA	NA	NA	NA	3.61842	0.815683	4.42097	3.8423e-05	0.000680696	2.06867	3.35874	0.815683	4.21998	7.80817e-05	0.00145812	1.41767	FALSE	FALSE	TRUE	chr3	149095540	-		OpenSea	149095540	149095540	27	TM4SF1
cg26417701	NA	NA	NA	NA	NA	NA	-2.82984	-1.67786	-4.42093	3.8429e-05	0.000680706	2.06853	-2.23519	-1.67786	-3.59271	0.000633385	0.00511391	-0.494872	FALSE	FALSE	TRUE	chr1	207222734	-	chr1:207224089-207224450	N_Shore	207222734	207222734	1687	YOD1
cg11788523	NA	NA	NA	NA	NA	NA	-2.89657	-3.19136	-4.42079	3.84479e-05	0.000680753	2.06807	-2.55096	-3.19136	-4.00543	0.000162896	0.0022455	0.743069	FALSE	FALSE	TRUE	chr19	58446770	-	chr19:58446336-58446800	Island	58446770	58446770	29	ZNF418
cg07639828	NA	NA	NA	NA	NA	NA	2.31656	0.782496	4.42073	3.84556e-05	0.000680753	2.06789	2.57868	0.782496	5.0662	3.64968e-06	0.000256655	4.2475	FALSE	FALSE	TRUE	chr9	35651143	-	chr9:35646744-35647265	S_Shelf	35651143	35651143	195	SIT1
cg01366985	NA	NA	NA	NA	NA	NA	3.14407	1.6801	4.42011	3.85406e-05	0.000681066	2.06586	2.12969	1.6801	3.07967	0.00304493	0.0139346	-1.90769	FALSE	FALSE	TRUE	chr6	25167695	-		OpenSea	25167695	25167695	901	CMAHP
cg05660914	NA	NA	NA	NA	NA	NA	2.64855	1.76676	4.42	3.85561e-05	0.000681121	2.06549	2.25635	1.76676	3.87485	0.000252429	0.00291424	0.342523	FALSE	FALSE	TRUE	chr8	143866786	-		OpenSea	143866786	143866786	1221	LY6D
cg22497856	NA	NA	NA	NA	NA	NA	1.99309	1.5663	4.41998	3.85583e-05	0.000681121	2.06543	1.82137	1.5663	4.16123	9.56766e-05	0.00164305	1.23099	FALSE	FALSE	TRUE	chr17	79096582	-	chr17:79093076-79096677	Island	79096582	79096582	355	AATK
cg06933525	NA	NA	NA	NA	NA	NA	2.70855	1.67703	4.41976	3.85888e-05	0.000681495	2.0647	2.36053	1.67703	3.9635	0.000187649	0.00244328	0.613595	FALSE	FALSE	TRUE	chr13	51485603	+	chr13:51483747-51484591	S_Shore	51485603	51485603	1788	RNASEH2B
cg04424621	NA	NA	NA	NA	NA	NA	4.87453	-1.36679	4.41797	3.88341e-05	0.000684411	2.05886	4.62634	-1.36679	4.31031	5.69752e-05	0.00122118	1.70749	FALSE	FALSE	TRUE	chr6	27101941	+	chr6:27100174-27101124	S_Shore	27101941	27101941	1123	HIST1H2AG
cg05292376	NA	NA	NA	NA	NA	NA	2.18198	1.81359	4.41717	3.89443e-05	0.000685463	2.05625	1.77364	1.81359	3.69742	0.000452154	0.00415661	-0.188732	FALSE	FALSE	TRUE	chr17	79095236	-	chr17:79093076-79096677	Island	79095236	79095236	989	AATK
cg11638507	NA	NA	NA	NA	NA	NA	-2.77054	0.572433	-4.41568	3.9151e-05	0.000687869	2.05136	-2.49887	0.572433	-4.09784	0.000118947	0.00185529	1.03121	FALSE	FALSE	TRUE	chr14	24685958	-	chr14:24682402-24682837	S_Shelf	24685958	24685958	681	MDP1
cg23706497	NA	NA	NA	NA	NA	NA	-3.71236	-4.46223	-4.41509	3.92328e-05	0.000688673	2.04944	-3.24379	-4.46223	-3.96699	0.000185458	0.00242796	0.62434	FALSE	FALSE	TRUE	chr14	57272244	-	chr14:57274607-57276840	N_Shelf	57272244	57272244	136	OTX2
cg00014176	NA	NA	NA	NA	NA	NA	-3.42808	0.928411	-4.41474	3.92823e-05	0.000689229	2.04828	-3.32027	0.928411	-4.39746	4.19164e-05	0.00103326	1.99013	FALSE	FALSE	TRUE	chr15	74315106	+	chr15:74315178-74315711	N_Shore	74315106	74315106	62	PML
cg06913815	NA	NA	NA	NA	NA	NA	4.07752	1.90108	4.41451	3.93141e-05	0.000689591	2.04753	3.01545	1.90108	3.3566	0.00132744	0.00813461	-1.16372	FALSE	FALSE	TRUE	chr3	101397017	-	chr3:101394976-101396096	S_Shore	101397017	101397017	1028	ZBTB11
cg06977984	NA	NA	NA	NA	NA	NA	-2.46271	-3.48722	-4.41335	3.94761e-05	0.000691427	2.04374	-2.30562	-3.48722	-4.25282	6.96539e-05	0.00137244	1.52266	FALSE	FALSE	TRUE	chr15	52944386	-		OpenSea	52944386	52944386	148	FAM214A
cg22499652	NA	NA	NA	NA	NA	NA	-3.9102	-1.15923	-4.41332	3.9481e-05	0.000691427	2.04362	-2.69253	-1.15923	-3.12472	0.00266795	0.0127983	-1.78979	FALSE	FALSE	TRUE	chr1	84630050	+		OpenSea	84630050	84630050	14	PRKACB
cg19555906	NA	NA	NA	NA	NA	NA	1.79948	2.01737	4.41096	3.98127e-05	0.000695088	2.03591	1.70948	2.01737	4.31951	5.51668e-05	0.00120292	1.73717	FALSE	FALSE	TRUE	chr17	74867418	+	chr17:74864170-74866657	S_Shore	74867418	74867418	1310	MGAT5B
cg09688127	NA	NA	NA	NA	NA	NA	2.81062	2.67696	4.41036	3.98969e-05	0.000696033	2.03396	3.03778	2.67696	4.90444	6.67112e-06	0.000361638	3.68846	FALSE	FALSE	TRUE	chr12	93770794	-	chr12:93771465-93772289	N_Shore	93770794	93770794	717	LOC643339
cg16249531	NA	NA	NA	NA	NA	NA	3.58422	1.62535	4.40943	4.00292e-05	0.000697232	2.03091	2.95273	1.62535	3.73553	0.000399435	0.00385343	-0.0759278	FALSE	FALSE	TRUE	chr3	101406600	-	chr3:101405309-101405688	S_Shore	101406600	101406600	1036	RPL24
cg05273302	NA	NA	NA	NA	NA	NA	2.98608	1.87108	4.40901	4.00889e-05	0.000697477	2.02954	2.34509	1.87108	3.562	0.00069848	0.00543258	-0.583566	FALSE	FALSE	TRUE	chr19	2095560	+	chr19:2095395-2095727	Island	2095560	2095560	1307	IZUMO4
cg22762409	NA	NA	NA	NA	NA	NA	2.9313	0.797687	4.40861	4.01454e-05	0.000698023	2.02824	2.60845	0.797687	4.03588	0.000146921	0.00210602	0.837603	FALSE	FALSE	TRUE	chr2	192017740	-		OpenSea	192017740	192017740	1417	STAT4
cg16837338	NA	NA	NA	NA	NA	NA	3.33453	-2.04104	4.40856	4.01531e-05	0.000698023	2.02806	2.756	-2.04104	3.74745	0.000384197	0.00376721	-0.0405125	FALSE	FALSE	TRUE	chr12	122018770	-	chr12:122016170-122017693	S_Shore	122018770	122018770	149	KDM2B
cg12967723	NA	NA	NA	NA	NA	NA	2.39658	1.43284	4.40855	4.01545e-05	0.000698023	2.02803	1.88932	1.43284	3.57751	0.000664838	0.00526138	-0.538822	FALSE	FALSE	TRUE	chr7	100464145	+	chr7:100463758-100464146	Island	100464145	100464145	804	TRIP6
cg21884231	NA	NA	NA	NA	NA	NA	-3.90264	-4.56429	-4.40846	4.01662e-05	0.000698127	2.02776	-3.94955	-4.56429	-4.58735	2.12701e-05	0.000689714	2.61592	FALSE	FALSE	TRUE	chr3	170303721	-	chr3:170303532-170303768	Island	170303721	170303721	141	SLC7A14
cg13940759	NA	NA	NA	NA	NA	NA	2.68282	1.73516	4.40799	4.02333e-05	0.000698994	2.02622	2.42793	1.73516	4.10488	0.000116118	0.00182826	1.0533	FALSE	FALSE	TRUE	chr20	31885182	+		OpenSea	31885182	31885182	1336	BPIFB1
cg23262274	NA	NA	NA	NA	NA	NA	-2.81883	-3.10048	-4.4077	4.02749e-05	0.000699419	2.02527	-2.48277	-3.10048	-3.99425	0.000169169	0.0022963	0.708474	FALSE	FALSE	TRUE	chr1	38412519	-		OpenSea	38412519	38412519	209	INPP5B
cg07745710	NA	NA	NA	NA	NA	NA	2.20049	2.2234	4.40626	4.0481e-05	0.000701206	2.02056	2.00083	2.2234	4.12553	0.000108178	0.00175497	1.11828	FALSE	FALSE	TRUE	chr12	2785129	+	chr12:2788614-2788879	N_Shelf	2785129	2785129	1635	CACNA1C
cg16850444	NA	NA	NA	NA	NA	NA	2.98335	2.99023	4.40563	4.05716e-05	0.000701784	2.0185	NA	NA	NA	NA	NA	NA	FALSE	FALSE	FALSE	chr10	131264597	+	chr10:131264948-131265710	N_Shore	131264597	131264597	856	MGMT
cg08692006	NA	NA	NA	NA	NA	NA	2.89725	0.416156	4.40547	4.05945e-05	0.000701843	2.01798	2.36329	0.416156	3.69699	0.000452785	0.00416086	-0.189999	FALSE	FALSE	TRUE	chr19	4639992	+	chr19:4639218-4639750	S_Shore	4639992	4639992	36	TNFAIP8L1
cg17754095	NA	NA	NA	NA	NA	NA	3.47919	2.00654	4.40387	4.08261e-05	0.000704236	2.01274	2.97857	2.00654	3.87725	0.000250423	0.00290133	0.349809	FALSE	FALSE	TRUE	chr10	112256018	+	chr10:112257163-112258684	N_Shore	112256018	112256018	1606	DUSP5
cg17874802	NA	NA	NA	NA	NA	NA	1.76338	1.65398	4.4038	4.08356e-05	0.000704236	2.01252	1.51786	1.65398	3.90795	0.00022606	0.00272473	0.443313	FALSE	FALSE	TRUE	chr12	6745691	-		OpenSea	6745691	6745691	393	LPAR5
cg25569836	NA	NA	NA	NA	NA	NA	-2.95614	0.901242	-4.40357	4.08687e-05	0.000704429	2.01177	-2.10361	0.901242	-3.22366	0.00198783	0.0105705	-1.52653	FALSE	FALSE	TRUE	chr17	73259135	-	chr17:73257180-73258101	S_Shore	73259135	73259135	690	GGA3
cg10878317	NA	NA	NA	NA	NA	NA	2.69591	1.37524	4.40294	4.09608e-05	0.000704991	2.0097	2.20554	1.37524	3.70645	0.000439091	0.00408374	-0.162066	FALSE	FALSE	TRUE	chr22	39994886	+		OpenSea	39994886	39994886	729	CACNA1I
cg15627089	NA	NA	NA	NA	NA	NA	4.7229	1.43788	4.40262	4.10063e-05	0.000705509	2.00867	4.40954	1.43788	4.22559	7.65744e-05	0.00144232	1.43558	FALSE	FALSE	TRUE	chr11	16625751	-	chr11:16626053-16629180	N_Shore	16625751	16625751	1786	SOX6
cg24691461	NA	NA	NA	NA	NA	NA	2.09997	0.356208	4.40244	4.10331e-05	0.000705794	2.00807	2.15649	0.356208	4.65627	1.65772e-05	0.000603153	2.84622	FALSE	FALSE	TRUE	chr20	30598501	+		OpenSea	30598501	30598501	255	CCM2L
cg26552621	NA	NA	NA	NA	NA	NA	-2.83515	-2.90571	-4.40162	4.11516e-05	0.000706616	2.00541	-2.57452	-2.90571	-4.11226	0.000113217	0.00180103	1.07651	FALSE	FALSE	TRUE	chr19	1271019	-	chr19:1265854-1269943	S_Shore	1271019	1271019	759	CIRBP-AS1
cg10249734	NA	NA	NA	NA	NA	NA	2.54952	1.97538	4.40033	4.13405e-05	0.000709286	2.00119	2.31119	1.97538	4.10526	0.000115965	0.00182747	1.05451	FALSE	FALSE	TRUE	chr17	80292079	-	chr17:80291020-80292394	Island	80292079	80292079	157	SECTM1
cg15647195	NA	NA	NA	NA	NA	NA	2.12598	0.0259735	4.39979	4.14204e-05	0.000710066	1.99941	1.97562	0.0259735	4.21074	8.06242e-05	0.00148964	1.38822	FALSE	FALSE	TRUE	chr16	1577092	+	chr16:1574515-1574986	S_Shelf	1577092	1577092	1649	TMEM204
cg11207307	NA	NA	NA	NA	NA	NA	-5.49334	-2.36333	-4.39977	4.14222e-05	0.000710066	1.99937	-4.27008	-2.36333	-3.51535	0.000809677	0.00596533	-0.717358	FALSE	FALSE	TRUE	chr12	8025593	-	chr12:8025364-8025908	Island	8025593	8025593	97	SLC2A14
cg08599096	NA	NA	NA	NA	NA	NA	2.4144	1.65784	4.39902	4.15334e-05	0.000711132	1.9969	2.1235	1.65784	3.98252	0.000176003	0.00235532	0.672222	FALSE	FALSE	TRUE	chr7	157647043	+	chr7:157647800-157648007	N_Shore	157647043	157647043	233	LOC100506585
cg22510037	NA	NA	NA	NA	NA	NA	3.60381	-2.29034	4.39892	4.15478e-05	0.000711222	1.99658	3.70603	-2.29034	4.65188	1.68433e-05	0.000607275	2.8315	FALSE	FALSE	TRUE	chr12	113772128	-	chr12:113772633-113772934	N_Shore	113772128	113772128	796	SLC8B1
cg06802996	NA	NA	NA	NA	NA	NA	-3.27424	-0.815966	-4.39716	4.1808e-05	0.000714177	1.99082	-3.10266	-0.815966	-4.28551	6.21435e-05	0.00128725	1.6276	FALSE	FALSE	TRUE	chr1	11204131	+		OpenSea	11204131	11204131	175	MTOR-AS1
cg20426710	NA	NA	NA	NA	NA	NA	2.71962	0.948671	4.39549	4.20556e-05	0.000717203	1.98538	2.54905	0.948671	4.23908	7.30669e-05	0.00140787	1.47868	FALSE	FALSE	TRUE	chr22	50248907	+	chr22:50250160-50250513	N_Shore	50248907	50248907	1409	ZBED4
cg17489695	NA	NA	NA	NA	NA	NA	-3.70286	-3.77964	-4.39472	4.21697e-05	0.00071864	1.98288	-3.05485	-3.77964	-3.72821	0.000409091	0.00391578	-0.09767	FALSE	FALSE	TRUE	chr6	50680997	+	chr6:50682334-50683214	N_Shore	50680997	50680997	259	TFAP2D
cg15642312	NA	NA	NA	NA	NA	NA	-2.48041	-3.30772	-4.39465	4.21806e-05	0.00071864	1.98265	NA	NA	NA	NA	NA	NA	FALSE	FALSE	FALSE	chr3	184037951	+		OpenSea	184037951	184037951	149	EIF4G1
cg17819765	NA	NA	NA	NA	NA	NA	-2.65993	-0.799893	-4.39327	4.23874e-05	0.000720449	1.97814	-2.0252	-0.799893	-3.44197	0.00101918	0.00690441	-0.925401	FALSE	FALSE	TRUE	chr9	100232437	+		OpenSea	100232437	100232437	1759	TDRD7
cg19766102	NA	NA	NA	NA	NA	NA	1.93558	2.3712	4.39166	4.2629e-05	0.000722851	1.9729	1.72187	2.3712	4.02534	0.000152273	0.00215542	0.804825	FALSE	FALSE	TRUE	chr10	111683738	-	chr10:111682775-111683483	S_Shore	111683738	111683738	426	XPNPEP1
cg00516481	NA	NA	NA	NA	NA	NA	3.05374	0.282426	4.39101	4.2728e-05	0.000723441	1.97076	2.47748	0.282426	3.66447	0.000503032	0.00444345	-0.285672	FALSE	FALSE	TRUE	chr21	44073202	+	chr21:44073201-44074650	Island	44073202	44073202	659	PDE9A
cg23531257	NA	NA	NA	NA	NA	NA	2.17706	2.58595	4.39096	4.27358e-05	0.000723456	1.97059	1.89944	2.58595	3.945	0.000199684	0.00253569	0.556734	FALSE	FALSE	TRUE	chr15	45422553	-	chr15:45421236-45422394	S_Shore	45422553	45422553	477	DUOXA1
cg13171103	NA	NA	NA	NA	NA	NA	1.7624	1.36933	4.3897	4.29267e-05	0.00072544	1.96648	1.48602	1.36933	3.8158	0.00030696	0.00327831	0.164022	FALSE	FALSE	TRUE	chr12	6745707	-		OpenSea	6745707	6745707	409	LPAR5
cg07659075	NA	NA	NA	NA	NA	NA	2.63919	1.67655	4.38929	4.29891e-05	0.000725634	1.96514	2.67796	1.67655	4.58308	2.15996e-05	0.000695486	2.60172	FALSE	FALSE	TRUE	chr15	42186293	-		OpenSea	42186293	42186293	17	SPTBN5
cg04547468	NA	NA	NA	NA	NA	NA	2.63231	2.7965	4.38813	4.31658e-05	0.000727223	1.96136	2.21864	2.7965	3.80595	0.000317098	0.0033463	0.134392	FALSE	FALSE	TRUE	chr12	125480013	+	chr12:125478162-125478849	S_Shore	125480013	125480013	1818	BRI3BP
cg19767896	NA	NA	NA	NA	NA	NA	4.10519	-2.72391	4.38806	4.31761e-05	0.000727223	1.96114	2.67869	-2.72391	2.94385	0.00450372	0.018029	-2.25548	FALSE	FALSE	TRUE	chr19	14529108	-	chr19:14529731-14530505	N_Shore	14529108	14529108	797	DDX39A
cg00007076	NA	NA	NA	NA	NA	NA	3.50265	0.805102	4.38797	4.31903e-05	0.000727223	1.96084	3.28138	0.805102	4.22743	7.60858e-05	0.00143703	1.44147	FALSE	FALSE	TRUE	chr8	67342600	+	chr8:67344497-67344989	N_Shore	67342600	67342600	1336	RRS1
cg12788108	NA	NA	NA	NA	NA	NA	4.13894	0.700087	4.38775	4.32232e-05	0.000727577	1.96014	4.21682	0.700087	4.59608	2.06105e-05	0.000676012	2.64501	FALSE	FALSE	TRUE	chr17	58499300	+	chr17:58498711-58499332	Island	58499300	58499300	564	C17orf64
cg05637630	NA	NA	NA	NA	NA	NA	1.93835	2.78564	4.38731	4.32911e-05	0.000728195	1.95869	1.72042	2.78564	4.01214	0.000159235	0.00221263	0.763883	FALSE	FALSE	TRUE	chr16	85147129	-		OpenSea	85147129	85147129	1014	FAM92B
cg17418085	NA	NA	NA	NA	NA	NA	2.4246	1.45967	4.38535	4.35922e-05	0.000731272	1.9523	2.14548	1.45967	3.99426	0.000169163	0.0022963	0.708504	FALSE	FALSE	TRUE	chr1	31229122	-		OpenSea	31229122	31229122	1560	LAPTM5
cg18042806	NA	NA	NA	NA	NA	NA	2.89146	-0.00803972	4.38521	4.36137e-05	0.000731532	1.95185	2.79421	-0.00803972	4.35968	4.78984e-05	0.00110917	1.86724	FALSE	FALSE	TRUE	chr5	177659971	-	chr5:177659197-177659927	S_Shore	177659971	177659971	167	PHYKPL
cg08940570	NA	NA	NA	NA	NA	NA	2.78111	2.17877	4.38493	4.36564e-05	0.000731947	1.95095	2.47589	2.17877	4.01644	0.000156937	0.00219663	0.77719	FALSE	FALSE	TRUE	chr2	74780617	+	chr2:74781494-74782685	N_Shore	74780617	74780617	894	DOK1
cg08589418	NA	NA	NA	NA	NA	NA	1.76419	0.975317	4.38469	4.3694e-05	0.000732376	1.95015	1.59602	0.975317	4.08937	0.000122446	0.00188665	1.00463	FALSE	FALSE	TRUE	chr20	61993913	-	chr20:61992186-61993599	S_Shore	61993913	61993913	1164	CHRNA4
cg00528502	NA	NA	NA	NA	NA	NA	4.13206	-0.37925	4.38458	4.37111e-05	0.000732552	1.94979	3.32837	-0.37925	3.63114	0.000560028	0.00473961	-0.383168	FALSE	FALSE	TRUE	chr8	67624233	+	chr8:67624608-67625424	N_Shore	67624233	67624233	419	SGK3
cg10475635	NA	NA	NA	NA	NA	NA	2.54855	2.11153	4.38413	4.37804e-05	0.000732719	1.94833	2.0885	2.11153	3.69743	0.000452143	0.00415661	-0.188709	FALSE	FALSE	TRUE	chr1	39956231	+	chr1:39956424-39958137	N_Shore	39956231	39956231	1086	BMP8A
cg26268276	NA	NA	NA	NA	NA	NA	3.24363	1.67708	4.3833	4.39089e-05	0.000733812	1.94563	3.24259	1.67708	4.50687	2.83988e-05	0.000816751	2.3491	FALSE	FALSE	TRUE	chr11	33038313	+	chr11:33037206-33037917	S_Shore	33038313	33038313	584	DEPDC7
cg04314652	NA	NA	NA	NA	NA	NA	2.80108	0.0440172	4.3821	4.4095e-05	0.00073597	1.94173	2.66811	0.0440172	4.29455	6.0209e-05	0.00126244	1.65669	FALSE	FALSE	TRUE	chr16	69597925	+	chr16:69599437-69600736	N_Shore	69597925	69597925	1943	NFAT5
cg23037386	NA	NA	NA	NA	NA	NA	-2.04467	-3.35196	-4.38202	4.41078e-05	0.000736084	1.94146	-2.00602	-3.35196	-4.42833	3.75718e-05	0.000969409	2.09097	FALSE	FALSE	TRUE	chr5	45695467	-	chr5:45695394-45696510	Island	45695467	45695467	752	HCN1
cg19842940	NA	NA	NA	NA	NA	NA	2.10644	3.32382	4.38187	4.41308e-05	0.000736366	1.94098	1.72747	3.32382	3.70095	0.000447014	0.00413075	-0.178332	FALSE	FALSE	TRUE	chr4	1793263	+	chr4:1794442-1797132	N_Shore	1793263	1793263	1775	FGFR3
cg07434077	NA	NA	NA	NA	NA	NA	2.33488	1.46746	4.38013	4.4403e-05	0.000738819	1.93532	1.7449	1.46746	3.36975	0.00127481	0.00794784	-1.12727	FALSE	FALSE	TRUE	chr20	35506402	+		OpenSea	35506402	35506402	1831	TLDC2
cg25587069	NA	NA	NA	NA	NA	NA	4.63271	-1.16124	4.37982	4.44524e-05	0.00073927	1.93429	4.64313	-1.16124	4.51262	2.78203e-05	0.000807829	2.36809	FALSE	FALSE	TRUE	chr5	151066484	-		OpenSea	151066484	151066484	130	SPARC
cg12354861	NA	NA	NA	NA	NA	NA	3.66662	0.351845	4.3798	4.4456e-05	0.00073927	1.93422	4.07099	0.351845	5.00045	4.6678e-06	0.000295051	4.01937	FALSE	FALSE	TRUE	chr1	9714810	-	chr1:9711780-9713001	S_Shore	9714810	9714810	165	PIK3CD-AS1
cg00864768	NA	NA	NA	NA	NA	NA	1.78679	0.730837	4.37971	4.44692e-05	0.000739389	1.93394	1.59894	0.730837	4.04006	0.000144851	0.00208689	0.850602	FALSE	FALSE	TRUE	chr19	54692102	-	chr19:54693034-54695497	N_Shore	54692102	54692102	125	MBOAT7
cg06323521	NA	NA	NA	NA	NA	NA	2.58808	2.10171	4.37928	4.45374e-05	0.000739754	1.93253	2.17398	2.10171	3.78559	0.000339066	0.00348992	0.0733268	FALSE	FALSE	TRUE	chr1	27710217	-	chr1:27709600-27709831	S_Shore	27710217	27710217	411	CD164L2
cg17596493	NA	NA	NA	NA	NA	NA	2.52748	1.29902	4.37891	4.4596e-05	0.00074019	1.93132	2.40485	1.29902	4.28796	6.16135e-05	0.00128054	1.63547	FALSE	FALSE	TRUE	chr13	24143068	+		OpenSea	24143068	24143068	1440	TNFRSF19
cg03540912	NA	NA	NA	NA	NA	NA	-3.30906	-2.22511	-4.37863	4.464e-05	0.000740518	1.93041	-2.67422	-2.22511	-3.63936	0.000545418	0.00466283	-0.359165	FALSE	FALSE	TRUE	chr16	71792711	-		OpenSea	71792711	71792711	320	SNORD71
cg06868474	NA	NA	NA	NA	NA	NA	2.19623	3.24876	4.37786	4.47614e-05	0.000741627	1.92791	NA	NA	NA	NA	NA	NA	FALSE	FALSE	FALSE	chr11	46401059	+	chr11:46402624-46404139	N_Shore	46401059	46401059	1274	MDK
cg23990814	NA	NA	NA	NA	NA	NA	1.76111	2.21436	4.37761	4.48006e-05	0.000742075	1.9271	1.3725	2.21436	3.51711	0.000805188	0.00594283	-0.712327	FALSE	FALSE	TRUE	chr7	1481680	-	chr7:1483640-1484059	N_Shore	1481680	1481680	439	MICALL2
cg14209784	NA	NA	NA	NA	NA	NA	2.42177	0.930244	4.37749	4.48194e-05	0.000742285	1.92671	1.94005	0.930244	3.60954	0.000600191	0.00495049	-0.446035	FALSE	FALSE	TRUE	chr10	88729861	+	chr10:88730554-88731632	N_Shore	88729861	88729861	636	AGAP11
cg05945782	NA	NA	NA	NA	NA	NA	4.22374	1.36701	4.37725	4.48588e-05	0.000742635	1.9259	3.92788	1.36701	4.18505	8.81222e-05	0.00156503	1.30653	FALSE	FALSE	TRUE	chr17	1954986	-	chr17:1952919-1962328	Island	1954986	1954986	1311	MIR212
cg11203827	NA	NA	NA	NA	NA	NA	2.52081	2.5793	4.37626	4.50159e-05	0.000744028	1.92268	2.24045	2.5793	4.00299	0.000164245	0.00225388	0.735517	FALSE	FALSE	TRUE	chr10	100175560	-		OpenSea	100175560	100175560	581	PYROXD2
cg17435332	NA	NA	NA	NA	NA	NA	-2.97928	0.243543	-4.37609	4.50415e-05	0.000744149	1.92216	-2.29964	0.243543	-3.47476	0.000919907	0.00646721	-0.832808	FALSE	FALSE	TRUE	chr17	19988871	+		OpenSea	19988871	19988871	1463	SPECC1
cg10791260	NA	NA	NA	NA	NA	NA	4.15384	-0.0487155	4.37567	4.51097e-05	0.000744724	1.92076	2.98944	-0.0487155	3.23766	0.00190596	0.0102855	-1.48882	FALSE	FALSE	TRUE	chr9	117568588	-		OpenSea	117568588	117568588	179	TNFSF15
cg13038560	NA	NA	NA	NA	NA	NA	2.8214	2.03393	4.37527	4.51732e-05	0.000745146	1.91947	3.09333	2.03393	4.9353	5.94942e-06	0.000337233	3.79453	FALSE	FALSE	TRUE	chr2	200819113	+	chr2:200820053-200820716	N_Shore	200819113	200819113	926	MAIP1
cg01399402	NA	NA	NA	NA	NA	NA	2.52837	2.69154	4.37516	4.51911e-05	0.000745312	1.9191	2.04751	2.69154	3.64638	0.000533243	0.0045963	-0.33866	FALSE	FALSE	TRUE	chr19	47221403	-	chr19:47219434-47220817	S_Shore	47221403	47221403	1018	PRKD2
cg17860158	NA	NA	NA	NA	NA	NA	2.77627	-0.280155	4.37417	4.53489e-05	0.000747209	1.91589	2.71915	-0.280155	4.4079	4.03952e-05	0.00101157	2.02419	FALSE	FALSE	TRUE	chr1	205012569	+		OpenSea	205012569	205012569	228	CNTN2
cg00092518	NA	NA	NA	NA	NA	NA	4.55699	-1.54687	4.37394	4.53849e-05	0.0007475	1.91516	3.97253	-1.54687	3.91982	0.000217267	0.00266861	0.479575	FALSE	FALSE	TRUE	chr13	50070550	+	chr13:50070022-50070719	Island	50070550	50070550	21	PHF11
cg02076260	NA	NA	NA	NA	NA	NA	2.53124	-0.504501	4.37353	4.54507e-05	0.000748192	1.91382	2.01317	-0.504501	3.57982	0.000659973	0.00524547	-0.532163	FALSE	FALSE	TRUE	chr22	44420903	+	chr22:44419824-44420790	S_Shore	44420903	44420903	745	PARVB
cg00116838	NA	NA	NA	NA	NA	NA	3.64356	-2.03055	4.37351	4.54554e-05	0.000748192	1.91373	3.14795	-2.03055	3.88557	0.000243583	0.00285047	0.375105	FALSE	FALSE	TRUE	chr19	46001746	-	chr19:46001830-46002686	N_Shore	46001746	46001746	1432	RTN2
cg20690132	NA	NA	NA	NA	NA	NA	2.55973	2.53011	4.37238	4.56366e-05	0.000749417	1.91006	2.68061	2.53011	4.71218	1.35263e-05	0.000536714	3.03424	FALSE	FALSE	TRUE	chr11	119218797	-		OpenSea	119218797	119218797	1413	MFRP
cg12296860	NA	NA	NA	NA	NA	NA	2.49738	0.999144	4.37175	4.57379e-05	0.000750686	1.90802	2.19075	0.999144	3.94696	0.000198373	0.00252568	0.562757	FALSE	FALSE	TRUE	chr11	46409428	-	chr11:46410921-46414687	N_Shore	46409428	46409428	1320	CHRM4
cg00732815	NA	NA	NA	NA	NA	NA	2.33482	0.126039	4.37165	4.57545e-05	0.000750857	1.90768	1.91109	0.126039	3.68363	0.000472821	0.00428007	-0.229374	FALSE	FALSE	TRUE	chr20	44636981	+	chr20:44639135-44639988	N_Shelf	44636981	44636981	565	MMP9
cg04505252	NA	NA	NA	NA	NA	NA	3.25848	1.27943	4.3694	4.61193e-05	0.000754312	1.90037	2.48431	1.27943	3.42625	0.00107029	0.00711662	-0.96958	FALSE	FALSE	TRUE	chr6	15244745	+	chr6:15244877-15246160	N_Shore	15244745	15244745	988	JARID2
cg22332971	NA	NA	NA	NA	NA	NA	-2.83496	-2.39578	-4.36918	4.61544e-05	0.000754685	1.89966	-2.48662	-2.39578	-3.94279	0.000201169	0.00254709	0.549955	FALSE	FALSE	TRUE	chr5	102294301	+		OpenSea	102294301	102294301	1277	PAM
cg18419977	NA	NA	NA	NA	NA	NA	4.17363	0.89118	4.36644	4.66031e-05	0.000759851	1.89075	3.32911	0.89118	3.58084	0.000657823	0.0052355	-0.529204	FALSE	FALSE	TRUE	chr11	2920052	+	chr11:2923301-2923817	N_Shelf	2920052	2920052	898	SLC22A18
cg19670431	NA	NA	NA	NA	NA	NA	2.6783	0.70664	4.36572	4.67215e-05	0.000761311	1.88841	1.74707	0.70664	2.93031	0.00468022	0.0184907	-2.28951	FALSE	FALSE	TRUE	chr4	7436874	-		OpenSea	7436874	7436874	173	PSAPL1
cg15622640	NA	NA	NA	NA	NA	NA	1.80226	2.58489	4.36499	4.68436e-05	0.000762791	1.88601	NA	NA	NA	NA	NA	NA	FALSE	FALSE	FALSE	chr8	143857484	-	chr8:143858279-143859411	N_Shore	143857484	143857484	952	LYNX1
cg22756896	NA	NA	NA	NA	NA	NA	3.12895	1.7261	4.36475	4.6882e-05	0.000763111	1.88525	2.95609	1.7261	4.2415	7.24536e-05	0.00140049	1.48643	FALSE	FALSE	TRUE	chr20	36847423	-		OpenSea	36847423	36847423	837	KIAA1755
cg16580771	NA	NA	NA	NA	NA	NA	1.83006	2.58773	4.36459	4.69093e-05	0.00076315	1.88471	1.4762	2.58773	3.62854	0.000564722	0.00476634	-0.390746	FALSE	FALSE	TRUE	chr1	6322344	-	chr1:6320137-6320942	S_Shore	6322344	6322344	1308	GPR153
cg01854097	NA	NA	NA	NA	NA	NA	3.01705	-0.220254	4.3642	4.69731e-05	0.000763468	1.88346	2.214	-0.220254	3.29439	0.00160544	0.0091962	-1.33477	FALSE	FALSE	TRUE	chr15	75917094	-	chr15:75917646-75918212	N_Shore	75917094	75917094	934	SNUPN
cg21082558	NA	NA	NA	NA	NA	NA	2.49105	0.683272	4.36407	4.69943e-05	0.000763618	1.88305	2.19869	0.683272	3.96437	0.000187096	0.00244112	0.616292	FALSE	FALSE	TRUE	chr10	81370507	+		OpenSea	81370507	81370507	187	SFTPA1
cg15687855	NA	NA	NA	NA	NA	NA	-2.51819	-3.88613	-4.36316	4.71467e-05	0.000764977	1.88006	-2.65142	-3.88613	-4.72797	1.27689e-05	0.000517451	3.08754	FALSE	FALSE	TRUE	chr3	44754131	+	chr3:44754099-44754399	Island	44754131	44754131	3	ZNF502
cg14719722	NA	NA	NA	NA	NA	NA	3.2678	0.202544	4.36205	4.73313e-05	0.000767516	1.87646	3.0344	0.202544	4.1659	9.41465e-05	0.00162808	1.2458	FALSE	FALSE	TRUE	chr7	150148022	+		OpenSea	150148022	150148022	59	GIMAP8
cg06215569	NA	NA	NA	NA	NA	NA	-3.48341	-2.36768	-4.36137	4.74457e-05	0.000768706	1.87424	-2.45355	-2.36768	-3.15912	0.00240997	0.0119825	-1.69892	FALSE	FALSE	TRUE	chr1	110611465	-	chr1:110610265-110613303	Island	110611465	110611465	1856	ALX3
cg20892245	NA	NA	NA	NA	NA	NA	3.16107	3.13992	4.3613	4.74561e-05	0.000768772	1.87404	3.02562	3.13992	4.29366	6.03975e-05	0.00126483	1.65381	FALSE	FALSE	TRUE	chr6	15244618	+	chr6:15244877-15246160	N_Shore	15244618	15244618	1115	JARID2
cg09296604	NA	NA	NA	NA	NA	NA	3.01265	2.65639	4.36107	4.74959e-05	0.000768924	1.87326	2.34335	2.65639	3.48945	0.00087845	0.00628125	-0.791113	FALSE	FALSE	TRUE	chr11	68517799	-	chr11:68517667-68518179	Island	68517799	68517799	367	TESMIN
cg05664581	NA	NA	NA	NA	NA	NA	3.50913	1.68992	4.36094	4.75172e-05	0.00076905	1.87285	3.25398	1.68992	4.15856	9.65597e-05	0.00165142	1.22256	FALSE	FALSE	TRUE	chr3	181428242	+	chr3:181430141-181431076	N_Shore	181428242	181428242	1469	SOX2
cg25740457	NA	NA	NA	NA	NA	NA	2.32804	2.54153	4.36058	4.75765e-05	0.000769602	1.8717	2.49227	2.54153	4.80566	9.60569e-06	0.000445602	3.3509	FALSE	FALSE	TRUE	chr11	6292896	+	chr11:6291338-6291558	S_Shore	6292896	6292896	889	CCKBR
cg26322308	NA	NA	NA	NA	NA	NA	-3.02798	-0.114719	-4.35963	4.77364e-05	0.000771064	1.86861	-3.16874	-0.114719	-4.69303	1.4504e-05	0.000557095	2.96972	FALSE	FALSE	TRUE	chr2	219895388	-		OpenSea	219895388	219895388	457	CFAP65
cg15509010	NA	NA	NA	NA	NA	NA	2.25837	2.19166	4.3589	4.78603e-05	0.000772556	1.86622	2.09662	2.19166	4.16635	9.40035e-05	0.00162674	1.24719	FALSE	FALSE	TRUE	chr10	121412486	+	chr10:121410566-121411827	S_Shore	121412486	121412486	1603	BAG3
cg14205519	NA	NA	NA	NA	NA	NA	2.78899	3.20162	4.35882	4.78742e-05	0.00077268	1.86595	2.96267	3.20162	4.76386	1.1198e-05	0.000482622	3.20897	FALSE	FALSE	TRUE	chr9	139925750	-	chr9:139925243-139925996	Island	139925750	139925750	1541	FUT7
cg19279042	NA	NA	NA	NA	NA	NA	2.14686	1.70925	4.35858	4.79141e-05	0.00077299	1.86519	1.56069	1.70925	3.2629	0.00176627	0.00978083	-1.42052	FALSE	FALSE	TRUE	chr6	31550090	-	chr6:31548436-31549277	S_Shore	31550090	31550090	111	LTB
cg07281781	NA	NA	NA	NA	NA	NA	2.17874	3.19855	4.35767	4.8068e-05	0.000774376	1.86223	1.74963	3.19855	3.6034	0.000612112	0.00500602	-0.46388	FALSE	FALSE	TRUE	chr2	242794854	-	chr2:242794853-242795083	Island	242794854	242794854	277	PDCD1
cg00022866	NA	NA	NA	NA	NA	NA	2.06528	1.49791	4.35762	4.80768e-05	0.000774409	1.86206	NA	NA	NA	NA	NA	NA	FALSE	FALSE	FALSE	chr11	64108440	+	chr11:64109822-64110228	N_Shore	64108440	64108440	749	CCDC88B
cg13421412	NA	NA	NA	NA	NA	NA	2.76189	3.21722	4.35758	4.80827e-05	0.000774409	1.86195	2.12442	3.21722	3.44862	0.000998254	0.00681642	-0.906664	FALSE	FALSE	TRUE	chr3	52529393	+		OpenSea	52529393	52529393	36	STAB1
cg03870448	NA	NA	NA	NA	NA	NA	-2.77594	-3.48137	-4.35667	4.82387e-05	0.000775838	1.85896	-2.37918	-3.48137	-3.84176	0.000281722	0.00310983	0.242296	FALSE	FALSE	TRUE	chr4	41214687	-	chr4:41215871-41216813	N_Shore	41214687	41214687	1947	APBB2
cg16908860	NA	NA	NA	NA	NA	NA	4.81378	-2.41027	4.35616	4.83254e-05	0.00077668	1.85731	4.11681	-2.41027	3.82964	0.000293254	0.00318638	0.205691	FALSE	FALSE	TRUE	chr3	195270596	-	chr3:195269553-195270363	S_Shore	195270596	195270596	371	PPP1R2
cg24831879	NA	NA	NA	NA	NA	NA	3.75787	4.34152	4.35559	4.84212e-05	0.000777709	1.85549	3.82553	4.34152	4.5593	2.35304e-05	0.000731823	2.52267	FALSE	FALSE	TRUE	chr10	5566908	+	chr10:5567122-5567828	N_Shore	5566908	5566908	15	CALML3
cg01059704	NA	NA	NA	NA	NA	NA	3.00951	1.49945	4.35524	4.84813e-05	0.000778123	1.85434	2.32746	1.49945	3.46477	0.000949135	0.00659984	-0.861078	FALSE	FALSE	TRUE	chr5	34914428	-	chr5:34915293-34916240	N_Shore	34914428	34914428	1302	RAD1
cg11655515	NA	NA	NA	NA	NA	NA	3.57446	1.73176	4.35522	4.84852e-05	0.000778123	1.85427	3.41232	1.73176	4.27547	6.43636e-05	0.00131365	1.59531	FALSE	FALSE	TRUE	chr21	19274395	+		OpenSea	19274395	19274395	814	CHODL
cg00350296	NA	NA	NA	NA	NA	NA	2.64505	1.30832	4.35382	4.87245e-05	0.00078094	1.84973	2.25707	1.30832	3.82295	0.000299801	0.00323312	0.185549	FALSE	FALSE	TRUE	chr11	66084841	-	chr11:66083572-66083782	S_Shore	66084841	66084841	325	CD248
cg05640206	NA	NA	NA	NA	NA	NA	1.36462	1.08121	4.35298	4.8869e-05	0.00078223	1.847	1.08796	1.08121	3.58544	0.000648244	0.00519089	-0.515903	FALSE	FALSE	TRUE	chr19	3274388	+	chr19:3275608-3275970	N_Shore	3274388	3274388	517	CELF5
cg14473057	NA	NA	NA	NA	NA	NA	3.24224	2.11914	4.35167	4.90962e-05	0.000784635	1.84273	NA	NA	NA	NA	NA	NA	FALSE	FALSE	FALSE	chr2	119917755	-	chr2:119914126-119916663	S_Shore	119917755	119917755	1283	C1QL2
cg15709243	NA	NA	NA	NA	NA	NA	-2.49739	-2.22654	-4.35059	4.92826e-05	0.00078638	1.83924	-2.3846	-2.22654	-4.27534	6.43933e-05	0.00131386	1.59488	FALSE	FALSE	TRUE	chr18	67957767	+	chr18:67955692-67957062	S_Shore	67957767	67957767	1629	SOCS6
cg18500418	NA	NA	NA	NA	NA	NA	2.96818	2.43844	4.35027	4.93387e-05	0.00078707	1.83819	2.54971	2.43844	3.84418	0.000279474	0.00309349	0.249607	FALSE	FALSE	TRUE	chr11	61660183	-	chr11:61658569-61659592	S_Shore	61660183	61660183	1176	FADS3
cg20251225	NA	NA	NA	NA	NA	NA	2.83251	2.62522	4.34914	4.95355e-05	0.000788855	1.83452	1.99081	2.62522	3.14483	0.0025142	0.0123279	-1.73677	FALSE	FALSE	TRUE	chr1	1609551	-	chr1:1607898-1608243	S_Shore	1609551	1609551	1265	SLC35E2B
cg08820903	NA	NA	NA	NA	NA	NA	2.60701	2.46461	4.34888	4.95801e-05	0.000789273	1.83369	1.97901	2.46461	3.39718	0.00117132	0.00753232	-1.05096	FALSE	FALSE	TRUE	chr13	113812654	+		OpenSea	113812654	113812654	313	PROZ
cg04844693	NA	NA	NA	NA	NA	NA	2.35243	2.64774	4.34854	4.96403e-05	0.000790129	1.83258	2.31355	2.64774	4.40237	4.1193e-05	0.00102269	2.00617	FALSE	FALSE	TRUE	chr1	29240554	+	chr1:29240768-29241969	N_Shore	29240554	29240554	533	EPB41
cg13065228	NA	NA	NA	NA	NA	NA	2.75734	3.7649	4.34796	4.97424e-05	0.000791239	1.83068	2.52371	3.7649	4.09449	0.000120319	0.00186879	1.0207	FALSE	FALSE	TRUE	chr8	145701192	-	chr8:145703038-145703902	N_Shore	145701192	145701192	525	FOXH1
cg05574272	NA	NA	NA	NA	NA	NA	-4.26045	-1.91287	-4.34766	4.97947e-05	0.00079158	1.82972	-2.78445	-1.91287	-2.92126	0.00480167	0.0188118	-2.31219	FALSE	FALSE	TRUE	chr5	33938213	+	chr5:33936168-33938309	Island	33938213	33938213	1721	RXFP3
cg12547340	NA	NA	NA	NA	NA	NA	1.89431	2.09719	4.34684	4.99382e-05	0.000793012	1.82707	1.66968	2.09719	3.9479	0.00019775	0.00252294	0.565635	FALSE	FALSE	TRUE	chr9	139877234	+	chr9:139879489-139880580	N_Shelf	139877234	139877234	210	LCNL1
cg19585100	NA	NA	NA	NA	NA	NA	2.52213	1.88265	4.34666	4.99708e-05	0.000793324	1.82646	2.04372	1.88265	3.62483	0.000571498	0.00480476	-0.401574	FALSE	FALSE	TRUE	chr14	73703023	+	chr14:73704054-73705106	N_Shore	73703023	73703023	1181	PAPLN
cg04459545	NA	NA	NA	NA	NA	NA	2.10029	0.379401	4.34612	5.00653e-05	0.000794309	1.82472	1.89091	0.379401	4.02972	0.000150025	0.00213358	0.818451	FALSE	FALSE	TRUE	chr19	17375685	-		OpenSea	17375685	17375685	140	USHBP1
cg05149258	NA	NA	NA	NA	NA	NA	2.71257	2.81194	4.3457	5.01394e-05	0.000795071	1.82336	2.56735	2.81194	4.23202	7.48836e-05	0.00142434	1.45611	FALSE	FALSE	TRUE	chr5	13944584	-		OpenSea	13944584	13944584	4	DNAH5
cg19447275	NA	NA	NA	NA	NA	NA	2.34643	0.556088	4.34495	5.02709e-05	0.000795919	1.82095	2.1319	0.556088	4.06377	0.000133625	0.00198988	0.924527	FALSE	FALSE	TRUE	chr9	35908428	+		OpenSea	35908428	35908428	1051	SPAAR
cg19410471	NA	NA	NA	NA	NA	NA	3.69255	2.88345	4.34463	5.0329e-05	0.000796425	1.81988	3.35313	2.88345	4.05684	0.000136817	0.00201945	0.90289	FALSE	FALSE	TRUE	chr7	142636507	+		OpenSea	142636507	142636507	95	LLCFC1
cg25273936	NA	NA	NA	NA	NA	NA	2.24751	3.31942	4.34406	5.04296e-05	0.000797367	1.81804	1.82962	3.31942	3.64092	0.000542689	0.00465163	-0.354609	FALSE	FALSE	TRUE	chr12	6421474	+	chr12:6419603-6420024	S_Shore	6421474	6421474	342	PLEKHG6
cg01704105	NA	NA	NA	NA	NA	NA	3.66779	-0.133651	4.34391	5.04565e-05	0.000797617	1.81755	3.37734	-0.133651	4.11308	0.000112901	0.00179928	1.07907	FALSE	FALSE	TRUE	chr16	225666	+	chr16:226173-227254	N_Shore	225666	225666	1012	HBA1
cg07641807	NA	NA	NA	NA	NA	NA	4.39911	-0.456705	4.34377	5.04814e-05	0.000797805	1.8171	4.11185	-0.456705	4.17402	9.15463e-05	0.0015987	1.27151	FALSE	FALSE	TRUE	chr13	92001959	+	chr13:91999541-92001441	S_Shore	92001959	92001959	899	MIR19B1
cg12892506	NA	NA	NA	NA	NA	NA	-4.37214	-3.41665	-4.34343	5.05423e-05	0.000798252	1.81599	-3.42796	-3.41665	-3.50101	0.000847102	0.00613955	-0.758246	FALSE	FALSE	TRUE	chr3	147113918	-	chr3:147113608-147114479	Island	147113918	147113918	1054	ZIC4
cg19114248	NA	NA	NA	NA	NA	NA	2.2417	0.55124	4.34333	5.05587e-05	0.000798286	1.81569	1.55279	0.55124	3.09755	0.00288972	0.0134865	-1.86104	FALSE	FALSE	TRUE	chr1	1711393	-	chr1:1709394-1710582	S_Shore	1711393	1711393	114	NADK
cg18624016	NA	NA	NA	NA	NA	NA	2.75173	2.84519	4.34254	5.07006e-05	0.000799616	1.81311	2.44182	2.84519	3.96477	0.000186846	0.00243938	0.617517	FALSE	FALSE	TRUE	chr2	242004954	+	chr2:242004823-242005102	Island	242004954	242004954	238	SNED1
cg02897540	NA	NA	NA	NA	NA	NA	3.67566	-1.00762	4.34237	5.07305e-05	0.000799881	1.81256	3.26115	-1.00762	3.96164	0.000188824	0.00244958	0.607883	FALSE	FALSE	TRUE	chr1	11753334	-	chr1:11750701-11752651	S_Shore	11753334	11753334	1655	MAD2L2
cg23482747	NA	NA	NA	NA	NA	NA	3.16395	1.92418	4.34226	5.07503e-05	0.000799986	1.8122	2.27083	1.92418	3.2055	0.00209904	0.0109596	-1.5753	FALSE	FALSE	TRUE	chr19	18113604	+	chr19:18111566-18112481	S_Shore	18113604	18113604	1659	ARRDC2
cg09089053	NA	NA	NA	NA	NA	NA	3.80581	-1.91721	4.34177	5.08386e-05	0.000800552	1.8106	NA	NA	NA	NA	NA	NA	FALSE	FALSE	FALSE	chr19	40731797	-	chr19:40732075-40732665	N_Shore	40731797	40731797	799	CNTD2
cg23983449	NA	NA	NA	NA	NA	NA	-2.12903	-2.97368	-4.34082	5.10089e-05	0.000802407	1.80752	-1.83967	-2.97368	-3.86264	0.000262884	0.00298739	0.305467	FALSE	FALSE	TRUE	chr17	7146757	-	chr17:7145479-7146709	S_Shore	7146757	7146757	1003	GABARAP
cg14024889	NA	NA	NA	NA	NA	NA	1.93882	2.17032	4.33882	5.13692e-05	0.000805588	1.80104	1.48755	2.17032	3.4297	0.0010589	0.00707018	-0.959918	FALSE	FALSE	TRUE	chr19	17633905	+	chr19:17631780-17631992	S_Shore	17633905	17633905	204	FAM129C
cg02867079	NA	NA	NA	NA	NA	NA	3.39712	-0.81574	4.33796	5.15248e-05	0.000807104	1.79825	3.97178	-0.81574	5.21588	2.07549e-06	0.000185462	4.7712	FALSE	FALSE	TRUE	chr14	100111269	+	chr14:100111120-100111906	Island	100111269	100111269	210	HHIPL1
cg14803394	NA	NA	NA	NA	NA	NA	3.50948	1.41973	4.33739	5.16279e-05	0.000807609	1.79641	2.4268	1.41973	3.08435	0.00300363	0.0138057	-1.89551	FALSE	FALSE	TRUE	chr1	180993177	-	chr1:180991719-180992149	S_Shore	180993177	180993177	1130	STX6
cg01672322	NA	NA	NA	NA	NA	NA	1.78989	0.694994	4.33735	5.1634e-05	0.000807609	1.7963	1.45791	0.694994	3.64151	0.000541675	0.00464577	-0.352909	FALSE	FALSE	TRUE	chr11	65659772	+	chr11:65657874-65658970	S_Shore	65659772	65659772	1896	CCDC85B
cg02068689	NA	NA	NA	NA	NA	NA	2.87414	-1.96711	4.33724	5.16553e-05	0.000807698	1.79592	2.90664	-1.96711	4.51247	2.78358e-05	0.000808043	2.36758	FALSE	FALSE	TRUE	chr9	131941464	-	chr9:131936269-131941021	S_Shore	131941464	131941464	923	IER5L
cg26693953	NA	NA	NA	NA	NA	NA	1.69302	1.20123	4.33686	5.17247e-05	0.000808367	1.79469	1.38801	1.20123	3.66623	0.000500188	0.00443086	-0.280519	FALSE	FALSE	TRUE	chr16	2764201	-	chr16:2765619-2765855	N_Shore	2764201	2764201	1364	PRSS27
cg07496867	NA	NA	NA	NA	NA	NA	-2.4789	0.318466	-4.33625	5.18354e-05	0.000809657	1.79272	-2.19997	0.318466	-3.96069	0.000189429	0.00245537	0.604954	FALSE	FALSE	TRUE	chr17	4883600	-		OpenSea	4883600	4883600	315	CAMTA2
cg23846712	NA	NA	NA	NA	NA	NA	3.06438	0.534126	4.33621	5.18419e-05	0.000809657	1.7926	2.58872	0.534126	3.76797	0.000359245	0.0036112	0.0206498	FALSE	FALSE	TRUE	chr19	3607608	+	chr19:3606371-3607270	S_Shore	3607608	3607608	362	CACTIN-AS1
cg12146447	NA	NA	NA	NA	NA	NA	2.13281	1.59768	4.33582	5.19135e-05	0.000810278	1.79133	1.8576	1.59768	3.88883	0.000240952	0.00283208	0.385025	FALSE	FALSE	TRUE	chr17	47926239	-	chr17:47928266-47929357	N_Shelf	47926239	47926239	859	TAC4
cg13703948	NA	NA	NA	NA	NA	NA	2.43281	1.74212	4.33534	5.20021e-05	0.000811049	1.78976	NA	NA	NA	NA	NA	NA	FALSE	FALSE	FALSE	chr2	98349617	+	chr2:98350984-98351257	N_Shore	98349617	98349617	1251	ZAP70
cg00733441	NA	NA	NA	NA	NA	NA	2.06237	1.63394	4.33488	5.20863e-05	0.000811836	1.78827	1.85396	1.63394	4.01351	0.000158498	0.00220827	0.768126	FALSE	FALSE	TRUE	chr11	119189717	-	chr11:119191535-119192182	N_Shore	119189717	119189717	1876	MCAM
cg17557870	NA	NA	NA	NA	NA	NA	1.87709	1.9214	4.33401	5.22444e-05	0.000813366	1.78548	1.98703	1.9214	4.72752	1.27897e-05	0.000518085	3.08603	FALSE	FALSE	TRUE	chr3	15105323	-	chr3:15106459-15106971	N_Shore	15105323	15105323	1492	MRPS25
cg02652579	NA	NA	NA	NA	NA	NA	2.18136	2.50371	4.3337	5.23022e-05	0.000813719	1.78446	2.15669	2.50371	4.41189	3.98281e-05	0.00100217	2.03722	FALSE	FALSE	TRUE	chr6	33386967	-	chr6:33385678-33386262	S_Shore	33386967	33386967	901	CUTA
cg04730363	NA	NA	NA	NA	NA	NA	-2.67154	-0.497789	-4.33298	5.24352e-05	0.000814781	1.78212	-2.32861	-0.497789	-3.88615	0.000243116	0.00284846	0.376858	FALSE	FALSE	TRUE	chr12	22198470	+	chr12:22199062-22199589	N_Shore	22198470	22198470	639	CMAS
cg15244327	NA	NA	NA	NA	NA	NA	3.72363	-0.487404	4.33287	5.2455e-05	0.00081492	1.78177	3.69054	-0.487404	4.41573	3.92899e-05	0.000992479	2.04976	FALSE	FALSE	TRUE	chr8	23021690	-	chr8:23021056-23021588	S_Shore	23021690	23021690	146	TNFRSF10D
[truncated: 9,302 more rows]
