# Supplementary material for: Integrative and comparative genomic analyses identify clinically relevant pulmonary carcinoid groups and unveil the supra-carcinoids
Source: Nat Commun. 2019 Aug 20;10:3407. doi: 10.1038/s41467-019-11276-9 (PMC6702229; doi:10.1038/s41467-019-11276-9)
Supplement: Supplementary file 20 — Supplementary Data 17 [file 41467_2019_11276_MOESM20_ESM.xlsx]

## Sheet: S17_DMP_between_LNEN_clusters
Supplementary Data 17: Differentially methylated positions between MOFA LNEN clusters
Dictionary
A vs B	Results of differentially methylated position analyses based on the comparison between cluster A and cluster B
A vs LCNEC	Results of differentially methylated position analyses based on the comparison between cluster A and cluster LCNEC
B vs LCNEC	Results of differentially methylated position analyses based on the comparison between cluster B and cluster LCNEC
Core genes	Identification of the core differentially methylated positions for each cluster LNEN
Correlation gene expression, associated CpGs methylation	Characteristics of the CpG
cpg	Name of the CpG
logFC.A_vs_B	Log fold change in the comparison A vs B
AveExpr.A_vs_B	Average expression of the gene with the nearest transcription start site from the CpG in the comparison A vs B
t.A_vs_B	T-statistic in the comparison A vs B
P.Value.A_vs_B	p-value in the comparison A vs B
adj.P.Val.A_vs_B	p-value ajusted by Benjamini-Hochberg procedure, in the comparison A vs B
B.A_vs_B	B-statistic (log-odds) in the comparison A vs B
logFC.A_vs_LCNEC	Log fold change for the comparison A vs C
AveExpr.A_vs_LCNEC	Average expression of the gene with the nearest transcription start site from the CpG in the comparison A1 vs B
t.A_vs_LCNEC	T-statistic in the comparison A vs LCNEC
P.Value.A_vs_LCNEC	p-value in the comparison A1 vs B
adj.P.Val.A_vs_LCNEC	p-value ajusted by Benjamini-Hochberg procedure, in the comparison A1 vs B
B.A_vs_LCNEC	B-statistic (log-odds) in the comparison A vs LCNEC
logFC.B_vs_LCNEC	Log fold change for the comparison A2 vs B
AveExpr.B_vs_LCNEC	Average expression of the gene with the nearest transcription start site from the CpG in the comparison A2 vs B
t.B_vs_LCNEC	T-statistic in the comparison B vs LCNEC
P.Value.B_vs_LCNEC	p-value in the comparison B vs LCNEC
adj.P.Val.B_vs_LCNEC	p-value ajusted by Benjamini-Hochberg procedure, in the comparison A2 vs B
B.B_vs_LCNEC	B-statistic (log-odds) in the comparison TC vs AC
core.CpG.A	Binary variable indicating if the given gene belongs to the core differentially methylated position of cluster A1 samples. Values: 1 (TRUE), 0 (FALSE)
core.CpG.B	Binary variable indicating if the given gene belongs to the core differentially methylated position of cluster A2 samples. Values: 1 (TRUE), 0 (FALSE)
core.CpG.LCNEC	Binary variable indicating if the given gene belongs to the core differentially methylated position of cluster B samples. Values: 1 (TRUE), 0 (FALSE)
chr	Chromosome location
pos	CpG genomic position
strand	DNA strand. Values: +, -
Islands_Name	Description of the CpG island (chromosome:start-end)
Relation_to_Island	Categorical variable indicating the qualitative position of the CpG with regards to the island. Values : OpenSea, N_shore, N_Shelf, S_Shore, S_Shelf, Islands
start	Start position of the CpG
end	End position of the CpG
distance	Distance to the nearest transcription start site
nearestTSS	Gene HUGO symbol of gene with nearest transcription start site from the CpG
	A vs B						A vs LCNEC						B vs LCNEC						Core CpG			CpG characteristics
cpg	logFC.A_vs_B	AveExpr.A_vs_B	t.A_vs_B	P.Value.A_vs_B	adj.P.Val.A_vs_B	B.A_vs_B	logFC.A_vs_LCNEC	AveExpr.A_vs_LCNEC	t.A_vs_LCNEC	P.Value.A_vs_LCNEC	adj.P.Val.A_vs_LCNEC	B.A_vs_LCNEC	logFC.B_vs_LCNEC	AveExpr.B_vs_LCNEC	t.B_vs_LCNEC	P.Value.B_vs_LCNEC	adj.P.Val.B_vs_LCNEC	B.B_vs_LCNEC	core.CpG.A	core.CpG.B	core.CpG.LCNEC	chr	pos	strand	Islands_Name	Relation_to_Island	start	end	distance	nearestTSS
cg16318987	-4.30793	-1.91352	-13.2821	6.82898e-21	4.60592e-17	36.5655	NA	NA	NA	NA	NA	NA	4.18861	-1.91352	9.91604	1.13345e-14	5.61388e-10	22.4545	FALSE	TRUE	FALSE	chr9	112811971	+	chr9:112810858-112811128	S_Shore	112811971	112811971	1092	AKAP2
cg02154110	-6.85747	-1.95197	-12.5175	1.31512e-19	4.43503e-16	33.7741	-2.05284	-1.95197	-2.99192	0.00389883	0.00875054	-2.2138	4.80463	-1.95197	6.01279	8.97187e-08	8.8448e-06	7.70142	TRUE	TRUE	TRUE	chr1	214160159	+	chr1:214161197-214161415	N_Shore	214160159	214160159	1118	PROX1
cg15222509	-5.67964	1.28386	-12.4307	1.84822e-19	5.75336e-16	33.4522	-4.67188	1.28386	-8.3648	5.99299e-12	3.64826e-08	16.7845	NA	NA	NA	NA	NA	NA	TRUE	FALSE	FALSE	chr10	81037890	+		OpenSea	81037890	81037890	951	ZMIZ1
cg05014245	-5.97432	0.452766	-11.4948	7.67754e-18	1.21841e-14	29.9164	-2.85118	0.452766	-4.40663	3.95874e-05	0.000354745	2.00071	NA	NA	NA	NA	NA	NA	TRUE	FALSE	FALSE	chr10	82172262	+	chr10:82168064-82168917	S_Shelf	82172262	82172262	1312	FAM213A
cg25964213	-5.29073	-0.344088	-11.2974	1.70693e-17	2.15863e-14	29.1561	-2.6502	-0.344088	-4.61134	1.89572e-05	0.000221149	2.68797	2.64054	-0.344088	3.94597	0.000196261	0.0010428	0.556913	TRUE	TRUE	TRUE	chr8	17207503	-		OpenSea	17207503	17207503	912	MTMR7
cg02187468	-6.37835	-2.32648	-11.2547	2.0301e-17	2.48952e-14	28.9911	-1.62524	-2.32648	-2.28164	0.0257511	0.0382148	-3.87242	4.7531	-2.32648	5.72945	2.74836e-07	1.70014e-05	6.65575	TRUE	TRUE	TRUE	chr1	214160148	+	chr1:214161197-214161415	N_Shore	214160148	214160148	1129	PROX1
cg24699745	-5.68612	-1.75976	-10.9816	6.18072e-17	6.49666e-14	27.9302	-2.62043	-1.75976	-4.06714	0.000129602	0.000774926	0.898286	3.0657	-1.75976	4.08599	0.000121934	0.000751351	0.99419	TRUE	TRUE	TRUE	chr5	34043724	-		OpenSea	34043724	34043724	352	C1QTNF3
cg09083839	4.73746	0.697426	10.9579	6.8106e-17	6.9775e-14	27.8377	1.5659	0.697426	2.99175	0.00390074	0.00875381	-2.21424	-3.17156	0.697426	-5.20484	2.09221e-06	5.56329e-05	4.76226	TRUE	TRUE	TRUE	chr2	219840509	+		OpenSea	219840509	219840509	496	LINC00608
cg08469255	5.16249	1.39057	10.624	2.68633e-16	2.13158e-13	26.5281	4.28474	1.39057	7.14603	9.00359e-10	6.84447e-07	12.0632	NA	NA	NA	NA	NA	NA	TRUE	FALSE	FALSE	chr6	30851069	+	chr6:30852102-30852676	N_Shore	30851069	30851069	374	DDR1
cg23953820	4.56503	0.933548	10.4735	5.00464e-16	3.43051e-13	25.9337	3.71928	0.933548	7.03775	1.40285e-09	8.39993e-07	11.6447	NA	NA	NA	NA	NA	NA	TRUE	FALSE	FALSE	chr6	30851051	+	chr6:30852102-30852676	N_Shore	30851051	30851051	356	DDR1
cg05921500	-4.93558	-0.52922	-10.3971	6.86752e-16	4.1343e-13	25.6313	-2.06855	-0.52922	-3.54349	0.000731793	0.00258093	-0.69685	2.86703	-0.52922	4.21795	7.72724e-05	0.000551651	1.41429	TRUE	TRUE	TRUE	chr5	124081066	-		OpenSea	124081066	124081066	200	ZNF608
cg04299266	5.277	1.7366	10.2892	1.07489e-15	6.12655e-13	25.203	NA	NA	NA	NA	NA	NA	-3.85015	1.7366	-5.18695	2.23958e-06	5.7995e-05	4.69885	FALSE	TRUE	FALSE	chr9	6215327	+		OpenSea	6215327	6215327	458	IL33
cg07185551	5.34858	2.03288	10.2258	1.39963e-15	7.60274e-13	24.9505	NA	NA	NA	NA	NA	NA	-6.55051	2.03288	-8.63204	2.065e-12	1.91771e-08	17.654	FALSE	TRUE	FALSE	chr7	31592111	+		OpenSea	31592111	31592111	1906	CCDC129
cg06549628	4.06531	2.72629	9.94242	4.56763e-15	2.03124e-12	23.8185	NA	NA	NA	NA	NA	NA	-3.75398	2.72629	-6.58749	8.92846e-09	2.62668e-06	9.85752	FALSE	TRUE	FALSE	chr15	100172540	+		OpenSea	100172540	100172540	642	MEF2A
cg03983336	5.29892	1.22047	9.76138	9.75748e-15	3.66131e-12	23.0915	NA	NA	NA	NA	NA	NA	-4.19542	1.22047	-5.30398	1.43261e-06	4.45769e-05	5.1152	FALSE	TRUE	FALSE	chr2	108602542	+	chr2:108602824-108603467	N_Shore	108602542	108602542	452	SLC5A7
cg02284014	-3.90188	-1.75767	-9.76	9.81432e-15	3.66131e-12	23.0859	NA	NA	NA	NA	NA	NA	4.04058	-1.75767	7.28808	5.13221e-10	5.1526e-07	12.5244	FALSE	TRUE	FALSE	chr6	41674099	-		OpenSea	41674099	41674099	413	TFEB
cg01246617	-5.10626	0.162341	-9.71297	1.19583e-14	4.245e-12	22.8966	-2.55457	0.162341	-3.89797	0.000229869	0.00114679	0.368096	2.55169	0.162341	3.34342	0.00137101	0.00414398	-1.21366	TRUE	TRUE	TRUE	chr5	53751493	+		OpenSea	53751493	53751493	61	HSPB3
cg04231019	5.23911	0.138059	9.63535	1.65744e-14	5.43104e-12	22.5837	1.49285	0.138059	2.19393	0.0317748	0.045349	-4.05144	-3.74626	0.138059	-4.72749	1.24746e-05	0.00016846	3.10172	TRUE	TRUE	TRUE	chr16	20363009	-	chr16:20359767-20360498	S_Shelf	20363009	20363009	1027	UMOD
cg08528995	-4.17934	0.896365	-9.47469	3.26175e-14	9.15203e-12	21.9346	-2.28228	0.896365	-4.25814	6.68789e-05	0.000501931	1.51251	NA	NA	NA	NA	NA	NA	TRUE	FALSE	FALSE	chr6	137245311	+	chr6:137242315-137245442	Island	137245311	137245311	1908	SLC35D3
cg05690441	-4.73263	-0.00423526	-9.39919	4.48589e-14	1.1788e-11	21.629	-2.83451	-0.00423526	-4.54019	2.45276e-05	0.000260755	2.44731	1.89812	-0.00423526	2.61088	0.011181	0.0202883	-3.07981	TRUE	TRUE	TRUE	chr1	86044141	-	chr1:86042229-86042935	S_Shore	86044141	86044141	94	DDAH1
cg22891588	3.64943	1.00315	9.38017	4.86122e-14	1.26105e-11	21.5519	NA	NA	NA	NA	NA	NA	-2.47364	1.00315	-4.61415	1.8865e-05	0.000218905	2.71807	FALSE	TRUE	FALSE	chr5	61874691	+		OpenSea	61874691	61874691	128	LRRC70
cg12718442	-5.99071	-3.49557	-9.37177	5.0369e-14	1.28846e-11	21.5178	NA	NA	NA	NA	NA	NA	5.57534	-3.49557	5.89466	1.43326e-07	1.15303e-05	7.2638	FALSE	TRUE	FALSE	chr9	112810400	+	chr9:112810858-112811128	N_Shore	112810400	112810400	477	AKAP2
cg10287786	-5.08672	0.483598	-9.31483	6.4072e-14	1.52971e-11	21.287	-2.54858	0.483598	-3.72758	0.000404084	0.00169481	-0.15189	2.53814	0.483598	3.18763	0.00219876	0.00587213	-1.63893	TRUE	TRUE	TRUE	chr11	117666000	-	chr11:117666634-117668141	N_Shore	117666000	117666000	1975	DSCAML1
cg08508845	4.66947	0.0143779	9.23611	8.93923e-14	2.01534e-11	20.9674	2.63228	0.0143779	4.19694	8.28058e-05	0.000577734	1.31396	-2.03718	0.0143779	-2.7893	0.00690759	0.0139644	-2.6577	TRUE	TRUE	TRUE	chr14	88490333	+		OpenSea	88490333	88490333	560	LINC01146
cg02324432	-4.70933	0.147157	-9.2154	9.75839e-14	2.1698e-11	20.8833	NA	NA	NA	NA	NA	NA	3.50349	0.147157	4.73908	1.19551e-05	0.000163767	3.1412	FALSE	TRUE	FALSE	chr4	166130172	+	chr4:166128385-166129255	S_Shore	166130172	166130172	998	KLHL2
cg10362475	-4.16235	-0.227473	-9.1992	1.04509e-13	2.28247e-11	20.8175	NA	NA	NA	NA	NA	NA	NA	NA	NA	NA	NA	NA	FALSE	FALSE	FALSE	chr11	70507825	-	chr11:70508328-70508617	N_Shore	70507825	70507825	97	SHANK2
cg12989372	4.25348	1.27946	9.18911	1.09074e-13	2.35413e-11	20.7764	1.57831	1.27946	2.78357	0.0070102	0.0136779	-2.73708	-2.67517	1.27946	-4.0521	0.000136924	0.000812409	0.887556	TRUE	TRUE	TRUE	chr16	20362652	-	chr16:20359767-20360498	S_Shelf	20362652	20362652	1384	UMOD
cg01076217	-4.49361	-0.263964	-9.15771	1.24591e-13	2.59894e-11	20.6487	-3.2436	-0.263964	-5.3498	1.19146e-06	3.96672e-05	5.28354	NA	NA	NA	NA	NA	NA	TRUE	FALSE	FALSE	chr6	137364811	-	chr6:137365299-137366126	N_Shore	137364811	137364811	599	IL20RA
cg10338787	-4.45571	-3.88182	-9.12716	1.41805e-13	2.88371e-11	20.5245	NA	NA	NA	NA	NA	NA	3.37462	-3.88182	4.80793	9.2775e-06	0.000139386	3.37664	FALSE	TRUE	FALSE	chr17	72931767	+	chr17:72931729-72932601	Island	72931767	72931767	129	OTOP3
cg26864905	-6.3814	-1.27629	-9.12374	1.43877e-13	2.89672e-11	20.5106	-3.06621	-1.27629	-3.42919	0.00104907	0.00332904	-1.02592	3.31518	-1.27629	3.18297	0.00222957	0.00593036	-1.65142	TRUE	TRUE	TRUE	chr6	137366369	-	chr6:137365299-137366126	S_Shore	137366369	137366369	70	IL20RA
cg23193277	-4.80086	-0.0194012	-9.11193	1.51265e-13	2.9682e-11	20.4625	NA	NA	NA	NA	NA	NA	3.30898	-0.0194012	4.32499	5.31025e-05	0.000430041	1.76043	FALSE	TRUE	FALSE	chr11	44585943	+	chr11:44586602-44587404	N_Shore	44585943	44585943	1197	CD82
cg00986320	-4.74301	1.17965	-9.09678	1.61293e-13	3.11562e-11	20.4009	-3.88695	1.17965	-5.98609	9.85834e-08	9.26857e-06	7.63143	NA	NA	NA	NA	NA	NA	TRUE	FALSE	FALSE	chr5	156695551	+	chr5:156692812-156693749	S_Shore	156695551	156695551	810	CYFIP2
cg08193650	6.78591	-1.32497	9.05304	1.94167e-13	3.52357e-11	20.2228	4.08868	-1.32497	4.2493	6.89816e-05	0.000512282	1.48372	-2.69723	-1.32497	-2.40642	0.018936	0.0307753	-3.53573	TRUE	TRUE	TRUE	chr2	43451868	-	chr2:43451445-43454951	Island	43451868	43451868	1876	ZFP36L2
cg16876647	7.95352	-0.365177	8.99772	2.45535e-13	4.22821e-11	19.9974	4.84595	-0.365177	4.23804	7.17515e-05	0.000526043	1.44712	-3.10756	-0.365177	-2.33288	0.0227328	0.0356329	-3.69217	TRUE	TRUE	TRUE	chr2	43451842	-	chr2:43451445-43454951	Island	43451842	43451842	1902	ZFP36L2
cg03915164	-4.94673	0.314844	-8.93161	3.25082e-13	5.15899e-11	19.7279	-3.90539	0.314844	-5.62352	4.11984e-07	2.11544e-05	6.28329	NA	NA	NA	NA	NA	NA	TRUE	FALSE	FALSE	chr2	238678231	+		OpenSea	238678231	238678231	528	LRRFIP1
cg23657757	-4.51645	0.80647	-8.91373	3.50728e-13	5.4603e-11	19.655	-4.25127	0.80647	-6.76138	4.33571e-09	1.55767e-06	10.5797	NA	NA	NA	NA	NA	NA	TRUE	FALSE	FALSE	chr2	202318145	+	chr2:202315853-202317008	S_Shore	202318145	202318145	1752	STRADB
cg13748405	5.04925	1.3705	8.85449	4.51106e-13	6.76124e-11	19.4132	NA	NA	NA	NA	NA	NA	-4.75827	1.3705	-5.69672	3.12477e-07	1.82183e-05	6.5359	FALSE	TRUE	FALSE	chr1	38681124	-		OpenSea	38681124	38681124	684	LINC01343
cg02927859	4.22361	1.24001	8.79458	5.81926e-13	8.33606e-11	19.1686	NA	NA	NA	NA	NA	NA	-3.82864	1.24001	-5.558	5.37126e-07	2.51844e-05	6.03024	FALSE	TRUE	FALSE	chr6	150688748	+		OpenSea	150688748	150688748	1279	IYD
cg10998242	-4.34579	1.50043	-8.74136	7.29709e-13	9.99319e-11	18.9511	-4.33686	1.50043	-7.04737	1.3487e-09	8.2103e-07	11.6819	NA	NA	NA	NA	NA	NA	TRUE	FALSE	FALSE	chr3	53530847	+	chr3:53527927-53530106	S_Shore	53530847	53530847	1770	CACNA1D
cg15922394	-4.46222	0.0254366	-8.70283	8.59689e-13	1.15152e-10	18.7936	-2.00174	0.0254366	-3.14134	0.00251967	0.00632303	-1.82108	2.46048	0.0254366	3.31577	0.00149237	0.00440762	-1.2902	TRUE	TRUE	TRUE	chr17	29421236	+	chr17:29421595-29422067	N_Shore	29421236	29421236	708	NF1
cg17735606	4.28812	1.7624	8.65204	1.06709e-12	1.3644e-10	18.5859	NA	NA	NA	NA	NA	NA	-3.30271	1.7624	-4.6251	1.81298e-05	0.00021347	2.75492	FALSE	TRUE	FALSE	chr16	20363024	-	chr16:20359767-20360498	S_Shelf	20363024	20363024	1012	UMOD
cg25043629	-3.81572	-3.13471	-8.64299	1.10896e-12	1.41123e-10	18.5489	NA	NA	NA	NA	NA	NA	3.22562	-3.13471	5.164	2.44364e-06	6.11374e-05	4.61763	FALSE	TRUE	FALSE	chr22	38202659	+	chr22:38203588-38204218	N_Shore	38202659	38202659	1252	GCAT
cg07342108	-4.6933	0.597308	-8.61892	1.22863e-12	1.53008e-10	18.4505	-1.88258	0.597308	-2.7622	0.00743389	0.0143045	-2.7891	NA	NA	NA	NA	NA	NA	TRUE	FALSE	FALSE	chr1	205343134	+		OpenSea	205343134	205343134	753	LEMD1-AS1
cg12954182	4.23753	1.30515	8.61095	1.27101e-12	1.56875e-10	18.4179	NA	NA	NA	NA	NA	NA	-3.64673	1.30515	-5.14835	2.59319e-06	6.31788e-05	4.5623	FALSE	TRUE	FALSE	chr16	20364262	-	chr16:20359767-20360498	S_Shelf	20364262	20364262	224	UMOD
cg07048074	-3.98427	1.42621	-8.60194	1.32073e-12	1.61962e-10	18.381	-1.93555	1.42621	-3.41104	0.00111012	0.00346776	-1.07749	NA	NA	NA	NA	NA	NA	TRUE	FALSE	FALSE	chr10	82172359	+	chr10:82168064-82168917	S_Shelf	82172359	82172359	1215	FAM213A
cg05534676	4.4921	2.01229	8.59122	1.38241e-12	1.6825e-10	18.3371	NA	NA	NA	NA	NA	NA	-4.70736	2.01229	-6.20557	4.15772e-08	5.72026e-06	8.42008	FALSE	TRUE	FALSE	chr7	31378807	-	chr7:31375845-31376542	S_Shelf	31378807	31378807	1730	NEUROD6
cg10930290	4.34639	1.67431	8.5883	1.39969e-12	1.69732e-10	18.3252	1.41727	1.67431	2.2571	0.0273255	0.0400983	-3.92311	NA	NA	NA	NA	NA	NA	TRUE	FALSE	FALSE	chr2	219840349	+		OpenSea	219840349	219840349	656	LINC00608
cg06681434	4.22511	-1.09659	8.5881	1.40088e-12	1.69732e-10	18.3244	1.80323	-1.09659	2.96531	0.00420822	0.00926931	-2.28222	NA	NA	NA	NA	NA	NA	TRUE	FALSE	FALSE	chr12	108617683	+		OpenSea	108617683	108617683	832	WSCD2
cg08423667	3.75363	2.3777	8.57284	1.49493e-12	1.7715e-10	18.2619	NA	NA	NA	NA	NA	NA	-2.58486	2.3777	-4.17873	8.8559e-05	0.000605142	1.28863	FALSE	TRUE	FALSE	chr13	46276097	+		OpenSea	46276097	46276097	348	SPERT
cg00243882	-3.84851	0.38367	-8.57234	1.4981e-12	1.77232e-10	18.2599	-3.31159	0.38367	-6.05209	7.57993e-08	8.00944e-06	7.87934	NA	NA	NA	NA	NA	NA	TRUE	FALSE	FALSE	chr2	27237462	+		OpenSea	27237462	27237462	170	MAPRE3
cg26288249	-3.76931	-3.38817	-8.55487	1.6138e-12	1.87127e-10	18.1884	NA	NA	NA	NA	NA	NA	3.91909	-3.38817	6.28894	2.97629e-08	4.75017e-06	8.73246	FALSE	TRUE	FALSE	chr9	112810954	+	chr9:112810858-112811128	Island	112810954	112810954	75	AKAP2
cg14543008	4.04748	-0.554299	8.53054	1.78996e-12	2.03472e-10	18.0888	NA	NA	NA	NA	NA	NA	-4.04371	-0.554299	-5.9525	1.13985e-07	1.01845e-05	7.47777	FALSE	TRUE	FALSE	chr7	28475084	+		OpenSea	28475084	28475084	149	CREB5
cg26995882	-4.12416	-0.0178975	-8.52844	1.806e-12	2.05008e-10	18.0802	-2.2769	-0.0178975	-3.81848	0.000299576	0.00138059	0.123696	1.84727	-0.0178975	2.66053	0.00979835	0.0182975	-2.96458	TRUE	TRUE	TRUE	chr11	110001599	+		OpenSea	110001599	110001599	129	ZC3H12C
cg20108671	-4.07082	1.17768	-8.50558	1.99067e-12	2.21924e-10	17.9866	-2.87878	1.17768	-4.88536	6.91879e-06	0.000118144	3.63145	NA	NA	NA	NA	NA	NA	TRUE	FALSE	FALSE	chr15	77154813	-		OpenSea	77154813	77154813	527	SCAPER
cg15582954	-5.62605	-3.52669	-8.49269	2.10302e-12	2.32846e-10	17.9338	NA	NA	NA	NA	NA	NA	4.35841	-3.52669	4.43454	3.60076e-05	0.000332999	2.11949	FALSE	TRUE	FALSE	chr1	22470343	-	chr1:22468912-22470252	S_Shore	22470343	22470343	41	WNT4
cg11526218	-4.16983	0.626012	-8.48945	2.13229e-12	2.35442e-10	17.9205	-3.61295	0.626012	-5.95225	1.12771e-07	1.00219e-05	7.50461	NA	NA	NA	NA	NA	NA	TRUE	FALSE	FALSE	chr1	156920040	-		OpenSea	156920040	156920040	1233	ARHGEF11
cg16934444	3.41425	-2.20595	8.47386	2.27868e-12	2.48554e-10	17.8567	NA	NA	NA	NA	NA	NA	NA	NA	NA	NA	NA	NA	FALSE	FALSE	FALSE	chr16	2880039	+		OpenSea	2880039	2880039	133	ZG16B
cg25886621	3.88659	0.664326	8.45784	2.43958e-12	2.61869e-10	17.7911	NA	NA	NA	NA	NA	NA	-3.5013	0.664326	-5.34851	1.2076e-06	4.04036e-05	5.27449	FALSE	TRUE	FALSE	chr12	93130251	+		OpenSea	93130251	93130251	13	PLEKHG7
cg10592649	-4.0783	-0.385034	-8.45659	2.45261e-12	2.6292e-10	17.786	-2.66734	-0.385034	-4.48721	2.96793e-05	0.000294524	2.26935	NA	NA	NA	NA	NA	NA	TRUE	FALSE	FALSE	chr3	46615912	+	chr3:46618307-46618669	N_Shelf	46615912	46615912	132	TDGF1
cg23753351	-4.67858	0.191827	-8.43271	2.71528e-12	2.843e-10	17.6882	NA	NA	NA	NA	NA	NA	3.70297	0.191827	4.56954	2.21743e-05	0.000243439	2.56829	FALSE	TRUE	FALSE	chr4	40860327	-	chr4:40858884-40859162	S_Shore	40860327	40860327	1117	APBB2
cg05260783	-3.76153	-3.7508	-8.42932	2.75473e-12	2.86946e-10	17.6743	NA	NA	NA	NA	NA	NA	3.34064	-3.7508	5.28104	1.56418e-06	4.69816e-05	5.0333	FALSE	TRUE	FALSE	chr6	159238935	+	chr6:159239081-159240775	N_Shore	159238935	159238935	75	EZR-AS1
cg21606291	-3.91522	-0.0231242	-8.41945	2.87308e-12	2.96981e-10	17.6339	-1.31106	-0.0231242	-2.29993	0.0246305	0.0368633	-3.83433	2.60416	-0.0231242	3.92353	0.000211647	0.00109771	0.487684	TRUE	TRUE	TRUE	chr10	5455561	+	chr10:5454431-5454779	S_Shore	5455561	5455561	190	NET1
cg06763868	-4.62385	0.20324	-8.41709	2.90212e-12	2.99218e-10	17.6242	-3.37334	0.20324	-4.90152	6.51469e-06	0.000113635	3.68787	NA	NA	NA	NA	NA	NA	TRUE	FALSE	FALSE	chr2	238678307	+		OpenSea	238678307	238678307	604	LRRFIP1
cg26906644	-3.75151	-1.27987	-8.37834	3.42312e-12	3.44594e-10	17.4655	NA	NA	NA	NA	NA	NA	2.08957	-1.27987	3.29013	0.00161382	0.00466436	-1.36074	FALSE	TRUE	FALSE	chr3	64053389	+		OpenSea	64053389	64053389	250	PRICKLE2-AS1
cg11428546	4.70613	1.2144	8.3463	3.9239e-12	3.8402e-10	17.3342	2.2917	1.2144	3.2353	0.00190238	0.0051474	-1.56699	-2.41443	1.2144	-2.92671	0.00470348	0.010394	-2.31783	TRUE	TRUE	TRUE	chr2	100723110	-	chr2:100720385-100720741	S_Shelf	100723110	100723110	519	AFF3
cg17428373	3.75966	2.21743	8.34593	3.92994e-12	3.84147e-10	17.3327	NA	NA	NA	NA	NA	NA	-4.82287	2.21743	-7.54024	1.82431e-10	2.76592e-07	13.4889	FALSE	TRUE	FALSE	chr9	93588343	+		OpenSea	93588343	93588343	1361	SYK
cg26879421	-4.02848	0.00464172	-8.3325	4.1615e-12	4.02889e-10	17.2776	-1.82957	0.00464172	-3.0691	0.00311675	0.00739768	-2.01272	2.19891	0.00464172	3.16782	0.00233263	0.00613344	-1.69196	TRUE	TRUE	TRUE	chr10	5455710	+	chr10:5454431-5454779	S_Shore	5455710	5455710	41	NET1
cg02491794	-3.18156	0.375117	-8.33091	4.18979e-12	4.05143e-10	17.2711	-1.59446	0.375117	-3.54276	0.00073349	0.00258491	-0.69897	NA	NA	NA	NA	NA	NA	TRUE	FALSE	FALSE	chr2	47204734	+		OpenSea	47204734	47204734	1144	TTC7A
cg13692526	-4.07567	-1.09911	-8.32562	4.28528e-12	4.11917e-10	17.2495	NA	NA	NA	NA	NA	NA	3.05689	-1.09911	4.34152	5.00939e-05	0.000413543	1.8143	FALSE	TRUE	FALSE	chr1	22470499	-	chr1:22468912-22470252	S_Shore	22470499	22470499	113	WNT4
cg09310311	-4.12885	1.10286	-8.31319	4.51851e-12	4.29742e-10	17.1985	-2.29449	1.10286	-3.7327	0.000397369	0.00167631	-0.136473	NA	NA	NA	NA	NA	NA	TRUE	FALSE	FALSE	chr22	42999134	-		OpenSea	42999134	42999134	31	POLDIP3
cg23464565	-2.84944	-2.48343	-8.30592	4.66061e-12	4.3964e-10	17.1687	NA	NA	NA	NA	NA	NA	NA	NA	NA	NA	NA	NA	FALSE	FALSE	FALSE	chr11	57194976	-	chr11:57194340-57194650	S_Shore	57194976	57194976	76	SLC43A3
cg11029475	-3.28273	-2.31736	-8.27078	5.41352e-12	4.93299e-10	17.0247	NA	NA	NA	NA	NA	NA	3.20305	-2.31736	5.82893	1.85811e-07	1.34802e-05	7.02131	FALSE	TRUE	FALSE	chr22	38202626	+	chr22:38203588-38204218	N_Shore	38202626	38202626	1285	GCAT
cg05024925	4.08009	1.93415	8.26603	5.52421e-12	5.00748e-10	17.0053	NA	NA	NA	NA	NA	NA	-3.08689	1.93415	-4.34302	4.98286e-05	0.000412291	1.81921	FALSE	TRUE	FALSE	chr18	8791486	+		OpenSea	8791486	8791486	1813	MTCL1
cg15161309	-4.32444	0.692726	-8.24894	5.94154e-12	5.31952e-10	16.9352	-2.35328	0.692726	-3.60213	0.000606755	0.00226284	-0.525209	1.97115	0.692726	2.5909	0.0117859	0.0211409	-3.12571	TRUE	TRUE	TRUE	chr1	10753070	-	chr1:10753773-10754176	N_Shore	10753070	10753070	1436	CASZ1
cg04051396	4.34916	2.69773	8.24692	5.9929e-12	5.35365e-10	16.9269	NA	NA	NA	NA	NA	NA	-4.68363	2.69773	-6.11534	5.9633e-08	6.98023e-06	8.08307	FALSE	TRUE	FALSE	chr12	93130178	+		OpenSea	93130178	93130178	86	PLEKHG7
cg27517282	4.85512	1.18989	8.2348	6.31077e-12	5.56393e-10	16.8772	NA	NA	NA	NA	NA	NA	-3.83811	1.18989	-4.43008	3.65849e-05	0.000336599	2.10478	FALSE	TRUE	FALSE	chr7	28476022	+		OpenSea	28476022	28476022	787	CREB5
cg11552104	-3.70985	-0.936634	-8.21744	6.79547e-12	5.93309e-10	16.8061	NA	NA	NA	NA	NA	NA	2.6347	-0.936634	4.10869	0.000112787	0.000713204	1.06593	FALSE	TRUE	FALSE	chr10	5455556	+	chr10:5454431-5454779	S_Shore	5455556	5455556	195	NET1
cg01925521	-4.25479	0.714423	-8.18113	7.93265e-12	6.70885e-10	16.6573	-1.60563	0.714423	-2.47979	0.0157125	0.0257052	-3.44627	2.64916	0.714423	3.5134	0.00080688	0.00281742	-0.733714	TRUE	TRUE	TRUE	chr4	166299123	+	chr4:166299975-166300668	N_Shore	166299123	166299123	973	CPE
cg27236629	4.56563	0.176536	8.17977	7.97877e-12	6.74081e-10	16.6517	2.49383	0.176536	3.56031	0.000693632	0.0024855	-0.64782	-2.0718	0.176536	-2.53969	0.0134736	0.0234731	-3.24199	TRUE	TRUE	TRUE	chr15	96877720	+	chr15:96873408-96877721	Island	96877720	96877720	1150	NR2F2
cg02988775	-3.59518	0.477772	-8.17282	8.21884e-12	6.86752e-10	16.6232	NA	NA	NA	NA	NA	NA	2.49058	0.477772	4.00422	0.000161168	0.000906959	0.737752	FALSE	TRUE	FALSE	chr1	6524642	-	chr1:6525996-6526228	N_Shore	6524642	6524642	959	TNFRSF25
cg19316123	4.91187	1.59766	8.1711	8.27907e-12	6.89378e-10	16.6162	NA	NA	NA	NA	NA	NA	-5.12901	1.59766	-5.79616	2.11426e-07	1.45307e-05	6.90069	FALSE	TRUE	FALSE	chr2	190043537	-		OpenSea	190043537	190043537	1067	COL5A2
cg11551758	-3.49229	0.622705	-8.16938	8.34001e-12	6.93025e-10	16.6091	NA	NA	NA	NA	NA	NA	1.56252	0.622705	2.59894	0.0115392	0.0207957	-3.10728	FALSE	TRUE	FALSE	chr11	12114395	+		OpenSea	12114395	12114395	1147	MICAL2
cg20710266	5.04094	0.993045	8.16202	8.6058e-12	7.07844e-10	16.5789	3.66159	0.993045	4.6799	1.47653e-05	0.000188317	2.92163	NA	NA	NA	NA	NA	NA	TRUE	FALSE	FALSE	chr15	96877855	+	chr15:96873408-96877721	S_Shore	96877855	96877855	1285	NR2F2
cg13023268	3.82631	-0.140835	8.15954	8.69728e-12	7.13855e-10	16.5688	1.95113	-0.140835	3.38977	0.00118594	0.0036352	-1.1377	-1.87518	-0.140835	-2.79793	0.00674503	0.0137057	-2.63671	TRUE	TRUE	TRUE	chr2	240684227	+		OpenSea	240684227	240684227	326	LOC150935
cg22492271	-4.34652	-0.441808	-8.13546	9.6374e-12	7.74616e-10	16.47	-4.29383	-0.441808	-6.43486	1.63047e-08	3.30853e-06	9.32944	NA	NA	NA	NA	NA	NA	TRUE	FALSE	FALSE	chr7	36959489	-		OpenSea	36959489	36959489	451	MIR1200
cg00701706	-3.60555	-1.02485	-8.13545	9.63771e-12	7.74616e-10	16.47	NA	NA	NA	NA	NA	NA	3.45565	-1.02485	5.50715	6.54442e-07	2.8373e-05	5.84589	FALSE	TRUE	FALSE	chr17	72931632	+	chr17:72931729-72932601	N_Shore	72931632	72931632	264	OTOP3
cg25571414	3.95591	1.59309	8.13427	9.68634e-12	7.77752e-10	16.4652	NA	NA	NA	NA	NA	NA	-3.51338	1.59309	-5.02745	4.09349e-06	8.31161e-05	4.13732	FALSE	TRUE	FALSE	chr4	25659572	+	chr4:25657119-25657547	S_Shelf	25659572	25659572	1485	SLC34A2
cg23653704	4.61243	0.1431	8.12964	9.87936e-12	7.85963e-10	16.4462	NA	NA	NA	NA	NA	NA	-4.87128	0.1431	-5.86471	1.61338e-07	1.23698e-05	7.15322	FALSE	TRUE	FALSE	chr1	115882297	-	chr1:115880167-115881332	S_Shore	115882297	115882297	1439	NGF
cg07141002	-4.57183	-1.11203	-8.11949	1.03163e-11	8.14598e-10	16.4046	NA	NA	NA	NA	NA	NA	3.51985	-1.11203	4.27328	6.3689e-05	0.000485055	1.59261	FALSE	TRUE	FALSE	chr22	38201690	+	chr22:38200672-38201691	Island	38201690	38201690	575	H1F0
cg24474409	-3.4298	0.256387	-8.11841	1.03637e-11	8.1754e-10	16.4002	NA	NA	NA	NA	NA	NA	3.72189	0.256387	6.27854	3.10322e-08	4.84875e-06	8.69343	FALSE	TRUE	FALSE	chr7	150021518	+	chr7:150019950-150020752	S_Shore	150021518	150021518	1221	LRRC61
cg05015348	-3.5069	1.25599	-8.11133	1.06814e-11	8.37701e-10	16.3711	-2.64512	1.25599	-5.05348	3.68522e-06	7.94124e-05	4.22236	NA	NA	NA	NA	NA	NA	TRUE	FALSE	FALSE	chr1	220373750	-		OpenSea	220373750	220373750	267	SNORA36B
cg00809267	4.01846	-0.631184	8.10836	1.08175e-11	8.4729e-10	16.3589	1.66053	-0.631184	2.70798	0.00861645	0.0160227	-2.91967	-2.35793	-0.631184	-3.30222	0.00155543	0.00453873	-1.32752	TRUE	TRUE	TRUE	chr18	55816433	+		OpenSea	55816433	55816433	131	NEDD4L
cg07994696	-3.60949	-0.80243	-8.1082	1.08246e-11	8.4729e-10	16.3583	NA	NA	NA	NA	NA	NA	3.9838	-0.80243	6.31569	2.6731e-08	4.50329e-06	8.83286	FALSE	TRUE	FALSE	chr16	11680075	-	chr16:11680008-11681275	Island	11680075	11680075	153	LITAF
cg15169038	3.31644	2.3086	8.09493	1.14544e-11	8.83516e-10	16.3039	NA	NA	NA	NA	NA	NA	-3.93104	2.3086	-6.88168	2.70212e-09	1.29101e-06	10.974	FALSE	TRUE	FALSE	chr6	151005438	+		OpenSea	151005438	151005438	626	PLEKHG1
cg12870518	-3.02944	-0.992984	-8.08979	1.17081e-11	8.95312e-10	16.2828	NA	NA	NA	NA	NA	NA	2.37121	-0.992984	4.6403	1.71544e-05	0.000205941	2.8062	FALSE	TRUE	FALSE	chr22	18512081	+		OpenSea	18512081	18512081	69	LINC01634
cg20109155	-3.2969	1.4552	-8.07971	1.22222e-11	9.22101e-10	16.2415	-1.93321	1.4552	-3.95878	0.000187347	0.000996735	0.557134	NA	NA	NA	NA	NA	NA	TRUE	FALSE	FALSE	chr14	65379797	+	chr14:65381075-65381382	N_Shore	65379797	65379797	1281	CHURC1-FNTB
cg16333716	4.18667	0.809054	8.07966	1.22247e-11	9.22101e-10	16.2413	NA	NA	NA	NA	NA	NA	-3.77691	0.809054	-5.02968	4.05927e-06	8.27377e-05	4.14514	FALSE	TRUE	FALSE	chr5	67585195	+	chr5:67584213-67584451	S_Shore	67585195	67585195	942	PIK3R1
cg02532717	-4.20257	-0.855011	-8.07492	1.2474e-11	9.36544e-10	16.2219	-1.70641	-0.855011	-2.63332	0.0105266	0.0187534	-3.09607	2.49616	-0.855011	3.30782	0.00152909	0.0044849	-1.31212	TRUE	TRUE	TRUE	chr1	22470555	-	chr1:22468912-22470252	S_Shore	22470555	22470555	169	WNT4
cg20545896	-3.85214	1.35205	-8.06447	1.30425e-11	9.72013e-10	16.179	-3.62792	1.35205	-6.17051	4.72217e-08	6.04481e-06	8.32584	NA	NA	NA	NA	NA	NA	TRUE	FALSE	FALSE	chr7	141408315	+		OpenSea	141408315	141408315	161	WEE2
cg26076249	3.21425	0.320726	8.03688	1.46694e-11	1.0677e-09	16.066	NA	NA	NA	NA	NA	NA	-2.63598	0.320726	-4.75231	1.1388e-05	0.00015884	3.18631	FALSE	TRUE	FALSE	chr1	160833130	-		OpenSea	160833130	160833130	437	CD244
cg10779423	-4.08	-4.68414	-8.03141	1.50156e-11	1.08616e-09	16.0435	NA	NA	NA	NA	NA	NA	2.40305	-4.68414	3.27239	0.00170329	0.00485551	-1.40934	FALSE	TRUE	FALSE	chr3	50604763	+	chr3:50604905-50605359	N_Shore	50604763	50604763	1819	HEMK1
cg16779839	-6.34022	-3.21086	-8.02868	1.51909e-11	1.09776e-09	16.0323	NA	NA	NA	NA	NA	NA	5.25514	-3.21086	4.43811	3.55516e-05	0.000330414	2.13128	FALSE	TRUE	FALSE	chr17	79374327	-	chr17:79366806-79374742	Island	79374327	79374327	250	MIR4740
cg08529212	-4.42208	0.275185	-8.02798	1.52368e-11	1.09851e-09	16.0294	-2.60503	0.275185	-3.77378	0.000347233	0.00152425	-0.0123324	1.81705	0.275185	2.26023	0.027134	0.0410946	-3.84271	TRUE	TRUE	TRUE	chr11	110001556	+		OpenSea	110001556	110001556	172	ZC3H12C
cg07873768	-3.76827	0.161833	-8.00467	1.68281e-11	1.18952e-09	15.9339	-2.74973	0.161833	-4.75588	1.11733e-05	0.000159044	3.18248	NA	NA	NA	NA	NA	NA	TRUE	FALSE	FALSE	chr14	68184318	+		OpenSea	68184318	68184318	196	RDH12
cg18138385	-3.77966	-0.134975	-7.98389	1.8386e-11	1.28616e-09	15.8487	NA	NA	NA	NA	NA	NA	3.03908	-0.134975	4.48517	3.00446e-05	0.000296157	2.28701	FALSE	TRUE	FALSE	chr1	109850722	-		OpenSea	109850722	109850722	1058	MYBPHL
cg24277774	4.00442	0.115697	7.97832	1.8827e-11	1.31135e-09	15.8259	NA	NA	NA	NA	NA	NA	-2.64246	0.115697	-3.64787	0.00052495	0.00207043	-0.342766	FALSE	TRUE	FALSE	chr16	4838906	-		OpenSea	4838906	4838906	383	SEPT12
cg03815999	-3.62382	0.0198587	-7.97568	1.90405e-11	1.3228e-09	15.8151	NA	NA	NA	NA	NA	NA	1.88039	0.0198587	2.91052	0.00492425	0.0107713	-2.35852	FALSE	TRUE	FALSE	chr1	48689242	+		OpenSea	48689242	48689242	884	SLC5A9
cg25630220	5.265	0.18562	7.95111	2.11417e-11	1.44034e-09	15.7144	NA	NA	NA	NA	NA	NA	-6.17159	0.18562	-6.28229	3.05678e-08	4.82027e-06	8.70752	FALSE	TRUE	FALSE	chr7	31568216	+		OpenSea	31568216	31568216	1072	CCDC129
cg27278017	4.55103	-0.385158	7.93647	2.25019e-11	1.51768e-09	15.6544	2.70539	-0.385158	3.74924	0.000376401	0.00161382	-0.0865917	NA	NA	NA	NA	NA	NA	TRUE	FALSE	FALSE	chr20	33759645	+	chr20:33762403-33762774	N_Shelf	33759645	33759645	128	PROCR
cg01234517	-3.30962	0.134848	-7.89271	2.71134e-11	1.78615e-09	15.475	NA	NA	NA	NA	NA	NA	2.94362	0.134848	5.01042	4.36396e-06	8.66088e-05	4.07779	FALSE	TRUE	FALSE	chr7	150021553	+	chr7:150019950-150020752	S_Shore	150021553	150021553	1256	LRRC61
cg22537335	-3.95426	-0.928592	-7.89226	2.71652e-11	1.78615e-09	15.4732	-2.31517	-0.928592	-3.72915	0.000402015	0.00168908	-0.147168	1.63909	-0.928592	2.26725	0.0266778	0.0405321	-3.82833	TRUE	TRUE	TRUE	chr6	137366252	-	chr6:137365299-137366126	S_Shore	137366252	137366252	45	IL20RA
cg00132991	-4.20513	0.0314553	-7.89083	2.73311e-11	1.79551e-09	15.4674	-2.34182	0.0314553	-3.51948	0.000789749	0.00272113	-0.766584	1.8633	0.0314553	2.40461	0.0190222	0.0308894	-3.53963	TRUE	TRUE	TRUE	chr11	12182350	+		OpenSea	12182350	12182350	1275	MICAL2
cg24384632	3.69007	2.55221	7.83768	3.42739e-11	2.16549e-09	15.2496	NA	NA	NA	NA	NA	NA	-3.52249	2.55221	-5.23172	1.88848e-06	5.23909e-05	4.85772	FALSE	TRUE	FALSE	chr7	29873786	+		OpenSea	29873786	29873786	497	WIPF3
cg24998516	-3.63723	0.344605	-7.83646	3.44532e-11	2.17512e-09	15.2446	-2.14501	0.344605	-3.77113	0.000350275	0.00153297	-0.0203651	NA	NA	NA	NA	NA	NA	TRUE	FALSE	FALSE	chr7	732291	-		OpenSea	732291	732291	862	PRKAR1B
cg04904318	5.27679	3.9571	7.82727	3.58277e-11	2.24613e-09	15.2069	NA	NA	NA	NA	NA	NA	-4.64606	3.9571	-4.63943	1.72091e-05	0.000206299	2.80324	FALSE	TRUE	FALSE	chr17	46607828	-	chr17:46607804-46608390	Island	46607828	46607828	443	HOXB1
cg03217906	3.72718	1.4602	7.78007	4.38028e-11	2.64766e-09	15.0136	NA	NA	NA	NA	NA	NA	-3.1055	1.4602	-4.521	2.64162e-05	0.000272276	2.40616	FALSE	TRUE	FALSE	chr6	127838893	-	chr6:127836730-127837706	S_Shore	127838893	127838893	1606	SOGA3
cg14674359	4.41564	0.496972	7.7789	4.40202e-11	2.65683e-09	15.0088	NA	NA	NA	NA	NA	NA	-4.69757	0.496972	-5.65246	3.71592e-07	2.02798e-05	6.37413	FALSE	TRUE	FALSE	chr16	20362898	-	chr16:20359767-20360498	S_Shelf	20362898	20362898	1138	UMOD
cg02459086	-4.037	-0.865323	-7.76863	4.59871e-11	2.74282e-09	14.9668	-1.68248	-0.865323	-2.60083	0.0114722	0.0200651	-3.17159	2.35452	-0.865323	3.12547	0.00264479	0.00673461	-1.80453	TRUE	TRUE	TRUE	chr9	86572245	-	chr9:86571047-86572027	S_Shore	86572245	86572245	343	C9orf64
cg00632489	-4.90519	-0.574612	-7.76785	4.61406e-11	2.74717e-09	14.9635	-3.31316	-0.574612	-4.13413	0.000102939	0.000665426	1.11189	NA	NA	NA	NA	NA	NA	TRUE	FALSE	FALSE	chr11	12182377	+		OpenSea	12182377	12182377	1248	MICAL2
cg11198895	-5.37764	-1.1887	-7.73507	5.305e-11	3.06471e-09	14.8293	-3.14505	-1.1887	-3.53998	0.00074001	0.00259962	-0.707069	NA	NA	NA	NA	NA	NA	TRUE	FALSE	FALSE	chr11	61347003	-	chr11:61347808-61349038	N_Shore	61347003	61347003	1340	SYT7
cg11237284	-3.28237	-0.910375	-7.72958	5.43023e-11	3.12146e-09	14.8068	-1.47094	-0.910375	-2.87094	0.0054988	0.0113511	-2.52118	1.81143	-0.910375	3.03699	0.00342712	0.00818787	-2.03613	TRUE	TRUE	TRUE	chr17	6458238	-	chr17:6460071-6460302	N_Shore	6458238	6458238	1638	PITPNM3
cg25655106	2.82763	-0.650014	7.70972	5.90917e-11	3.33751e-09	14.7255	0.977496	-0.650014	2.28592	0.0254848	0.0379048	-3.86352	NA	NA	NA	NA	NA	NA	TRUE	FALSE	FALSE	chr6	30850207	+	chr6:30852102-30852676	N_Shore	30850207	30850207	486	DDR1
cg21724662	-4.26534	-1.06092	-7.70635	5.99458e-11	3.37397e-09	14.7117	-3.74577	-1.06092	-5.39759	9.9105e-07	3.55597e-05	5.45681	NA	NA	NA	NA	NA	NA	TRUE	FALSE	FALSE	chr9	6215640	+		OpenSea	6215640	6215640	145	IL33
cg22501690	-3.84015	1.83936	-7.69874	6.19175e-11	3.46807e-09	14.6806	-3.37996	1.83936	-5.47183	7.43667e-07	3.02677e-05	5.72709	NA	NA	NA	NA	NA	NA	TRUE	FALSE	FALSE	chr5	125932790	-	chr5:125930601-125931049	S_Shore	125932790	125932790	1707	ALDH7A1
cg25605888	-3.9251	-1.27143	-7.68186	6.65286e-11	3.67798e-09	14.6115	NA	NA	NA	NA	NA	NA	3.51276	-1.27143	4.75237	1.13853e-05	0.00015884	3.18653	FALSE	TRUE	FALSE	chr12	120967936	-	chr12:120966788-120967038	S_Shore	120967936	120967936	971	COQ5
cg25494159	-3.81432	-0.945952	-7.67861	6.74541e-11	3.71706e-09	14.5982	NA	NA	NA	NA	NA	NA	2.34884	-0.945952	3.28083	0.00166018	0.00476228	-1.38625	FALSE	TRUE	FALSE	chr5	41793445	-		OpenSea	41793445	41793445	891	OXCT1
cg03004830	-3.93071	0.370288	-7.6763	6.81212e-11	3.73794e-09	14.5887	-3.71703	0.370288	-5.84179	1.74678e-07	1.28546e-05	7.09197	NA	NA	NA	NA	NA	NA	TRUE	FALSE	FALSE	chr2	238678190	+		OpenSea	238678190	238678190	487	LRRFIP1
cg23841763	-3.78243	0.0755554	-7.67544	6.83684e-11	3.74896e-09	14.5852	NA	NA	NA	NA	NA	NA	2.83921	0.0755554	4.00194	0.00016242	0.000911716	0.730645	FALSE	TRUE	FALSE	chr1	47134469	-	chr1:47133674-47134395	S_Shore	47134469	47134469	369	ATPAF1
cg10625365	-3.78705	-3.08069	-7.67341	6.89622e-11	3.76996e-09	14.5769	NA	NA	NA	NA	NA	NA	2.60351	-3.08069	3.66351	0.000499059	0.00199699	-0.296673	FALSE	TRUE	FALSE	chr1	168196658	+	chr1:168194945-168195839	S_Shore	168196658	168196658	1402	SFT2D2
cg19787060	-3.71895	-0.211551	-7.64464	7.79407e-11	4.18316e-09	14.4592	NA	NA	NA	NA	NA	NA	3.18384	-0.211551	4.55426	2.34325e-05	0.000251839	2.51716	FALSE	TRUE	FALSE	chr1	27241913	-		OpenSea	27241913	27241913	1345	NR0B2
cg04740359	4.62151	0.252023	7.63083	8.2653e-11	4.37229e-09	14.4027	NA	NA	NA	NA	NA	NA	-3.33484	0.252023	-3.73809	0.000391479	0.00168308	-0.0751594	FALSE	TRUE	FALSE	chr12	5603542	+	chr12:5603587-5603990	N_Shore	5603542	5603542	243	NTF3
cg02271687	4.0716	0.619531	7.60901	9.06902e-11	4.71935e-09	14.3134	NA	NA	NA	NA	NA	NA	-3.27696	0.619531	-4.20963	7.95457e-05	0.000562402	1.38756	FALSE	TRUE	FALSE	chr5	67585399	+	chr5:67584213-67584451	S_Shore	67585399	67585399	1067	PIK3R1
cg14522942	4.39029	-0.895505	7.60223	9.33423e-11	4.81487e-09	14.2857	2.95995	-0.895505	4.07033	0.000128191	0.000769258	0.908434	NA	NA	NA	NA	NA	NA	TRUE	FALSE	FALSE	chr4	141264798	+		OpenSea	141264798	141264798	182	SCOC
cg19597529	-2.52458	-2.12046	-7.58079	1.02248e-10	5.15612e-09	14.198	NA	NA	NA	NA	NA	NA	2.73261	-2.12046	6.23795	3.65183e-08	5.31978e-06	8.54131	FALSE	TRUE	FALSE	chr3	122399230	+	chr3:122399655-122400190	N_Shore	122399230	122399230	441	PARP14
cg22831269	-4.43855	-4.19035	-7.57578	1.0445e-10	5.24101e-09	14.1775	NA	NA	NA	NA	NA	NA	5.20161	-4.19035	6.04534	7.88255e-08	8.18181e-06	7.82236	FALSE	TRUE	FALSE	chr11	1594867	-	chr11:1595809-1596143	N_Shore	1594867	1594867	1716	DUSP8
cg05124813	3.29986	1.52946	7.56659	1.08608e-10	5.40275e-09	14.1399	NA	NA	NA	NA	NA	NA	-1.49934	1.52946	-2.43533	0.0176058	0.0290326	-3.47311	FALSE	TRUE	FALSE	chr10	48392199	-	chr10:48389019-48389375	S_Shelf	48392199	48392199	1207	RBP3
cg15718555	4.09792	-0.0404934	7.56161	1.10933e-10	5.5049e-09	14.1195	NA	NA	NA	NA	NA	NA	-2.72941	-0.0404934	-3.45703	0.000963588	0.0032053	-0.894687	FALSE	TRUE	FALSE	chr2	239847497	-		OpenSea	239847497	239847497	467	LINC01940
cg10520543	3.95148	-0.00737711	7.55714	1.1306e-10	5.57966e-09	14.1013	1.75576	-0.00737711	2.69535	0.00891541	0.0164557	-2.94977	NA	NA	NA	NA	NA	NA	TRUE	FALSE	FALSE	chr12	125810688	+		OpenSea	125810688	125810688	473	TMEM132B
cg21800236	-3.02592	0.790934	-7.55051	1.16288e-10	5.7215e-09	14.0742	-2.3965	0.790934	-5.01651	4.2357e-06	8.63178e-05	4.09169	NA	NA	NA	NA	NA	NA	TRUE	FALSE	FALSE	chr16	71517562	-		OpenSea	71517562	71517562	1088	ZNF19
cg05176782	4.55599	1.92449	7.54773	1.17673e-10	5.77211e-09	14.0628	NA	NA	NA	NA	NA	NA	-5.35956	1.92449	-6.02943	8.39749e-08	8.5075e-06	7.76323	FALSE	TRUE	FALSE	chr8	95541247	-		OpenSea	95541247	95541247	1655	VIRMA
cg08693780	3.28094	3.15815	7.53847	1.22393e-10	5.96028e-09	14.0249	NA	NA	NA	NA	NA	NA	-3.64744	3.15815	-5.93865	1.20416e-07	1.04756e-05	7.4265	FALSE	TRUE	FALSE	chr12	70084429	-		OpenSea	70084429	70084429	1372	BEST3
cg15332386	4.94354	-0.333507	7.52837	1.27762e-10	6.18823e-09	13.9836	NA	NA	NA	NA	NA	NA	-4.23871	-0.333507	-4.35365	4.79911e-05	0.000401991	1.85392	FALSE	TRUE	FALSE	chr6	152702660	-		OpenSea	152702660	152702660	162	SYNE1
cg07533831	-3.38461	-0.663714	-7.49965	1.44334e-10	6.83327e-09	13.8663	NA	NA	NA	NA	NA	NA	3.71273	-0.663714	5.7922	2.14747e-07	1.46708e-05	6.88613	FALSE	TRUE	FALSE	chr22	41941089	-	chr22:41939917-41940713	S_Shore	41941089	41941089	609	POLR3H
cg21012874	-2.82211	-1.8701	-7.49566	1.468e-10	6.92793e-09	13.85	NA	NA	NA	NA	NA	NA	1.38248	-1.8701	2.68706	0.00912528	0.0173115	-2.9023	FALSE	TRUE	FALSE	chr10	88718393	+		OpenSea	88718393	88718393	104	SNCG
cg10628205	-4.27855	-1.26749	-7.49515	1.47122e-10	6.93908e-09	13.8479	NA	NA	NA	NA	NA	NA	4.17888	-1.26749	4.99732	4.58382e-06	8.92428e-05	4.03206	FALSE	TRUE	FALSE	chr1	61547131	+	chr1:61548753-61549564	N_Shore	61547131	61547131	402	NFIA
cg14260073	-4.52662	-2.04553	-7.49246	1.48807e-10	7.00632e-09	13.8369	NA	NA	NA	NA	NA	NA	3.0319	-2.04553	3.40757	0.00112441	0.00358303	-1.03444	FALSE	TRUE	FALSE	chr6	137244681	+	chr6:137242315-137245442	Island	137244681	137244681	1278	SLC35D3
cg14688905	-3.54694	0.221156	-7.48583	1.53061e-10	7.17324e-09	13.8098	-2.31315	0.221156	-3.97103	0.000179752	0.000969315	0.595412	NA	NA	NA	NA	NA	NA	TRUE	FALSE	FALSE	chr12	51403056	-		OpenSea	51403056	51403056	2	SLC11A2
cg27505627	5.24575	2.69472	7.47689	1.5898e-10	7.38647e-09	13.7733	NA	NA	NA	NA	NA	NA	-3.47033	2.69472	-3.32097	0.0014688	0.00435655	-1.27584	FALSE	TRUE	FALSE	chr22	38506589	-		OpenSea	38506589	38506589	86	BAIAP2L2
cg27427104	4.54707	1.67935	7.47516	1.6015e-10	7.42376e-09	13.7663	NA	NA	NA	NA	NA	NA	-2.79222	1.67935	-3.11501	0.00272774	0.00689654	-1.83217	FALSE	TRUE	FALSE	chr21	34186015	-		OpenSea	34186015	34186015	37	C21orf62
cg07706367	-4.36633	0.651702	-7.46689	1.65873e-10	7.59767e-09	13.7325	NA	NA	NA	NA	NA	NA	3.79787	0.651702	4.42324	3.74875e-05	0.000341877	2.08224	FALSE	TRUE	FALSE	chr4	3342725	+	chr4:3341783-3342021	S_Shore	3342725	3342725	1420	RGS12
cg22386343	3.76971	1.14806	7.46591	1.66565e-10	7.61645e-09	13.7285	NA	NA	NA	NA	NA	NA	-3.20663	1.14806	-4.39683	4.11806e-05	0.000363221	1.99536	FALSE	TRUE	FALSE	chr2	1379428	+		OpenSea	1379428	1379428	1432	TPO
cg25011003	-3.56423	-1.77547	-7.44454	1.82386e-10	8.15556e-09	13.6412	NA	NA	NA	NA	NA	NA	3.04844	-1.77547	4.44109	3.51763e-05	0.000328245	2.1411	FALSE	TRUE	FALSE	chr1	22470341	-	chr1:22468912-22470252	S_Shore	22470341	22470341	43	WNT4
cg21660861	-3.8915	-0.247712	-7.42905	1.94777e-10	8.60415e-09	13.5779	NA	NA	NA	NA	NA	NA	2.10921	-0.247712	2.77485	0.00718752	0.0143956	-2.69269	FALSE	TRUE	FALSE	chr7	16700959	+		OpenSea	16700959	16700959	119	BZW2
cg12011977	3.67902	-0.0768357	7.42891	1.94893e-10	8.60415e-09	13.5773	2.63248	-0.0768357	4.29661	5.8431e-05	0.000459234	1.63812	NA	NA	NA	NA	NA	NA	TRUE	FALSE	FALSE	chr10	122215735	+	chr10:122216259-122217377	N_Shore	122215735	122215735	730	PLPP4
cg12537245	-4.49338	-3.69401	-7.41293	2.08562e-10	9.08027e-09	13.5121	NA	NA	NA	NA	NA	NA	3.94126	-3.69401	4.41373	3.8779e-05	0.000349218	2.05092	FALSE	TRUE	FALSE	chr5	73935531	-	chr5:73935725-73937551	N_Shore	73935531	73935531	1717	ENC1
cg26378518	-4.4044	-0.490619	-7.40985	2.11304e-10	9.17003e-09	13.4996	-2.42163	-0.490619	-3.22669	0.00195238	0.00524947	-1.59049	1.98277	-0.490619	2.26835	0.0266069	0.0404422	-3.82607	TRUE	TRUE	TRUE	chr12	47472317	+	chr12:47473177-47474120	N_Shore	47472317	47472317	1068	PCED1B
cg25912428	3.95434	-1.19706	7.40695	2.13926e-10	9.26396e-09	13.4877	NA	NA	NA	NA	NA	NA	-3.06184	-1.19706	-3.94342	0.000197953	0.00104861	0.549035	FALSE	TRUE	FALSE	chr10	125427770	+	chr10:125425495-125426642	S_Shore	125427770	125427770	1898	GPR26
cg26878870	-4.5669	-1.45582	-7.39973	2.20571e-10	9.51101e-09	13.4583	NA	NA	NA	NA	NA	NA	NA	NA	NA	NA	NA	NA	FALSE	FALSE	FALSE	chr5	124080713	-		OpenSea	124080713	124080713	151	ZNF608
cg06605158	4.12398	-1.1598	7.39767	2.22509e-10	9.57416e-09	13.4498	1.63124	-1.1598	2.33202	0.0227679	0.0346155	-3.76688	NA	NA	NA	NA	NA	NA	TRUE	FALSE	FALSE	chr20	33759940	+	chr20:33762403-33762774	N_Shelf	33759940	33759940	165	PROCR
cg15831998	-4.23961	0.136971	-7.38436	2.35437e-10	1.00503e-08	13.3955	-3.33468	0.136971	-4.61514	1.86971e-05	0.000219212	2.70088	NA	NA	NA	NA	NA	NA	TRUE	FALSE	FALSE	chr6	119470324	-		OpenSea	119470324	119470324	33	FAM184A
cg20324219	3.82237	1.70612	7.36588	2.54629e-10	1.06505e-08	13.3201	NA	NA	NA	NA	NA	NA	-4.38848	1.70612	-5.83453	1.8175e-07	1.32927e-05	7.04195	FALSE	TRUE	FALSE	chr16	53967031	+		OpenSea	53967031	53967031	865	FTO
cg00567109	-2.59036	-0.503174	-7.36307	2.57683e-10	1.07394e-08	13.3086	NA	NA	NA	NA	NA	NA	1.6314	-0.503174	3.46046	0.00095328	0.00318098	-0.884941	FALSE	TRUE	FALSE	chr7	870753	+		OpenSea	870753	870753	1388	SUN1
cg11293312	-2.83321	0.0214812	-7.36294	2.57817e-10	1.07394e-08	13.3081	-1.91639	0.0214812	-4.21806	7.69333e-05	0.000550768	1.38231	NA	NA	NA	NA	NA	NA	TRUE	FALSE	FALSE	chr19	49252020	-	chr19:49253688-49254221	N_Shore	49252020	49252020	1853	IZUMO1
cg15083233	-4.14888	-1.8545	-7.34743	2.75343e-10	1.13237e-08	13.2449	NA	NA	NA	NA	NA	NA	4.07458	-1.8545	4.93128	5.86849e-06	0.000104305	3.80227	FALSE	TRUE	FALSE	chr9	112810402	+	chr9:112810858-112811128	N_Shore	112810402	112810402	475	AKAP2
cg08738280	-2.89335	-1.89354	-7.34358	2.79877e-10	1.14869e-08	13.2292	NA	NA	NA	NA	NA	NA	1.20413	-1.89354	2.21126	0.0305094	0.0451806	-3.94188	FALSE	TRUE	FALSE	chr1	168197198	+	chr1:168194945-168195839	S_Shore	168197198	168197198	1942	SFT2D2
cg04896348	-2.67519	-0.356877	-7.34126	2.82639e-10	1.15768e-08	13.2197	NA	NA	NA	NA	NA	NA	1.8603	-0.356877	3.76949	0.000353165	0.00156804	0.0189342	FALSE	TRUE	FALSE	chr1	205633750	-	chr1:205631977-205632254	S_Shore	205633750	205633750	1003	SLC45A3
cg13435464	-3.68887	-2.89615	-7.33655	2.88331e-10	1.17623e-08	13.2005	NA	NA	NA	NA	NA	NA	3.41489	-2.89615	4.70469	1.35614e-05	0.000177508	3.0242	FALSE	TRUE	FALSE	chr9	91927197	+	chr9:91925372-91926639	S_Shore	91927197	91927197	56	MIR3153
cg02397893	-3.16473	-0.333154	-7.32696	3.00293e-10	1.2128e-08	13.1614	-3.28824	-0.333154	-6.28935	2.93101e-08	4.62113e-06	8.7759	NA	NA	NA	NA	NA	NA	TRUE	FALSE	FALSE	chr3	129180819	+		OpenSea	129180819	129180819	666	IFT122
cg25762706	-3.38601	-0.694655	-7.3256	3.02029e-10	1.21903e-08	13.1559	-1.87885	-0.694655	-3.31915	0.00147432	0.00426253	-1.33572	1.50716	-0.694655	2.28674	0.0254478	0.0390194	-3.78825	TRUE	TRUE	TRUE	chr8	27115867	-		OpenSea	27115867	27115867	35	STMN4
cg00682096	3.94898	1.38275	7.3254	3.02288e-10	1.21903e-08	13.155	NA	NA	NA	NA	NA	NA	-3.20376	1.38275	-4.08178	0.000123707	0.000758966	0.980907	FALSE	TRUE	FALSE	chr17	46672924	-	chr17:46673532-46674181	N_Shore	46672924	46672924	1820	HOXB5
cg06561883	4.14072	2.44857	7.31844	3.11333e-10	1.25114e-08	13.1267	NA	NA	NA	NA	NA	NA	-2.83969	2.44857	-3.42924	0.00105105	0.00341086	-0.973386	FALSE	TRUE	FALSE	chr12	5603901	+	chr12:5603587-5603990	Island	5603901	5603901	602	NTF3
cg17375049	3.24395	1.32001	7.31216	3.19734e-10	1.27603e-08	13.1011	NA	NA	NA	NA	NA	NA	NA	NA	NA	NA	NA	NA	FALSE	FALSE	FALSE	chr7	31592736	+		OpenSea	31592736	31592736	1281	CCDC129
cg07803420	2.81399	-0.222128	7.30629	3.27782e-10	1.3011e-08	13.0771	1.69246	-0.222128	3.72094	0.000412958	0.00171976	-0.17187	NA	NA	NA	NA	NA	NA	TRUE	FALSE	FALSE	chr6	30851517	+	chr6:30852102-30852676	N_Shore	30851517	30851517	343	DDR1
cg06636541	-5.62213	-2.10961	-7.30376	3.3131e-10	1.31124e-08	13.0668	NA	NA	NA	NA	NA	NA	3.81106	-2.10961	3.30624	0.00153647	0.00450174	-1.31646	FALSE	TRUE	FALSE	chr17	79374515	-	chr17:79366806-79374742	Island	79374515	79374515	62	MIR4740
cg12575659	3.80213	0.48613	7.30002	3.36606e-10	1.32637e-08	13.0516	2.99075	0.48613	4.61142	1.89514e-05	0.000221109	2.68826	NA	NA	NA	NA	NA	NA	TRUE	FALSE	FALSE	chr6	163746319	-		OpenSea	163746319	163746319	813	PACRG-AS1
cg20539951	3.74684	3.15321	7.29681	3.41209e-10	1.33994e-08	13.0385	NA	NA	NA	NA	NA	NA	-3.81255	3.15321	-5.12929	2.78739e-06	6.57434e-05	4.49505	FALSE	TRUE	FALSE	chr6	112024515	-		OpenSea	112024515	112024515	277	FYN
cg02642822	3.92651	0.161699	7.29153	3.48937e-10	1.36697e-08	13.017	NA	NA	NA	NA	NA	NA	-2.89451	0.161699	-3.69217	0.000454744	0.00186835	-0.211883	FALSE	TRUE	FALSE	chr17	46666926	-	chr17:46669434-46669811	N_Shelf	46666926	46666926	704	HOXB3
cg27337857	3.05755	2.78042	7.2536	4.09727e-10	1.55397e-08	12.8625	NA	NA	NA	NA	NA	NA	-2.60192	2.78042	-4.40111	4.05584e-05	0.000359877	2.00944	FALSE	TRUE	FALSE	chr7	18628714	+		OpenSea	18628714	18628714	1253	HDAC9
cg13773247	5.10417	1.41676	7.2492	4.17434e-10	1.57802e-08	12.8445	NA	NA	NA	NA	NA	NA	-4.49389	1.41676	-4.2842	6.1295e-05	0.000471853	1.62797	FALSE	TRUE	FALSE	chr2	42276988	+		OpenSea	42276988	42276988	1826	PKDCC
cg13911707	-4.62159	-1.00784	-7.2472	4.20983e-10	1.58921e-08	12.8364	NA	NA	NA	NA	NA	NA	4.16416	-1.00784	4.41399	3.87432e-05	0.000349065	2.05177	FALSE	TRUE	FALSE	chr1	247496404	-	chr1:247494249-247495840	S_Shore	247496404	247496404	1358	ZNF496
cg24111342	-3.80354	-0.256064	-7.24288	4.28747e-10	1.611e-08	12.8188	NA	NA	NA	NA	NA	NA	2.42739	-0.256064	3.18445	0.00221977	0.00591117	-1.64747	FALSE	TRUE	FALSE	chr9	86572266	-	chr9:86571047-86572027	S_Shore	86572266	86572266	364	C9orf64
cg02503981	-5.86086	-2.37744	-7.23958	4.34765e-10	1.62984e-08	12.8054	NA	NA	NA	NA	NA	NA	4.57025	-2.37744	3.76047	0.000363785	0.00160027	-0.0081398	FALSE	TRUE	FALSE	chr13	112720182	+	chr13:112720564-112723582	N_Shore	112720182	112720182	1730	SOX1
cg17444561	5.38762	0.777736	7.23475	4.43756e-10	1.65663e-08	12.7857	NA	NA	NA	NA	NA	NA	-5.27644	0.777736	-4.74016	1.1908e-05	0.000163336	3.14487	FALSE	TRUE	FALSE	chr18	13915600	-		OpenSea	13915600	13915600	64	MC2R
cg07841173	4.62251	0.701585	7.23084	4.51166e-10	1.67765e-08	12.7698	NA	NA	NA	NA	NA	NA	-3.60477	0.701585	-3.81092	0.000308059	0.00142618	0.143872	FALSE	TRUE	FALSE	chr3	128210150	-	chr3:128205495-128212274	Island	128210150	128210150	1879	GATA2
cg19475342	3.18018	1.64198	7.22206	4.68233e-10	1.7229e-08	12.7341	NA	NA	NA	NA	NA	NA	-2.70393	1.64198	-4.34202	5.00048e-05	0.000413208	1.81595	FALSE	TRUE	FALSE	chr15	100172407	+		OpenSea	100172407	100172407	775	MEF2A
cg14537332	-3.87832	-2.0548	-7.21631	4.79766e-10	1.75507e-08	12.7106	-2.62913	-2.0548	-3.91422	0.000217675	0.00110497	0.418443	NA	NA	NA	NA	NA	NA	TRUE	FALSE	FALSE	chr11	70508113	-	chr11:70508328-70508617	N_Shore	70508113	70508113	189	SHANK2
cg02610221	-3.83789	1.43116	-7.21625	4.79882e-10	1.75507e-08	12.7104	-2.33144	1.43116	-3.51177	0.000809263	0.00277034	-0.788906	NA	NA	NA	NA	NA	NA	TRUE	FALSE	FALSE	chr8	17207635	-		OpenSea	17207635	17207635	1044	MTMR7
cg08734124	-3.76388	0.848842	-7.21373	4.8503e-10	1.76751e-08	12.7001	-3.01832	0.848842	-4.64465	1.67929e-05	0.000204546	2.8013	NA	NA	NA	NA	NA	NA	TRUE	FALSE	FALSE	chr10	126716587	-	chr10:126715728-126715929	S_Shore	126716587	126716587	133	CTBP2
cg14001824	-4.85812	-1.22709	-7.19983	5.14402e-10	1.84874e-08	12.6436	NA	NA	NA	NA	NA	NA	5.33076	-1.22709	5.31807	1.35727e-06	4.32594e-05	5.16556	FALSE	TRUE	FALSE	chr8	95905820	-	chr8:95906788-95909088	N_Shore	95905820	95905820	1661	CCNE2
cg09577144	3.12774	1.65599	7.1851	5.47458e-10	1.94765e-08	12.5837	2.36211	1.65599	4.47643	3.08497e-05	0.000301955	2.23327	NA	NA	NA	NA	NA	NA	TRUE	FALSE	FALSE	chr17	76573499	-		OpenSea	76573499	76573499	22	DNAH17
cg10887810	4.42838	1.57341	7.18286	5.52665e-10	1.96076e-08	12.5746	NA	NA	NA	NA	NA	NA	-4.51214	1.57341	-4.96084	5.25499e-06	9.74005e-05	3.90495	FALSE	TRUE	FALSE	chr1	119442124	-		OpenSea	119442124	119442124	375	TBX15
cg22297655	2.58443	-0.677648	7.18223	5.54135e-10	1.96106e-08	12.572	NA	NA	NA	NA	NA	NA	NA	NA	NA	NA	NA	NA	FALSE	FALSE	FALSE	chr10	125424954	+	chr10:125425495-125426642	N_Shore	125424954	125424954	916	GPR26
cg18473388	3.13245	0.351997	7.17401	5.73734e-10	2.01719e-08	12.5386	NA	NA	NA	NA	NA	NA	-1.38807	0.351997	-2.25136	0.0277196	0.0417923	-3.86081	FALSE	TRUE	FALSE	chr15	81488867	+		OpenSea	81488867	81488867	351	IL16
cg08933652	3.19396	2.56113	7.16727	5.90316e-10	2.06652e-08	12.5112	NA	NA	NA	NA	NA	NA	-3.3079	2.56113	-5.23771	1.84581e-06	5.16022e-05	4.87901	FALSE	TRUE	FALSE	chr9	21143261	-		OpenSea	21143261	21143261	1116	IFNW1
cg21622750	3.0445	2.50834	7.16265	6.01965e-10	2.10093e-08	12.4924	NA	NA	NA	NA	NA	NA	-1.70723	2.50834	-2.85905	0.00569145	0.0120368	-2.48675	FALSE	TRUE	FALSE	chr16	20340337	-		OpenSea	20340337	20340337	1501	GP2
cg22160511	-4.29227	0.341766	-7.16239	6.0264e-10	2.10238e-08	12.4913	-2.85888	0.341766	-3.77551	0.00034527	0.00151807	-0.0071099	NA	NA	NA	NA	NA	NA	TRUE	FALSE	FALSE	chr15	34260975	+		OpenSea	34260975	34260975	113	CHRM5
cg16710146	-4.12898	-0.198397	-7.15343	6.25877e-10	2.15725e-08	12.4549	NA	NA	NA	NA	NA	NA	3.64623	-0.198397	4.3076	5.64565e-05	0.000447806	1.70388	FALSE	TRUE	FALSE	chr1	247496575	-	chr1:247494249-247495840	S_Shore	247496575	247496575	1529	ZNF496
cg14689896	-3.93948	0.834069	-7.14525	6.47894e-10	2.21538e-08	12.4216	-3.40838	0.834069	-4.93252	5.80293e-06	0.000105625	3.79635	NA	NA	NA	NA	NA	NA	TRUE	FALSE	FALSE	chr3	9259630	+		OpenSea	9259630	9259630	1050	SRGAP3-AS3
cg25188032	4.07942	-1.48084	7.13944	6.64004e-10	2.25496e-08	12.398	NA	NA	NA	NA	NA	NA	-4.87118	-1.48084	-5.81905	1.93191e-07	1.37612e-05	6.98493	FALSE	TRUE	FALSE	chr13	84455028	-	chr13:84453664-84453897	S_Shore	84455028	84455028	1499	SLITRK1
cg15177644	3.65893	1.93414	7.13389	6.79753e-10	2.29522e-08	12.3754	NA	NA	NA	NA	NA	NA	-2.80266	1.93414	-3.77554	0.000346196	0.00154639	0.0371484	FALSE	TRUE	FALSE	chr9	6215375	+		OpenSea	6215375	6215375	410	IL33
cg04528801	-3.74369	0.681258	-7.13348	6.80934e-10	2.29729e-08	12.3738	-3.85599	0.681258	-5.8952	1.4141e-07	1.13936e-05	7.29119	NA	NA	NA	NA	NA	NA	TRUE	FALSE	FALSE	chr6	31622388	-	chr6:31619856-31620525	S_Shore	31622388	31622388	1910	BAG6
cg01681525	-3.8006	-0.413123	-7.13191	6.85472e-10	2.31068e-08	12.3674	NA	NA	NA	NA	NA	NA	3.11247	-0.413123	4.01677	0.000154445	0.00088078	0.776892	FALSE	TRUE	FALSE	chr17	79374741	+	chr17:79366806-79374742	Island	79374741	79374741	1200	BAHCC1
cg20392088	-3.02074	-1.66268	-7.11141	7.47457e-10	2.47935e-08	12.2841	-1.71567	-1.66268	-3.34744	0.00135163	0.00399424	-1.25673	1.30507	-1.66268	2.18728	0.0322934	0.0473159	-3.98978	TRUE	TRUE	TRUE	chr4	6384347	-	chr4:6380233-6380545	S_Shelf	6384347	6384347	48	PPP2R2C
cg22705268	-4.204	-0.878862	-7.10943	7.53736e-10	2.49405e-08	12.2761	-2.36329	-0.878862	-3.1668	0.00233606	0.00598465	-1.75276	NA	NA	NA	NA	NA	NA	TRUE	FALSE	FALSE	chr11	85430159	-		OpenSea	85430159	85430159	36	SYTL2
cg11836444	-3.84029	0.833262	-7.10569	7.65735e-10	2.52858e-08	12.2609	-1.46931	0.833262	-2.17393	0.0333107	0.0471249	-4.09143	2.37098	0.833262	3.01222	0.00368194	0.00863999	-2.10008	TRUE	TRUE	TRUE	chr4	166131163	+	chr4:166128385-166129255	S_Shore	166131163	166131163	7	KLHL2
cg10600647	-3.43824	0.526117	-7.09786	7.91469e-10	2.59766e-08	12.2291	NA	NA	NA	NA	NA	NA	2.40934	0.526117	3.46328	0.000944886	0.0031602	-0.876925	FALSE	TRUE	FALSE	chr2	60763808	-		OpenSea	60763808	60763808	482	BCL11A
cg03898320	3.62563	0.270678	7.09629	7.96745e-10	2.61056e-08	12.2227	NA	NA	NA	NA	NA	NA	-2.4151	0.270678	-3.26763	0.00172806	0.00490616	-1.42234	FALSE	TRUE	FALSE	chr2	208000216	-		OpenSea	208000216	208000216	1354	KLF7
cg18061433	-4.15723	0.72145	-7.08587	8.32571e-10	2.6982e-08	12.1804	-1.68146	0.72145	-2.27261	0.0263208	0.0388852	-3.89112	NA	NA	NA	NA	NA	NA	TRUE	FALSE	FALSE	chr10	21435895	-		OpenSea	21435895	21435895	406	C10orf113
cg08135379	-4.49715	-3.92319	-7.08474	8.3655e-10	2.70361e-08	12.1758	NA	NA	NA	NA	NA	NA	3.64678	-3.92319	3.88489	0.000240893	0.00120013	0.369037	FALSE	TRUE	FALSE	chr12	47474763	+	chr12:47473177-47474120	S_Shore	47474763	47474763	1376	PCED1B
cg20299313	-4.10106	-0.87034	-7.08366	8.40365e-10	2.71303e-08	12.1714	-2.01388	-0.87034	-2.76178	0.00744248	0.0143176	-2.79012	2.08718	-0.87034	2.45761	0.0166385	0.0277565	-3.42444	TRUE	TRUE	TRUE	chr20	45299865	-		OpenSea	45299865	45299865	1086	SLC13A3
cg19501104	3.29379	0.0431757	7.08094	8.50079e-10	2.73567e-08	12.1604	NA	NA	NA	NA	NA	NA	-2.10682	0.0431757	-3.1731	0.0022962	0.00606228	-1.67784	FALSE	TRUE	FALSE	chr22	17839621	+		OpenSea	17839621	17839621	1217	CECR2
cg06822114	-3.27959	-0.0888578	-7.0783	8.59583e-10	2.75774e-08	12.1497	NA	NA	NA	NA	NA	NA	3.19118	-0.0888578	4.82831	8.60422e-06	0.000133168	3.44662	FALSE	TRUE	FALSE	chr17	72931609	+	chr17:72931729-72932601	N_Shore	72931609	72931609	287	OTOP3
cg17316078	4.41807	1.19069	7.07326	8.78077e-10	2.80569e-08	12.1292	NA	NA	NA	NA	NA	NA	-4.20794	1.19069	-4.56147	2.28302e-05	0.000247811	2.54128	FALSE	TRUE	FALSE	chr12	127221700	+		OpenSea	127221700	127221700	146	LINC00943
cg05812089	-3.8563	-1.36521	-7.06745	8.99875e-10	2.85664e-08	12.1056	-1.83304	-1.36521	-2.68345	0.00920598	0.0168807	-2.97806	2.02327	-1.36521	2.54331	0.0133478	0.023306	-3.23385	TRUE	TRUE	TRUE	chr11	19736648	+	chr11:19733936-19735320	S_Shore	19736648	19736648	1766	NAV2
cg15563677	-3.11713	1.46607	-7.06528	9.08129e-10	2.87898e-08	12.0968	-2.5092	1.46607	-4.68048	1.47342e-05	0.00018815	2.9236	NA	NA	NA	NA	NA	NA	TRUE	FALSE	FALSE	chr14	74255218	-	chr14:74253387-74254188	S_Shore	74255218	74255218	1321	ELMSAN1
cg07180649	-3.67816	-3.4034	-7.05887	9.33053e-10	2.93843e-08	12.0708	NA	NA	NA	NA	NA	NA	3.18208	-3.4034	4.21112	7.91339e-05	0.000560722	1.39234	FALSE	TRUE	FALSE	chr1	22470290	-	chr1:22468912-22470252	S_Shore	22470290	22470290	94	WNT4
cg09837245	4.26419	1.68333	7.05216	9.59814e-10	3.00168e-08	12.0436	NA	NA	NA	NA	NA	NA	-3.5596	1.68333	-3.997	0.000165165	0.000922508	0.715255	FALSE	TRUE	FALSE	chr2	177464330	-		OpenSea	177464330	177464330	1449	MIR1246
cg22111442	-3.75511	0.136	-7.04917	9.72012e-10	3.02451e-08	12.0314	-1.75045	0.136	-2.63188	0.0105669	0.0188114	-3.09942	2.00466	0.136	2.58816	0.011871	0.0212588	-3.13196	TRUE	TRUE	TRUE	chr1	31441196	-		OpenSea	31441196	31441196	111	SNORD103C
cg07668671	2.86001	0.482772	7.04666	9.82355e-10	3.0533e-08	12.0212	1.41607	0.482772	2.91874	0.00480534	0.0102398	-2.4009	NA	NA	NA	NA	NA	NA	TRUE	FALSE	FALSE	chr12	113305756	+		OpenSea	113305756	113305756	195	RPH3A
cg26266876	-3.9633	-1.23904	-7.04485	9.8989e-10	3.07155e-08	12.0139	NA	NA	NA	NA	NA	NA	3.02082	-1.23904	3.67094	0.000487196	0.00196369	-0.274743	FALSE	TRUE	FALSE	chr3	23957486	-	chr3:23957941-23959181	N_Shore	23957486	23957486	1050	NKIRAS1
cg00377497	-3.5798	0.404089	-7.03589	1.02799e-09	3.16957e-08	11.9776	NA	NA	NA	NA	NA	NA	2.96885	0.404089	4.03582	0.000144745	0.000843753	0.836499	FALSE	TRUE	FALSE	chr8	27167110	+	chr8:27168205-27169082	N_Shore	27167110	27167110	1888	PTK2B
cg24040989	-2.63961	-0.708881	-7.0323	1.04366e-09	3.2087e-08	11.963	NA	NA	NA	NA	NA	NA	1.35157	-0.708881	2.6371	0.0104303	0.0192082	-3.01918	FALSE	TRUE	FALSE	chr5	149979572	+		OpenSea	149979572	149979572	1069	SYNPO
cg00946598	-3.4068	-0.184871	-7.02588	1.07232e-09	3.28002e-08	11.937	-1.40798	-0.184871	-2.35393	0.0215696	0.0331539	-3.72039	1.99883	-0.184871	2.86987	0.00552153	0.0117561	-2.45993	TRUE	TRUE	TRUE	chr1	44117093	+	chr1:44115616-44116309	S_Shore	44117093	44117093	1295	KDM4A
cg08515044	-4.06075	0.412567	-7.02336	1.08379e-09	3.3061e-08	11.9267	-3.44659	0.412567	-4.73344	1.21346e-05	0.000166854	3.10522	NA	NA	NA	NA	NA	NA	TRUE	FALSE	FALSE	chr10	126716733	-	chr10:126715728-126715929	S_Shore	126716733	126716733	279	CTBP2
cg21907850	-3.04108	1.61351	-7.02247	1.08784e-09	3.30997e-08	11.9231	NA	NA	NA	NA	NA	NA	NA	NA	NA	NA	NA	NA	FALSE	FALSE	FALSE	chr4	186130024	+	chr4:186130584-186131896	N_Shore	186130024	186130024	1259	SNX25
cg08658551	-3.79005	-1.49351	-7.02043	1.09723e-09	3.33391e-08	11.9149	NA	NA	NA	NA	NA	NA	2.65604	-1.49351	3.3785	0.00123045	0.00382876	-1.11595	FALSE	TRUE	FALSE	chr22	24097660	-		OpenSea	24097660	24097660	1029	VPREB3
cg16810293	3.00274	-2.2547	7.01204	1.13675e-09	3.43554e-08	11.8808	2.0312	-2.2547	3.92502	0.00020992	0.00107809	0.451965	NA	NA	NA	NA	NA	NA	TRUE	FALSE	FALSE	chr3	149095743	-		OpenSea	149095743	149095743	174	TM4SF1
cg07245447	-3.52319	0.384736	-6.99783	1.20688e-09	3.60976e-08	11.8233	NA	NA	NA	NA	NA	NA	2.52174	0.384736	3.46903	0.000927988	0.003119	-0.860569	FALSE	TRUE	FALSE	chr1	156184331	+	chr1:156186237-156186647	N_Shore	156184331	156184331	1551	PMF1-BGLAP
cg03468463	3.98612	0.867364	6.98885	1.25341e-09	3.72962e-08	11.7869	NA	NA	NA	NA	NA	NA	-4.44402	0.867364	-5.31941	1.35036e-06	4.31748e-05	5.17032	FALSE	TRUE	FALSE	chr18	61223564	+		OpenSea	61223564	61223564	170	SERPINB12
cg24941681	3.78811	-1.41808	6.98767	1.25966e-09	3.74549e-08	11.7821	1.88232	-1.41808	2.77551	0.00716734	0.0139116	-2.75674	NA	NA	NA	NA	NA	NA	TRUE	FALSE	FALSE	chr20	33759921	+	chr20:33762403-33762774	N_Shelf	33759921	33759921	146	PROCR
cg17916916	4.06618	-1.49358	6.98353	1.28186e-09	3.80032e-08	11.7653	2.2687	-1.49358	3.09189	0.00291548	0.0070362	-1.95263	NA	NA	NA	NA	NA	NA	TRUE	FALSE	FALSE	chr17	66286298	+	chr17:66286541-66288532	N_Shore	66286298	66286298	1337	ARSG
cg20442697	-4.28651	-1.36898	-6.97885	1.30737e-09	3.86038e-08	11.7463	-2.58641	-1.36898	-3.32552	0.00144577	0.00419984	-1.31795	NA	NA	NA	NA	NA	NA	TRUE	FALSE	FALSE	chr7	102553432	+		OpenSea	102553432	102553432	87	LRRC17
cg02072778	-2.67373	0.229698	-6.9778	1.31318e-09	3.87471e-08	11.7421	-2.79356	0.229698	-6.18115	4.52521e-08	5.94247e-06	8.36604	NA	NA	NA	NA	NA	NA	TRUE	FALSE	FALSE	chr2	201756454	+		OpenSea	201756454	201756454	186	NIF3L1
cg21000187	3.58453	1.21736	6.96618	1.37899e-09	4.02053e-08	11.695	NA	NA	NA	NA	NA	NA	-3.5011	1.21736	-4.69922	1.38356e-05	0.000179823	3.00563	FALSE	TRUE	FALSE	chr11	15169159	+		OpenSea	15169159	15169159	1488	INSC
cg15731500	3.30052	2.36828	6.96194	1.40385e-09	4.08273e-08	11.6778	NA	NA	NA	NA	NA	NA	-2.58354	2.36828	-3.80667	0.000312414	0.00144008	0.131029	FALSE	TRUE	FALSE	chr13	102142162	+		OpenSea	102142162	102142162	140	ITGBL1
cg18004003	2.88956	2.6946	6.95106	1.46967e-09	4.23608e-08	11.6338	NA	NA	NA	NA	NA	NA	-2.16184	2.6946	-3.71842	0.000417473	0.00175966	-0.133854	FALSE	TRUE	FALSE	chr13	46277136	+		OpenSea	46277136	46277136	126	SPERT
cg25125488	-3.03352	0.483547	-6.94036	1.53736e-09	4.3983e-08	11.5905	-2.09784	0.483547	-3.95652	0.00018878	0.00100188	0.550087	NA	NA	NA	NA	NA	NA	TRUE	FALSE	FALSE	chr2	180130591	-	chr2:180128618-180129663	S_Shore	180130591	180130591	1240	SESTD1
cg14417067	-3.7641	-1.05319	-6.93968	1.54178e-09	4.40471e-08	11.5877	NA	NA	NA	NA	NA	NA	1.84945	-1.05319	2.34025	0.022324	0.0351129	-3.67667	FALSE	TRUE	FALSE	chr9	140144701	+		OpenSea	140144701	140144701	1011	STPG3
cg06293169	-3.76261	-3.56026	-6.93592	1.56637e-09	4.45154e-08	11.5725	NA	NA	NA	NA	NA	NA	4.28628	-3.56026	5.42288	9.06794e-07	3.45042e-05	5.54164	FALSE	TRUE	FALSE	chr16	2803839	-	chr16:2801913-2803409	S_Shore	2803839	2803839	1237	SRRM2-AS1
cg02656580	-2.70945	-0.14278	-6.93493	1.5729e-09	4.46213e-08	11.5685	-1.08222	-0.14278	-2.33739	0.0224691	0.0342611	-3.75553	NA	NA	NA	NA	NA	NA	TRUE	FALSE	FALSE	chr9	34655023	+		OpenSea	34655023	34655023	191	IL11RA
cg05866411	-3.23703	-3.90409	-6.93037	1.60333e-09	4.5389e-08	11.5501	NA	NA	NA	NA	NA	NA	4.22749	-3.90409	6.33684	2.45525e-08	4.32033e-06	8.9123	FALSE	TRUE	FALSE	chr4	1006278	+	chr4:1005930-1006282	Island	1006278	1006278	343	FGFRL1
cg24995904	3.20679	2.55339	6.92857	1.61551e-09	4.57019e-08	11.5428	NA	NA	NA	NA	NA	NA	-3.53372	2.55339	-5.35319	1.18604e-06	3.99194e-05	5.29129	FALSE	TRUE	FALSE	chr8	32462945	+		OpenSea	32462945	32462945	134	NRG1
cg06530558	4.58658	0.157842	6.92167	1.66311e-09	4.68355e-08	11.5149	NA	NA	NA	NA	NA	NA	-5.69131	0.157842	-5.789	2.17476e-07	1.47419e-05	6.87434	FALSE	TRUE	FALSE	chr15	54304778	+		OpenSea	54304778	54304778	322	UNC13C
cg15519096	3.35676	2.74763	6.91987	1.67575e-09	4.7126e-08	11.5076	NA	NA	NA	NA	NA	NA	-1.66871	2.74763	-2.39478	0.0194963	0.0315022	-3.56075	FALSE	TRUE	FALSE	chr1	24833311	+	chr1:24828865-24829878	S_Shelf	24833311	24833311	772	RCAN3
cg22981842	3.40495	-0.53015	6.91382	1.71895e-09	4.8057e-08	11.4831	1.85639	-0.53015	3.04913	0.0033037	0.00772741	-2.0651	NA	NA	NA	NA	NA	NA	TRUE	FALSE	FALSE	chr12	113304501	+		OpenSea	113304501	113304501	1450	RPH3A
cg00083042	4.28265	0.891922	6.91299	1.72498e-09	4.81414e-08	11.4797	NA	NA	NA	NA	NA	NA	-3.65628	0.891922	-3.99885	0.000164131	0.000918532	0.721019	FALSE	TRUE	FALSE	chr10	30404617	-		OpenSea	30404617	30404617	196	JCAD
cg05475736	3.36976	1.69508	6.90782	1.76285e-09	4.90328e-08	11.4588	NA	NA	NA	NA	NA	NA	NA	NA	NA	NA	NA	NA	FALSE	FALSE	FALSE	chr2	219840216	+		OpenSea	219840216	219840216	789	LINC00608
cg19004110	-3.58901	-0.859635	-6.88849	1.91215e-09	5.23729e-08	11.3807	-2.05403	-0.859635	-3.16589	0.00234236	0.00599631	-1.7552	NA	NA	NA	NA	NA	NA	TRUE	FALSE	FALSE	chr8	14711027	-		OpenSea	14711027	14711027	7	MIR383
cg06832359	-2.74173	-0.0779544	-6.88261	1.95997e-09	5.34096e-08	11.3569	NA	NA	NA	NA	NA	NA	1.83083	-0.0779544	3.31685	0.00148744	0.00439702	-1.28722	FALSE	TRUE	FALSE	chr1	205633759	-	chr1:205631977-205632254	S_Shore	205633759	205633759	1012	SLC45A3
cg27426713	-3.79317	0.0863837	-6.88011	1.98071e-09	5.38316e-08	11.3468	NA	NA	NA	NA	NA	NA	2.91832	0.0863837	3.62652	0.000562377	0.00217453	-0.405496	FALSE	TRUE	FALSE	chr6	90063985	-	chr6:90062040-90062886	S_Shore	90063985	90063985	1365	UBE2J1
cg23390411	4.08277	1.47913	6.8772	2.00505e-09	5.43291e-08	11.335	NA	NA	NA	NA	NA	NA	-3.65674	1.47913	-4.18904	8.54464e-05	0.000590438	1.3216	FALSE	TRUE	FALSE	chr9	37715527	+		OpenSea	37715527	37715527	107	FRMPD1
cg02218381	-2.74944	0.149331	-6.87076	2.06004e-09	5.5542e-08	11.309	-1.61257	0.149331	-3.38165	0.00121616	0.00369997	-1.16061	NA	NA	NA	NA	NA	NA	TRUE	FALSE	FALSE	chr12	51403059	-		OpenSea	51403059	51403059	5	SLC11A2
cg25700862	3.31659	2.47946	6.86345	2.12426e-09	5.68926e-08	11.2795	NA	NA	NA	NA	NA	NA	-1.79857	2.47946	-2.59256	0.0117345	0.0210712	-3.1219	FALSE	TRUE	FALSE	chr13	31508371	-		OpenSea	31508371	31508371	1625	TEX26-AS1
cg10874468	-2.4504	-0.483516	-6.86124	2.1441e-09	5.73669e-08	11.2706	-1.19252	-0.483516	-2.88599	0.00527108	0.0109924	-2.48347	NA	NA	NA	NA	NA	NA	TRUE	FALSE	FALSE	chr4	10094745	-		OpenSea	10094745	10094745	33	WDR1
cg09787381	2.76155	2.69539	6.84512	2.29431e-09	6.07036e-08	11.2055	NA	NA	NA	NA	NA	NA	-2.15663	2.69539	-3.84689	0.000273423	0.0013123	0.253022	FALSE	TRUE	FALSE	chr7	134643566	+		OpenSea	134643566	134643566	1158	CALD1
cg17061505	-4.35728	-4.44114	-6.84361	2.30888e-09	6.10094e-08	11.1994	NA	NA	NA	NA	NA	NA	5.67753	-4.44114	6.02849	8.42903e-08	8.52588e-06	7.75973	FALSE	TRUE	FALSE	chr11	1594896	+	chr11:1595809-1596143	N_Shore	1594896	1594896	418	KRTAP5-AS1
cg24404823	-4.74885	-1.53555	-6.84125	2.33192e-09	6.14575e-08	11.1898	NA	NA	NA	NA	NA	NA	4.0546	-1.53555	3.92443	0.00021101	0.00109532	0.490448	FALSE	TRUE	FALSE	chr1	247496053	-	chr1:247494249-247495840	S_Shore	247496053	247496053	1007	ZNF496
cg22005990	5.40799	-0.601916	6.83834	2.36053e-09	6.21508e-08	11.1781	2.54306	-0.601916	2.49808	0.0149923	0.0247638	-3.40545	-2.86493	-0.601916	-2.41586	0.018492	0.0302053	-3.51535	TRUE	TRUE	TRUE	chr17	46659939	-	chr17:46658948-46660003	Island	46659939	46659939	122	HOXB3
cg20624941	2.94483	0.320021	6.83316	2.41248e-09	6.31489e-08	11.1572	1.61449	0.320021	3.09624	0.0028784	0.0069687	-1.9411	NA	NA	NA	NA	NA	NA	TRUE	FALSE	FALSE	chr12	125811144	+		OpenSea	125811144	125811144	17	TMEM132B
cg19130511	-3.69419	-2.33429	-6.82939	2.45091e-09	6.39482e-08	11.142	NA	NA	NA	NA	NA	NA	NA	NA	NA	NA	NA	NA	FALSE	FALSE	FALSE	chr22	46451361	-	chr22:46449632-46450115	S_Shore	46451361	46451361	1336	PRR34
cg23547429	-2.8982	-2.68958	-6.82499	2.49657e-09	6.48468e-08	11.1242	NA	NA	NA	NA	NA	NA	NA	NA	NA	NA	NA	NA	FALSE	FALSE	FALSE	chr11	57195025	-	chr11:57194340-57194650	S_Shore	57195025	57195025	27	SLC43A3
cg06025938	-4.6317	-5.36929	-6.81286	2.62702e-09	6.72212e-08	11.0752	NA	NA	NA	NA	NA	NA	3.81726	-5.36929	3.7777	0.000343751	0.00153852	0.0436259	FALSE	TRUE	FALSE	chr6	106959592	+	chr6:106959764-106960985	N_Shore	106959592	106959592	286	CRYBG1
cg12738981	-2.83851	0.234265	-6.80828	2.67798e-09	6.81374e-08	11.0568	NA	NA	NA	NA	NA	NA	2.65981	0.234265	4.55881	2.30506e-05	0.000249184	2.53238	FALSE	TRUE	FALSE	chr1	155828357	-	chr1:155829109-155829431	N_Shore	155828357	155828357	833	GON4L
cg23894219	-3.367	-0.48579	-6.79207	2.86638e-09	7.19137e-08	10.9914	NA	NA	NA	NA	NA	NA	2.15943	-0.48579	3.02331	0.00356572	0.00843331	-2.07149	FALSE	TRUE	FALSE	chr1	1356565	-	chr1:1355159-1356000	S_Shore	1356565	1356565	258	ANKRD65
cg24481177	-3.18029	-0.158475	-6.78679	2.9306e-09	7.32297e-08	10.9701	NA	NA	NA	NA	NA	NA	2.57182	-0.158475	3.84058	0.000279219	0.00133207	0.233821	FALSE	TRUE	FALSE	chr11	114269501	-	chr11:114270799-114271690	N_Shore	114269501	114269501	1770	C11orf71
cg23835914	-3.19978	-1.52785	-6.78509	2.95146e-09	7.36828e-08	10.9633	NA	NA	NA	NA	NA	NA	2.86573	-1.52785	4.24818	6.95382e-05	0.000514673	1.51155	FALSE	TRUE	FALSE	chr7	150021621	+	chr7:150019950-150020752	S_Shore	150021621	150021621	1324	LRRC61
cg03586474	-3.64063	-3.68007	-6.78474	2.95586e-09	7.37699e-08	10.9618	NA	NA	NA	NA	NA	NA	3.62472	-3.68007	4.64198	1.70502e-05	0.000205192	2.81185	FALSE	TRUE	FALSE	chr6	137242147	+	chr6:137242315-137245442	N_Shore	137242147	137242147	1254	SLC35D3
cg19621689	3.02182	2.74279	6.7834	2.97251e-09	7.40456e-08	10.9564	1.98722	2.74279	3.66494	0.000495506	0.0019578	-0.339353	NA	NA	NA	NA	NA	NA	TRUE	FALSE	FALSE	chr16	20340523	-		OpenSea	20340523	20340523	1687	GP2
cg16131944	2.79424	1.39926	6.77139	3.12601e-09	7.68589e-08	10.908	NA	NA	NA	NA	NA	NA	-1.64868	1.39926	-2.8611	0.0056589	0.011981	-2.48168	FALSE	TRUE	FALSE	chr10	48441101	-	chr10:48438411-48439320	S_Shore	48441101	48441101	1962	GDF10
cg26780915	-3.43472	0.19091	-6.75529	3.34423e-09	8.13516e-08	10.8431	-2.32799	0.19091	-3.68802	0.000459731	0.00185791	-0.27051	NA	NA	NA	NA	NA	NA	TRUE	FALSE	FALSE	chr7	105519144	+	chr7:105516844-105517963	S_Shore	105519144	105519144	1876	CDHR3
cg14434274	3.58521	1.99417	6.75357	3.36833e-09	8.18184e-08	10.8362	NA	NA	NA	NA	NA	NA	-3.43961	1.99417	-4.45801	3.31128e-05	0.000314819	2.19703	FALSE	TRUE	FALSE	chr2	121991936	-		OpenSea	121991936	121991936	165	TFCP2L1
cg18746346	3.99691	0.689238	6.75296	3.37694e-09	8.19539e-08	10.8338	NA	NA	NA	NA	NA	NA	NA	NA	NA	NA	NA	NA	FALSE	FALSE	FALSE	chr7	150434038	+		OpenSea	150434038	150434038	397	GIMAP5
cg00654657	-2.84866	-0.099754	-6.74457	3.4978e-09	8.43308e-08	10.8	-1.53609	-0.099754	-3.01752	0.00362112	0.00827228	-2.14751	NA	NA	NA	NA	NA	NA	TRUE	FALSE	FALSE	chr1	99728691	+	chr1:99729982-99730335	N_Shore	99728691	99728691	1156	PLPPR4
cg06745684	3.49449	1.65264	6.74202	3.53532e-09	8.51337e-08	10.7897	NA	NA	NA	NA	NA	NA	-2.31962	1.65264	-3.08808	0.0029525	0.00732308	-1.90301	FALSE	TRUE	FALSE	chr21	37949239	-		OpenSea	37949239	37949239	371	CLDN14
cg01901210	-3.76133	-3.30612	-6.73802	3.59507e-09	8.62742e-08	10.7736	NA	NA	NA	NA	NA	NA	4.24541	-3.30612	5.20354	2.10258e-06	5.58187e-05	4.75766	FALSE	TRUE	FALSE	chr5	125758791	+	chr5:125759047-125759298	N_Shore	125758791	125758791	77	GRAMD2B
cg21864868	3.56412	1.01857	6.73473	3.6449e-09	8.73826e-08	10.7604	NA	NA	NA	NA	NA	NA	-4.03932	1.01857	-5.25349	1.73793e-06	4.99007e-05	4.93513	FALSE	TRUE	FALSE	chr17	46673002	+	chr17:46673532-46674181	N_Shore	46673002	46673002	317	HOXB-AS3
cg00081087	2.78727	0.101703	6.72882	3.73627e-09	8.92031e-08	10.7366	NA	NA	NA	NA	NA	NA	-2.1398	0.101703	-3.69632	0.000448657	0.00185083	-0.199589	FALSE	TRUE	FALSE	chr7	34873912	-		OpenSea	34873912	34873912	30	NPSR1-AS1
cg12011876	3.56657	0.617252	6.72595	3.78142e-09	9.00951e-08	10.725	NA	NA	NA	NA	NA	NA	NA	NA	NA	NA	NA	NA	FALSE	FALSE	FALSE	chr12	132836216	-	chr12:132837411-132837680	N_Shore	132836216	132836216	1790	GALNT9
cg07816520	-3.3069	-1.53415	-6.72065	3.8662e-09	9.16026e-08	10.7037	-3.71227	-1.53415	-6.10354	6.17279e-08	7.09748e-06	8.07308	NA	NA	NA	NA	NA	NA	TRUE	FALSE	FALSE	chr19	14524869	-		OpenSea	14524869	14524869	832	DDX39A
cg02674474	-3.81045	-1.96243	-6.71566	3.94792e-09	9.31299e-08	10.6836	NA	NA	NA	NA	NA	NA	2.64442	-1.96243	3.18348	0.0022262	0.00592329	-1.65006	FALSE	TRUE	FALSE	chr20	9818397	-	chr20:9819271-9819861	N_Shore	9818397	9818397	1289	PAK5
cg06819718	-4.05066	-0.585343	-6.71507	3.95767e-09	9.3242e-08	10.6812	NA	NA	NA	NA	NA	NA	4.21589	-0.585343	4.74628	1.1643e-05	0.000161168	3.16575	FALSE	TRUE	FALSE	chr2	45235241	-	chr2:45235511-45237792	N_Shore	45235241	45235241	1300	SIX2
cg17058383	-3.87938	-0.0757419	-6.71134	4.01981e-09	9.43309e-08	10.6662	-2.07996	-0.0757419	-2.85733	0.00571257	0.0116858	-2.55516	NA	NA	NA	NA	NA	NA	TRUE	FALSE	FALSE	chr13	113624866	-	chr13:113622737-113623660	S_Shore	113624866	113624866	1913	MCF2L-AS1
cg22217218	3.44961	1.87228	6.70107	4.19629e-09	9.77847e-08	10.6249	NA	NA	NA	NA	NA	NA	NA	NA	NA	NA	NA	NA	FALSE	FALSE	FALSE	chr11	126811438	+		OpenSea	126811438	126811438	795	KIRREL3-AS2
cg25316172	-3.18653	0.684722	-6.69993	4.21645e-09	9.81203e-08	10.6203	-2.05849	0.684722	-3.51859	0.000791973	0.00272691	-0.769156	NA	NA	NA	NA	NA	NA	TRUE	FALSE	FALSE	chr5	156695161	+	chr5:156692812-156693749	S_Shore	156695161	156695161	1200	CYFIP2
cg12092201	4.2009	-1.55895	6.69514	4.30179e-09	9.9477e-08	10.6011	NA	NA	NA	NA	NA	NA	NA	NA	NA	NA	NA	NA	FALSE	FALSE	FALSE	chr2	43451775	-	chr2:43451445-43454951	Island	43451775	43451775	1969	ZFP36L2
cg14565781	4.24907	-0.438549	6.68874	4.41847e-09	1.0171e-07	10.5753	NA	NA	NA	NA	NA	NA	-4.57776	-0.438549	-4.8726	7.30133e-06	0.000119639	3.59919	FALSE	TRUE	FALSE	chr1	45274513	+	chr1:45271679-45272318	S_Shelf	45274513	45274513	358	BTBD19
cg11174816	-3.02871	-1.56397	-6.68701	4.45051e-09	1.02244e-07	10.5684	NA	NA	NA	NA	NA	NA	NA	NA	NA	NA	NA	NA	FALSE	FALSE	FALSE	chr7	37026758	-		OpenSea	37026758	37026758	886	ELMO1
cg02227503	3.51523	-1.96112	6.68302	4.52553e-09	1.03556e-07	10.5523	1.8931	-1.96112	2.88694	0.00525705	0.010969	-2.48109	NA	NA	NA	NA	NA	NA	TRUE	FALSE	FALSE	chr17	66286394	-	chr17:66286541-66288532	N_Shore	66286394	66286394	1010	SLC16A6
cg27168858	3.40076	1.6186	6.68246	4.53611e-09	1.03769e-07	10.5501	3.99163	1.6186	6.31715	2.62089e-08	4.30564e-06	8.88145	NA	NA	NA	NA	NA	NA	TRUE	FALSE	FALSE	chr1	55351659	-	chr1:55352463-55353328	N_Shore	55351659	55351659	821	DHCR24
cg06606949	-4.2692	-1.20596	-6.67166	4.74557e-09	1.077e-07	10.5067	-2.98584	-1.20596	-3.67282	0.000482992	0.00192307	-0.315859	NA	NA	NA	NA	NA	NA	TRUE	FALSE	FALSE	chr5	138211149	-		OpenSea	138211149	138211149	91	LRRTM2
cg02838825	-3.45656	-0.2457	-6.66506	4.87832e-09	1.09797e-07	10.4802	NA	NA	NA	NA	NA	NA	3.13906	-0.2457	4.17631	8.93028e-05	0.000608545	1.28092	FALSE	TRUE	FALSE	chr1	234613490	-	chr1:234613936-234614972	N_Shore	234613490	234613490	1358	TARBP1
cg01495604	4.33476	-1.5154	6.66253	4.93016e-09	1.10687e-07	10.47	2.48114	-1.5154	2.99794	0.00383175	0.00863446	-2.19824	NA	NA	NA	NA	NA	NA	TRUE	FALSE	FALSE	chr8	19170878	+	chr8:19170999-19172056	N_Shore	19170878	19170878	202	SH2D4A
cg16950627	3.5746	1.21812	6.66017	4.97891e-09	1.11442e-07	10.4605	NA	NA	NA	NA	NA	NA	-2.98608	1.21812	-3.82314	0.000295848	0.00138673	0.180877	FALSE	TRUE	FALSE	chr11	45743722	+		OpenSea	45743722	45743722	135	LOC100507384
cg26870192	-3.88111	-4.16419	-6.65873	5.00903e-09	1.12054e-07	10.4548	NA	NA	NA	NA	NA	NA	3.69311	-4.16419	4.31656	5.47033e-05	0.000438517	1.733	FALSE	TRUE	FALSE	chr6	137242062	+	chr6:137242315-137245442	N_Shore	137242062	137242062	1339	SLC35D3
cg26752993	-2.60771	0.100551	-6.6572	5.0412e-09	1.12649e-07	10.4486	NA	NA	NA	NA	NA	NA	1.76116	0.100551	3.25753	0.00178175	0.00501921	-1.44989	FALSE	TRUE	FALSE	chr3	49450513	-	chr3:49448861-49449965	S_Shore	49450513	49450513	986	RHOA
cg01444808	-2.73135	0.222257	-6.65397	5.10977e-09	1.13898e-07	10.4356	-1.4665	0.222257	-2.98146	0.00401784	0.0089489	-2.24075	NA	NA	NA	NA	NA	NA	TRUE	FALSE	FALSE	chr5	132113860	-	chr5:132112448-132113621	S_Shore	132113860	132113860	298	SEPT8
cg11915309	3.44292	1.41831	6.65331	5.12377e-09	1.1415e-07	10.433	NA	NA	NA	NA	NA	NA	-2.22575	1.41831	-2.96853	0.00417497	0.00949704	-2.21194	FALSE	TRUE	FALSE	chr10	50123344	-		OpenSea	50123344	50123344	1063	LRRC18
cg16523643	-4.15098	-0.696375	-6.65186	5.15498e-09	1.14716e-07	10.4271	NA	NA	NA	NA	NA	NA	NA	NA	NA	NA	NA	NA	FALSE	FALSE	FALSE	chr15	37395171	-	chr15:37393666-37394248	S_Shore	37395171	37395171	1670	MEIS2
cg03677069	-4.22955	-2.28024	-6.6503	5.18856e-09	1.15273e-07	10.4209	-2.71794	-2.28024	-3.36543	0.00127869	0.0038378	-1.20626	NA	NA	NA	NA	NA	NA	TRUE	FALSE	FALSE	chr10	88718317	+		OpenSea	88718317	88718317	28	SNCG
cg12929297	-4.45159	-0.518862	-6.65019	5.19096e-09	1.15295e-07	10.4205	NA	NA	NA	NA	NA	NA	2.46046	-0.518862	2.47566	0.0158904	0.0267601	-3.38475	FALSE	TRUE	FALSE	chr12	75874793	+		OpenSea	75874793	75874793	279	GLIPR1
cg24975834	-4.81096	-1.50254	-6.64852	5.2273e-09	1.15975e-07	10.4138	NA	NA	NA	NA	NA	NA	4.02131	-1.50254	3.72401	0.000409924	0.00173846	-0.117195	FALSE	TRUE	FALSE	chr13	112720171	+	chr13:112720564-112723582	N_Shore	112720171	112720171	1741	SOX1
cg05489709	-3.61298	-0.420106	-6.64663	5.26886e-09	1.16769e-07	10.4061	NA	NA	NA	NA	NA	NA	3.30463	-0.420106	4.17154	9.07927e-05	0.000615087	1.26568	FALSE	TRUE	FALSE	chr11	64890540	-	chr11:64889136-64889931	S_Shore	64890540	64890540	867	FAU
cg07077665	-4.53188	-0.321355	-6.64292	5.35106e-09	1.18233e-07	10.3913	-2.39841	-0.321355	-2.75452	0.00759185	0.0145312	-2.80772	NA	NA	NA	NA	NA	NA	TRUE	FALSE	FALSE	chr15	37395084	-	chr15:37393666-37394248	S_Shore	37395084	37395084	1583	MEIS2
cg00611769	3.80954	1.49131	6.64083	5.39795e-09	1.18952e-07	10.3829	NA	NA	NA	NA	NA	NA	-2.88246	1.49131	-3.42843	0.00105371	0.00341658	-0.975669	FALSE	TRUE	FALSE	chr22	26423338	+		OpenSea	26423338	26423338	926	MYO18B
cg12448860	-4.77029	-4.41632	-6.64082	5.39822e-09	1.18952e-07	10.3828	NA	NA	NA	NA	NA	NA	4.01305	-4.41632	3.74536	0.000382267	0.00165608	-0.053412	FALSE	TRUE	FALSE	chr6	106959601	+	chr6:106959764-106960985	N_Shore	106959601	106959601	295	CRYBG1
cg10155026	2.56026	-0.328396	6.6399	5.41889e-09	1.19342e-07	10.3792	1.39949	-0.328396	3.07244	0.00308648	0.00734269	-2.00394	NA	NA	NA	NA	NA	NA	TRUE	FALSE	FALSE	chr12	4553029	-	chr12:4554405-4554624	N_Shore	4553029	4553029	1750	FGF6
cg20684865	4.7675	0.669634	6.63947	5.42879e-09	1.19528e-07	10.3774	2.36562	0.669634	2.57283	0.0123486	0.0212596	-3.23609	-2.40188	0.669634	-2.24258	0.0283109	0.0425095	-3.87868	TRUE	TRUE	TRUE	chr1	44889689	+		OpenSea	44889689	44889689	192	RNF220
cg24776286	3.12322	1.55124	6.6357	5.51486e-09	1.20977e-07	10.3623	NA	NA	NA	NA	NA	NA	-5.23388	1.55124	-7.77622	6.9207e-11	1.71389e-07	14.3917	FALSE	TRUE	FALSE	chr9	14398729	-		OpenSea	14398729	14398729	252	NFIB
cg22648168	-4.09922	-0.914892	-6.63491	5.53305e-09	1.21242e-07	10.3591	-1.85124	-0.914892	-2.36519	0.0209757	0.0324322	-3.69634	2.24798	-0.914892	2.46586	0.0162927	0.0273014	-3.40633	TRUE	TRUE	TRUE	chr3	114791726	-		OpenSea	114791726	114791726	1464	ZBTB20
cg16588417	3.78388	1.32798	6.63378	5.55929e-09	1.21739e-07	10.3546	NA	NA	NA	NA	NA	NA	-4.68716	1.32798	-5.60998	4.38658e-07	2.23907e-05	6.21925	FALSE	TRUE	FALSE	chr2	177466919	-		OpenSea	177466919	177466919	1138	MIR1246
cg06099014	3.69909	0.251661	6.63146	5.61332e-09	1.2269e-07	10.3453	NA	NA	NA	NA	NA	NA	-2.57799	0.251661	-3.16242	0.00237043	0.0062056	-1.70638	FALSE	TRUE	FALSE	chr21	43786627	-		OpenSea	43786627	43786627	16	TFF1
cg22871253	-4.29188	-1.54492	-6.62959	5.65733e-09	1.23418e-07	10.3378	NA	NA	NA	NA	NA	NA	4.70513	-1.54492	4.90717	6.42042e-06	0.000110232	3.7187	FALSE	TRUE	FALSE	chr6	159238744	-	chr6:159239081-159240775	N_Shore	159238744	159238744	595	EZR
cg20485758	-3.51877	-1.53608	-6.6262	5.73804e-09	1.24843e-07	10.3241	NA	NA	NA	NA	NA	NA	1.74805	-1.53608	2.26476	0.0268391	0.0407347	-3.83344	FALSE	TRUE	FALSE	chr6	26088446	+		OpenSea	26088446	26088446	936	HFE
cg17604312	2.12682	-0.328372	6.61881	5.91783e-09	1.2786e-07	10.2945	1.24188	-0.328372	3.46435	0.000939714	0.00307603	-0.925466	NA	NA	NA	NA	NA	NA	TRUE	FALSE	FALSE	chr6	30850829	+	chr6:30852102-30852676	N_Shore	30850829	30850829	134	DDR1
cg24944395	-2.32303	-1.73102	-6.61663	5.97196e-09	1.28789e-07	10.2857	NA	NA	NA	NA	NA	NA	3.23516	-1.73102	6.88065	2.71346e-09	1.29227e-06	10.9701	FALSE	TRUE	FALSE	chr17	7166718	-	chr17:7164285-7166245	S_Shore	7166718	7166718	205	CLDN7
cg27657350	-3.3894	0.575092	-6.61535	6.00387e-09	1.29305e-07	10.2806	NA	NA	NA	NA	NA	NA	2.48047	0.575092	3.34549	0.00136233	0.00412408	-1.20793	FALSE	TRUE	FALSE	chr11	44586105	+	chr11:44586602-44587404	N_Shore	44586105	44586105	1035	CD82
cg16854200	3.42257	-0.750863	6.60609	6.2405e-09	1.33141e-07	10.2435	NA	NA	NA	NA	NA	NA	-4.86955	-0.750863	-6.48587	1.34662e-08	3.23253e-06	9.47355	FALSE	TRUE	FALSE	chr12	5603261	+	chr12:5603587-5603990	N_Shore	5603261	5603261	36	NTF3
cg01882880	3.99441	0.955071	6.60491	6.2712e-09	1.335e-07	10.2387	NA	NA	NA	NA	NA	NA	-4.82484	0.955071	-5.41674	9.2855e-07	3.4897e-05	5.51953	FALSE	TRUE	FALSE	chr17	46623819	-	chr17:46627787-46628444	N_Shelf	46623819	46623819	1425	HOXB2
cg19763858	-3.14263	0.0941213	-6.60126	6.36757e-09	1.35196e-07	10.2241	NA	NA	NA	NA	NA	NA	2.58305	0.0941213	3.78769	0.000332613	0.00150481	0.0737377	FALSE	TRUE	FALSE	chr10	93557479	+	chr10:93557970-93558699	N_Shore	93557479	93557479	671	TNKS2
cg03294961	4.20331	2.11404	6.59395	6.56459e-09	1.3905e-07	10.1948	2.41904	2.11404	2.98795	0.00394362	0.00882811	-2.22404	NA	NA	NA	NA	NA	NA	TRUE	FALSE	FALSE	chr20	31594014	-		OpenSea	31594014	31594014	1774	SUN5
cg18436898	-3.99426	-0.0630744	-6.59304	6.58966e-09	1.39436e-07	10.1911	-3.2246	-0.0630744	-4.2084	7.95669e-05	0.000562891	1.35103	NA	NA	NA	NA	NA	NA	TRUE	FALSE	FALSE	chr12	47471907	-	chr12:47473177-47474120	N_Shore	47471907	47471907	1826	AMIGO2
cg13852486	-3.66067	-1.81543	-6.58941	6.68999e-09	1.41079e-07	10.1766	NA	NA	NA	NA	NA	NA	1.92958	-1.81543	2.37771	0.0203452	0.0325961	-3.59729	FALSE	TRUE	FALSE	chr1	205195627	+	chr1:205196791-205197252	N_Shore	205195627	205195627	1410	TMCC2
cg13798781	3.3277	0.587398	6.58563	6.79634e-09	1.42912e-07	10.1615	NA	NA	NA	NA	NA	NA	-4.18192	0.587398	-5.7293	2.74989e-07	1.70038e-05	6.65522	FALSE	TRUE	FALSE	chr12	70084501	-		OpenSea	70084501	70084501	1444	BEST3
cg19438860	4.1979	-0.965203	6.58371	6.85103e-09	1.43875e-07	10.1538	4.80346	-0.965203	5.93142	1.22493e-07	1.04741e-05	7.42662	NA	NA	NA	NA	NA	NA	TRUE	FALSE	FALSE	chr5	11385821	-	chr5:11384681-11385521	S_Shore	11385821	11385821	479	CTNND2
cg17773250	-3.20127	0.672323	-6.58213	6.89639e-09	1.4449e-07	10.1474	NA	NA	NA	NA	NA	NA	2.79099	0.672323	3.99346	0.000167162	0.000930275	0.704213	FALSE	TRUE	FALSE	chr5	176512647	+	chr5:176513886-176514433	N_Shore	176512647	176512647	1273	FGFR4
cg07497042	3.85055	1.6746	6.58032	6.94849e-09	1.45394e-07	10.1402	NA	NA	NA	NA	NA	NA	-3.96155	1.6746	-4.61039	1.91245e-05	0.000220905	2.70541	FALSE	TRUE	FALSE	chr1	236557165	+	chr1:236558459-236559336	N_Shore	236557165	236557165	514	EDARADD
cg17473914	-3.40214	0.611268	-6.57317	7.15879e-09	1.49024e-07	10.1115	NA	NA	NA	NA	NA	NA	3.87679	0.611268	5.16935	2.39448e-06	6.04585e-05	4.63656	FALSE	TRUE	FALSE	chr17	43971149	+	chr17:43971410-43975040	N_Shore	43971149	43971149	598	MAPT
cg27560629	-2.83576	0.116131	-6.57289	7.16694e-09	1.49117e-07	10.1104	NA	NA	NA	NA	NA	NA	2.30838	0.116131	3.7977	0.000321811	0.00147027	0.103927	FALSE	TRUE	FALSE	chr12	121163023	+	chr12:121163472-121163913	N_Shore	121163023	121163023	547	ACADS
cg23703721	-3.57238	-4.23761	-6.57125	7.21613e-09	1.49909e-07	10.1039	NA	NA	NA	NA	NA	NA	3.95773	-4.23761	4.99537	4.61745e-06	8.95326e-05	4.02526	FALSE	TRUE	FALSE	chr8	110552806	+	chr8:110551736-110552643	S_Shore	110552806	110552806	495	EBAG9
cg14493103	-2.93757	1.99161	-6.56882	7.28957e-09	1.51318e-07	10.0941	-2.76294	1.99161	-5.07251	3.4298e-06	7.6232e-05	4.2898	NA	NA	NA	NA	NA	NA	TRUE	FALSE	FALSE	chr6	136848695	-		OpenSea	136848695	136848695	846	MAP7
cg13938098	3.16575	0.227473	6.56767	7.32467e-09	1.51846e-07	10.0895	2.01462	0.227473	3.39111	0.00118102	0.00362396	-1.13391	NA	NA	NA	NA	NA	NA	TRUE	FALSE	FALSE	chr6	112575966	-	chr6:112575091-112575483	S_Shore	112575966	112575966	48	LAMA4
cg27445872	4.11483	1.14097	6.56525	7.39906e-09	1.53041e-07	10.0798	NA	NA	NA	NA	NA	NA	-4.34029	1.14097	-4.68753	1.44403e-05	0.000184748	2.96594	FALSE	TRUE	FALSE	chr8	82443915	-		OpenSea	82443915	82443915	364	FABP12
cg14692377	-3.71197	-3.66482	-6.56217	7.49438e-09	1.54657e-07	10.0675	NA	NA	NA	NA	NA	NA	3.68792	-3.66482	4.4547	3.35064e-05	0.000317205	2.18609	FALSE	TRUE	FALSE	chr17	28562685	-	chr17:28562387-28563186	Island	28562685	28562685	300	SLC6A4
cg16212145	3.9464	0.0723809	6.56196	7.50102e-09	1.54755e-07	10.0666	NA	NA	NA	NA	NA	NA	-2.59964	0.0723809	-2.93631	0.00457701	0.0101802	-2.29364	FALSE	TRUE	FALSE	chr14	25103730	-		OpenSea	25103730	25103730	297	GZMB
cg20564913	-3.7782	-3.90797	-6.55911	7.59061e-09	1.56046e-07	10.0552	NA	NA	NA	NA	NA	NA	5.23559	-3.90797	6.19914	4.26606e-08	5.81013e-06	8.39604	FALSE	TRUE	FALSE	chr4	1006270	+	chr4:1005930-1006282	Island	1006270	1006270	335	FGFRL1
cg19615684	-3.4831	-1.57186	-6.5589	7.59719e-09	1.56142e-07	10.0544	NA	NA	NA	NA	NA	NA	2.44473	-1.57186	3.16731	0.00233617	0.00613992	-1.69332	FALSE	TRUE	FALSE	chr12	6310744	+	chr12:6309152-6310392	S_Shore	6310744	6310744	1261	CD9
cg02380775	-2.76784	1.84269	-6.55705	7.65603e-09	1.57191e-07	10.047	-2.47694	1.84269	-4.86916	7.34842e-06	0.000123006	3.57498	NA	NA	NA	NA	NA	NA	TRUE	FALSE	FALSE	chr3	9475571	+		OpenSea	9475571	9475571	105	SETD5
cg12893736	-3.47127	1.09531	-6.55394	7.7559e-09	1.58839e-07	10.0345	NA	NA	NA	NA	NA	NA	4.09045	1.09531	5.31513	1.37268e-06	4.3501e-05	5.15503	FALSE	TRUE	FALSE	chr17	72429636	+	chr17:72426783-72428977	S_Shore	72429636	72429636	199	GPRC5C
cg17356452	-3.81686	-0.545596	-6.5506	7.86471e-09	1.60661e-07	10.0211	-2.45083	-0.545596	-3.33746	0.00139377	0.00408515	-1.28465	NA	NA	NA	NA	NA	NA	TRUE	FALSE	FALSE	chr3	141105920	+		OpenSea	141105920	141105920	568	ZBTB38
cg26272064	-3.41768	1.49437	-6.55005	7.88262e-09	1.60859e-07	10.019	-2.37449	1.49437	-3.65381	0.000513673	0.00200929	-0.372417	NA	NA	NA	NA	NA	NA	TRUE	FALSE	FALSE	chr16	75591276	-	chr16:75589560-75590359	S_Shore	75591276	75591276	1091	TMEM231
cg01359933	-3.38643	0.784318	-6.54999	7.88466e-09	1.60859e-07	10.0187	-3.6054	0.784318	-5.60531	4.42367e-07	2.21641e-05	6.21626	NA	NA	NA	NA	NA	NA	TRUE	FALSE	FALSE	chr6	144612696	+		OpenSea	144612696	144612696	176	UTRN
cg14289461	3.34732	1.36972	6.54881	7.92341e-09	1.61452e-07	10.014	2.37292	1.36972	3.73695	0.000391878	0.00166127	-0.123672	NA	NA	NA	NA	NA	NA	TRUE	FALSE	FALSE	chr6	112575929	-	chr6:112575091-112575483	S_Shore	112575929	112575929	11	LAMA4
cg27347104	2.53938	1.55022	6.53669	8.33377e-09	1.68091e-07	9.96547	NA	NA	NA	NA	NA	NA	-1.57815	1.55022	-2.9492	0.004412	0.00989972	-2.26102	FALSE	TRUE	FALSE	chr12	6233657	-		OpenSea	6233657	6233657	178	VWF
cg03187661	3.94383	-0.284998	6.53539	8.37889e-09	1.68598e-07	9.96029	NA	NA	NA	NA	NA	NA	-3.16502	-0.284998	-3.56168	0.00069221	0.00252155	-0.594477	FALSE	TRUE	FALSE	chr3	20080268	+	chr3:20081458-20082426	N_Shore	20080268	20080268	1255	KAT2B
cg21609154	-4.30286	-1.17748	-6.52712	8.67226e-09	1.73394e-07	9.92722	-2.41048	-1.17748	-2.87176	0.00548618	0.0113333	-2.51913	NA	NA	NA	NA	NA	NA	TRUE	FALSE	FALSE	chr13	113624991	+	chr13:113622737-113623660	S_Shore	113624991	113624991	1455	MCF2L
cg01764105	-4.37166	-2.87534	-6.52499	8.74952e-09	1.7468e-07	9.91869	NA	NA	NA	NA	NA	NA	5.76119	-2.87534	5.79126	2.15548e-07	1.46849e-05	6.88266	FALSE	TRUE	FALSE	chr3	160119319	+	chr3:160117012-160118878	S_Shore	160119319	160119319	971	SMC4
cg06226279	3.01266	2.02849	6.52333	8.81024e-09	1.75416e-07	9.91205	NA	NA	NA	NA	NA	NA	-1.86964	2.02849	-2.83946	0.00601138	0.0125446	-2.53509	FALSE	TRUE	FALSE	chr2	121554672	+		OpenSea	121554672	121554672	194	GLI2
cg20283221	-2.65968	-1.06956	-6.51977	8.94155e-09	1.77288e-07	9.89783	-2.74996	-1.06956	-5.63311	3.9683e-07	2.06776e-05	6.3186	NA	NA	NA	NA	NA	NA	TRUE	FALSE	FALSE	chr3	197475520	-	chr3:197476262-197477556	N_Shore	197475520	197475520	1047	RUBCN
cg00757772	3.30333	0.746104	6.51736	9.03164e-09	1.78725e-07	9.8882	NA	NA	NA	NA	NA	NA	-3.11219	0.746104	-4.24899	6.93398e-05	0.000513817	1.51418	FALSE	TRUE	FALSE	chr13	109280603	+		OpenSea	109280603	109280603	967	MYO16
cg09840968	-4.30516	-3.53879	-6.51596	9.08474e-09	1.79468e-07	9.88256	NA	NA	NA	NA	NA	NA	3.78384	-3.53879	3.86086	0.000261005	0.00126941	0.295584	FALSE	TRUE	FALSE	chr15	37394840	-	chr15:37393666-37394248	S_Shore	37394840	37394840	1339	MEIS2
cg04614296	-3.24582	-4.36916	-6.51546	9.10331e-09	1.79748e-07	9.8806	NA	NA	NA	NA	NA	NA	3.76245	-4.36916	5.23827	1.84193e-06	5.15296e-05	4.88097	FALSE	TRUE	FALSE	chr17	42083858	+	chr17:42082027-42084972	Island	42083858	42083858	465	NAGS
cg00930606	-2.61259	-0.277124	-6.51449	9.14018e-09	1.80388e-07	9.87672	NA	NA	NA	NA	NA	NA	2.59962	-0.277124	4.67094	1.53419e-05	0.000192293	2.90975	FALSE	TRUE	FALSE	chr22	31740944	-	chr22:31741045-31743707	N_Shore	31740944	31740944	1304	PATZ1
cg24958468	-3.53129	0.551014	-6.51271	9.20838e-09	1.81424e-07	9.86957	NA	NA	NA	NA	NA	NA	2.65775	0.551014	3.36434	0.00128548	0.0039521	-1.15548	FALSE	TRUE	FALSE	chr15	91411462	+	chr15:91414311-91415427	N_Shelf	91411462	91411462	422	FURIN
cg07954414	-3.5201	-2.40149	-6.5113	9.26232e-09	1.82132e-07	9.86396	NA	NA	NA	NA	NA	NA	3.45205	-2.40149	4.38422	4.30661e-05	0.000374514	1.95398	FALSE	TRUE	FALSE	chr4	154389148	+	chr4:154386834-154388183	S_Shore	154389148	154389148	1649	TMEM131L
cg05654164	-2.84906	-1.55394	-6.50804	9.38898e-09	1.84175e-07	9.85091	NA	NA	NA	NA	NA	NA	NA	NA	NA	NA	NA	NA	FALSE	FALSE	FALSE	chr1	85725892	-	chr1:85724701-85725524	S_Shore	85725892	85725892	536	C1orf52
cg05169753	-3.42404	1.10495	-6.5018	9.63594e-09	1.87714e-07	9.82596	-3.87903	1.10495	-5.90746	1.34705e-07	1.11676e-05	7.337	NA	NA	NA	NA	NA	NA	TRUE	FALSE	FALSE	chr1	46102761	-		OpenSea	46102761	46102761	1364	GPBP1L1
cg15349294	-2.99194	-4.05287	-6.49976	9.71777e-09	1.88676e-07	9.81784	NA	NA	NA	NA	NA	NA	3.68361	-4.05287	5.61576	4.28864e-07	2.21187e-05	6.24032	FALSE	TRUE	FALSE	chr11	57193997	-	chr11:57194340-57194650	N_Shore	57193997	57193997	44	SLC43A3
cg19408145	3.21858	-0.947579	6.49976	9.71779e-09	1.88676e-07	9.81784	NA	NA	NA	NA	NA	NA	-2.10272	-0.947579	-2.94757	0.00443251	0.00993449	-2.26514	FALSE	TRUE	FALSE	chr1	160681530	-		OpenSea	160681530	160681530	110	CD48
cg18565023	3.46651	1.20442	6.49884	9.75526e-09	1.8925e-07	9.81414	1.91605	1.20442	2.87663	0.00541169	0.0112133	-2.50695	NA	NA	NA	NA	NA	NA	TRUE	FALSE	FALSE	chr17	32503	-	chr17:29994-31868	S_Shore	32503	32503	1082	DOC2B
cg00394028	2.79688	0.334987	6.49571	9.88292e-09	1.91177e-07	9.80165	NA	NA	NA	NA	NA	NA	-1.78942	0.334987	-2.95091	0.00439052	0.00986434	-2.25669	FALSE	TRUE	FALSE	chr18	54813219	+		OpenSea	54813219	54813219	1073	BOD1L2
cg04380409	-3.78968	0.553508	-6.4951	9.90805e-09	1.91571e-07	9.79921	-2.33286	0.553508	-3.17208	0.00229956	0.00591551	-1.73854	NA	NA	NA	NA	NA	NA	TRUE	FALSE	FALSE	chr14	68184451	+		OpenSea	68184451	68184451	63	RDH12
cg08574364	2.6667	1.81658	6.49437	9.93801e-09	1.92059e-07	9.79631	NA	NA	NA	NA	NA	NA	-1.78541	1.81658	-3.11701	0.00271164	0.00686589	-1.82688	FALSE	TRUE	FALSE	chr2	239847627	-		OpenSea	239847627	239847627	337	LINC01940
cg06585203	-3.77975	-3.52249	-6.47967	1.05642e-08	2.01753e-07	9.73759	NA	NA	NA	NA	NA	NA	4.00393	-3.52249	4.67578	1.50733e-05	0.000190037	2.92614	FALSE	TRUE	FALSE	chr6	159238500	+	chr6:159239081-159240775	N_Shore	159238500	159238500	510	EZR-AS1
cg15280238	-2.67032	0.306871	-6.47255	1.08817e-08	2.06887e-07	9.70915	-1.36997	0.306871	-2.76827	0.0073113	0.0141268	-2.77437	NA	NA	NA	NA	NA	NA	TRUE	FALSE	FALSE	chr1	154128443	-		OpenSea	154128443	154128443	850	NUP210L
cg10268241	-3.07997	0.474605	-6.4717	1.09199e-08	2.07467e-07	9.70578	NA	NA	NA	NA	NA	NA	3.05804	0.474605	4.48585	2.99712e-05	0.00029563	2.28927	FALSE	TRUE	FALSE	chr9	34381618	-	chr9:34380737-34381151	S_Shore	34381618	34381618	19	C9orf24
cg21712331	-3.82568	-0.486179	-6.47125	1.09403e-08	2.07742e-07	9.70399	NA	NA	NA	NA	NA	NA	2.60092	-0.486179	2.99322	0.00388932	0.00900937	-2.14888	FALSE	TRUE	FALSE	chr13	99630489	-		OpenSea	99630489	99630489	150	DOCK9
cg22181386	-3.61651	-5.69558	-6.46475	1.12399e-08	2.12135e-07	9.67802	NA	NA	NA	NA	NA	NA	4.35155	-5.69558	5.32106	1.34182e-06	4.30437e-05	5.17623	FALSE	TRUE	FALSE	chr14	69260724	-	chr14:69259612-69262900	Island	69260724	69260724	92	ZFP36L1
cg16595765	-4.23353	-1.30549	-6.4531	1.1797e-08	2.20866e-07	9.63155	NA	NA	NA	NA	NA	NA	2.62636	-1.30549	2.70027	0.00880609	0.0168378	-2.8711	FALSE	TRUE	FALSE	chr12	39301277	-	chr12:39300469-39300680	S_Shore	39301277	39301277	1856	CPNE8
cg01714149	2.73226	2.6808	6.45071	1.19148e-08	2.22814e-07	9.622	NA	NA	NA	NA	NA	NA	-2.48896	2.6808	-4.18579	8.64154e-05	0.000594954	1.31121	FALSE	TRUE	FALSE	chr5	101834362	-	chr5:101834354-101834740	Island	101834362	101834362	357	SLCO6A1
cg09308738	3.91381	2.61328	6.44894	1.20028e-08	2.24199e-07	9.61494	NA	NA	NA	NA	NA	NA	-2.01217	2.61328	-2.2504	0.0277835	0.0418679	-3.86276	FALSE	TRUE	FALSE	chr10	125652310	-	chr10:125650820-125651373	S_Shore	125652310	125652310	809	CPXM2
cg06303238	-4.45233	0.371364	-6.44879	1.20099e-08	2.24281e-07	9.61437	-3.00659	0.371364	-3.40927	0.00111625	0.00348078	-1.08252	NA	NA	NA	NA	NA	NA	TRUE	FALSE	FALSE	chr20	50418959	-	chr20:50417312-50419045	Island	50418959	50418959	88	SALL4
cg11039314	3.38634	1.83888	6.44608	1.21458e-08	2.26388e-07	9.60355	1.64226	1.83888	2.50793	0.0146171	0.0242646	-3.38337	-1.74409	1.83888	-2.2871	0.0254253	0.038992	-3.7875	TRUE	TRUE	TRUE	chr7	16921699	-		OpenSea	16921699	16921699	85	AGR3
cg26572518	2.78236	2.62201	6.44458	1.22216e-08	2.27447e-07	9.59758	NA	NA	NA	NA	NA	NA	-2.84446	2.62201	-4.67573	1.50765e-05	0.000190056	2.92594	FALSE	TRUE	FALSE	chr1	223565773	+	chr1:223566642-223567268	N_Shore	223565773	223565773	941	CCDC185
cg24961046	2.82099	1.75121	6.44338	1.22826e-08	2.28372e-07	9.59279	NA	NA	NA	NA	NA	NA	-3.98843	1.75121	-6.44844	1.56627e-08	3.47356e-06	9.33236	FALSE	TRUE	FALSE	chr1	28160270	+	chr1:28157221-28157788	S_Shelf	28160270	28160270	641	SCARNA1
cg18139238	2.87976	1.66556	6.43997	1.24582e-08	2.31159e-07	9.57916	NA	NA	NA	NA	NA	NA	-2.38045	1.66556	-3.75398	0.000371618	0.00162306	-0.0276048	FALSE	TRUE	FALSE	chr3	152017819	+		OpenSea	152017819	152017819	624	MBNL1
cg09222674	-3.29646	-3.8015	-6.43884	1.25167e-08	2.32138e-07	9.57466	NA	NA	NA	NA	NA	NA	4.29147	-3.8015	5.793	2.14071e-07	1.46351e-05	6.88908	FALSE	TRUE	FALSE	chr8	27471955	-	chr8:27471954-27472523	Island	27471955	27471955	372	CLU
cg24183098	-2.89645	-0.971915	-6.43521	1.27066e-08	2.34638e-07	9.56019	NA	NA	NA	NA	NA	NA	NA	NA	NA	NA	NA	NA	FALSE	FALSE	FALSE	chr14	101296297	+	chr14:101293427-101294433	S_Shore	101296297	101296297	644	MEG3
cg09016822	-3.42664	-3.05381	-6.4351	1.27121e-08	2.34686e-07	9.55978	NA	NA	NA	NA	NA	NA	5.33244	-3.05381	6.88763	2.63744e-09	1.28302e-06	10.9966	FALSE	TRUE	FALSE	chr6	30712396	-	chr6:30710307-30712440	Island	30712396	30712396	68	IER3
cg17684207	4.61451	-0.0394654	6.42711	1.31407e-08	2.41059e-07	9.52792	3.89121	-0.0394654	4.23255	7.31409e-05	0.000532736	1.42929	NA	NA	NA	NA	NA	NA	TRUE	FALSE	FALSE	chr6	163746145	-		OpenSea	163746145	163746145	639	PACRG-AS1
cg12642194	3.17814	2.84032	6.41763	1.36679e-08	2.48478e-07	9.49013	NA	NA	NA	NA	NA	NA	-3.56472	2.84032	-4.99659	4.59644e-06	8.93713e-05	4.0295	FALSE	TRUE	FALSE	chr7	28474621	+		OpenSea	28474621	28474621	612	CREB5
cg27279301	-3.38	1.56681	-6.41587	1.37679e-08	2.49904e-07	9.48312	NA	NA	NA	NA	NA	NA	3.55832	1.56681	4.65145	1.64719e-05	0.000200913	2.84384	FALSE	TRUE	FALSE	chr14	105945287	+	chr14:105944421-105945700	Island	105945287	105945287	1703	CRIP2
cg07704554	-3.26406	-3.02189	-6.41505	1.38148e-08	2.50585e-07	9.47986	NA	NA	NA	NA	NA	NA	1.98279	-3.02189	2.69525	0.00892603	0.017018	-2.88296	FALSE	TRUE	FALSE	chr17	72931736	+	chr17:72931729-72932601	Island	72931736	72931736	160	OTOP3
cg17061215	2.91534	-0.439261	6.41324	1.39189e-08	2.52022e-07	9.47265	NA	NA	NA	NA	NA	NA	-1.94807	-0.439261	-3.01356	0.00366775	0.00861431	-2.09664	FALSE	TRUE	FALSE	chr5	150521251	-		OpenSea	150521251	150521251	34	ANXA6
cg03578926	-3.67613	-1.74144	-6.40765	1.42452e-08	2.56724e-07	9.45039	-2.86412	-1.74144	-3.96712	0.000182144	0.000977643	0.583184	NA	NA	NA	NA	NA	NA	TRUE	FALSE	FALSE	chr11	70508032	-	chr11:70508328-70508617	N_Shore	70508032	70508032	108	SHANK2
cg18905161	-3.49416	-1.78393	-6.39721	1.48755e-08	2.6601e-07	9.4088	NA	NA	NA	NA	NA	NA	2.66647	-1.78393	3.34804	0.00135169	0.00409996	-1.20085	FALSE	TRUE	FALSE	chr6	84742998	+	chr6:84743357-84743948	N_Shore	84742998	84742998	421	MRAP2
cg07510327	2.63944	2.41992	6.39407	1.50697e-08	2.68703e-07	9.39634	NA	NA	NA	NA	NA	NA	-2.86892	2.41992	-4.97665	4.95311e-06	9.36948e-05	3.95998	FALSE	TRUE	FALSE	chr14	76450897	+	chr14:76452079-76452542	N_Shore	76450897	76450897	1198	IFT43
cg09595044	3.51112	1.3697	6.39359	1.51001e-08	2.68958e-07	9.3944	NA	NA	NA	NA	NA	NA	-3.56928	1.3697	-4.45479	3.34955e-05	0.000317154	2.18639	FALSE	TRUE	FALSE	chr6	29426132	+		OpenSea	29426132	29426132	97	OR2H1
cg11331322	3.4765	1.03961	6.39068	1.52833e-08	2.71682e-07	9.38282	NA	NA	NA	NA	NA	NA	-5.39593	1.03961	-6.80566	3.68243e-09	1.56517e-06	10.6849	FALSE	TRUE	FALSE	chr3	42530661	+		OpenSea	42530661	42530661	129	VIPR1
cg06275635	3.85429	0.032795	6.3904	1.53009e-08	2.71816e-07	9.38171	NA	NA	NA	NA	NA	NA	-3.25079	0.032795	-3.6603	0.000504274	0.00201156	-0.306148	FALSE	TRUE	FALSE	chr1	153283994	-		OpenSea	153283994	153283994	799	PGLYRP3
cg25922009	-3.02276	2.26094	-6.38518	1.56353e-08	2.76663e-07	9.36095	NA	NA	NA	NA	NA	NA	NA	NA	NA	NA	NA	NA	FALSE	FALSE	FALSE	chr2	45482176	-		OpenSea	45482176	45482176	95	LINC01121
cg16451358	3.74445	1.46313	6.38436	1.56885e-08	2.77424e-07	9.35768	NA	NA	NA	NA	NA	NA	-1.98552	1.46313	-2.30493	0.0243447	0.0376503	-3.75056	FALSE	TRUE	FALSE	chr12	6056330	-		OpenSea	6056330	6056330	931	ANO2
cg23435387	3.61348	1.02413	6.38306	1.57731e-08	2.78372e-07	9.35252	NA	NA	NA	NA	NA	NA	-3.41087	1.02413	-4.1165	0.000109798	0.000699945	1.09066	FALSE	TRUE	FALSE	chr13	25416561	+		OpenSea	25416561	25416561	1320	RNF17
cg25855753	-4.58489	-1.43244	-6.37901	1.60403e-08	2.81674e-07	9.33639	NA	NA	NA	NA	NA	NA	3.03872	-1.43244	2.83428	0.00609869	0.012687	-2.54783	FALSE	TRUE	FALSE	chr22	46451281	-	chr22:46449632-46450115	S_Shore	46451281	46451281	1256	PRR34
cg20039978	-3.0593	0.0390798	-6.37631	1.62205e-08	2.84187e-07	9.32566	NA	NA	NA	NA	NA	NA	2.16955	0.0390798	3.15299	0.00243781	0.00633312	-1.73151	FALSE	TRUE	FALSE	chr10	120790794	+		OpenSea	120790794	120790794	1565	NANOS1
cg10350231	-3.26867	0.423001	-6.37629	1.6222e-08	2.84187e-07	9.32557	-3.12537	0.423001	-4.90577	6.41224e-06	0.000112546	3.70273	NA	NA	NA	NA	NA	NA	TRUE	FALSE	FALSE	chr11	85431821	-		OpenSea	85431821	85431821	1437	SYTL2
cg22580431	-2.92399	0.108984	-6.37509	1.63023e-08	2.85347e-07	9.32082	-1.97662	0.108984	-3.52333	0.00078016	0.00269878	-0.755411	NA	NA	NA	NA	NA	NA	TRUE	FALSE	FALSE	chr2	62117022	-	chr2:62115445-62115990	S_Shore	62117022	62117022	1215	CCT4
cg10038490	3.9398	0.802433	6.37312	1.64365e-08	2.87075e-07	9.31295	NA	NA	NA	NA	NA	NA	-2.22976	0.802433	-2.44431	0.0172099	0.0285124	-3.45353	FALSE	TRUE	FALSE	chr10	124515334	+		OpenSea	124515334	124515334	875	DMBT1P1
cg23558213	-3.42574	-2.09653	-6.36831	1.67671e-08	2.91779e-07	9.29382	NA	NA	NA	NA	NA	NA	3.5374	-2.09653	4.51752	2.6749e-05	0.000274544	2.39456	FALSE	TRUE	FALSE	chr22	41215939	-	chr22:41215135-41215576	S_Shore	41215939	41215939	546	SLC25A17
cg24113770	2.91818	1.81028	6.35592	1.76489e-08	3.04764e-07	9.24459	1.29549	1.81028	2.30647	0.0242401	0.0364038	-3.82064	NA	NA	NA	NA	NA	NA	TRUE	FALSE	FALSE	chr16	20362632	-	chr16:20359767-20360498	S_Shelf	20362632	20362632	1404	UMOD
cg06826870	2.78707	0.422872	6.3549	1.7724e-08	3.05736e-07	9.24051	1.51338	0.422872	2.84283	0.00594868	0.0120547	-2.59121	NA	NA	NA	NA	NA	NA	TRUE	FALSE	FALSE	chr12	125811164	+		OpenSea	125811164	125811164	1	TMEM132B
cg15926004	3.10924	1.661	6.35154	1.79716e-08	3.09019e-07	9.22719	NA	NA	NA	NA	NA	NA	NA	NA	NA	NA	NA	NA	FALSE	FALSE	FALSE	chr1	210407973	-	chr1:210405952-210407250	S_Shore	210407973	210407973	506	SERTAD4-AS1
cg07546433	3.4582	0.283428	6.35041	1.80562e-08	3.10079e-07	9.22268	NA	NA	NA	NA	NA	NA	NA	NA	NA	NA	NA	NA	FALSE	FALSE	FALSE	chr8	102063914	+		OpenSea	102063914	102063914	367	FLJ42969
cg18007806	2.91341	-0.840559	6.34975	1.81057e-08	3.10674e-07	9.22005	NA	NA	NA	NA	NA	NA	-2.23793	-0.840559	-3.42469	0.00106605	0.00344743	-0.986213	FALSE	TRUE	FALSE	chr5	177423236	-		OpenSea	177423236	177423236	6	PROP1
cg20291423	2.52237	0.981302	6.34974	1.81063e-08	3.10674e-07	9.22002	2.48719	0.981302	5.26292	1.66297e-06	4.89054e-05	4.96996	NA	NA	NA	NA	NA	NA	TRUE	FALSE	FALSE	chr1	55350823	-	chr1:55352463-55353328	N_Shore	55350823	55350823	1657	DHCR24
cg14233716	3.24633	0.706455	6.34364	1.8569e-08	3.17067e-07	9.19578	NA	NA	NA	NA	NA	NA	-3.46529	0.706455	-4.67999	1.48434e-05	0.000188156	2.9404	FALSE	TRUE	FALSE	chr9	90497253	+		OpenSea	90497253	90497253	518	SPATA31E1
cg17802464	-3.36993	0.600797	-6.33726	1.90652e-08	3.2424e-07	9.17046	NA	NA	NA	NA	NA	NA	2.739	0.600797	3.54322	0.000734093	0.00263072	-0.647863	FALSE	TRUE	FALSE	chr22	30868156	-		OpenSea	30868156	30868156	121	SEC14L3
cg16924779	-4.03207	-0.491871	-6.33497	1.92467e-08	3.26983e-07	9.16136	NA	NA	NA	NA	NA	NA	NA	NA	NA	NA	NA	NA	FALSE	FALSE	FALSE	chr6	147235737	-		OpenSea	147235737	147235737	1283	STXBP5-AS1
cg16207673	3.53471	-1.03729	6.33024	1.9627e-08	3.31948e-07	9.14257	NA	NA	NA	NA	NA	NA	NA	NA	NA	NA	NA	NA	FALSE	FALSE	FALSE	chr12	108167730	+	chr12:108168986-108169570	N_Shore	108167730	108167730	431	ASCL4
cg09196809	-3.20765	1.4768	-6.3297	1.96707e-08	3.32442e-07	9.14043	-2.99719	1.4768	-4.76601	1.07639e-05	0.000155834	3.21742	NA	NA	NA	NA	NA	NA	TRUE	FALSE	FALSE	chr11	34963324	+		OpenSea	34963324	34963324	59	MIR1343
cg17375381	-3.35567	0.0841342	-6.3278	1.98257e-08	3.34433e-07	9.13289	-2.85714	0.0841342	-4.3175	5.42856e-05	0.000437318	1.70661	NA	NA	NA	NA	NA	NA	TRUE	FALSE	FALSE	chr3	11685729	-	chr3:11684192-11684930	S_Shore	11685729	11685729	330	VGLL4
cg06782676	3.2945	1.95595	6.32114	2.03795e-08	3.41781e-07	9.10643	NA	NA	NA	NA	NA	NA	-3.86724	1.95595	-5.11654	2.9253e-06	6.75737e-05	4.45008	FALSE	TRUE	FALSE	chr3	121901383	+	chr3:121902742-121903645	N_Shore	121901383	121901383	1146	CASR
cg00604640	3.64389	2.21265	6.32071	2.04155e-08	3.42315e-07	9.10474	NA	NA	NA	NA	NA	NA	-3.64657	2.21265	-4.31376	5.52444e-05	0.000441409	1.72392	FALSE	TRUE	FALSE	chr7	96133485	-		OpenSea	96133485	96133485	649	NA
cg12786452	-3.35329	0.595633	-6.31899	2.05614e-08	3.44119e-07	9.0979	NA	NA	NA	NA	NA	NA	NA	NA	NA	NA	NA	NA	FALSE	FALSE	FALSE	chr17	62309293	-		OpenSea	62309293	62309293	1176	TEX2
cg04439622	-2.54482	-0.272372	-6.31861	2.05933e-08	3.4451e-07	9.09641	NA	NA	NA	NA	NA	NA	1.76719	-0.272372	3.15876	0.00239635	0.00625407	-1.71613	FALSE	TRUE	FALSE	chr14	105944942	+	chr14:105944421-105945700	Island	105944942	105944942	1358	CRIP2
cg21714557	4.17469	-0.774456	6.31618	2.08014e-08	3.46915e-07	9.08676	NA	NA	NA	NA	NA	NA	-2.90062	-0.774456	-2.9585	0.00429642	0.00970562	-2.23743	FALSE	TRUE	FALSE	chr13	113776873	+	chr13:113772727-113773012	S_Shelf	113776873	113776873	239	F10
cg16985652	-3.19267	-0.485723	-6.31331	2.10491e-08	3.50253e-07	9.07539	NA	NA	NA	NA	NA	NA	2.34509	-0.485723	3.20989	0.00205694	0.0055875	-1.57905	FALSE	TRUE	FALSE	chr1	27241897	-		OpenSea	27241897	27241897	1329	NR0B2
cg07251713	-2.5573	0.0938334	-6.31222	2.11446e-08	3.51336e-07	9.07104	-2.32923	0.0938334	-4.81145	9.10162e-06	0.000140199	3.37451	NA	NA	NA	NA	NA	NA	TRUE	FALSE	FALSE	chr9	139306247	+	chr9:139304467-139305795	S_Shore	139306247	139306247	1130	PMPCA
cg12470092	2.52533	0.664192	6.3121	2.11545e-08	3.51428e-07	9.07059	NA	NA	NA	NA	NA	NA	NA	NA	NA	NA	NA	NA	FALSE	FALSE	FALSE	chr21	37948808	-		OpenSea	37948808	37948808	58	CLDN14
cg03281038	3.79836	0.960917	6.3118	2.11808e-08	3.51633e-07	9.0694	NA	NA	NA	NA	NA	NA	-3.98287	0.960917	-4.49557	2.89445e-05	0.000288955	2.32153	FALSE	TRUE	FALSE	chr15	54305206	+		OpenSea	54305206	54305206	104	UNC13C
cg09341797	-4.01081	-0.7301	-6.31147	2.12098e-08	3.51986e-07	9.06808	NA	NA	NA	NA	NA	NA	2.10527	-0.7301	2.24002	0.0284851	0.042722	-3.88387	FALSE	TRUE	FALSE	chr14	62036609	+		OpenSea	62036609	62036609	648	FLJ22447
cg25091228	3.57252	0.377731	6.30825	2.14943e-08	3.55323e-07	9.05529	NA	NA	NA	NA	NA	NA	-4.38566	0.377731	-5.29067	1.50758e-06	4.59881e-05	5.06765	FALSE	TRUE	FALSE	chr5	67586433	+	chr5:67584213-67584451	S_Shore	67586433	67586433	33	PIK3R1
cg19214868	-3.41936	1.72937	-6.30409	2.18668e-08	3.60011e-07	9.03879	-1.97822	1.72937	-2.91519	0.00485391	0.0103176	-2.40988	NA	NA	NA	NA	NA	NA	TRUE	FALSE	FALSE	chr17	62308897	-		OpenSea	62308897	62308897	780	TEX2
cg15165084	-3.45593	-4.42868	-6.30391	2.18829e-08	3.60155e-07	9.03808	NA	NA	NA	NA	NA	NA	3.70537	-4.42868	4.63346	1.75867e-05	0.000209523	2.78312	FALSE	TRUE	FALSE	chr5	125759291	+	chr5:125759047-125759298	Island	125759291	125759291	421	GRAMD2B
cg04695516	2.57175	-0.526153	6.30386	2.18873e-08	3.60155e-07	9.03789	NA	NA	NA	NA	NA	NA	-1.61379	-0.526153	-2.83967	0.00600785	0.0125387	-2.53457	FALSE	TRUE	FALSE	chr1	3999767	+		OpenSea	3999767	3999767	904	LINC01346
cg06605984	-3.70942	-1.19415	-6.30291	2.19735e-08	3.61326e-07	9.03411	-2.3622	-1.19415	-3.18181	0.00223373	0.00579211	-1.71229	NA	NA	NA	NA	NA	NA	TRUE	FALSE	FALSE	chr5	138210906	-		OpenSea	138210906	138210906	150	LRRTM2
cg17632777	-3.5232	-0.813175	-6.30031	2.22109e-08	3.64637e-07	9.0238	NA	NA	NA	NA	NA	NA	3.46776	-0.813175	4.24211	7.10283e-05	0.000521569	1.49199	FALSE	TRUE	FALSE	chr17	73402767	+	chr17:73401217-73401988	S_Shore	73402767	73402767	616	MIR3678
cg13429876	3.56769	1.1138	6.29985	2.2253e-08	3.65154e-07	9.02198	NA	NA	NA	NA	NA	NA	NA	NA	NA	NA	NA	NA	FALSE	FALSE	FALSE	chr11	19530093	-		OpenSea	19530093	19530093	1316	NAV2-AS5
cg20482462	4.2428	0.0190588	6.29834	2.23925e-08	3.66874e-07	9.01598	NA	NA	NA	NA	NA	NA	-5.53727	0.0190588	-5.5339	5.89881e-07	2.66087e-05	5.94281	FALSE	TRUE	FALSE	chr1	221510043	-		OpenSea	221510043	221510043	404	C1orf140
cg10610249	2.51689	1.05346	6.29442	2.2757e-08	3.71112e-07	9.00047	1.80347	1.05346	3.7855	0.000334083	0.00148576	0.023226	NA	NA	NA	NA	NA	NA	TRUE	FALSE	FALSE	chr5	150521392	-		OpenSea	150521392	150521392	175	ANXA6
cg03124880	3.83963	-0.127702	6.29433	2.27658e-08	3.71112e-07	9.0001	NA	NA	NA	NA	NA	NA	-2.89583	-0.127702	-3.22068	0.00199135	0.0054525	-1.54993	FALSE	TRUE	FALSE	chr12	108617533	+		OpenSea	108617533	108617533	982	WSCD2
cg17784897	3.41889	2.09145	6.28794	2.3374e-08	3.78738e-07	8.97478	NA	NA	NA	NA	NA	NA	-2.1535	2.09145	-2.71764	0.00840179	0.0162411	-2.82989	FALSE	TRUE	FALSE	chr10	125652323	-	chr10:125650820-125651373	S_Shore	125652323	125652323	822	CPXM2
cg26844457	3.13934	0.260512	6.28754	2.34131e-08	3.79144e-07	8.97318	1.40518	0.260512	2.27229	0.0263412	0.0389097	-3.89178	-1.73417	0.260512	-2.40822	0.0188507	0.0306601	-3.53185	TRUE	TRUE	TRUE	chr1	153320465	-		OpenSea	153320465	153320465	556	PGLYRP4
cg12698662	-3.44416	0.176445	-6.28584	2.35777e-08	3.81352e-07	8.96645	-2.6585	0.176445	-3.87391	0.000249132	0.00121381	0.293791	NA	NA	NA	NA	NA	NA	TRUE	FALSE	FALSE	chr3	15914712	+		OpenSea	15914712	15914712	565	MIR563
cg15074838	3.08364	-0.737573	6.28364	2.37934e-08	3.83614e-07	8.95771	NA	NA	NA	NA	NA	NA	-3.70934	-0.737573	-5.25338	1.73865e-06	4.99019e-05	4.93475	FALSE	TRUE	FALSE	chr6	32406521	+		OpenSea	32406521	32406521	1097	HLA-DRA
cg08942070	3.18347	3.03662	6.28018	2.41354e-08	3.88046e-07	8.944	NA	NA	NA	NA	NA	NA	-3.49305	3.03662	-4.76836	1.07348e-05	0.000152916	3.24115	FALSE	TRUE	FALSE	chr9	21142731	-		OpenSea	21142731	21142731	586	IFNW1
cg12733607	-3.22861	-1.85326	-6.27509	2.46478e-08	3.94637e-07	8.92383	NA	NA	NA	NA	NA	NA	2.85035	-1.85326	3.82619	0.000292864	0.00137742	0.190151	FALSE	TRUE	FALSE	chr10	21813501	-	chr10:21814786-21815716	N_Shore	21813501	21813501	1109	SKIDA1
cg08961196	-2.78109	-0.0378515	-6.26933	2.52405e-08	4.02375e-07	8.90102	NA	NA	NA	NA	NA	NA	2.93825	-0.0378515	4.67747	1.4981e-05	0.000189302	2.93184	FALSE	TRUE	FALSE	chr8	8749494	-	chr8:8748652-8751478	Island	8749494	8749494	1636	MFHAS1
cg22296593	3.54894	0.742177	6.26923	2.52504e-08	4.02375e-07	8.90064	NA	NA	NA	NA	NA	NA	-3.95008	0.742177	-4.7674	1.07731e-05	0.000153205	3.23784	FALSE	TRUE	FALSE	chr17	46608874	-	chr17:46607804-46608390	S_Shore	46608874	46608874	601	HOXB1
cg22457516	-3.52297	-0.259343	-6.26772	2.54087e-08	4.0442e-07	8.89464	-3.00463	-0.259343	-4.25655	6.72513e-05	0.000503838	1.50734	NA	NA	NA	NA	NA	NA	TRUE	FALSE	FALSE	chr11	83393422	-		OpenSea	83393422	83393422	45	DLG2
cg16530120	2.86046	2.51417	6.26754	2.54274e-08	4.0456e-07	8.89393	NA	NA	NA	NA	NA	NA	-1.97476	2.51417	-3.04072	0.00339022	0.00812149	-2.02648	FALSE	TRUE	FALSE	chr2	1418188	+		OpenSea	1418188	1418188	7	TPO
cg12079381	3.55096	0.263829	6.26572	2.56188e-08	4.07065e-07	8.88673	NA	NA	NA	NA	NA	NA	-3.50327	0.263829	-4.22289	7.59552e-05	0.000545641	1.43014	FALSE	TRUE	FALSE	chr21	31310920	-	chr21:31311386-31312106	N_Shore	31310920	31310920	1361	GRIK1
cg26644188	3.15463	2.1664	6.26398	2.58036e-08	4.08937e-07	8.87983	NA	NA	NA	NA	NA	NA	NA	NA	NA	NA	NA	NA	FALSE	FALSE	FALSE	chr2	239849167	-		OpenSea	239849167	239849167	1201	LINC01940
cg11057802	3.05723	-0.290955	6.26104	2.61181e-08	4.13031e-07	8.8682	NA	NA	NA	NA	NA	NA	-2.45635	-0.290955	-3.49872	0.00084518	0.00291655	-0.775801	FALSE	TRUE	FALSE	chr11	128567014	-	chr11:128562671-128565011	S_Shelf	128567014	128567014	1095	SENCR
cg12315352	4.07454	1.80188	6.25962	2.62709e-08	4.14637e-07	8.8626	NA	NA	NA	NA	NA	NA	NA	NA	NA	NA	NA	NA	FALSE	FALSE	FALSE	chr17	46609350	-	chr17:46607804-46608390	S_Shore	46609350	46609350	1077	HOXB1
cg00424169	3.10562	1.00384	6.25835	2.64094e-08	4.16417e-07	8.85755	NA	NA	NA	NA	NA	NA	-2.57805	1.00384	-3.60519	0.000602275	0.00228521	-0.467894	FALSE	TRUE	FALSE	chr13	31506837	+		OpenSea	31506837	31506837	2	TEX26
cg17932407	-4.33428	-1.86868	-6.25481	2.67976e-08	4.21225e-07	8.84354	NA	NA	NA	NA	NA	NA	2.94175	-1.86868	2.85255	0.00579584	0.0122018	-2.50282	FALSE	TRUE	FALSE	chr12	32261086	+	chr12:32259249-32260165	S_Shore	32261086	32261086	900	BICD1
cg07238926	2.84763	-0.935122	6.25251	2.70524e-08	4.24571e-07	8.83445	NA	NA	NA	NA	NA	NA	-2.41447	-0.935122	-3.72687	0.000406114	0.00172736	-0.108671	FALSE	TRUE	FALSE	chr10	118350475	+		OpenSea	118350475	118350475	14	PNLIPRP1
cg01565936	3.09806	1.05652	6.25227	2.708e-08	4.24921e-07	8.83347	NA	NA	NA	NA	NA	NA	-3.74007	1.05652	-5.23889	1.83758e-06	5.14882e-05	4.88318	FALSE	TRUE	FALSE	chr13	46954637	-		OpenSea	46954637	46954637	1794	RUBCNL
cg13375248	-3.87724	2.02668	-6.25137	2.71806e-08	4.26008e-07	8.82991	-3.98016	2.02668	-5.06387	3.54356e-06	7.76426e-05	4.25916	NA	NA	NA	NA	NA	NA	TRUE	FALSE	FALSE	chr17	48911181	+		OpenSea	48911181	48911181	829	WFIKKN2
cg07164606	3.27262	1.41293	6.24909	2.74366e-08	4.29186e-07	8.82091	NA	NA	NA	NA	NA	NA	NA	NA	NA	NA	NA	NA	FALSE	FALSE	FALSE	chr2	119698672	+		OpenSea	119698672	119698672	1072	MARCO
cg10704177	-2.45087	0.400991	-6.24844	2.75107e-08	4.30012e-07	8.81832	NA	NA	NA	NA	NA	NA	2.90504	0.400991	5.36442	1.13593e-06	3.90222e-05	5.33154	FALSE	TRUE	FALSE	chr1	62209607	+	chr1:62207827-62208818	S_Shore	62209607	62209607	1457	PATJ
cg20773033	-2.73725	-1.56551	-6.24665	2.77144e-08	4.32419e-07	8.81124	NA	NA	NA	NA	NA	NA	NA	NA	NA	NA	NA	NA	FALSE	FALSE	FALSE	chr22	39635187	-	chr22:39638219-39640966	N_Shelf	39635187	39635187	1726	PDGFB
cg01152025	-3.5159	0.0204192	-6.24613	2.7774e-08	4.33125e-07	8.80918	NA	NA	NA	NA	NA	NA	3.66944	0.0204192	4.45642	3.33018e-05	0.00031602	2.19176	FALSE	TRUE	FALSE	chr9	15305873	-	chr9:15306722-15307386	N_Shore	15305873	15305873	1484	TTC39B
cg19656119	-2.81219	-4.03293	-6.24326	2.81045e-08	4.36847e-07	8.79782	NA	NA	NA	NA	NA	NA	2.08366	-4.03293	3.25802	0.00177913	0.00501331	-1.44856	FALSE	TRUE	FALSE	chr5	134369025	-	chr5:134368578-134370466	Island	134369025	134369025	938	PITX1
cg11919153	3.18449	1.65108	6.24284	2.81531e-08	4.37351e-07	8.79616	NA	NA	NA	NA	NA	NA	-1.62933	1.65108	-2.20846	0.0307134	0.0454242	-3.9475	FALSE	TRUE	FALSE	chr7	135413281	-		OpenSea	135413281	135413281	347	SLC13A4
cg21037784	-2.53514	0.972816	-6.24175	2.82798e-08	4.3873e-07	8.79185	NA	NA	NA	NA	NA	NA	2.47915	0.972816	4.38599	4.2797e-05	0.000372838	1.95977	FALSE	TRUE	FALSE	chr14	101351511	-	chr14:101349372-101349860	S_Shore	101351511	101351511	326	RTL1
cg01010304	3.32412	0.613242	6.24089	2.83795e-08	4.39603e-07	8.78847	NA	NA	NA	NA	NA	NA	NA	NA	NA	NA	NA	NA	FALSE	FALSE	FALSE	chr11	125657387	+		OpenSea	125657387	125657387	618	PATE3
cg22784187	-4.56612	-0.532519	-6.24018	2.84627e-08	4.40723e-07	8.78566	NA	NA	NA	NA	NA	NA	5.39731	-0.532519	4.93959	5.68933e-06	0.000102176	3.8311	FALSE	TRUE	FALSE	chr7	95025407	-	chr7:95025559-95026122	N_Shore	95025407	95025407	279	PON1
cg19279434	3.31259	-0.156516	6.23639	2.89108e-08	4.46806e-07	8.77066	NA	NA	NA	NA	NA	NA	-2.78208	-0.156516	-3.60344	0.000605668	0.00229485	-0.473005	FALSE	TRUE	FALSE	chr12	7456553	+		OpenSea	7456553	7456553	374	ACSM4
cg02590886	-2.62663	-3.21117	-6.23582	2.89788e-08	4.47771e-07	8.76841	NA	NA	NA	NA	NA	NA	2.80184	-3.21117	4.74338	1.17676e-05	0.0001622	3.15587	FALSE	TRUE	FALSE	chr7	87848358	-	chr7:87849003-87849594	N_Shore	87848358	87848358	1040	SRI
cg24902858	-3.40325	-0.0644979	-6.23555	2.90106e-08	4.48092e-07	8.76736	NA	NA	NA	NA	NA	NA	NA	NA	NA	NA	NA	NA	FALSE	FALSE	FALSE	chr11	120973231	+		OpenSea	120973231	120973231	143	TECTA
cg04199609	-2.4502	-2.92943	-6.22758	2.99786e-08	4.60059e-07	8.73584	NA	NA	NA	NA	NA	NA	1.6369	-2.92943	3.01123	0.00369253	0.00865895	-2.10263	FALSE	TRUE	FALSE	chr12	6310100	+	chr12:6309152-6310392	Island	6310100	6310100	617	CD9
cg24516256	-3.03986	-2.36555	-6.22532	3.02596e-08	4.63141e-07	8.72689	NA	NA	NA	NA	NA	NA	2.68118	-2.36555	3.81885	0.00030008	0.00140043	0.16788	FALSE	TRUE	FALSE	chr9	136213816	+	chr9:136214430-136215760	N_Shore	136213816	136213816	1252	RPL7A
cg02884197	-3.54903	1.47995	-6.22506	3.02915e-08	4.6328e-07	8.72588	-1.87997	1.47995	-2.62198	0.0108483	0.019201	-3.12251	NA	NA	NA	NA	NA	NA	TRUE	FALSE	FALSE	chr6	46291808	-		OpenSea	46291808	46291808	1820	RCAN2
cg19975017	2.43779	2.82377	6.22294	3.0558e-08	4.66385e-07	8.71747	NA	NA	NA	NA	NA	NA	-2.95539	2.82377	-5.46593	7.67779e-07	3.13462e-05	5.69688	FALSE	TRUE	FALSE	chr1	6683465	+	chr1:6685071-6685691	N_Shore	6683465	6683465	1459	THAP3
cg11323203	-3.67144	-0.179426	-6.22013	3.09125e-08	4.70642e-07	8.70639	NA	NA	NA	NA	NA	NA	2.14624	-0.179426	2.47421	0.0159493	0.026835	-3.38795	FALSE	TRUE	FALSE	chr7	29236387	+	chr7:29233704-29235046	S_Shore	29236387	29236387	969	CHN2
cg18414033	2.9891	0.982946	6.21377	3.17328e-08	4.8033e-07	8.68125	NA	NA	NA	NA	NA	NA	-1.73758	0.982946	-2.51766	0.014265	0.0245654	-3.29145	FALSE	TRUE	FALSE	chr2	121548622	+		OpenSea	121548622	121548622	1234	GLI2
cg07804276	3.60763	-0.229039	6.2099	3.22422e-08	4.86947e-07	8.66597	2.39941	-0.229039	3.27807	0.00167122	0.0046761	-1.44954	NA	NA	NA	NA	NA	NA	TRUE	FALSE	FALSE	chr2	219856889	-	chr2:219857682-219858917	N_Shore	219856889	219856889	1237	CRYBA2
cg20653255	3.60722	0.691413	6.20881	3.23879e-08	4.88511e-07	8.66164	NA	NA	NA	NA	NA	NA	-4.2626	0.691413	-4.99983	4.54094e-06	8.88152e-05	4.04081	FALSE	TRUE	FALSE	chr14	36646406	-		OpenSea	36646406	36646406	548	PTCSC3
cg09254171	3.88211	-0.697187	6.20849	3.24296e-08	4.88869e-07	8.6604	NA	NA	NA	NA	NA	NA	-2.45435	-0.697187	-2.65745	0.00987927	0.0184095	-2.97177	FALSE	TRUE	FALSE	chr1	44889594	+		OpenSea	44889594	44889594	97	RNF220
cg19211222	3.36221	1.06008	6.20649	3.26985e-08	4.92278e-07	8.65247	NA	NA	NA	NA	NA	NA	-4.11789	1.06008	-5.21792	1.9905e-06	5.40404e-05	4.80869	FALSE	TRUE	FALSE	chr7	32340315	-	chr7:32337983-32338725	S_Shore	32340315	32340315	1931	PDE1C
cg03427461	-3.67387	-1.07817	-6.20218	3.32827e-08	4.99401e-07	8.63547	NA	NA	NA	NA	NA	NA	3.46778	-1.07817	3.98222	0.000173649	0.000955706	0.669257	FALSE	TRUE	FALSE	chr6	90274792	+		OpenSea	90274792	90274792	1760	ANKRD6
cg18690600	2.82659	-1.41273	6.20031	3.35398e-08	5.02142e-07	8.62809	NA	NA	NA	NA	NA	NA	-3.21895	-1.41273	-4.96304	5.21199e-06	9.69382e-05	3.9126	FALSE	TRUE	FALSE	chr4	186239987	+		OpenSea	186239987	186239987	1899	SNX25
cg07484971	3.03609	1.0653	6.19817	3.38369e-08	5.05748e-07	8.61962	NA	NA	NA	NA	NA	NA	-2.70781	1.0653	-3.84302	0.000276957	0.00132421	0.241265	FALSE	TRUE	FALSE	chr3	51813646	-		OpenSea	51813646	51813646	442	IQCF6
cg01443426	-3.13988	-3.32243	-6.19441	3.43637e-08	5.12297e-07	8.60479	NA	NA	NA	NA	NA	NA	NA	NA	NA	NA	NA	NA	FALSE	FALSE	FALSE	chr22	38201594	+	chr22:38200672-38201691	Island	38201594	38201594	479	H1F0
cg14614490	-2.56978	-0.295222	-6.19316	3.45413e-08	5.14477e-07	8.59984	NA	NA	NA	NA	NA	NA	2.08119	-0.295222	3.58765	0.000637104	0.0023783	-0.519044	FALSE	TRUE	FALSE	chr9	123637816	-	chr9:123638820-123639936	N_Shore	123637816	123637816	1789	PHF19
cg01737667	3.02827	2.4602	6.18424	3.58309e-08	5.29295e-07	8.56466	NA	NA	NA	NA	NA	NA	-2.94096	2.4602	-4.17549	8.95572e-05	0.00060984	1.2783	FALSE	TRUE	FALSE	chr16	77397865	-		OpenSea	77397865	77397865	82	ADAMTS18
cg08741952	2.70387	2.28403	6.18353	3.59358e-08	5.30458e-07	8.56185	NA	NA	NA	NA	NA	NA	NA	NA	NA	NA	NA	NA	FALSE	FALSE	FALSE	chr22	35462987	+		OpenSea	35462987	35462987	856	ISX
cg23236366	-3.32231	0.061077	-6.18002	3.64591e-08	5.36128e-07	8.54798	-2.59231	0.061077	-3.85819	0.000262537	0.00125767	0.245421	NA	NA	NA	NA	NA	NA	TRUE	FALSE	FALSE	chr1	201777257	+		OpenSea	201777257	201777257	481	MIR1231
cg26962533	3.54029	1.16199	6.17954	3.65305e-08	5.36759e-07	8.5461	NA	NA	NA	NA	NA	NA	-3.16492	1.16199	-3.7698	0.000352801	0.00156713	0.0198746	FALSE	TRUE	FALSE	chr6	52009126	+		OpenSea	52009126	52009126	20	MIR206
cg06650260	-3.44653	-0.709414	-6.17866	3.6663e-08	5.38059e-07	8.54262	-1.52823	-0.709414	-2.18327	0.0325853	0.0462754	-4.07279	1.9183	-0.709414	2.35316	0.0216235	0.0342311	-3.64944	TRUE	TRUE	TRUE	chr1	27240478	-		OpenSea	27240478	27240478	88	NR0B2
cg11309659	3.42329	-0.257046	6.17686	3.69354e-08	5.40677e-07	8.53552	NA	NA	NA	NA	NA	NA	-2.29886	-0.257046	-2.84025	0.00599826	0.0125228	-2.53316	FALSE	TRUE	FALSE	chr9	116356058	+		OpenSea	116356058	116356058	141	RGS3
cg24499516	2.79156	0.492363	6.17546	3.7148e-08	5.43494e-07	8.53001	NA	NA	NA	NA	NA	NA	-2.22921	0.492363	-3.47112	0.000921901	0.0031043	-0.854603	FALSE	TRUE	FALSE	chr20	49638562	-	chr20:49639071-49640212	N_Shore	49638562	49638562	1054	KCNG1
cg11481675	-2.65746	-1.2261	-6.17255	3.75945e-08	5.48737e-07	8.51854	NA	NA	NA	NA	NA	NA	NA	NA	NA	NA	NA	NA	FALSE	FALSE	FALSE	chr8	32504965	+		OpenSea	32504965	32504965	713	NRG1
cg21221571	3.60652	0.357118	6.17143	3.77679e-08	5.50673e-07	8.51413	NA	NA	NA	NA	NA	NA	-2.31297	0.357118	-2.69568	0.00891563	0.0170032	-2.88194	FALSE	TRUE	FALSE	chr8	87755844	-		OpenSea	87755844	87755844	58	CNGB3
cg21962069	-3.38058	-3.83239	-6.16945	3.80762e-08	5.54283e-07	8.50632	NA	NA	NA	NA	NA	NA	4.07677	-3.83239	5.10064	3.10656e-06	6.99921e-05	4.39411	FALSE	TRUE	FALSE	chr16	2803829	-	chr16:2801913-2803409	S_Shore	2803829	2803829	1227	SRRM2-AS1
cg23862011	3.56643	1.81977	6.16934	3.8094e-08	5.54428e-07	8.50587	NA	NA	NA	NA	NA	NA	-2.72569	1.81977	-3.21466	0.00202771	0.00552619	-1.56619	FALSE	TRUE	FALSE	chr7	34801131	-		OpenSea	34801131	34801131	327	NPSR1-AS1
cg09417461	3.50577	1.42509	6.16354	3.90129e-08	5.64756e-07	8.483	NA	NA	NA	NA	NA	NA	-3.04083	1.42509	-3.65081	0.000519988	0.00205626	-0.334112	FALSE	TRUE	FALSE	chr10	27701620	-	chr10:27702368-27703378	N_Shore	27701620	27701620	1676	PTCHD3
cg06796779	5.03845	0.629547	6.16161	3.93228e-08	5.67921e-07	8.4754	NA	NA	NA	NA	NA	NA	-5.20765	0.629547	-4.24019	7.15068e-05	0.000523866	1.4858	FALSE	TRUE	FALSE	chr3	128204927	-	chr3:128205495-128212274	N_Shore	128204927	128204927	1836	GATA2
cg11184333	-3.47186	1.16134	-6.15886	3.9769e-08	5.73853e-07	8.46457	NA	NA	NA	NA	NA	NA	3.44262	1.16134	4.17421	8.99575e-05	0.000611296	1.27419	FALSE	TRUE	FALSE	chr4	166130419	+	chr4:166128385-166129255	S_Shore	166130419	166130419	751	KLHL2
cg12752109	-2.90625	1.93206	-6.15795	3.99184e-08	5.75393e-07	8.46098	-1.80011	1.93206	-3.10438	0.00281029	0.00684836	-1.91952	NA	NA	NA	NA	NA	NA	TRUE	FALSE	FALSE	chr15	32932941	+		OpenSea	32932941	32932941	928	SCG5
cg26217053	3.81333	0.0357916	6.15277	4.07761e-08	5.85343e-07	8.44057	NA	NA	NA	NA	NA	NA	-4.15176	0.0357916	-4.53865	2.47895e-05	0.000261143	2.46501	FALSE	TRUE	FALSE	chr7	113560252	-		OpenSea	113560252	113560252	1169	PPP1R3A
cg27660807	-3.55258	0.576537	-6.15221	4.0871e-08	5.86098e-07	8.43834	NA	NA	NA	NA	NA	NA	2.60361	0.576537	3.07443	0.00307294	0.00754252	-1.93874	FALSE	TRUE	FALSE	chr11	110001379	+		OpenSea	110001379	110001379	349	ZC3H12C
cg27046148	-2.40819	0.288398	-6.15122	4.10378e-08	5.8776e-07	8.43443	NA	NA	NA	NA	NA	NA	NA	NA	NA	NA	NA	NA	FALSE	FALSE	FALSE	chr4	166131112	+	chr4:166128385-166129255	S_Shore	166131112	166131112	58	KLHL2
cg03431618	3.59182	-0.716435	6.1495	4.13272e-08	5.90923e-07	8.42769	NA	NA	NA	NA	NA	NA	-3.13352	-0.716435	-3.65411	0.000514475	0.00204026	-0.324399	FALSE	TRUE	FALSE	chr3	20080259	+	chr3:20081458-20082426	N_Shore	20080259	20080259	1264	KAT2B
cg23829318	-3.79178	0.0498254	-6.14924	4.13712e-08	5.91176e-07	8.42667	-3.04388	0.0498254	-3.89713	0.000230513	0.00114882	0.365512	NA	NA	NA	NA	NA	NA	TRUE	FALSE	FALSE	chr12	47471979	+	chr12:47473177-47474120	N_Shore	47471979	47471979	1406	PCED1B
cg10153349	2.80276	1.0838	6.14906	4.14021e-08	5.91513e-07	8.42595	NA	NA	NA	NA	NA	NA	NA	NA	NA	NA	NA	NA	FALSE	FALSE	FALSE	chr11	13983893	+	chr11:13984066-13986349	N_Shore	13983893	13983893	290	SPON1
cg21141410	2.47138	2.75815	6.14901	4.14115e-08	5.91543e-07	8.42573	NA	NA	NA	NA	NA	NA	-2.14872	2.75815	-3.8505	0.000270159	0.00130121	0.264017	FALSE	TRUE	FALSE	chr17	76819395	-		OpenSea	76819395	76819395	63	USP36
cg22427773	-3.49476	0.823099	-6.14791	4.15984e-08	5.93583e-07	8.42141	NA	NA	NA	NA	NA	NA	NA	NA	NA	NA	NA	NA	FALSE	FALSE	FALSE	chr11	93475999	-	chr11:93474085-93475075	S_Shore	93475999	93475999	1295	TAF1D
cg07572052	-3.06933	-2.31435	-6.14787	4.16057e-08	5.93583e-07	8.42124	NA	NA	NA	NA	NA	NA	2.47231	-2.31435	3.43362	0.00103678	0.00337718	-0.961008	FALSE	TRUE	FALSE	chr1	149821168	-	chr1:149821901-149825191	N_Shore	149821168	149821168	1171	HIST2H2BC
cg07967918	-3.30117	0.354227	-6.14673	4.18003e-08	5.95624e-07	8.41676	NA	NA	NA	NA	NA	NA	2.68724	0.354227	3.43804	0.00102256	0.00334434	-0.948498	FALSE	TRUE	FALSE	chr6	107809541	+	chr6:107810066-107812733	N_Shore	107809541	107809541	1775	SOBP
cg04790418	3.57527	1.5787	6.14549	4.20133e-08	5.98029e-07	8.41188	NA	NA	NA	NA	NA	NA	-2.57492	1.5787	-3.01578	0.00364432	0.00857242	-2.09092	FALSE	TRUE	FALSE	chr1	60475560	-		OpenSea	60475560	60475560	1064	C1orf87
cg24178740	2.75235	-0.137659	6.1412	4.27597e-08	6.062e-07	8.39499	1.28622	-0.137659	2.35535	0.021494	0.0330623	-3.71736	NA	NA	NA	NA	NA	NA	TRUE	FALSE	FALSE	chr2	219850465	-	chr2:219848919-219850541	Island	219850465	219850465	85	FEV
cg19159964	2.87711	1.60664	6.14015	4.29447e-08	6.07759e-07	8.39084	NA	NA	NA	NA	NA	NA	-2.01317	1.60664	-3.00652	0.00374306	0.00875161	-2.11474	FALSE	TRUE	FALSE	chr17	71824917	-		OpenSea	71824917	71824917	240	LINC00469
cg19942459	-3.6396	-2.48142	-6.13627	4.36333e-08	6.15889e-07	8.37558	-2.70879	-2.48142	-3.61774	0.00057707	0.00218595	-0.479211	NA	NA	NA	NA	NA	NA	TRUE	FALSE	FALSE	chr11	70508110	-	chr11:70508328-70508617	N_Shore	70508110	70508110	186	SHANK2
cg13204763	2.67557	1.64395	6.13482	4.38939e-08	6.18596e-07	8.36986	NA	NA	NA	NA	NA	NA	-1.73869	1.64395	-2.82395	0.00627639	0.0129736	-2.57319	FALSE	TRUE	FALSE	chr9	136040311	-	chr9:136038416-136039577	S_Shore	136040311	136040311	1009	GBGT1
cg06955958	-2.86094	0.642943	-6.13316	4.41938e-08	6.21956e-07	8.36333	NA	NA	NA	NA	NA	NA	NA	NA	NA	NA	NA	NA	FALSE	FALSE	FALSE	chr11	93464769	-		OpenSea	93464769	93464769	895	SNORA8
cg20895669	-2.75916	0.0768137	-6.1317	4.44603e-08	6.25054e-07	8.35756	NA	NA	NA	NA	NA	NA	2.84396	0.0768137	4.45207	3.38232e-05	0.000319428	2.17739	FALSE	TRUE	FALSE	chr13	113622539	-	chr13:113622737-113623660	N_Shore	113622539	113622539	412	MCF2L-AS1
cg09888147	3.31447	0.313248	6.13052	4.46751e-08	6.27421e-07	8.35293	NA	NA	NA	NA	NA	NA	-4.19361	0.313248	-5.32562	1.31855e-06	4.26008e-05	5.19254	FALSE	TRUE	FALSE	chr1	197235994	+		OpenSea	197235994	197235994	1339	CRB1
cg21137924	-2.24822	0.365988	-6.12999	4.47718e-08	6.2867e-07	8.35086	NA	NA	NA	NA	NA	NA	2.23685	0.365988	4.49516	2.89865e-05	0.000289297	2.32019	FALSE	TRUE	FALSE	chr14	105944822	+	chr14:105944421-105945700	Island	105944822	105944822	1238	CRIP2
cg13074634	3.11977	2.22053	6.12917	4.49229e-08	6.30282e-07	8.34762	NA	NA	NA	NA	NA	NA	NA	NA	NA	NA	NA	NA	FALSE	FALSE	FALSE	chr12	132835199	-	chr12:132834178-132834430	S_Shore	132835199	132835199	773	GALNT9
cg00359683	2.98701	1.20642	6.12886	4.49804e-08	6.30723e-07	8.3464	NA	NA	NA	NA	NA	NA	-2.34613	1.20642	-3.34898	0.00134779	0.00409158	-1.19823	FALSE	TRUE	FALSE	chr22	26423016	+		OpenSea	26423016	26423016	604	MYO18B
cg02898019	-2.09075	0.603781	-6.12792	4.51537e-08	6.32715e-07	8.34271	-1.12538	0.603781	-2.89251	0.00517521	0.0108371	-2.4671	NA	NA	NA	NA	NA	NA	TRUE	FALSE	FALSE	chr4	128800215	+	chr4:128801886-128802696	N_Shore	128800215	128800215	1800	PLK4
cg11748139	-3.11772	1.50355	-6.12757	4.5218e-08	6.33286e-07	8.34134	NA	NA	NA	NA	NA	NA	3.04874	1.50355	4.14433	9.97544e-05	0.00065568	1.17898	FALSE	TRUE	FALSE	chr1	160368607	+	chr1:160370112-160370658	N_Shore	160368607	160368607	1623	VANGL2
cg14366292	2.51922	1.45962	6.12643	4.54309e-08	6.35359e-07	8.33683	NA	NA	NA	NA	NA	NA	NA	NA	NA	NA	NA	NA	FALSE	FALSE	FALSE	chr10	124328787	+		OpenSea	124328787	124328787	890	DMBT1
cg05935908	2.98797	2.25162	6.1221	4.62437e-08	6.44863e-07	8.31981	NA	NA	NA	NA	NA	NA	-2.25878	2.25162	-3.21905	0.00200112	0.00547184	-1.55432	FALSE	TRUE	FALSE	chr12	127220069	+		OpenSea	127220069	127220069	1483	LINC00943
cg04779752	-3.33581	-0.46203	-6.12206	4.62522e-08	6.44869e-07	8.31964	NA	NA	NA	NA	NA	NA	2.60424	-0.46203	3.27869	0.00167102	0.00478666	-1.39212	FALSE	TRUE	FALSE	chr7	73245457	+	chr7:73245434-73246045	Island	73245457	73245457	263	CLDN4
cg18784435	-4.36771	-1.53214	-6.11803	4.70227e-08	6.53361e-07	8.30379	NA	NA	NA	NA	NA	NA	3.96047	-1.53214	3.72059	0.000414536	0.0017514	-0.127409	FALSE	TRUE	FALSE	chr4	5893789	-	chr4:5894071-5895116	N_Shore	5893789	5893789	995	CRMP1
cg20841588	4.23973	0.353804	6.11676	4.72688e-08	6.56217e-07	8.29878	NA	NA	NA	NA	NA	NA	-3.79646	0.353804	-3.68032	0.000472602	0.00192092	-0.247012	FALSE	TRUE	FALSE	chr2	177466581	-		OpenSea	177466581	177466581	800	MIR1246
cg23468893	2.72749	1.74133	6.11284	4.80337e-08	6.64691e-07	8.28337	NA	NA	NA	NA	NA	NA	NA	NA	NA	NA	NA	NA	FALSE	FALSE	FALSE	chr10	125652920	-	chr10:125650820-125651373	S_Shore	125652920	125652920	1419	CPXM2
cg04207413	-2.17593	-3.18206	-6.10854	4.88877e-08	6.73978e-07	8.26646	NA	NA	NA	NA	NA	NA	2.94204	-3.18206	6.13967	5.41138e-08	6.59937e-06	8.17382	FALSE	TRUE	FALSE	chr10	126431523	-	chr10:126431314-126433285	Island	126431523	126431523	1406	FAM53B
cg06349632	-3.20799	0.23764	-6.104	4.98056e-08	6.84508e-07	8.24861	-1.80755	0.23764	-2.75905	0.00749837	0.0143991	-2.79675	NA	NA	NA	NA	NA	NA	TRUE	FALSE	FALSE	chr20	32149337	+		OpenSea	32149337	32149337	833	CBFA2T2
cg14148088	-2.79018	-0.873822	-6.10269	5.0073e-08	6.87366e-07	8.24347	NA	NA	NA	NA	NA	NA	NA	NA	NA	NA	NA	NA	FALSE	FALSE	FALSE	chr14	101495827	+		OpenSea	101495827	101495827	143	MIR494
cg21386781	-3.09522	1.07329	-6.10192	5.02314e-08	6.88872e-07	8.24044	-1.97766	1.07329	-3.14137	0.00251946	0.00632271	-1.82101	NA	NA	NA	NA	NA	NA	TRUE	FALSE	FALSE	chr16	58585147	-		OpenSea	58585147	58585147	575	CNOT1
cg07574216	-3.0616	0.21067	-6.0967	5.13179e-08	7.01243e-07	8.21991	-1.81915	0.21067	-2.92265	0.00475234	0.0101551	-2.39099	NA	NA	NA	NA	NA	NA	TRUE	FALSE	FALSE	chr3	156394398	-	chr3:156391811-156393607	S_Shore	156394398	156394398	895	TIPARP-AS1
cg17891403	-3.05856	1.98148	-6.09293	5.21168e-08	7.09287e-07	8.20509	-3.73361	1.98148	-6.00094	9.29292e-08	8.92858e-06	7.68714	NA	NA	NA	NA	NA	NA	TRUE	FALSE	FALSE	chr7	141252306	+	chr7:141251013-141251472	S_Shore	141252306	141252306	1227	AGK
cg03243768	3.88005	3.04571	6.09166	5.23869e-08	7.12243e-07	8.20013	NA	NA	NA	NA	NA	NA	NA	NA	NA	NA	NA	NA	FALSE	FALSE	FALSE	chr11	9115107	-	chr11:9112461-9113459	S_Shore	9115107	9115107	1956	SCUBE2
cg25263140	-3.5408	-4.21957	-6.08755	5.32777e-08	7.20952e-07	8.18395	NA	NA	NA	NA	NA	NA	2.91938	-4.21957	3.42002	0.00108171	0.00348538	-0.999408	FALSE	TRUE	FALSE	chr6	106959651	+	chr6:106959764-106960985	N_Shore	106959651	106959651	345	CRYBG1
cg06495310	-4.60548	0.883419	-6.08433	5.39835e-08	7.29013e-07	8.17132	-2.88151	0.883419	-2.96397	0.00422446	0.00929568	-2.28567	NA	NA	NA	NA	NA	NA	TRUE	FALSE	FALSE	chr6	31622363	-	chr6:31619856-31620525	S_Shore	31622363	31622363	1885	BAG6
cg03849927	-3.60274	-1.90284	-6.08362	5.41405e-08	7.30503e-07	8.16854	NA	NA	NA	NA	NA	NA	3.92017	-1.90284	4.50294	2.81884e-05	0.000284002	2.34604	FALSE	TRUE	FALSE	chr1	67396905	+	chr1:67395683-67396483	S_Shore	67396905	67396905	978	MIER1
cg05210338	3.02405	-1.10076	6.0836	5.41451e-08	7.30503e-07	8.16845	NA	NA	NA	NA	NA	NA	NA	NA	NA	NA	NA	NA	FALSE	FALSE	FALSE	chr20	1448480	-	chr20:1446936-1447729	S_Shore	1448480	1448480	142	NSFL1C
cg21449397	2.8797	0.838477	6.08337	5.41972e-08	7.31084e-07	8.16753	1.85402	0.838477	3.18629	0.00220404	0.00573809	-1.70019	NA	NA	NA	NA	NA	NA	TRUE	FALSE	FALSE	chr12	113305783	+		OpenSea	113305783	113305783	168	RPH3A
cg08019914	-2.37946	1.19236	-6.08223	5.44495e-08	7.34243e-07	8.16308	-1.14286	1.19236	-2.46429	0.0163467	0.0265486	-3.48065	NA	NA	NA	NA	NA	NA	TRUE	FALSE	FALSE	chr10	62334065	-		OpenSea	62334065	62334065	1350	ANK3
cg02305353	3.5951	1.79632	6.07953	5.50553e-08	7.41054e-07	8.15246	NA	NA	NA	NA	NA	NA	-2.88751	1.79632	-3.32202	0.00146406	0.00434607	-1.27292	FALSE	TRUE	FALSE	chr12	113307748	+		OpenSea	113307748	113307748	1795	RPH3A
cg03599037	-2.11162	-0.565247	-6.07899	5.51763e-08	7.42189e-07	8.15035	NA	NA	NA	NA	NA	NA	NA	NA	NA	NA	NA	NA	FALSE	FALSE	FALSE	chr10	82172508	+	chr10:82168064-82168917	S_Shelf	82172508	82172508	1066	FAM213A
cg14151003	-3.35404	-0.956115	-6.07542	5.59892e-08	7.5038e-07	8.13632	NA	NA	NA	NA	NA	NA	NA	NA	NA	NA	NA	NA	FALSE	FALSE	FALSE	chr16	3660485	-	chr16:3661120-3661775	N_Shore	3660485	3660485	1099	SLX4
cg15157241	-3.75919	-0.723582	-6.07486	5.61171e-08	7.51845e-07	8.13413	-2.21576	-0.723582	-2.82603	0.00623349	0.0124956	-2.63281	NA	NA	NA	NA	NA	NA	TRUE	FALSE	FALSE	chr21	44396204	+	chr21:44394084-44395850	S_Shore	44396204	44396204	1560	PKNOX1
cg22478952	-3.3407	-2.46839	-6.07315	5.6512e-08	7.55742e-07	8.1274	NA	NA	NA	NA	NA	NA	1.93031	-2.46839	2.40476	0.0190147	0.0308806	-3.53929	FALSE	TRUE	FALSE	chr2	30371369	+	chr2:30369311-30370921	S_Shore	30371369	30371369	986	YPEL5
cg24014326	2.93174	0.559671	6.06753	5.78264e-08	7.69776e-07	8.10534	2.47217	0.559671	4.14981	9.75085e-05	0.000641597	1.16219	NA	NA	NA	NA	NA	NA	TRUE	FALSE	FALSE	chr14	88490135	+		OpenSea	88490135	88490135	758	LINC01146
cg15811976	-2.63629	-0.169096	-6.06719	5.79065e-08	7.70642e-07	8.10402	-2.30029	-0.169096	-4.36871	4.52957e-05	0.000388275	1.87519	NA	NA	NA	NA	NA	NA	TRUE	FALSE	FALSE	chr4	113218006	+		OpenSea	113218006	113218006	492	ALPK1
cg15698299	-2.6961	-0.649285	-6.06317	5.88669e-08	7.79907e-07	8.08824	NA	NA	NA	NA	NA	NA	2.42605	-0.649285	3.85119	0.000269542	0.00129934	0.266111	FALSE	TRUE	FALSE	chr3	52233019	+	chr3:52231942-52232541	S_Shore	52233019	52233019	919	ALAS1
cg14196417	-2.88141	-1.51037	-6.06238	5.90579e-08	7.81414e-07	8.08513	NA	NA	NA	NA	NA	NA	NA	NA	NA	NA	NA	NA	FALSE	FALSE	FALSE	chr12	6310676	+	chr12:6309152-6310392	S_Shore	6310676	6310676	1193	CD9
cg00887112	3.7113	0.819647	6.05951	5.97547e-08	7.88186e-07	8.07387	NA	NA	NA	NA	NA	NA	-4.14416	0.819647	-4.58893	2.06718e-05	0.000232609	2.6333	FALSE	TRUE	FALSE	chr2	202644572	-	chr2:202645387-202646155	N_Shore	202644572	202644572	1322	ALS2
cg09601514	3.18239	-1.17491	6.05657	6.04774e-08	7.95514e-07	8.06234	2.74732	-1.17491	4.1945	8.35096e-05	0.000580809	1.3061	NA	NA	NA	NA	NA	NA	TRUE	FALSE	FALSE	chr2	119698352	+		OpenSea	119698352	119698352	1392	MARCO
cg09844653	-4.22352	0.380659	-6.05625	6.05552e-08	7.96408e-07	8.06111	NA	NA	NA	NA	NA	NA	3.94252	0.380659	3.79711	0.000322445	0.00147175	0.102127	FALSE	TRUE	FALSE	chr12	70093073	-		OpenSea	70093073	70093073	122	BEST3
cg04198187	-2.82007	-0.69514	-6.05302	6.13595e-08	8.04875e-07	8.04845	NA	NA	NA	NA	NA	NA	2.10783	-0.69514	3.16884	0.00232554	0.00612033	-1.68923	FALSE	TRUE	FALSE	chr5	137675076	+	chr5:137673380-137674328	S_Shore	137675076	137675076	1371	FAM53C
cg03659016	-2.95505	-0.850585	-6.04955	6.22384e-08	8.14047e-07	8.03481	NA	NA	NA	NA	NA	NA	1.98879	-0.850585	2.83155	0.00614525	0.0127585	-2.55455	FALSE	TRUE	FALSE	chr11	1507746	-		OpenSea	1507746	1507746	201	MOB2
cg00360534	-3.49154	1.47777	-6.04622	6.30911e-08	8.23175e-07	8.02175	-2.21266	1.47777	-3.04284	0.00336473	0.0078307	-2.08155	NA	NA	NA	NA	NA	NA	TRUE	FALSE	FALSE	chr15	49461632	-		OpenSea	49461632	49461632	281	MIR4716
cg23363039	3.45727	0.646037	6.04099	6.44518e-08	8.37718e-07	8.00128	2.93368	0.646037	4.07444	0.0001264	0.000762266	0.921477	NA	NA	NA	NA	NA	NA	TRUE	FALSE	FALSE	chr12	6056642	-		OpenSea	6056642	6056642	1243	ANO2
cg20916030	-2.94018	0.836851	-6.0372	6.54576e-08	8.48067e-07	7.98643	NA	NA	NA	NA	NA	NA	NA	NA	NA	NA	NA	NA	FALSE	FALSE	FALSE	chr20	31990546	-	chr20:31989144-31989418	S_Shore	31990546	31990546	1170	CDK5RAP1
cg18027683	-3.3801	0.650884	-6.03442	6.62066e-08	8.56674e-07	7.97551	NA	NA	NA	NA	NA	NA	3.11635	0.650884	3.80527	0.000313869	0.00144463	0.126781	FALSE	TRUE	FALSE	chr1	86047660	+	chr1:86046362-86047240	S_Shore	86047660	86047660	1215	CYR61
cg02441244	2.40238	2.64054	6.03028	6.73357e-08	8.67125e-07	7.95929	NA	NA	NA	NA	NA	NA	-1.312	2.64054	-2.37668	0.0203972	0.0326618	-3.59948	FALSE	TRUE	FALSE	chr2	10508985	+		OpenSea	10508985	10508985	94	HPCAL1
cg02069524	3.75774	1.52953	6.02993	6.7431e-08	8.68215e-07	7.95794	2.44656	1.52953	3.0967	0.0028745	0.00696248	-1.93988	NA	NA	NA	NA	NA	NA	TRUE	FALSE	FALSE	chr10	1234332	-	chr10:1230813-1231214	S_Shelf	1234332	1234332	145	ADARB2
cg03646261	-2.58989	-0.682281	-6.02316	6.93221e-08	8.87201e-07	7.9314	NA	NA	NA	NA	NA	NA	2.82211	-0.682281	4.66143	1.5884e-05	0.000196615	2.87755	FALSE	TRUE	FALSE	chr2	45235408	-	chr2:45235511-45237792	N_Shore	45235408	45235408	1133	SIX2
cg15971518	2.72271	1.98586	6.01826	7.07211e-08	9.02252e-07	7.91224	NA	NA	NA	NA	NA	NA	-2.03096	1.98586	-3.15944	0.00239154	0.0062447	-1.71433	FALSE	TRUE	FALSE	chr11	57159174	-		OpenSea	57159174	57159174	1043	PRG2
cg12925417	2.98453	-1.21289	6.01602	7.13712e-08	9.09255e-07	7.90346	NA	NA	NA	NA	NA	NA	-1.68524	-1.21289	-2.35741	0.0213971	0.033946	-3.64044	FALSE	TRUE	FALSE	chr1	153388417	+		OpenSea	153388417	153388417	582	S100A7A
cg09876440	-2.23682	0.860664	-6.01547	7.15308e-08	9.10256e-07	7.90132	NA	NA	NA	NA	NA	NA	NA	NA	NA	NA	NA	NA	FALSE	FALSE	FALSE	chr3	10325981	+		OpenSea	10325981	10325981	121	LINC00852
cg17315014	-3.58684	-1.47491	-6.01383	7.20115e-08	9.14246e-07	7.8949	-2.90916	-1.47491	-3.8619	0.000259317	0.00124709	0.256811	NA	NA	NA	NA	NA	NA	TRUE	FALSE	FALSE	chr5	138211155	+		OpenSea	138211155	138211155	69	CTNNA1
cg23392162	2.6319	1.20759	6.01338	7.21433e-08	9.15243e-07	7.89314	NA	NA	NA	NA	NA	NA	-1.56819	1.20759	-2.53638	0.01359	0.0236334	-3.24944	FALSE	TRUE	FALSE	chr10	48417321	-	chr10:48413741-48413968	S_Shelf	48417321	48417321	467	GDF2
cg11852218	2.70596	2.07892	6.01337	7.21465e-08	9.15243e-07	7.8931	NA	NA	NA	NA	NA	NA	NA	NA	NA	NA	NA	NA	FALSE	FALSE	FALSE	chr2	105859083	+	chr2:105858587-105859084	Island	105859083	105859083	882	GPR45
cg21831485	3.30964	-0.198497	6.009	7.34465e-08	9.28253e-07	7.87597	NA	NA	NA	NA	NA	NA	-2.77601	-0.198497	-3.45344	0.000974459	0.00323047	-0.904853	FALSE	TRUE	FALSE	chr7	31594014	+		OpenSea	31594014	31594014	3	CCDC129
cg16701167	3.91002	0.0359333	6.00604	7.43384e-08	9.36881e-07	7.86439	NA	NA	NA	NA	NA	NA	-4.21277	0.0359333	-4.3673	4.57278e-05	0.000389621	1.89856	FALSE	TRUE	FALSE	chr6	84141234	-	chr6:84140412-84140998	S_Shore	84141234	84141234	295	ME1
cg15134033	-2.62034	-0.928811	-6.00577	7.44192e-08	9.37753e-07	7.86335	NA	NA	NA	NA	NA	NA	2.77022	-0.928811	4.49719	2.87762e-05	0.000287758	2.32693	FALSE	TRUE	FALSE	chr16	10274415	-	chr16:10273943-10277424	Island	10274415	10274415	1508	GRIN2A
cg13330182	-2.23545	2.40616	-6.00431	7.48642e-08	9.42481e-07	7.85763	-2.26624	2.40616	-5.19936	2.11975e-06	5.65004e-05	4.74182	NA	NA	NA	NA	NA	NA	TRUE	FALSE	FALSE	chr3	132377675	-	chr3:132379083-132379643	N_Shore	132377675	132377675	1299	ACAD11
cg09153462	-3.25704	-2.86795	-6.00283	7.53167e-08	9.46704e-07	7.85185	-3.03966	-2.86795	-4.47772	3.07078e-05	0.000300996	2.23757	NA	NA	NA	NA	NA	NA	TRUE	FALSE	FALSE	chr8	62602643	-		OpenSea	62602643	62602643	234	ASPH
cg17564529	-2.49237	-1.40598	-6.00077	7.59515e-08	9.535e-07	7.8438	NA	NA	NA	NA	NA	NA	NA	NA	NA	NA	NA	NA	FALSE	FALSE	FALSE	chr7	75934484	+	chr7:75931704-75932978	S_Shore	75934484	75934484	1589	HSPB1
cg23025244	-3.70987	0.777194	-5.99794	7.68329e-08	9.6173e-07	7.83274	-2.89577	0.777194	-3.69519	0.000449133	0.00182762	-0.249077	NA	NA	NA	NA	NA	NA	TRUE	FALSE	FALSE	chr6	31622347	-	chr6:31619856-31620525	S_Shore	31622347	31622347	1869	BAG6
cg02785745	-3.54799	0.298071	-5.99549	7.76046e-08	9.6944e-07	7.82315	-3.21539	0.298071	-4.30505	5.67204e-05	0.000450246	1.66577	NA	NA	NA	NA	NA	NA	TRUE	FALSE	FALSE	chr2	84745831	+	chr2:84743463-84743685	S_Shelf	84745831	84745831	887	DNAH6
cg14200692	-3.2716	1.57484	-5.99295	7.84144e-08	9.77653e-07	7.8132	NA	NA	NA	NA	NA	NA	2.91939	1.57484	3.66779	0.000492201	0.00197727	-0.284061	FALSE	TRUE	FALSE	chr2	42793873	+	chr2:42795847-42796230	N_Shore	42793873	42793873	1311	MTA3
cg08942131	-3.45955	0.811646	-5.98944	7.95451e-08	9.89254e-07	7.79946	NA	NA	NA	NA	NA	NA	NA	NA	NA	NA	NA	NA	FALSE	FALSE	FALSE	chr20	11254663	-		OpenSea	11254663	11254663	631	LOC339593
cg23636331	3.00373	3.43096	5.98877	7.97616e-08	9.91336e-07	7.79686	NA	NA	NA	NA	NA	NA	-2.60453	3.43096	-3.59838	0.00061559	0.00232138	-0.487792	FALSE	TRUE	FALSE	chr4	16087132	-	chr4:16084195-16085735	S_Shore	16087132	16087132	1508	PROM1
cg10467997	-3.31714	0.128881	-5.98806	7.99921e-08	9.92982e-07	7.79409	-3.02508	0.128881	-4.35495	4.75592e-05	0.000400626	1.82977	NA	NA	NA	NA	NA	NA	TRUE	FALSE	FALSE	chr4	156296145	-	chr4:156297601-156298094	N_Shore	156296145	156296145	1976	MAP9
cg12004276	-2.94426	-0.561546	-5.98338	8.15323e-08	1.00865e-06	7.7758	NA	NA	NA	NA	NA	NA	2.80746	-0.561546	3.96382	0.00018479	0.00099915	0.612173	FALSE	TRUE	FALSE	chr11	33913586	-		OpenSea	33913586	33913586	249	LMO2
cg01833675	3.68492	0.712209	5.98319	8.15962e-08	1.00903e-06	7.77505	1.77682	0.712209	2.27789	0.0259865	0.0384914	-3.8802	NA	NA	NA	NA	NA	NA	TRUE	FALSE	FALSE	chr2	225266876	-		OpenSea	225266876	225266876	164	FAM124B
cg18845375	3.121	1.79728	5.98247	8.18349e-08	1.0114e-06	7.77225	NA	NA	NA	NA	NA	NA	-1.95432	1.79728	-2.58286	0.0120375	0.0214882	-3.14409	FALSE	TRUE	FALSE	chr2	237173852	-		OpenSea	237173852	237173852	863	ASB18
cg04871532	-2.3137	-0.56378	-5.98211	8.19543e-08	1.01253e-06	7.77085	NA	NA	NA	NA	NA	NA	NA	NA	NA	NA	NA	NA	FALSE	FALSE	FALSE	chr15	89630886	+	chr15:89631546-89632209	N_Shore	89630886	89630886	494	ABHD2
cg19465320	-3.15769	1.1914	-5.97779	8.3411e-08	1.02692e-06	7.75395	NA	NA	NA	NA	NA	NA	2.8157	1.1914	3.66965	0.000489237	0.00196903	-0.278553	FALSE	TRUE	FALSE	chr17	40426890	-	chr17:40427951-40429036	N_Shore	40426890	40426890	1533	STAT5B
cg14113853	-2.69121	0.416803	-5.97448	8.45437e-08	1.03755e-06	7.74102	NA	NA	NA	NA	NA	NA	NA	NA	NA	NA	NA	NA	FALSE	FALSE	FALSE	chr2	189838596	+		OpenSea	189838596	189838596	502	COL3A1
cg06173833	-2.73559	1.36625	-5.97355	8.48625e-08	1.04058e-06	7.73741	NA	NA	NA	NA	NA	NA	NA	NA	NA	NA	NA	NA	FALSE	FALSE	FALSE	chr10	82172659	+	chr10:82168064-82168917	S_Shelf	82172659	82172659	915	FAM213A
cg04312620	-4.03915	0.325679	-5.97351	8.48783e-08	1.04058e-06	7.73723	NA	NA	NA	NA	NA	NA	2.25579	0.325679	2.24536	0.0281224	0.0422744	-3.87302	FALSE	TRUE	FALSE	chr20	50419214	-	chr20:50417312-50419045	S_Shore	50419214	50419214	165	SALL4
cg23642392	3.63734	-1.47095	5.97133	8.56334e-08	1.04791e-06	7.72874	NA	NA	NA	NA	NA	NA	-4.5842	-1.47095	-5.10645	3.03907e-06	6.91426e-05	4.41456	FALSE	TRUE	FALSE	chr4	10042449	-		OpenSea	10042449	10042449	576	SLC2A9
cg03509437	2.64352	0.993777	5.96991	8.61306e-08	1.05271e-06	7.72318	1.52089	0.993777	2.82477	0.00625544	0.0125289	-2.63593	NA	NA	NA	NA	NA	NA	TRUE	FALSE	FALSE	chr12	113304564	+		OpenSea	113304564	113304564	1387	RPH3A
cg06291750	-2.50902	-1.26285	-5.96608	8.74867e-08	1.06575e-06	7.7082	-1.47703	-1.26285	-2.9165	0.00483584	0.0102908	-2.40655	NA	NA	NA	NA	NA	NA	TRUE	FALSE	FALSE	chr22	43041232	-	chr22:43045009-43045679	N_Shelf	43041232	43041232	591	CYB5R3
cg06049781	-2.65655	-2.8184	-5.96337	8.8455e-08	1.07512e-06	7.69765	NA	NA	NA	NA	NA	NA	2.22726	-2.8184	3.52806	0.000770281	0.00272284	-0.69157	FALSE	TRUE	FALSE	chr2	72371838	-	chr2:72371121-72375004	Island	72371838	72371838	293	CYP26B1
cg06547849	-3.91982	-3.55219	-5.95756	9.05728e-08	1.09543e-06	7.67496	NA	NA	NA	NA	NA	NA	2.30138	-3.55219	2.35877	0.021325	0.033857	-3.63755	FALSE	TRUE	FALSE	chr11	117666597	-	chr11:117666634-117668141	N_Shore	117666597	117666597	1378	DSCAML1
cg00753112	3.00827	-0.43437	5.9563	9.10387e-08	1.09991e-06	7.67004	NA	NA	NA	NA	NA	NA	-2.44796	-0.43437	-3.35556	0.00132075	0.00403354	-1.17993	FALSE	TRUE	FALSE	chr8	136593301	+		OpenSea	136593301	136593301	819	KHDRBS3
cg17690018	3.46543	-0.68575	5.95587	9.1199e-08	1.10152e-06	7.66835	-2.20648	-0.68575	-3.00936	0.00370758	0.00842448	-2.16869	-5.67192	-0.68575	-6.64202	7.15857e-09	2.32244e-06	10.0639	TRUE	TRUE	TRUE	chr3	179692453	-		OpenSea	179692453	179692453	444	PEX5L
cg00735845	-3.74308	0.351807	-5.95414	9.18418e-08	1.10879e-06	7.66162	NA	NA	NA	NA	NA	NA	2.91773	0.351807	3.14091	0.00252669	0.00650987	-1.76361	FALSE	TRUE	FALSE	chr3	40429472	+	chr3:40428651-40429015	S_Shore	40429472	40429472	720	ENTPD3
cg24897065	3.80241	0.221195	5.953	9.22699e-08	1.1123e-06	7.65716	NA	NA	NA	NA	NA	NA	-2.42458	0.221195	-2.56557	0.0125953	0.0222661	-3.18347	FALSE	TRUE	FALSE	chr4	57524669	-	chr4:57521621-57522703	S_Shore	57524669	57524669	1980	HOPX
cg05016953	-3.31259	-4.19715	-5.95223	9.25603e-08	1.11518e-06	7.65415	NA	NA	NA	NA	NA	NA	3.55468	-4.19715	4.37159	4.50386e-05	0.000385828	1.91259	FALSE	TRUE	FALSE	chr17	28562813	-	chr17:28562387-28563186	Island	28562813	28562813	172	SLC6A4
cg07189401	-3.34463	-2.67731	-5.95195	9.26648e-08	1.11606e-06	7.65306	NA	NA	NA	NA	NA	NA	1.81583	-2.67731	2.20941	0.0306445	0.0453431	-3.94561	FALSE	TRUE	FALSE	chr11	19736333	+	chr11:19733936-19735320	S_Shore	19736333	19736333	1451	NAV2
cg05940538	3.37963	-1.02684	5.95182	9.27126e-08	1.11647e-06	7.65257	NA	NA	NA	NA	NA	NA	NA	NA	NA	NA	NA	NA	FALSE	FALSE	FALSE	chr8	102063934	+		OpenSea	102063934	102063934	347	FLJ42969
cg02799880	-3.71686	-0.953359	-5.95096	9.30393e-08	1.11924e-06	7.6492	NA	NA	NA	NA	NA	NA	2.29622	-0.953359	2.48928	0.0153458	0.0260305	-3.35463	FALSE	TRUE	FALSE	chr13	99630462	-		OpenSea	99630462	99630462	123	DOCK9
cg02119927	-2.99832	-5.48319	-5.95068	9.31448e-08	1.12017e-06	7.64811	NA	NA	NA	NA	NA	NA	3.44439	-5.48319	4.73408	1.21764e-05	0.000165836	3.12417	FALSE	TRUE	FALSE	chr10	71078141	+	chr10:71077946-71079377	Island	71078141	71078141	461	HK1
cg15570293	-2.6844	-0.478408	-5.94939	9.36355e-08	1.12474e-06	7.64307	NA	NA	NA	NA	NA	NA	2.92783	-0.478408	4.56882	2.22318e-05	0.000243771	2.56589	FALSE	TRUE	FALSE	chr19	2327692	+	chr19:2328364-2329089	N_Shore	2327692	2327692	936	SPPL2B
cg20895028	3.10709	1.15273	5.94794	9.41879e-08	1.1306e-06	7.63743	NA	NA	NA	NA	NA	NA	-2.41972	1.15273	-3.1932	0.00216242	0.00579919	-1.62397	FALSE	TRUE	FALSE	chr20	58533443	+		OpenSea	58533443	58533443	27	CDH26
cg08415617	-3.1397	-1.48045	-5.94463	9.54662e-08	1.143e-06	7.6245	-2.39071	-1.48045	-3.62909	0.00055637	0.00212927	-0.4457	NA	NA	NA	NA	NA	NA	TRUE	FALSE	FALSE	chr2	42723148	-	chr2:42719784-42722166	S_Shore	42723148	42723148	1910	KCNG3
cg16219186	-3.58531	-1.78332	-5.94091	9.69217e-08	1.15632e-06	7.61	-3.69304	-1.78332	-4.84005	8.18697e-06	0.000131424	3.47372	NA	NA	NA	NA	NA	NA	TRUE	FALSE	FALSE	chr5	142780531	-	chr5:142782071-142785071	N_Shore	142780531	142780531	113	NR3C1
cg18059210	-2.52682	1.24397	-5.94077	9.69776e-08	1.15681e-06	7.60944	-1.24101	1.24397	-2.41751	0.0184035	0.0292115	-3.58339	NA	NA	NA	NA	NA	NA	TRUE	FALSE	FALSE	chr4	89443076	-	chr4:89444407-89445055	N_Shore	89443076	89443076	1875	PYURF
cg05092353	2.90831	-0.685954	5.94009	9.72452e-08	1.15898e-06	7.6068	1.59616	-0.685954	2.63925	0.0103619	0.0185256	-3.0822	NA	NA	NA	NA	NA	NA	TRUE	FALSE	FALSE	chr13	113777013	+		OpenSea	113777013	113777013	99	F10
cg17338116	-2.98967	1.25121	-5.94002	9.72715e-08	1.15912e-06	7.60654	-1.46878	1.25121	-2.35371	0.0215813	0.0331686	-3.72085	NA	NA	NA	NA	NA	NA	TRUE	FALSE	FALSE	chr22	30751696	-	chr22:30752583-30753214	N_Shore	30751696	30751696	1216	SF3A1
cg22387784	2.23008	2.22264	5.93939	9.75225e-08	1.1616e-06	7.60407	NA	NA	NA	NA	NA	NA	-1.49208	2.22264	-2.9101	0.00493021	0.0107812	-2.35959	FALSE	TRUE	FALSE	chr12	14996149	-		OpenSea	14996149	14996149	263	ART4
cg10055471	-3.09539	0.287085	-5.93607	9.88474e-08	1.17496e-06	7.59113	NA	NA	NA	NA	NA	NA	2.19151	0.287085	2.89781	0.00510427	0.011066	-2.39035	FALSE	TRUE	FALSE	chr1	27240319	-		OpenSea	27240319	27240319	247	NR0B2
cg02431964	3.62303	1.13632	5.93588	9.89234e-08	1.17543e-06	7.5904	NA	NA	NA	NA	NA	NA	-2.56113	1.13632	-2.84667	0.00589173	0.0123577	-2.51733	FALSE	TRUE	FALSE	chr2	119700029	+		OpenSea	119700029	119700029	283	MARCO
cg26791894	2.7963	0.744737	5.93575	9.89741e-08	1.17543e-06	7.5899	NA	NA	NA	NA	NA	NA	-1.80451	0.744737	-2.67826	0.00934368	0.0176342	-2.92301	FALSE	TRUE	FALSE	chr7	107443940	-		OpenSea	107443940	107443940	261	SLC26A3
cg26459416	-3.03454	1.20145	-5.9328	1.00172e-07	1.186e-06	7.57837	-2.29796	1.20145	-3.61609	0.000580151	0.00219451	-0.484095	NA	NA	NA	NA	NA	NA	TRUE	FALSE	FALSE	chr2	202999011	+		OpenSea	202999011	202999011	1427	KIAA2012
cg03759556	3.53609	0.0244038	5.9323	1.00375e-07	1.18737e-06	7.57643	NA	NA	NA	NA	NA	NA	-3.35214	0.0244038	-3.82318	0.000295802	0.00138665	0.181017	FALSE	TRUE	FALSE	chr18	7230489	+		OpenSea	7230489	7230489	647	LRRC30
cg22113854	3.70725	0.514146	5.93191	1.00534e-07	1.1889e-06	7.57491	2.08849	0.514146	2.63531	0.0104709	0.0186783	-3.0914	NA	NA	NA	NA	NA	NA	TRUE	FALSE	FALSE	chr2	219856354	-	chr2:219857682-219858917	N_Shore	219856354	219856354	1772	CRYBA2
cg01886855	4.18084	0.0173844	5.93092	1.00938e-07	1.19246e-06	7.57106	NA	NA	NA	NA	NA	NA	-3.08165	0.0173844	-2.93422	0.00460428	0.0102261	-2.29891	FALSE	TRUE	FALSE	chr21	43786997	-		OpenSea	43786997	43786997	352	TFF1
cg04874329	-2.67017	-0.237349	-5.92388	1.03869e-07	1.22014e-06	7.54362	-1.29652	-0.237349	-2.35838	0.0213331	0.0328698	-3.7109	NA	NA	NA	NA	NA	NA	TRUE	FALSE	FALSE	chr2	101032383	-	chr2:101033606-101034296	N_Shore	101032383	101032383	1746	CHST10
cg13104385	2.9252	-0.219198	5.92353	1.04017e-07	1.22106e-06	7.54226	NA	NA	NA	NA	NA	NA	NA	NA	NA	NA	NA	NA	FALSE	FALSE	FALSE	chr7	22767384	+		OpenSea	22767384	22767384	564	IL6
cg17206555	-4.10069	0.64427	-5.92348	1.04038e-07	1.22106e-06	7.54206	NA	NA	NA	NA	NA	NA	2.5825	0.64427	2.5068	0.0146703	0.0251202	-3.3157	FALSE	TRUE	FALSE	chr7	90227371	+	chr7:90225082-90226364	S_Shore	90227371	90227371	1650	CDK14
cg04722507	-3.05255	-0.692403	-5.92121	1.05003e-07	1.22971e-06	7.53321	NA	NA	NA	NA	NA	NA	2.85775	-0.692403	3.82762	0.000291479	0.00137271	0.194491	FALSE	TRUE	FALSE	chr6	2244967	-	chr6:2245118-2246153	N_Shore	2244967	2244967	900	GMDS
cg05948372	-3.0441	-2.72093	-5.92081	1.05173e-07	1.23117e-06	7.53166	NA	NA	NA	NA	NA	NA	2.97529	-2.72093	3.9972	0.000165056	0.000922025	0.715861	FALSE	TRUE	FALSE	chr18	19283268	-	chr18:19284165-19285052	N_Shore	19283268	19283268	1497	ABHD3
cg27365602	2.93073	-0.813278	5.92017	1.05444e-07	1.23373e-06	7.52919	NA	NA	NA	NA	NA	NA	-2.25102	-0.813278	-3.1565	0.00241251	0.00628486	-1.72216	FALSE	TRUE	FALSE	chr4	23890206	-		OpenSea	23890206	23890206	1493	PPARGC1A
cg02858839	3.1644	1.94552	5.91825	1.0627e-07	1.24131e-06	7.52172	NA	NA	NA	NA	NA	NA	-4.13435	1.94552	-5.31569	1.36975e-06	4.34613e-05	5.15702	FALSE	TRUE	FALSE	chr6	73854211	-		OpenSea	73854211	73854211	973	KCNQ5-AS1
cg05564953	-3.31559	0.0246717	-5.91233	1.08856e-07	1.26422e-06	7.49866	-3.17223	0.0246717	-4.50538	2.78041e-05	0.000282499	2.33026	NA	NA	NA	NA	NA	NA	TRUE	FALSE	FALSE	chr15	91509502	+		OpenSea	91509502	91509502	96	PRC1-AS1
cg25506700	3.44155	0.950031	5.91072	1.0957e-07	1.27124e-06	7.49239	NA	NA	NA	NA	NA	NA	-5.01755	0.950031	-5.87127	1.57212e-07	1.21856e-05	7.17742	FALSE	TRUE	FALSE	chr11	15169986	+		OpenSea	15169986	15169986	661	INSC
cg04728805	-3.89124	-0.878616	-5.90489	1.12195e-07	1.29834e-06	7.4697	NA	NA	NA	NA	NA	NA	2.74616	-0.878616	2.80992	0.00652519	0.0133621	-2.60749	FALSE	TRUE	FALSE	chr5	137675030	-	chr5:137673380-137674328	S_Shore	137675030	137675030	985	CDC25C
cg21347302	-3.29488	-0.500533	-5.90441	1.12416e-07	1.29997e-06	7.46781	NA	NA	NA	NA	NA	NA	2.46865	-0.500533	3.02692	0.00352866	0.00836683	-2.06217	FALSE	TRUE	FALSE	chr2	25015152	-	chr2:25015879-25016627	N_Shore	25015152	25015152	1098	PTRHD1
cg03562531	-2.11998	0.210899	-5.90212	1.13463e-07	1.30984e-06	7.45892	NA	NA	NA	NA	NA	NA	NA	NA	NA	NA	NA	NA	FALSE	FALSE	FALSE	chr3	53764604	+		OpenSea	53764604	53764604	499	CACNA1D
cg08797518	2.56266	2.93721	5.90197	1.13534e-07	1.31027e-06	7.45833	NA	NA	NA	NA	NA	NA	-2.82374	2.93721	-4.61037	1.91258e-05	0.000220905	2.70534	FALSE	TRUE	FALSE	chr3	121726380	-		OpenSea	121726380	121726380	231	ILDR1
cg00632070	2.41321	2.28787	5.89925	1.14794e-07	1.32162e-06	7.44774	NA	NA	NA	NA	NA	NA	NA	NA	NA	NA	NA	NA	FALSE	FALSE	FALSE	chr13	31506324	-		OpenSea	31506324	31506324	420	TEX26-AS1
cg21483092	-3.56783	-1.20353	-5.89744	1.15639e-07	1.32889e-06	7.44071	-2.26402	-1.20353	-2.95927	0.00428161	0.00939056	-2.2977	NA	NA	NA	NA	NA	NA	TRUE	FALSE	FALSE	chr4	3371520	+	chr4:3374733-3374998	N_Shelf	3371520	3371520	203	RGS12
cg00275896	3.44648	-0.185729	5.8905	1.18941e-07	1.35699e-06	7.41372	NA	NA	NA	NA	NA	NA	NA	NA	NA	NA	NA	NA	FALSE	FALSE	FALSE	chr20	58251756	+		OpenSea	58251756	58251756	39	PHACTR3
cg03292992	-2.84593	-0.116002	-5.8878	1.20252e-07	1.36868e-06	7.40322	NA	NA	NA	NA	NA	NA	1.52684	-0.116002	2.20016	0.0313241	0.0461662	-3.96411	FALSE	TRUE	FALSE	chr11	33759043	-	chr11:33757476-33758122	S_Shore	33759043	33759043	1017	CD59
cg08922308	3.67955	-0.552433	5.88698	1.20653e-07	1.37264e-06	7.40002	2.26954	-0.552433	2.86345	0.00561547	0.0115354	-2.53988	NA	NA	NA	NA	NA	NA	TRUE	FALSE	FALSE	chr12	95226993	+		OpenSea	95226993	95226993	1180	KRT19P2
cg11616285	3.17765	1.09432	5.88608	1.21096e-07	1.37713e-06	7.39651	NA	NA	NA	NA	NA	NA	-5.47376	1.09432	-6.96269	1.94198e-09	1.07269e-06	11.2824	FALSE	TRUE	FALSE	chr3	51861098	+		OpenSea	51861098	51861098	198	IQCF3
cg05573019	-2.64942	1.33945	-5.87925	1.24498e-07	1.40869e-06	7.36995	-1.66836	1.33945	-3.03561	0.0034362	0.00795682	-2.10044	NA	NA	NA	NA	NA	NA	TRUE	FALSE	FALSE	chr5	54601993	-	chr5:54603209-54603904	N_Shore	54601993	54601993	1527	DHX29
cg15717205	-2.41556	0.418855	-5.8775	1.25382e-07	1.41691e-06	7.36317	NA	NA	NA	NA	NA	NA	1.78737	0.418855	3.11706	0.00271124	0.00686523	-1.82674	FALSE	TRUE	FALSE	chr10	75174974	-	chr10:75173411-75173950	S_Shore	75174974	75174974	1132	ANXA7
cg03640993	2.92051	0.722741	5.87624	1.26023e-07	1.42296e-06	7.35828	NA	NA	NA	NA	NA	NA	-2.45686	0.722741	-3.42969	0.00104956	0.00340737	-0.972097	FALSE	TRUE	FALSE	chr7	135413232	-		OpenSea	135413232	135413232	298	SLC13A4
cg22827694	-2.96196	-0.537431	-5.8721	1.2816e-07	1.44246e-06	7.34217	NA	NA	NA	NA	NA	NA	2.0419	-0.537431	2.803	0.00665138	0.0135622	-2.62439	FALSE	TRUE	FALSE	chr1	1356442	-	chr1:1355159-1356000	S_Shore	1356442	1356442	381	ANKRD65
cg13833328	3.2995	1.26317	5.86977	1.29371e-07	1.45387e-06	7.33315	NA	NA	NA	NA	NA	NA	-2.28472	1.26317	-2.77895	0.00710713	0.0142705	-2.68278	FALSE	TRUE	FALSE	chr6	24357098	-	chr6:24357719-24358309	N_Shore	24357098	24357098	1181	DCDC2
cg01953835	2.94686	2.04746	5.86826	1.30169e-07	1.46203e-06	7.32726	NA	NA	NA	NA	NA	NA	-2.05296	2.04746	-2.83244	0.00613003	0.0127354	-2.55236	FALSE	TRUE	FALSE	chr8	20831181	+		OpenSea	20831181	20831181	315	LINC02153
cg13767779	-2.63265	1.21268	-5.86819	1.30202e-07	1.46211e-06	7.32701	NA	NA	NA	NA	NA	NA	2.35536	1.21268	3.70024	0.000442973	0.0018342	-0.187957	FALSE	TRUE	FALSE	chr17	56031576	-	chr17:56031843-56033160	N_Shore	56031576	56031576	1107	CUEDC1
cg20536432	2.80038	2.47219	5.86579	1.31476e-07	1.47364e-06	7.31768	NA	NA	NA	NA	NA	NA	-2.26672	2.47219	-3.31308	0.00150468	0.00443467	-1.29761	FALSE	TRUE	FALSE	chr5	82500668	+		OpenSea	82500668	82500668	1451	XRCC4
cg05527337	-2.51468	-0.174992	-5.8643	1.32275e-07	1.47998e-06	7.31187	NA	NA	NA	NA	NA	NA	3.21836	-0.174992	5.33332	1.28014e-06	4.19064e-05	5.2201	FALSE	TRUE	FALSE	chr6	168841257	+	chr6:168841438-168841699	N_Shore	168841257	168841257	573	SMOC2
cg18174634	3.24774	1.92942	5.86429	1.32279e-07	1.47998e-06	7.31184	NA	NA	NA	NA	NA	NA	-3.72936	1.92942	-4.61128	1.90627e-05	0.000220479	2.70841	FALSE	TRUE	FALSE	chr3	143060673	+		OpenSea	143060673	143060673	414	SLC9A9-AS1
cg06661812	3.44744	-0.183087	5.86197	1.33527e-07	1.49064e-06	7.30284	NA	NA	NA	NA	NA	NA	-3.99748	-0.183087	-4.62676	1.80207e-05	0.000212766	2.76052	FALSE	TRUE	FALSE	chr4	105414831	-	chr4:105416228-105416435	N_Shore	105414831	105414831	1226	CXXC4
cg13541527	-2.51292	-1.9806	-5.86158	1.33738e-07	1.49238e-06	7.30133	NA	NA	NA	NA	NA	NA	2.54023	-1.9806	4.21075	7.9236e-05	0.000561059	1.39115	FALSE	TRUE	FALSE	chr6	31804078	+	chr6:31802598-31802823	S_Shore	31804078	31804078	774	SNORD52
cg08992717	3.33434	-1.11178	5.86149	1.33785e-07	1.4925e-06	7.30099	NA	NA	NA	NA	NA	NA	-2.55658	-1.11178	-3.06905	0.00312156	0.00763136	-1.95277	FALSE	TRUE	FALSE	chr1	160681615	-		OpenSea	160681615	160681615	25	CD48
cg13671841	-2.83564	0.252997	-5.86039	1.34387e-07	1.49779e-06	7.29669	NA	NA	NA	NA	NA	NA	NA	NA	NA	NA	NA	NA	FALSE	FALSE	FALSE	chr11	30037031	-	chr11:30037672-30037944	N_Shore	30037031	30037031	1545	KCNA4
cg13849459	-3.28752	-1.47781	-5.86038	1.3439e-07	1.49779e-06	7.29667	-1.79005	-1.47781	-2.54142	0.0134032	0.0226609	-3.30774	NA	NA	NA	NA	NA	NA	TRUE	FALSE	FALSE	chr5	124080568	-		OpenSea	124080568	124080568	296	ZNF608
cg00214970	3.54953	0.620391	5.85872	1.35296e-07	1.50443e-06	7.29023	2.39152	0.620391	3.12103	0.00267573	0.00660693	-1.8753	NA	NA	NA	NA	NA	NA	TRUE	FALSE	FALSE	chr2	229047701	-	chr2:229045957-229046553	S_Shore	229047701	229047701	1339	SPHKAP
cg05151185	-2.5814	-1.68122	-5.85705	1.36214e-07	1.51189e-06	7.28375	NA	NA	NA	NA	NA	NA	2.3152	-1.68122	3.7139	0.00042368	0.001778	-0.147323	FALSE	TRUE	FALSE	chr11	45827271	+	chr11:45825615-45826872	S_Shore	45827271	45827271	629	SLC35C1
cg24951781	-2.27551	0.467921	-5.85313	1.38396e-07	1.53168e-06	7.26852	NA	NA	NA	NA	NA	NA	NA	NA	NA	NA	NA	NA	FALSE	FALSE	FALSE	chr5	132114055	-	chr5:132112448-132113621	S_Shore	132114055	132114055	493	SEPT8
cg07997066	2.47718	0.826888	5.85098	1.39602e-07	1.54229e-06	7.2602	NA	NA	NA	NA	NA	NA	-2.50982	0.826888	-4.22303	7.59174e-05	0.00054542	1.4306	FALSE	TRUE	FALSE	chr3	44154910	+		OpenSea	44154910	44154910	793	MIR138-1
cg22064451	-3.29073	-1.26268	-5.8489	1.40786e-07	1.5522e-06	7.25211	-2.69412	-1.26268	-3.8126	0.000305463	0.0013996	0.105756	NA	NA	NA	NA	NA	NA	TRUE	FALSE	FALSE	chr12	49583496	-	chr12:49582096-49582881	S_Shore	49583496	49583496	388	TUBA1A
cg27402579	-2.45231	1.47841	-5.84771	1.41466e-07	1.55799e-06	7.24749	-2.11325	1.47841	-4.18695	8.57322e-05	0.000589762	1.2817	NA	NA	NA	NA	NA	NA	TRUE	FALSE	FALSE	chr10	121579007	+	chr10:121577529-121578385	S_Shore	121579007	121579007	237	INPP5F
cg21450199	3.09589	-0.510529	5.84696	1.41896e-07	1.5623e-06	7.24458	NA	NA	NA	NA	NA	NA	NA	NA	NA	NA	NA	NA	FALSE	FALSE	FALSE	chr12	71551722	-		OpenSea	71551722	71551722	56	TSPAN8
cg03627771	-2.494	-0.195277	-5.84262	1.44409e-07	1.58425e-06	7.22775	-1.75596	-0.195277	-3.40607	0.00112742	0.00350592	-1.09159	NA	NA	NA	NA	NA	NA	TRUE	FALSE	FALSE	chr11	123396039	+		OpenSea	123396039	123396039	488	GRAMD1B
cg13744793	-3.051	-1.33581	-5.84232	1.44588e-07	1.58547e-06	7.22657	NA	NA	NA	NA	NA	NA	2.26573	-1.33581	2.99099	0.00391431	0.00905046	-2.15458	FALSE	TRUE	FALSE	chr10	21464296	+	chr10:21462128-21463808	S_Shore	21464296	21464296	1064	NEBL-AS1
cg12240358	3.09111	0.83723	5.83857	1.46797e-07	1.60448e-06	7.21204	NA	NA	NA	NA	NA	NA	NA	NA	NA	NA	NA	NA	FALSE	FALSE	FALSE	chr15	83619523	-	chr15:83620950-83621727	N_Shore	83619523	83619523	1952	HOMER2
cg02516465	3.24032	0.645637	5.83745	1.47463e-07	1.61074e-06	7.2077	NA	NA	NA	NA	NA	NA	-3.00052	0.645637	-3.70066	0.000442364	0.0018326	-0.186702	FALSE	TRUE	FALSE	chr20	24179998	+		OpenSea	24179998	24179998	404	LINC01721
cg07234508	3.09978	1.4669	5.83701	1.47726e-07	1.61224e-06	7.20599	NA	NA	NA	NA	NA	NA	-3.67936	1.4669	-4.76679	1.07971e-05	0.000153442	3.23578	FALSE	TRUE	FALSE	chr8	82395948	-		OpenSea	82395948	82395948	474	FABP4
cg13489845	3.14307	2.01021	5.83669	1.47915e-07	1.61321e-06	7.20477	NA	NA	NA	NA	NA	NA	-2.89553	2.01021	-3.69349	0.000452806	0.00186324	-0.207987	FALSE	TRUE	FALSE	chr5	137136873	+		OpenSea	137136873	137136873	8	NPY6R
cg15972294	-3.57443	-2.49657	-5.8361	1.48269e-07	1.61598e-06	7.20248	NA	NA	NA	NA	NA	NA	4.73307	-2.49657	5.24111	1.82208e-06	5.1229e-05	4.89107	FALSE	TRUE	FALSE	chr3	50273096	+	chr3:50273268-50273901	N_Shore	50273096	50273096	550	GNAI2
cg25547580	-5.65392	-2.08745	-5.83547	1.48649e-07	1.61838e-06	7.20003	NA	NA	NA	NA	NA	NA	4.91492	-2.08745	3.35517	0.00132236	0.0040372	-1.18103	FALSE	TRUE	FALSE	chr18	55103734	+	chr18:55103154-55108853	Island	55103734	55103734	816	ONECUT2
cg16624069	-2.91478	0.713323	-5.83479	1.49057e-07	1.62064e-06	7.1974	NA	NA	NA	NA	NA	NA	1.55734	0.713323	2.16141	0.03432	0.0497245	-4.04095	FALSE	TRUE	FALSE	chr13	99630210	-		OpenSea	99630210	99630210	127	DOCK9
cg26898166	-2.77343	-2.26856	-5.83457	1.49193e-07	1.62191e-06	7.19652	NA	NA	NA	NA	NA	NA	4.29093	-2.26856	6.30304	2.81245e-08	4.60139e-06	8.78537	FALSE	TRUE	FALSE	chr2	73143799	+	chr2:73143055-73148260	Island	73143799	73143799	804	EMX1
cg04507426	-3.22033	-0.772063	-5.82891	1.52649e-07	1.65149e-06	7.17458	-1.77275	-0.772063	-2.55966	0.0127813	0.021834	-3.26622	NA	NA	NA	NA	NA	NA	TRUE	FALSE	FALSE	chr16	56229180	-	chr16:56225255-56226351	S_Shelf	56229180	56229180	742	DKFZP434H168
cg13891644	-3.23322	-0.0140612	-5.82857	1.52859e-07	1.6531e-06	7.17326	NA	NA	NA	NA	NA	NA	1.92964	-0.0140612	2.38167	0.0201453	0.0323385	-3.58883	FALSE	TRUE	FALSE	chrX	49645425	-	chrX:49643906-49644501	S_Shore	49645425	49645425	1465	USP27X-AS1
cg06700877	-2.69932	0.889879	-5.82821	1.53077e-07	1.65396e-06	7.17189	NA	NA	NA	NA	NA	NA	1.78839	0.889879	2.7071	0.00864491	0.0165997	-2.85491	FALSE	TRUE	FALSE	chr10	104169610	-	chr10:104170168-104170872	N_Shore	104169610	104169610	568	PSD
cg23458168	3.70322	-1.3352	5.82765	1.53427e-07	1.65681e-06	7.16971	NA	NA	NA	NA	NA	NA	-3.59041	-1.3352	-3.82036	0.000298585	0.00139538	0.17245	FALSE	TRUE	FALSE	chr19	30864867	+	chr19:30865683-30866490	N_Shore	30864867	30864867	1538	ZNF536
cg19464252	-2.26077	0.336031	-5.825	1.55076e-07	1.66904e-06	7.15946	-1.21256	0.336031	-2.6405	0.0103274	0.0184766	-3.07927	NA	NA	NA	NA	NA	NA	TRUE	FALSE	FALSE	chr16	30675233	+		OpenSea	30675233	30675233	544	FBRS
cg13119010	3.20947	2.54715	5.82339	1.56091e-07	1.67819e-06	7.15321	NA	NA	NA	NA	NA	NA	-3.49785	2.54715	-4.34834	4.89005e-05	0.000407228	1.83658	FALSE	TRUE	FALSE	chr1	60475484	-		OpenSea	60475484	60475484	988	C1orf87
cg08097446	3.40593	0.871382	5.82161	1.57221e-07	1.68764e-06	7.1463	NA	NA	NA	NA	NA	NA	-3.0826	0.871382	-3.58823	0.000635916	0.00237536	-0.517346	FALSE	TRUE	FALSE	chr2	237150303	-	chr2:237145613-237146576	S_Shelf	237150303	237150303	44	ASB18
cg11251470	-2.83326	1.93174	-5.82069	1.57806e-07	1.69213e-06	7.14274	-2.84228	1.93174	-4.73111	1.2239e-05	0.000167721	3.0972	NA	NA	NA	NA	NA	NA	TRUE	FALSE	FALSE	chr7	30008931	-		OpenSea	30008931	30008931	43	SCRN1
cg16484858	2.8721	-0.95658	5.81871	1.59071e-07	1.70388e-06	7.13509	NA	NA	NA	NA	NA	NA	NA	NA	NA	NA	NA	NA	FALSE	FALSE	FALSE	chr1	8484694	-	chr1:8483389-8484339	S_Shore	8484694	8484694	946	RERE
cg14112935	2.6386	-1.20273	5.81719	1.6005e-07	1.71256e-06	7.12921	NA	NA	NA	NA	NA	NA	-3.3825	-1.20273	-5.24596	1.78865e-06	5.08167e-05	4.90833	FALSE	TRUE	FALSE	chr16	55689449	+	chr16:55689598-55690895	N_Shore	55689449	55689449	92	SLC6A2
cg15890210	3.2497	1.31907	5.81553	1.61131e-07	1.72162e-06	7.12276	NA	NA	NA	NA	NA	NA	-3.23262	1.31907	-3.9577	0.000188648	0.00101385	0.59321	FALSE	TRUE	FALSE	chr15	51510841	-		OpenSea	51510841	51510841	95	CYP19A1
cg22708914	3.44663	-1.77292	5.81429	1.61939e-07	1.72729e-06	7.11797	2.60296	-1.77292	3.4786	0.000898553	0.00298005	-0.884561	NA	NA	NA	NA	NA	NA	TRUE	FALSE	FALSE	chr8	19170890	+	chr8:19170999-19172056	N_Shore	19170890	19170890	190	SH2D4A
cg00180799	-2.16569	0.0383247	-5.80834	1.65883e-07	1.7617e-06	7.09491	-2.04946	0.0383247	-4.69319	1.40647e-05	0.000182614	2.9671	NA	NA	NA	NA	NA	NA	TRUE	FALSE	FALSE	chr9	123676841	-		OpenSea	123676841	123676841	8	TRAF1
cg03997393	2.72653	1.04662	5.79465	1.75306e-07	1.84291e-06	7.04197	2.50992	1.04662	4.3436	4.95078e-05	0.000411274	1.79238	NA	NA	NA	NA	NA	NA	TRUE	FALSE	FALSE	chr2	105859806	+	chr2:105858587-105859084	S_Shore	105859806	105859806	1605	GPR45
cg21780506	-3.07062	0.00338541	-5.79423	1.75609e-07	1.8449e-06	7.04032	-2.54943	0.00338541	-3.85544	0.00026496	0.00126543	0.236947	NA	NA	NA	NA	NA	NA	TRUE	FALSE	FALSE	chr10	75349368	-		OpenSea	75349368	75349368	1929	USP54
cg00959298	2.47521	2.68256	5.79323	1.76314e-07	1.85038e-06	7.03648	NA	NA	NA	NA	NA	NA	-2.66249	2.68256	-4.4313	3.6426e-05	0.000335699	2.10881	FALSE	TRUE	FALSE	chr17	71825500	-		OpenSea	71825500	71825500	823	LINC00469
cg00570438	2.59422	2.2257	5.78546	1.81934e-07	1.89951e-06	7.00642	1.28441	2.2257	2.35066	0.0217449	0.0333775	-3.72735	NA	NA	NA	NA	NA	NA	TRUE	FALSE	FALSE	chr21	44490426	-	chr21:44486140-44486465	S_Shelf	44490426	44490426	1911	CBS
cg10666081	2.78462	1.23887	5.78398	1.83021e-07	1.90816e-06	7.00071	NA	NA	NA	NA	NA	NA	-3.0435	1.23887	-4.40575	3.98959e-05	0.000355889	2.02467	FALSE	TRUE	FALSE	chr2	105985002	-		OpenSea	105985002	105985002	73	FHL2
cg05852537	4.12221	-2.27997	5.78335	1.83491e-07	1.91157e-06	6.99825	2.07365	-2.27997	2.27302	0.0262947	0.0388537	-3.89028	NA	NA	NA	NA	NA	NA	TRUE	FALSE	FALSE	chr20	33759753	+	chr20:33762403-33762774	N_Shelf	33759753	33759753	20	PROCR
cg12528035	-2.76677	0.211207	-5.78321	1.8359e-07	1.91188e-06	6.99774	-1.45337	0.211207	-2.46753	0.0162126	0.0263745	-3.4735	NA	NA	NA	NA	NA	NA	TRUE	FALSE	FALSE	chr1	151761420	-	chr1:151762604-151764007	N_Shore	151761420	151761420	1543	TDRKH
cg13137376	-2.56259	-3.05736	-5.78321	1.83591e-07	1.91188e-06	6.99773	NA	NA	NA	NA	NA	NA	3.15341	-3.05736	5.02657	4.10712e-06	8.33359e-05	4.13423	FALSE	TRUE	FALSE	chr6	30712221	-	chr6:30710307-30712440	Island	30712221	30712221	105	IER3
cg00958197	3.16489	-0.351481	5.78302	1.83731e-07	1.91284e-06	6.997	NA	NA	NA	NA	NA	NA	-3.13259	-0.351481	-3.92475	0.00021078	0.00109459	0.491446	FALSE	TRUE	FALSE	chr7	28474389	+		OpenSea	28474389	28474389	844	CREB5
cg08840765	3.05035	0.853057	5.78269	1.83976e-07	1.91441e-06	6.99572	2.26559	0.853057	3.44396	0.00100173	0.0032224	-0.9838	NA	NA	NA	NA	NA	NA	TRUE	FALSE	FALSE	chr2	240685579	+		OpenSea	240685579	240685579	1024	LOC150935
cg21219880	-3.32313	0.556413	-5.77904	1.86704e-07	1.93831e-06	6.98162	NA	NA	NA	NA	NA	NA	1.89497	0.556413	2.24797	0.0279465	0.0420674	-3.86771	FALSE	TRUE	FALSE	chr7	29236377	+	chr7:29233704-29235046	S_Shore	29236377	29236377	979	CHN2
cg19461896	3.97015	0.6067	5.77869	1.86968e-07	1.94031e-06	6.98027	NA	NA	NA	NA	NA	NA	-3.5668	0.6067	-3.49043	0.000867562	0.00296912	-0.799512	FALSE	TRUE	FALSE	chr10	37892709	-		OpenSea	37892709	37892709	849	MTRNR2L7
cg08155444	3.79677	-1.48637	5.77691	1.8832e-07	1.9499e-06	6.97337	NA	NA	NA	NA	NA	NA	NA	NA	NA	NA	NA	NA	FALSE	FALSE	FALSE	chrX	77583122	-		OpenSea	77583122	77583122	34	CYSLTR1
cg01963618	2.77865	-0.375085	5.7769	1.88326e-07	1.9499e-06	6.97333	NA	NA	NA	NA	NA	NA	-1.64095	-0.375085	-2.37793	0.0203337	0.0325796	-3.5968	FALSE	TRUE	FALSE	chr6	1102332	-		OpenSea	1102332	1102332	764	LINC01622
cg24158595	2.81546	1.48911	5.77613	1.88914e-07	1.95402e-06	6.97035	NA	NA	NA	NA	NA	NA	-3.12127	1.48911	-4.4548	3.34953e-05	0.000317154	2.1864	FALSE	TRUE	FALSE	chr8	32298107	+		OpenSea	32298107	32298107	154	NRG1-IT3
cg11685223	-2.67237	-0.709145	-5.76799	1.95213e-07	2.00708e-06	6.93893	NA	NA	NA	NA	NA	NA	2.24801	-0.709145	3.40145	0.00114601	0.00363241	-1.05166	FALSE	TRUE	FALSE	chr20	23344170	+	chr20:23346034-23346650	N_Shore	23344170	23344170	829	GZF1
cg26920451	-3.31997	0.226645	-5.76376	1.98571e-07	2.03515e-06	6.92259	-2.38226	0.226645	-3.28524	0.00163513	0.00460108	-1.42973	NA	NA	NA	NA	NA	NA	TRUE	FALSE	FALSE	chr15	34260956	+		OpenSea	34260956	34260956	132	CHRM5
cg08139011	-2.8151	-1.52051	-5.763	1.99182e-07	2.0396e-06	6.91964	NA	NA	NA	NA	NA	NA	NA	NA	NA	NA	NA	NA	FALSE	FALSE	FALSE	chr4	185729858	-		OpenSea	185729858	185729858	252	ACSL1
cg23295754	3.60357	-0.208177	5.76288	1.99279e-07	2.04033e-06	6.91918	NA	NA	NA	NA	NA	NA	NA	NA	NA	NA	NA	NA	FALSE	FALSE	FALSE	chr20	1639250	-		OpenSea	1639250	1639250	824	SIRPG
cg15210427	2.136	-1.00559	5.76274	1.99391e-07	2.04086e-06	6.91864	NA	NA	NA	NA	NA	NA	NA	NA	NA	NA	NA	NA	FALSE	FALSE	FALSE	chr20	23548991	-		OpenSea	23548991	23548991	394	CST9L
cg14425733	-3.92903	-1.9035	-5.76272	1.99406e-07	2.04086e-06	6.91857	NA	NA	NA	NA	NA	NA	2.21504	-1.9035	2.18537	0.0324392	0.047494	-3.99357	FALSE	TRUE	FALSE	chr22	46451214	-	chr22:46449632-46450115	S_Shore	46451214	46451214	1189	PRR34
cg07848409	-3.36076	-2.22872	-5.76201	1.99974e-07	2.04564e-06	6.91584	-3.32531	-2.22872	-4.52331	2.60663e-05	0.00027081	2.39051	NA	NA	NA	NA	NA	NA	TRUE	FALSE	FALSE	chr3	172166987	-	chr3:172167526-172167866	N_Shore	172166987	172166987	740	GHSR
cg19410314	-2.56837	0.799644	-5.75981	2.01757e-07	2.05939e-06	6.90734	NA	NA	NA	NA	NA	NA	NA	NA	NA	NA	NA	NA	FALSE	FALSE	FALSE	chr17	53343827	+	chr17:53342198-53343061	S_Shore	53343827	53343827	655	HLF
cg07032439	3.37956	1.09862	5.75891	2.02495e-07	2.0649e-06	6.90384	NA	NA	NA	NA	NA	NA	NA	NA	NA	NA	NA	NA	FALSE	FALSE	FALSE	chr20	23017312	+	chr20:23015716-23016879	S_Shore	23017312	23017312	1254	SSTR4
cg08143605	-2.88675	-0.277442	-5.75799	2.03241e-07	2.07172e-06	6.90032	NA	NA	NA	NA	NA	NA	NA	NA	NA	NA	NA	NA	FALSE	FALSE	FALSE	chr3	183027232	-		OpenSea	183027232	183027232	1646	MCF2L2
cg26426448	2.28878	3.13029	5.75792	2.03296e-07	2.07203e-06	6.90006	NA	NA	NA	NA	NA	NA	-1.75934	3.13029	-3.19575	0.00214597	0.00576703	-1.61711	FALSE	TRUE	FALSE	chr7	28337618	+		OpenSea	28337618	28337618	1321	CREB5
cg24432450	3.11899	2.35134	5.75708	2.03991e-07	2.07649e-06	6.89679	NA	NA	NA	NA	NA	NA	-2.6733	2.35134	-3.38715	0.00119796	0.00375357	-1.09175	FALSE	TRUE	FALSE	chr4	187422895	-	chr4:187422034-187422244	S_Shore	187422895	187422895	682	F11-AS1
cg08771171	-3.31504	-2.03068	-5.75637	2.04572e-07	2.08084e-06	6.89407	-3.00543	-2.03068	-4.14554	9.896e-05	0.000648558	1.14848	NA	NA	NA	NA	NA	NA	TRUE	FALSE	FALSE	chr5	138211084	+		OpenSea	138211084	138211084	0	CTNNA1
cg01102073	5.08138	0.603067	5.75634	2.04598e-07	2.08084e-06	6.89395	NA	NA	NA	NA	NA	NA	-4.75221	0.603067	-3.57259	0.000668522	0.00246041	-0.562821	FALSE	TRUE	FALSE	chr3	128204813	-	chr3:128205495-128212274	N_Shore	128204813	128204813	1950	GATA2
cg10539122	-3.24158	0.43521	-5.75375	2.06744e-07	2.09739e-06	6.88395	-2.33634	0.43521	-3.30136	0.00155675	0.00443785	-1.38513	NA	NA	NA	NA	NA	NA	TRUE	FALSE	FALSE	chr1	201777275	+		OpenSea	201777275	201777275	463	MIR1231
cg12672949	2.61936	2.75628	5.75294	2.07423e-07	2.1022e-06	6.88081	NA	NA	NA	NA	NA	NA	NA	NA	NA	NA	NA	NA	FALSE	FALSE	FALSE	chr7	129014861	+		OpenSea	129014861	129014861	622	AHCYL2
cg24224407	2.28603	2.26168	5.75163	2.08514e-07	2.10998e-06	6.87579	NA	NA	NA	NA	NA	NA	-1.80332	2.26168	-3.27609	0.00168424	0.00481386	-1.39922	FALSE	TRUE	FALSE	chr1	115571395	+		OpenSea	115571395	115571395	1049	TSHB
cg11552853	-2.3893	1.64779	-5.75012	2.09787e-07	2.12008e-06	6.86995	NA	NA	NA	NA	NA	NA	NA	NA	NA	NA	NA	NA	FALSE	FALSE	FALSE	chr2	47383522	-		OpenSea	47383522	47383522	1004	STPG4
cg19774697	3.12675	0.93937	5.74813	2.11479e-07	2.13287e-06	6.86226	NA	NA	NA	NA	NA	NA	-2.33432	0.93937	-2.9444	0.00447276	0.0100048	-2.27317	FALSE	TRUE	FALSE	chr12	129347611	+		OpenSea	129347611	129347611	1069	GLT1D1
cg25432336	-3.89511	-2.69214	-5.74752	2.12001e-07	2.13707e-06	6.8599	-2.73541	-2.69214	-3.16387	0.00235654	0.00602427	-1.76065	NA	NA	NA	NA	NA	NA	TRUE	FALSE	FALSE	chr2	20648580	+	chr2:20646428-20647988	S_Shore	20648580	20648580	1744	RHOB
cg25349955	3.73991	1.57091	5.74745	2.12055e-07	2.13735e-06	6.85965	NA	NA	NA	NA	NA	NA	-2.50108	1.57091	-2.59414	0.0116858	0.0210031	-3.11827	FALSE	TRUE	FALSE	chr2	1415911	+		OpenSea	1415911	1415911	1321	TPO
cg23272266	-2.35836	-3.09241	-5.74741	2.12095e-07	2.13748e-06	6.85948	NA	NA	NA	NA	NA	NA	3.60484	-3.09241	6.29868	2.8621e-08	4.6326e-06	8.76902	FALSE	TRUE	FALSE	chr10	126431539	-	chr10:126431314-126433285	Island	126431539	126431539	1390	FAM53B
cg07944798	-4.11736	-4.61117	-5.74716	2.12302e-07	2.13877e-06	6.85854	NA	NA	NA	NA	NA	NA	4.52638	-4.61117	4.23641	7.24546e-05	0.000528465	1.47365	FALSE	TRUE	FALSE	chr17	79374181	-	chr17:79366806-79374742	Island	79374181	79374181	396	MIR4740
cg08991330	-3.01939	-0.78477	-5.74483	2.14308e-07	2.15656e-06	6.84953	-2.82321	-0.78477	-4.30909	5.59192e-05	0.000445633	1.67901	NA	NA	NA	NA	NA	NA	TRUE	FALSE	FALSE	chr6	144283194	-		OpenSea	144283194	144283194	646	PLAGL1
cg08240807	-2.38263	-1.05928	-5.74254	2.1629e-07	2.17245e-06	6.84071	NA	NA	NA	NA	NA	NA	NA	NA	NA	NA	NA	NA	FALSE	FALSE	FALSE	chr11	71938833	+	chr11:71934247-71936321	S_Shelf	71938833	71938833	91	INPPL1
cg22546696	-2.94237	-4.83634	-5.74232	2.16482e-07	2.17384e-06	6.83987	NA	NA	NA	NA	NA	NA	NA	NA	NA	NA	NA	NA	FALSE	FALSE	FALSE	chr15	41952645	+	chr15:41952535-41953222	Island	41952645	41952645	34	MGA
cg11525951	-3.01455	0.616476	-5.74216	2.16619e-07	2.17495e-06	6.83926	-2.40568	0.616476	-3.67649	0.000477277	0.00190744	-0.304924	NA	NA	NA	NA	NA	NA	TRUE	FALSE	FALSE	chr21	43641170	+	chr21:43638948-43640132	S_Shore	43641170	43641170	1161	ABCG1
cg09552892	-2.67355	-2.75137	-5.73995	2.18554e-07	2.18901e-06	6.83074	NA	NA	NA	NA	NA	NA	NA	NA	NA	NA	NA	NA	FALSE	FALSE	FALSE	chr10	88718274	+		OpenSea	88718274	88718274	13	SNCG
cg26635367	-2.89531	1.62832	-5.73956	2.18902e-07	2.19162e-06	6.82922	NA	NA	NA	NA	NA	NA	NA	NA	NA	NA	NA	NA	FALSE	FALSE	FALSE	chr4	166131119	+	chr4:166128385-166129255	S_Shore	166131119	166131119	51	KLHL2
cg07823492	3.89783	1.1887	5.73417	2.237e-07	2.22863e-06	6.80845	NA	NA	NA	NA	NA	NA	-5.75301	1.1887	-5.69421	3.15563e-07	1.8334e-05	6.52672	FALSE	TRUE	FALSE	chr17	46608099	-	chr17:46607804-46608390	Island	46608099	46608099	172	HOXB1
cg06449636	3.51531	0.588338	5.73409	2.23772e-07	2.2288e-06	6.80814	NA	NA	NA	NA	NA	NA	-2.91737	0.588338	-3.22716	0.00195286	0.00537573	-1.53238	FALSE	TRUE	FALSE	chr6	1101326	-		OpenSea	1101326	1101326	240	LINC01622
cg07012823	3.50354	-0.00872649	5.73335	2.24442e-07	2.23328e-06	6.80528	NA	NA	NA	NA	NA	NA	-4.5528	-0.00872649	-5.05392	3.70543e-06	7.82434e-05	4.23001	FALSE	TRUE	FALSE	chr6	155777070	-		OpenSea	155777070	155777070	32	NOX3
cg11291745	2.42242	-2.13171	5.73304	2.2472e-07	2.23521e-06	6.80409	NA	NA	NA	NA	NA	NA	NA	NA	NA	NA	NA	NA	FALSE	FALSE	FALSE	chr15	52587354	-	chr15:52587353-52588172	Island	52587354	52587354	640	MYO5C
cg21249131	3.47612	0.62506	5.73206	2.25613e-07	2.24272e-06	6.8003	NA	NA	NA	NA	NA	NA	-4.19364	0.62506	-4.69399	1.41029e-05	0.000182171	2.98787	FALSE	TRUE	FALSE	chr7	84783791	-		OpenSea	84783791	84783791	735	SEMA3D
cg04834956	-3.52875	-0.198976	-5.72844	2.2892e-07	2.26891e-06	6.78636	NA	NA	NA	NA	NA	NA	NA	NA	NA	NA	NA	NA	FALSE	FALSE	FALSE	chr5	146613537	+	chr5:146614283-146614560	N_Shore	146613537	146613537	1041	STK32A
cg07135941	3.3562	1.12535	5.72743	2.29853e-07	2.2761e-06	6.78246	NA	NA	NA	NA	NA	NA	NA	NA	NA	NA	NA	NA	FALSE	FALSE	FALSE	chr8	32297678	+		OpenSea	32297678	32297678	583	NRG1-IT3
cg01912286	-2.74641	-2.06563	-5.72609	2.31096e-07	2.28571e-06	6.7773	NA	NA	NA	NA	NA	NA	2.10838	-2.06563	3.06526	0.00315635	0.00769475	-1.96266	FALSE	TRUE	FALSE	chr9	111870842	-		OpenSea	111870842	111870842	7	TMEM245
cg03531787	-3.09407	0.898581	-5.72403	2.33011e-07	2.29935e-06	6.76939	-2.15759	0.898581	-3.19169	0.00216872	0.00566809	-1.68558	NA	NA	NA	NA	NA	NA	TRUE	FALSE	FALSE	chr11	93464739	-		OpenSea	93464739	93464739	925	SNORA8
cg17411035	2.78235	1.49095	5.72255	2.34405e-07	2.30857e-06	6.76368	1.30546	1.49095	2.1758	0.0331647	0.046951	-4.08771	NA	NA	NA	NA	NA	NA	TRUE	FALSE	FALSE	chr2	237148507	-	chr2:237145613-237146576	S_Shore	237148507	237148507	1750	ASB18
cg12412384	2.65848	2.10063	5.72182	2.35092e-07	2.31392e-06	6.76088	NA	NA	NA	NA	NA	NA	NA	NA	NA	NA	NA	NA	FALSE	FALSE	FALSE	chr12	12673025	-		OpenSea	12673025	12673025	1371	DUSP16
cg11437887	-2.80725	0.956755	-5.72141	2.35483e-07	2.31637e-06	6.75929	NA	NA	NA	NA	NA	NA	NA	NA	NA	NA	NA	NA	FALSE	FALSE	FALSE	chr16	11853217	-		OpenSea	11853217	11853217	466	ZC3H7A
cg24875595	3.28352	0.523615	5.7195	2.37296e-07	2.33023e-06	6.75194	1.67758	0.523615	2.32192	0.0233401	0.0353106	-3.78819	NA	NA	NA	NA	NA	NA	TRUE	FALSE	FALSE	chr2	79363761	-		OpenSea	79363761	79363761	1791	REG1CP
cg04589881	2.34386	2.9278	5.71874	2.38023e-07	2.33568e-06	6.74901	NA	NA	NA	NA	NA	NA	-2.14292	2.9278	-3.7496	0.000376999	0.00163938	-0.0407363	FALSE	TRUE	FALSE	chr5	101835072	-	chr5:101834354-101834740	S_Shore	101835072	101835072	351	SLCO6A1
cg07914107	2.96307	2.6211	5.71674	2.39948e-07	2.35028e-06	6.7413	NA	NA	NA	NA	NA	NA	-3.12954	2.6211	-4.16633	9.24471e-05	0.000622323	1.24904	FALSE	TRUE	FALSE	chr1	66256911	+	chr1:66258440-66258918	N_Shore	66256911	66256911	1281	PDE4B
cg19499998	2.50739	2.73044	5.71568	2.4097e-07	2.35858e-06	6.73723	NA	NA	NA	NA	NA	NA	NA	NA	NA	NA	NA	NA	FALSE	FALSE	FALSE	chr6	160680213	-	chr6:160679377-160679701	S_Shore	160680213	160680213	249	SLC22A2
cg14195103	-2.69367	0.868817	-5.71435	2.42267e-07	2.36899e-06	6.73209	-2.94809	0.868817	-5.09113	3.19685e-06	7.30701e-05	4.35584	NA	NA	NA	NA	NA	NA	TRUE	FALSE	FALSE	chr17	73283583	-	chr17:73285180-73285854	N_Shore	73283583	73283583	171	SLC25A19
cg01419914	-3.3657	0.186952	-5.71327	2.43321e-07	2.37585e-06	6.72793	NA	NA	NA	NA	NA	NA	NA	NA	NA	NA	NA	NA	FALSE	FALSE	FALSE	chr17	79374691	-	chr17:79366806-79374742	Island	79374691	79374691	112	MIR4740
cg04567321	-2.74427	2.12109	-5.71244	2.44129e-07	2.38316e-06	6.72476	NA	NA	NA	NA	NA	NA	NA	NA	NA	NA	NA	NA	FALSE	FALSE	FALSE	chr11	47511813	-		OpenSea	47511813	47511813	1236	CELF1
cg06058170	-3.40159	-2.26393	-5.71109	2.45461e-07	2.39287e-06	6.71954	-2.50216	-2.26393	-3.32659	0.00144107	0.00419107	-1.31499	NA	NA	NA	NA	NA	NA	TRUE	FALSE	FALSE	chr5	78808668	-	chr5:78809347-78810468	N_Shore	78808668	78808668	990	HOMER1
cg15877238	-2.79181	-1.7376	-5.70977	2.46762e-07	2.40162e-06	6.71448	NA	NA	NA	NA	NA	NA	NA	NA	NA	NA	NA	NA	FALSE	FALSE	FALSE	chr2	33359468	+		OpenSea	33359468	33359468	195	LTBP1
cg08877948	-2.95101	-3.64988	-5.70807	2.48453e-07	2.4146e-06	6.70794	NA	NA	NA	NA	NA	NA	3.56179	-3.64988	4.75543	1.1258e-05	0.000157767	3.19697	FALSE	TRUE	FALSE	chr16	58059154	+	chr16:58059380-58061477	N_Shore	58059154	58059154	127	MMP15
cg21657916	2.22388	1.1844	5.70759	2.48935e-07	2.41832e-06	6.70608	NA	NA	NA	NA	NA	NA	-1.58694	1.1844	-2.95471	0.00434313	0.00978598	-2.24704	FALSE	TRUE	FALSE	chr6	84141738	-	chr6:84140412-84140998	S_Shore	84141738	84141738	799	ME1
cg07059784	-2.66374	-1.14082	-5.70757	2.48955e-07	2.41832e-06	6.70601	NA	NA	NA	NA	NA	NA	1.99046	-1.14082	2.9864	0.00396638	0.009142	-2.16635	FALSE	TRUE	FALSE	chr2	233416233	-	chr2:233415005-233415811	S_Shore	233416233	233416233	949	TIGD1
cg24074177	-2.9273	-0.589584	-5.70436	2.52188e-07	2.4421e-06	6.69365	-1.53186	-0.589584	-2.40166	0.0191514	0.0301487	-3.61783	NA	NA	NA	NA	NA	NA	TRUE	FALSE	FALSE	chr4	26492488	-		OpenSea	26492488	26492488	445	CCKAR
cg09527266	-2.29125	0.595417	-5.70415	2.52402e-07	2.44359e-06	6.69284	NA	NA	NA	NA	NA	NA	NA	NA	NA	NA	NA	NA	FALSE	FALSE	FALSE	chr17	26692205	+		OpenSea	26692205	26692205	826	SARM1
cg02247178	3.67367	0.394618	5.70381	2.52747e-07	2.44634e-06	6.69153	NA	NA	NA	NA	NA	NA	-4.08843	0.394618	-4.28757	6.05735e-05	0.000468459	1.6389	FALSE	TRUE	FALSE	chr13	31506687	+		OpenSea	31506687	31506687	146	TEX26
cg06014092	-3.5864	-1.50144	-5.70372	2.52832e-07	2.44687e-06	6.69121	NA	NA	NA	NA	NA	NA	3.59832	-1.50144	3.87269	0.000250913	0.00123457	0.3317	FALSE	TRUE	FALSE	chr15	77924281	-	chr15:77924568-77925988	N_Shore	77924281	77924281	427	LINGO1
cg06115614	3.3241	0.385057	5.70339	2.53166e-07	2.44982e-06	6.68995	NA	NA	NA	NA	NA	NA	-2.84806	0.385057	-3.32906	0.00143281	0.00427919	-1.25345	FALSE	TRUE	FALSE	chr3	128205143	-	chr3:128205495-128212274	N_Shore	128205143	128205143	1620	GATA2
cg12700732	-1.97787	-1.81867	-5.69901	2.57664e-07	2.48384e-06	6.67308	NA	NA	NA	NA	NA	NA	1.86262	-1.81867	4.02246	0.000151484	0.0008694	0.794678	FALSE	TRUE	FALSE	chr22	30117159	+	chr22:30116081-30117160	Island	30117159	30117159	814	CABP7
cg03041532	-2.62664	-0.00819733	-5.69829	2.58411e-07	2.48939e-06	6.67031	-2.06335	-0.00819733	-3.65667	0.000508947	0.00199524	-0.36393	NA	NA	NA	NA	NA	NA	TRUE	FALSE	FALSE	chr11	71711021	+		OpenSea	71711021	71711021	47	IL18BP
cg20169185	3.51333	1.01854	5.69683	2.59931e-07	2.50093e-06	6.66469	NA	NA	NA	NA	NA	NA	-2.16187	1.01854	-2.37603	0.0204305	0.032707	-3.60087	FALSE	TRUE	FALSE	chr20	44261389	-		OpenSea	44261389	44261389	1481	WFDC9
cg16291750	2.66673	1.4926	5.69344	2.63495e-07	2.52861e-06	6.65165	NA	NA	NA	NA	NA	NA	-1.66906	1.4926	-2.49377	0.0151701	0.0258012	-3.34468	FALSE	TRUE	FALSE	chr3	18003561	+		OpenSea	18003561	18003561	502	LOC339862
cg17548735	-3.30849	0.68313	-5.68915	2.68067e-07	2.56518e-06	6.63518	-2.40373	0.68313	-3.28028	0.00166002	0.00465261	-1.44344	NA	NA	NA	NA	NA	NA	TRUE	FALSE	FALSE	chr6	41020969	+		OpenSea	41020969	41020969	28	APOBEC2
cg20366549	3.26024	-1.11979	5.68817	2.6913e-07	2.57261e-06	6.63139	NA	NA	NA	NA	NA	NA	NA	NA	NA	NA	NA	NA	FALSE	FALSE	FALSE	chr12	6486123	+		OpenSea	6486123	6486123	1588	LTBR
cg23534492	-3.03282	-4.70483	-5.6877	2.69636e-07	2.57644e-06	6.62959	NA	NA	NA	NA	NA	NA	3.14221	-4.70483	4.0524	0.000136787	0.000811988	0.88848	FALSE	TRUE	FALSE	chr3	160119192	+	chr3:160117012-160118878	S_Shore	160119192	160119192	844	SMC4
cg19487390	3.25998	2.01381	5.68768	2.69658e-07	2.57644e-06	6.62952	NA	NA	NA	NA	NA	NA	-3.51556	2.01381	-4.18536	8.65439e-05	0.000595545	1.30984	FALSE	TRUE	FALSE	chr1	197382960	+		OpenSea	197382960	197382960	0	CRB1
cg00593835	2.56802	0.495439	5.68684	2.70567e-07	2.5833e-06	6.62629	NA	NA	NA	NA	NA	NA	-2.05261	0.495439	-3.20002	0.0021187	0.00571182	-1.60562	FALSE	TRUE	FALSE	chr3	124355674	+		OpenSea	124355674	124355674	335	KALRN
cg08662413	2.63473	1.9091	5.68627	2.71188e-07	2.5877e-06	6.6241	NA	NA	NA	NA	NA	NA	-2.20382	1.9091	-3.33425	0.00141022	0.00422992	-1.23911	FALSE	TRUE	FALSE	chr2	234589529	+		OpenSea	234589529	234589529	1054	UGT1A7
cg01417084	3.96207	-0.35306	5.68563	2.71879e-07	2.592e-06	6.62166	NA	NA	NA	NA	NA	NA	-3.60864	-0.35306	-3.47833	0.000901238	0.00305417	-0.83405	FALSE	TRUE	FALSE	chrX	16142009	+		OpenSea	16142009	16142009	584	GRPR
cg23495374	2.28595	1.74718	5.68268	2.75118e-07	2.61787e-06	6.61032	NA	NA	NA	NA	NA	NA	-2.29907	1.74718	-4.11554	0.000110163	0.000701534	1.0876	FALSE	TRUE	FALSE	chr2	228244782	-		OpenSea	228244782	228244782	759	TM4SF20
cg00967316	3.42097	0.729364	5.68086	2.77136e-07	2.63369e-06	6.60332	NA	NA	NA	NA	NA	NA	-3.782	0.729364	-4.26571	6.53994e-05	0.000493703	1.56816	FALSE	TRUE	FALSE	chr7	113558794	-		OpenSea	113558794	113558794	287	PPP1R3A
cg22431309	-2.70521	-1.40157	-5.67958	2.78564e-07	2.64468e-06	6.5984	-1.59851	-1.40157	-2.72775	0.00816664	0.0153694	-2.87229	NA	NA	NA	NA	NA	NA	TRUE	FALSE	FALSE	chr7	140396019	+	chr7:140396414-140397357	N_Shore	140396019	140396019	461	NDUFB2
cg24658548	2.45538	1.8901	5.67891	2.79313e-07	2.64913e-06	6.59583	NA	NA	NA	NA	NA	NA	-2.15455	1.8901	-3.5355	0.0007523	0.00267743	-0.670118	FALSE	TRUE	FALSE	chr1	40861387	+		OpenSea	40861387	40861387	1084	SMAP2
cg15503076	-2.01834	0.701274	-5.67772	2.80645e-07	2.65727e-06	6.59128	NA	NA	NA	NA	NA	NA	1.50422	0.701274	3.1475	0.00247786	0.00641406	-1.74612	FALSE	TRUE	FALSE	chr14	101298868	+		OpenSea	101298868	101298868	1109	MEG3
cg02806280	-2.14155	-0.339309	-5.67708	2.81368e-07	2.66318e-06	6.58881	-1.38479	-0.339309	-3.1248	0.0026461	0.00655311	-1.86525	NA	NA	NA	NA	NA	NA	TRUE	FALSE	FALSE	chr5	140021847	+	chr5:140019034-140019502	S_Shelf	140021847	140021847	187	TMCO6
cg24059623	-3.36339	-1.0783	-5.67649	2.82033e-07	2.66791e-06	6.58656	NA	NA	NA	NA	NA	NA	NA	NA	NA	NA	NA	NA	FALSE	FALSE	FALSE	chr5	79951536	+	chr5:79950003-79950873	S_Shore	79951536	79951536	1068	MSH3
cg11711771	-2.3914	0.959374	-5.6747	2.84065e-07	2.6843e-06	6.57968	NA	NA	NA	NA	NA	NA	2.18929	0.959374	3.7043	0.000437147	0.00181673	-0.175879	FALSE	TRUE	FALSE	chr17	35658109	-		OpenSea	35658109	35658109	1416	ACACA
cg15707869	2.77082	1.86842	5.6726	2.86469e-07	2.70135e-06	6.57161	1.93718	1.86842	3.21173	0.00204223	0.00542654	-1.63122	NA	NA	NA	NA	NA	NA	TRUE	FALSE	FALSE	chr8	88884985	-	chr8:88886171-88886445	N_Shore	88884985	88884985	1310	DCAF4L2
cg15272254	3.56318	-1.45628	5.67135	2.87908e-07	2.71276e-06	6.56682	NA	NA	NA	NA	NA	NA	NA	NA	NA	NA	NA	NA	FALSE	FALSE	FALSE	chr20	23031855	-	chr20:23028403-23032218	Island	23031855	23031855	1553	THBD
cg07124679	-3.24534	-0.188395	-5.6694	2.90176e-07	2.73058e-06	6.5593	-2.47292	-0.188395	-3.43367	0.0010345	0.00329601	-1.01317	NA	NA	NA	NA	NA	NA	TRUE	FALSE	FALSE	chr22	42999128	-		OpenSea	42999128	42999128	37	POLDIP3
cg27015047	2.85477	-0.784436	5.66852	2.91195e-07	2.73794e-06	6.55595	NA	NA	NA	NA	NA	NA	-3.64133	-0.784436	-5.00751	4.41184e-06	8.71506e-05	4.06764	FALSE	TRUE	FALSE	chr10	124320805	+		OpenSea	124320805	124320805	623	DMBT1
cg00481070	2.44226	0.837065	5.6675	2.9239e-07	2.74598e-06	6.55203	NA	NA	NA	NA	NA	NA	NA	NA	NA	NA	NA	NA	FALSE	FALSE	FALSE	chr10	48392217	-	chr10:48389019-48389375	S_Shelf	48392217	48392217	1225	RBP3
cg06830116	2.29637	2.34878	5.6638	2.96765e-07	2.7799e-06	6.53781	NA	NA	NA	NA	NA	NA	-1.68273	2.34878	-2.98338	0.00400093	0.00919949	-2.17406	FALSE	TRUE	FALSE	chr9	86984487	-		OpenSea	86984487	86984487	1073	SLC28A3
cg01949260	-3.36827	-0.785719	-5.66165	2.99326e-07	2.79749e-06	6.52958	-2.20563	-0.785719	-2.93604	0.00457492	0.00986755	-2.35698	NA	NA	NA	NA	NA	NA	TRUE	FALSE	FALSE	chr2	58749327	+		OpenSea	58749327	58749327	1438	LINC01122
cg15298719	-2.53498	-0.843617	-5.66081	3.00342e-07	2.80504e-06	6.52634	NA	NA	NA	NA	NA	NA	2.38749	-0.843617	3.75875	0.00036585	0.00160605	-0.0133122	FALSE	TRUE	FALSE	chr17	7165255	-	chr17:7164285-7166245	Island	7165255	7165255	1008	CLDN7
cg06054410	2.29429	2.68801	5.66055	3.00654e-07	2.80763e-06	6.52534	NA	NA	NA	NA	NA	NA	-2.39447	2.68801	-4.24698	6.98299e-05	0.000516085	1.50768	FALSE	TRUE	FALSE	chr9	108005518	+	chr9:108006467-108007921	N_Shore	108005518	108005518	1410	SLC44A1
cg08486461	3.15995	3.744	5.65991	3.01426e-07	2.81224e-06	6.52289	NA	NA	NA	NA	NA	NA	-2.51259	3.744	-3.07917	0.00303058	0.00746692	-1.92634	FALSE	TRUE	FALSE	chr3	36420805	+	chr3:36421702-36422210	N_Shore	36420805	36420805	1291	STAC
cg09423181	-3.2042	1.94932	-5.65814	3.03568e-07	2.82929e-06	6.51611	-1.53607	1.94932	-2.15824	0.03456	0.0485695	-4.12256	NA	NA	NA	NA	NA	NA	TRUE	FALSE	FALSE	chr17	55164762	+	chr17:55162173-55163908	S_Shore	55164762	55164762	1626	AKAP1
cg22968401	-2.24876	-0.135304	-5.65791	3.0385e-07	2.83127e-06	6.51522	1.80243	-0.135304	3.81143	0.000306648	0.00140362	0.102187	4.05119	-0.135304	7.35986	3.82407e-10	4.09541e-07	12.7989	TRUE	TRUE	TRUE	chr17	27370009	+		OpenSea	27370009	27370009	90	PIPOX
cg06538684	-2.8487	-2.17732	-5.65645	3.05632e-07	2.84409e-06	6.50962	NA	NA	NA	NA	NA	NA	NA	NA	NA	NA	NA	NA	FALSE	FALSE	FALSE	chr12	12511223	+	chr12:12509911-12510428	S_Shore	12511223	12511223	1202	BORCS5
cg24435747	-3.68275	-1.04101	-5.65602	3.06163e-07	2.84725e-06	6.50796	NA	NA	NA	NA	NA	NA	3.49594	-1.04101	3.62354	0.000567788	0.00219057	-0.414216	FALSE	TRUE	FALSE	chr1	24514557	-	chr1:24513540-24514477	S_Shore	24514557	24514557	791	IFNLR1
cg24004692	-3.05037	-1.25136	-5.65302	3.09855e-07	2.87531e-06	6.49648	NA	NA	NA	NA	NA	NA	3.61645	-1.25136	4.60263	1.96706e-05	0.000224711	2.67931	FALSE	TRUE	FALSE	chr17	73402734	+	chr17:73401217-73401988	S_Shore	73402734	73402734	583	MIR3678
cg26230275	2.97032	-0.0956275	5.64844	3.15598e-07	2.91723e-06	6.4789	1.84393	-0.0956275	2.81272	0.00646801	0.0128546	-2.66563	NA	NA	NA	NA	NA	NA	TRUE	FALSE	FALSE	chr1	151965283	-	chr1:151965657-151966387	N_Shore	151965283	151965283	1430	S100A10
cg06495038	3.36458	1.49333	5.64704	3.17366e-07	2.92855e-06	6.47356	2.18231	1.49333	2.90029	0.00506282	0.0106549	-2.44751	NA	NA	NA	NA	NA	NA	TRUE	FALSE	FALSE	chr5	76247647	+	chr5:76249435-76250528	N_Shore	76247647	76247647	1032	CRHBP
cg12717648	-3.28093	-3.78602	-5.64647	3.18092e-07	2.93257e-06	6.47137	NA	NA	NA	NA	NA	NA	3.45723	-3.78602	4.0546	0.000135763	0.000807847	0.895388	FALSE	TRUE	FALSE	chr5	73935665	-	chr5:73935725-73937551	N_Shore	73935665	73935665	1583	ENC1
cg17134966	2.56387	2.80082	5.64601	3.18678e-07	2.93664e-06	6.46961	NA	NA	NA	NA	NA	NA	-3.2776	2.80082	-5.07652	3.40278e-06	7.40933e-05	4.30932	FALSE	TRUE	FALSE	chr8	32297582	+		OpenSea	32297582	32297582	679	NRG1-IT3
cg02556439	-2.83641	0.596303	-5.64552	3.19302e-07	2.94039e-06	6.46773	NA	NA	NA	NA	NA	NA	2.62695	0.596303	3.62232	0.000570028	0.00219667	-0.417801	FALSE	TRUE	FALSE	chr11	71938071	+	chr11:71934247-71936321	S_Shore	71938071	71938071	853	INPPL1
cg22864519	2.76202	-0.671664	5.64538	3.19492e-07	2.94175e-06	6.46717	NA	NA	NA	NA	NA	NA	-3.56384	-0.671664	-5.06482	3.55627e-06	7.62474e-05	4.26825	FALSE	TRUE	FALSE	chr8	82360736	-		OpenSea	82360736	82360736	1016	PMP2
cg15226521	-3.57085	-1.21311	-5.64397	3.213e-07	2.9524e-06	6.46176	NA	NA	NA	NA	NA	NA	3.87251	-1.21311	4.14002	0.000101249	0.000662167	1.16528	FALSE	TRUE	FALSE	chr13	97636381	-		OpenSea	97636381	97636381	44	LINC00359
cg00930833	-3.77958	-1.99383	-5.64349	3.2191e-07	2.957e-06	6.45995	NA	NA	NA	NA	NA	NA	3.21484	-1.99383	3.23298	0.00191893	0.00530506	-1.51662	FALSE	TRUE	FALSE	chr8	41168264	-	chr8:41165852-41167140	S_Shore	41168264	41168264	1273	SFRP1
cg01265281	-3.60566	0.579689	-5.64302	3.22521e-07	2.96194e-06	6.45813	NA	NA	NA	NA	NA	NA	2.83066	0.579689	2.99414	0.003879	0.00899163	-2.14651	FALSE	TRUE	FALSE	chr3	53881270	-	chr3:53879638-53880831	S_Shore	53881270	53881270	849	CHDH
cg17585300	2.6628	0.913331	5.64282	3.22773e-07	2.96332e-06	6.45738	NA	NA	NA	NA	NA	NA	-2.07393	0.913331	-3.07214	0.00309359	0.00758156	-1.94472	FALSE	TRUE	FALSE	chr12	5602436	+	chr12:5603587-5603990	N_Shore	5602436	5602436	861	NTF3
cg18025588	2.86047	-0.110012	5.64122	3.24854e-07	2.97998e-06	6.45123	1.74968	-0.110012	2.78039	0.00707189	0.0137683	-2.74485	NA	NA	NA	NA	NA	NA	TRUE	FALSE	FALSE	chr19	45033999	-		OpenSea	45033999	45033999	450	CEACAM20
cg14025883	2.78601	2.04702	5.64108	3.2504e-07	2.98101e-06	6.45069	1.34835	2.04702	2.20756	0.0307644	0.0441705	-4.02401	NA	NA	NA	NA	NA	NA	TRUE	FALSE	FALSE	chr9	5436224	-	chr9:5437566-5437996	N_Shore	5436224	5436224	1712	PLGRKT
cg20799917	-3.32374	0.00892196	-5.63777	3.29364e-07	3.01111e-06	6.43804	NA	NA	NA	NA	NA	NA	NA	NA	NA	NA	NA	NA	FALSE	FALSE	FALSE	chr2	38894198	+		OpenSea	38894198	38894198	1145	GALM
cg18281744	3.54802	0.845691	5.63727	3.30025e-07	3.01513e-06	6.43612	NA	NA	NA	NA	NA	NA	-3.45119	0.845691	-3.71048	0.000428436	0.00179101	-0.157512	FALSE	TRUE	FALSE	chr6	29455512	-		OpenSea	29455512	29455512	166	MAS1L
cg06286920	4.06254	-0.060716	5.6351	3.32907e-07	3.03596e-06	6.42779	2.57583	-0.060716	2.7896	0.00689482	0.0135059	-2.72236	NA	NA	NA	NA	NA	NA	TRUE	FALSE	FALSE	chr2	219857167	-	chr2:219857682-219858917	N_Shore	219857167	219857167	959	CRYBA2
cg07720865	-3.38062	-1.46319	-5.63473	3.33395e-07	3.03938e-06	6.42639	NA	NA	NA	NA	NA	NA	2.73558	-1.46319	3.09795	0.00286814	0.00716134	-1.87708	FALSE	TRUE	FALSE	chr2	103352342	+	chr2:103353138-103353414	N_Shore	103352342	103352342	1051	TMEM182
cg18135647	-2.71285	-3.20014	-5.63445	3.33773e-07	3.04125e-06	6.42531	NA	NA	NA	NA	NA	NA	2.16977	-3.20014	3.14066	0.00252861	0.00651299	-1.76429	FALSE	TRUE	FALSE	chr12	122020718	-	chr12:122016170-122017693	S_Shelf	122020718	122020718	1797	KDM2B
cg21398996	-2.79531	-1.05653	-5.63131	3.37992e-07	3.07057e-06	6.41328	NA	NA	NA	NA	NA	NA	2.04899	-1.05653	2.86435	0.00560763	0.0118995	-2.47363	FALSE	TRUE	FALSE	chr13	33923778	-	chr13:33923930-33924781	N_Shore	33923778	33923778	988	STARD13
cg21611775	3.719	-0.397255	5.63095	3.38482e-07	3.07296e-06	6.4119	NA	NA	NA	NA	NA	NA	-3.40047	-0.397255	-3.47111	0.000921924	0.00310431	-0.854625	FALSE	TRUE	FALSE	chr3	11058836	+	chr3:11058818-11059051	Island	11058836	11058836	33	SLC6A1
cg17421388	-3.11749	0.0638353	-5.63031	3.39351e-07	3.07911e-06	6.40944	-3.00466	0.0638353	-4.32781	5.23478e-05	0.000426878	1.74044	NA	NA	NA	NA	NA	NA	TRUE	FALSE	FALSE	chr10	81035077	+		OpenSea	81035077	81035077	1860	ZMIZ1
cg13177873	2.0152	-1.42594	5.6296	3.40309e-07	3.08677e-06	6.40674	NA	NA	NA	NA	NA	NA	NA	NA	NA	NA	NA	NA	FALSE	FALSE	FALSE	chr20	17661522	-	chr20:17661521-17663456	Island	17661522	17661522	1405	RRBP1
cg12700039	2.2638	1.14954	5.62815	3.4229e-07	3.10161e-06	6.40119	1.47225	1.14954	3.06805	0.00312636	0.00741549	-2.01549	NA	NA	NA	NA	NA	NA	TRUE	FALSE	FALSE	chr17	77925938	-	chr17:77924080-77924423	S_Shore	77925938	77925938	1281	TBC1D16
cg00926345	-2.5368	-0.621565	-5.62731	3.43443e-07	3.11032e-06	6.39797	NA	NA	NA	NA	NA	NA	2.34768	-0.621565	3.66736	0.000492882	0.00197941	-0.28532	FALSE	TRUE	FALSE	chr9	123477918	-	chr9:123475985-123477255	S_Shore	123477918	123477918	1152	MEGF9
cg21202716	-3.89293	-2.4597	-5.62698	3.43905e-07	3.1137e-06	6.39668	-3.31349	-2.4597	-3.74906	0.000376627	0.00161435	-0.0871437	NA	NA	NA	NA	NA	NA	TRUE	FALSE	FALSE	chr11	70508022	-	chr11:70508328-70508617	N_Shore	70508022	70508022	98	SHANK2
cg15695181	-2.61683	1.3434	-5.62089	3.5237e-07	3.17553e-06	6.37341	NA	NA	NA	NA	NA	NA	NA	NA	NA	NA	NA	NA	FALSE	FALSE	FALSE	chr4	7071161	-	chr4:7069098-7070402	S_Shore	7071161	7071161	1360	GRPEL1
cg12186652	2.66117	-0.382813	5.62068	3.5268e-07	3.17761e-06	6.37257	NA	NA	NA	NA	NA	NA	NA	NA	NA	NA	NA	NA	FALSE	FALSE	FALSE	chr2	219850480	-	chr2:219848919-219850541	Island	219850480	219850480	100	FEV
cg03344214	2.85082	1.18687	5.62002	3.53605e-07	3.18418e-06	6.37006	NA	NA	NA	NA	NA	NA	NA	NA	NA	NA	NA	NA	FALSE	FALSE	FALSE	chr6	160681831	-	chr6:160679377-160679701	S_Shelf	160681831	160681831	1867	SLC22A2
cg21750465	3.69891	-0.234665	5.61532	3.60305e-07	3.23186e-06	6.3521	NA	NA	NA	NA	NA	NA	-3.1297	-0.234665	-3.20377	0.00209504	0.00566503	-1.59553	FALSE	TRUE	FALSE	chr12	96334609	-	chr12:96336245-96337411	N_Shore	96334609	96334609	1818	CCDC38
cg21910736	2.41305	2.8558	5.61492	3.60894e-07	3.23577e-06	6.35053	NA	NA	NA	NA	NA	NA	-1.91965	2.8558	-3.17283	0.00229806	0.00606583	-1.67857	FALSE	TRUE	FALSE	chr3	121285779	+		OpenSea	121285779	121285779	998	ARGFX
cg15410766	-3.27855	1.59653	-5.61488	3.60943e-07	3.23583e-06	6.3504	-3.29929	1.59653	-4.48252	3.01834e-05	0.000297828	2.25364	NA	NA	NA	NA	NA	NA	TRUE	FALSE	FALSE	chr19	37837096	+		OpenSea	37837096	37837096	102	HKR1
cg03469437	-3.30024	-0.362177	-5.61468	3.61235e-07	3.23668e-06	6.34963	NA	NA	NA	NA	NA	NA	2.00571	-0.362177	2.32281	0.0233026	0.0363458	-3.71328	FALSE	TRUE	FALSE	chr8	14711189	-		OpenSea	14711189	14711189	169	MIR383
cg06072769	2.6157	0.685799	5.6137	3.62653e-07	3.24651e-06	6.34588	NA	NA	NA	NA	NA	NA	-1.98008	0.685799	-2.97638	0.00408202	0.00933669	-2.19192	FALSE	TRUE	FALSE	chr10	50146962	+		OpenSea	50146962	50146962	1050	WDFY4
cg25604246	-2.09473	-3.05906	-5.61347	3.62982e-07	3.24874e-06	6.34501	NA	NA	NA	NA	NA	NA	1.50382	-3.05906	2.95604	0.00432667	0.00975912	-2.24367	FALSE	TRUE	FALSE	chr12	121570559	+		OpenSea	121570559	121570559	62	P2RX7
cg04350066	3.43514	0.489281	5.61298	3.63692e-07	3.25293e-06	6.34314	NA	NA	NA	NA	NA	NA	NA	NA	NA	NA	NA	NA	FALSE	FALSE	FALSE	chr20	31594060	-		OpenSea	31594060	31594060	1820	SUN5
cg00146645	-3.28143	-2.82302	-5.61283	3.6391e-07	3.25416e-06	6.34257	NA	NA	NA	NA	NA	NA	3.14141	-2.82302	3.65956	0.000505486	0.00201489	-0.308336	FALSE	TRUE	FALSE	chr1	228644750	+	chr1:228645196-228646434	N_Shore	228644750	228644750	1057	HIST3H2BB
cg18442961	2.93382	0.371655	5.60974	3.6843e-07	3.29095e-06	6.33075	NA	NA	NA	NA	NA	NA	-2.85308	0.371655	-3.7602	0.000364111	0.00160133	-0.00895782	FALSE	TRUE	FALSE	chr3	154741932	+		OpenSea	154741932	154741932	18	MME
cg13060605	4.21394	-1.27162	5.60834	3.70505e-07	3.30583e-06	6.32538	NA	NA	NA	NA	NA	NA	-3.50292	-1.27162	-3.11734	0.00270901	0.00686097	-1.82601	FALSE	TRUE	FALSE	chr10	37892504	-		OpenSea	37892504	37892504	644	MTRNR2L7
cg14076258	-3.01379	-1.0908	-5.60667	3.72982e-07	3.32244e-06	6.319	NA	NA	NA	NA	NA	NA	2.63367	-1.0908	3.36618	0.00127819	0.00393468	-1.15034	FALSE	TRUE	FALSE	chr11	77183807	-	chr11:77184193-77185504	N_Shore	77183807	77183807	1300	PAK1
cg23591609	-2.97608	-0.692948	-5.60553	3.7469e-07	3.33472e-06	6.31463	NA	NA	NA	NA	NA	NA	NA	NA	NA	NA	NA	NA	FALSE	FALSE	FALSE	chr12	70092840	-		OpenSea	70092840	70092840	355	BEST3
cg07051221	-2.12131	0.375317	-5.60474	3.75862e-07	3.34147e-06	6.31164	NA	NA	NA	NA	NA	NA	2.29372	0.375317	4.42869	3.67668e-05	0.000337604	2.10019	FALSE	TRUE	FALSE	chr12	53341805	+	chr12:53342805-53343162	N_Shore	53341805	53341805	849	KRT18
cg20299697	-4.01924	1.09709	-5.60226	3.79614e-07	3.36521e-06	6.30214	-3.21576	1.09709	-3.50065	0.000838204	0.00283873	-0.82103	NA	NA	NA	NA	NA	NA	TRUE	FALSE	FALSE	chr3	138069423	+	chr3:138066795-138067854	S_Shore	138069423	138069423	1452	MRAS
cg11314607	-2.80303	-2.16017	-5.60121	3.81201e-07	3.37818e-06	6.29814	NA	NA	NA	NA	NA	NA	NA	NA	NA	NA	NA	NA	FALSE	FALSE	FALSE	chr15	59729057	+	chr15:59730070-59730738	N_Shore	59729057	59729057	1314	FAM81A
cg26819695	-3.01686	-0.196362	-5.6003	3.82592e-07	3.38791e-06	6.29466	NA	NA	NA	NA	NA	NA	2.65996	-0.196362	3.39164	0.00118141	0.00371458	-1.07918	FALSE	TRUE	FALSE	chr11	123066956	-	chr11:123066517-123066986	Island	123066956	123066956	948	CLMP
cg08263647	2.74229	-1.51817	5.59887	3.84791e-07	3.40217e-06	6.28917	NA	NA	NA	NA	NA	NA	-1.85077	-1.51817	-2.62694	0.0107155	0.0196148	-3.04273	FALSE	TRUE	FALSE	chr3	158390769	-		OpenSea	158390769	158390769	286	LXN
cg03328147	3.05752	1.63035	5.59701	3.87651e-07	3.42147e-06	6.28209	NA	NA	NA	NA	NA	NA	-4.49756	1.63035	-5.64628	3.80677e-07	2.05687e-05	6.35158	FALSE	TRUE	FALSE	chr11	92085431	+		OpenSea	92085431	92085431	168	FAT3
cg24633253	-3.37077	-0.664226	-5.59637	3.8864e-07	3.42748e-06	6.27965	NA	NA	NA	NA	NA	NA	3.11088	-0.664226	3.50798	0.000820812	0.00285407	-0.749253	FALSE	TRUE	FALSE	chr11	20048700	+		OpenSea	20048700	20048700	436	NAV2
cg17007339	-2.98105	0.167097	-5.5961	3.89058e-07	3.42978e-06	6.27862	-2.67039	0.167097	-4.01505	0.000154815	0.000875716	0.733624	NA	NA	NA	NA	NA	NA	TRUE	FALSE	FALSE	chr11	85430629	-		OpenSea	85430629	85430629	245	SYTL2
cg10669597	-3.32372	0.943894	-5.59408	3.92213e-07	3.45045e-06	6.27089	NA	NA	NA	NA	NA	NA	NA	NA	NA	NA	NA	NA	FALSE	FALSE	FALSE	chr5	89771460	-	chr5:89769625-89770856	S_Shore	89771460	89771460	874	MBLAC2
cg10492152	3.17616	2.01941	5.59371	3.92799e-07	3.45486e-06	6.26946	NA	NA	NA	NA	NA	NA	-2.9628	2.01941	-3.5639	0.000687328	0.00251024	-0.588043	FALSE	TRUE	FALSE	chr6	52051113	+		OpenSea	52051113	52051113	71	IL17A
cg14904725	2.33064	-0.891106	5.59323	3.93542e-07	3.46064e-06	6.26765	NA	NA	NA	NA	NA	NA	NA	NA	NA	NA	NA	NA	FALSE	FALSE	FALSE	chr13	113777045	+		OpenSea	113777045	113777045	67	F10
cg23561029	2.99342	-0.0795958	5.59189	3.95651e-07	3.47724e-06	6.26254	NA	NA	NA	NA	NA	NA	NA	NA	NA	NA	NA	NA	FALSE	FALSE	FALSE	chr1	247669079	+		OpenSea	247669079	247669079	1314	GCSAML
cg12278431	-3.45219	-1.23099	-5.59179	3.95819e-07	3.47724e-06	6.26213	NA	NA	NA	NA	NA	NA	2.76517	-1.23099	3.03562	0.00344074	0.00821329	-2.03967	FALSE	TRUE	FALSE	chr1	86045461	+	chr1:86046362-86047240	N_Shore	86045461	86045461	982	CYR61
cg00494287	-3.9328	0.62215	-5.59048	3.97893e-07	3.49131e-06	6.25713	-3.96488	0.62215	-4.40708	3.9524e-05	0.000354409	2.0022	NA	NA	NA	NA	NA	NA	TRUE	FALSE	FALSE	chr7	105518489	-	chr7:105516844-105517963	S_Shore	105518489	105518489	1457	ATXN7L1
cg20821424	3.11426	1.40157	5.58845	4.01127e-07	3.51588e-06	6.24938	NA	NA	NA	NA	NA	NA	-1.9639	1.40157	-2.4117	0.0186865	0.0304474	-3.52433	FALSE	TRUE	FALSE	chr1	117754304	-		OpenSea	117754304	117754304	721	VTCN1
cg15235798	-4.86205	-0.893191	-5.58796	4.01913e-07	3.52201e-06	6.24751	NA	NA	NA	NA	NA	NA	3.87194	-0.893191	2.95486	0.00434132	0.00978296	-2.24667	FALSE	TRUE	FALSE	chr13	112720244	+	chr13:112720564-112723582	N_Shore	112720244	112720244	1668	SOX1
cg11283514	3.26245	0.505424	5.58783	4.02114e-07	3.52306e-06	6.24703	NA	NA	NA	NA	NA	NA	-3.57197	0.505424	-4.16723	9.21579e-05	0.000621108	1.25193	FALSE	TRUE	FALSE	chr4	82126708	-		OpenSea	82126708	82126708	493	PRKG2
cg26290888	-2.405	-1.6358	-5.58732	4.02936e-07	3.5283e-06	6.24508	NA	NA	NA	NA	NA	NA	2.06103	-1.6358	3.40008	0.00115089	0.00364404	-1.0555	FALSE	TRUE	FALSE	chr15	75080115	-		OpenSea	75080115	75080115	982	MIR4513
cg13314863	-2.21987	1.54028	-5.58688	4.03646e-07	3.53169e-06	6.24339	NA	NA	NA	NA	NA	NA	NA	NA	NA	NA	NA	NA	FALSE	FALSE	FALSE	chr10	94594490	+		OpenSea	94594490	94594490	19	EXOC6
cg27361577	3.52591	0.359989	5.58515	4.06443e-07	3.55324e-06	6.23679	NA	NA	NA	NA	NA	NA	-2.89167	0.359989	-3.09874	0.00286152	0.00714946	-1.87501	FALSE	TRUE	FALSE	chr2	234662759	-	chr2:234663595-234664071	N_Shore	234662759	234662759	1231	LOC100286922
cg16037930	2.80365	1.63756	5.58481	4.06998e-07	3.55655e-06	6.23548	1.60883	1.63756	2.58568	0.0119392	0.0207065	-3.20656	NA	NA	NA	NA	NA	NA	TRUE	FALSE	FALSE	chr22	26743709	+		OpenSea	26743709	26743709	23	SEZ6L
cg04719462	-3.29028	-0.611375	-5.58324	4.09554e-07	3.57696e-06	6.22949	NA	NA	NA	NA	NA	NA	2.54002	-0.611375	2.93326	0.00461677	0.0102475	-2.30131	FALSE	TRUE	FALSE	chr17	26221590	-	chr17:26219938-26220475	S_Shore	26221590	26221590	1180	LYRM9
cg04071104	-3.53115	-0.0917817	-5.58232	4.11055e-07	3.58736e-06	6.22599	NA	NA	NA	NA	NA	NA	NA	NA	NA	NA	NA	NA	FALSE	FALSE	FALSE	chr3	53878642	+	chr3:53879638-53880831	N_Shore	53878642	53878642	1934	IL17RB
cg06473675	2.69508	-1.67093	5.58205	4.11509e-07	3.59055e-06	6.22493	NA	NA	NA	NA	NA	NA	-2.27376	-1.67093	-3.28074	0.00166061	0.0047631	-1.38649	FALSE	TRUE	FALSE	chr2	237174072	-		OpenSea	237174072	237174072	1083	ASB18
cg16894274	3.42378	1.37344	5.58018	4.14589e-07	3.61236e-06	6.2178	2.74916	1.37344	3.53886	0.000742645	0.0026052	-0.710322	NA	NA	NA	NA	NA	NA	TRUE	FALSE	FALSE	chr1	153364001	-		OpenSea	153364001	153364001	336	S100A8
cg21910615	2.41768	2.97885	5.58006	4.14777e-07	3.61283e-06	6.21736	NA	NA	NA	NA	NA	NA	NA	NA	NA	NA	NA	NA	FALSE	FALSE	FALSE	chr11	15132814	+	chr11:15136058-15136545	N_Shelf	15132814	15132814	1155	INSC
cg15767529	-2.50905	-0.0646108	-5.57992	4.15011e-07	3.61331e-06	6.21682	NA	NA	NA	NA	NA	NA	2.37002	-0.0646108	3.71331	0.0004245	0.00178044	-0.149088	FALSE	TRUE	FALSE	chr12	56103029	-	chr12:56101212-56101600	S_Shore	56103029	56103029	1342	ITGA7
cg19229557	-2.8527	0.487915	-5.5789	4.16702e-07	3.62335e-06	6.21294	-2.67264	0.487915	-4.20708	7.99342e-05	0.000564529	1.34675	NA	NA	NA	NA	NA	NA	TRUE	FALSE	FALSE	chr12	105626937	-	chr12:105629690-105630099	N_Shelf	105626937	105626937	245	APPL2
cg26520105	-2.3085	2.4109	-5.57706	4.19781e-07	3.64406e-06	6.20589	NA	NA	NA	NA	NA	NA	NA	NA	NA	NA	NA	NA	FALSE	FALSE	FALSE	chr14	95600471	-		OpenSea	95600471	95600471	630	DICER1
cg03603260	-2.62084	-0.74433	-5.57606	4.2146e-07	3.65569e-06	6.20207	NA	NA	NA	NA	NA	NA	2.69261	-0.74433	4.00696	0.000159678	0.000901112	0.746282	FALSE	TRUE	FALSE	chr1	151021364	+	chr1:151020162-151020627	S_Shore	151021364	151021364	1104	C1orf56
cg04488453	3.53478	1.30003	5.57549	4.22406e-07	3.66155e-06	6.19992	NA	NA	NA	NA	NA	NA	-3.31865	1.30003	-3.54005	0.000741526	0.0026493	-0.657015	FALSE	TRUE	FALSE	chr1	12889600	-		OpenSea	12889600	12889600	1663	PRAMEF11
cg21468460	3.42673	0.140154	5.57518	4.22941e-07	3.6654e-06	6.19871	NA	NA	NA	NA	NA	NA	-3.03419	0.140154	-3.34698	0.00135608	0.00410989	-1.20378	FALSE	TRUE	FALSE	chr14	25104869	-		OpenSea	25104869	25104869	1436	GZMB
cg22897715	-3.16779	-1.35945	-5.57431	4.24405e-07	3.67494e-06	6.19541	NA	NA	NA	NA	NA	NA	3.33487	-1.35945	4.00778	0.000159232	0.000899574	0.748853	FALSE	TRUE	FALSE	chr11	57192251	-	chr11:57194340-57194650	N_Shelf	57192251	57192251	718	PRG2
cg01937840	3.5354	-0.280729	5.57426	4.24488e-07	3.67526e-06	6.19522	2.52602	-0.280729	3.13713	0.00255131	0.00638274	-1.83235	NA	NA	NA	NA	NA	NA	TRUE	FALSE	FALSE	chr5	11588971	-		OpenSea	11588971	11588971	10	CTNND2
cg08244156	3.0479	0.546913	5.57411	4.24742e-07	3.67628e-06	6.19465	NA	NA	NA	NA	NA	NA	-2.79129	0.546913	-3.50054	0.000840344	0.00290451	-0.770594	FALSE	TRUE	FALSE	chr1	153283712	-		OpenSea	153283712	153283712	517	PGLYRP3
cg03190609	-2.94821	-0.96119	-5.57248	4.27515e-07	3.69278e-06	6.18842	NA	NA	NA	NA	NA	NA	NA	NA	NA	NA	NA	NA	FALSE	FALSE	FALSE	chr16	20339420	-		OpenSea	20339420	20339420	584	GP2
cg21461470	-3.57392	-3.18603	-5.57224	4.27916e-07	3.69444e-06	6.18753	NA	NA	NA	NA	NA	NA	NA	NA	NA	NA	NA	NA	FALSE	FALSE	FALSE	chr1	149821425	-	chr1:149821901-149825191	N_Shore	149821425	149821425	914	HIST2H2BC
cg20707786	2.25445	1.2038	5.57064	4.30666e-07	3.7101e-06	6.1814	NA	NA	NA	NA	NA	NA	-2.53914	1.2038	-4.51185	2.73004e-05	0.000278167	2.37567	FALSE	TRUE	FALSE	chr17	79058303	+		OpenSea	79058303	79058303	591	BAIAP2
cg16043820	-3.19035	-2.34478	-5.57051	4.30876e-07	3.71138e-06	6.18093	NA	NA	NA	NA	NA	NA	NA	NA	NA	NA	NA	NA	FALSE	FALSE	FALSE	chr17	36720896	-	chr17:36719544-36719938	S_Shore	36720896	36720896	663	SRCIN1
cg20672930	3.49691	1.67019	5.56441	4.41491e-07	3.78122e-06	6.15764	NA	NA	NA	NA	NA	NA	-3.21964	1.67019	-3.46717	0.000933421	0.00313209	-0.86586	FALSE	TRUE	FALSE	chr12	259396	-		OpenSea	259396	259396	1063	LOC574538
cg09769542	3.617	-1.63567	5.56262	4.4464e-07	3.80175e-06	6.15084	NA	NA	NA	NA	NA	NA	-3.81836	-1.63567	-3.96355	0.000184963	0.000999689	0.611316	FALSE	TRUE	FALSE	chr16	52582262	-	chr16:52579636-52580845	S_Shore	52582262	52582262	547	TOX3
cg16646645	2.5467	2.72427	5.56203	4.45694e-07	3.80795e-06	6.14858	NA	NA	NA	NA	NA	NA	-1.9486	2.72427	-2.98915	0.00393512	0.00908825	-2.1593	FALSE	TRUE	FALSE	chr15	31395221	-		OpenSea	31395221	31395221	1291	TRPM1
cg01905210	-3.0522	-0.514817	-5.56058	4.48283e-07	3.82643e-06	6.14304	NA	NA	NA	NA	NA	NA	2.79215	-0.514817	3.48671	0.000877791	0.00299548	-0.810144	FALSE	TRUE	FALSE	chr3	138154620	+	chr3:138153269-138154621	Island	138154620	138154620	1204	ESYT3
cg02242894	-2.46978	1.80936	-5.55956	4.50104e-07	3.83914e-06	6.13916	-2.57065	1.80936	-4.75639	1.11524e-05	0.000158863	3.18423	NA	NA	NA	NA	NA	NA	TRUE	FALSE	FALSE	chr16	31494799	+	chr16:31498650-31500564	N_Shelf	31494799	31494799	359	SLC5A2
cg01956187	3.28094	0.433287	5.55934	4.50491e-07	3.84123e-06	6.13834	NA	NA	NA	NA	NA	NA	-3.12843	0.433287	-3.60706	0.000598685	0.00227479	-0.462452	FALSE	TRUE	FALSE	chr10	10994854	-		OpenSea	10994854	10994854	727	LINC00710
cg27236013	-3.053	-1.74465	-5.55808	4.52766e-07	3.85641e-06	6.13352	NA	NA	NA	NA	NA	NA	1.80206	-1.74465	2.24857	0.0279066	0.0420171	-3.8665	FALSE	TRUE	FALSE	chr11	126174690	+	chr11:126173539-126174042	S_Shore	126174690	126174690	1042	DCPS
cg17502356	3.13309	0.93103	5.55729	4.54182e-07	3.867e-06	6.13053	NA	NA	NA	NA	NA	NA	-2.17778	0.93103	-2.64026	0.0103429	0.0190826	-3.01184	FALSE	TRUE	FALSE	chr20	45213438	-		OpenSea	45213438	45213438	1129	SLC13A3
cg24303076	-2.61358	-2.46637	-5.55575	4.56989e-07	3.88599e-06	6.12464	NA	NA	NA	NA	NA	NA	2.21377	-2.46637	3.29106	0.00160928	0.00465467	-1.3582	FALSE	TRUE	FALSE	chr11	45827260	+	chr11:45825615-45826872	S_Shore	45827260	45827260	618	SLC35C1
cg08082374	-2.56787	-3.73679	-5.55423	4.5976e-07	3.90463e-06	6.11885	NA	NA	NA	NA	NA	NA	3.02423	-3.73679	4.58723	2.07998e-05	0.000233465	2.62758	FALSE	TRUE	FALSE	chr16	58059152	+	chr16:58059380-58061477	N_Shore	58059152	58059152	129	MMP15
cg24652956	3.60867	1.2827	5.55397	4.60229e-07	3.9076e-06	6.11788	NA	NA	NA	NA	NA	NA	-4.35887	1.2827	-4.52824	2.57367e-05	0.000267836	2.43029	FALSE	TRUE	FALSE	chr11	4824704	-		OpenSea	4824704	4824704	905	OR52R1
cg24813790	3.04537	-0.91934	5.55249	4.62953e-07	3.9268e-06	6.11223	NA	NA	NA	NA	NA	NA	-4.09218	-0.91934	-5.1146	2.94685e-06	6.78548e-05	4.44325	FALSE	TRUE	FALSE	chr5	67588319	+	chr5:67584213-67584451	S_Shelf	67588319	67588319	76	PIK3R1
cg20880144	3.42278	0.121396	5.55184	4.64146e-07	3.93486e-06	6.10977	NA	NA	NA	NA	NA	NA	-2.91269	0.121396	-3.20237	0.00210383	0.00568293	-1.5993	FALSE	TRUE	FALSE	chr2	1377818	+		OpenSea	1377818	1377818	176	TPO
cg07376374	3.0193	0.358884	5.5514	4.64969e-07	3.94019e-06	6.10807	NA	NA	NA	NA	NA	NA	NA	NA	NA	NA	NA	NA	FALSE	FALSE	FALSE	chr20	37854477	-		OpenSea	37854477	37854477	1085	LINC01734
cg23977172	-2.78724	1.65598	-5.55076	4.66158e-07	3.94944e-06	6.10563	-1.85449	1.65598	-2.97967	0.00403857	0.00898558	-2.24536	NA	NA	NA	NA	NA	NA	TRUE	FALSE	FALSE	chr12	81327849	-	chr12:81330608-81331514	N_Shelf	81327849	81327849	1762	MIR618
cg24543970	-2.51938	-1.6101	-5.54951	4.68484e-07	3.96416e-06	6.10087	NA	NA	NA	NA	NA	NA	2.1851	-1.6101	3.38546	0.00120426	0.00376791	-1.09649	FALSE	TRUE	FALSE	chr15	33360329	-		OpenSea	33360329	33360329	95	FMN1
cg03429689	-2.52376	0.287691	-5.54915	4.69154e-07	3.96859e-06	6.0995	NA	NA	NA	NA	NA	NA	NA	NA	NA	NA	NA	NA	FALSE	FALSE	FALSE	chr15	93199536	-	chr15:93198374-93199181	S_Shore	93199536	93199536	504	FAM174B
cg15086872	-2.44079	0.885598	-5.54578	4.7549e-07	4.00961e-06	6.08667	-1.25673	0.885598	-2.35094	0.0217297	0.0333567	-3.72675	NA	NA	NA	NA	NA	NA	TRUE	FALSE	FALSE	chr15	55701746	+	chr15:55700140-55700806	S_Shore	55701746	55701746	1022	C15orf65
cg06699519	-3.26851	-2.56771	-5.54415	4.78586e-07	4.02958e-06	6.08046	NA	NA	NA	NA	NA	NA	2.66607	-2.56771	3.07751	0.00304531	0.00749229	-1.93067	FALSE	TRUE	FALSE	chr11	2398327	+	chr11:2398223-2399598	Island	2398327	2398327	219	CD81
cg00321901	2.14245	-1.15003	5.54242	4.81882e-07	4.0517e-06	6.07389	NA	NA	NA	NA	NA	NA	NA	NA	NA	NA	NA	NA	FALSE	FALSE	FALSE	chr8	10512459	-		OpenSea	10512459	10512459	157	RP1L1
cg11742722	-2.47278	0.15485	-5.53812	4.90198e-07	4.10812e-06	6.05753	NA	NA	NA	NA	NA	NA	NA	NA	NA	NA	NA	NA	FALSE	FALSE	FALSE	chr2	31352421	-		OpenSea	31352421	31352421	84	GALNT14
cg05398443	-2.05834	1.29366	-5.53649	4.93403e-07	4.12824e-06	6.05129	-1.68714	1.29366	-3.87776	0.000245948	0.00120291	0.305665	NA	NA	NA	NA	NA	NA	TRUE	FALSE	FALSE	chr12	124429009	-		OpenSea	124429009	124429009	1098	CCDC92
cg00345123	-2.47273	-3.36958	-5.53644	4.93485e-07	4.12824e-06	6.05114	NA	NA	NA	NA	NA	NA	2.27238	-3.36958	3.58866	0.000635039	0.00237352	-0.516091	FALSE	TRUE	FALSE	chr1	41446245	+	chr1:41444870-41446116	S_Shore	41446245	41446245	1237	CTPS1
cg26877720	2.95533	0.765691	5.53338	4.99532e-07	4.16892e-06	6.03948	1.64593	0.765691	2.46754	0.0162118	0.0263743	-3.47346	NA	NA	NA	NA	NA	NA	TRUE	FALSE	FALSE	chr10	14647530	-	chr10:14645752-14646705	S_Shore	14647530	14647530	1112	FAM107B
cg18721074	2.59386	-1.04645	5.53322	4.99847e-07	4.17031e-06	6.03888	NA	NA	NA	NA	NA	NA	NA	NA	NA	NA	NA	NA	FALSE	FALSE	FALSE	chr14	21512328	+		OpenSea	21512328	21512328	1942	RNASE7
cg00992188	-2.19006	-1.02691	-5.53322	4.99853e-07	4.17031e-06	6.03887	NA	NA	NA	NA	NA	NA	1.24661	-1.02691	2.27639	0.0260949	0.0398085	-3.80958	FALSE	TRUE	FALSE	chr22	36018755	-		OpenSea	36018755	36018755	645	MB
cg13647528	-2.78494	-0.0499927	-5.53312	5.00057e-07	4.17072e-06	6.03848	-2.38337	-0.0499927	-3.81924	0.000298822	0.00137847	0.126018	NA	NA	NA	NA	NA	NA	TRUE	FALSE	FALSE	chr11	123396505	+		OpenSea	123396505	123396505	22	GRAMD1B
cg07865161	-3.22052	1.41616	-5.5318	5.0269e-07	4.18836e-06	6.03346	-2.55624	1.41616	-3.48421	0.00088282	0.00294397	-0.868424	NA	NA	NA	NA	NA	NA	TRUE	FALSE	FALSE	chr2	213292155	-		OpenSea	213292155	213292155	1070	MIR548F2
cg03566223	-2.82471	-3.44428	-5.52689	5.126e-07	4.25341e-06	6.01478	NA	NA	NA	NA	NA	NA	2.87998	-3.44428	3.89519	0.000232742	0.00117107	0.40058	FALSE	TRUE	FALSE	chr1	221914277	-	chr1:221915474-221916804	N_Shore	221914277	221914277	1238	DUSP10
cg09899801	3.23604	1.16203	5.52637	5.13661e-07	4.26043e-06	6.0128	-1.92066	1.16203	-2.60137	0.0114559	0.0200415	-3.17034	-5.1567	1.16203	-5.99677	9.56164e-08	9.19576e-06	7.64194	TRUE	TRUE	TRUE	chr4	80247540	-		OpenSea	80247540	80247540	368	NAA11
cg22058606	-2.55545	1.12285	-5.52416	5.18191e-07	4.28925e-06	6.00441	NA	NA	NA	NA	NA	NA	2.31712	1.12285	3.51229	0.000809705	0.00282463	-0.736887	FALSE	TRUE	FALSE	chr13	43935238	-		OpenSea	43935238	43935238	24	ENOX1
cg02253882	2.93349	1.50314	5.52191	5.22844e-07	4.32093e-06	5.99586	1.42977	1.50314	2.15629	0.0347183	0.0487543	-4.12642	NA	NA	NA	NA	NA	NA	TRUE	FALSE	FALSE	chr11	64323247	+		OpenSea	64323247	64323247	148	SLC22A11
cg11285703	3.3006	1.68632	5.52154	5.23608e-07	4.32613e-06	5.99446	NA	NA	NA	NA	NA	NA	-2.87127	1.68632	-3.26463	0.00174388	0.00493833	-1.43055	FALSE	TRUE	FALSE	chr15	51534725	+		OpenSea	51534725	51534725	337	MIR4713
cg09620840	-2.19591	-2.22642	-5.51873	5.29499e-07	4.36516e-06	5.98376	NA	NA	NA	NA	NA	NA	3.17952	-2.22642	5.7683	2.35929e-07	1.54643e-05	6.79828	FALSE	TRUE	FALSE	chr6	30458149	+	chr6:30457369-30458175	Island	30458149	30458149	859	HLA-E
cg18292999	-2.18551	-3.36015	-5.51501	5.37387e-07	4.41473e-06	5.96962	NA	NA	NA	NA	NA	NA	2.6843	-3.36015	4.89435	6.73423e-06	0.000113514	3.67434	FALSE	TRUE	FALSE	chr20	47893669	+	chr20:47894197-47895199	N_Shore	47893669	47893669	1045	ZFAS1
cg05242653	-2.50501	-1.23156	-5.51335	5.40923e-07	4.43703e-06	5.96334	NA	NA	NA	NA	NA	NA	NA	NA	NA	NA	NA	NA	FALSE	FALSE	FALSE	chr6	144470511	+	chr6:144471069-144472017	N_Shore	144470511	144470511	1142	STX11
cg10113031	-2.80669	0.310027	-5.51126	5.45441e-07	4.46542e-06	5.95539	NA	NA	NA	NA	NA	NA	2.13872	0.310027	2.90431	0.00501149	0.0109121	-2.37409	FALSE	TRUE	FALSE	chr1	226012500	+		OpenSea	226012500	226012500	501	EPHX1
cg04217539	3.34466	1.33499	5.50472	5.59803e-07	4.55359e-06	5.93053	NA	NA	NA	NA	NA	NA	-2.57253	1.33499	-2.87347	0.00546611	0.0116673	-2.45101	FALSE	TRUE	FALSE	chr10	131640139	-	chr10:131638564-131638840	S_Shore	131640139	131640139	1498	MIR4297
cg16854986	-2.78691	-3.94104	-5.50435	5.60619e-07	4.5587e-06	5.92914	NA	NA	NA	NA	NA	NA	2.57206	-3.94104	3.51579	0.000800812	0.0028015	-0.726863	FALSE	TRUE	FALSE	chr4	77872417	+	chr4:77869440-77872122	S_Shore	77872417	77872417	1521	SEPT11
cg23627169	-2.7562	-1.94335	-5.50328	5.63001e-07	4.57408e-06	5.92508	NA	NA	NA	NA	NA	NA	3.04694	-1.94335	4.21657	7.7646e-05	0.000553266	1.40984	FALSE	TRUE	FALSE	chr8	26434069	+	chr8:26434372-26436785	N_Shore	26434069	26434069	1270	DPYSL2
cg13340705	3.20652	2.04303	5.50081	5.68551e-07	4.61131e-06	5.9157	NA	NA	NA	NA	NA	NA	NA	NA	NA	NA	NA	NA	FALSE	FALSE	FALSE	chr18	30091235	+		OpenSea	30091235	30091235	390	WBP11P1
cg00488512	-2.68859	-4.23556	-5.49936	5.71837e-07	4.63424e-06	5.91019	NA	NA	NA	NA	NA	NA	2.73715	-4.23556	3.89323	0.000234269	0.00117651	0.394589	FALSE	TRUE	FALSE	chr22	19465503	-	chr22:19466308-19467811	N_Shore	19465503	19465503	1234	UFD1
cg12026729	-3.01733	-5.08476	-5.49747	5.76142e-07	4.6598e-06	5.90302	NA	NA	NA	NA	NA	NA	3.00277	-5.08476	3.75004	0.000376445	0.00163812	-0.039393	FALSE	TRUE	FALSE	chr18	8367568	-	chr18:8367273-8367599	Island	8367568	8367568	535	LOC100192426
cg08255105	2.08403	0.176115	5.49587	5.79808e-07	4.68337e-06	5.89695	NA	NA	NA	NA	NA	NA	NA	NA	NA	NA	NA	NA	FALSE	FALSE	FALSE	chr15	81489160	+		OpenSea	81489160	81489160	58	IL16
cg20604541	-3.39596	-0.93719	-5.49458	5.82792e-07	4.70278e-06	5.89204	NA	NA	NA	NA	NA	NA	NA	NA	NA	NA	NA	NA	FALSE	FALSE	FALSE	chr2	202671360	+		OpenSea	202671360	202671360	57	CDK15
cg10852876	3.3988	3.70383	5.49368	5.84878e-07	4.71538e-06	5.88863	NA	NA	NA	NA	NA	NA	-3.8188	3.70383	-4.18271	8.73453e-05	0.000598973	1.30134	FALSE	TRUE	FALSE	chr4	165953100	+		OpenSea	165953100	165953100	50	TRIM60
cg24927211	3.25914	1.00997	5.49261	5.87348e-07	4.73105e-06	5.8846	NA	NA	NA	NA	NA	NA	-5.44643	1.00997	-6.2427	3.583e-08	5.25558e-06	8.55909	FALSE	TRUE	FALSE	chr12	10956638	-		OpenSea	10956638	10956638	1411	TAS2R7
cg14192542	2.57099	-0.833071	5.49187	5.89086e-07	4.74269e-06	5.88177	NA	NA	NA	NA	NA	NA	NA	NA	NA	NA	NA	NA	FALSE	FALSE	FALSE	chr17	64187581	-	chr17:64187712-64188586	N_Shore	64187581	64187581	405	CEP112
cg25323057	-3.80521	-1.28079	-5.4915	5.89945e-07	4.7484e-06	5.88038	3.54471	-1.28079	4.00393	0.000160779	0.000897892	0.698628	7.34992	-1.28079	7.12733	9.91123e-10	7.40045e-07	11.9104	TRUE	TRUE	TRUE	chr10	88730481	+	chr10:88730554-88731632	N_Shore	88730481	88730481	16	AGAP11
cg05791054	-2.33254	1.43158	-5.49059	5.92078e-07	4.76157e-06	5.87693	NA	NA	NA	NA	NA	NA	NA	NA	NA	NA	NA	NA	FALSE	FALSE	FALSE	chr3	42696821	+	chr3:42695528-42696575	S_Shore	42696821	42696821	1644	ZBTB47
cg02956801	-3.03636	-1.40917	-5.49048	5.9234e-07	4.76294e-06	5.8765	NA	NA	NA	NA	NA	NA	3.06756	-1.40917	3.79901	0.000320428	0.00146606	0.107864	FALSE	TRUE	FALSE	chr5	125758625	+	chr5:125759047-125759298	N_Shore	125758625	125758625	243	GRAMD2B
cg07737211	-3.18196	1.05708	-5.4903	5.92756e-07	4.76513e-06	5.87583	NA	NA	NA	NA	NA	NA	NA	NA	NA	NA	NA	NA	FALSE	FALSE	FALSE	chr5	179708637	-		OpenSea	179708637	179708637	1028	MAPK9
cg25017900	-2.71756	0.0921992	-5.48761	5.99113e-07	4.80288e-06	5.86563	NA	NA	NA	NA	NA	NA	NA	NA	NA	NA	NA	NA	FALSE	FALSE	FALSE	chr10	35102487	-	chr10:35103124-35105243	N_Shore	35102487	35102487	1765	PARD3
cg16654102	-3.26806	1.12099	-5.48358	6.08783e-07	4.86738e-06	5.85032	NA	NA	NA	NA	NA	NA	2.42123	1.12099	2.76198	0.00744582	0.0147959	-2.72376	FALSE	TRUE	FALSE	chr11	73796780	-		OpenSea	73796780	73796780	150	C2CD3
cg25667798	2.77496	1.536	5.48286	6.10517e-07	4.88076e-06	5.8476	NA	NA	NA	NA	NA	NA	-2.60882	1.536	-3.56759	0.000679289	0.00248833	-0.577348	FALSE	TRUE	FALSE	chr6	151006375	+		OpenSea	151006375	151006375	1563	PLEKHG1
cg26570233	-3.07383	0.950783	-5.48211	6.12335e-07	4.89336e-06	5.84476	-1.57534	0.950783	-2.23778	0.0286241	0.0416481	-3.96269	NA	NA	NA	NA	NA	NA	TRUE	FALSE	FALSE	chr11	93475962	+	chr11:93474085-93475075	S_Shore	93475962	93475962	1168	C11orf54
cg04385966	2.41549	-0.374063	5.48071	6.15729e-07	4.91805e-06	5.83947	NA	NA	NA	NA	NA	NA	NA	NA	NA	NA	NA	NA	FALSE	FALSE	FALSE	chr3	183273741	-		OpenSea	183273741	183273741	241	KLHL6
cg19908768	3.00736	0.330809	5.48012	6.1719e-07	4.92584e-06	5.83721	NA	NA	NA	NA	NA	NA	NA	NA	NA	NA	NA	NA	FALSE	FALSE	FALSE	chr2	108994325	+		OpenSea	108994325	108994325	95	SULT1C4
cg00806634	2.91154	2.43577	5.47954	6.1861e-07	4.93474e-06	5.83501	NA	NA	NA	NA	NA	NA	NA	NA	NA	NA	NA	NA	FALSE	FALSE	FALSE	chr5	11383489	-	chr5:11384681-11385521	N_Shore	11383489	11383489	1851	CTNND2
cg04108334	2.54063	1.93465	5.47787	6.22709e-07	4.96108e-06	5.82869	NA	NA	NA	NA	NA	NA	NA	NA	NA	NA	NA	NA	FALSE	FALSE	FALSE	chr10	48417338	-	chr10:48413741-48413968	S_Shelf	48417338	48417338	484	GDF2
cg02165330	3.28883	0.504324	5.47774	6.23034e-07	4.9622e-06	5.8282	NA	NA	NA	NA	NA	NA	-2.26045	0.504324	-2.55785	0.0128516	0.0226182	-3.20096	FALSE	TRUE	FALSE	chr11	124542984	+	chr11:124543384-124544046	N_Shore	124542984	124542984	755	SPA17
cg25936815	2.02218	2.3817	5.47323	6.34265e-07	5.03481e-06	5.81111	NA	NA	NA	NA	NA	NA	NA	NA	NA	NA	NA	NA	FALSE	FALSE	FALSE	chr7	30740909	-		OpenSea	30740909	30740909	1189	CRHR2
cg08357336	-3.57443	-1.13264	-5.47153	6.38557e-07	5.06391e-06	5.80467	-2.62727	-1.13264	-3.16064	0.00237931	0.00606342	-1.76934	NA	NA	NA	NA	NA	NA	TRUE	FALSE	FALSE	chr7	150331093	-		OpenSea	150331093	150331093	1356	GIMAP6
cg27497781	-2.62466	-1.42653	-5.47105	6.39778e-07	5.0711e-06	5.80284	NA	NA	NA	NA	NA	NA	NA	NA	NA	NA	NA	NA	FALSE	FALSE	FALSE	chr1	111833467	+		OpenSea	111833467	111833467	6	CHIA
cg23228178	2.77417	-1.76237	5.46937	6.44039e-07	5.09889e-06	5.79649	NA	NA	NA	NA	NA	NA	NA	NA	NA	NA	NA	NA	FALSE	FALSE	FALSE	chr1	17633681	+		OpenSea	17633681	17633681	1008	PADI4
cg10422167	-2.51893	0.0526989	-5.46869	6.45778e-07	5.10916e-06	5.79391	-2.90992	0.0526989	-5.16142	2.44898e-06	6.18602e-05	4.60616	NA	NA	NA	NA	NA	NA	TRUE	FALSE	FALSE	chr17	936550	-	chr17:934417-935088	S_Shore	936550	936550	1471	ABR
cg14081884	-2.5446	-3.85929	-5.46774	6.48205e-07	5.12344e-06	5.79033	NA	NA	NA	NA	NA	NA	1.94031	-3.85929	2.9207	0.00478434	0.0105321	-2.33296	FALSE	TRUE	FALSE	chr12	26986758	-	chr12:26985453-26986304	S_Shore	26986758	26986758	626	ITPR2
cg12765042	-2.73254	-0.500583	-5.46766	6.48425e-07	5.12359e-06	5.79	NA	NA	NA	NA	NA	NA	2.81508	-0.500583	3.90512	0.000225131	0.00114474	0.431057	FALSE	TRUE	FALSE	chr8	42065298	-		OpenSea	42065298	42065298	103	PLAT
cg19943370	2.36015	-1.20314	5.46557	6.53796e-07	5.15697e-06	5.78212	NA	NA	NA	NA	NA	NA	-1.82952	-1.20314	-3.00666	0.00374151	0.00874923	-2.11437	FALSE	TRUE	FALSE	chr1	204914881	+		OpenSea	204914881	204914881	1526	NFASC
cg20747577	-3.4208	-1.02539	-5.46323	6.59891e-07	5.19441e-06	5.77324	NA	NA	NA	NA	NA	NA	NA	NA	NA	NA	NA	NA	FALSE	FALSE	FALSE	chr7	26897253	-		OpenSea	26897253	26897253	43	SKAP2
cg10876003	-1.9861	-1.5928	-5.46223	6.62504e-07	5.20739e-06	5.76947	NA	NA	NA	NA	NA	NA	1.79965	-1.5928	3.65692	0.000509827	0.00202692	-0.31613	FALSE	TRUE	FALSE	chr22	18512005	+		OpenSea	18512005	18512005	145	LINC01634
cg27360902	3.8209	0.940878	5.46049	6.67095e-07	5.23534e-06	5.76286	NA	NA	NA	NA	NA	NA	-4.22152	0.940878	-4.05126	0.000137321	0.000813772	0.884896	FALSE	TRUE	FALSE	chr14	87371299	+		OpenSea	87371299	87371299	822	LINC01148
cg20734643	-2.66207	0.450124	-5.45801	6.73668e-07	5.27669e-06	5.75349	NA	NA	NA	NA	NA	NA	NA	NA	NA	NA	NA	NA	FALSE	FALSE	FALSE	chr3	49038878	+		OpenSea	49038878	49038878	371	P4HTM
cg13772742	3.14362	1.09122	5.4579	6.73971e-07	5.2778e-06	5.75306	3.30892	1.09122	4.56343	2.25526e-05	0.000246703	2.52571	NA	NA	NA	NA	NA	NA	TRUE	FALSE	FALSE	chr15	96878385	+	chr15:96873408-96877721	S_Shore	96878385	96878385	1815	NR2F2
cg22699727	2.83379	0.344898	5.45427	6.83708e-07	5.33931e-06	5.73935	1.61449	0.344898	2.49627	0.0150624	0.0248558	-3.40951	NA	NA	NA	NA	NA	NA	TRUE	FALSE	FALSE	chr1	247698341	-	chr1:247694035-247694501	S_Shelf	247698341	247698341	1199	OR2C3
cg13284921	-2.62342	-3.36286	-5.45406	6.84289e-07	5.34281e-06	5.73853	NA	NA	NA	NA	NA	NA	NA	NA	NA	NA	NA	NA	FALSE	FALSE	FALSE	chr11	35160311	+	chr11:35160375-35161000	N_Shore	35160311	35160311	105	CD44
cg06086990	3.36278	1.43623	5.45122	6.92026e-07	5.3923e-06	5.72779	NA	NA	NA	NA	NA	NA	NA	NA	NA	NA	NA	NA	FALSE	FALSE	FALSE	chr21	31970928	-		OpenSea	31970928	31970928	264	KRTAP6-2
cg01247690	3.59163	-0.784195	5.44878	6.98732e-07	5.4367e-06	5.71857	1.84376	-0.784195	2.19683	0.0315579	0.045088	-4.04563	NA	NA	NA	NA	NA	NA	TRUE	FALSE	FALSE	chr1	247616296	-	chr1:247614695-247614944	S_Shore	247616296	247616296	1011	OR2B11
cg13802001	-3.57988	-0.196806	-5.44825	7.00211e-07	5.44363e-06	5.71654	-3.64384	-0.196806	-4.35644	4.73092e-05	0.000399195	1.83468	NA	NA	NA	NA	NA	NA	TRUE	FALSE	FALSE	chr4	155534702	-		OpenSea	155534702	155534702	799	FGG
cg18698332	2.63594	3.36284	5.44824	7.00228e-07	5.44363e-06	5.71652	NA	NA	NA	NA	NA	NA	-2.5175	3.36284	-3.62379	0.000567339	0.00218955	-0.413496	FALSE	TRUE	FALSE	chr10	61110353	-		OpenSea	61110353	61110353	1880	FAM13C
cg06319762	-2.43543	0.0769572	-5.44815	7.00478e-07	5.44422e-06	5.71618	NA	NA	NA	NA	NA	NA	2.45941	0.0769572	3.88002	0.00024485	0.00121288	0.354111	FALSE	TRUE	FALSE	chr16	2015899	-	chr16:2014164-2015451	S_Shore	2015899	2015899	1071	RPS2
cg24033859	3.12554	-0.460185	5.44168	7.18647e-07	5.55694e-06	5.6917	NA	NA	NA	NA	NA	NA	NA	NA	NA	NA	NA	NA	FALSE	FALSE	FALSE	chr3	154796701	+	chr3:154797398-154797988	N_Shore	154796701	154796701	734	MME
cg02294138	-2.69958	-1.02563	-5.44113	7.20192e-07	5.56622e-06	5.68965	-1.84554	-1.02563	-3.00591	0.00374477	0.00848909	-2.17764	NA	NA	NA	NA	NA	NA	TRUE	FALSE	FALSE	chr10	126716959	-	chr10:126715728-126715929	S_Shore	126716959	126716959	505	CTBP2
cg17330561	-2.45582	-2.85608	-5.43904	7.26185e-07	5.60558e-06	5.68173	NA	NA	NA	NA	NA	NA	1.63028	-2.85608	2.54197	0.0133944	0.0233651	-3.23687	FALSE	TRUE	FALSE	chr17	17398771	-	chr17:17398248-17400346	Island	17398771	17398771	937	RASD1
cg03294314	-2.52419	0.124579	-5.43801	7.29151e-07	5.62525e-06	5.67783	NA	NA	NA	NA	NA	NA	2.23352	0.124579	3.37222	0.00125459	0.00388176	-1.13351	FALSE	TRUE	FALSE	chr17	2651236	-	chr17:2652454-2653372	N_Shore	2651236	2651236	239	MIR1253
cg04555566	-2.88485	-0.458769	-5.43761	7.30303e-07	5.63306e-06	5.67632	NA	NA	NA	NA	NA	NA	NA	NA	NA	NA	NA	NA	FALSE	FALSE	FALSE	chrX	118809456	-		OpenSea	118809456	118809456	174	SEPT6
cg01397968	-2.78586	-0.0399879	-5.4352	7.37281e-07	5.67831e-06	5.66723	-3.34092	-0.0399879	-5.24491	1.7815e-06	5.0942e-05	4.90523	NA	NA	NA	NA	NA	NA	TRUE	FALSE	FALSE	chr3	111831279	+		OpenSea	111831279	111831279	368	MIR567
cg20038789	-2.88398	-3.49249	-5.4352	7.37291e-07	5.67831e-06	5.66722	NA	NA	NA	NA	NA	NA	3.0917	-3.49249	4.0092	0.000158469	0.00089657	0.753264	FALSE	TRUE	FALSE	chr3	148803510	+	chr3:148803904-148804557	N_Shore	148803510	148803510	608	HLTF-AS1
cg24103040	-3.26338	-0.614385	-5.43388	7.41142e-07	5.70233e-06	5.66224	-2.68566	-0.614385	-3.5385	0.000743492	0.00260759	-0.711366	NA	NA	NA	NA	NA	NA	TRUE	FALSE	FALSE	chr12	67072988	-		OpenSea	67072988	67072988	62	GRIP1
cg10510669	2.56321	2.86667	5.43387	7.41185e-07	5.70233e-06	5.66218	NA	NA	NA	NA	NA	NA	-1.96574	2.86667	-2.91316	0.00488764	0.010709	-2.3519	FALSE	TRUE	FALSE	chr13	25417332	+		OpenSea	25417332	25417332	549	RNF17
cg23831626	-2.32013	-1.90037	-5.4322	7.46078e-07	5.73289e-06	5.65589	NA	NA	NA	NA	NA	NA	1.75725	-1.90037	2.9259	0.00471431	0.0104125	-2.31987	FALSE	TRUE	FALSE	chr5	176562096	+	chr5:176558852-176561652	S_Shore	176562096	176562096	7	NSD1
cg00507855	3.14104	1.15889	5.4321	7.46378e-07	5.73418e-06	5.65551	NA	NA	NA	NA	NA	NA	-2.71714	1.15889	-3.20368	0.00209559	0.00566597	-1.59577	FALSE	TRUE	FALSE	chr20	45605303	+		OpenSea	45605303	45605303	1570	EYA2
cg13713283	2.72333	-1.88085	5.43043	7.51324e-07	5.76369e-06	5.6492	3.00916	-1.88085	4.84191	8.13086e-06	0.000130819	3.48017	NA	NA	NA	NA	NA	NA	TRUE	FALSE	FALSE	chr7	131240531	-	chr7:131240513-131241847	Island	131240531	131240531	844	PODXL
cg08822118	-2.69139	-0.300414	-5.42774	7.59355e-07	5.80954e-06	5.63903	NA	NA	NA	NA	NA	NA	NA	NA	NA	NA	NA	NA	FALSE	FALSE	FALSE	chr3	184037481	+		OpenSea	184037481	184037481	619	EIF4G1
cg09448880	2.98445	0.107754	5.4247	7.68513e-07	5.86353e-06	5.62758	NA	NA	NA	NA	NA	NA	-2.58708	0.107754	-3.22244	0.00198081	0.00543185	-1.54516	FALSE	TRUE	FALSE	chr1	153283841	-		OpenSea	153283841	153283841	646	PGLYRP3
cg19563426	-3.01755	0.910875	-5.42335	7.72624e-07	5.89046e-06	5.62248	-1.50591	0.910875	-2.15742	0.0346271	0.0486486	-4.1242	NA	NA	NA	NA	NA	NA	TRUE	FALSE	FALSE	chr22	22896994	-		OpenSea	22896994	22896994	390	PRAME
cg10672726	-1.88065	0.162231	-5.42116	7.79327e-07	5.9343e-06	5.61422	NA	NA	NA	NA	NA	NA	1.45061	0.162231	3.13442	0.00257571	0.0066029	-1.78082	FALSE	TRUE	FALSE	chr19	47353150	-	chr19:47353614-47354150	N_Shore	47353150	47353150	1052	AP2S1
cg12762718	2.76451	1.95648	5.41984	7.83403e-07	5.95748e-06	5.60923	NA	NA	NA	NA	NA	NA	NA	NA	NA	NA	NA	NA	FALSE	FALSE	FALSE	chr8	133688751	-	chr8:133687573-133687998	S_Shore	133688751	133688751	887	LRRC6
cg17359931	2.53872	2.1034	5.41952	7.84386e-07	5.96272e-06	5.60804	NA	NA	NA	NA	NA	NA	-1.69251	2.1034	-2.52848	0.0138712	0.0240253	-3.2672	FALSE	TRUE	FALSE	chr3	20080218	+	chr3:20081458-20082426	N_Shore	20080218	20080218	1305	KAT2B
cg25313930	2.725	0.135557	5.41799	7.89159e-07	5.99118e-06	5.60224	NA	NA	NA	NA	NA	NA	NA	NA	NA	NA	NA	NA	FALSE	FALSE	FALSE	chr2	225266783	-		OpenSea	225266783	225266783	71	FAM124B
cg00040575	-2.20026	-1.03111	-5.41677	7.92972e-07	6.01049e-06	5.59763	NA	NA	NA	NA	NA	NA	NA	NA	NA	NA	NA	NA	FALSE	FALSE	FALSE	chr22	18506180	-	chr22:18506419-18507412	N_Shore	18506180	18506180	1144	MICAL3
cg10011523	2.84222	0.555085	5.41295	8.05015e-07	6.08638e-06	5.58323	NA	NA	NA	NA	NA	NA	NA	NA	NA	NA	NA	NA	FALSE	FALSE	FALSE	chr8	11433725	+		OpenSea	11433725	11433725	318	LINC00208
cg02468627	-3.3774	-1.94199	-5.41266	8.0593e-07	6.09225e-06	5.58214	NA	NA	NA	NA	NA	NA	2.25927	-1.94199	2.45178	0.0168869	0.0280906	-3.43721	FALSE	TRUE	FALSE	chr1	57043571	-	chr1:57044102-57045117	N_Shore	57043571	57043571	1685	PLPP3
cg18752880	-2.23263	-2.96563	-5.4095	8.16058e-07	6.15263e-06	5.5702	NA	NA	NA	NA	NA	NA	NA	NA	NA	NA	NA	NA	FALSE	FALSE	FALSE	chr5	34043509	-		OpenSea	34043509	34043509	137	C1QTNF3
cg00071998	-2.33617	-4.35577	-5.40937	8.16473e-07	6.15518e-06	5.56972	NA	NA	NA	NA	NA	NA	2.68461	-4.35577	4.41128	3.9118e-05	0.000351313	2.04287	FALSE	TRUE	FALSE	chr6	31708121	+	chr6:31707489-31708336	Island	31708121	31708121	395	MSH5-SAPCD1
cg27111150	-2.11503	1.12631	-5.40898	8.17736e-07	6.16298e-06	5.56824	NA	NA	NA	NA	NA	NA	1.76811	1.12631	3.27755	0.00167678	0.00479868	-1.39522	FALSE	TRUE	FALSE	chr10	97183248	-		OpenSea	97183248	97183248	1417	SORBS1
cg21692246	2.9779	1.43328	5.40613	8.26961e-07	6.21688e-06	5.55752	1.82051	1.43328	2.63728	0.0104164	0.0186019	-3.08682	NA	NA	NA	NA	NA	NA	TRUE	FALSE	FALSE	chr20	2360880	+		OpenSea	2360880	2360880	673	TGM6
cg22108646	2.49782	2.40444	5.40498	8.30719e-07	6.23991e-06	5.55319	NA	NA	NA	NA	NA	NA	-1.65979	2.40444	-2.51884	0.0142215	0.0245045	-3.28881	FALSE	TRUE	FALSE	chr17	76226122	+	chr17:76228110-76228380	N_Shore	76226122	76226122	1268	TMEM235
cg09520498	2.883	1.68719	5.40492	8.3092e-07	6.24084e-06	5.55296	-1.8947	1.68719	-2.8446	0.00591943	0.0120067	-2.58682	-4.7777	1.68719	-6.15934	5.00224e-08	6.32714e-06	8.24728	TRUE	TRUE	TRUE	chr7	109600591	-		OpenSea	109600591	109600591	320	EIF3IP1
cg20401945	2.19909	-1.337	5.40485	8.31169e-07	6.24214e-06	5.55267	NA	NA	NA	NA	NA	NA	-1.86269	-1.337	-3.28833	0.00162272	0.00468289	-1.36569	FALSE	TRUE	FALSE	chr16	29912460	+	chr16:29912896-29913203	N_Shore	29912460	29912460	312	ASPHD1
cg13083674	-2.068	-1.26549	-5.40467	8.31743e-07	6.24529e-06	5.55201	NA	NA	NA	NA	NA	NA	2.58385	-1.26549	4.92098	6.09848e-06	0.000106808	3.76653	FALSE	TRUE	FALSE	chr19	55953372	-	chr19:55953371-55954641	Island	55953372	55953372	857	SHISA7
cg19257612	2.43186	0.656691	5.40447	8.32412e-07	6.24915e-06	5.55124	NA	NA	NA	NA	NA	NA	NA	NA	NA	NA	NA	NA	FALSE	FALSE	FALSE	chr18	50277473	+		OpenSea	50277473	50277473	950	DCC
cg02254587	-3.75508	-1.10711	-5.40435	8.3279e-07	6.25141e-06	5.55081	NA	NA	NA	NA	NA	NA	NA	NA	NA	NA	NA	NA	FALSE	FALSE	FALSE	chr1	86045381	-	chr1:86046362-86047240	N_Shore	86045381	86045381	1334	DDAH1
cg24294950	2.69813	-1.10176	5.40228	8.39641e-07	6.28884e-06	5.54298	NA	NA	NA	NA	NA	NA	-2.14671	-1.10176	-2.98012	0.00403848	0.00926306	-2.18237	FALSE	TRUE	FALSE	chr7	126752911	-		OpenSea	126752911	126752911	536	GRM8
cg11814655	-2.02186	-0.394318	-5.40218	8.39958e-07	6.29063e-06	5.54262	-1.56816	-0.394318	-3.57393	0.000664113	0.0024108	-0.607988	NA	NA	NA	NA	NA	NA	TRUE	FALSE	FALSE	chr22	20399601	-		OpenSea	20399601	20399601	906	PI4KAP1
cg10124663	2.21489	3.18507	5.40088	8.44275e-07	6.3177e-06	5.53772	NA	NA	NA	NA	NA	NA	-2.72532	3.18507	-4.76525	1.08585e-05	0.000153999	3.23051	FALSE	TRUE	FALSE	chr11	11375233	-		OpenSea	11375233	11375233	328	CSNK2A3
cg18650716	-3.32085	-3.74549	-5.40078	8.44601e-07	6.31897e-06	5.53735	NA	NA	NA	NA	NA	NA	5.92968	-3.74549	6.53817	1.09006e-08	2.90789e-06	9.67105	FALSE	TRUE	FALSE	chr6	30711863	-	chr6:30710307-30712440	Island	30711863	30711863	463	IER3
cg20335425	2.77864	-0.34622	5.40073	8.44785e-07	6.31918e-06	5.53714	NA	NA	NA	NA	NA	NA	-2.14203	-0.34622	-2.87549	0.00543526	0.0116188	-2.446	FALSE	TRUE	FALSE	chr1	153363264	-		OpenSea	153363264	153363264	399	S100A8
cg10213821	-2.71578	-2.62962	-5.39889	8.5092e-07	6.35567e-06	5.53023	NA	NA	NA	NA	NA	NA	NA	NA	NA	NA	NA	NA	FALSE	FALSE	FALSE	chr7	99005134	+	chr7:99005784-99006859	N_Shore	99005134	99005134	1457	BUD31
cg26065802	-2.97003	-4.28486	-5.39862	8.51818e-07	6.36003e-06	5.52922	NA	NA	NA	NA	NA	NA	3.03697	-4.28486	3.78292	0.000337891	0.00152071	0.0593457	FALSE	TRUE	FALSE	chr3	101546384	+		OpenSea	101546384	101546384	449	NFKBIZ
cg14726394	2.76473	-1.4927	5.39737	8.56046e-07	6.38285e-06	5.52449	NA	NA	NA	NA	NA	NA	-2.02322	-1.4927	-2.72947	0.00813619	0.0158429	-2.80169	FALSE	TRUE	FALSE	chr15	69760251	+		OpenSea	69760251	69760251	260	DRAIC
cg09428510	-3.09058	0.515564	-5.39669	8.58331e-07	6.39698e-06	5.52194	NA	NA	NA	NA	NA	NA	3.85744	0.515564	4.59666	2.01008e-05	0.000228001	2.65926	FALSE	TRUE	FALSE	chr19	57153719	+	chr19:57154197-57155015	N_Shore	57153719	57153719	807	SMIM17
cg22291850	-2.36302	0.57152	-5.3966	8.58628e-07	6.3977e-06	5.52161	NA	NA	NA	NA	NA	NA	3.21909	0.57152	5.20376	2.10086e-06	5.58021e-05	4.75842	FALSE	TRUE	FALSE	chr20	30456013	-	chr20:30457907-30458712	N_Shore	30456013	30456013	1787	DUSP15
cg11737676	2.58004	-1.61098	5.39654	8.58837e-07	6.3977e-06	5.52138	NA	NA	NA	NA	NA	NA	NA	NA	NA	NA	NA	NA	FALSE	FALSE	FALSE	chr1	86042230	-	chr1:86042229-86042935	Island	86042230	86042230	1815	DDAH1
cg11960677	-2.66107	-0.833277	-5.39549	8.62402e-07	6.41597e-06	5.51742	NA	NA	NA	NA	NA	NA	2.16771	-0.833277	3.05259	0.00327514	0.00790921	-1.99565	FALSE	TRUE	FALSE	chr1	32705760	-	chr1:32705524-32707141	Island	32705760	32705760	504	MTMR9LP
cg10324224	-2.90729	0.396283	-5.39542	8.62655e-07	6.41726e-06	5.51714	-1.69433	0.396283	-2.51518	0.0143461	0.0239097	-3.36706	NA	NA	NA	NA	NA	NA	TRUE	FALSE	FALSE	chr1	231115997	-	chr1:231113871-231114873	S_Shore	231115997	231115997	1378	TTC13
cg23284931	2.67256	2.33244	5.39526	8.63177e-07	6.4182e-06	5.51656	NA	NA	NA	NA	NA	NA	NA	NA	NA	NA	NA	NA	FALSE	FALSE	FALSE	chr11	13983273	+	chr11:13984066-13986349	N_Shore	13983273	13983273	910	SPON1
cg08564874	3.53293	0.571639	5.39433	8.66367e-07	6.43408e-06	5.51304	NA	NA	NA	NA	NA	NA	-2.44084	0.571639	-2.51411	0.0143964	0.0247498	-3.29939	FALSE	TRUE	FALSE	chr7	34696723	+		OpenSea	34696723	34696723	1173	NPSR1
cg16264871	-3.32014	1.87254	-5.39257	8.72406e-07	6.47077e-06	5.5064	NA	NA	NA	NA	NA	NA	NA	NA	NA	NA	NA	NA	FALSE	FALSE	FALSE	chr15	62455685	-	chr15:62456015-62457648	N_Shore	62455685	62455685	1796	C2CD4B
cg26420391	3.32342	1.45135	5.39244	8.72826e-07	6.4727e-06	5.50594	NA	NA	NA	NA	NA	NA	NA	NA	NA	NA	NA	NA	FALSE	FALSE	FALSE	chr1	152691758	+		OpenSea	152691758	152691758	239	C1orf68
cg24891312	3.39332	0.585195	5.39172	8.75331e-07	6.4883e-06	5.5032	NA	NA	NA	NA	NA	NA	-2.49549	0.585195	-2.68312	0.00922245	0.0174575	-2.91157	FALSE	TRUE	FALSE	chr12	11549555	-		OpenSea	11549555	11549555	1056	PRB2
cg06329587	-2.94877	0.789093	-5.39139	8.76463e-07	6.49551e-06	5.50196	NA	NA	NA	NA	NA	NA	NA	NA	NA	NA	NA	NA	FALSE	FALSE	FALSE	chr11	118991065	+	chr11:118991886-118992751	N_Shore	118991065	118991065	1167	HINFP
cg24009065	3.64334	0.789635	5.39091	8.78125e-07	6.50246e-06	5.50015	NA	NA	NA	NA	NA	NA	-2.65104	0.789635	-2.64023	0.0103436	0.0190831	-3.0119	FALSE	TRUE	FALSE	chr20	44351095	+		OpenSea	44351095	44351095	106	SPINT4
cg05162032	-2.6334	-3.05358	-5.39037	8.80003e-07	6.51274e-06	5.49811	NA	NA	NA	NA	NA	NA	NA	NA	NA	NA	NA	NA	FALSE	FALSE	FALSE	chr7	6310773	-	chr7:6311322-6312526	N_Shore	6310773	6310773	1468	CYTH3
cg23194719	-3.63541	-2.81701	-5.38988	8.81697e-07	6.52175e-06	5.49628	NA	NA	NA	NA	NA	NA	NA	NA	NA	NA	NA	NA	FALSE	FALSE	FALSE	chr10	52177823	-	chr10:52177724-52178182	Island	52177823	52177823	116	SGMS1
cg25028855	-2.63105	-0.842907	-5.38845	8.86663e-07	6.55071e-06	5.49091	NA	NA	NA	NA	NA	NA	NA	NA	NA	NA	NA	NA	FALSE	FALSE	FALSE	chr8	28560486	+	chr8:28558588-28559960	S_Shore	28560486	28560486	1495	EXTL3
cg13894081	-3.48069	-4.26957	-5.38783	8.88841e-07	6.5638e-06	5.48856	NA	NA	NA	NA	NA	NA	4.45547	-4.26957	4.65727	1.61265e-05	0.000198361	2.8635	FALSE	TRUE	FALSE	chr5	58335508	-	chr5:58334836-58335881	Island	58335508	58335508	168	PDE4D
cg17435897	3.28453	1.14336	5.38768	8.89376e-07	6.56715e-06	5.48799	NA	NA	NA	NA	NA	NA	NA	NA	NA	NA	NA	NA	FALSE	FALSE	FALSE	chr6	51953348	-		OpenSea	51953348	51953348	924	PKHD1
cg05503761	2.69771	1.79125	5.38733	8.90582e-07	6.57486e-06	5.48669	NA	NA	NA	NA	NA	NA	-2.04132	1.79125	-2.82542	0.00625087	0.0129306	-2.56959	FALSE	TRUE	FALSE	chr8	82360689	-		OpenSea	82360689	82360689	969	PMP2
cg07102741	-2.88145	-1.79712	-5.387	8.91753e-07	6.5829e-06	5.48544	NA	NA	NA	NA	NA	NA	NA	NA	NA	NA	NA	NA	FALSE	FALSE	FALSE	chr5	78808642	-	chr5:78809347-78810468	N_Shore	78808642	78808642	1016	HOMER1
cg03832575	-3.44007	-1.32374	-5.3856	8.96696e-07	6.61254e-06	5.48016	NA	NA	NA	NA	NA	NA	NA	NA	NA	NA	NA	NA	FALSE	FALSE	FALSE	chr4	3371552	+	chr4:3374733-3374998	N_Shelf	3371552	3371552	171	RGS12
cg02169538	3.22767	1.17865	5.38483	8.9941e-07	6.62854e-06	5.47727	NA	NA	NA	NA	NA	NA	-2.00716	1.17865	-2.27536	0.0261595	0.0398878	-3.81168	FALSE	TRUE	FALSE	chr9	91604734	+	chr9:91606335-91606823	N_Shore	91604734	91604734	1043	C9orf47
cg05449217	-1.95468	-0.944455	-5.38459	9.00272e-07	6.63309e-06	5.47635	NA	NA	NA	NA	NA	NA	1.32461	-0.944455	2.69729	0.00887698	0.0169439	-2.87813	FALSE	TRUE	FALSE	chr16	75034620	+	chr16:75033041-75034207	S_Shore	75034620	75034620	1704	ZNRF1
cg25779782	-3.13839	1.47339	-5.38388	9.02772e-07	6.64816e-06	5.4737	-1.66238	1.47339	-2.26271	0.026958	0.0396509	-3.91156	NA	NA	NA	NA	NA	NA	TRUE	FALSE	FALSE	chr3	124840638	-		OpenSea	124840638	124840638	939	SLC12A8
cg23255141	-2.36272	0.30676	-5.3837	9.03437e-07	6.65156e-06	5.473	NA	NA	NA	NA	NA	NA	3.70098	0.30676	5.96673	1.0773e-07	9.82852e-06	7.53049	FALSE	TRUE	FALSE	chr15	51199395	+	chr15:51200258-51201270	N_Shore	51199395	51199395	1473	AP4E1
cg25149218	3.10211	0.0110788	5.38088	9.13528e-07	6.70998e-06	5.46239	2.30226	0.0110788	3.1719	0.00230082	0.00591832	-1.73903	NA	NA	NA	NA	NA	NA	TRUE	FALSE	FALSE	chr2	205411524	+	chr2:205409939-205410910	S_Shore	205411524	205411524	1007	PARD3B
cg02813121	3.13773	1.74455	5.38073	9.1405e-07	6.71321e-06	5.46184	NA	NA	NA	NA	NA	NA	NA	NA	NA	NA	NA	NA	FALSE	FALSE	FALSE	chr1	153348911	-		OpenSea	153348911	153348911	835	S100A12
cg18849517	-1.95375	-0.695064	-5.37825	9.23017e-07	6.76617e-06	5.45251	NA	NA	NA	NA	NA	NA	1.37122	-0.695064	2.78967	0.00690047	0.0139531	-2.65679	FALSE	TRUE	FALSE	chr12	6553092	+		OpenSea	6553092	6553092	958	CD27
cg15270687	-2.57339	-3.11654	-5.37711	9.27186e-07	6.78936e-06	5.44821	NA	NA	NA	NA	NA	NA	2.25312	-3.11654	3.28392	0.00164461	0.00472971	-1.37777	FALSE	TRUE	FALSE	chr6	90143634	+	chr6:90142751-90143635	Island	90143634	90143634	736	ANKRD6
cg13497069	3.04916	1.27399	5.37633	9.30029e-07	6.80648e-06	5.44528	NA	NA	NA	NA	NA	NA	-4.1418	1.27399	-4.98853	4.73745e-06	9.10057e-05	4.00139	FALSE	TRUE	FALSE	chr6	29426119	+		OpenSea	29426119	29426119	110	OR2H1
cg17493303	-2.26385	0.316634	-5.37601	9.31211e-07	6.81328e-06	5.44407	NA	NA	NA	NA	NA	NA	1.49534	0.316634	2.53237	0.0137321	0.0238342	-3.25846	FALSE	TRUE	FALSE	chr3	49450528	-	chr3:49448861-49449965	S_Shore	49450528	49450528	1001	RHOA
cg10638604	2.8582	2.46031	5.37502	9.34858e-07	6.83316e-06	5.44034	NA	NA	NA	NA	NA	NA	-2.71697	2.46031	-3.51478	0.000803359	0.0028081	-0.729745	FALSE	TRUE	FALSE	chr15	58430539	+		OpenSea	58430539	58430539	130	AQP9
cg05128364	2.4963	-0.0333536	5.37418	9.37939e-07	6.8495e-06	5.43719	NA	NA	NA	NA	NA	NA	-3.25265	-0.0333536	-4.90695	6.42562e-06	0.000110301	3.71795	FALSE	TRUE	FALSE	chr9	93589840	+		OpenSea	93589840	93589840	134	SYK
cg23657714	2.38126	2.71592	5.37349	9.40475e-07	6.8643e-06	5.43461	NA	NA	NA	NA	NA	NA	NA	NA	NA	NA	NA	NA	FALSE	FALSE	FALSE	chr13	31287880	+		OpenSea	31287880	31287880	264	ALOX5AP
cg18515333	-3.09581	-0.685764	-5.37166	9.47274e-07	6.9021e-06	5.42773	-2.10574	-0.685764	-2.90218	0.00503589	0.0106126	-2.44275	NA	NA	NA	NA	NA	NA	TRUE	FALSE	FALSE	chr1	27241185	-		OpenSea	27241185	27241185	617	NR0B2
cg25489866	-3.44922	-4.25666	-5.37063	9.51131e-07	6.92149e-06	5.42385	NA	NA	NA	NA	NA	NA	2.2668	-4.25666	2.38453	0.0200018	0.0321579	-3.5827	FALSE	TRUE	FALSE	chr15	59729553	+	chr15:59730070-59730738	N_Shore	59729553	59729553	818	FAM81A
cg11701090	-3.31213	-0.350737	-5.3694	9.55747e-07	6.94633e-06	5.41922	NA	NA	NA	NA	NA	NA	3.18572	-0.350737	3.50047	0.000840515	0.00290478	-0.770779	FALSE	TRUE	FALSE	chr1	57043658	-	chr1:57044102-57045117	N_Shore	57043658	57043658	1598	PLPP3
cg08274139	-2.50976	1.81512	-5.36792	9.61348e-07	6.97577e-06	5.41364	NA	NA	NA	NA	NA	NA	NA	NA	NA	NA	NA	NA	FALSE	FALSE	FALSE	chr14	31484468	-		OpenSea	31484468	31484468	519	MIR624
cg15396147	3.66706	0.763815	5.36661	9.663e-07	7.00638e-06	5.40873	NA	NA	NA	NA	NA	NA	-5.01135	0.763815	-4.93257	5.8404e-06	0.000103955	3.80673	FALSE	TRUE	FALSE	chr8	82445447	-		OpenSea	82445447	82445447	1896	FABP12
cg03625684	2.5003	-0.832889	5.36449	9.74387e-07	7.05583e-06	5.40077	NA	NA	NA	NA	NA	NA	-2.86575	-0.832889	-4.30626	5.67221e-05	0.000449074	1.69954	FALSE	TRUE	FALSE	chr13	113030011	+		OpenSea	113030011	113030011	639	SPACA7
cg15842722	2.36144	0.340532	5.36207	9.83718e-07	7.10912e-06	5.39166	NA	NA	NA	NA	NA	NA	NA	NA	NA	NA	NA	NA	FALSE	FALSE	FALSE	chr20	23499644	+		OpenSea	23499644	23499644	138	CST13P
cg16718276	-2.44112	0.37044	-5.35895	9.95855e-07	7.18237e-06	5.37995	NA	NA	NA	NA	NA	NA	2.31825	0.37044	3.57759	0.000657943	0.00243322	-0.548317	FALSE	TRUE	FALSE	chr1	2125186	-	chr1:2126048-2126642	N_Shore	2125186	2125186	1027	FAAP20
cg05665581	2.49736	0.603821	5.35851	9.976e-07	7.19303e-06	5.37828	NA	NA	NA	NA	NA	NA	NA	NA	NA	NA	NA	NA	FALSE	FALSE	FALSE	chr10	124669393	+		OpenSea	124669393	124669393	823	FAM24A
cg24651312	-3.39994	-1.64627	-5.35714	1.00296e-06	7.21817e-06	5.37316	NA	NA	NA	NA	NA	NA	2.21032	-1.64627	2.35508	0.0215211	0.0341038	-3.64538	FALSE	TRUE	FALSE	chr2	191333721	+		OpenSea	191333721	191333721	496	MFSD6
cg02931193	2.9619	2.87721	5.35691	1.00388e-06	7.22352e-06	5.37228	NA	NA	NA	NA	NA	NA	NA	NA	NA	NA	NA	NA	FALSE	FALSE	FALSE	chr8	20831946	+		OpenSea	20831946	20831946	448	LINC02153
cg10520924	2.56248	0.842063	5.35593	1.00776e-06	7.24497e-06	5.3686	NA	NA	NA	NA	NA	NA	-2.1654	0.842063	-3.15717	0.00240767	0.00627566	-1.72036	FALSE	TRUE	FALSE	chr2	121554307	+		OpenSea	121554307	121554307	559	GLI2
cg08360207	3.14823	1.99834	5.35371	1.01661e-06	7.29972e-06	5.36024	1.81207	1.99834	2.44296	0.0172575	0.0277432	-3.5277	NA	NA	NA	NA	NA	NA	TRUE	FALSE	FALSE	chr2	85069230	-		OpenSea	85069230	85069230	1877	TRABD2A
cg03139062	-2.27416	1.02056	-5.35308	1.01912e-06	7.31499e-06	5.35788	-1.83569	1.02056	-3.58102	0.000649235	0.00237349	-0.58723	NA	NA	NA	NA	NA	NA	TRUE	FALSE	FALSE	chr11	65312223	-	chr11:65313843-65314455	N_Shore	65312223	65312223	120	LTBP3
cg19392335	2.78828	2.61667	5.353	1.01944e-06	7.31642e-06	5.35759	NA	NA	NA	NA	NA	NA	-2.53797	2.61667	-3.36007	0.00130253	0.00399265	-1.16738	FALSE	TRUE	FALSE	chr11	58710266	+		OpenSea	58710266	58710266	455	GLYATL1
cg06840491	2.26351	1.33949	5.35298	1.0195e-06	7.31642e-06	5.35753	NA	NA	NA	NA	NA	NA	-1.49478	1.33949	-2.51888	0.0142199	0.0245028	-3.28871	FALSE	TRUE	FALSE	chr10	48416966	-	chr10:48413741-48413968	S_Shelf	48416966	48416966	112	GDF2
cg17459778	2.57633	0.3294	5.35287	1.01995e-06	7.31767e-06	5.35711	NA	NA	NA	NA	NA	NA	-3.16619	0.3294	-4.58485	2.09793e-05	0.00023486	2.61962	FALSE	TRUE	FALSE	chr4	189321136	+		OpenSea	189321136	189321136	753	LINC01060
cg05770620	-2.90975	1.07419	-5.352	1.02344e-06	7.34076e-06	5.35385	-1.72077	1.07419	-2.52921	0.0138347	0.0232292	-3.33541	NA	NA	NA	NA	NA	NA	TRUE	FALSE	FALSE	chr7	98479823	+	chr7:98476004-98476954	S_Shelf	98479823	98479823	549	MIR3609
cg10596590	3.00277	0.867244	5.35141	1.02584e-06	7.35344e-06	5.35161	NA	NA	NA	NA	NA	NA	-2.96753	0.867244	-3.61656	0.000580683	0.00222567	-0.434662	FALSE	TRUE	FALSE	chr6	51814836	-		OpenSea	51814836	51814836	556	PKHD1
cg08629379	2.4427	-0.788857	5.35108	1.02714e-06	7.35948e-06	5.3504	NA	NA	NA	NA	NA	NA	-2.13541	-0.788857	-3.28729	0.00162784	0.0046952	-1.36853	FALSE	TRUE	FALSE	chr10	118350470	+		OpenSea	118350470	118350470	19	PNLIPRP1
cg10194573	3.06806	-0.265116	5.3509	1.02787e-06	7.36295e-06	5.34972	NA	NA	NA	NA	NA	NA	-2.81481	-0.265116	-3.34977	0.0013445	0.00408432	-1.19603	FALSE	TRUE	FALSE	chr1	152730426	+	chr1:152732958-152733338	N_Shelf	152730426	152730426	79	KPRP
cg23115069	-3.05003	-4.72716	-5.34963	1.03303e-06	7.39201e-06	5.34494	NA	NA	NA	NA	NA	NA	3.73101	-4.72716	4.4678	3.19728e-05	0.000307638	2.22944	FALSE	TRUE	FALSE	chr15	93615677	-	chr15:93615622-93617185	Island	93615677	93615677	711	RGMA
cg10811681	-3.90071	-4.61215	-5.34299	1.06034e-06	7.54772e-06	5.32001	NA	NA	NA	NA	NA	NA	4.07323	-4.61215	3.73681	0.000393131	0.0016883	-0.0790049	FALSE	TRUE	FALSE	chr14	69259722	-	chr14:69259612-69262900	Island	69259722	69259722	908	ZFP36L1
cg03121659	2.82031	-0.457547	5.34284	1.06095e-06	7.54959e-06	5.31946	NA	NA	NA	NA	NA	NA	-2.73139	-0.457547	-3.56256	0.000690267	0.00251707	-0.591923	FALSE	TRUE	FALSE	chr9	78339343	-		OpenSea	78339343	78339343	598	MIR548H3
cg14719865	1.9822	1.35407	5.34249	1.06242e-06	7.55808e-06	5.31814	NA	NA	NA	NA	NA	NA	-1.75939	1.35407	-3.48377	0.000885957	0.00301618	-0.818542	FALSE	TRUE	FALSE	chr5	101834365	-	chr5:101834354-101834740	Island	101834365	101834365	354	SLCO6A1
cg21686486	2.46105	2.07737	5.34216	1.06378e-06	7.56641e-06	5.31692	NA	NA	NA	NA	NA	NA	-2.47872	2.07737	-3.77537	0.000346395	0.00154686	0.0366243	FALSE	TRUE	FALSE	chr2	172377802	+	chr2:172378822-172380189	N_Shore	172377802	172377802	954	CYBRD1
cg18353563	-2.01791	-2.61063	-5.34137	1.06712e-06	7.58346e-06	5.31393	NA	NA	NA	NA	NA	NA	2.53001	-2.61063	4.89624	6.68698e-06	0.00011307	3.68089	FALSE	TRUE	FALSE	chr3	127390935	+	chr3:127391011-127392434	N_Shore	127390935	127390935	845	ABTB1
cg08019718	3.41357	0.484787	5.34076	1.06967e-06	7.5967e-06	5.31164	NA	NA	NA	NA	NA	NA	-3.68701	0.484787	-3.89867	0.000230045	0.00116166	0.411265	FALSE	TRUE	FALSE	chr3	154741330	+		OpenSea	154741330	154741330	582	MME
cg01997006	-3.65428	-3.56397	-5.3389	1.0775e-06	7.64384e-06	5.30468	NA	NA	NA	NA	NA	NA	NA	NA	NA	NA	NA	NA	FALSE	FALSE	FALSE	chr20	49410882	+	chr20:49411401-49412142	N_Shore	49410882	49410882	584	BCAS4
cg27121379	-2.85075	-0.928819	-5.33765	1.08279e-06	7.67062e-06	5.3	NA	NA	NA	NA	NA	NA	NA	NA	NA	NA	NA	NA	FALSE	FALSE	FALSE	chr1	11022902	-		OpenSea	11022902	11022902	1425	C1orf127
cg08173235	3.21428	0.826394	5.33746	1.08364e-06	7.67596e-06	5.29925	NA	NA	NA	NA	NA	NA	-2.73232	0.826394	-3.08167	0.00300849	0.00742556	-1.9198	FALSE	TRUE	FALSE	chr18	61253759	+		OpenSea	61253759	61253759	774	SERPINB13
cg04953015	-2.27522	0.797455	-5.3366	1.0873e-06	7.69449e-06	5.29603	NA	NA	NA	NA	NA	NA	1.65633	0.797455	2.76377	0.00740931	0.0147395	-2.71944	FALSE	TRUE	FALSE	chr8	27338236	-		OpenSea	27338236	27338236	1422	CHRNA2
cg18771659	3.24465	0.730902	5.33467	1.09555e-06	7.7407e-06	5.28881	NA	NA	NA	NA	NA	NA	-2.3216	0.730902	-2.59031	0.011804	0.0211665	-3.12704	FALSE	TRUE	FALSE	chr1	153002762	+		OpenSea	153002762	153002762	916	SPRR1B
cg01213505	-2.18717	0.244403	-5.33432	1.09706e-06	7.74998e-06	5.2875	NA	NA	NA	NA	NA	NA	2.02897	0.244403	3.54851	0.000721841	0.00259957	-0.632571	FALSE	TRUE	FALSE	chr18	48555716	+	chr18:48556291-48557333	N_Shore	48555716	48555716	866	SMAD4
cg08215583	2.93765	0.946723	5.33383	1.09916e-06	7.7587e-06	5.28567	2.64157	0.946723	3.8273	0.000290937	0.00135192	0.150675	NA	NA	NA	NA	NA	NA	TRUE	FALSE	FALSE	chr6	25166934	-		OpenSea	25166934	25166934	140	CMAHP
cg09915579	1.89106	-0.849499	5.33344	1.10084e-06	7.76819e-06	5.28421	NA	NA	NA	NA	NA	NA	-1.14769	-0.849499	-2.40959	0.0187859	0.0305761	-3.52889	FALSE	TRUE	FALSE	chr17	75401069	+	chr17:75398284-75398527	S_Shelf	75401069	75401069	89	SEPT9
cg07706558	-2.95706	0.937807	-5.33316	1.10207e-06	7.77386e-06	5.28314	-3.48781	0.937807	-5.01601	4.24367e-06	8.64135e-05	4.08993	NA	NA	NA	NA	NA	NA	TRUE	FALSE	FALSE	chr11	12183446	+		OpenSea	12183446	12183446	179	MICAL2
cg03233656	-2.48603	-0.199535	-5.33278	1.10372e-06	7.78342e-06	5.28172	NA	NA	NA	NA	NA	NA	3.5048	-0.199535	5.26528	1.66135e-06	4.84977e-05	4.97713	FALSE	TRUE	FALSE	chr2	65214625	+	chr2:65215598-65217212	N_Shore	65214625	65214625	953	SLC1A4
cg27312916	-2.37513	0.783416	-5.33214	1.10649e-06	7.79553e-06	5.27932	NA	NA	NA	NA	NA	NA	2.01005	0.783416	3.18434	0.0022205	0.00591237	-1.64776	FALSE	TRUE	FALSE	chr11	85469117	-		OpenSea	85469117	85469117	39	SYTL2
cg08573495	-2.2732	-2.00601	-5.33146	1.10944e-06	7.80873e-06	5.27678	NA	NA	NA	NA	NA	NA	NA	NA	NA	NA	NA	NA	FALSE	FALSE	FALSE	chr15	42065034	+	chr15:42066488-42067230	N_Shore	42065034	42065034	1597	MAPKBP1
cg21816240	-3.10158	0.48911	-5.32976	1.11688e-06	7.84821e-06	5.2704	NA	NA	NA	NA	NA	NA	NA	NA	NA	NA	NA	NA	FALSE	FALSE	FALSE	chr11	125775239	+	chr11:125774292-125774584	S_Shore	125775239	125775239	977	DDX25
cg11339851	-2.33149	-0.288311	-5.32955	1.11781e-06	7.85272e-06	5.2696	NA	NA	NA	NA	NA	NA	NA	NA	NA	NA	NA	NA	FALSE	FALSE	FALSE	chr16	67976821	-		OpenSea	67976821	67976821	1193	LCAT
cg03732263	-2.37708	-2.91516	-5.32946	1.11819e-06	7.85353e-06	5.26927	NA	NA	NA	NA	NA	NA	2.40907	-2.91516	3.81055	0.000308432	0.00142726	0.142765	FALSE	TRUE	FALSE	chr1	26797145	+	chr1:26798366-26799842	N_Shore	26797145	26797145	1756	HMGN2
cg19160346	-2.96579	-2.64809	-5.32686	1.12966e-06	7.91947e-06	5.25953	NA	NA	NA	NA	NA	NA	3.27093	-2.64809	4.02078	0.000152351	0.000872922	0.789439	FALSE	TRUE	FALSE	chr11	57194295	-	chr11:57194340-57194650	N_Shore	57194295	57194295	264	SLC43A3
cg05259946	-2.30039	-2.83402	-5.32635	1.13194e-06	7.93268e-06	5.2576	NA	NA	NA	NA	NA	NA	3.04642	-2.83402	5.00559	4.4438e-06	8.75144e-05	4.06092	FALSE	TRUE	FALSE	chr16	474937	+	chr16:474922-476815	Island	474937	474937	730	RAB11FIP3
cg13205298	-1.73585	-1.14054	-5.32504	1.13777e-06	7.9646e-06	5.25269	NA	NA	NA	NA	NA	NA	NA	NA	NA	NA	NA	NA	FALSE	FALSE	FALSE	chr7	73869776	+	chr7:73867787-73868061	S_Shore	73869776	73869776	1655	GTF2IRD1
cg08422125	-2.45349	0.743885	-5.32388	1.14295e-06	7.9953e-06	5.24836	-2.23876	0.743885	-3.9686	0.000181235	0.000974675	0.587811	NA	NA	NA	NA	NA	NA	TRUE	FALSE	FALSE	chr3	182614107	+		OpenSea	182614107	182614107	983	ATP11B
cg11677683	-3.46535	-0.699828	-5.32197	1.15152e-06	8.04416e-06	5.24122	-2.52512	-0.699828	-3.04847	0.00331004	0.00773756	-2.06683	NA	NA	NA	NA	NA	NA	TRUE	FALSE	FALSE	chr5	138211043	+		OpenSea	138211043	138211043	41	CTNNA1
cg12955069	-2.97418	1.44117	-5.32182	1.15222e-06	8.04764e-06	5.24064	-1.95677	1.44117	-2.78969	0.00689307	0.013503	-2.72214	NA	NA	NA	NA	NA	NA	TRUE	FALSE	FALSE	chr16	58593852	-		OpenSea	58593852	58593852	16	SNORA50A
cg15423764	3.05172	0.165457	5.32142	1.15401e-06	8.05809e-06	5.23916	NA	NA	NA	NA	NA	NA	-1.82939	0.165457	-2.17664	0.0331141	0.0482961	-4.01089	FALSE	TRUE	FALSE	chr11	58499533	-		OpenSea	58499533	58499533	85	GLYAT
cg17932622	2.87103	2.53066	5.31934	1.16349e-06	8.11239e-06	5.23134	NA	NA	NA	NA	NA	NA	-2.96908	2.53066	-3.77768	0.000343773	0.00153855	0.0435691	FALSE	TRUE	FALSE	chr7	138481257	+		OpenSea	138481257	138481257	1481	TMEM213
cg25877465	-2.48775	0.670124	-5.31774	1.17081e-06	8.15078e-06	5.22535	NA	NA	NA	NA	NA	NA	1.50858	0.670124	2.25714	0.0273364	0.0413333	-3.84901	FALSE	TRUE	FALSE	chr4	185734335	-		OpenSea	185734335	185734335	921	ACSL1
cg10385303	-3.537	-1.96937	-5.317	1.1742e-06	8.1701e-06	5.2226	NA	NA	NA	NA	NA	NA	2.66793	-1.96937	2.70243	0.00875477	0.0167599	-2.86598	FALSE	TRUE	FALSE	chr14	36983146	-	chr14:36983440-36983738	N_Shore	36983146	36983146	155	SFTA3
cg11841031	2.34381	0.659122	5.31693	1.17455e-06	8.17044e-06	5.22231	1.87063	0.659122	3.49277	0.000859333	0.00288735	-0.843784	NA	NA	NA	NA	NA	NA	TRUE	FALSE	FALSE	chr20	45061952	-		OpenSea	45061952	45061952	247	ELMO2
cg15818696	-2.55445	1.66594	-5.31621	1.17787e-06	8.19002e-06	5.21962	-2.06006	1.66594	-3.48016	0.000894147	0.00297047	-0.880071	NA	NA	NA	NA	NA	NA	TRUE	FALSE	FALSE	chr11	34961775	+		OpenSea	34961775	34961775	1608	MIR1343
cg23398700	-2.91964	-3.28302	-5.31584	1.17954e-06	8.20026e-06	5.21826	NA	NA	NA	NA	NA	NA	NA	NA	NA	NA	NA	NA	FALSE	FALSE	FALSE	chr5	78808194	-	chr5:78809347-78810468	N_Shore	78808194	78808194	1464	HOMER1
cg00225603	3.32298	0.669971	5.31528	1.18216e-06	8.21494e-06	5.21614	NA	NA	NA	NA	NA	NA	-3.35049	0.669971	-3.62846	0.000558867	0.00216427	-0.399795	FALSE	TRUE	FALSE	chr7	20865639	+		OpenSea	20865639	20865639	1277	RPL23P8
cg14631541	-2.06028	-1.61473	-5.31459	1.18536e-06	8.2301e-06	5.21356	NA	NA	NA	NA	NA	NA	NA	NA	NA	NA	NA	NA	FALSE	FALSE	FALSE	chr9	139306089	+	chr9:139304467-139305795	S_Shore	139306089	139306089	972	PMPCA
cg26569180	-2.8386	0.713808	-5.3141	1.18766e-06	8.24536e-06	5.21171	-2.4719	0.713808	-3.70527	0.000434629	0.00178457	-0.218901	NA	NA	NA	NA	NA	NA	TRUE	FALSE	FALSE	chr14	94597571	-		OpenSea	94597571	94597571	1613	IFI27L2
cg20744727	2.83776	-0.344996	5.31344	1.1907e-06	8.2636e-06	5.20927	NA	NA	NA	NA	NA	NA	-1.70814	-0.344996	-2.19903	0.0314086	0.0462701	-3.96638	FALSE	TRUE	FALSE	chr20	23068219	-		OpenSea	23068219	23068219	1241	CD93
cg04341461	3.76888	2.72101	5.31231	1.19598e-06	8.29601e-06	5.20505	NA	NA	NA	NA	NA	NA	NA	NA	NA	NA	NA	NA	FALSE	FALSE	FALSE	chr1	2410006	+	chr1:2409757-2410049	Island	2410006	2410006	1616	PLCH2
cg15656686	2.18243	-1.28644	5.31103	1.202e-06	8.32708e-06	5.20025	NA	NA	NA	NA	NA	NA	-2.08898	-1.28644	-3.6437	0.00053208	0.0020905	-0.355057	FALSE	TRUE	FALSE	chr6	30854551	+	chr6:30852102-30852676	S_Shore	30854551	30854551	1026	DDR1
cg12043561	-2.00156	-0.558956	-5.31029	1.20549e-06	8.34624e-06	5.19748	NA	NA	NA	NA	NA	NA	1.54905	-0.558956	3.00655	0.00374273	0.00875139	-2.11467	FALSE	TRUE	FALSE	chr19	4152810	+		OpenSea	4152810	4152810	787	CREB3L3
cg16930746	-2.82547	0.654406	-5.30995	1.20711e-06	8.3553e-06	5.1962	NA	NA	NA	NA	NA	NA	NA	NA	NA	NA	NA	NA	FALSE	FALSE	FALSE	chr13	33780951	-		OpenSea	33780951	33780951	763	STARD13
cg07886327	-3.17415	0.722283	-5.30956	1.20895e-06	8.36518e-06	5.19475	-2.32424	0.722283	-3.07763	0.00303993	0.00725999	-1.99026	NA	NA	NA	NA	NA	NA	TRUE	FALSE	FALSE	chr7	122261623	-		OpenSea	122261623	122261623	147	CADPS2
cg08577727	2.12325	-0.129609	5.3093	1.21018e-06	8.37152e-06	5.19378	NA	NA	NA	NA	NA	NA	-1.41474	-0.129609	-2.55079	0.0130904	0.0229496	-3.21695	FALSE	TRUE	FALSE	chr19	13876570	+	chr19:13875044-13875951	S_Shore	13876570	13876570	1232	MRI1
cg23216015	2.66384	0.00509995	5.3086	1.21353e-06	8.38845e-06	5.19113	NA	NA	NA	NA	NA	NA	-4.02306	0.00509995	-5.55521	5.42979e-07	2.53672e-05	6.02012	FALSE	TRUE	FALSE	chr7	31726654	+		OpenSea	31726654	31726654	22	PPP1R17
cg21384797	2.81772	0.810774	5.30835	1.21473e-06	8.39424e-06	5.19019	-1.67436	0.810774	-2.52749	0.0138966	0.0233116	-3.3393	-4.49208	0.810774	-5.82272	1.90415e-07	1.36551e-05	6.99845	TRUE	TRUE	TRUE	chr2	163054771	-		OpenSea	163054771	163054771	619	FAP
cg01776278	-2.6728	1.21466	-5.30628	1.22461e-06	8.45115e-06	5.18245	1.5581	1.21466	2.49462	0.0151261	0.0249342	-3.41318	4.2309	1.21466	5.81714	1.94654e-07	1.38323e-05	6.97788	TRUE	TRUE	TRUE	chr7	149472049	-	chr7:149470114-149471054	S_Shore	149472049	149472049	1753	ZNF467
cg14170545	3.81641	-0.808829	5.30525	1.22955e-06	8.47873e-06	5.17861	4.53654	-0.808829	4.92439	5.98196e-06	0.000107822	3.76786	NA	NA	NA	NA	NA	NA	TRUE	FALSE	FALSE	chr9	107688675	-	chr9:107688769-107689046	N_Shore	107688675	107688675	1851	ABCA1
cg25668563	3.27665	1.29867	5.30271	1.24185e-06	8.54825e-06	5.16911	NA	NA	NA	NA	NA	NA	NA	NA	NA	NA	NA	NA	FALSE	FALSE	FALSE	chr7	31592938	+		OpenSea	31592938	31592938	1079	CCDC129
cg22066911	2.82018	-0.246355	5.30235	1.2436e-06	8.55815e-06	5.16776	NA	NA	NA	NA	NA	NA	NA	NA	NA	NA	NA	NA	FALSE	FALSE	FALSE	chr17	72588425	-		OpenSea	72588425	72588425	54	CD300LD
cg24335340	2.73597	0.912316	5.30071	1.25163e-06	8.5995e-06	5.16161	NA	NA	NA	NA	NA	NA	-3.11489	0.912316	-4.16635	9.244e-05	0.000622303	1.24911	FALSE	TRUE	FALSE	chr2	234636389	+		OpenSea	234636389	234636389	1383	UGT1A3
cg00901598	-3.04129	-0.507838	-5.29946	1.25775e-06	8.63292e-06	5.15696	-3.9108	-0.507838	-5.41505	9.26435e-07	3.42725e-05	5.52026	NA	NA	NA	NA	NA	NA	TRUE	FALSE	FALSE	chr3	172164984	-	chr3:172165372-172166738	N_Shore	172164984	172164984	1261	GHSR
cg14465701	3.1356	1.46891	5.29858	1.26209e-06	8.65668e-06	5.15367	2.4546	1.46891	3.28641	0.00162933	0.0045889	-1.4265	NA	NA	NA	NA	NA	NA	TRUE	FALSE	FALSE	chr20	4991089	-		OpenSea	4991089	4991089	149	SLC23A2
cg20186907	-2.77487	1.74468	-5.29773	1.2663e-06	8.67891e-06	5.15049	-1.48241	1.74468	-2.27133	0.0264026	0.0389863	-3.89378	NA	NA	NA	NA	NA	NA	TRUE	FALSE	FALSE	chr7	105515896	-	chr7:105516844-105517963	N_Shore	105515896	105515896	1134	ATXN7L1
cg23501051	-2.90252	0.807796	-5.29599	1.27496e-06	8.72497e-06	5.14398	NA	NA	NA	NA	NA	NA	NA	NA	NA	NA	NA	NA	FALSE	FALSE	FALSE	chr11	19736912	-	chr11:19733936-19735320	S_Shore	19736912	19736912	693	LOC100126784
cg07904865	-3.37423	0.405331	-5.29582	1.27584e-06	8.72948e-06	5.14333	NA	NA	NA	NA	NA	NA	NA	NA	NA	NA	NA	NA	FALSE	FALSE	FALSE	chr7	1127420	+	chr7:1126578-1126910	S_Shore	1127420	1127420	302	GPER1
cg02175489	2.3838	1.42287	5.29576	1.27613e-06	8.73003e-06	5.1431	NA	NA	NA	NA	NA	NA	NA	NA	NA	NA	NA	NA	FALSE	FALSE	FALSE	chr11	15132665	+	chr11:15136058-15136545	N_Shelf	15132665	15132665	1304	INSC
cg05848414	-3.27047	0.612318	-5.29325	1.28875e-06	8.80207e-06	5.13371	NA	NA	NA	NA	NA	NA	NA	NA	NA	NA	NA	NA	FALSE	FALSE	FALSE	chr5	102202828	+	chr5:102201583-102201912	S_Shore	102202828	102202828	1300	PAM
cg17967602	-3.38543	-0.38328	-5.29227	1.2937e-06	8.8278e-06	5.13005	NA	NA	NA	NA	NA	NA	2.13389	-0.38328	2.25434	0.0275218	0.0415518	-3.85474	FALSE	TRUE	FALSE	chr12	97884975	+		OpenSea	97884975	97884975	711	MIR1251
cg06522456	-2.14189	-3.17256	-5.2915	1.2976e-06	8.84999e-06	5.12717	NA	NA	NA	NA	NA	NA	NA	NA	NA	NA	NA	NA	FALSE	FALSE	FALSE	chr19	45311781	+	chr19:45312059-45312397	N_Shore	45311781	45311781	534	BCAM
cg17633020	-3.08875	-5.4803	-5.29001	1.30518e-06	8.89264e-06	5.12162	NA	NA	NA	NA	NA	NA	3.97942	-5.4803	4.64228	1.70316e-05	0.000205097	2.81286	FALSE	TRUE	FALSE	chr5	58335180	-	chr5:58334836-58335881	Island	58335180	58335180	158	PDE4D
cg13837942	-3.25772	-4.44828	-5.28845	1.31315e-06	8.92969e-06	5.1158	NA	NA	NA	NA	NA	NA	4.06949	-4.44828	4.47822	3.08017e-05	0.000300884	2.26397	FALSE	TRUE	FALSE	chr14	69260273	-	chr14:69259612-69262900	Island	69260273	69260273	357	ZFP36L1
cg11468993	2.54166	-0.689579	5.28799	1.31554e-06	8.94047e-06	5.11406	1.61351	-0.689579	2.72483	0.00823159	0.0154649	-2.8793	NA	NA	NA	NA	NA	NA	TRUE	FALSE	FALSE	chr6	31082939	+		OpenSea	31082939	31082939	330	PSORS1C1
cg14960334	-2.71111	-0.70339	-5.28797	1.31564e-06	8.94047e-06	5.11399	-2.61101	-0.70339	-4.09783	0.000116652	0.000723017	0.995885	NA	NA	NA	NA	NA	NA	TRUE	FALSE	FALSE	chr7	35078364	-	chr7:35076136-35077808	S_Shore	35078364	35078364	710	DPY19L1
cg04626931	2.78031	1.35192	5.28791	1.31592e-06	8.94102e-06	5.11379	NA	NA	NA	NA	NA	NA	-3.49617	1.35192	-4.58028	2.13293e-05	0.000237649	2.60428	FALSE	TRUE	FALSE	chr7	135434478	-		OpenSea	135434478	135434478	883	FAM180A
cg16982824	-2.59342	-0.255235	-5.2874	1.31857e-06	8.95464e-06	5.11187	NA	NA	NA	NA	NA	NA	1.87702	-0.255235	2.6599	0.00981493	0.0183214	-2.96605	FALSE	TRUE	FALSE	chr3	180631932	+	chr3:180630152-180630996	S_Shore	180631932	180631932	1314	FXR1
cg11874272	2.83164	0.959347	5.28731	1.31904e-06	8.95541e-06	5.11153	NA	NA	NA	NA	NA	NA	-3.91465	0.959347	-5.0241	4.14542e-06	8.39067e-05	4.1256	FALSE	TRUE	FALSE	chr3	121773564	+		OpenSea	121773564	121773564	644	CD86
cg26864526	3.13176	0.994364	5.28728	1.31918e-06	8.95541e-06	5.11143	1.70381	0.994364	2.27892	0.0259211	0.0384127	-3.87805	NA	NA	NA	NA	NA	NA	TRUE	FALSE	FALSE	chr3	11178064	+		OpenSea	11178064	11178064	714	HRH1
cg16130434	-2.83254	-0.0201133	-5.28525	1.32971e-06	9.00945e-06	5.10384	NA	NA	NA	NA	NA	NA	NA	NA	NA	NA	NA	NA	FALSE	FALSE	FALSE	chr4	154476996	+		OpenSea	154476996	154476996	56	TMEM131L
cg03136390	2.85692	-0.39938	5.28399	1.33631e-06	9.04534e-06	5.09911	2.02301	-0.39938	2.99179	0.00390027	0.00875304	-2.21413	NA	NA	NA	NA	NA	NA	TRUE	FALSE	FALSE	chr12	108734046	-		OpenSea	108734046	108734046	951	CMKLR1
cg21834204	-2.64502	-2.02986	-5.28355	1.33859e-06	9.05855e-06	5.09748	NA	NA	NA	NA	NA	NA	NA	NA	NA	NA	NA	NA	FALSE	FALSE	FALSE	chr12	107381471	-	chr12:107380558-107381076	S_Shore	107381471	107381471	526	MTERF2
cg04312358	-2.83046	-3.79653	-5.28269	1.3431e-06	9.08447e-06	5.09427	NA	NA	NA	NA	NA	NA	4.22538	-3.79653	5.42012	9.16496e-07	3.46484e-05	5.53172	FALSE	TRUE	FALSE	chr19	41197166	-	chr19:41196279-41197107	S_Shore	41197166	41197166	609	NUMBL
cg05099596	2.4214	0.692081	5.28057	1.35427e-06	9.14406e-06	5.08636	NA	NA	NA	NA	NA	NA	-2.32497	0.692081	-3.56038	0.000695075	0.00252938	-0.598232	FALSE	TRUE	FALSE	chr2	108604750	+	chr2:108602824-108603467	S_Shore	108604750	108604750	1754	SLC5A7
cg17751430	3.14148	0.671064	5.27682	1.37428e-06	9.24946e-06	5.07236	NA	NA	NA	NA	NA	NA	NA	NA	NA	NA	NA	NA	FALSE	FALSE	FALSE	chr10	118350377	+		OpenSea	118350377	118350377	112	PNLIPRP1
cg07062764	2.39306	2.47199	5.27613	1.37802e-06	9.26804e-06	5.06976	NA	NA	NA	NA	NA	NA	-1.70988	2.47199	-2.65204	0.0100233	0.0186179	-2.98442	FALSE	TRUE	FALSE	chr3	170744540	-	chr3:170746072-170746292	N_Shore	170744540	170744540	227	SLC2A2
cg24580782	-3.1954	0.277171	-5.27568	1.38041e-06	9.28102e-06	5.06811	NA	NA	NA	NA	NA	NA	NA	NA	NA	NA	NA	NA	FALSE	FALSE	FALSE	chr1	27240365	-		OpenSea	27240365	27240365	201	NR0B2
cg26954156	2.41761	0.125698	5.27529	1.38256e-06	9.29315e-06	5.06663	1.41273	0.125698	2.52054	0.0141486	0.023646	-3.35498	NA	NA	NA	NA	NA	NA	TRUE	FALSE	FALSE	chr1	22138642	+	chr1:22140891-22141407	N_Shelf	22138642	22138642	115	LDLRAD2
cg18234296	2.3535	-0.394241	5.27314	1.39419e-06	9.35499e-06	5.05863	NA	NA	NA	NA	NA	NA	NA	NA	NA	NA	NA	NA	FALSE	FALSE	FALSE	chr1	210407896	+	chr1:210405952-210407250	S_Shore	210407896	210407896	1700	SERTAD4
cg10369145	3.53127	1.11382	5.27264	1.39695e-06	9.37123e-06	5.05674	NA	NA	NA	NA	NA	NA	-3.62559	1.11382	-3.64599	0.000528159	0.00207983	-0.348319	FALSE	TRUE	FALSE	chr2	145279217	-	chr2:145273456-145275378	S_Shelf	145279217	145279217	1258	ZEB2
cg26755097	-2.93672	-3.66005	-5.26909	1.41644e-06	9.47522e-06	5.04352	NA	NA	NA	NA	NA	NA	4.5564	-3.66005	5.59443	4.66083e-07	2.3249e-05	6.16264	FALSE	TRUE	FALSE	chr6	30711844	-	chr6:30710307-30712440	Island	30711844	30711844	482	IER3
cg02204442	2.92147	1.31417	5.26903	1.41678e-06	9.47674e-06	5.04328	2.1796	1.31417	3.13465	0.00257009	0.00641693	-1.83896	NA	NA	NA	NA	NA	NA	TRUE	FALSE	FALSE	chr10	1234378	-	chr10:1230813-1231214	S_Shelf	1234378	1234378	191	ADARB2
cg12669014	2.45633	0.0969603	5.26834	1.42063e-06	9.49701e-06	5.04069	1.50214	0.0969603	2.62714	0.0107007	0.0189952	-3.11048	NA	NA	NA	NA	NA	NA	TRUE	FALSE	FALSE	chr20	31594154	-		OpenSea	31594154	31594154	1914	SUN5
cg19470793	2.39104	-1.87607	5.26811	1.42186e-06	9.50236e-06	5.03987	NA	NA	NA	NA	NA	NA	NA	NA	NA	NA	NA	NA	FALSE	FALSE	FALSE	chr1	44891241	+		OpenSea	44891241	44891241	1744	RNF220
cg14340960	-2.63344	-0.824425	-5.26661	1.43026e-06	9.54799e-06	5.03424	NA	NA	NA	NA	NA	NA	NA	NA	NA	NA	NA	NA	FALSE	FALSE	FALSE	chr12	53209809	-		OpenSea	53209809	53209809	1908	KRT4
cg10049789	4.04901	-1.61828	5.26176	1.45763e-06	9.6875e-06	5.01615	NA	NA	NA	NA	NA	NA	-2.60847	-1.61828	-2.26369	0.0269082	0.0408184	-3.83562	FALSE	TRUE	FALSE	chr4	8202531	+		OpenSea	8202531	8202531	1470	SH3TC1
cg03130609	-2.63294	1.26863	-5.26134	1.46002e-06	9.69867e-06	5.01458	-2.14289	1.26863	-3.45633	0.000963677	0.00313239	-0.948454	NA	NA	NA	NA	NA	NA	TRUE	FALSE	FALSE	chr9	134323107	+		OpenSea	134323107	134323107	57	PRRC2B
cg02046192	-3.04014	-0.25382	-5.26039	1.46541e-06	9.72728e-06	5.01107	-1.84997	-0.25382	-2.54188	0.0133871	0.0226384	-3.30669	NA	NA	NA	NA	NA	NA	TRUE	FALSE	FALSE	chr3	50341062	-		OpenSea	50341062	50341062	29	HYAL1
cg06817539	-2.64254	0.47561	-5.25997	1.46784e-06	9.7378e-06	5.00949	-1.45282	0.47561	-2.33297	0.0227152	0.034549	-3.76489	NA	NA	NA	NA	NA	NA	TRUE	FALSE	FALSE	chr4	166131638	+	chr4:166128385-166129255	S_Shelf	166131638	166131638	466	KLHL2
cg07335422	-3.58984	0.533991	-5.25991	1.46817e-06	9.7384e-06	5.00927	-2.56466	0.533991	-2.94416	0.00447029	0.00970025	-2.33629	NA	NA	NA	NA	NA	NA	TRUE	FALSE	FALSE	chr7	29237191	+	chr7:29233704-29235046	S_Shelf	29237191	29237191	165	CHN2
cg16174121	-2.94147	-3.29009	-5.25894	1.47376e-06	9.76732e-06	5.00565	NA	NA	NA	NA	NA	NA	3.28855	-3.29009	4.02196	0.000151742	0.000870408	0.793117	FALSE	TRUE	FALSE	chr11	47736254	-	chr11:47736739-47737106	N_Shore	47736254	47736254	47	AGBL2
cg27082881	2.6629	0.393346	5.25774	1.48066e-06	9.80112e-06	5.00119	1.67073	0.393346	2.65846	0.00984416	0.0177965	-3.03711	NA	NA	NA	NA	NA	NA	TRUE	FALSE	FALSE	chr3	11062724	-	chr3:11058818-11059051	S_Shelf	11062724	11062724	1813	SLC6A1-AS1
cg07817739	2.78926	-0.428981	5.25704	1.48474e-06	9.82095e-06	4.99856	NA	NA	NA	NA	NA	NA	-3.22639	-0.428981	-4.18417	8.69016e-05	0.000597139	1.30604	FALSE	TRUE	FALSE	chr6	397469	+	chr6:391188-393790	S_Shelf	397469	397469	412	IRF4
cg00648955	-2.36667	-0.610228	-5.25676	1.48634e-06	9.82909e-06	4.99754	NA	NA	NA	NA	NA	NA	NA	NA	NA	NA	NA	NA	FALSE	FALSE	FALSE	chr2	31456217	-	chr2:31456740-31457653	N_Shore	31456217	31456217	506	CAPN14
cg15320474	3.45617	1.41324	5.25582	1.49183e-06	9.85575e-06	4.99401	NA	NA	NA	NA	NA	NA	NA	NA	NA	NA	NA	NA	FALSE	FALSE	FALSE	chr6	29528005	-		OpenSea	29528005	29528005	302	UBD
cg21842821	-2.40239	-3.06941	-5.25526	1.49508e-06	9.87317e-06	4.99194	NA	NA	NA	NA	NA	NA	2.87925	-3.06941	4.425	3.72537e-05	0.000340664	2.08803	FALSE	TRUE	FALSE	chr8	141468721	-	chr8:141467218-141467927	S_Shore	141468721	141468721	42	TRAPPC9
cg24670821	-1.89039	0.530157	-5.25489	1.49725e-06	9.8843e-06	4.99055	NA	NA	NA	NA	NA	NA	2.8602	0.530157	5.89284	1.44362e-07	1.1592e-05	7.25707	FALSE	TRUE	FALSE	chr11	82745500	-		OpenSea	82745500	82745500	105	RAB30
cg24389970	2.15037	0.739011	5.25192	1.51471e-06	9.97918e-06	4.97949	1.34326	0.739011	2.73932	0.00791338	0.0150127	-2.84443	NA	NA	NA	NA	NA	NA	TRUE	FALSE	FALSE	chr20	49641158	-	chr20:49639071-49640212	S_Shore	49641158	49641158	1482	KCNG1
cg23722437	2.1415	1.5501	5.25185	1.51513e-06	9.98035e-06	4.97922	1.30458	1.5501	2.67376	0.0094487	0.0172291	-3.001	NA	NA	NA	NA	NA	NA	TRUE	FALSE	FALSE	chr11	13983009	+	chr11:13984066-13986349	N_Shore	13983009	13983009	1174	SPON1
cg03938704	2.66024	1.33797	5.25151	1.51711e-06	9.99014e-06	4.97798	NA	NA	NA	NA	NA	NA	-3.47054	1.33797	-4.74124	1.18608e-05	0.000162911	3.14855	FALSE	TRUE	FALSE	chr9	117853740	-		OpenSea	117853740	117853740	306	TNC
cg26588194	-2.76279	-2.27616	-5.25142	1.51767e-06	9.99142e-06	4.97762	NA	NA	NA	NA	NA	NA	2.21628	-2.27616	2.90155	0.00505069	0.0109753	-2.381	FALSE	TRUE	FALSE	chr5	149379518	-	chr5:149379964-149380802	N_Shore	149379518	149379518	652	TIGD6
cg11917750	-2.60466	1.44515	-5.25094	1.52048e-06	1.00058e-05	4.97586	NA	NA	NA	NA	NA	NA	NA	NA	NA	NA	NA	NA	FALSE	FALSE	FALSE	chr5	123979287	-		OpenSea	123979287	123979287	1066	ZNF608
cg23356505	-3.57511	0.211407	-5.25033	1.52412e-06	1.00225e-05	4.97357	-4.02495	0.211407	-4.63184	1.7595e-05	0.000211055	2.75768	NA	NA	NA	NA	NA	NA	TRUE	FALSE	FALSE	chr6	144613012	+		OpenSea	144613012	144613012	138	UTRN
cg12508994	3.43087	1.48694	5.25028	1.52442e-06	1.00236e-05	4.97339	NA	NA	NA	NA	NA	NA	NA	NA	NA	NA	NA	NA	FALSE	FALSE	FALSE	chr14	82001197	-	chr14:81999751-82000434	S_Shore	82001197	82001197	991	SEL1L
cg14853158	3.14385	1.79333	5.25009	1.52555e-06	1.00294e-05	4.97268	NA	NA	NA	NA	NA	NA	-3.75711	1.79333	-4.26365	6.58732e-05	0.000496401	1.5615	FALSE	TRUE	FALSE	chr16	65606808	-		OpenSea	65606808	65606808	979	LINC00922
cg13123801	3.00355	1.39141	5.24948	1.5292e-06	1.0045e-05	4.9704	NA	NA	NA	NA	NA	NA	-3.18078	1.39141	-3.79411	0.000325649	0.00148242	0.0930844	FALSE	TRUE	FALSE	chr5	72468459	+		OpenSea	72468459	72468459	563	TMEM174
cg07506841	2.49536	3.00666	5.24944	1.52943e-06	1.00451e-05	4.97026	NA	NA	NA	NA	NA	NA	-1.58302	3.00666	-2.32525	0.0231631	0.0361735	-3.70816	FALSE	TRUE	FALSE	chr7	38728135	-		OpenSea	38728135	38728135	1445	FAM183BP
cg17719416	2.92755	0.722005	5.24865	1.53419e-06	1.00682e-05	4.96729	NA	NA	NA	NA	NA	NA	-2.32612	0.722005	-2.85365	0.0057781	0.012176	-2.50011	FALSE	TRUE	FALSE	chr18	73139433	-		OpenSea	73139433	73139433	155	SMIM21
cg25915940	-2.62902	-0.0723738	-5.24575	1.55159e-06	1.01618e-05	4.95652	NA	NA	NA	NA	NA	NA	2.10788	-0.0723738	2.91476	0.00486558	0.0106717	-2.34789	FALSE	TRUE	FALSE	chr11	20044340	+		OpenSea	20044340	20044340	43	NAV2
cg24984523	-2.83959	-5.20462	-5.24573	1.55171e-06	1.01618e-05	4.95645	NA	NA	NA	NA	NA	NA	4.7469	-5.20462	6.02005	8.71658e-08	8.70393e-06	7.72839	FALSE	TRUE	FALSE	chr13	50070436	+	chr13:50070022-50070719	Island	50070436	50070436	91	PHF11
cg09463900	-2.75472	-5.04633	-5.24553	1.55292e-06	1.01659e-05	4.95571	NA	NA	NA	NA	NA	NA	3.34199	-5.04633	4.38417	4.30736e-05	0.000374522	1.95382	FALSE	TRUE	FALSE	chr19	12939587	-	chr19:12939415-12939662	Island	12939587	12939587	1642	RTBDN
cg26372400	-2.43826	-2.56857	-5.24521	1.55488e-06	1.01759e-05	4.9545	NA	NA	NA	NA	NA	NA	NA	NA	NA	NA	NA	NA	FALSE	FALSE	FALSE	chr12	52300922	+	chr12:52300801-52301583	Island	52300922	52300922	229	ACVRL1
cg09912465	-2.58127	0.141333	-5.24485	1.5571e-06	1.01896e-05	4.95314	NA	NA	NA	NA	NA	NA	NA	NA	NA	NA	NA	NA	FALSE	FALSE	FALSE	chr14	69659096	+	chr14:69658127-69658773	S_Shore	69659096	69659096	612	EXD2
cg15493308	-2.71029	-0.229991	-5.24469	1.55807e-06	1.01952e-05	4.95255	NA	NA	NA	NA	NA	NA	1.73875	-0.229991	2.32256	0.0233165	0.0363613	-3.71379	FALSE	TRUE	FALSE	chr5	175107165	+		OpenSea	175107165	175107165	1298	HRH2
cg22147092	2.91368	2.54089	5.24431	1.56039e-06	1.0207e-05	4.95113	NA	NA	NA	NA	NA	NA	-2.96231	2.54089	-3.64991	0.00052151	0.00206058	-0.336775	FALSE	TRUE	FALSE	chr2	234627744	+		OpenSea	234627744	234627744	305	UGT1A4
cg20725500	2.8685	1.83263	5.24387	1.56301e-06	1.02189e-05	4.94953	NA	NA	NA	NA	NA	NA	-2.83594	1.83263	-3.55492	0.000707278	0.00256125	-0.614051	FALSE	TRUE	FALSE	chr1	166958111	+	chr1:166958220-166958683	N_Shore	166958111	166958111	407	MAEL
cg00859809	-2.94424	0.233898	-5.24379	1.56353e-06	1.02193e-05	4.94921	-2.25472	0.233898	-3.19801	0.00212808	0.00558977	-1.66847	NA	NA	NA	NA	NA	NA	TRUE	FALSE	FALSE	chr17	73283549	-	chr17:73285180-73285854	N_Shore	73283549	73283549	205	SLC25A19
cg08552042	-3.03663	-3.25573	-5.24334	1.56629e-06	1.02341e-05	4.94753	NA	NA	NA	NA	NA	NA	4.29872	-3.25573	5.05979	3.62438e-06	7.70842e-05	4.2506	FALSE	TRUE	FALSE	chr16	58058836	+	chr16:58058712-58058928	Island	58058836	58058836	445	MMP15
cg12977791	2.77122	0.0998187	5.24284	1.56935e-06	1.02507e-05	4.94566	NA	NA	NA	NA	NA	NA	-3.91731	0.0998187	-5.10172	3.09391e-06	6.97916e-05	4.39791	FALSE	TRUE	FALSE	chr4	82126891	-		OpenSea	82126891	82126891	676	PRKG2
cg05099221	-2.30827	0.438424	-5.24261	1.57076e-06	1.02583e-05	4.9448	NA	NA	NA	NA	NA	NA	2.65106	0.438424	4.25772	6.72551e-05	0.000503525	1.54234	FALSE	TRUE	FALSE	chr17	46036365	-		OpenSea	46036365	46036365	1121	PRR15L
cg25821223	-2.99392	0.473276	-5.24233	1.57244e-06	1.02681e-05	4.94379	NA	NA	NA	NA	NA	NA	3.37407	0.473276	4.03285	0.000146216	0.000849495	0.827206	FALSE	TRUE	FALSE	chr6	138426712	-	chr6:138428188-138428816	N_Shore	138426712	138426712	1947	PERP
cg23139797	-3.11209	1.28466	-5.24226	1.57288e-06	1.02688e-05	4.94352	NA	NA	NA	NA	NA	NA	2.93087	1.28466	3.35759	0.00131251	0.00401448	-1.17428	FALSE	TRUE	FALSE	chr6	131322358	-		OpenSea	131322358	131322358	450	EPB41L2
cg01665212	-3.58909	-4.0812	-5.24169	1.57641e-06	1.02879e-05	4.94138	NA	NA	NA	NA	NA	NA	4.81663	-4.0812	4.73049	1.23379e-05	0.000167363	3.11194	FALSE	TRUE	FALSE	chr6	30712373	-	chr6:30710307-30712440	Island	30712373	30712373	45	IER3
cg18249108	2.74657	0.953996	5.24168	1.57643e-06	1.02879e-05	4.94137	NA	NA	NA	NA	NA	NA	-1.73228	0.953996	-2.27817	0.025982	0.0396689	-3.8059	FALSE	TRUE	FALSE	chr16	21222939	-		OpenSea	21222939	21222939	127	ZP2
cg25279318	2.29238	1.50136	5.23885	1.59398e-06	1.03781e-05	4.9308	NA	NA	NA	NA	NA	NA	NA	NA	NA	NA	NA	NA	FALSE	FALSE	FALSE	chr15	81488917	+		OpenSea	81488917	81488917	301	IL16
cg02387244	-2.39346	-0.71738	-5.23705	1.60516e-06	1.04333e-05	4.92413	NA	NA	NA	NA	NA	NA	3.02823	-0.71738	4.65532	1.62416e-05	0.000199183	2.8569	FALSE	TRUE	FALSE	chr16	746132	-	chr16:743924-745943	S_Shore	746132	746132	106	FBXL16
cg16328319	3.31811	0.624254	5.23438	1.62197e-06	1.052e-05	4.91419	NA	NA	NA	NA	NA	NA	-4.62386	0.624254	-4.93298	5.83154e-06	0.000103859	3.80815	FALSE	TRUE	FALSE	chr8	82373787	-		OpenSea	82373787	82373787	28	FABP9
cg19015654	2.95681	0.980344	5.23307	1.63029e-06	1.05627e-05	4.90931	NA	NA	NA	NA	NA	NA	NA	NA	NA	NA	NA	NA	FALSE	FALSE	FALSE	chr11	62008949	+		OpenSea	62008949	62008949	774	SCGB1D2
cg06553442	3.0592	1.02142	5.23265	1.63297e-06	1.0575e-05	4.90774	NA	NA	NA	NA	NA	NA	-4.15634	1.02142	-4.84183	8.1841e-06	0.000128833	3.49313	FALSE	TRUE	FALSE	chr4	87030002	-		OpenSea	87030002	87030002	1195	MAPK10
cg12160467	2.45612	0.423516	5.23174	1.63874e-06	1.06005e-05	4.90437	NA	NA	NA	NA	NA	NA	-2.76854	0.423516	-4.12554	0.000106434	0.000685065	1.1193	FALSE	TRUE	FALSE	chr13	96085391	+	chr13:96086047-96086276	N_Shore	96085391	96085391	461	CLDN10
cg27251473	-2.1277	0.182839	-5.23097	1.64371e-06	1.06249e-05	4.90149	NA	NA	NA	NA	NA	NA	NA	NA	NA	NA	NA	NA	FALSE	FALSE	FALSE	chr16	89359053	-		OpenSea	89359053	89359053	867	ANKRD11
cg23243277	2.54263	-0.579743	5.23041	1.64725e-06	1.06443e-05	4.89943	1.29345	-0.579743	2.15621	0.0347254	0.0487617	-4.1266	NA	NA	NA	NA	NA	NA	TRUE	FALSE	FALSE	chr2	219856323	-	chr2:219857682-219858917	N_Shore	219856323	219856323	1803	CRYBA2
cg20239071	-3.57818	-2.33254	-5.2284	1.66019e-06	1.07127e-05	4.89196	NA	NA	NA	NA	NA	NA	NA	NA	NA	NA	NA	NA	FALSE	FALSE	FALSE	chr2	187560135	+	chr2:187558794-187559012	S_Shore	187560135	187560135	1345	FAM171B
cg16683416	3.33581	1.394	5.22782	1.66395e-06	1.07312e-05	4.8898	NA	NA	NA	NA	NA	NA	-2.93938	1.394	-3.11373	0.00273806	0.00691545	-1.83555	FALSE	TRUE	FALSE	chr5	54283267	-		OpenSea	54283267	54283267	1852	ESM1
cg12091756	2.35414	-0.755072	5.22669	1.67131e-06	1.07746e-05	4.88559	NA	NA	NA	NA	NA	NA	-2.12776	-0.755072	-3.32724	0.00144086	0.0042966	-1.25851	FALSE	TRUE	FALSE	chr2	237150447	-	chr2:237145613-237146576	S_Shelf	237150447	237150447	188	ASB18
cg23419447	-2.14343	-1.27168	-5.22668	1.67139e-06	1.07746e-05	4.88555	NA	NA	NA	NA	NA	NA	1.56228	-1.27168	2.73169	0.0080874	0.015769	-2.79641	FALSE	TRUE	FALSE	chr11	1507347	-		OpenSea	1507347	1507347	600	MOB2
cg14295595	2.70753	1.57059	5.22507	1.6819e-06	1.08278e-05	4.87956	NA	NA	NA	NA	NA	NA	-2.75164	1.57059	-3.66429	0.000497806	0.00199348	-0.294382	FALSE	TRUE	FALSE	chr14	36644214	-		OpenSea	36644214	36644214	1642	PTCSC3
cg22112075	2.70961	-0.130522	5.22444	1.68601e-06	1.08498e-05	4.87724	NA	NA	NA	NA	NA	NA	-2.55477	-0.130522	-3.39874	0.00115569	0.00365544	-1.05927	FALSE	TRUE	FALSE	chr2	85658146	+		OpenSea	85658146	85658146	658	SH2D6
cg11686691	-3.23636	0.164661	-5.22388	1.68974e-06	1.08687e-05	4.87513	-2.93096	0.164661	-3.73349	0.000396347	0.00167361	-0.134104	NA	NA	NA	NA	NA	NA	TRUE	FALSE	FALSE	chr15	65322572	-	chr15:65321431-65321996	S_Shore	65322572	65322572	594	MTFMT
cg14216106	3.02103	1.17114	5.22298	1.69564e-06	1.09005e-05	4.8718	NA	NA	NA	NA	NA	NA	NA	NA	NA	NA	NA	NA	FALSE	FALSE	FALSE	chr6	29525929	-		OpenSea	29525929	29525929	1772	UBD
cg10437044	2.77644	1.23146	5.22218	1.70092e-06	1.09241e-05	4.86884	NA	NA	NA	NA	NA	NA	-2.18036	1.23146	-2.82116	0.0063251	0.0130458	-2.58001	FALSE	TRUE	FALSE	chrX	13587156	+	chrX:13587648-13588221	N_Shore	13587156	13587156	537	EGFL6
cg05946535	2.55304	-0.885556	5.21992	1.71598e-06	1.10042e-05	4.86043	NA	NA	NA	NA	NA	NA	NA	NA	NA	NA	NA	NA	FALSE	FALSE	FALSE	chr3	193272783	-		OpenSea	193272783	193272783	86	ATP13A4
cg00777560	2.97568	1.31368	5.21981	1.71672e-06	1.10057e-05	4.86001	NA	NA	NA	NA	NA	NA	-4.94126	1.31368	-5.91778	1.30794e-07	1.09737e-05	7.34927	FALSE	TRUE	FALSE	chr12	10954529	-		OpenSea	10954529	10954529	696	TAS2R7
cg22182582	3.2874	-0.671234	5.21977	1.71696e-06	1.10061e-05	4.85988	NA	NA	NA	NA	NA	NA	-2.28358	-0.671234	-2.45342	0.0168166	0.0279968	-3.43362	FALSE	TRUE	FALSE	chr17	8114729	-	chr17:8113632-8113966	S_Shore	8114729	8114729	784	AURKB
cg17964955	1.91646	1.53982	5.21842	1.72606e-06	1.1054e-05	4.85484	NA	NA	NA	NA	NA	NA	NA	NA	NA	NA	NA	NA	FALSE	FALSE	FALSE	chr10	48390936	-	chr10:48389019-48389375	S_Shore	48390936	48390936	54	RBP3
cg09842196	2.96263	0.327497	5.21656	1.7386e-06	1.11141e-05	4.84793	NA	NA	NA	NA	NA	NA	-3.30733	0.327497	-3.97742	0.00017649	0.000967296	0.654355	FALSE	TRUE	FALSE	chr13	47012543	-	chr13:47012102-47012440	S_Shore	47012543	47012543	217	RUBCNL
cg19658829	-3.4114	-3.75081	-5.2161	1.74166e-06	1.11251e-05	4.84625	NA	NA	NA	NA	NA	NA	4.74347	-3.75081	4.89324	6.76202e-06	0.000113776	3.67051	FALSE	TRUE	FALSE	chr12	125399894	+	chr12:125398558-125399899	Island	125399894	125399894	198	MIR5188
cg13752885	-2.8601	1.09045	-5.21554	1.74548e-06	1.11448e-05	4.84416	NA	NA	NA	NA	NA	NA	2.87468	1.09045	3.59355	0.000625174	0.00234733	-0.501847	FALSE	TRUE	FALSE	chr9	37905779	-	chr9:37903630-37904475	S_Shore	37905779	37905779	1428	SLC25A51
cg24102749	2.85048	0.264438	5.21411	1.75527e-06	1.11976e-05	4.83883	2.34861	0.264438	3.43093	0.00104337	0.00331607	-1.02095	NA	NA	NA	NA	NA	NA	TRUE	FALSE	FALSE	chr7	141646814	-		OpenSea	141646814	141646814	30	CLEC5A
cg23899720	-2.24637	-4.00934	-5.21183	1.77088e-06	1.12788e-05	4.83037	NA	NA	NA	NA	NA	NA	2.58671	-4.00934	4.26052	6.65992e-05	0.000500219	1.55138	FALSE	TRUE	FALSE	chr14	69260712	-	chr14:69259612-69262900	Island	69260712	69260712	80	ZFP36L1
cg08718518	-2.86671	-0.716784	-5.21183	1.77092e-06	1.12788e-05	4.83036	NA	NA	NA	NA	NA	NA	NA	NA	NA	NA	NA	NA	FALSE	FALSE	FALSE	chr10	90673186	+		OpenSea	90673186	90673186	1072	STAMBPL1
cg11195392	-3.63399	-2.02385	-5.21127	1.77477e-06	1.1298e-05	4.82828	NA	NA	NA	NA	NA	NA	NA	NA	NA	NA	NA	NA	FALSE	FALSE	FALSE	chr11	33775048	-		OpenSea	33775048	33775048	102	FBXO3
cg08801806	-2.68535	1.3624	-5.2102	1.78214e-06	1.13364e-05	4.82433	NA	NA	NA	NA	NA	NA	NA	NA	NA	NA	NA	NA	FALSE	FALSE	FALSE	chr5	175297573	+	chr5:175298515-175300066	N_Shore	175297573	175297573	927	CPLX2
cg04248332	-3.44936	-0.703971	-5.21017	1.78234e-06	1.13364e-05	4.82422	-2.14265	-0.703971	-2.54104	0.0134167	0.0226787	-3.30862	NA	NA	NA	NA	NA	NA	TRUE	FALSE	FALSE	chr1	31423071	-		OpenSea	31423071	31423071	1018	SNORD103A
cg04241652	-3.63815	-4.04918	-5.20909	1.78987e-06	1.13709e-05	4.8202	NA	NA	NA	NA	NA	NA	3.5719	-4.04918	3.43471	0.00103327	0.0033687	-0.957936	FALSE	TRUE	FALSE	chr1	2984830	-	chr1:2983925-2987962	Island	2984830	2984830	540	LINC00982
cg26601590	2.04929	2.87305	5.20876	1.7922e-06	1.13803e-05	4.81895	NA	NA	NA	NA	NA	NA	-1.90422	2.87305	-3.50311	0.000833547	0.00288834	-0.763225	FALSE	TRUE	FALSE	chr6	18570753	+		OpenSea	18570753	18570753	1261	MIR548A1
cg15868105	-2.0798	-2.73486	-5.20844	1.79443e-06	1.13891e-05	4.81777	NA	NA	NA	NA	NA	NA	1.19935	-2.73486	2.16641	0.03392	0.049251	-4.0311	FALSE	TRUE	FALSE	chr22	30116953	+	chr22:30116081-30117160	Island	30116953	30116953	608	CABP7
cg01472839	2.10764	2.2884	5.20837	1.79487e-06	1.13901e-05	4.81754	NA	NA	NA	NA	NA	NA	-2.58786	2.2884	-4.59896	1.99341e-05	0.000226866	2.66698	FALSE	TRUE	FALSE	chr11	105963047	+		OpenSea	105963047	105963047	1769	AASDHPPT
cg14401837	3.27906	-0.103626	5.20832	1.79524e-06	1.13901e-05	4.81734	NA	NA	NA	NA	NA	NA	-4.20705	-0.103626	-4.52163	2.63567e-05	0.000271833	2.40824	FALSE	TRUE	FALSE	chr7	34697493	+		OpenSea	34697493	34697493	403	NPSR1
cg17429260	-2.31856	-2.05218	-5.20816	1.79636e-06	1.13942e-05	4.81675	NA	NA	NA	NA	NA	NA	2.10298	-2.05218	3.33383	0.001412	0.00423295	-1.24025	FALSE	TRUE	FALSE	chr3	23851784	+	chr3:23851987-23852508	N_Shore	23851784	23851784	149	UBE2E1
cg22825261	2.54476	-1.25118	5.20735	1.80206e-06	1.14223e-05	4.81372	NA	NA	NA	NA	NA	NA	-2.92492	-1.25118	-4.16231	9.37402e-05	0.000628181	1.23625	FALSE	TRUE	FALSE	chr20	44329922	+		OpenSea	44329922	44329922	732	WFDC13
cg22380387	2.49758	1.48382	5.20687	1.80541e-06	1.14391e-05	4.81195	NA	NA	NA	NA	NA	NA	-2.36446	1.48382	-3.43722	0.00102518	0.00335076	-0.950813	FALSE	TRUE	FALSE	chr11	45744759	+		OpenSea	45744759	45744759	900	LOC100507384
cg24145020	2.59245	1.64442	5.20588	1.81233e-06	1.14707e-05	4.8083	NA	NA	NA	NA	NA	NA	-2.37305	1.64442	-3.30528	0.001541	0.00451001	-1.31911	FALSE	TRUE	FALSE	chr1	67268315	-		OpenSea	67268315	67268315	1372	INSL5
cg20369838	-3.65823	-0.0285724	-5.20587	1.81246e-06	1.14707e-05	4.80823	-2.76116	-0.0285724	-3.07267	0.00308438	0.00733928	-2.00332	NA	NA	NA	NA	NA	NA	TRUE	FALSE	FALSE	chr8	31499052	+	chr8:31496525-31498346	S_Shore	31499052	31499052	1783	NRG1
cg00868860	3.24688	1.31205	5.20546	1.81535e-06	1.14822e-05	4.80671	2.28573	1.31205	2.89031	0.00520733	0.0108909	-2.47262	NA	NA	NA	NA	NA	NA	TRUE	FALSE	FALSE	chr12	55041948	-		OpenSea	55041948	55041948	200	DCD
cg14260304	3.38133	-0.361803	5.20467	1.82092e-06	1.15085e-05	4.80379	NA	NA	NA	NA	NA	NA	-3.38645	-0.361803	-3.51846	0.000794057	0.00278495	-0.719172	FALSE	TRUE	FALSE	chr18	61256157	+		OpenSea	61256157	61256157	1622	SERPINB13
cg06525524	1.74637	0.886518	5.20444	1.82253e-06	1.15178e-05	4.80295	NA	NA	NA	NA	NA	NA	NA	NA	NA	NA	NA	NA	FALSE	FALSE	FALSE	chr21	37949030	-		OpenSea	37949030	37949030	162	CLDN14
cg20105647	2.86635	2.9004	5.20389	1.82645e-06	1.15316e-05	4.8009	NA	NA	NA	NA	NA	NA	-2.36967	2.9004	-2.94777	0.00442998	0.00992944	-2.26464	FALSE	TRUE	FALSE	chr3	154796045	+	chr3:154797398-154797988	N_Shore	154796045	154796045	1390	MME
cg09385711	-2.77087	0.2122	-5.20382	1.82696e-06	1.15332e-05	4.80063	NA	NA	NA	NA	NA	NA	2.02769	0.2122	2.61919	0.010938	0.0199359	-3.06066	FALSE	TRUE	FALSE	chr5	175107175	+		OpenSea	175107175	175107175	1288	HRH2
cg17980508	-3.94493	-0.631457	-5.20379	1.82718e-06	1.15337e-05	4.80051	NA	NA	NA	NA	NA	NA	NA	NA	NA	NA	NA	NA	FALSE	FALSE	FALSE	chr1	79085713	+		OpenSea	79085713	79085713	374	IFI44L
cg09990943	-2.26863	1.04657	-5.20089	1.84789e-06	1.16318e-05	4.78976	-1.96354	1.04657	-3.7121	0.000425042	0.0017564	-0.198394	NA	NA	NA	NA	NA	NA	TRUE	FALSE	FALSE	chr10	179272	+	chr10:180582-182452	N_Shore	179272	179272	1132	ZMYND11
cg24422202	2.85218	1.33518	5.20057	1.8502e-06	1.16426e-05	4.78857	NA	NA	NA	NA	NA	NA	NA	NA	NA	NA	NA	NA	FALSE	FALSE	FALSE	chr21	31744647	-		OpenSea	31744647	31744647	89	KRTAP13-2
cg08379987	4.16962	0.93603	5.2004	1.85139e-06	1.16493e-05	4.78795	NA	NA	NA	NA	NA	NA	NA	NA	NA	NA	NA	NA	FALSE	FALSE	FALSE	chr13	31507139	+		OpenSea	31507139	31507139	304	TEX26
cg05088356	-2.32712	-0.711178	-5.19941	1.85853e-06	1.16814e-05	4.78429	NA	NA	NA	NA	NA	NA	1.46914	-0.711178	2.31438	0.0237888	0.0369548	-3.73088	FALSE	TRUE	FALSE	chr5	66124167	+		OpenSea	66124167	66124167	436	MAST4
cg04835051	3.34609	-1.70925	5.19863	1.86422e-06	1.17051e-05	4.78137	3.45896	-1.70925	4.22813	7.42768e-05	0.000538513	1.41497	NA	NA	NA	NA	NA	NA	TRUE	FALSE	FALSE	chr6	31794519	+	chr6:31795467-31797384	N_Shore	31794519	31794519	992	HSPA1B
cg14791547	-2.74393	-4.11575	-5.19796	1.86908e-06	1.17259e-05	4.77888	NA	NA	NA	NA	NA	NA	2.33399	-4.11575	3.0441	0.00335703	0.00805928	-2.0177	FALSE	TRUE	FALSE	chr10	124222263	+	chr10:124220338-124222240	S_Shore	124222263	124222263	1221	HTRA1
cg03742132	-2.96168	1.83572	-5.19719	1.87464e-06	1.17572e-05	4.77605	-2.9278	1.83572	-4.0854	0.000121736	0.000743139	0.956327	NA	NA	NA	NA	NA	NA	TRUE	FALSE	FALSE	chr12	81227142	-		OpenSea	81227142	81227142	733	MIR617
cg11292101	-2.96915	-0.285743	-5.19558	1.88641e-06	1.18163e-05	4.77008	-2.74194	-0.285743	-3.81419	0.000303858	0.00139405	0.110611	NA	NA	NA	NA	NA	NA	TRUE	FALSE	FALSE	chr8	104831371	+		OpenSea	104831371	104831371	44	RIMS2
cg04610718	-3.27792	-2.49353	-5.19497	1.89092e-06	1.18385e-05	4.7678	NA	NA	NA	NA	NA	NA	3.34902	-2.49353	3.59082	0.000630676	0.00236184	-0.50982	FALSE	TRUE	FALSE	chr12	103353362	+	chr12:103351579-103352695	S_Shore	103353362	103353362	1909	ASCL1
cg13245641	2.11222	1.955	5.19484	1.89186e-06	1.18412e-05	4.76733	1.46931	1.955	3.02186	0.00357594	0.00819469	-2.13624	NA	NA	NA	NA	NA	NA	TRUE	FALSE	FALSE	chr16	20340312	-		OpenSea	20340312	20340312	1476	GP2
cg03175975	-2.80411	-1.0558	-5.19378	1.8997e-06	1.1883e-05	4.76338	NA	NA	NA	NA	NA	NA	2.91791	-1.0558	3.71132	0.000427267	0.00178785	-0.155017	FALSE	TRUE	FALSE	chr2	121105535	+	chr2:121106946-121107536	N_Shore	121105535	121105535	1815	INHBB
cg04329125	-3.11506	0.107381	-5.1931	1.90473e-06	1.19089e-05	4.76086	NA	NA	NA	NA	NA	NA	NA	NA	NA	NA	NA	NA	FALSE	FALSE	FALSE	chr14	105945022	+	chr14:105944421-105945700	Island	105945022	105945022	1438	CRIP2
cg20497956	3.65511	-0.796443	5.19193	1.9134e-06	1.19548e-05	4.75653	NA	NA	NA	NA	NA	NA	-5.05431	-0.796443	-4.81922	8.89823e-06	0.000135928	3.41541	FALSE	TRUE	FALSE	chr3	185046934	+		OpenSea	185046934	185046934	250	MAP3K13
cg26110883	-3.88289	-2.89171	-5.19169	1.91515e-06	1.19597e-05	4.75566	NA	NA	NA	NA	NA	NA	4.46797	-2.89171	3.99562	0.000165938	0.000925194	0.710964	FALSE	TRUE	FALSE	chr14	105953088	+	chr14:105952603-105954296	Island	105953088	105953088	168	CRIP1
cg06176876	-1.96251	-0.522806	-5.19073	1.92236e-06	1.19923e-05	4.75207	-1.55989	-0.522806	-3.50991	0.000814033	0.00278284	-0.79428	NA	NA	NA	NA	NA	NA	TRUE	FALSE	FALSE	chr20	5159289	+		OpenSea	5159289	5159289	173	CDS2
cg14605795	2.89124	0.142621	5.18944	1.93202e-06	1.20364e-05	4.74729	NA	NA	NA	NA	NA	NA	NA	NA	NA	NA	NA	NA	FALSE	FALSE	FALSE	chr1	248791427	-		OpenSea	248791427	248791427	997	OR2T11
cg11573573	2.39895	2.96107	5.18734	1.94784e-06	1.21113e-05	4.73951	NA	NA	NA	NA	NA	NA	-1.80196	2.96107	-2.73233	0.00807333	0.0157488	-2.79488	FALSE	TRUE	FALSE	chr3	155946685	-		OpenSea	155946685	155946685	1012	KCNAB1-AS2
cg26972614	-2.03304	-1.81823	-5.18662	1.95329e-06	1.21357e-05	4.73684	-2.16885	-1.81823	-4.66533	1.55726e-05	0.000194637	2.87184	NA	NA	NA	NA	NA	NA	TRUE	FALSE	FALSE	chr11	71710885	+		OpenSea	71710885	71710885	87	IL18BP
cg01073463	-2.77794	-0.911588	-5.18647	1.9544e-06	1.21392e-05	4.7363	-1.78592	-0.911588	-2.66894	0.00957161	0.0174029	-3.01239	NA	NA	NA	NA	NA	NA	TRUE	FALSE	FALSE	chr12	67197936	-		OpenSea	67197936	67197936	41	GRIP1
cg06342317	-2.68883	-3.14782	-5.18542	1.96242e-06	1.21765e-05	4.73239	NA	NA	NA	NA	NA	NA	3.05964	-3.14782	4.07129	0.00012823	0.00077697	0.947877	FALSE	TRUE	FALSE	chr2	121105259	+	chr2:121106946-121107536	N_Shore	121105259	121105259	1539	INHBB
cg08569425	-2.78577	0.39311	-5.18515	1.96443e-06	1.21852e-05	4.73142	NA	NA	NA	NA	NA	NA	3.50316	0.39311	4.48008	3.05971e-05	0.000299496	2.27014	FALSE	TRUE	FALSE	chr5	125758506	+	chr5:125759047-125759298	N_Shore	125758506	125758506	362	GRAMD2B
cg19540797	3.28919	4.5002	5.18401	1.9732e-06	1.22259e-05	4.72717	NA	NA	NA	NA	NA	NA	NA	NA	NA	NA	NA	NA	FALSE	FALSE	FALSE	chr2	3607301	+	chr2:3605489-3606332	S_Shore	3607301	3607301	1324	RNASEH1-AS1
cg24240626	2.99377	0.663138	5.18282	1.98232e-06	1.22646e-05	4.72277	2.38814	0.663138	3.28319	0.0016454	0.00462274	-1.43541	NA	NA	NA	NA	NA	NA	TRUE	FALSE	FALSE	chr2	79386720	-		OpenSea	79386720	79386720	158	REG3A
cg20026346	-2.77941	0.0289663	-5.18201	1.98854e-06	1.22934e-05	4.71978	NA	NA	NA	NA	NA	NA	3.812	0.0289663	4.88418	6.99371e-06	0.000116305	3.6392	FALSE	TRUE	FALSE	chr6	136872552	-	chr6:136870826-136872145	S_Shore	136872552	136872552	594	MAP7
cg00332048	-3.04127	-1.94999	-5.18105	1.99598e-06	1.23333e-05	4.71622	-2.05999	-1.94999	-2.78263	0.00702844	0.0137066	-2.73939	NA	NA	NA	NA	NA	NA	TRUE	FALSE	FALSE	chr7	18535072	+		OpenSea	18535072	18535072	296	HDAC9
cg02503376	-2.45968	-0.974392	-5.18086	1.99744e-06	1.23399e-05	4.71552	NA	NA	NA	NA	NA	NA	2.96627	-0.974392	4.36336	4.637e-05	0.000393313	1.88567	FALSE	TRUE	FALSE	chr17	7283817	+	chr17:7284223-7284687	N_Shore	7283817	7283817	475	TNK1
cg10242139	2.42557	-1.1433	5.18042	2.00087e-06	1.23582e-05	4.71389	NA	NA	NA	NA	NA	NA	-2.25766	-1.1433	-3.3746	0.0012454	0.0038623	-1.12686	FALSE	TRUE	FALSE	chr1	167057943	-		OpenSea	167057943	167057943	1924	GPA33
cg04480313	2.89902	0.154829	5.17892	2.01253e-06	1.24123e-05	4.70834	NA	NA	NA	NA	NA	NA	-2.9296	0.154829	-3.57981	0.000653281	0.00242166	-0.541851	FALSE	TRUE	FALSE	chr6	29455322	-		OpenSea	29455322	29455322	356	MAS1L
cg06426792	-3.52313	-1.83782	-5.17785	2.02097e-06	1.24539e-05	4.70435	NA	NA	NA	NA	NA	NA	2.35301	-1.83782	2.32652	0.0230911	0.0360857	-3.70551	FALSE	TRUE	FALSE	chr3	56810433	-		OpenSea	56810433	56810433	687	ARHGEF3
cg18831202	2.10536	0.436274	5.17684	2.0289e-06	1.24901e-05	4.70062	NA	NA	NA	NA	NA	NA	NA	NA	NA	NA	NA	NA	FALSE	FALSE	FALSE	chr2	220308291	+	chr2:220309637-220309893	N_Shore	220308291	220308291	104	SPEG
cg05805297	2.51464	0.119667	5.17608	2.03488e-06	1.25196e-05	4.69781	1.79034	0.119667	2.98668	0.00395808	0.00885052	-2.22732	NA	NA	NA	NA	NA	NA	TRUE	FALSE	FALSE	chr1	20617329	+		OpenSea	20617329	20617329	82	VWA5B1
cg21162304	1.98556	2.94364	5.17579	2.03717e-06	1.25308e-05	4.69674	NA	NA	NA	NA	NA	NA	-2.61572	2.94364	-4.96554	5.16335e-06	9.62865e-05	3.92132	FALSE	TRUE	FALSE	chr4	80247171	-		OpenSea	80247171	80247171	0	NAA11
cg17078790	3.25931	-0.811218	5.17531	2.041e-06	1.25487e-05	4.69494	4.36997	-0.811218	5.46863	7.52936e-07	3.04393e-05	5.71543	NA	NA	NA	NA	NA	NA	TRUE	FALSE	FALSE	chr21	43346693	-		OpenSea	43346693	43346693	105	C2CD2
cg08738430	3.74616	-3.14928	5.17099	2.07546e-06	1.27267e-05	4.67897	5.05239	-3.14928	5.44349	8.29925e-07	3.21002e-05	5.62379	NA	NA	NA	NA	NA	NA	TRUE	FALSE	FALSE	chr2	43452561	-	chr2:43451445-43454951	Island	43452561	43452561	1183	ZFP36L2
cg10025604	-2.74456	0.712202	-5.17021	2.08174e-06	1.27536e-05	4.67609	NA	NA	NA	NA	NA	NA	3.1348	0.712202	4.06313	0.000131863	0.000791964	0.92219	FALSE	TRUE	FALSE	chr7	16461579	-	chr7:16460778-16461265	S_Shore	16461579	16461579	631	ISPD
cg03556243	-3.53309	-1.53772	-5.16774	2.10182e-06	1.28552e-05	4.66694	NA	NA	NA	NA	NA	NA	2.26669	-1.53772	2.22976	0.029193	0.0435733	-3.90463	FALSE	TRUE	FALSE	chr3	114343779	-		OpenSea	114343779	114343779	12	ZBTB20
cg23348723	2.69978	1.4165	5.16672	2.11016e-06	1.28955e-05	4.66316	2.03462	1.4165	3.12576	0.00263857	0.00654007	-1.86268	NA	NA	NA	NA	NA	NA	TRUE	FALSE	FALSE	chr7	31725748	+		OpenSea	31725748	31725748	882	PPP1R17
cg02794788	2.74248	1.55547	5.16599	2.11612e-06	1.29221e-05	4.66047	NA	NA	NA	NA	NA	NA	NA	NA	NA	NA	NA	NA	FALSE	FALSE	FALSE	chr2	1377856	+		OpenSea	1377856	1377856	138	TPO
cg15387123	-2.10013	-0.954241	-5.16506	2.12378e-06	1.29552e-05	4.65703	NA	NA	NA	NA	NA	NA	2.90781	-0.954241	5.13751	2.70194e-06	6.45489e-05	4.52404	FALSE	TRUE	FALSE	chr9	139891058	-	chr9:139888934-139890343	S_Shore	139891058	139891058	33	CLIC3
cg01565703	-2.4945	-3.70439	-5.16478	2.12608e-06	1.29654e-05	4.656	NA	NA	NA	NA	NA	NA	1.94892	-3.70439	2.81089	0.00650774	0.0133363	-2.60513	FALSE	TRUE	FALSE	chr14	103245090	+		OpenSea	103245090	103245090	1273	TRAF3
cg25033767	-1.81897	-2.89574	-5.16435	2.1296e-06	1.2981e-05	4.65442	NA	NA	NA	NA	NA	NA	NA	NA	NA	NA	NA	NA	FALSE	FALSE	FALSE	chr6	43044876	+	chr6:43044044-43045057	Island	43044876	43044876	323	PTK7
cg11432250	2.43288	-0.333779	5.16295	2.14122e-06	1.3039e-05	4.64923	NA	NA	NA	NA	NA	NA	-1.45781	-0.333779	-2.16303	0.0341899	0.0495765	-4.03776	FALSE	TRUE	FALSE	chr13	103935669	-		OpenSea	103935669	103935669	820	MIR548AS
cg10509187	2.78781	-2.34708	5.16223	2.14721e-06	1.30666e-05	4.64656	NA	NA	NA	NA	NA	NA	NA	NA	NA	NA	NA	NA	FALSE	FALSE	FALSE	chr17	66286371	+	chr17:66286541-66288532	N_Shore	66286371	66286371	1264	ARSG
cg16560874	-2.77742	1.02151	-5.16128	2.15515e-06	1.31031e-05	4.64304	-2.72727	1.02151	-4.05456	0.000135301	0.000797424	0.858411	NA	NA	NA	NA	NA	NA	TRUE	FALSE	FALSE	chr16	56552081	-	chr16:56553529-56554075	N_Shore	56552081	56552081	1926	BBS2
cg09487078	2.39408	-0.546776	5.16086	2.15866e-06	1.31196e-05	4.64149	NA	NA	NA	NA	NA	NA	NA	NA	NA	NA	NA	NA	FALSE	FALSE	FALSE	chr6	167525398	+		OpenSea	167525398	167525398	102	CCR6
cg17865528	-3.19142	0.0564032	-5.15749	2.18704e-06	1.32562e-05	4.62903	NA	NA	NA	NA	NA	NA	NA	NA	NA	NA	NA	NA	FALSE	FALSE	FALSE	chr5	138210634	+		OpenSea	138210634	138210634	450	CTNNA1
cg14418558	2.63887	-0.277939	5.15629	2.19725e-06	1.33082e-05	4.62459	NA	NA	NA	NA	NA	NA	-1.71077	-0.277939	-2.31029	0.0240278	0.0372592	-3.7394	FALSE	TRUE	FALSE	chr9	116356389	+		OpenSea	116356389	116356389	44	RGS3
cg16789844	3.10418	-0.413313	5.15569	2.20232e-06	1.33289e-05	4.62239	NA	NA	NA	NA	NA	NA	-3.34867	-0.413313	-3.77767	0.000343778	0.00153855	0.0435539	FALSE	TRUE	FALSE	chr7	32339213	-	chr7:32337983-32338725	S_Shore	32339213	32339213	829	PDE1C
cg11099006	-2.64854	-4.06107	-5.15427	2.21447e-06	1.33884e-05	4.61715	NA	NA	NA	NA	NA	NA	2.56636	-4.06107	3.44995	0.000985196	0.00325764	-0.914782	FALSE	TRUE	FALSE	chr17	79860645	+	chr17:79859808-79860963	Island	79860645	79860645	572	NPB
cg00944599	-3.10185	1.55354	-5.15406	2.21627e-06	1.33973e-05	4.61637	NA	NA	NA	NA	NA	NA	NA	NA	NA	NA	NA	NA	FALSE	FALSE	FALSE	chr7	98479808	+	chr7:98476004-98476954	S_Shelf	98479808	98479808	534	MIR3609
cg08403419	2.66596	-0.664606	5.15353	2.22082e-06	1.34188e-05	4.61442	NA	NA	NA	NA	NA	NA	-2.19143	-0.664606	-2.92381	0.00474235	0.01046	-2.32513	FALSE	TRUE	FALSE	chr1	155911238	+		OpenSea	155911238	155911238	241	RXFP4
cg25153295	-2.67692	-1.15456	-5.15324	2.2234e-06	1.34274e-05	4.61331	NA	NA	NA	NA	NA	NA	NA	NA	NA	NA	NA	NA	FALSE	FALSE	FALSE	chr1	46328460	+		OpenSea	46328460	46328460	1589	MAST2
cg24174342	2.21703	1.0853	5.15243	2.23034e-06	1.3457e-05	4.61034	NA	NA	NA	NA	NA	NA	-1.70151	1.0853	-2.80815	0.00655733	0.013415	-2.61183	FALSE	TRUE	FALSE	chr13	31479752	+	chr13:31480272-31481105	N_Shore	31479752	31479752	559	MEDAG
cg08898155	-3.71957	-3.4457	-5.15196	2.23443e-06	1.34751e-05	4.60859	NA	NA	NA	NA	NA	NA	3.99691	-3.4457	3.71034	0.000428632	0.0017915	-0.157928	FALSE	TRUE	FALSE	chr7	95026097	-	chr7:95025559-95026122	Island	95026097	95026097	409	PON1
cg22026616	1.93914	-0.206326	5.15166	2.23703e-06	1.34875e-05	4.60748	NA	NA	NA	NA	NA	NA	NA	NA	NA	NA	NA	NA	FALSE	FALSE	FALSE	chr1	45275340	+	chr1:45278765-45279644	N_Shelf	45275340	45275340	1185	BTBD19
cg01092230	-2.81259	-0.517104	-5.15155	2.23798e-06	1.34922e-05	4.60708	NA	NA	NA	NA	NA	NA	NA	NA	NA	NA	NA	NA	FALSE	FALSE	FALSE	chr10	92979600	+	chr10:92980347-92980832	N_Shore	92979600	92979600	307	PCGF5
cg18361093	-2.97924	-2.90895	-5.15008	2.25073e-06	1.35559e-05	4.60166	NA	NA	NA	NA	NA	NA	3.62461	-2.90895	4.27165	6.4054e-05	0.000487004	1.58734	FALSE	TRUE	FALSE	chr10	135193212	+	chr10:135191594-135193307	Island	135193212	135193212	470	PAOX
cg12774429	-2.42241	1.00331	-5.14981	2.25309e-06	1.35671e-05	4.60066	NA	NA	NA	NA	NA	NA	3.80588	1.00331	5.65847	3.62952e-07	1.9952e-05	6.3961	FALSE	TRUE	FALSE	chr14	21853470	-	chr14:21851498-21852550	S_Shore	21853470	21853470	1044	SUPT16H
cg24697329	2.64179	1.88022	5.14961	2.25486e-06	1.35737e-05	4.59991	NA	NA	NA	NA	NA	NA	NA	NA	NA	NA	NA	NA	FALSE	FALSE	FALSE	chr2	131674376	+	chr2:131673686-131674150	S_Shore	131674376	131674376	151	ARHGEF4
cg10663876	-2.90868	1.37972	-5.14811	2.26796e-06	1.36404e-05	4.59439	NA	NA	NA	NA	NA	NA	NA	NA	NA	NA	NA	NA	FALSE	FALSE	FALSE	chr5	73181670	+		OpenSea	73181670	73181670	4	ARHGEF28
cg08845721	-3.05722	-1.75301	-5.14785	2.27025e-06	1.36511e-05	4.59342	-3.5407	-1.75301	-4.72226	1.26432e-05	0.000171376	3.0668	NA	NA	NA	NA	NA	NA	TRUE	FALSE	FALSE	chr5	142780693	-	chr5:142782071-142785071	N_Shore	142780693	142780693	275	NR3C1
cg05908105	-3.70361	-1.84223	-5.14771	2.27153e-06	1.36548e-05	4.59289	NA	NA	NA	NA	NA	NA	4.5764	-1.84223	4.26397	6.57996e-05	0.000495944	1.56253	FALSE	TRUE	FALSE	chr10	5489767	+	chr10:5488484-5488686	S_Shore	5489767	5489767	1252	NET1
cg18642924	2.56019	0.166117	5.14626	2.28432e-06	1.37205e-05	4.58753	NA	NA	NA	NA	NA	NA	-3.25978	0.166117	-4.54552	2.41831e-05	0.000257225	2.48795	FALSE	TRUE	FALSE	chr17	46608486	-	chr17:46607804-46608390	S_Shore	46608486	46608486	213	HOXB1
cg01699740	-3.10716	-0.276356	-5.1456	2.29017e-06	1.37485e-05	4.5851	-2.80647	-0.276356	-3.67579	0.000478374	0.00191105	-0.307033	NA	NA	NA	NA	NA	NA	TRUE	FALSE	FALSE	chr11	123396486	+		OpenSea	123396486	123396486	41	GRAMD1B
cg12242338	2.52838	0.185358	5.14544	2.29159e-06	1.3754e-05	4.5845	NA	NA	NA	NA	NA	NA	-3.09052	0.185358	-4.37045	4.5221e-05	0.000386744	1.90886	FALSE	TRUE	FALSE	chr3	140397089	+		OpenSea	140397089	140397089	222	TRIM42
cg22789769	2.51742	-1.115	5.14504	2.2951e-06	1.37665e-05	4.58304	3.02193	-1.115	5.00044	4.49944e-06	8.99389e-05	4.035	NA	NA	NA	NA	NA	NA	TRUE	FALSE	FALSE	chr10	44789589	+	chr10:44788811-44789120	S_Shore	44789589	44789589	1390	C10orf142
cg23059452	2.32445	2.08919	5.14489	2.29644e-06	1.37708e-05	4.58249	NA	NA	NA	NA	NA	NA	-1.67212	2.08919	-2.60532	0.0113465	0.0205204	-3.09262	FALSE	TRUE	FALSE	chr9	86983432	-		OpenSea	86983432	86983432	18	SLC28A3
cg02762169	2.8021	-0.225681	5.14481	2.2972e-06	1.37733e-05	4.58217	NA	NA	NA	NA	NA	NA	-2.05183	-0.225681	-2.58446	0.0119871	0.0214146	-3.14044	FALSE	TRUE	FALSE	chr1	152730410	+	chr1:152732958-152733338	N_Shelf	152730410	152730410	95	KPRP
cg21902039	-2.19498	1.20119	-5.14404	2.30405e-06	1.3812e-05	4.57933	NA	NA	NA	NA	NA	NA	NA	NA	NA	NA	NA	NA	FALSE	FALSE	FALSE	chr1	84863547	+		OpenSea	84863547	84863547	667	DNASE2B
cg01003539	-2.9443	-0.865541	-5.14328	2.31085e-06	1.38429e-05	4.57652	NA	NA	NA	NA	NA	NA	NA	NA	NA	NA	NA	NA	FALSE	FALSE	FALSE	chr3	48515091	-		OpenSea	48515091	48515091	149	SHISA5
cg18436415	3.36111	-1.97755	5.14156	2.32624e-06	1.39206e-05	4.57019	NA	NA	NA	NA	NA	NA	-3.58095	-1.97755	-3.69582	0.000449378	0.00185288	-0.201054	FALSE	TRUE	FALSE	chr4	25656960	+	chr4:25657119-25657547	N_Shore	25656960	25656960	474	SLC34A2
cg01910639	-2.81527	-1.06934	-5.14147	2.32706e-06	1.39235e-05	4.56986	NA	NA	NA	NA	NA	NA	2.7371	-1.06934	3.42725	0.00105758	0.0034259	-0.978988	FALSE	TRUE	FALSE	chr1	153507779	-	chr1:153508424-153508840	N_Shore	153507779	153507779	937	S100A6
cg26682904	3.08537	-0.0110606	5.14124	2.32915e-06	1.39332e-05	4.569	NA	NA	NA	NA	NA	NA	-2.894	-0.0110606	-3.2764	0.00168268	0.00481087	-1.39838	FALSE	TRUE	FALSE	chr11	101787410	-	chr11:101785594-101786128	S_Shore	101787410	101787410	156	ANGPTL5
cg26774981	-2.71909	-0.829626	-5.14091	2.33211e-06	1.39426e-05	4.56779	NA	NA	NA	NA	NA	NA	NA	NA	NA	NA	NA	NA	FALSE	FALSE	FALSE	chr7	104907846	-		OpenSea	104907846	104907846	1677	SRPK2
cg09564628	1.84149	1.91702	5.14075	2.3336e-06	1.39452e-05	4.56718	NA	NA	NA	NA	NA	NA	-2.29458	1.91702	-4.75365	1.13318e-05	0.000158434	3.19091	FALSE	TRUE	FALSE	chr3	51664313	+		OpenSea	51664313	51664313	24	RAD54L2
cg10541843	-2.3147	0.395525	-5.14024	2.33822e-06	1.39685e-05	4.5653	NA	NA	NA	NA	NA	NA	2.32113	0.395525	3.63051	0.000555185	0.00215383	-0.393775	FALSE	TRUE	FALSE	chr14	104315223	+	chr14:104313161-104314990	S_Shore	104315223	104315223	1164	LINC00637
cg02086431	1.9093	1.57504	5.13856	2.35346e-06	1.4042e-05	4.5591	NA	NA	NA	NA	NA	NA	NA	NA	NA	NA	NA	NA	FALSE	FALSE	FALSE	chr10	48391314	-	chr10:48389019-48389375	S_Shore	48391314	48391314	322	RBP3
cg25704045	2.59544	1.52002	5.13667	2.37069e-06	1.41209e-05	4.55214	NA	NA	NA	NA	NA	NA	-2.74021	1.52002	-3.75431	0.000371216	0.00162187	-0.0266155	FALSE	TRUE	FALSE	chr21	31119799	+		OpenSea	31119799	31119799	694	GRIK1-AS1
cg00410926	-2.28191	0.7016	-5.13621	2.3749e-06	1.4139e-05	4.55045	NA	NA	NA	NA	NA	NA	NA	NA	NA	NA	NA	NA	FALSE	FALSE	FALSE	chr9	35563534	-		OpenSea	35563534	35563534	361	FAM166B
cg04582838	-2.45026	-2.0605	-5.13299	2.40475e-06	1.42708e-05	4.53854	NA	NA	NA	NA	NA	NA	NA	NA	NA	NA	NA	NA	FALSE	FALSE	FALSE	chr1	226065383	-		OpenSea	226065383	226065383	88	TMEM63A
cg14457610	-2.10146	1.46268	-5.1329	2.40558e-06	1.42733e-05	4.53821	-2.07397	1.46268	-4.22989	7.38234e-05	0.000536495	1.42066	NA	NA	NA	NA	NA	NA	TRUE	FALSE	FALSE	chr3	69171735	-		OpenSea	69171735	69171735	10	LMOD3
cg17349632	-2.86895	0.657781	-5.13252	2.40904e-06	1.42894e-05	4.53684	NA	NA	NA	NA	NA	NA	2.64598	0.657781	3.23834	0.00188815	0.00524206	-1.50208	FALSE	TRUE	FALSE	chr7	131830544	-		OpenSea	131830544	131830544	446	PLXNA4
cg23757446	-4.20784	-2.74965	-5.13249	2.40937e-06	1.42903e-05	4.53671	NA	NA	NA	NA	NA	NA	3.27442	-2.74965	2.65887	0.00984204	0.0183581	-2.96847	FALSE	TRUE	FALSE	chr18	55103785	+	chr18:55103154-55108853	Island	55103785	55103785	867	ONECUT2
cg03060870	-3.57442	-1.31471	-5.13204	2.41357e-06	1.43088e-05	4.53506	NA	NA	NA	NA	NA	NA	3.4801	-1.31471	3.35631	0.00131769	0.00402576	-1.17784	FALSE	TRUE	FALSE	chr6	150037574	-	chr6:150038664-150039440	N_Shore	150037574	150037574	12	LATS1
cg10767838	2.43152	2.9265	5.13112	2.42218e-06	1.43567e-05	4.53166	NA	NA	NA	NA	NA	NA	-2.5053	2.9265	-3.6932	0.000453228	0.00186392	-0.208837	FALSE	TRUE	FALSE	chr17	79058311	+		OpenSea	79058311	79058311	583	BAIAP2
cg06527919	2.13305	1.19561	5.13102	2.42314e-06	1.43604e-05	4.53128	NA	NA	NA	NA	NA	NA	-1.93045	1.19561	-3.32027	0.00147193	0.00436368	-1.27776	FALSE	TRUE	FALSE	chr1	181480848	+		OpenSea	181480848	181480848	1234	CACNA1E
cg27369502	2.52935	1.69048	5.12868	2.44515e-06	1.44696e-05	4.52266	NA	NA	NA	NA	NA	NA	-2.24517	1.69048	-3.16184	0.00237447	0.00621344	-1.70791	FALSE	TRUE	FALSE	chr8	109096729	-	chr8:109094485-109095849	S_Shore	109096729	109096729	815	RSPO2
cg27227042	2.24269	-0.811073	5.12842	2.44764e-06	1.44822e-05	4.52169	NA	NA	NA	NA	NA	NA	NA	NA	NA	NA	NA	NA	FALSE	FALSE	FALSE	chr11	93754094	+		OpenSea	93754094	93754094	283	HEPHL1
cg22275629	-3.23793	1.03884	-5.12832	2.44852e-06	1.44844e-05	4.52135	-2.1113	1.03884	-2.63487	0.0104832	0.0186949	-3.09244	NA	NA	NA	NA	NA	NA	TRUE	FALSE	FALSE	chr1	212475117	+		OpenSea	212475117	212475117	30	PPP2R5A
cg20324206	-3.12771	-2.26605	-5.12816	2.45005e-06	1.4489e-05	4.52075	NA	NA	NA	NA	NA	NA	2.03664	-2.26605	2.26554	0.0267885	0.0406692	-3.83184	FALSE	TRUE	FALSE	chr18	55103562	+	chr18:55103154-55108853	Island	55103562	55103562	644	ONECUT2
cg00097038	2.81057	1.15848	5.12805	2.45115e-06	1.44934e-05	4.52032	NA	NA	NA	NA	NA	NA	-3.81313	1.15848	-4.76959	1.06864e-05	0.000152426	3.24535	FALSE	TRUE	FALSE	chr1	197382771	+		OpenSea	197382771	197382771	187	CRB1
cg15409097	-2.47151	2.08415	-5.12777	2.45379e-06	1.45034e-05	4.5193	NA	NA	NA	NA	NA	NA	NA	NA	NA	NA	NA	NA	FALSE	FALSE	FALSE	chr12	58003925	+	chr12:58003880-58004249	Island	58003925	58003925	37	ARHGEF25
cg17426155	2.7758	0.559582	5.12724	2.45876e-06	1.45246e-05	4.51737	NA	NA	NA	NA	NA	NA	-2.89544	0.559582	-3.6715	0.000486321	0.00196096	-0.273103	FALSE	TRUE	FALSE	chr3	18003913	+		OpenSea	18003913	18003913	150	LOC339862
cg22799022	-2.68588	-0.230577	-5.12538	2.47653e-06	1.46104e-05	4.5105	-3.02501	-0.230577	-4.63238	1.75602e-05	0.000210778	2.75952	NA	NA	NA	NA	NA	NA	TRUE	FALSE	FALSE	chr15	91509339	+		OpenSea	91509339	91509339	259	PRC1-AS1
cg10987969	-2.10164	-1.01636	-5.12289	2.5005e-06	1.47228e-05	4.50132	NA	NA	NA	NA	NA	NA	2.04507	-1.01636	3.57427	0.000664953	0.00245117	-0.557955	FALSE	TRUE	FALSE	chr11	71936991	+	chr11:71934247-71936321	S_Shore	71936991	71936991	1108	INPPL1
cg06174296	-2.45859	-0.61135	-5.12206	2.50854e-06	1.47627e-05	4.49826	-1.87355	-0.61135	-3.16886	0.00232172	0.00595643	-1.7472	NA	NA	NA	NA	NA	NA	TRUE	FALSE	FALSE	chr11	123396593	+		OpenSea	123396593	123396593	64	GRAMD1B
cg04815301	2.77848	1.22823	5.12199	2.50919e-06	1.47654e-05	4.49801	NA	NA	NA	NA	NA	NA	-1.79224	1.22823	-2.26759	0.0266558	0.0405042	-3.82763	FALSE	TRUE	FALSE	chr10	118956023	+		OpenSea	118956023	118956023	976	KCNK18
cg15130342	2.58793	1.52454	5.12101	2.51874e-06	1.4812e-05	4.49439	NA	NA	NA	NA	NA	NA	-3.08342	1.52454	-4.22378	7.57185e-05	0.000544441	1.43302	FALSE	TRUE	FALSE	chr4	17516155	+	chr4:17513309-17513981	S_Shelf	17516155	17516155	632	CLRN2
cg06744540	2.4411	-1.59505	5.12069	2.5219e-06	1.48283e-05	4.4932	NA	NA	NA	NA	NA	NA	-1.92459	-1.59505	-2.81774	0.00638545	0.0131398	-2.5884	FALSE	TRUE	FALSE	chr7	141646725	-		OpenSea	141646725	141646725	57	CLEC5A
cg11025037	2.77703	-0.357728	5.12046	2.5241e-06	1.48348e-05	4.49236	NA	NA	NA	NA	NA	NA	-3.53054	-0.357728	-4.46804	3.19452e-05	0.000307494	2.23024	FALSE	TRUE	FALSE	chr14	25104483	-		OpenSea	25104483	25104483	1050	GZMB
cg11198676	2.99489	1.85786	5.11789	2.54926e-06	1.49632e-05	4.48291	NA	NA	NA	NA	NA	NA	-2.33488	1.85786	-2.71721	0.00841166	0.0162557	-2.83092	FALSE	TRUE	FALSE	chr10	118956011	+		OpenSea	118956011	118956011	988	KCNK18
cg23873460	-2.3297	-0.388426	-5.11662	2.56186e-06	1.50284e-05	4.47821	NA	NA	NA	NA	NA	NA	2.23298	-0.388426	3.44777	0.000991923	0.00327296	-0.920946	FALSE	TRUE	FALSE	chr20	43513519	+	chr20:43514595-43514885	N_Shore	43513519	43513519	824	YWHAB
cg00495658	2.35331	-0.800538	5.11436	2.5843e-06	1.51315e-05	4.4699	NA	NA	NA	NA	NA	NA	-1.90698	-0.800538	-2.90856	0.00495166	0.0108147	-2.36344	FALSE	TRUE	FALSE	chr10	48417904	-	chr10:48413741-48413968	S_Shelf	48417904	48417904	1050	GDF2
cg24956866	2.66159	-1.18091	5.11387	2.58919e-06	1.5158e-05	4.46809	NA	NA	NA	NA	NA	NA	-3.12454	-1.18091	-4.14037	0.000101128	0.000661705	1.16638	FALSE	TRUE	FALSE	chr7	134464129	+		OpenSea	134464129	134464129	34	CALD1
cg18237618	-2.62895	-4.35188	-5.11297	2.59818e-06	1.51952e-05	4.46479	NA	NA	NA	NA	NA	NA	3.8832	-4.35188	5.21653	2.00112e-06	5.41753e-05	4.80374	FALSE	TRUE	FALSE	chr1	41328258	-	chr1:41326949-41328285	Island	41328258	41328258	239	CITED4
cg20249500	2.83486	-1.80835	5.11274	2.6005e-06	1.52066e-05	4.46394	1.79731	-1.80835	2.58479	0.0119671	0.020743	-3.20861	NA	NA	NA	NA	NA	NA	TRUE	FALSE	FALSE	chr11	57416267	-	chr11:57414400-57414664	S_Shore	57416267	57416267	1149	YPEL4
cg06500727	4.11463	2.26007	5.11249	2.60308e-06	1.52173e-05	4.46299	NA	NA	NA	NA	NA	NA	NA	NA	NA	NA	NA	NA	FALSE	FALSE	FALSE	chr2	1417164	+		OpenSea	1417164	1417164	68	TPO
cg10930676	3.20588	0.95745	5.11176	2.61044e-06	1.52471e-05	4.4603	NA	NA	NA	NA	NA	NA	-4.65303	0.95745	-5.02184	4.18081e-06	8.42444e-05	4.11768	FALSE	TRUE	FALSE	chr3	172859699	-		OpenSea	172859699	172859699	640	SPATA16
cg00745132	2.58517	2.09584	5.10894	2.63899e-06	1.53783e-05	4.44993	NA	NA	NA	NA	NA	NA	-1.61551	2.09584	-2.20975	0.0306196	0.0453163	-3.94493	FALSE	TRUE	FALSE	chr2	234890944	+		OpenSea	234890944	234890944	525	TRPM8
cg01111341	-2.0459	0.590055	-5.10753	2.65341e-06	1.5449e-05	4.44474	NA	NA	NA	NA	NA	NA	1.72822	0.590055	3.10976	0.00277027	0.00697806	-1.84602	FALSE	TRUE	FALSE	chr3	133612911	-	chr3:133613566-133615174	N_Shore	133612911	133612911	1779	RAB6B
cg02057999	2.94032	0.697063	5.10748	2.65386e-06	1.54505e-05	4.44458	NA	NA	NA	NA	NA	NA	-2.55765	0.697063	-3.03029	0.00349443	0.00830754	-2.05348	FALSE	TRUE	FALSE	chr18	44182501	-		OpenSea	44182501	44182501	874	LOXHD1
cg04730290	-2.40238	1.66436	-5.10632	2.66584e-06	1.55113e-05	4.44028	-1.79453	1.66436	-3.10596	0.00279725	0.00682577	-1.91533	NA	NA	NA	NA	NA	NA	TRUE	FALSE	FALSE	chr14	24000016	-		OpenSea	24000016	24000016	913	ZFHX2
cg26913248	2.34765	-1.01722	5.10607	2.66835e-06	1.55214e-05	4.43939	NA	NA	NA	NA	NA	NA	-2.63111	-1.01722	-4.01667	0.000154494	0.000880949	0.776606	FALSE	TRUE	FALSE	chr2	239755455	+	chr2:239755096-239758310	Island	239755455	239755455	1217	TWIST2
cg04490596	2.18333	2.52766	5.10545	2.6748e-06	1.55431e-05	4.43708	NA	NA	NA	NA	NA	NA	-2.00103	2.52766	-3.32679	0.00144282	0.00430102	-1.25974	FALSE	TRUE	FALSE	chr8	32452181	+		OpenSea	32452181	32452181	1164	NRG1
cg24867247	2.84036	-0.208902	5.10496	2.67988e-06	1.5565e-05	4.43528	NA	NA	NA	NA	NA	NA	NA	NA	NA	NA	NA	NA	FALSE	FALSE	FALSE	chr13	46964256	-	chr13:46960684-46961670	S_Shelf	46964256	46964256	108	RUBCNL
cg26961479	-3.1546	-2.18292	-5.10299	2.70036e-06	1.56604e-05	4.42802	NA	NA	NA	NA	NA	NA	NA	NA	NA	NA	NA	NA	FALSE	FALSE	FALSE	chr10	61899896	-		OpenSea	61899896	61899896	877	ANK3
cg23424158	-2.27976	-0.790239	-5.10179	2.71282e-06	1.5718e-05	4.42363	-2.7326	-0.790239	-5.02136	4.1592e-06	8.53781e-05	4.10879	NA	NA	NA	NA	NA	NA	TRUE	FALSE	FALSE	chr11	83394074	-		OpenSea	83394074	83394074	605	DLG2
cg09587263	-3.00327	-0.497982	-5.10084	2.7228e-06	1.57608e-05	4.42013	-1.95336	-0.497982	-2.62987	0.0106235	0.0188876	-3.10412	NA	NA	NA	NA	NA	NA	TRUE	FALSE	FALSE	chr6	130741950	+		OpenSea	130741950	130741950	290	TMEM200A
cg19403924	3.00395	0.0784781	5.10075	2.72372e-06	1.57631e-05	4.41981	NA	NA	NA	NA	NA	NA	-2.54848	0.0784781	-2.94516	0.00446313	0.00998882	-2.27126	FALSE	TRUE	FALSE	chr17	46661069	-	chr17:46658948-46660003	S_Shore	46661069	46661069	1252	HOXB3
cg21629895	-2.07405	0.580523	-5.10053	2.72605e-06	1.57706e-05	4.41899	NA	NA	NA	NA	NA	NA	2.09791	0.580523	3.70623	0.000434415	0.00180905	-0.170157	FALSE	TRUE	FALSE	chr2	25565795	-	chr2:25565091-25565604	S_Shore	25565795	25565795	335	DNMT3A
cg03542031	-1.70497	0.843452	-5.10028	2.72869e-06	1.57772e-05	4.41807	NA	NA	NA	NA	NA	NA	NA	NA	NA	NA	NA	NA	FALSE	FALSE	FALSE	chr1	28906210	-	chr1:28908069-28908799	N_Shore	28906210	28906210	194	SNORA61
cg09909364	2.08833	-0.0223688	5.1002	2.72953e-06	1.57809e-05	4.41778	NA	NA	NA	NA	NA	NA	NA	NA	NA	NA	NA	NA	FALSE	FALSE	FALSE	chr15	81517681	+		OpenSea	81517681	81517681	40	IL16
cg03975690	-2.37189	-4.27604	-5.09568	2.77754e-06	1.60008e-05	4.40116	NA	NA	NA	NA	NA	NA	2.49598	-4.27604	3.75632	0.000368772	0.00161486	-0.0205803	FALSE	TRUE	FALSE	chr7	87848292	-	chr7:87849003-87849594	N_Shore	87848292	87848292	1106	SRI
cg00748218	2.17427	0.396527	5.09487	2.78621e-06	1.60433e-05	4.39819	NA	NA	NA	NA	NA	NA	NA	NA	NA	NA	NA	NA	FALSE	FALSE	FALSE	chr11	19372553	+		OpenSea	19372553	19372553	281	NAV2
cg22161115	2.86745	-1.59616	5.09444	2.79091e-06	1.60612e-05	4.39658	NA	NA	NA	NA	NA	NA	-1.96104	-1.59616	-2.38178	0.0201399	0.0323316	-3.5886	FALSE	TRUE	FALSE	chr4	69536319	-		OpenSea	69536319	69536319	174	UGT2B15
cg14028115	3.25584	0.316625	5.09372	2.79869e-06	1.60968e-05	4.39393	NA	NA	NA	NA	NA	NA	NA	NA	NA	NA	NA	NA	FALSE	FALSE	FALSE	chr2	169659070	+		OpenSea	169659070	169659070	178	NOSTRIN
cg09212118	2.16899	-0.772661	5.09354	2.8006e-06	1.61032e-05	4.39328	NA	NA	NA	NA	NA	NA	-2.65863	-0.772661	-4.44259	3.4988e-05	0.000327156	2.14606	FALSE	TRUE	FALSE	chr1	42630526	-		OpenSea	42630526	42630526	130	GUCA2A
cg01684389	3.55327	2.5555	5.09313	2.80498e-06	1.6124e-05	4.39179	NA	NA	NA	NA	NA	NA	-4.29041	2.5555	-4.13042	0.000104657	0.000676784	1.1348	FALSE	TRUE	FALSE	chr15	31357444	-		OpenSea	31357444	31357444	99	MIR211
cg03285468	2.26097	-1.11901	5.09313	2.805e-06	1.6124e-05	4.39178	NA	NA	NA	NA	NA	NA	NA	NA	NA	NA	NA	NA	FALSE	FALSE	FALSE	chr18	61143933	+		OpenSea	61143933	61143933	210	SERPINB5
cg26266934	-2.23471	1.8742	-5.09173	2.82022e-06	1.6193e-05	4.38663	NA	NA	NA	NA	NA	NA	NA	NA	NA	NA	NA	NA	FALSE	FALSE	FALSE	chr15	93199519	-	chr15:93198374-93199181	S_Shore	93199519	93199519	487	FAM174B
cg10845380	-3.48794	0.00529907	-5.09015	2.83741e-06	1.62652e-05	4.38083	-3.31053	0.00529907	-3.78417	0.000335548	0.00148991	0.0191962	NA	NA	NA	NA	NA	NA	TRUE	FALSE	FALSE	chr14	23290798	-	chr14:23291078-23291337	N_Shore	23290798	23290798	1777	SLC7A7
cg18433784	2.41083	-0.484615	5.08992	2.84002e-06	1.62779e-05	4.37996	2.29828	-0.484615	3.94716	0.000194841	0.00102496	0.52087	NA	NA	NA	NA	NA	NA	TRUE	FALSE	FALSE	chr21	48025155	-		OpenSea	48025155	48025155	119	S100B
cg06084848	2.85994	0.971286	5.08871	2.8533e-06	1.63424e-05	4.37551	NA	NA	NA	NA	NA	NA	-3.19193	0.971286	-3.88316	0.000242289	0.00120474	0.363744	FALSE	TRUE	FALSE	chr9	74676412	-		OpenSea	74676412	74676412	890	C9orf57
cg06576136	2.51705	0.892535	5.08814	2.85954e-06	1.63712e-05	4.37343	NA	NA	NA	NA	NA	NA	-3.22659	0.892535	-4.52815	2.57456e-05	0.000267873	2.42997	FALSE	TRUE	FALSE	chr5	20576393	-		OpenSea	20576393	20576393	410	CDH18
cg15153887	2.50156	-0.353512	5.08799	2.86118e-06	1.63783e-05	4.37288	NA	NA	NA	NA	NA	NA	NA	NA	NA	NA	NA	NA	FALSE	FALSE	FALSE	chr6	41123110	-		OpenSea	41123110	41123110	1022	TREML1
cg25171856	2.27946	2.14183	5.08787	2.8625e-06	1.63823e-05	4.37244	NA	NA	NA	NA	NA	NA	-2.2478	2.14183	-3.53692	0.00074893	0.00266934	-0.66604	FALSE	TRUE	FALSE	chr10	75402751	-		OpenSea	75402751	75402751	1235	MYOZ1
cg17250878	-3.08429	-2.13278	-5.08784	2.86281e-06	1.63823e-05	4.37234	NA	NA	NA	NA	NA	NA	2.23995	-2.13278	2.50822	0.0146166	0.0250484	-3.31253	FALSE	TRUE	FALSE	chr3	129513386	-		OpenSea	129513386	129513386	126	TMCC1
cg10189107	-3.43511	-0.871399	-5.08781	2.86315e-06	1.63826e-05	4.37223	NA	NA	NA	NA	NA	NA	2.60865	-0.871399	2.60075	0.011484	0.0207178	-3.10311	FALSE	TRUE	FALSE	chr9	708485	+	chr9:707021-707420	S_Shore	708485	708485	1678	KANK1
cg05064785	2.83899	1.03251	5.08771	2.86423e-06	1.63852e-05	4.37187	NA	NA	NA	NA	NA	NA	-3.87821	1.03251	-4.75549	1.12554e-05	0.000157767	3.19719	FALSE	TRUE	FALSE	chr4	25658863	+	chr4:25657119-25657547	S_Shore	25658863	25658863	776	SLC34A2
cg05304531	-2.18886	-0.704938	-5.08771	2.86426e-06	1.63852e-05	4.37186	NA	NA	NA	NA	NA	NA	1.86904	-0.704938	3.08517	0.00297778	0.00736885	-1.91063	FALSE	TRUE	FALSE	chr1	26797576	+	chr1:26798366-26799842	N_Shore	26797576	26797576	1325	HMGN2
cg05600717	-2.4496	-3.54241	-5.08723	2.86954e-06	1.64076e-05	4.3701	NA	NA	NA	NA	NA	NA	1.82358	-3.54241	2.63928	0.0103699	0.0191211	-3.01411	FALSE	TRUE	FALSE	chr13	52378744	-	chr13:52377821-52378573	S_Shore	52378744	52378744	445	DHRS12
cg00908774	-3.23323	1.63418	-5.08648	2.87792e-06	1.64427e-05	4.36732	NA	NA	NA	NA	NA	NA	NA	NA	NA	NA	NA	NA	FALSE	FALSE	FALSE	chr18	19243769	-		OpenSea	19243769	19243769	421	ABHD3
cg26108329	-2.02192	-1.07081	-5.08629	2.88e-06	1.64499e-05	4.36664	NA	NA	NA	NA	NA	NA	1.72886	-1.07081	3.14017	0.00253224	0.00652041	-1.76557	FALSE	TRUE	FALSE	chr1	26797585	+	chr1:26798366-26799842	N_Shore	26797585	26797585	1316	HMGN2
cg03446675	-1.98984	-0.769176	-5.08537	2.8902e-06	1.64965e-05	4.36327	NA	NA	NA	NA	NA	NA	2.03387	-0.769176	3.76702	0.000356038	0.00157684	0.0115276	FALSE	TRUE	FALSE	chr9	100173723	+	chr9:100174099-100174946	N_Shore	100173723	100173723	578	TDRD7
cg04797264	-2.70864	-4.75593	-5.08413	2.90403e-06	1.65603e-05	4.35872	NA	NA	NA	NA	NA	NA	1.77451	-4.75593	2.29073	0.0252017	0.0387171	-3.77999	FALSE	TRUE	FALSE	chr15	59729770	+	chr15:59730070-59730738	N_Shore	59729770	59729770	601	FAM81A
cg22195011	-2.14875	-3.79267	-5.08388	2.90687e-06	1.6573e-05	4.35778	NA	NA	NA	NA	NA	NA	2.21322	-3.79267	3.73155	0.000399945	0.00170974	-0.0946971	FALSE	TRUE	FALSE	chr5	125759262	+	chr5:125759047-125759298	Island	125759262	125759262	392	GRAMD2B
cg08592890	-3.14835	0.714448	-5.08242	2.92322e-06	1.66502e-05	4.35244	NA	NA	NA	NA	NA	NA	3.67698	0.714448	4.02184	0.000151803	0.000870647	0.792749	FALSE	TRUE	FALSE	chr16	30907246	+	chr16:30905549-30905783	S_Shore	30907246	30907246	681	CTF1
cg06841846	-2.49631	-3.54864	-5.08222	2.92552e-06	1.66594e-05	4.35169	NA	NA	NA	NA	NA	NA	2.2646	-3.54864	3.20395	0.0020939	0.00566274	-1.59505	FALSE	TRUE	FALSE	chr17	28564094	-	chr17:28562387-28563186	S_Shore	28564094	28564094	1107	SLC6A4
cg19667913	-3.25322	0.551571	-5.08201	2.92792e-06	1.66695e-05	4.35091	NA	NA	NA	NA	NA	NA	NA	NA	NA	NA	NA	NA	FALSE	FALSE	FALSE	chr5	102310862	+		OpenSea	102310862	102310862	1041	PAM
cg16983508	2.42617	-0.910931	5.07949	2.95649e-06	1.68003e-05	4.34165	NA	NA	NA	NA	NA	NA	NA	NA	NA	NA	NA	NA	FALSE	FALSE	FALSE	chr16	20416684	-		OpenSea	20416684	20416684	650	PDILT
cg03190891	-3.1652	-0.956561	-5.07915	2.9603e-06	1.68196e-05	4.34043	NA	NA	NA	NA	NA	NA	NA	NA	NA	NA	NA	NA	FALSE	FALSE	FALSE	chr10	97201172	-		OpenSea	97201172	97201172	234	SORBS1
cg18173972	2.37866	2.5578	5.07874	2.965e-06	1.6835e-05	4.33892	NA	NA	NA	NA	NA	NA	-2.77411	2.5578	-4.14517	9.94636e-05	0.000654406	1.18166	FALSE	TRUE	FALSE	chr1	244514561	+		OpenSea	244514561	244514561	1375	C1orf100
cg06603923	-2.76037	-1.07572	-5.07624	2.99376e-06	1.69609e-05	4.32972	NA	NA	NA	NA	NA	NA	3.33063	-1.07572	4.20261	8.15094e-05	0.000571698	1.36508	FALSE	TRUE	FALSE	chr7	151217961	-	chr7:151216068-151217901	S_Shore	151217961	151217961	950	RHEB
cg10246520	2.4266	2.60913	5.07543	3.00312e-06	1.69999e-05	4.32674	NA	NA	NA	NA	NA	NA	-2.32661	2.60913	-3.39491	0.00116949	0.00368654	-1.07001	FALSE	TRUE	FALSE	chr13	53601944	+		OpenSea	53601944	53601944	931	OLFM4
cg18508362	2.63189	-0.274173	5.07503	3.00767e-06	1.70206e-05	4.3253	NA	NA	NA	NA	NA	NA	-2.1349	-0.274173	-2.84043	0.00599514	0.0125183	-2.5327	FALSE	TRUE	FALSE	chr12	6055817	-		OpenSea	6055817	6055817	418	ANO2
cg11843645	2.50238	0.124738	5.0744	3.01501e-06	1.70481e-05	4.32298	NA	NA	NA	NA	NA	NA	-2.8788	0.124738	-4.05455	0.000135787	0.000807928	0.895222	FALSE	TRUE	FALSE	chr1	119956771	+		OpenSea	119956771	119956771	498	HSD3B2
cg04613517	2.73921	1.81415	5.07255	3.03658e-06	1.71506e-05	4.31618	NA	NA	NA	NA	NA	NA	-2.89942	1.81415	-3.68697	0.000462506	0.00189061	-0.22732	FALSE	TRUE	FALSE	chr15	98418214	-		OpenSea	98418214	98418214	554	LINC00923
cg01350824	2.59996	2.59937	5.07238	3.03859e-06	1.71573e-05	4.31555	NA	NA	NA	NA	NA	NA	-2.24826	2.59937	-3.03084	0.00348877	0.00829715	-2.05203	FALSE	TRUE	FALSE	chr6	29550425	+		OpenSea	29550425	29550425	395	SNORD32B
cg25469156	-1.75701	0.216901	-5.07134	3.0508e-06	1.72141e-05	4.31173	NA	NA	NA	NA	NA	NA	NA	NA	NA	NA	NA	NA	FALSE	FALSE	FALSE	chr19	36504284	-	chr19:36505200-36505481	N_Shore	36504284	36504284	856	ALKBH6
cg03612990	2.89385	0.856082	5.06917	3.07637e-06	1.7326e-05	4.30378	NA	NA	NA	NA	NA	NA	NA	NA	NA	NA	NA	NA	FALSE	FALSE	FALSE	chr12	7456585	+		OpenSea	7456585	7456585	342	ACSM4
cg08315265	3.36836	2.25026	5.06779	3.09272e-06	1.74009e-05	4.29873	NA	NA	NA	NA	NA	NA	-2.45142	2.25026	-2.48537	0.0155002	0.0262418	-3.36328	FALSE	TRUE	FALSE	chr15	51535432	-		OpenSea	51535432	51535432	223	CYP19A1
cg11497410	-2.97685	-0.499997	-5.06737	3.0977e-06	1.74238e-05	4.2972	NA	NA	NA	NA	NA	NA	NA	NA	NA	NA	NA	NA	FALSE	FALSE	FALSE	chr7	26897311	-		OpenSea	26897311	26897311	13	SKAP2
cg21746387	-2.72179	-2.51628	-5.06736	3.09785e-06	1.74238e-05	4.29715	NA	NA	NA	NA	NA	NA	3.00143	-2.51628	3.83953	0.000280192	0.00133547	0.230637	FALSE	TRUE	FALSE	chr12	57635721	-	chr12:57635240-57635572	S_Shore	57635721	57635721	1245	NDUFA4L2
cg04647953	2.19848	-0.10616	5.06689	3.10347e-06	1.74529e-05	4.29542	NA	NA	NA	NA	NA	NA	-1.63469	-0.10616	-2.67126	0.00952083	0.0178915	-2.93944	FALSE	TRUE	FALSE	chr13	109537387	+		OpenSea	109537387	109537387	1107	MYO16
cg11492403	-1.82086	0.44387	-5.06627	3.11091e-06	1.74887e-05	4.29314	NA	NA	NA	NA	NA	NA	2.12058	0.44387	4.37424	4.46178e-05	0.000383196	1.92127	FALSE	TRUE	FALSE	chr17	41131552	+	chr17:41132462-41133367	N_Shore	41131552	41131552	1029	RUNDC1
cg11565042	3.06522	4.07764	5.06613	3.11254e-06	1.7493e-05	4.29264	NA	NA	NA	NA	NA	NA	NA	NA	NA	NA	NA	NA	FALSE	FALSE	FALSE	chr2	105858730	+	chr2:105858587-105859084	Island	105858730	105858730	529	GPR45
cg08222929	2.43489	-0.186154	5.06194	3.16321e-06	1.77036e-05	4.27726	NA	NA	NA	NA	NA	NA	-2.97067	-0.186154	-4.30459	5.70565e-05	0.000450785	1.69412	FALSE	TRUE	FALSE	chr18	61253308	+		OpenSea	61253308	61253308	1225	SERPINB13
cg01981601	-3.04793	-3.12942	-5.06178	3.16513e-06	1.77111e-05	4.27668	NA	NA	NA	NA	NA	NA	2.92481	-3.12942	3.29917	0.00156998	0.00456997	-1.33592	FALSE	TRUE	FALSE	chr8	60032607	-	chr8:60032532-60032746	Island	60032607	60032607	839	TOX
cg13168555	-2.55454	2.20967	-5.05979	3.18937e-06	1.78233e-05	4.26941	NA	NA	NA	NA	NA	NA	NA	NA	NA	NA	NA	NA	FALSE	FALSE	FALSE	chr17	6898315	+	chr17:6898820-6900427	N_Shore	6898315	6898315	1068	ALOX12
cg22442090	2.41302	0.281744	5.0595	3.19301e-06	1.78412e-05	4.26832	1.87607	0.281744	3.19657	0.00213728	0.00560698	-1.67237	NA	NA	NA	NA	NA	NA	TRUE	FALSE	FALSE	chr7	150434077	+		OpenSea	150434077	150434077	358	GIMAP5
cg13123232	-3.16916	-0.309451	-5.05603	3.23585e-06	1.80283e-05	4.25562	NA	NA	NA	NA	NA	NA	2.17404	-0.309451	2.34778	0.0219129	0.0345974	-3.6608	FALSE	TRUE	FALSE	chr1	201690605	+		OpenSea	201690605	201690605	1968	MIR5191
cg05528187	3.02659	0.13347	5.05574	3.23955e-06	1.80439e-05	4.25453	NA	NA	NA	NA	NA	NA	NA	NA	NA	NA	NA	NA	FALSE	FALSE	FALSE	chr9	112887616	+		OpenSea	112887616	112887616	164	AKAP2
cg04970144	2.78292	2.74389	5.05552	3.24229e-06	1.80555e-05	4.25373	NA	NA	NA	NA	NA	NA	NA	NA	NA	NA	NA	NA	FALSE	FALSE	FALSE	chr5	11590596	-		OpenSea	11590596	11590596	1635	CTNND2
cg19407004	-2.27431	0.224965	-5.05497	3.24915e-06	1.80849e-05	4.25172	NA	NA	NA	NA	NA	NA	NA	NA	NA	NA	NA	NA	FALSE	FALSE	FALSE	chr11	71939413	+	chr11:71934247-71936321	S_Shelf	71939413	71939413	487	INPPL1
cg26386886	-3.20157	-4.37744	-5.05366	3.26554e-06	1.8154e-05	4.24692	NA	NA	NA	NA	NA	NA	NA	NA	NA	NA	NA	NA	FALSE	FALSE	FALSE	chr12	12871924	+	chr12:12869798-12871248	S_Shore	12871924	12871924	1621	CDKN1B
cg10815420	-2.73095	0.831277	-5.05254	3.27961e-06	1.82169e-05	4.24282	-2.62009	0.831277	-3.87611	0.00024731	0.00120768	0.300568	NA	NA	NA	NA	NA	NA	TRUE	FALSE	FALSE	chr8	105599835	-	chr8:105600453-105601704	N_Shore	105599835	105599835	1416	LRP12
cg17386885	-2.51141	-0.155401	-5.0511	3.29782e-06	1.83031e-05	4.23755	NA	NA	NA	NA	NA	NA	2.3391	-0.155401	3.26383	0.0017481	0.00494785	-1.43273	FALSE	TRUE	FALSE	chr1	150600601	-	chr1:150601710-150602201	N_Shore	150600601	150600601	1007	ENSA
cg26406587	2.81528	-0.678979	5.05029	3.30809e-06	1.83549e-05	4.23459	NA	NA	NA	NA	NA	NA	NA	NA	NA	NA	NA	NA	FALSE	FALSE	FALSE	chr19	30862176	+	chr19:30865683-30866490	N_Shelf	30862176	30862176	1151	ZNF536
cg24669602	-2.20576	-3.05915	-5.04824	3.33429e-06	1.84561e-05	4.22707	NA	NA	NA	NA	NA	NA	1.63538	-3.05915	2.65034	0.0100688	0.0186854	-2.98837	FALSE	TRUE	FALSE	chr7	77426814	-	chr7:77427331-77428850	N_Shore	77426814	77426814	932	TMEM60
cg01046511	-2.09304	1.08483	-5.04649	3.3568e-06	1.85591e-05	4.22066	NA	NA	NA	NA	NA	NA	NA	NA	NA	NA	NA	NA	FALSE	FALSE	FALSE	chr17	7742971	+	chr17:7745066-7748420	N_Shelf	7742971	7742971	263	KDM6B
cg22433759	2.07607	0.634227	5.04448	3.38285e-06	1.8675e-05	4.2133	2.13551	0.634227	4.32797	5.23183e-05	0.000426751	1.74097	NA	NA	NA	NA	NA	NA	TRUE	FALSE	FALSE	chr17	71824272	-		OpenSea	71824272	71824272	403	LINC00469
cg26232470	2.05357	3.04806	5.04409	3.38792e-06	1.86986e-05	4.21187	NA	NA	NA	NA	NA	NA	NA	NA	NA	NA	NA	NA	FALSE	FALSE	FALSE	chr7	134603932	+		OpenSea	134603932	134603932	1298	CALD1
cg20491963	3.49412	1.32413	5.03978	3.44442e-06	1.89503e-05	4.19612	NA	NA	NA	NA	NA	NA	-2.56684	1.32413	-2.48765	0.0154102	0.0261202	-3.35825	FALSE	TRUE	FALSE	chr1	161655124	-		OpenSea	161655124	161655124	81	RPL31P11
cg09410389	-3.35669	-1.34621	-5.03787	3.4698e-06	1.90695e-05	4.18912	NA	NA	NA	NA	NA	NA	3.2371	-1.34621	3.27333	0.00169842	0.00484516	-1.40677	FALSE	TRUE	FALSE	chr8	41168205	-	chr8:41165852-41167140	S_Shore	41168205	41168205	1214	SFRP1
cg27019278	2.80691	2.11976	5.03784	3.47016e-06	1.90698e-05	4.18903	NA	NA	NA	NA	NA	NA	-1.97633	2.11976	-2.42746	0.0179594	0.0294965	-3.49022	FALSE	TRUE	FALSE	chr4	101438804	-		OpenSea	101438804	101438804	445	EMCN
cg10656204	2.7731	-0.139819	5.03686	3.48332e-06	1.91196e-05	4.18542	NA	NA	NA	NA	NA	NA	-2.28714	-0.139819	-2.84653	0.00589403	0.0123613	-2.51767	FALSE	TRUE	FALSE	chr12	127221416	+		OpenSea	127221416	127221416	136	LINC00943
cg14956327	-3.06186	-1.7013	-5.03659	3.48683e-06	1.91316e-05	4.18446	NA	NA	NA	NA	NA	NA	NA	NA	NA	NA	NA	NA	FALSE	FALSE	FALSE	chr6	110737053	-		OpenSea	110737053	110737053	299	DDO
cg11961255	-2.25322	-4.33721	-5.0361	3.49344e-06	1.91614e-05	4.18266	NA	NA	NA	NA	NA	NA	NA	NA	NA	NA	NA	NA	FALSE	FALSE	FALSE	chr1	155830477	+	chr1:155830195-155830489	Island	155830477	155830477	1216	SYT11
cg19243978	2.73418	0.20447	5.03578	3.49779e-06	1.918e-05	4.18147	NA	NA	NA	NA	NA	NA	NA	NA	NA	NA	NA	NA	FALSE	FALSE	FALSE	chr9	138553816	+		OpenSea	138553816	138553816	1351	LCN9
cg18610302	1.82894	1.38725	5.03462	3.51334e-06	1.92496e-05	4.17725	NA	NA	NA	NA	NA	NA	-2.29486	1.38725	-4.6687	1.54682e-05	0.000193288	2.90215	FALSE	TRUE	FALSE	chr2	121992797	-		OpenSea	121992797	121992797	1026	TFCP2L1
cg21792737	3.16112	-1.23657	5.03298	3.53553e-06	1.93503e-05	4.17125	NA	NA	NA	NA	NA	NA	-3.49466	-1.23657	-3.76566	0.000357634	0.00158179	0.00744137	FALSE	TRUE	FALSE	chr6	155776999	-		OpenSea	155776999	155776999	37	NOX3
cg16265707	-3.16364	0.285889	-5.03073	3.56627e-06	1.94829e-05	4.163	-1.93003	0.285889	-2.41907	0.0183313	0.0291175	-3.57999	NA	NA	NA	NA	NA	NA	TRUE	FALSE	FALSE	chr8	102804916	-		OpenSea	102804916	102804916	1476	NCALD
cg05966608	-2.14687	-0.202473	-5.02666	3.62239e-06	1.97138e-05	4.14813	-2.09672	-0.202473	-4.06437	0.000130837	0.000780136	0.889501	NA	NA	NA	NA	NA	NA	TRUE	FALSE	FALSE	chr11	117162779	+		OpenSea	117162779	117162779	716	BACE1-AS
cg18822544	3.39838	1.03476	5.0265	3.62457e-06	1.97216e-05	4.14756	NA	NA	NA	NA	NA	NA	-2.37503	1.03476	-2.36436	0.0210315	0.0334797	-3.62569	FALSE	TRUE	FALSE	chr21	31692465	-		OpenSea	31692465	31692465	141	KRTAP26-1
cg25686080	2.07851	1.01478	5.02455	3.65176e-06	1.98295e-05	4.14044	1.42287	1.01478	2.86585	0.00557788	0.0114777	-2.5339	NA	NA	NA	NA	NA	NA	TRUE	FALSE	FALSE	chr12	4828366	+		OpenSea	4828366	4828366	1385	GALNT8
cg23840053	3.15265	-1.32221	5.02439	3.65403e-06	1.98392e-05	4.13985	NA	NA	NA	NA	NA	NA	-5.51682	-1.32221	-5.95089	1.14712e-07	1.02126e-05	7.47183	FALSE	TRUE	FALSE	chr4	15940541	-		OpenSea	15940541	15940541	177	FGFBP1
cg15630422	2.44034	0.622559	5.02418	3.65698e-06	1.98512e-05	4.13908	NA	NA	NA	NA	NA	NA	NA	NA	NA	NA	NA	NA	FALSE	FALSE	FALSE	chr1	223309642	-		OpenSea	223309642	223309642	1435	TLR5
cg00617590	2.46596	0.910348	5.0237	3.66378e-06	1.98761e-05	4.13731	NA	NA	NA	NA	NA	NA	-1.76531	0.910348	-2.4994	0.0149521	0.0255023	-3.33216	FALSE	TRUE	FALSE	chr2	238264091	-		OpenSea	238264091	238264091	330	COL6A3
cg20706778	3.04473	0.194394	5.02328	3.66967e-06	1.99014e-05	4.13578	NA	NA	NA	NA	NA	NA	NA	NA	NA	NA	NA	NA	FALSE	FALSE	FALSE	chr2	75798122	-		OpenSea	75798122	75798122	1273	EVA1A
cg04804434	-2.64161	-5.16775	-5.02135	3.69693e-06	2.00117e-05	4.12873	NA	NA	NA	NA	NA	NA	2.48884	-5.16775	3.25857	0.00177618	0.00500748	-1.44707	FALSE	TRUE	FALSE	chr21	42539544	+	chr21:42539367-42540872	Island	42539544	42539544	59	MIR3197
cg09490604	2.30522	1.05239	5.02117	3.6995e-06	2.00195e-05	4.12807	NA	NA	NA	NA	NA	NA	NA	NA	NA	NA	NA	NA	FALSE	FALSE	FALSE	chr10	43573894	+	chr10:43571939-43573434	S_Shore	43573894	43573894	1376	RET
cg11582609	-2.86902	-4.69157	-5.02116	3.69958e-06	2.00195e-05	4.12805	NA	NA	NA	NA	NA	NA	2.28112	-4.69157	2.72504	0.00823491	0.0159928	-2.81228	FALSE	TRUE	FALSE	chr14	60097544	-	chr14:60097208-60097553	Island	60097544	60097544	11	RTN1
cg13241457	2.44938	0.365767	5.02074	3.7055e-06	2.00353e-05	4.12653	NA	NA	NA	NA	NA	NA	-2.03012	0.365767	-2.89461	0.00515055	0.0111415	-2.39835	FALSE	TRUE	FALSE	chr16	29758360	-		OpenSea	29758360	29758360	1019	C16orf54
cg03605686	-3.41418	-0.0268976	-5.02045	3.70968e-06	2.00485e-05	4.12545	NA	NA	NA	NA	NA	NA	3.23973	-0.0268976	3.2051	0.00208671	0.00564926	-1.59196	FALSE	TRUE	FALSE	chr7	95025194	-	chr7:95025559-95026122	N_Shore	95025194	95025194	492	PON1
cg18449021	-2.70015	-0.723508	-5.0203	3.71184e-06	2.00562e-05	4.1249	NA	NA	NA	NA	NA	NA	3.06988	-0.723508	3.92119	0.000213314	0.0011032	0.480487	FALSE	TRUE	FALSE	chr5	107004816	-	chr5:107005130-107008191	N_Shore	107004816	107004816	1779	EFNA5
cg14346847	-2.65602	1.96983	-5.01933	3.72563e-06	2.01159e-05	4.12137	-1.89371	1.96983	-2.86858	0.00553538	0.0114098	-2.52709	NA	NA	NA	NA	NA	NA	TRUE	FALSE	FALSE	chr13	111551536	-		OpenSea	111551536	111551536	1494	ANKRD10
cg18722124	3.0646	-0.8794	5.0191	3.72898e-06	2.01273e-05	4.12051	NA	NA	NA	NA	NA	NA	-2.45029	-0.8794	-2.72237	0.00829469	0.0160788	-2.81863	FALSE	TRUE	FALSE	chr19	30862050	+	chr19:30865683-30866490	N_Shelf	30862050	30862050	1277	ZNF536
cg07958387	-2.62657	-2.8309	-5.01892	3.73151e-06	2.01356e-05	4.11986	NA	NA	NA	NA	NA	NA	NA	NA	NA	NA	NA	NA	FALSE	FALSE	FALSE	chr5	172069173	+	chr5:172068286-172069174	Island	172069173	172069173	896	NEURL1B
cg07703397	3.10823	1.32468	5.01741	3.75316e-06	2.02295e-05	4.11436	NA	NA	NA	NA	NA	NA	-2.85735	1.32468	-3.12518	0.00264704	0.0067394	-1.80529	FALSE	TRUE	FALSE	chr2	218990691	+		OpenSea	218990691	218990691	44	CXCR2
cg08347042	-2.93331	-5.11929	-5.01314	3.81505e-06	2.0503e-05	4.09878	NA	NA	NA	NA	NA	NA	3.03218	-5.11929	3.52906	0.000767847	0.00271628	-0.688696	FALSE	TRUE	FALSE	chr19	45579378	-	chr19:45579321-45580018	Island	45579378	45579378	309	ZNF296
cg03992063	-3.05807	0.827638	-5.01303	3.81674e-06	2.05107e-05	4.09836	-2.42337	0.827638	-3.13911	0.0025364	0.00635395	-1.82706	NA	NA	NA	NA	NA	NA	TRUE	FALSE	FALSE	chr1	244615947	-	chr1:244614522-244615601	S_Shore	244615947	244615947	510	ADSS
cg02002960	2.2041	1.99001	5.01286	3.81923e-06	2.05186e-05	4.09774	1.87315	1.99001	3.50806	0.000818806	0.00279419	-0.799625	NA	NA	NA	NA	NA	NA	TRUE	FALSE	FALSE	chr19	5455386	+	chr19:5455481-5456262	N_Shore	5455386	5455386	39	ZNRF4
cg27269828	-2.54502	-0.870648	-5.01282	3.8198e-06	2.05203e-05	4.09759	NA	NA	NA	NA	NA	NA	NA	NA	NA	NA	NA	NA	FALSE	FALSE	FALSE	chr16	66584497	-	chr16:66586268-66586719	N_Shore	66584497	66584497	181	TK2
cg17142149	-2.6873	2.93063	-5.01232	3.82715e-06	2.05489e-05	4.09576	NA	NA	NA	NA	NA	NA	NA	NA	NA	NA	NA	NA	FALSE	FALSE	FALSE	chr6	46293016	-		OpenSea	46293016	46293016	612	RCAN2
cg18704110	-2.96234	-5.06898	-5.01109	3.84513e-06	2.06263e-05	4.0913	NA	NA	NA	NA	NA	NA	4.58229	-5.06898	5.27368	1.60888e-06	4.77598e-05	5.00704	FALSE	TRUE	FALSE	chr2	73143534	+	chr2:73143055-73148260	Island	73143534	73143534	1069	EMX1
cg16747564	-3.75271	-1.46891	-5.01091	3.84781e-06	2.06366e-05	4.09064	NA	NA	NA	NA	NA	NA	3.47093	-1.46891	3.0996	0.0028543	0.00713705	-1.87276	FALSE	TRUE	FALSE	chr13	112720427	+	chr13:112720564-112723582	N_Shore	112720427	112720427	1485	SOX1
cg17337668	-2.81793	-4.14569	-5.00937	3.87057e-06	2.07257e-05	4.08502	NA	NA	NA	NA	NA	NA	NA	NA	NA	NA	NA	NA	FALSE	FALSE	FALSE	chr17	36863216	+	chr17:36858278-36861697	S_Shore	36863216	36863216	1342	MLLT6
cg08087326	2.53368	1.23767	5.00559	3.92704e-06	2.09615e-05	4.07123	NA	NA	NA	NA	NA	NA	-2.7631	1.23767	-3.77811	0.000343284	0.00153708	0.0448699	FALSE	TRUE	FALSE	chr6	151042469	+		OpenSea	151042469	151042469	399	PLEKHG1
cg09292826	2.86921	-1.34196	5.00553	3.92799e-06	2.09639e-05	4.071	NA	NA	NA	NA	NA	NA	-2.70396	-1.34196	-3.21888	0.00200216	0.00547383	-1.55479	FALSE	TRUE	FALSE	chr1	45274032	+	chr1:45271679-45272318	S_Shore	45274032	45274032	121	BTBD19
cg26140506	-2.30244	1.02171	-5.00469	3.94057e-06	2.10129e-05	4.06795	NA	NA	NA	NA	NA	NA	2.6782	1.02171	4.08567	0.000122066	0.00075191	0.99319	FALSE	TRUE	FALSE	chr17	73907108	-	chr17:73910088-73910350	N_Shelf	73907108	73907108	1208	MRPL38
cg00725213	2.72403	-1.02654	5.0013	3.99205e-06	2.12384e-05	4.05559	2.71883	-1.02654	3.98812	0.000169643	0.000932753	0.648964	NA	NA	NA	NA	NA	NA	TRUE	FALSE	FALSE	chr9	123690671	-	chr9:123690771-123691675	N_Shore	123690671	123690671	779	TRAF1
cg12446953	-2.68977	-2.99044	-5.0004	4.00593e-06	2.12955e-05	4.05229	NA	NA	NA	NA	NA	NA	2.73131	-2.99044	3.48827	0.000873476	0.00298377	-0.805675	FALSE	TRUE	FALSE	chr1	20960867	+	chr1:20960045-20960551	S_Shore	20960867	20960867	918	PINK1
cg09606470	2.14943	0.764172	4.99971	4.01649e-06	2.1338e-05	4.04978	1.84825	0.764172	3.55484	0.000705829	0.00251526	-0.66378	NA	NA	NA	NA	NA	NA	TRUE	FALSE	FALSE	chr3	183273557	-		OpenSea	183273557	183273557	57	KLHL6
cg02785187	-3.83489	-2.93612	-4.99944	4.02058e-06	2.13538e-05	4.04881	NA	NA	NA	NA	NA	NA	5.42127	-2.93612	4.72056	1.27959e-05	0.000171188	3.07812	FALSE	TRUE	FALSE	chr14	23834477	-	chr14:23834435-23835947	Island	23834477	23834477	364	EFS
cg10857221	2.13394	-1.76211	4.99682	4.06117e-06	2.15283e-05	4.03925	NA	NA	NA	NA	NA	NA	NA	NA	NA	NA	NA	NA	FALSE	FALSE	FALSE	chr17	75282140	+	chr17:75277317-75278172	S_Shelf	75282140	75282140	1832	SEPT9
cg11134544	-2.86084	-3.63139	-4.9964	4.06778e-06	2.15591e-05	4.0377	NA	NA	NA	NA	NA	NA	2.26373	-3.63139	2.69805	0.00885877	0.0169154	-2.87633	FALSE	TRUE	FALSE	chr3	32279575	+	chr3:32279423-32280742	Island	32279575	32279575	595	CMTM8
cg19720260	2.58353	-0.885598	4.99608	4.07268e-06	2.15777e-05	4.03655	NA	NA	NA	NA	NA	NA	NA	NA	NA	NA	NA	NA	FALSE	FALSE	FALSE	chr11	114549291	+		OpenSea	114549291	114549291	90	NXPE2
cg15428904	2.73686	1.43434	4.99606	4.073e-06	2.15777e-05	4.03648	2.43521	1.43434	3.54939	0.000718174	0.00254675	-0.679654	NA	NA	NA	NA	NA	NA	TRUE	FALSE	FALSE	chr20	57394097	-		OpenSea	57394097	57394097	728	MIR298
cg07610853	-2.23835	0.650093	-4.99538	4.08363e-06	2.16135e-05	4.034	NA	NA	NA	NA	NA	NA	1.70609	0.650093	2.68407	0.0091988	0.0174227	-2.90933	FALSE	TRUE	FALSE	chr13	113346616	+	chr13:113343853-113345188	S_Shore	113346616	113346616	1972	ATP11A
cg19567295	-2.48226	-4.49356	-4.99505	4.08881e-06	2.16352e-05	4.03279	NA	NA	NA	NA	NA	NA	3.54931	-4.49356	4.95538	5.36345e-06	9.85097e-05	3.88596	FALSE	TRUE	FALSE	chr14	89884237	-	chr14:89882421-89884278	Island	89884237	89884237	782	FOXN3
cg12162377	4.07789	-1.79313	4.99445	4.09823e-06	2.16765e-05	4.0306	3.0633	-1.79313	2.91016	0.00492355	0.010431	-2.4226	NA	NA	NA	NA	NA	NA	TRUE	FALSE	FALSE	chr2	232261007	+	chr2:232260100-232261134	Island	232261007	232261007	671	B3GNT7
cg26152923	-1.91249	-0.131984	-4.9942	4.1021e-06	2.16928e-05	4.0297	NA	NA	NA	NA	NA	NA	3.61503	-0.131984	6.87787	2.74444e-09	1.2928e-06	10.9595	FALSE	TRUE	FALSE	chr19	18284120	+	chr19:18284521-18285023	N_Shore	18284120	18284120	458	IFI30
cg11781069	2.9515	0.12695	4.99311	4.11931e-06	2.17681e-05	4.02571	NA	NA	NA	NA	NA	NA	-3.37117	0.12695	-3.88011	0.00024477	0.00121269	0.354408	FALSE	TRUE	FALSE	chr10	90823399	+		OpenSea	90823399	90823399	305	MIR4679-1
cg03453574	2.97926	1.47638	4.99262	4.12691e-06	2.1804e-05	4.02396	NA	NA	NA	NA	NA	NA	-4.57986	1.47638	-5.21714	1.99649e-06	5.41033e-05	4.80589	FALSE	TRUE	FALSE	chr2	103036499	+		OpenSea	103036499	103036499	477	IL18RAP
cg23870378	-2.05999	1.09993	-4.99223	4.13316e-06	2.18285e-05	4.02252	NA	NA	NA	NA	NA	NA	NA	NA	NA	NA	NA	NA	FALSE	FALSE	FALSE	chr14	101291068	+	chr14:101292043-101292709	N_Shore	101291068	101291068	1376	MEG3
cg25310250	-2.09018	-0.938066	-4.99161	4.14292e-06	2.18657e-05	4.02027	NA	NA	NA	NA	NA	NA	1.87964	-0.938066	3.2048	0.00208861	0.00565317	-1.59277	FALSE	TRUE	FALSE	chr15	33360337	-		OpenSea	33360337	33360337	103	FMN1
cg24306962	-1.95866	0.755199	-4.98979	4.17191e-06	2.19929e-05	4.01363	NA	NA	NA	NA	NA	NA	2.47164	0.755199	4.55985	2.29641e-05	0.000248611	2.53586	FALSE	TRUE	FALSE	chr1	16345491	+		OpenSea	16345491	16345491	120	CLCNKA
cg10958340	1.97122	0.310735	4.98976	4.17236e-06	2.19939e-05	4.01353	NA	NA	NA	NA	NA	NA	-2.82655	0.310735	-5.17353	2.35676e-06	5.99116e-05	4.65135	FALSE	TRUE	FALSE	chr11	130281312	-		OpenSea	130281312	130281312	695	ADAMTS8
cg06368201	-2.98236	-0.420909	-4.98972	4.17309e-06	2.19949e-05	4.01336	NA	NA	NA	NA	NA	NA	NA	NA	NA	NA	NA	NA	FALSE	FALSE	FALSE	chr6	130741902	+		OpenSea	130741902	130741902	338	TMEM200A
cg27314569	3.75168	0.18807	4.98955	4.17571e-06	2.20072e-05	4.01277	2.54342	0.18807	2.63468	0.0104886	0.0187022	-3.09289	NA	NA	NA	NA	NA	NA	TRUE	FALSE	FALSE	chr11	122852461	-	chr11:122852411-122852699	Island	122852461	122852461	81	BSX
cg05467312	1.93458	1.49927	4.98873	4.18885e-06	2.20593e-05	4.00977	NA	NA	NA	NA	NA	NA	-2.52844	1.49927	-4.73555	1.2111e-05	0.000165172	3.12917	FALSE	TRUE	FALSE	chr14	89086580	-		OpenSea	89086580	89086580	523	EML5
cg04828902	-2.42952	1.65698	-4.98858	4.19122e-06	2.20631e-05	4.00924	NA	NA	NA	NA	NA	NA	NA	NA	NA	NA	NA	NA	FALSE	FALSE	FALSE	chr12	51403474	-		OpenSea	51403474	51403474	420	SLC11A2
cg24659229	3.45137	-0.388371	4.98476	4.25295e-06	2.23184e-05	3.99532	NA	NA	NA	NA	NA	NA	NA	NA	NA	NA	NA	NA	FALSE	FALSE	FALSE	chr20	1472712	-		OpenSea	1472712	1472712	478	SIRPB2
cg02776750	2.57523	1.86232	4.98464	4.25484e-06	2.2324e-05	3.99489	NA	NA	NA	NA	NA	NA	-2.68914	1.86232	-3.59312	0.000626047	0.00234939	-0.503117	FALSE	TRUE	FALSE	chr12	103890789	-	chr12:103889148-103889843	S_Shore	103890789	103890789	1039	C12orf42
cg00603371	3.16529	-1.96888	4.98391	4.26681e-06	2.23694e-05	3.99222	NA	NA	NA	NA	NA	NA	NA	NA	NA	NA	NA	NA	FALSE	FALSE	FALSE	chr10	119300783	+	chr10:119301321-119305368	N_Shore	119300783	119300783	1172	EMX2
cg20832320	-2.39089	-0.623674	-4.98326	4.27742e-06	2.24061e-05	3.98985	NA	NA	NA	NA	NA	NA	NA	NA	NA	NA	NA	NA	FALSE	FALSE	FALSE	chr3	49712339	+	chr3:49710968-49712279	S_Shore	49712339	49712339	903	APEH
cg00327332	2.1502	-0.792466	4.98242	4.29108e-06	2.24544e-05	3.98682	NA	NA	NA	NA	NA	NA	-2.02447	-0.792466	-3.32947	0.00143102	0.00427515	-1.25233	FALSE	TRUE	FALSE	chr20	23498993	+		OpenSea	23498993	23498993	789	CST13P
cg16331823	-3.43067	-3.09368	-4.98141	4.30772e-06	2.25226e-05	3.98313	NA	NA	NA	NA	NA	NA	5.87058	-3.09368	5.7301	2.74135e-07	1.69904e-05	6.65813	FALSE	TRUE	FALSE	chr6	30711835	-	chr6:30710307-30712440	Island	30711835	30711835	491	IER3
cg16828491	1.85071	0.799955	4.98136	4.30848e-06	2.25242e-05	3.98297	1.62349	0.799955	3.73466	0.000394834	0.00166953	-0.130586	NA	NA	NA	NA	NA	NA	TRUE	FALSE	FALSE	chr4	8230829	+		OpenSea	8230829	8230829	48	SH3TC1
cg05136263	-2.46175	-1.96704	-4.98071	4.31933e-06	2.25645e-05	3.98057	NA	NA	NA	NA	NA	NA	2.94275	-1.96704	4.13393	0.000103401	0.000671339	1.14592	FALSE	TRUE	FALSE	chr2	45236019	-	chr2:45235511-45237792	Island	45236019	45236019	522	SIX2
cg05463589	3.71027	1.72172	4.98071	4.31936e-06	2.25645e-05	3.98057	NA	NA	NA	NA	NA	NA	NA	NA	NA	NA	NA	NA	FALSE	FALSE	FALSE	chr16	88706426	+	chr16:88706211-88706492	Island	88706426	88706426	1424	IL17C
cg16916817	-2.76371	-0.579898	-4.9795	4.33937e-06	2.26549e-05	3.97616	-2.81421	-0.579898	-4.04283	0.000140834	0.000819869	0.821274	NA	NA	NA	NA	NA	NA	TRUE	FALSE	FALSE	chr3	37219194	-	chr3:37217053-37218129	S_Shore	37219194	37219194	1342	LRRFIP2
cg08164005	-2.76581	-0.954363	-4.97945	4.34011e-06	2.26568e-05	3.976	-1.74926	-0.954363	-2.51082	0.0145086	0.0241221	-3.37688	NA	NA	NA	NA	NA	NA	TRUE	FALSE	FALSE	chr21	27544052	-	chr21:27541893-27543524	S_Shore	27544052	27544052	605	APP
cg09211763	3.25942	-1.27371	4.97915	4.34506e-06	2.26756e-05	3.97492	NA	NA	NA	NA	NA	NA	-4.02884	-1.27371	-4.15196	9.71578e-05	0.000643825	1.20326	FALSE	TRUE	FALSE	chr2	190044504	-		OpenSea	190044504	190044504	100	COL5A2
cg19111317	2.35983	3.32167	4.97901	4.34749e-06	2.26851e-05	3.97439	NA	NA	NA	NA	NA	NA	NA	NA	NA	NA	NA	NA	FALSE	FALSE	FALSE	chr7	129014882	+		OpenSea	129014882	129014882	601	AHCYL2
cg03333718	-2.58542	0.248448	-4.97894	4.34865e-06	2.26879e-05	3.97413	NA	NA	NA	NA	NA	NA	NA	NA	NA	NA	NA	NA	FALSE	FALSE	FALSE	chr12	58334492	+		OpenSea	58334492	58334492	952	ATP23
cg03394909	-1.77116	0.162562	-4.97873	4.35201e-06	2.26999e-05	3.9734	0.96426	0.162562	2.34547	0.0220258	0.0337138	-3.73839	2.73542	0.162562	5.71821	2.87221e-07	1.74167e-05	6.61459	TRUE	TRUE	TRUE	chr2	220305921	+	chr2:220306855-220307096	N_Shore	220305921	220305921	851	SPEG
cg19310340	-2.51642	-0.167177	-4.97836	4.35824e-06	2.27207e-05	3.97203	NA	NA	NA	NA	NA	NA	NA	NA	NA	NA	NA	NA	FALSE	FALSE	FALSE	chr7	150037297	-	chr7:150037459-150039031	N_Shore	150037297	150037297	1465	RARRES2
cg14499371	-2.46974	-0.899855	-4.9762	4.39438e-06	2.28693e-05	3.96417	-1.35671	-0.899855	-2.20888	0.0306679	0.044051	-4.02135	NA	NA	NA	NA	NA	NA	TRUE	FALSE	FALSE	chr6	111806118	+	chr6:111803556-111805509	S_Shore	111806118	111806118	1442	TRAF3IP2-AS1
cg14191454	2.29356	-0.831585	4.97496	4.41517e-06	2.29543e-05	3.95968	NA	NA	NA	NA	NA	NA	-3.50557	-0.831585	-5.33484	1.2727e-06	4.17363e-05	5.22554	FALSE	TRUE	FALSE	chr18	28743186	-		OpenSea	28743186	28743186	366	DSC1
cg11460314	3.02307	-2.35444	4.97469	4.41983e-06	2.29737e-05	3.95868	1.69305	-2.35444	2.20225	0.0311548	0.0446211	-4.03472	NA	NA	NA	NA	NA	NA	TRUE	FALSE	FALSE	chr20	56195574	-		OpenSea	56195574	56195574	57	ZBP1
cg23210521	-4.21276	0.847396	-4.97455	4.42218e-06	2.29844e-05	3.95817	NA	NA	NA	NA	NA	NA	3.46608	0.847396	2.72077	0.00833085	0.0161334	-2.82245	FALSE	TRUE	FALSE	chr4	95680414	+	chr4:95678798-95679809	S_Shore	95680414	95680414	1285	BMPR1B
cg09715123	-2.3568	-1.70961	-4.97355	4.43915e-06	2.30504e-05	3.95452	NA	NA	NA	NA	NA	NA	NA	NA	NA	NA	NA	NA	FALSE	FALSE	FALSE	chr2	178256968	+	chr2:178257227-178257892	N_Shore	178256968	178256968	502	AGPS
cg02919572	-3.00887	-3.50923	-4.97266	4.45424e-06	2.31179e-05	3.95129	NA	NA	NA	NA	NA	NA	3.15383	-3.50923	3.53871	0.000744689	0.00265773	-0.660882	FALSE	TRUE	FALSE	chr22	28196421	-	chr22:28192793-28198592	Island	28196421	28196421	1064	MN1
cg15731053	-2.26004	0.430347	-4.97155	4.47318e-06	2.31944e-05	3.94726	NA	NA	NA	NA	NA	NA	3.08044	0.430347	4.76513	1.08632e-05	0.000154036	3.23011	FALSE	TRUE	FALSE	chr7	123673910	-	chr7:123672063-123673691	S_Shore	123673910	123673910	386	TMEM229A
cg09409838	-2.25079	-0.736667	-4.9713	4.47733e-06	2.32144e-05	3.94637	-2.06615	-0.736667	-3.73887	0.000389425	0.00165349	-0.117895	NA	NA	NA	NA	NA	NA	TRUE	FALSE	FALSE	chr12	51403116	-		OpenSea	51403116	51403116	62	SLC11A2
cg16448399	2.51498	4.24525	4.97116	4.4798e-06	2.32258e-05	3.94585	NA	NA	NA	NA	NA	NA	NA	NA	NA	NA	NA	NA	FALSE	FALSE	FALSE	chr18	3880076	-	chr18:3879202-3880087	Island	3880076	3880076	63	DLGAP1
cg09833737	1.9959	1.81486	4.97069	4.48786e-06	2.32579e-05	3.94414	NA	NA	NA	NA	NA	NA	NA	NA	NA	NA	NA	NA	FALSE	FALSE	FALSE	chr2	105859057	+	chr2:105858587-105859084	Island	105859057	105859057	856	GPR45
cg03284670	2.20084	1.32361	4.97037	4.49326e-06	2.32776e-05	3.94299	NA	NA	NA	NA	NA	NA	NA	NA	NA	NA	NA	NA	FALSE	FALSE	FALSE	chr16	55909732	-		OpenSea	55909732	55909732	449	CES5A
cg04564000	-3.27699	0.192	-4.97019	4.49649e-06	2.32919e-05	3.94231	NA	NA	NA	NA	NA	NA	2.51949	0.192	2.57655	0.0122385	0.0217685	-3.15849	FALSE	TRUE	FALSE	chr3	114343068	-		OpenSea	114343068	114343068	14	ZBTB20
cg14833774	2.78005	2.6488	4.96857	4.52436e-06	2.34013e-05	3.93643	NA	NA	NA	NA	NA	NA	-3.36805	2.6488	-4.11757	0.000109397	0.000698243	1.09402	FALSE	TRUE	FALSE	chr11	92085461	+		OpenSea	92085461	92085461	198	FAT3
cg19517217	-2.25929	2.16158	-4.96647	4.56083e-06	2.35583e-05	3.92878	-1.79262	2.16158	-3.22602	0.00195632	0.00525665	-1.59231	NA	NA	NA	NA	NA	NA	TRUE	FALSE	FALSE	chr14	31597907	-		OpenSea	31597907	31597907	605	HECTD1
cg04430024	-3.04311	0.08478	-4.96635	4.56285e-06	2.35658e-05	3.92836	NA	NA	NA	NA	NA	NA	3.13681	0.08478	3.47179	0.000919967	0.00309954	-0.852699	FALSE	TRUE	FALSE	chr6	109778491	-	chr6:109776194-109777645	S_Shore	109778491	109778491	1300	MICAL1
cg10207408	3.22223	0.703536	4.96631	4.56352e-06	2.35662e-05	3.92822	NA	NA	NA	NA	NA	NA	-2.48283	0.703536	-2.58328	0.0120242	0.0214696	-3.14312	FALSE	TRUE	FALSE	chr14	44974981	-		OpenSea	44974981	44974981	1517	FSCB
cg09608131	2.8852	-0.408462	4.96577	4.57299e-06	2.36061e-05	3.92625	NA	NA	NA	NA	NA	NA	-2.29786	-0.408462	-2.69511	0.00892931	0.0170229	-2.88328	FALSE	TRUE	FALSE	chr9	125391982	-		OpenSea	125391982	125391982	167	OR1B1
cg08414790	2.10103	-0.881969	4.9649	4.58808e-06	2.36643e-05	3.92311	NA	NA	NA	NA	NA	NA	NA	NA	NA	NA	NA	NA	FALSE	FALSE	FALSE	chr9	137772282	+		OpenSea	137772282	137772282	375	FCN2
cg20066488	-2.13131	-0.843281	-4.96455	4.59436e-06	2.36877e-05	3.92181	NA	NA	NA	NA	NA	NA	1.69683	-0.843281	2.80805	0.00655902	0.0134171	-2.61206	FALSE	TRUE	FALSE	chr14	104315145	+	chr14:104313161-104314990	S_Shore	104315145	104315145	1086	LINC00637
cg02653211	-2.4157	-1.76975	-4.9616	4.64627e-06	2.38924e-05	3.91112	NA	NA	NA	NA	NA	NA	3.00786	-1.76975	4.29849	5.82935e-05	0.000457324	1.67432	FALSE	TRUE	FALSE	chrX	53351674	-	chrX:53349666-53350613	S_Shore	53351674	53351674	1151	IQSEC2
cg09006279	-3.2607	0.288724	-4.96131	4.65142e-06	2.39133e-05	3.91006	NA	NA	NA	NA	NA	NA	NA	NA	NA	NA	NA	NA	FALSE	FALSE	FALSE	chr22	20878266	+		OpenSea	20878266	20878266	335	MED15
cg04017672	2.43877	-2.0821	4.96072	4.66199e-06	2.39494e-05	3.9079	NA	NA	NA	NA	NA	NA	NA	NA	NA	NA	NA	NA	FALSE	FALSE	FALSE	chr1	182359056	-	chr1:182359697-182361563	N_Shore	182359056	182359056	1482	GLUL
cg02692964	-3.19567	-3.19305	-4.96055	4.66496e-06	2.39616e-05	3.9073	NA	NA	NA	NA	NA	NA	4.57007	-3.19305	4.79151	9.85702e-06	0.000144899	3.32036	FALSE	TRUE	FALSE	chr17	40575494	-	chr17:40573740-40575526	Island	40575494	40575494	155	CAVIN1
cg14580628	-2.90419	-3.37915	-4.96015	4.67211e-06	2.39909e-05	3.90584	NA	NA	NA	NA	NA	NA	2.52435	-3.37915	2.93591	0.00458217	0.0101889	-2.29463	FALSE	TRUE	FALSE	chr5	43602116	-	chr5:43602977-43603650	N_Shore	43602116	43602116	1215	NNT-AS1
cg00906319	-2.40351	-5.06611	-4.95977	4.67893e-06	2.4012e-05	3.90445	NA	NA	NA	NA	NA	NA	2.59422	-5.06611	3.72729	0.000405552	0.00172546	-0.107407	FALSE	TRUE	FALSE	chr10	35105098	-	chr10:35103124-35105243	Island	35105098	35105098	844	PARD3
cg14472601	2.52081	0.0978916	4.95887	4.69499e-06	2.40761e-05	3.90119	1.7033	0.0978916	2.69902	0.00882761	0.0163281	-2.94104	NA	NA	NA	NA	NA	NA	TRUE	FALSE	FALSE	chr5	180019112	-	chr5:180017099-180019062	S_Shore	180019112	180019112	624	SCGB3A1
cg00372375	-2.21256	0.478428	-4.95834	4.70449e-06	2.41111e-05	3.89926	NA	NA	NA	NA	NA	NA	3.41004	0.478428	5.39093	1.02572e-06	3.69125e-05	5.42671	FALSE	TRUE	FALSE	chr8	8749343	-	chr8:8748652-8751478	Island	8749343	8749343	1787	MFHAS1
cg00200469	-2.38174	0.174196	-4.95774	4.71519e-06	2.41537e-05	3.8971	-2.77662	0.174196	-4.69173	1.41402e-05	0.000183277	2.9621	NA	NA	NA	NA	NA	NA	TRUE	FALSE	FALSE	chr9	32573832	-	chr9:32572996-32573227	S_Shore	32573832	32573832	649	NDUFB6
cg11639522	-2.50431	-0.132942	-4.95697	4.72921e-06	2.42132e-05	3.89428	-2.12711	-0.132942	-3.39418	0.00116982	0.00360037	-1.12523	NA	NA	NA	NA	NA	NA	TRUE	FALSE	FALSE	chr1	24827340	+	chr1:24828865-24829878	N_Shore	24827340	24827340	1500	RCAN3
cg25694130	2.78003	0.862662	4.95694	4.72968e-06	2.42141e-05	3.89418	NA	NA	NA	NA	NA	NA	NA	NA	NA	NA	NA	NA	FALSE	FALSE	FALSE	chr10	37892027	-		OpenSea	37892027	37892027	167	MTRNR2L7
cg02462252	-2.55093	0.166133	-4.95454	4.77323e-06	2.43924e-05	3.88546	NA	NA	NA	NA	NA	NA	1.98552	0.166133	2.66321	0.00972829	0.0181938	-2.9583	FALSE	TRUE	FALSE	chr3	23988942	-	chr3:23986693-23988021	S_Shore	23988942	23988942	888	NKIRAS1
cg08847431	-3.18873	-0.0368821	-4.95408	4.78157e-06	2.44304e-05	3.8838	-2.70216	-0.0368821	-3.303	0.00154897	0.00442119	-1.38058	NA	NA	NA	NA	NA	NA	TRUE	FALSE	FALSE	chr12	67072842	-		OpenSea	67072842	67072842	82	GRIP1
cg10314133	-1.82825	0.564782	-4.95241	4.81205e-06	2.45566e-05	3.87775	NA	NA	NA	NA	NA	NA	1.76343	0.564782	3.51424	0.000804744	0.00281123	-0.731309	FALSE	TRUE	FALSE	chr1	2125114	-	chr1:2126048-2126642	N_Shore	2125114	2125114	1099	FAAP20
cg24385348	2.94993	-0.532189	4.95188	4.82188e-06	2.45989e-05	3.87581	NA	NA	NA	NA	NA	NA	NA	NA	NA	NA	NA	NA	FALSE	FALSE	FALSE	chr2	225266960	-		OpenSea	225266960	225266960	248	FAM124B
cg19509303	-1.92924	1.43858	-4.95178	4.82363e-06	2.46018e-05	3.87546	NA	NA	NA	NA	NA	NA	NA	NA	NA	NA	NA	NA	FALSE	FALSE	FALSE	chr14	101318703	+		OpenSea	101318703	101318703	23	MIR770
cg09770542	-2.22658	0.116757	-4.95172	4.82478e-06	2.46056e-05	3.87524	NA	NA	NA	NA	NA	NA	NA	NA	NA	NA	NA	NA	FALSE	FALSE	FALSE	chr11	118991049	+	chr11:118991886-118992751	N_Shore	118991049	118991049	1183	HINFP
cg15922045	3.1635	-0.29685	4.95137	4.8313e-06	2.46331e-05	3.87395	NA	NA	NA	NA	NA	NA	-3.30295	-0.29685	-3.49397	0.000857929	0.00294509	-0.789384	FALSE	TRUE	FALSE	chr3	130278187	+		OpenSea	130278187	130278187	990	COL6A6
cg20991203	3.35075	-0.896804	4.95124	4.83362e-06	2.46372e-05	3.87349	NA	NA	NA	NA	NA	NA	-4.61021	-0.896804	-4.58476	2.09867e-05	0.000234878	2.61929	FALSE	TRUE	FALSE	chr7	31553366	+		OpenSea	31553366	31553366	318	CCDC129
cg07477296	-2.55886	1.30018	-4.95096	4.83875e-06	2.46556e-05	3.87248	NA	NA	NA	NA	NA	NA	NA	NA	NA	NA	NA	NA	FALSE	FALSE	FALSE	chr19	12201646	+	chr19:12203028-12203503	N_Shore	12201646	12201646	1431	ZNF788
cg11336735	2.57512	2.19396	4.94987	4.85897e-06	2.47433e-05	3.86852	NA	NA	NA	NA	NA	NA	-1.80078	2.19396	-2.38739	0.0198597	0.0319677	-3.57659	FALSE	TRUE	FALSE	chr5	80365051	+		OpenSea	80365051	80365051	791	RASGRF2
cg01454519	2.53208	1.73136	4.94968	4.86239e-06	2.47589e-05	3.86785	1.50936	1.73136	2.37473	0.0204841	0.0318174	-3.6759	NA	NA	NA	NA	NA	NA	TRUE	FALSE	FALSE	chr20	23860242	-		OpenSea	23860242	23860242	137	CST5
cg09365011	3.13674	0.942524	4.94891	4.87675e-06	2.48242e-05	3.86504	1.92067	0.942524	2.387	0.0198671	0.0310453	-3.64952	NA	NA	NA	NA	NA	NA	TRUE	FALSE	FALSE	chr11	123885349	+		OpenSea	123885349	123885349	932	OR10G4
cg18858144	2.42719	-0.399737	4.9472	4.90855e-06	2.49594e-05	3.85885	NA	NA	NA	NA	NA	NA	-1.74567	-0.399737	-2.47302	0.0159977	0.0269023	-3.39056	FALSE	TRUE	FALSE	chr20	35972957	+	chr20:35974177-35974913	N_Shore	35972957	35972957	130	SRC
cg05018034	3.14322	1.84323	4.94717	4.90923e-06	2.49597e-05	3.85872	NA	NA	NA	NA	NA	NA	NA	NA	NA	NA	NA	NA	FALSE	FALSE	FALSE	chr20	23014087	+	chr20:23015716-23016879	N_Shore	23014087	23014087	1969	SSTR4
cg05359237	-2.7155	2.1098	-4.94634	4.92483e-06	2.50217e-05	3.8557	NA	NA	NA	NA	NA	NA	NA	NA	NA	NA	NA	NA	FALSE	FALSE	FALSE	chr8	27338248	-		OpenSea	27338248	27338248	1434	CHRNA2
cg17744825	2.51552	1.91815	4.94427	4.96379e-06	2.51741e-05	3.84821	NA	NA	NA	NA	NA	NA	-3.43166	1.91815	-4.66514	1.56704e-05	0.000194946	2.89011	FALSE	TRUE	FALSE	chr7	34874018	-		OpenSea	34874018	34874018	74	NPSR1-AS1
cg03043696	-2.40491	-0.470796	-4.94353	4.97768e-06	2.52285e-05	3.84555	NA	NA	NA	NA	NA	NA	NA	NA	NA	NA	NA	NA	FALSE	FALSE	FALSE	chr1	1820656	-	chr1:1821405-1823272	N_Shore	1820656	1820656	1869	GNB1
cg25365421	-3.17819	1.40527	-4.94347	4.97895e-06	2.52333e-05	3.8453	-3.89381	1.40527	-4.76559	1.07806e-05	0.000155949	3.21597	NA	NA	NA	NA	NA	NA	TRUE	FALSE	FALSE	chr12	45686263	+		OpenSea	45686263	45686263	202	ANO6
cg04511128	2.13378	0.224855	4.94322	4.98374e-06	2.52513e-05	3.84439	NA	NA	NA	NA	NA	NA	NA	NA	NA	NA	NA	NA	FALSE	FALSE	FALSE	chr2	100722207	-	chr2:100720385-100720741	S_Shore	100722207	100722207	61	AFF3
cg24010935	-2.9677	-0.785936	-4.94233	5.0006e-06	2.53145e-05	3.84117	NA	NA	NA	NA	NA	NA	NA	NA	NA	NA	NA	NA	FALSE	FALSE	FALSE	chr12	31813376	+		OpenSea	31813376	31813376	766	ETFBKMT
cg21530560	-2.02787	1.31998	-4.94187	5.00931e-06	2.53523e-05	3.83952	NA	NA	NA	NA	NA	NA	NA	NA	NA	NA	NA	NA	FALSE	FALSE	FALSE	chr3	2280327	+		OpenSea	2280327	2280327	185	CNTN4
cg26062981	-2.42531	0.918123	-4.93918	5.0609e-06	2.5559e-05	3.82977	NA	NA	NA	NA	NA	NA	NA	NA	NA	NA	NA	NA	FALSE	FALSE	FALSE	chr22	38452295	+	chr22:38453187-38453503	N_Shore	38452295	38452295	966	PICK1
cg12423123	-2.7154	-2.81792	-4.93885	5.06727e-06	2.5588e-05	3.82857	NA	NA	NA	NA	NA	NA	3.57811	-2.81792	4.46004	3.28732e-05	0.000313374	2.20374	FALSE	TRUE	FALSE	chr15	40545511	+	chr15:40544352-40545512	Island	40545511	40545511	131	PAK6
cg21975390	-2.25157	0.13477	-4.93739	5.09548e-06	2.56968e-05	3.82329	1.78493	0.13477	3.20303	0.00209629	0.00552848	-1.65486	4.0365	0.13477	6.22123	3.90491e-08	5.47897e-06	8.4787	TRUE	TRUE	TRUE	chr11	8703324	+	chr11:8703783-8704616	N_Shore	8703324	8703324	670	RPL27A
cg19791606	-2.03455	-0.381052	-4.93703	5.10248e-06	2.57251e-05	3.82198	NA	NA	NA	NA	NA	NA	1.59998	-0.381052	2.78111	0.00706511	0.0142067	-2.67756	FALSE	TRUE	FALSE	chr20	19869398	+		OpenSea	19869398	19869398	811	RIN2
cg15974831	2.68093	1.04179	4.93495	5.1431e-06	2.58934e-05	3.81444	NA	NA	NA	NA	NA	NA	-2.36299	1.04179	-2.98486	0.00398388	0.00917264	-2.17026	FALSE	TRUE	FALSE	chr6	141004861	+		OpenSea	141004861	141004861	89	MIR4465
cg10783026	-2.22697	1.14699	-4.93416	5.15872e-06	2.59446e-05	3.81155	NA	NA	NA	NA	NA	NA	NA	NA	NA	NA	NA	NA	FALSE	FALSE	FALSE	chr4	24796514	+		OpenSea	24796514	24796514	570	SOD3
cg03356474	-2.0745	0.740459	-4.93382	5.16532e-06	2.59665e-05	3.81034	NA	NA	NA	NA	NA	NA	2.62342	0.740459	4.45089	3.39662e-05	0.000320376	2.17348	FALSE	TRUE	FALSE	chr1	43995406	+	chr1:43996724-43997592	N_Shore	43995406	43995406	1140	PTPRF
cg24342146	2.83319	-0.879474	4.93334	5.17471e-06	2.6004e-05	3.80861	NA	NA	NA	NA	NA	NA	NA	NA	NA	NA	NA	NA	FALSE	FALSE	FALSE	chr1	160682008	-		OpenSea	160682008	160682008	366	CD48
cg06622857	2.25166	-0.572983	4.93321	5.17725e-06	2.60151e-05	3.80814	NA	NA	NA	NA	NA	NA	-2.4732	-0.572983	-3.80786	0.000311189	0.00143622	0.134624	FALSE	TRUE	FALSE	chr9	24545490	-		OpenSea	24545490	24545490	183	IZUMO3
cg24734879	2.12431	2.30162	4.93255	5.19033e-06	2.60695e-05	3.80574	NA	NA	NA	NA	NA	NA	-1.88896	2.30162	-3.11422	0.00273404	0.00690823	-1.83424	FALSE	TRUE	FALSE	chr7	84751889	-		OpenSea	84751889	84751889	641	SEMA3D
cg16912478	3.19536	-1.94298	4.93244	5.19259e-06	2.60768e-05	3.80532	NA	NA	NA	NA	NA	NA	NA	NA	NA	NA	NA	NA	FALSE	FALSE	FALSE	chr4	25656927	+	chr4:25657119-25657547	N_Shore	25656927	25656927	507	SLC34A2
cg26893667	-2.59745	-0.773963	-4.93187	5.20376e-06	2.61224e-05	3.80328	NA	NA	NA	NA	NA	NA	2.6761	-0.773963	3.49935	0.000843498	0.00291223	-0.773993	FALSE	TRUE	FALSE	chr3	129514202	-		OpenSea	129514202	129514202	942	TMCC1
cg00111333	2.51977	2.05652	4.93179	5.2053e-06	2.61285e-05	3.803	NA	NA	NA	NA	NA	NA	-3.46696	2.05652	-4.69075	1.4271e-05	0.00018337	2.97688	FALSE	TRUE	FALSE	chr1	198828249	-		OpenSea	198828249	198828249	32	MIR181A1
cg21176130	-3.4046	-3.79777	-4.93174	5.20637e-06	2.61323e-05	3.8028	NA	NA	NA	NA	NA	NA	5.44802	-3.79777	5.3041	1.432e-06	4.45769e-05	5.1156	FALSE	TRUE	FALSE	chr6	30458158	+	chr6:30457369-30458175	Island	30458158	30458158	868	HLA-E
cg05438325	2.60783	1.50366	4.93165	5.2082e-06	2.61382e-05	3.80247	1.48822	1.50366	2.25607	0.0273935	0.0401793	-3.92523	NA	NA	NA	NA	NA	NA	TRUE	FALSE	FALSE	chr11	64323228	+		OpenSea	64323228	64323228	129	SLC22A11
cg00810161	2.3544	1.52369	4.93107	5.2197e-06	2.61829e-05	3.80037	NA	NA	NA	NA	NA	NA	-2.33176	1.52369	-3.40771	0.00112392	0.00358178	-1.03405	FALSE	TRUE	FALSE	chr6	52051062	+		OpenSea	52051062	52051062	122	IL17A
cg25190534	-2.2865	0.542258	-4.93105	5.22009e-06	2.61833e-05	3.8003	NA	NA	NA	NA	NA	NA	3.10801	0.542258	4.69817	1.38891e-05	0.000180266	3.00204	FALSE	TRUE	FALSE	chr4	40336735	+		OpenSea	40336735	40336735	610	CHRNA9
cg06062600	-2.37095	-0.0715369	-4.93091	5.22287e-06	2.61891e-05	3.79979	NA	NA	NA	NA	NA	NA	NA	NA	NA	NA	NA	NA	FALSE	FALSE	FALSE	chr10	73977495	+	chr10:73975671-73976115	S_Shore	73977495	73977495	1736	ANAPC16
cg27565803	-2.41311	0.798719	-4.93036	5.2338e-06	2.62281e-05	3.7978	NA	NA	NA	NA	NA	NA	NA	NA	NA	NA	NA	NA	FALSE	FALSE	FALSE	chr1	31423065	-		OpenSea	31423065	31423065	1012	SNORD103A
cg00107488	-3.01789	-1.25569	-4.93005	5.23993e-06	2.6247e-05	3.79669	NA	NA	NA	NA	NA	NA	4.75319	-1.25569	5.26643	1.65405e-06	4.84076e-05	4.98123	FALSE	TRUE	FALSE	chr22	19930437	-	chr22:19929096-19929468	S_Shore	19930437	19930437	1077	TXNRD2
cg13460871	2.74349	-0.852303	4.92848	5.27128e-06	2.63701e-05	3.79101	NA	NA	NA	NA	NA	NA	-4.31254	-0.852303	-5.30226	1.44213e-06	4.47917e-05	5.10902	FALSE	TRUE	FALSE	chr1	13838438	-	chr1:13839505-13840613	N_Shore	13838438	13838438	1803	LRRC38
cg01912330	-2.37483	-2.86307	-4.92713	5.29862e-06	2.64787e-05	3.78609	NA	NA	NA	NA	NA	NA	NA	NA	NA	NA	NA	NA	FALSE	FALSE	FALSE	chr13	41707498	-	chr13:41706202-41707120	S_Shore	41707498	41707498	561	KBTBD6
cg12999229	2.18843	0.34195	4.92305	5.38134e-06	2.68027e-05	3.77135	NA	NA	NA	NA	NA	NA	-2.67213	0.34195	-4.24341	7.07065e-05	0.000520312	1.49618	FALSE	TRUE	FALSE	chr16	2526450	+	chr16:2521086-2525929	S_Shore	2526450	2526450	1302	TBC1D24
cg04829840	-2.19331	1.46482	-4.92289	5.38464e-06	2.68142e-05	3.77077	NA	NA	NA	NA	NA	NA	NA	NA	NA	NA	NA	NA	FALSE	FALSE	FALSE	chr3	151101086	-		OpenSea	151101086	151101086	1457	P2RY12
cg00164406	-2.64212	2.13284	-4.9224	5.39464e-06	2.68506e-05	3.769	NA	NA	NA	NA	NA	NA	NA	NA	NA	NA	NA	NA	FALSE	FALSE	FALSE	chr5	66123790	+		OpenSea	66123790	66123790	813	MAST4
cg15444560	3.00626	4.19261	4.92229	5.39697e-06	2.68591e-05	3.76859	NA	NA	NA	NA	NA	NA	-3.77499	4.19261	-4.193	8.42799e-05	0.000585077	1.33427	FALSE	TRUE	FALSE	chr3	44283303	+	chr3:44283239-44283838	Island	44283303	44283303	74	TOPAZ1
cg09855983	-2.98215	1.41581	-4.92216	5.39966e-06	2.68675e-05	3.76812	NA	NA	NA	NA	NA	NA	NA	NA	NA	NA	NA	NA	FALSE	FALSE	FALSE	chr7	29233211	+	chr7:29233704-29235046	N_Shore	29233211	29233211	909	CHN2
cg21807594	-2.01212	-0.426261	-4.91952	5.45407e-06	2.707e-05	3.75858	NA	NA	NA	NA	NA	NA	NA	NA	NA	NA	NA	NA	FALSE	FALSE	FALSE	chr14	23982529	+		OpenSea	23982529	23982529	509	THTPA
cg01357233	2.47232	1.19514	4.91924	5.45989e-06	2.70906e-05	3.75757	NA	NA	NA	NA	NA	NA	NA	NA	NA	NA	NA	NA	FALSE	FALSE	FALSE	chr10	50123030	-		OpenSea	50123030	50123030	749	LRRC18
cg03337430	-2.61644	0.725725	-4.91914	5.4621e-06	2.70982e-05	3.75718	NA	NA	NA	NA	NA	NA	NA	NA	NA	NA	NA	NA	FALSE	FALSE	FALSE	chr1	226012507	+		OpenSea	226012507	226012507	494	EPHX1
cg08079694	-2.04269	-3.8498	-4.91864	5.47242e-06	2.71372e-05	3.75539	NA	NA	NA	NA	NA	NA	NA	NA	NA	NA	NA	NA	FALSE	FALSE	FALSE	chr19	4068106	-	chr19:4064086-4067980	S_Shore	4068106	4068106	1289	ZBTB7A
cg04598420	-2.13707	-2.46305	-4.91723	5.50178e-06	2.72483e-05	3.7503	NA	NA	NA	NA	NA	NA	NA	NA	NA	NA	NA	NA	FALSE	FALSE	FALSE	chr11	75527994	+	chr11:75526396-75526926	S_Shore	75527994	75527994	1781	UVRAG
cg17468616	-2.49532	0.767529	-4.91635	5.52034e-06	2.73235e-05	3.74709	NA	NA	NA	NA	NA	NA	2.25132	0.767529	3.06883	0.00312359	0.00763468	-1.95335	FALSE	TRUE	FALSE	chr1	226013212	+		OpenSea	226013212	226013212	209	EPHX1
cg10254692	-2.64955	-1.13319	-4.91555	5.53717e-06	2.73882e-05	3.7442	NA	NA	NA	NA	NA	NA	2.61113	-1.13319	3.32717	0.00144114	0.00429717	-1.25869	FALSE	TRUE	FALSE	chr6	144386515	-	chr6:144384894-144385888	S_Shore	144386515	144386515	779	PLAGL1
cg06640763	-2.76859	-2.39629	-4.91464	5.55622e-06	2.74658e-05	3.74093	NA	NA	NA	NA	NA	NA	4.04375	-2.39629	4.90676	6.43014e-06	0.000110328	3.71729	FALSE	TRUE	FALSE	chr7	149473097	+	chr7:149469542-149469748	S_Shelf	149473097	149473097	33	SSPO
cg16315329	2.55211	0.470044	4.91423	5.56489e-06	2.74936e-05	3.73945	2.79082	0.470044	4.31716	5.43515e-05	0.000437579	1.70548	NA	NA	NA	NA	NA	NA	TRUE	FALSE	FALSE	chr3	50648706	-	chr3:50648939-50649829	N_Shore	50648706	50648706	555	CISH
cg06158320	-1.98896	0.28296	-4.91366	5.57711e-06	2.75489e-05	3.73736	NA	NA	NA	NA	NA	NA	NA	NA	NA	NA	NA	NA	FALSE	FALSE	FALSE	chr1	46379179	+		OpenSea	46379179	46379179	80	MAST2
cg08681225	-2.52869	-0.660429	-4.91043	5.64597e-06	2.7811e-05	3.72568	-2.18367	-0.660429	-3.41015	0.00111321	0.00347426	-1.08003	NA	NA	NA	NA	NA	NA	TRUE	FALSE	FALSE	chr18	43752855	+	chr18:43753303-43755104	N_Shore	43752855	43752855	1132	C18orf25
cg07549059	-2.24493	0.0760569	-4.9095	5.66585e-06	2.78953e-05	3.72234	NA	NA	NA	NA	NA	NA	1.49259	0.0760569	2.29319	0.0250515	0.0385337	-3.77491	FALSE	TRUE	FALSE	chr6	80713146	+	chr6:80714149-80714568	N_Shore	80713146	80713146	1175	TTK
cg26001764	-2.4924	0.142776	-4.90549	5.75288e-06	2.82441e-05	3.70784	NA	NA	NA	NA	NA	NA	2.05502	0.142776	2.79797	0.00674445	0.0137048	-2.63664	FALSE	TRUE	FALSE	chr8	28560637	+	chr8:28558588-28559960	S_Shore	28560637	28560637	1646	EXTL3
cg23540765	-2.63022	-3.88176	-4.90451	5.77428e-06	2.83138e-05	3.70431	NA	NA	NA	NA	NA	NA	3.18546	-3.88176	4.08202	0.000123604	0.000758487	0.981677	FALSE	TRUE	FALSE	chr19	1173635	-	chr19:1173240-1174343	Island	1173635	1173635	646	SBNO2
cg13316625	2.35661	2.21672	4.90399	5.78573e-06	2.83613e-05	3.70242	NA	NA	NA	NA	NA	NA	NA	NA	NA	NA	NA	NA	FALSE	FALSE	FALSE	chr12	117801001	-	chr12:117798076-117799448	S_Shore	117801001	117801001	1393	NOS1
cg14654294	-2.54059	-1.58672	-4.9035	5.79641e-06	2.84075e-05	3.70067	NA	NA	NA	NA	NA	NA	3.4157	-1.58672	4.54922	2.38629e-05	0.000254851	2.5003	FALSE	TRUE	FALSE	chr19	47220957	-	chr19:47219434-47220817	S_Shore	47220957	47220957	572	PRKD2
cg00004939	-2.07187	-3.89029	-4.90126	5.84604e-06	2.86085e-05	3.69256	NA	NA	NA	NA	NA	NA	2.2547	-3.89029	3.8008	0.000318535	0.00145969	0.113283	FALSE	TRUE	FALSE	chr14	69261661	-	chr14:69259612-69262900	Island	69261661	69261661	1029	ZFP36L1
cg11035687	-2.07442	1.92098	-4.90087	5.85473e-06	2.86458e-05	3.69115	NA	NA	NA	NA	NA	NA	NA	NA	NA	NA	NA	NA	FALSE	FALSE	FALSE	chr14	101297249	+	chr14:101293427-101294433	S_Shelf	101297249	101297249	306	MEG3
cg20977448	-2.89765	-3.74448	-4.90024	5.86872e-06	2.86997e-05	3.68888	NA	NA	NA	NA	NA	NA	3.0001	-3.74448	3.45167	0.000979878	0.00324424	-0.909878	FALSE	TRUE	FALSE	chr5	148725594	+	chr5:148724888-148725325	S_Shore	148725594	148725594	616	GRPEL2
cg18293281	2.24544	-1.16402	4.89935	5.88846e-06	2.87725e-05	3.68568	NA	NA	NA	NA	NA	NA	NA	NA	NA	NA	NA	NA	FALSE	FALSE	FALSE	chr13	95131986	-		OpenSea	95131986	95131986	49	DCT
cg20635146	2.29316	0.99734	4.89926	5.89049e-06	2.87776e-05	3.68536	1.61608	0.99734	2.81374	0.0064498	0.0128249	-2.66312	NA	NA	NA	NA	NA	NA	TRUE	FALSE	FALSE	chr17	9729323	+		OpenSea	9729323	9729323	57	GLP2R
cg13433263	-2.7203	0.874025	-4.89912	5.89372e-06	2.87844e-05	3.68483	-2.78098	0.874025	-3.99314	0.000166777	0.000921291	0.664731	NA	NA	NA	NA	NA	NA	TRUE	FALSE	FALSE	chr10	126716526	-	chr10:126715728-126715929	S_Shore	126716526	126716526	72	CTBP2
cg10415216	-3.1213	-0.20624	-4.89784	5.92244e-06	2.88897e-05	3.68021	NA	NA	NA	NA	NA	NA	3.00721	-0.20624	3.18993	0.00218372	0.00584217	-1.63276	FALSE	TRUE	FALSE	chr12	31800301	+		OpenSea	31800301	31800301	206	ETFBKMT
cg06809188	2.73735	2.04375	4.8976	5.92777e-06	2.89122e-05	3.67936	NA	NA	NA	NA	NA	NA	NA	NA	NA	NA	NA	NA	FALSE	FALSE	FALSE	chr12	53242917	-		OpenSea	53242917	53242917	138	KRT78
cg23800680	2.10804	1.86082	4.89726	5.93549e-06	2.89464e-05	3.67812	NA	NA	NA	NA	NA	NA	-1.84105	1.86082	-3.03706	0.0034264	0.00818682	-2.03594	FALSE	TRUE	FALSE	chr5	72469085	+		OpenSea	72469085	72469085	61	TMEM174
cg27584146	-2.92002	1.41346	-4.89706	5.93986e-06	2.89625e-05	3.67742	NA	NA	NA	NA	NA	NA	NA	NA	NA	NA	NA	NA	FALSE	FALSE	FALSE	chr1	46599915	-	chr1:46598126-46599129	S_Shore	46599915	46599915	1206	PIK3R3
cg19719320	-2.4971	-0.45962	-4.89702	5.94077e-06	2.89641e-05	3.67727	-2.37517	-0.45962	-3.75052	0.00037483	0.00160879	-0.082742	NA	NA	NA	NA	NA	NA	TRUE	FALSE	FALSE	chr3	183118470	-		OpenSea	183118470	183118470	133	MCF2L2
cg20368506	2.68179	-1.16991	4.89702	5.9409e-06	2.89641e-05	3.67725	NA	NA	NA	NA	NA	NA	NA	NA	NA	NA	NA	NA	FALSE	FALSE	FALSE	chr4	74486546	-	chr4:74486044-74486258	S_Shore	74486546	74486546	197	RASSF6
cg03395558	-2.77918	-2.11704	-4.89689	5.94367e-06	2.89723e-05	3.67681	-2.51234	-2.11704	-3.52147	0.000784777	0.00270906	-0.760808	NA	NA	NA	NA	NA	NA	TRUE	FALSE	FALSE	chr11	70508329	-	chr11:70508328-70508617	Island	70508329	70508329	405	SHANK2
cg14400354	-3.43736	-2.29172	-4.89521	5.98188e-06	2.91288e-05	3.67071	NA	NA	NA	NA	NA	NA	3.2711	-2.29172	3.12751	0.0026289	0.00670504	-1.79913	FALSE	TRUE	FALSE	chr9	101570703	+	chr9:101569905-101570349	S_Shore	101570703	101570703	721	GALNT12
cg13557939	-2.96459	-2.95709	-4.8937	6.01614e-06	2.92609e-05	3.66528	NA	NA	NA	NA	NA	NA	3.08974	-2.95709	3.46234	0.000947662	0.00316743	-0.879584	FALSE	TRUE	FALSE	chr9	112261900	-	chr9:112262010-112262317	N_Shore	112261900	112261900	1306	PTPN3
cg25725890	-1.93927	-3.56769	-4.89361	6.01819e-06	2.92616e-05	3.66496	NA	NA	NA	NA	NA	NA	2.03665	-3.56769	3.71345	0.000424299	0.0017798	-0.148656	FALSE	TRUE	FALSE	chr17	28563054	-	chr17:28562387-28563186	Island	28563054	28563054	67	SLC6A4
cg24182500	-2.65711	1.31987	-4.89317	6.02822e-06	2.92998e-05	3.66337	NA	NA	NA	NA	NA	NA	NA	NA	NA	NA	NA	NA	FALSE	FALSE	FALSE	chr4	146405662	+	chr4:146402870-146403983	S_Shore	146405662	146405662	1698	SMAD1
cg26955491	2.91196	1.86312	4.89271	6.03874e-06	2.93403e-05	3.66172	NA	NA	NA	NA	NA	NA	-3.15883	1.86312	-3.60874	0.00059545	0.00226648	-0.457521	FALSE	TRUE	FALSE	chr12	10153316	-		OpenSea	10153316	10153316	1416	CLEC1B
cg02720691	-2.69947	0.746803	-4.89263	6.04061e-06	2.93444e-05	3.66142	-2.02076	0.746803	-2.92205	0.0047604	0.0101679	-2.3925	NA	NA	NA	NA	NA	NA	TRUE	FALSE	FALSE	chr4	39366468	-	chr4:39367648-39368213	N_Shore	39366468	39366468	1532	RFC1
cg05484394	1.95792	1.08187	4.89082	6.08233e-06	2.94955e-05	3.65487	NA	NA	NA	NA	NA	NA	-1.88543	1.08187	-3.39513	0.00116869	0.00368449	-1.06939	FALSE	TRUE	FALSE	chr22	32767128	-		OpenSea	32767128	32767128	64	RFPL3S
cg02628581	-2.28695	0.280573	-4.89064	6.0863e-06	2.95068e-05	3.65425	NA	NA	NA	NA	NA	NA	NA	NA	NA	NA	NA	NA	FALSE	FALSE	FALSE	chr6	149641011	+	chr6:149638018-149639518	S_Shore	149641011	149641011	1574	TAB2
cg12948240	2.77565	1.30824	4.89064	6.08649e-06	2.95068e-05	3.65423	NA	NA	NA	NA	NA	NA	-3.2383	1.30824	-3.89731	0.000231099	0.00116551	0.407074	FALSE	TRUE	FALSE	chr2	237150840	-		OpenSea	237150840	237150840	581	ASB18
cg10588962	3.20242	1.42606	4.88923	6.11895e-06	2.96234e-05	3.64917	1.88213	1.42606	2.25786	0.0272757	0.0400337	-3.92155	NA	NA	NA	NA	NA	NA	TRUE	FALSE	FALSE	chr17	46667587	+	chr17:46669434-46669811	N_Shore	46667587	46667587	235	HOXB-AS3
cg20119060	2.24486	2.89699	4.88913	6.12142e-06	2.96318e-05	3.64878	NA	NA	NA	NA	NA	NA	-1.53708	2.89699	-2.35021	0.0217816	0.0344328	-3.65566	FALSE	TRUE	FALSE	chr3	183752671	+		OpenSea	183752671	183752671	173	HTR3D
cg27420889	3.05975	1.20438	4.8886	6.13362e-06	2.96784e-05	3.64689	NA	NA	NA	NA	NA	NA	-3.78657	1.20438	-4.09562	0.000117969	0.000734943	1.0246	FALSE	TRUE	FALSE	chr4	187422035	-	chr4:187422034-187422244	Island	187422035	187422035	176	F11-AS1
cg03730941	-4.15137	1.08559	-4.88853	6.13528e-06	2.96825e-05	3.64663	-3.85134	1.08559	-3.51172	0.000809385	0.00277059	-0.789045	NA	NA	NA	NA	NA	NA	TRUE	FALSE	FALSE	chr11	122753049	+	chr11:122753386-122753951	N_Shore	122753049	122753049	186	JHY
cg27105123	-2.40943	-1.24147	-4.88781	6.152e-06	2.9746e-05	3.64404	NA	NA	NA	NA	NA	NA	1.70924	-1.24147	2.40838	0.0188428	0.03065	-3.53149	FALSE	TRUE	FALSE	chr19	55582635	-		OpenSea	55582635	55582635	1720	RDH13
cg09075170	-2.68466	0.444518	-4.88762	6.15648e-06	2.97641e-05	3.64335	NA	NA	NA	NA	NA	NA	3.22704	0.444518	4.02672	0.000149305	0.000861051	0.807992	FALSE	TRUE	FALSE	chr15	65905093	-	chr15:65903211-65903670	S_Shore	65905093	65905093	1465	INTS14
cg24548728	3.15975	-0.540359	4.88746	6.16033e-06	2.97774e-05	3.64276	2.05964	-0.540359	2.5057	0.0147012	0.0243748	-3.38837	NA	NA	NA	NA	NA	NA	TRUE	FALSE	FALSE	chr17	9727813	+		OpenSea	9727813	9727813	1567	GLP2R
cg09058554	-2.43711	1.07867	-4.88635	6.18624e-06	2.98741e-05	3.63876	NA	NA	NA	NA	NA	NA	3.30526	1.07867	4.59559	2.01789e-05	0.000228617	2.65567	FALSE	TRUE	FALSE	chr1	9600721	+	chr1:9599350-9600444	S_Shore	9600721	9600721	1192	SLC25A33
cg11848323	2.94787	0.436464	4.88612	6.19157e-06	2.98962e-05	3.63795	2.71079	0.436464	3.55389	0.000707959	0.00252091	-0.66654	NA	NA	NA	NA	NA	NA	TRUE	FALSE	FALSE	chr5	180019255	-	chr5:180017099-180019062	S_Shore	180019255	180019255	767	SCGB3A1
cg05970437	-2.46078	-3.85004	-4.88541	6.20838e-06	2.99559e-05	3.63537	NA	NA	NA	NA	NA	NA	3.26513	-3.85004	4.48934	2.95986e-05	0.000293258	2.30085	FALSE	TRUE	FALSE	chr19	1864622	-	chr19:1863841-1864942	Island	1864622	1864622	1057	KLF16
cg05888037	2.42577	0.761774	4.88299	6.26554e-06	3.01796e-05	3.62665	NA	NA	NA	NA	NA	NA	NA	NA	NA	NA	NA	NA	FALSE	FALSE	FALSE	chr13	31506270	-		OpenSea	31506270	31506270	474	TEX26-AS1
cg14953762	-2.1474	-0.803391	-4.88002	6.33635e-06	3.04414e-05	3.61596	NA	NA	NA	NA	NA	NA	NA	NA	NA	NA	NA	NA	FALSE	FALSE	FALSE	chr4	119274837	-	chr4:119273305-119274458	S_Shore	119274837	119274837	914	PRSS12
cg23481862	3.01658	-0.370597	4.87963	6.34584e-06	3.04702e-05	3.61454	NA	NA	NA	NA	NA	NA	-4.06143	-0.370597	-4.45217	3.38117e-05	0.00031941	2.1777	FALSE	TRUE	FALSE	chr11	89655871	+		OpenSea	89655871	89655871	1360	TRIM49D2
cg02238298	-2.61992	0.404177	-4.87865	6.36939e-06	3.05507e-05	3.61102	-1.79351	0.404177	-2.67249	0.00948095	0.0172736	-3.004	NA	NA	NA	NA	NA	NA	TRUE	FALSE	FALSE	chr5	126984561	+		OpenSea	126984561	126984561	151	CTXN3
cg00974864	2.55034	1.34244	4.8784	6.37542e-06	3.0576e-05	3.61012	1.80383	1.34244	2.76973	0.00728195	0.0140822	-2.7708	NA	NA	NA	NA	NA	NA	TRUE	FALSE	FALSE	chr1	161601053	-		OpenSea	161601053	161601053	198	FCGR3B
cg16179125	-3.49496	-4.03878	-4.87813	6.38192e-06	3.06e-05	3.60915	NA	NA	NA	NA	NA	NA	2.59625	-4.03878	2.42979	0.0178539	0.0293602	-3.48515	FALSE	TRUE	FALSE	chr20	57582121	-	chr20:57581902-57582595	Island	57582121	57582121	187	CTSZ
cg05399607	2.16377	0.030387	4.87798	6.38567e-06	3.06125e-05	3.60859	NA	NA	NA	NA	NA	NA	-2.66701	0.030387	-4.24594	7.00847e-05	0.00051735	1.50433	FALSE	TRUE	FALSE	chr7	34874533	-		OpenSea	34874533	34874533	589	NPSR1-AS1
cg15177489	2.89841	-0.831753	4.87695	6.41052e-06	3.07042e-05	3.6049	NA	NA	NA	NA	NA	NA	-2.74266	-0.831753	-3.13821	0.00254702	0.00654915	-1.77079	FALSE	TRUE	FALSE	chr13	28545295	-	chr13:28544524-28544890	S_Shore	28545295	28545295	1789	CDX2
cg04458323	-2.24848	1.24199	-4.87626	6.42749e-06	3.07656e-05	3.60238	-1.43232	1.24199	-2.53737	0.0135451	0.0228467	-3.31694	NA	NA	NA	NA	NA	NA	TRUE	FALSE	FALSE	chr3	184541878	+		OpenSea	184541878	184541878	454	VPS8
cg00338631	-2.19725	1.47805	-4.87594	6.43511e-06	3.07893e-05	3.60126	NA	NA	NA	NA	NA	NA	NA	NA	NA	NA	NA	NA	FALSE	FALSE	FALSE	chr3	93677738	-		OpenSea	93677738	93677738	146	PROS1
cg11691429	2.5608	-0.0451279	4.87532	6.45037e-06	3.08514e-05	3.59901	NA	NA	NA	NA	NA	NA	NA	NA	NA	NA	NA	NA	FALSE	FALSE	FALSE	chr2	947634	+	chr2:945686-946774	S_Shore	947634	947634	1079	SNTG2
cg02507181	2.8479	0.720866	4.87517	6.45397e-06	3.0865e-05	3.59847	NA	NA	NA	NA	NA	NA	-4.783	0.720866	-5.57679	4.9924e-07	2.42422e-05	6.0985	FALSE	TRUE	FALSE	chr12	10251536	-		OpenSea	10251536	10251536	68	CLEC1A
cg03917894	-2.71989	0.278937	-4.87362	6.49204e-06	3.10096e-05	3.59288	-4.0393	0.278937	-5.76755	2.34121e-07	1.52428e-05	6.81585	NA	NA	NA	NA	NA	NA	TRUE	FALSE	FALSE	chr6	144612699	+		OpenSea	144612699	144612699	173	UTRN
cg01154380	-2.61254	1.05883	-4.87361	6.49226e-06	3.10096e-05	3.59285	NA	NA	NA	NA	NA	NA	NA	NA	NA	NA	NA	NA	FALSE	FALSE	FALSE	chr4	185727207	-	chr4:185724434-185724647	S_Shelf	185727207	185727207	264	ACSL1
cg23043162	2.43838	0.443387	4.87287	6.5105e-06	3.10843e-05	3.59018	NA	NA	NA	NA	NA	NA	-3.24451	0.443387	-4.49435	2.90714e-05	0.000289794	2.31748	FALSE	TRUE	FALSE	chr7	113927529	+		OpenSea	113927529	113927529	544	FOXP2
cg16543027	-1.66637	-1.07785	-4.87267	6.51541e-06	3.11055e-05	3.58947	NA	NA	NA	NA	NA	NA	1.44593	-1.07785	3.18441	0.00221998	0.00591151	-1.64755	FALSE	TRUE	FALSE	chr15	40599680	-		OpenSea	40599680	40599680	493	PLCB2
cg16502866	2.0392	0.664442	4.87251	6.51929e-06	3.11203e-05	3.5889	NA	NA	NA	NA	NA	NA	-2.24805	0.664442	-3.83546	0.000284	0.0013486	0.218279	FALSE	TRUE	FALSE	chr20	23015624	+	chr20:23015716-23016879	N_Shore	23015624	23015624	432	SSTR4
cg24424115	-2.12554	0.708761	-4.86928	6.59958e-06	3.14202e-05	3.57726	NA	NA	NA	NA	NA	NA	NA	NA	NA	NA	NA	NA	FALSE	FALSE	FALSE	chr3	58476822	+	chr3:58477486-58478274	N_Shore	58476822	58476822	1000	KCTD6
cg24670747	1.85569	-0.397294	4.86766	6.64007e-06	3.15833e-05	3.57144	NA	NA	NA	NA	NA	NA	NA	NA	NA	NA	NA	NA	FALSE	FALSE	FALSE	chr10	131640386	-	chr10:131638564-131638840	S_Shore	131640386	131640386	1251	MIR4297
cg08488089	2.17141	2.60763	4.86628	6.67483e-06	3.17076e-05	3.56648	NA	NA	NA	NA	NA	NA	NA	NA	NA	NA	NA	NA	FALSE	FALSE	FALSE	chr7	18534368	+		OpenSea	18534368	18534368	1000	HDAC9
cg17591725	-3.20318	0.818781	-4.86576	6.68799e-06	3.17608e-05	3.56461	NA	NA	NA	NA	NA	NA	4.40581	0.818781	4.51308	2.71797e-05	0.000277604	2.37977	FALSE	TRUE	FALSE	chr14	62164584	+	chr14:62161847-62163231	S_Shore	62164584	62164584	243	HIF1A
cg17319576	-3.23569	-1.52418	-4.86367	6.74131e-06	3.19634e-05	3.55706	NA	NA	NA	NA	NA	NA	4.09437	-1.52418	4.14695	9.88539e-05	0.000651606	1.18733	FALSE	TRUE	FALSE	chr1	86047239	+	chr1:86046362-86047240	Island	86047239	86047239	794	CYR61
cg21755339	1.84396	-0.693639	4.86275	6.76479e-06	3.20597e-05	3.55375	NA	NA	NA	NA	NA	NA	NA	NA	NA	NA	NA	NA	FALSE	FALSE	FALSE	chr1	17698503	+		OpenSea	17698503	17698503	237	PADI6
cg00789037	2.22516	-1.49897	4.86245	6.77242e-06	3.20902e-05	3.55268	NA	NA	NA	NA	NA	NA	-3.16593	-1.49897	-4.85963	7.66152e-06	0.000123432	3.55444	FALSE	TRUE	FALSE	chr1	247580310	+		OpenSea	247580310	247580310	851	NLRP3
cg10425698	-3.22956	-2.28695	-4.86137	6.80024e-06	3.22088e-05	3.54878	NA	NA	NA	NA	NA	NA	4.2555	-2.28695	4.31674	5.46693e-05	0.000438357	1.73358	FALSE	TRUE	FALSE	chr16	75468281	-	chr16:75466850-75467527	S_Shore	75468281	75468281	893	CFDP1
cg06479101	2.29245	-1.19389	4.86107	6.80771e-06	3.22272e-05	3.54774	NA	NA	NA	NA	NA	NA	-2.89227	-1.19389	-4.28747	6.0595e-05	0.00046856	1.63857	FALSE	TRUE	FALSE	chr11	64757931	-		OpenSea	64757931	64757931	185	BATF2
cg26503877	-4.24502	-1.40983	-4.86042	6.82468e-06	3.22943e-05	3.54537	NA	NA	NA	NA	NA	NA	3.42398	-1.40983	2.60275	0.0114236	0.0206331	-3.09852	FALSE	TRUE	FALSE	chr11	128391429	-	chr11:128391712-128392611	N_Shore	128391429	128391429	775	ETS1
cg02745091	-2.1897	-1.81368	-4.85813	6.88407e-06	3.25165e-05	3.53713	-1.80966	-1.81368	-3.29195	0.00160205	0.00453246	-1.41118	NA	NA	NA	NA	NA	NA	TRUE	FALSE	FALSE	chr22	42086047	-	chr22:42084641-42085014	S_Shore	42086047	42086047	1133	SNU13
cg05178734	-2.16733	-2.91632	-4.85763	6.89692e-06	3.25676e-05	3.53536	NA	NA	NA	NA	NA	NA	1.42057	-2.91632	2.24613	0.02807	0.0422119	-3.87144	FALSE	TRUE	FALSE	chr15	59729760	+	chr15:59730070-59730738	N_Shore	59729760	59729760	611	FAM81A
cg27039821	-3.05451	2.18936	-4.85595	6.94088e-06	3.27141e-05	3.52932	NA	NA	NA	NA	NA	NA	2.74642	2.18936	2.9546	0.00434455	0.00978819	-2.24733	FALSE	TRUE	FALSE	chr14	101340965	+		OpenSea	101340965	101340965	134	MIR337
cg20498456	2.32165	0.464838	4.85415	6.98829e-06	3.28897e-05	3.52285	1.49048	0.464838	2.53134	0.0137585	0.0231309	-3.33058	NA	NA	NA	NA	NA	NA	TRUE	FALSE	FALSE	chr1	20617362	+		OpenSea	20617362	20617362	49	VWA5B1
cg09400475	2.72232	-0.387796	4.85385	6.99638e-06	3.29194e-05	3.52175	NA	NA	NA	NA	NA	NA	-2.25136	-0.387796	-2.74516	0.00779612	0.0153279	-2.76418	FALSE	TRUE	FALSE	chr1	45274055	-	chr1:45271679-45272318	S_Shore	45274055	45274055	1097	TCTEX1D4
cg24636357	-2.77377	1.32789	-4.85377	6.99845e-06	3.29261e-05	3.52147	NA	NA	NA	NA	NA	NA	NA	NA	NA	NA	NA	NA	FALSE	FALSE	FALSE	chr6	131458368	+	chr6:131456364-131457157	S_Shore	131458368	131458368	1541	AKAP7
cg11210466	2.2535	2.27147	4.8533	7.01074e-06	3.29723e-05	3.5198	NA	NA	NA	NA	NA	NA	NA	NA	NA	NA	NA	NA	FALSE	FALSE	FALSE	chr6	160768088	+	chr6:160768414-160770308	N_Shore	160768088	160768088	1316	SLC22A3
cg17903041	1.88352	2.80787	4.85268	7.02722e-06	3.30353e-05	3.51757	NA	NA	NA	NA	NA	NA	-1.69253	2.80787	-3.16642	0.00234236	0.00615151	-1.6957	FALSE	TRUE	FALSE	chr17	28089554	-	chr17:28088027-28088607	S_Shore	28089554	28089554	1145	SSH2
cg25096636	2.59911	2.08208	4.85268	7.02738e-06	3.30353e-05	3.51755	NA	NA	NA	NA	NA	NA	NA	NA	NA	NA	NA	NA	FALSE	FALSE	FALSE	chr20	44209242	-		OpenSea	44209242	44209242	1276	WFDC8
cg10180281	-2.29407	-0.149252	-4.85259	7.02973e-06	3.30386e-05	3.51723	NA	NA	NA	NA	NA	NA	NA	NA	NA	NA	NA	NA	FALSE	FALSE	FALSE	chr7	26897714	-		OpenSea	26897714	26897714	416	SKAP2
cg27088710	1.86271	0.687492	4.8509	7.07468e-06	3.31998e-05	3.51117	NA	NA	NA	NA	NA	NA	NA	NA	NA	NA	NA	NA	FALSE	FALSE	FALSE	chr12	54453394	+	chr12:54454249-54454458	N_Shore	54453394	54453394	1355	FLJ12825
cg09099500	-2.0405	1.08683	-4.85084	7.07648e-06	3.32063e-05	3.51093	NA	NA	NA	NA	NA	NA	2.96067	1.08683	5.02041	4.20334e-06	8.44922e-05	4.11268	FALSE	TRUE	FALSE	chr1	117635821	+		OpenSea	117635821	117635821	1443	MIR942
cg18838521	2.26687	2.30284	4.85037	7.08885e-06	3.32605e-05	3.50927	NA	NA	NA	NA	NA	NA	NA	NA	NA	NA	NA	NA	FALSE	FALSE	FALSE	chr15	68923803	+		OpenSea	68923803	68923803	523	CORO2B
cg13649058	-1.95743	-0.755334	-4.84989	7.10173e-06	3.33024e-05	3.50754	NA	NA	NA	NA	NA	NA	1.3237	-0.755334	2.35994	0.0212635	0.0337766	-3.63508	FALSE	TRUE	FALSE	chr17	41609256	-		OpenSea	41609256	41609256	1452	ETV4
cg24486037	-3.80902	-1.70179	-4.84989	7.1019e-06	3.33024e-05	3.50752	NA	NA	NA	NA	NA	NA	NA	NA	NA	NA	NA	NA	FALSE	FALSE	FALSE	chr1	151345181	-		OpenSea	151345181	151345181	28	SELENBP1
cg23501964	-2.12392	0.376053	-4.8497	7.10702e-06	3.33187e-05	3.50683	NA	NA	NA	NA	NA	NA	3.00756	0.376053	4.8608	7.6282e-06	0.000123149	3.55849	FALSE	TRUE	FALSE	chr20	19866810	+		OpenSea	19866810	19866810	354	RIN2
cg01641455	-3.12079	-1.93433	-4.84948	7.11285e-06	3.33422e-05	3.50605	NA	NA	NA	NA	NA	NA	5.50713	-1.93433	5.78061	2.24777e-07	1.50243e-05	6.84351	FALSE	TRUE	FALSE	chr19	55954973	-	chr19:55953371-55954641	S_Shore	55954973	55954973	742	SHISA7
cg08352148	1.93848	-0.577681	4.84907	7.12374e-06	3.33712e-05	3.5046	NA	NA	NA	NA	NA	NA	NA	NA	NA	NA	NA	NA	FALSE	FALSE	FALSE	chr12	52948345	-		OpenSea	52948345	52948345	1413	KRT71
cg22459470	2.92745	1.12836	4.84806	7.15117e-06	3.34656e-05	3.50095	NA	NA	NA	NA	NA	NA	NA	NA	NA	NA	NA	NA	FALSE	FALSE	FALSE	chr1	152749795	+		OpenSea	152749795	152749795	946	LCE1F
cg11884243	2.79222	0.510621	4.84659	7.19087e-06	3.36086e-05	3.49569	1.82052	0.510621	2.51004	0.0145375	0.0241596	-3.37862	NA	NA	NA	NA	NA	NA	TRUE	FALSE	FALSE	chr9	137772886	+		OpenSea	137772886	137772886	227	FCN2
cg01928902	-3.06523	-4.19191	-4.84583	7.21149e-06	3.36758e-05	3.49296	NA	NA	NA	NA	NA	NA	3.06586	-4.19191	3.2784	0.00167247	0.00478949	-1.3929	FALSE	TRUE	FALSE	chr14	69259640	-	chr14:69259612-69262900	Island	69259640	69259640	990	ZFP36L1
cg17907200	3.32329	-0.224508	4.84514	7.23046e-06	3.37333e-05	3.49047	NA	NA	NA	NA	NA	NA	NA	NA	NA	NA	NA	NA	FALSE	FALSE	FALSE	chr1	4471021	+		OpenSea	4471021	4471021	1089	LINC01777
cg00706302	2.93161	0.821589	4.84251	7.30271e-06	3.39919e-05	3.48101	NA	NA	NA	NA	NA	NA	-2.96222	0.821589	-3.32187	0.00146473	0.00434733	-1.27334	FALSE	TRUE	FALSE	chr2	113832957	+		OpenSea	113832957	113832957	840	IL1F10
cg02678600	2.43656	1.43398	4.83888	7.40335e-06	3.43695e-05	3.468	NA	NA	NA	NA	NA	NA	NA	NA	NA	NA	NA	NA	FALSE	FALSE	FALSE	chr6	36930726	+	chr6:36929837-36930135	S_Shore	36930726	36930726	1498	PI16
cg10422455	2.72392	-0.341396	4.83787	7.43184e-06	3.4485e-05	3.46435	NA	NA	NA	NA	NA	NA	-2.86536	-0.341396	-3.47888	0.000899687	0.00305058	-0.832488	FALSE	TRUE	FALSE	chr11	19083542	-		OpenSea	19083542	19083542	1313	MRGPRX2
cg13641786	-2.97803	-0.18566	-4.8326	7.58115e-06	3.5056e-05	3.44545	-3.6103	-0.18566	-4.62549	1.80067e-05	0.000213909	2.73605	NA	NA	NA	NA	NA	NA	TRUE	FALSE	FALSE	chr7	105518278	+	chr7:105516844-105517963	S_Shore	105518278	105518278	1010	CDHR3
cg04272694	2.57491	-1.45404	4.83217	7.59329e-06	3.50982e-05	3.44393	NA	NA	NA	NA	NA	NA	NA	NA	NA	NA	NA	NA	FALSE	FALSE	FALSE	chr6	168718991	-	chr6:168719681-168720495	N_Shore	168718991	168718991	1410	DACT2
cg23072823	2.5983	-2.3756	4.83123	7.62018e-06	3.51844e-05	3.44057	2.63723	-2.3756	3.92323	0.000211185	0.00108241	0.446412	NA	NA	NA	NA	NA	NA	TRUE	FALSE	FALSE	chr3	14445421	+	chr3:14443629-14444577	S_Shore	14445421	14445421	1344	SLC6A6
cg23682160	-2.29101	-2.90162	-4.82923	7.67816e-06	3.54036e-05	3.43336	NA	NA	NA	NA	NA	NA	2.24517	-2.90162	3.3055	0.00153992	0.0045083	-1.31849	FALSE	TRUE	FALSE	chr1	41446243	+	chr1:41444870-41446116	S_Shore	41446243	41446243	1235	CTPS1
cg09787442	2.61481	1.92313	4.82847	7.70001e-06	3.54943e-05	3.43066	NA	NA	NA	NA	NA	NA	-2.91874	1.92313	-3.69985	0.000443529	0.00183589	-0.189102	FALSE	TRUE	FALSE	chr21	31119294	+		OpenSea	31119294	31119294	1199	GRIK1-AS1
cg03202951	-2.48279	0.058756	-4.82765	7.72397e-06	3.55844e-05	3.42771	NA	NA	NA	NA	NA	NA	2.53741	0.058756	3.40781	0.00112356	0.00358103	-1.03376	FALSE	TRUE	FALSE	chr14	60338218	-	chr14:60336951-60337461	S_Shore	60338218	60338218	660	RTN1
cg04047221	-3.26054	-3.40755	-4.82689	7.74607e-06	3.56619e-05	3.42499	-2.62601	-3.40755	-3.04794	0.00331515	0.007745	-2.06822	NA	NA	NA	NA	NA	NA	TRUE	FALSE	FALSE	chr13	112723477	+	chr13:112720564-112723582	Island	112723477	112723477	1563	SOX1
cg15972984	-3.06251	0.499611	-4.82649	7.75792e-06	3.57043e-05	3.42354	-1.92468	0.499611	-2.38916	0.0197603	0.0309105	-3.64487	NA	NA	NA	NA	NA	NA	TRUE	FALSE	FALSE	chr2	99756731	-	chr2:99757355-99758220	N_Shore	99756731	99756731	880	TSGA10
cg03613618	-2.31951	0.918942	-4.82629	7.76352e-06	3.57239e-05	3.42286	NA	NA	NA	NA	NA	NA	NA	NA	NA	NA	NA	NA	FALSE	FALSE	FALSE	chr8	97658325	+	chr8:97657174-97657943	S_Shore	97658325	97658325	825	CPQ
cg21023114	2.78143	0.538731	4.82568	7.78164e-06	3.57763e-05	3.42064	NA	NA	NA	NA	NA	NA	-4.21888	0.538731	-4.99192	4.67767e-06	9.03311e-05	4.01321	FALSE	TRUE	FALSE	chr9	21241233	-		OpenSea	21241233	21241233	1254	IFNA14
cg21305609	2.91033	-0.153347	4.82461	7.81288e-06	3.59e-05	3.41683	NA	NA	NA	NA	NA	NA	-3.17533	-0.153347	-3.57477	0.000663881	0.0024484	-0.556487	FALSE	TRUE	FALSE	chr7	154863929	-	chr7:154862680-154863245	S_Shore	154863929	154863929	661	HTR5A-AS1
cg14098385	-1.9686	2.15201	-4.82213	7.88632e-06	3.618e-05	3.40794	-1.8113	2.15201	-3.70699	0.000432195	0.00177724	-0.213738	NA	NA	NA	NA	NA	NA	TRUE	FALSE	FALSE	chr3	122285010	+	chr3:122283002-122283594	S_Shore	122285010	122285010	1824	DTX3L
cg04110224	-3.38264	-2.8221	-4.82188	7.89387e-06	3.62043e-05	3.40703	-2.87964	-2.8221	-3.21032	0.00205092	0.00544304	-1.63506	NA	NA	NA	NA	NA	NA	TRUE	FALSE	FALSE	chr11	70508463	-	chr11:70508328-70508617	Island	70508463	70508463	539	SHANK2
cg14258853	-3.08537	-2.97591	-4.82006	7.94814e-06	3.63914e-05	3.40052	NA	NA	NA	NA	NA	NA	4.02857	-2.97591	4.25299	6.83778e-05	0.000509239	1.52707	FALSE	TRUE	FALSE	chr12	29935411	-	chr12:29935995-29937433	N_Shore	29935411	29935411	567	TMTC1
cg14016875	-2.97827	-0.120715	-4.81902	7.97944e-06	3.64976e-05	3.39679	NA	NA	NA	NA	NA	NA	5.08062	-0.120715	5.57111	5.10397e-07	2.44878e-05	6.07787	FALSE	TRUE	FALSE	chr17	14206981	+	chr17:14204168-14207702	Island	14206981	14206981	75	MGC12916
cg17274916	-2.8835	-0.901589	-4.81758	8.02275e-06	3.66521e-05	3.39164	-2.45369	-0.901589	-3.24477	0.00184874	0.00503648	-1.54107	NA	NA	NA	NA	NA	NA	TRUE	FALSE	FALSE	chr17	26685433	-	chr17:26684165-26684875	S_Shore	26685433	26685433	829	POLDIP2
cg01893660	-2.67612	1.67388	-4.81668	8.04999e-06	3.67517e-05	3.38842	NA	NA	NA	NA	NA	NA	NA	NA	NA	NA	NA	NA	FALSE	FALSE	FALSE	chr6	131322364	-		OpenSea	131322364	131322364	456	EPB41L2
cg21336122	-2.73043	0.71642	-4.81541	8.08871e-06	3.68744e-05	3.38386	-3.04158	0.71642	-4.26759	6.47007e-05	0.000491279	1.5433	NA	NA	NA	NA	NA	NA	TRUE	FALSE	FALSE	chr1	62417788	+		OpenSea	62417788	62417788	137	PATJ
cg17052406	1.8424	1.86203	4.81441	8.11911e-06	3.69817e-05	3.3803	NA	NA	NA	NA	NA	NA	-1.96091	1.86203	-3.73395	0.000396822	0.0017002	-0.087537	FALSE	TRUE	FALSE	chr21	37949945	-		OpenSea	37949945	37949945	1077	CLDN14
cg00297912	-3.15029	-0.600131	-4.81384	8.13683e-06	3.70499e-05	3.37823	NA	NA	NA	NA	NA	NA	NA	NA	NA	NA	NA	NA	FALSE	FALSE	FALSE	chr6	155636825	-	chr6:155635218-155635882	S_Shore	155636825	155636825	1207	TFB1M
cg01612366	2.8926	-1.59653	4.81261	8.17449e-06	3.71921e-05	3.37384	NA	NA	NA	NA	NA	NA	NA	NA	NA	NA	NA	NA	FALSE	FALSE	FALSE	chr4	14113465	+		OpenSea	14113465	14113465	126	LINC01085
cg27106398	2.9546	-1.17475	4.81186	8.19759e-06	3.72846e-05	3.37116	NA	NA	NA	NA	NA	NA	NA	NA	NA	NA	NA	NA	FALSE	FALSE	FALSE	chr3	128210180	-	chr3:128205495-128212274	Island	128210180	128210180	1849	GATA2
cg06137852	2.66208	-0.382263	4.81174	8.20132e-06	3.72993e-05	3.37073	NA	NA	NA	NA	NA	NA	-2.49611	-0.382263	-3.08991	0.00293665	0.00729258	-1.89819	FALSE	TRUE	FALSE	chr13	28545283	-	chr13:28542221-28543544	S_Shore	28545283	28545283	1777	CDX2
cg06873218	-2.27264	-1.39557	-4.81089	8.22769e-06	3.73732e-05	3.36768	NA	NA	NA	NA	NA	NA	1.63312	-1.39557	2.41619	0.0184768	0.0301864	-3.51464	FALSE	TRUE	FALSE	chr22	39637727	-	chr22:39638219-39640966	N_Shore	39637727	39637727	812	PDGFB
cg26716753	2.6222	1.41849	4.8103	8.24601e-06	3.74481e-05	3.36556	1.63725	1.41849	2.39937	0.0192614	0.0302897	-3.62278	NA	NA	NA	NA	NA	NA	TRUE	FALSE	FALSE	chr12	126105989	+		OpenSea	126105989	126105989	1052	TMEM132B
cg12184157	2.90985	1.47757	4.80964	8.26634e-06	3.75214e-05	3.36322	NA	NA	NA	NA	NA	NA	NA	NA	NA	NA	NA	NA	FALSE	FALSE	FALSE	chr20	23549495	-		OpenSea	23549495	23549495	108	CST9L
cg18570253	-3.04119	0.0887496	-4.80825	8.30983e-06	3.76871e-05	3.35824	NA	NA	NA	NA	NA	NA	NA	NA	NA	NA	NA	NA	FALSE	FALSE	FALSE	chr3	2933523	+		OpenSea	2933523	2933523	375	CNTN4
cg20760846	-2.1886	-2.60341	-4.80781	8.32361e-06	3.77369e-05	3.35666	NA	NA	NA	NA	NA	NA	1.70683	-2.60341	2.63607	0.0104587	0.0192495	-3.02156	FALSE	TRUE	FALSE	chr7	44889006	-	chr7:44887267-44888070	S_Shore	44889006	44889006	1280	H2AFV
cg23949265	-2.60204	0.944926	-4.80754	8.33193e-06	3.77704e-05	3.35571	NA	NA	NA	NA	NA	NA	NA	NA	NA	NA	NA	NA	FALSE	FALSE	FALSE	chr2	100939597	-	chr2:100937779-100939059	S_Shore	100939597	100939597	401	LONRF2
cg18127395	2.1159	1.18352	4.80653	8.36374e-06	3.78616e-05	3.35209	NA	NA	NA	NA	NA	NA	NA	NA	NA	NA	NA	NA	FALSE	FALSE	FALSE	chr7	95433546	+		OpenSea	95433546	95433546	49	DYNC1I1
cg06810647	-2.7668	-2.22783	-4.80637	8.3688e-06	3.7876e-05	3.35152	-2.66583	-2.22783	-3.67879	0.000473737	0.00189813	-0.298085	NA	NA	NA	NA	NA	NA	TRUE	FALSE	FALSE	chr16	1665094	+	chr16:1660054-1665095	Island	1665094	1665094	452	CRAMP1
cg10514886	-3.1208	0.119809	-4.80575	8.38832e-06	3.79539e-05	3.3493	NA	NA	NA	NA	NA	NA	2.6409	0.119809	2.74515	0.00779635	0.015328	-2.76421	FALSE	TRUE	FALSE	chr12	41221707	+		OpenSea	41221707	41221707	32	CNTN1
cg09371530	2.51329	1.74712	4.80512	8.40829e-06	3.80314e-05	3.34705	NA	NA	NA	NA	NA	NA	NA	NA	NA	NA	NA	NA	FALSE	FALSE	FALSE	chr10	131640006	-	chr10:131638564-131638840	S_Shore	131640006	131640006	1631	MIR4297
cg16901566	2.45207	-1.37117	4.80463	8.42388e-06	3.80976e-05	3.34529	NA	NA	NA	NA	NA	NA	NA	NA	NA	NA	NA	NA	FALSE	FALSE	FALSE	chr2	1379691	+		OpenSea	1379691	1379691	1695	TPO
cg11112908	-2.08578	1.97892	-4.80393	8.44597e-06	3.81762e-05	3.3428	-2.20328	1.97892	-4.18829	8.53337e-05	0.00058801	1.28603	NA	NA	NA	NA	NA	NA	TRUE	FALSE	FALSE	chr11	45882587	+		OpenSea	45882587	45882587	886	CRY2
cg01308151	-2.52851	-4.22359	-4.80366	8.45478e-06	3.82054e-05	3.34181	NA	NA	NA	NA	NA	NA	1.935	-4.22359	2.53185	0.0137508	0.0238602	-3.25964	FALSE	TRUE	FALSE	chr2	154333481	-	chr2:154334449-154335458	N_Shore	154333481	154333481	1840	RPRM
cg00689213	2.61562	1.14718	4.80342	8.46241e-06	3.82292e-05	3.34095	3.21191	1.14718	4.71265	1.30967e-05	0.000174967	3.03382	NA	NA	NA	NA	NA	NA	TRUE	FALSE	FALSE	chr2	79366964	-		OpenSea	79366964	79366964	1410	REG1CP
cg14284554	-2.71976	1.14619	-4.80229	8.49832e-06	3.83593e-05	3.33693	NA	NA	NA	NA	NA	NA	NA	NA	NA	NA	NA	NA	FALSE	FALSE	FALSE	chr1	206810354	+	chr1:206808523-206809187	S_Shore	206810354	206810354	1472	DYRK3
cg02169201	-1.93628	0.553003	-4.80195	8.50937e-06	3.84005e-05	3.33569	NA	NA	NA	NA	NA	NA	NA	NA	NA	NA	NA	NA	FALSE	FALSE	FALSE	chr20	32248995	-	chr20:32251123-32251832	N_Shelf	32248995	32248995	1588	NECAB3
cg24437010	-2.83889	1.57529	-4.80193	8.50982e-06	3.84005e-05	3.33564	-2.58992	1.57529	-3.47132	0.000919359	0.00303022	-0.905468	NA	NA	NA	NA	NA	NA	TRUE	FALSE	FALSE	chr12	81226424	-		OpenSea	81226424	81226424	15	MIR617
cg03934354	-2.1833	1.96898	-4.80179	8.51432e-06	3.84186e-05	3.33514	NA	NA	NA	NA	NA	NA	NA	NA	NA	NA	NA	NA	FALSE	FALSE	FALSE	chr5	34043140	-		OpenSea	34043140	34043140	230	C1QTNF3
cg04700823	2.93046	3.86757	4.80073	8.54845e-06	3.85511e-05	3.33134	NA	NA	NA	NA	NA	NA	-2.51598	3.86757	-2.7962	0.00677745	0.0137588	-2.64094	FALSE	TRUE	FALSE	chr7	151135869	-	chr7:151136933-151137273	N_Shore	151135869	151135869	1229	CRYGN
cg19882880	-1.90199	1.49632	-4.80052	8.55522e-06	3.85709e-05	3.33059	-1.83717	1.49632	-3.89995	0.000228347	0.00114154	0.374231	NA	NA	NA	NA	NA	NA	TRUE	FALSE	FALSE	chr15	55701725	+	chr15:55700140-55700806	S_Shore	55701725	55701725	1001	C15orf65
cg05498681	2.58141	0.962565	4.8001	8.56862e-06	3.86178e-05	3.3291	NA	NA	NA	NA	NA	NA	-2.471	0.962565	-3.15666	0.00241137	0.00628267	-1.72174	FALSE	TRUE	FALSE	chr20	35973318	+	chr20:35974177-35974913	N_Shore	35973318	35973318	229	SRC
cg15455156	-3.70434	-4.13551	-4.79921	8.59729e-06	3.87304e-05	3.32593	NA	NA	NA	NA	NA	NA	3.14431	-4.13551	2.71998	0.00834874	0.0161613	-2.82433	FALSE	TRUE	FALSE	chr12	12871826	+	chr12:12869798-12871248	S_Shore	12871826	12871826	1523	CDKN1B
cg18654081	-2.39969	-4.93685	-4.79868	8.61463e-06	3.8785e-05	3.32401	NA	NA	NA	NA	NA	NA	2.73721	-4.93685	3.79444	0.000325297	0.00148122	0.0940752	FALSE	TRUE	FALSE	chr12	118499985	-	chr12:118499103-118499473	S_Shore	118499985	118499985	1033	WSB2
cg17299636	3.24214	0.680825	4.7968	8.67585e-06	3.90018e-05	3.31728	NA	NA	NA	NA	NA	NA	-3.41292	0.680825	-3.39865	0.001156	0.00365602	-1.05951	FALSE	TRUE	FALSE	chr2	1488175	+		OpenSea	1488175	1488175	192	TPO
cg06118642	-2.82775	-0.592091	-4.79653	8.68441e-06	3.90349e-05	3.31635	NA	NA	NA	NA	NA	NA	3.03811	-0.592091	3.50699	0.0008234	0.00286112	-0.75211	FALSE	TRUE	FALSE	chr7	73245280	+	chr7:73245434-73246045	N_Shore	73245280	73245280	86	CLDN4
cg05000039	-2.44883	-1.65782	-4.796	8.70188e-06	3.90949e-05	3.31444	NA	NA	NA	NA	NA	NA	1.81021	-1.65782	2.45096	0.0169222	0.0281352	-3.43901	FALSE	TRUE	FALSE	chr8	94754024	-	chr8:94752975-94753499	S_Shore	94754024	94754024	799	RBM12B
cg11616676	-2.50992	-2.54716	-4.79558	8.7156e-06	3.91414e-05	3.31294	NA	NA	NA	NA	NA	NA	2.69982	-2.54716	3.5552	0.000706643	0.00255951	-0.613234	FALSE	TRUE	FALSE	chr7	87848143	-	chr7:87849003-87849594	N_Shore	87848143	87848143	1255	SRI
cg03431084	-2.44983	-0.460485	-4.79545	8.71984e-06	3.9156e-05	3.31248	NA	NA	NA	NA	NA	NA	2.37157	-0.460485	3.20911	0.00206174	0.00559757	-1.58114	FALSE	TRUE	FALSE	chr20	45948853	+		OpenSea	45948853	45948853	1606	LOC100131496
cg24511404	-2.3659	-0.974167	-4.79489	8.73823e-06	3.92212e-05	3.31048	NA	NA	NA	NA	NA	NA	NA	NA	NA	NA	NA	NA	FALSE	FALSE	FALSE	chr1	212607111	+	chr1:212606105-212606844	S_Shore	212607111	212607111	881	NENF
cg04069951	-2.29466	-1.82493	-4.79463	8.74685e-06	3.92447e-05	3.30954	NA	NA	NA	NA	NA	NA	2.43595	-1.82493	3.55033	0.000717674	0.00258856	-0.62731	FALSE	TRUE	FALSE	chr11	2398336	+	chr11:2398223-2399598	Island	2398336	2398336	210	CD81
cg22547204	3.7178	0.192048	4.79417	8.76201e-06	3.92931e-05	3.3079	NA	NA	NA	NA	NA	NA	-3.685	0.192048	-3.17204	0.00230348	0.00607689	-1.68068	FALSE	TRUE	FALSE	chr5	24646109	-		OpenSea	24646109	24646109	1023	CDH10
cg11212178	2.62483	1.05638	4.79408	8.76493e-06	3.93019e-05	3.30758	1.61939	1.05638	2.36169	0.0211589	0.0326643	-3.70384	NA	NA	NA	NA	NA	NA	TRUE	FALSE	FALSE	chr12	95226807	+		OpenSea	95226807	95226807	1366	KRT19P2
cg01042100	2.21982	-0.0280205	4.7929	8.80385e-06	3.94479e-05	3.30337	NA	NA	NA	NA	NA	NA	-1.93177	-0.0280205	-2.92414	0.00473801	0.0104529	-2.32432	FALSE	TRUE	FALSE	chr10	48391548	-	chr10:48389019-48389375	S_Shelf	48391548	48391548	556	RBP3
cg04135270	-2.5644	-5.10787	-4.79281	8.8069e-06	3.94572e-05	3.30304	NA	NA	NA	NA	NA	NA	2.71076	-5.10787	3.48266	0.00088904	0.00302456	-0.821693	FALSE	TRUE	FALSE	chr21	42539536	+	chr21:42539367-42540872	Island	42539536	42539536	51	MIR3197
cg14346046	-2.86019	-0.915991	-4.79278	8.80806e-06	3.94574e-05	3.30292	NA	NA	NA	NA	NA	NA	3.00934	-0.915991	3.42784	0.00105565	0.00342151	-0.977333	FALSE	TRUE	FALSE	chr11	27494792	-	chr11:27493640-27494357	S_Shore	27494792	27494792	457	LGR4
cg03915569	2.38988	1.7408	4.79236	8.82186e-06	3.95094e-05	3.30143	NA	NA	NA	NA	NA	NA	-2.69533	1.7408	-3.74817	0.00037877	0.00164511	-0.0450186	FALSE	TRUE	FALSE	chr6	18571016	+		OpenSea	18571016	18571016	998	MIR548A1
cg00963071	3.14558	0.990756	4.79188	8.83779e-06	3.95672e-05	3.29972	NA	NA	NA	NA	NA	NA	-3.52189	0.990756	-3.61867	0.000576755	0.00221507	-0.428483	FALSE	TRUE	FALSE	chr2	234662401	-	chr2:234663595-234664071	N_Shore	234662401	234662401	1589	LOC100286922
cg21853977	-2.54357	1.22079	-4.79147	8.85146e-06	3.96123e-05	3.29825	NA	NA	NA	NA	NA	NA	NA	NA	NA	NA	NA	NA	FALSE	FALSE	FALSE	chr14	69659101	+	chr14:69658127-69658773	S_Shore	69659101	69659101	617	EXD2
cg00955544	3.19838	0.295688	4.7908	8.87363e-06	3.96903e-05	3.29587	NA	NA	NA	NA	NA	NA	-2.2154	0.295688	-2.23546	0.0287976	0.0431026	-3.8931	FALSE	TRUE	FALSE	chr21	31767222	+		OpenSea	31767222	31767222	1169	KRTAP13-1
cg22939345	2.38944	-0.653747	4.7898	8.90712e-06	3.98071e-05	3.29229	NA	NA	NA	NA	NA	NA	-3.57435	-0.653747	-4.96859	5.10488e-06	9.56329e-05	3.93191	FALSE	TRUE	FALSE	chr12	126925912	+		OpenSea	126925912	126925912	1114	LINC02347
cg04148191	2.87353	2.28522	4.7882	8.96098e-06	4.00059e-05	3.28657	NA	NA	NA	NA	NA	NA	NA	NA	NA	NA	NA	NA	FALSE	FALSE	FALSE	chr7	31124941	+		OpenSea	31124941	31124941	1615	ADCYAP1R1
cg23092714	1.91806	1.20649	4.78804	8.96635e-06	4.00165e-05	3.286	NA	NA	NA	NA	NA	NA	NA	NA	NA	NA	NA	NA	FALSE	FALSE	FALSE	chr2	219856218	-	chr2:219857682-219858917	N_Shore	219856218	219856218	1908	CRYBA2
cg03675171	2.37857	0.32856	4.78787	8.97203e-06	4.00243e-05	3.2854	1.66657	0.32856	2.71041	0.00855999	0.0159418	-2.91386	NA	NA	NA	NA	NA	NA	TRUE	FALSE	FALSE	chr13	113777109	+		OpenSea	113777109	113777109	3	F10
cg00286510	-2.57634	-3.09339	-4.78576	9.04333e-06	4.02647e-05	3.27788	NA	NA	NA	NA	NA	NA	2.59425	-3.09339	3.31032	0.00151742	0.00446098	-1.30521	FALSE	TRUE	FALSE	chr7	87506850	+	chr7:87505100-87506493	S_Shore	87506850	87506850	1305	DBF4
cg03505504	-2.3463	-1.52835	-4.78544	9.0542e-06	4.0302e-05	3.27674	NA	NA	NA	NA	NA	NA	1.96362	-1.52835	2.78385	0.00701199	0.0141257	-2.67092	FALSE	TRUE	FALSE	chr20	45948453	-		OpenSea	45948453	45948453	647	ZMYND8
cg16379205	-1.62825	-1.66761	-4.78516	9.06394e-06	4.03351e-05	3.27571	NA	NA	NA	NA	NA	NA	NA	NA	NA	NA	NA	NA	FALSE	FALSE	FALSE	chr10	49460154	-		OpenSea	49460154	49460154	353	FRMPD2
cg17714799	2.94697	-1.24463	4.7851	9.06593e-06	4.03387e-05	3.27551	NA	NA	NA	NA	NA	NA	NA	NA	NA	NA	NA	NA	FALSE	FALSE	FALSE	chr4	110625080	-	chr4:110623959-110624831	S_Shore	110625080	110625080	450	CASP6
cg15223008	-2.17029	-0.146466	-4.78478	9.07686e-06	4.03806e-05	3.27436	NA	NA	NA	NA	NA	NA	NA	NA	NA	NA	NA	NA	FALSE	FALSE	FALSE	chr20	33566232	+		OpenSea	33566232	33566232	796	MYH7B
cg16896205	2.15827	-1.13203	4.78307	9.13537e-06	4.05852e-05	3.26826	NA	NA	NA	NA	NA	NA	NA	NA	NA	NA	NA	NA	FALSE	FALSE	FALSE	chr1	111413643	+		OpenSea	111413643	111413643	177	CD53
cg05632420	-2.86206	-1.42353	-4.78194	9.17413e-06	4.07238e-05	3.26424	NA	NA	NA	NA	NA	NA	NA	NA	NA	NA	NA	NA	FALSE	FALSE	FALSE	chr7	130793732	-	chr7:130794689-130795032	N_Shore	130793732	130793732	169	LINC-PINT
cg01012936	-3.14317	-0.83959	-4.77834	9.29914e-06	4.1151e-05	3.25138	NA	NA	NA	NA	NA	NA	4.40932	-0.83959	4.52047	2.64672e-05	0.000272707	2.40437	FALSE	TRUE	FALSE	chr1	205289384	-	chr1:205290232-205291035	N_Shore	205289384	205289384	1498	NUAK2
cg04673596	2.33679	-1.16977	4.77826	9.30181e-06	4.11552e-05	3.25111	NA	NA	NA	NA	NA	NA	-2.71626	-1.16977	-3.86213	0.000259898	0.00126607	0.299475	FALSE	TRUE	FALSE	chr19	7005379	-		OpenSea	7005379	7005379	1046	FLJ25758
cg02882487	-2.40791	-0.800929	-4.77774	9.32009e-06	4.1218e-05	3.24924	NA	NA	NA	NA	NA	NA	NA	NA	NA	NA	NA	NA	FALSE	FALSE	FALSE	chr8	28560658	+	chr8:28558588-28559960	S_Shore	28560658	28560658	1667	EXTL3
cg00486126	-1.96283	0.966584	-4.77763	9.32392e-06	4.1227e-05	3.24885	NA	NA	NA	NA	NA	NA	1.47303	0.966584	2.56998	0.0124507	0.0220603	-3.17343	FALSE	TRUE	FALSE	chr17	27034554	-	chr17:27038084-27038919	N_Shelf	27034554	27034554	86	PROCA1
cg08937102	-2.05903	-0.707293	-4.77705	9.34434e-06	4.13004e-05	3.24678	NA	NA	NA	NA	NA	NA	1.60552	-0.707293	2.64434	0.010231	0.0189177	-3.00234	FALSE	TRUE	FALSE	chr1	1690389	-	chr1:1691767-1692063	N_Shore	1690389	1690389	307	NADK
cg04254944	2.00974	1.95702	4.77648	9.36422e-06	4.13598e-05	3.24476	2.07374	1.95702	4.0923	0.000118887	0.000731447	0.978287	NA	NA	NA	NA	NA	NA	TRUE	FALSE	FALSE	chr15	27185160	-		OpenSea	27185160	27185160	473	GABRB3
cg27026371	2.9274	1.03496	4.77516	9.41059e-06	4.15264e-05	3.24007	2.6585	1.03496	3.42526	0.00106201	0.00336021	-1.0371	NA	NA	NA	NA	NA	NA	TRUE	FALSE	FALSE	chr11	123886141	+		OpenSea	123886141	123886141	140	OR10G4
cg07889432	-2.35449	1.10387	-4.77454	9.43273e-06	4.16069e-05	3.23783	-2.77895	1.10387	-4.55759	2.30339e-05	0.000249997	2.50599	NA	NA	NA	NA	NA	NA	TRUE	FALSE	FALSE	chr6	143927870	+		OpenSea	143927870	143927870	1446	PHACTR2
cg19420638	2.47836	2.14272	4.77413	9.44714e-06	4.16547e-05	3.23638	1.73529	2.14272	2.68555	0.00915393	0.0168069	-2.97306	NA	NA	NA	NA	NA	NA	TRUE	FALSE	FALSE	chr2	219851272	-	chr2:219848919-219850541	S_Shore	219851272	219851272	892	FEV
cg12544923	-2.3766	-4.09366	-4.77195	9.52465e-06	4.19446e-05	3.22862	NA	NA	NA	NA	NA	NA	2.98855	-4.09366	4.16211	9.38078e-05	0.000628456	1.23558	FALSE	TRUE	FALSE	chr17	56770418	-	chr17:56769865-56770295	S_Shore	56770418	56770418	1001	TEX14
cg08411049	2.68507	0.132033	4.77183	9.52912e-06	4.19567e-05	3.22818	NA	NA	NA	NA	NA	NA	NA	NA	NA	NA	NA	NA	FALSE	FALSE	FALSE	chr18	61144250	+		OpenSea	61144250	61144250	105	SERPINB5
cg15826006	2.23289	1.9886	4.77158	9.53805e-06	4.19778e-05	3.22729	NA	NA	NA	NA	NA	NA	-1.84083	1.9886	-2.75334	0.00762384	0.0150624	-2.74454	FALSE	TRUE	FALSE	chr9	84528281	+		OpenSea	84528281	84528281	70	SPATA31D5P
cg16332825	2.45094	-1.53567	4.77079	9.56642e-06	4.2061e-05	3.22447	NA	NA	NA	NA	NA	NA	-2.37248	-1.53567	-3.19012	0.00218243	0.00583947	-1.63224	FALSE	TRUE	FALSE	chr19	48497324	+		OpenSea	48497324	48497324	583	ELSPBP1
cg03298486	2.82975	0.854291	4.77075	9.56761e-06	4.20621e-05	3.22435	NA	NA	NA	NA	NA	NA	-3.75575	0.854291	-4.3066	5.66545e-05	0.000448706	1.70064	FALSE	TRUE	FALSE	chr7	97360124	+	chr7:97361132-97363018	N_Shore	97360124	97360124	1146	TAC1
cg13530105	1.83211	0.846908	4.76954	9.61141e-06	4.22192e-05	3.22001	NA	NA	NA	NA	NA	NA	-1.35144	0.846908	-2.56129	0.0127368	0.0224558	-3.19317	FALSE	TRUE	FALSE	chr8	19795537	+	chr8:19796843-19798006	N_Shore	19795537	19795537	1044	LPL
cg05971061	2.20831	-0.224978	4.76948	9.61347e-06	4.22225e-05	3.21981	NA	NA	NA	NA	NA	NA	NA	NA	NA	NA	NA	NA	FALSE	FALSE	FALSE	chr1	66998484	+	chr1:66998728-66999060	N_Shore	66998484	66998484	1340	SGIP1
cg16241541	2.96744	0.767229	4.76887	9.63565e-06	4.2297e-05	3.21762	NA	NA	NA	NA	NA	NA	-2.63927	0.767229	-2.87277	0.00547686	0.0116828	-2.45275	FALSE	TRUE	FALSE	chr21	31766922	+		OpenSea	31766922	31766922	1469	KRTAP13-1
cg26748674	2.35499	1.14278	4.76815	9.66149e-06	4.23828e-05	3.21508	NA	NA	NA	NA	NA	NA	NA	NA	NA	NA	NA	NA	FALSE	FALSE	FALSE	chr16	55991081	-		OpenSea	55991081	55991081	1137	CES5A
cg08754294	-2.3679	0.258516	-4.76711	9.69942e-06	4.251e-05	3.21136	NA	NA	NA	NA	NA	NA	2.62652	0.258516	3.66894	0.000490363	0.00197175	-0.28065	FALSE	TRUE	FALSE	chr17	55175274	+		OpenSea	55175274	55175274	1321	AKAP1
cg14608505	-2.05403	-1.46174	-4.76705	9.70168e-06	4.25176e-05	3.21113	NA	NA	NA	NA	NA	NA	1.44665	-1.46174	2.38362	0.0200473	0.0322163	-3.58465	FALSE	TRUE	FALSE	chr20	43936961	-	chr20:43935199-43935633	S_Shore	43936961	43936961	5	MATN4
cg00760992	-2.32357	-0.971141	-4.76665	9.71602e-06	4.25643e-05	3.20973	NA	NA	NA	NA	NA	NA	2.32616	-0.971141	3.31971	0.00147445	0.00436853	-1.2793	FALSE	TRUE	FALSE	chr12	50223054	-	chr12:50221558-50222609	S_Shore	50223054	50223054	845	NCKAP5L
cg25772723	2.21042	-0.184755	4.7664	9.72524e-06	4.25932e-05	3.20883	NA	NA	NA	NA	NA	NA	NA	NA	NA	NA	NA	NA	FALSE	FALSE	FALSE	chr3	128211126	-	chr3:128205495-128212274	Island	128211126	128211126	903	GATA2
cg10952850	-2.19718	1.4548	-4.76578	9.74792e-06	4.26764e-05	3.20662	NA	NA	NA	NA	NA	NA	NA	NA	NA	NA	NA	NA	FALSE	FALSE	FALSE	chr12	70131243	+	chr12:70132340-70133559	N_Shore	70131243	70131243	1387	RAB3IP
cg25000210	2.28517	-0.269901	4.76529	9.76575e-06	4.27406e-05	3.20488	NA	NA	NA	NA	NA	NA	-2.62872	-0.269901	-3.82253	0.000296447	0.00138866	0.179026	FALSE	TRUE	FALSE	chr6	29455302	-		OpenSea	29455302	29455302	376	MAS1L
cg25335080	2.55086	1.11723	4.76475	9.78569e-06	4.28131e-05	3.20295	NA	NA	NA	NA	NA	NA	-3.13192	1.11723	-4.02115	0.000152162	0.000872143	0.790577	FALSE	TRUE	FALSE	chr3	42979404	+	chr3:42977830-42978090	S_Shore	42979404	42979404	778	KRBOX1
cg21027294	2.13009	2.56372	4.76459	9.79144e-06	4.28321e-05	3.20239	NA	NA	NA	NA	NA	NA	NA	NA	NA	NA	NA	NA	FALSE	FALSE	FALSE	chr20	45606631	+		OpenSea	45606631	45606631	242	EYA2
cg08626653	-2.3053	0.200784	-4.76445	9.79643e-06	4.28516e-05	3.2019	NA	NA	NA	NA	NA	NA	NA	NA	NA	NA	NA	NA	FALSE	FALSE	FALSE	chr7	100082322	+	chr7:100080693-100081371	S_Shore	100082322	100082322	771	NYAP1
cg24521240	-3.03351	0.416075	-4.7609	9.92789e-06	4.33096e-05	3.18925	-2.15593	0.416075	-2.66421	0.00969382	0.0175799	-3.02356	NA	NA	NA	NA	NA	NA	TRUE	FALSE	FALSE	chr17	982555	-	chr17:981508-981748	S_Shore	982555	982555	168	ABR
cg12687527	2.6766	0.143431	4.76081	9.93136e-06	4.33201e-05	3.18891	NA	NA	NA	NA	NA	NA	-1.92707	0.143431	-2.34347	0.0221473	0.0348862	-3.66989	FALSE	TRUE	FALSE	chr9	80262456	-	chr9:80262446-80263701	Island	80262456	80262456	775	GNA14
cg01881265	-1.85722	0.264132	-4.75974	9.97103e-06	4.34567e-05	3.18513	-1.67837	0.264132	-3.63074	0.000553413	0.00212149	-0.44081	NA	NA	NA	NA	NA	NA	TRUE	FALSE	FALSE	chr17	934534	-	chr17:934417-935088	Island	934534	934534	543	ABR
cg06433693	2.52069	0.486622	4.75972	9.97196e-06	4.34567e-05	3.18504	1.81	0.486622	2.73927	0.00791445	0.0150137	-2.84455	NA	NA	NA	NA	NA	NA	TRUE	FALSE	FALSE	chr20	45608040	+		OpenSea	45608040	45608040	1165	EYA2
cg14085012	2.74171	1.72775	4.7597	9.97252e-06	4.34567e-05	3.18499	NA	NA	NA	NA	NA	NA	NA	NA	NA	NA	NA	NA	FALSE	FALSE	FALSE	chr7	38468985	-		OpenSea	38468985	38468985	99	AMPH
cg23374665	-2.23748	-0.159613	-4.75948	9.98099e-06	4.34874e-05	3.18418	NA	NA	NA	NA	NA	NA	2.70453	-0.159613	4.02377	0.000150811	0.000866673	0.798772	FALSE	TRUE	FALSE	chr22	41941105	-	chr22:41939917-41940713	S_Shore	41941105	41941105	625	POLR3H
cg04092231	3.20449	-1.89252	4.75836	1.0023e-05	4.36352e-05	3.18019	2.15814	-1.89252	2.51305	0.0144252	0.024013	-3.37186	NA	NA	NA	NA	NA	NA	TRUE	FALSE	FALSE	chr11	122852412	-	chr11:122852411-122852699	Island	122852412	122852412	32	BSX
cg08026039	-3.35471	1.94213	-4.75765	1.00494e-05	4.37243e-05	3.17769	NA	NA	NA	NA	NA	NA	2.9339	1.94213	2.79271	0.00684293	0.013865	-2.64941	FALSE	TRUE	FALSE	chr16	1486384	-	chr16:1487017-1487260	N_Shore	1486384	1486384	1080	CCDC154
cg23484446	-3.35268	0.987162	-4.75512	1.01453e-05	4.40491e-05	3.16868	NA	NA	NA	NA	NA	NA	NA	NA	NA	NA	NA	NA	FALSE	FALSE	FALSE	chr1	3614486	+		OpenSea	3614486	3614486	123	TP73
cg26271970	2.17648	-0.101859	4.75409	1.01847e-05	4.41845e-05	3.165	1.41601	-0.101859	2.52946	0.013826	0.023219	-3.33485	NA	NA	NA	NA	NA	NA	TRUE	FALSE	FALSE	chr10	88025555	-	chr10:88022640-88023279	S_Shelf	88025555	88025555	1009	MIR346
cg24794511	2.3402	1.78495	4.75334	1.02132e-05	4.42705e-05	3.16234	NA	NA	NA	NA	NA	NA	-3.31837	1.78495	-4.68239	1.47138e-05	0.000187103	2.94853	FALSE	TRUE	FALSE	chr4	80747307	+		OpenSea	80747307	80747307	1317	PCAT4
cg24320966	-1.91415	1.99081	-4.75303	1.02252e-05	4.43104e-05	3.16123	NA	NA	NA	NA	NA	NA	NA	NA	NA	NA	NA	NA	FALSE	FALSE	FALSE	chr7	124571363	-	chr7:124569882-124570199	S_Shore	124571363	124571363	1325	POT1
cg03875996	2.85785	1.08735	4.75288	1.02309e-05	4.43281e-05	3.1607	NA	NA	NA	NA	NA	NA	-4.21945	1.08735	-4.76689	1.0793e-05	0.000153421	3.23613	FALSE	TRUE	FALSE	chr4	159442782	+		OpenSea	159442782	159442782	83	RXFP1
cg02593507	-2.78667	-0.670613	-4.75101	1.03025e-05	4.45789e-05	3.15407	NA	NA	NA	NA	NA	NA	2.2533	-0.670613	2.6156	0.0110423	0.0200849	-3.06893	FALSE	TRUE	FALSE	chr19	4535582	-	chr19:4535069-4535339	S_Shore	4535582	4535582	373	PLIN5
cg10918326	-2.64201	2.21061	-4.75046	1.0324e-05	4.46556e-05	3.1521	NA	NA	NA	NA	NA	NA	NA	NA	NA	NA	NA	NA	FALSE	FALSE	FALSE	chr5	73108607	+		OpenSea	73108607	73108607	735	ARHGEF28
cg16835636	-1.9798	0.858008	-4.75016	1.03355e-05	4.46998e-05	3.15104	-1.1952	0.858008	-2.38563	0.0199351	0.0311306	-3.65247	NA	NA	NA	NA	NA	NA	TRUE	FALSE	FALSE	chr14	75388957	-	chr14:75389712-75390133	N_Shore	75388957	75388957	230	RPS6KL1
cg03669268	1.82274	1.11522	4.74932	1.03683e-05	4.48046e-05	3.14804	1.45004	1.11522	3.20202	0.00210264	0.00554137	-1.6576	NA	NA	NA	NA	NA	NA	TRUE	FALSE	FALSE	chr20	23549106	-		OpenSea	23549106	23549106	279	CST9L
cg19689368	2.60364	0.754962	4.74918	1.03737e-05	4.48179e-05	3.14754	1.99944	0.754962	2.91174	0.00490149	0.0103945	-2.41859	NA	NA	NA	NA	NA	NA	TRUE	FALSE	FALSE	chr7	135433610	-		OpenSea	135433610	135433610	15	FAM180A
cg18841952	2.36567	2.23854	4.74765	1.04332e-05	4.50119e-05	3.14211	NA	NA	NA	NA	NA	NA	-2.57904	2.23854	-3.58974	0.00063285	0.00236724	-0.51295	FALSE	TRUE	FALSE	chr6	47652462	+		OpenSea	47652462	47652462	1137	ADGRF4
cg13569877	-1.86039	0.0782466	-4.74754	1.04375e-05	4.5028e-05	3.14172	NA	NA	NA	NA	NA	NA	2.35176	0.0782466	4.34785	4.89847e-05	0.000407442	1.83499	FALSE	TRUE	FALSE	chr13	101241591	-	chr13:101240689-101241226	S_Shore	101241591	101241591	544	GGACT
cg11559014	2.73025	0.609317	4.74706	1.04562e-05	4.50967e-05	3.14002	NA	NA	NA	NA	NA	NA	-1.83378	0.609317	-2.17491	0.0332493	0.0484581	-4.01432	FALSE	TRUE	FALSE	chr18	61576332	+		OpenSea	61576332	61576332	1137	SERPINB10
cg18925094	2.13973	2.11591	4.74604	1.04961e-05	4.5247e-05	3.1364	NA	NA	NA	NA	NA	NA	NA	NA	NA	NA	NA	NA	FALSE	FALSE	FALSE	chr21	35551622	+		OpenSea	35551622	35551622	1355	LINC00310
cg17494438	2.88774	0.00665415	4.74559	1.05141e-05	4.53004e-05	3.13477	NA	NA	NA	NA	NA	NA	-1.96359	0.00665415	-2.18972	0.0321078	0.0470985	-3.98493	FALSE	TRUE	FALSE	chr10	50600744	-	chr10:50602989-50606783	N_Shelf	50600744	50600744	836	DRGX
cg22906032	-2.16	0.527714	-4.74537	1.05228e-05	4.53331e-05	3.13399	NA	NA	NA	NA	NA	NA	1.93473	0.527714	2.98833	0.0039444	0.00910418	-2.1614	FALSE	TRUE	FALSE	chr1	212004642	-	chr1:212003431-212004280	S_Shore	212004642	212004642	527	LPGAT1
cg22152192	2.04887	3.2508	4.74531	1.05248e-05	4.53393e-05	3.13381	NA	NA	NA	NA	NA	NA	NA	NA	NA	NA	NA	NA	FALSE	FALSE	FALSE	chr16	21315153	-	chr16:21312168-21313333	S_Shore	21315153	21315153	748	CRYM
cg27281765	2.56821	0.968505	4.74523	1.05283e-05	4.5352e-05	3.13349	NA	NA	NA	NA	NA	NA	-4.32448	0.968505	-5.4854	7.12009e-07	2.9899e-05	5.76723	FALSE	TRUE	FALSE	chr8	82358608	-		OpenSea	82358608	82358608	1110	PMP2
cg11936825	2.566	-0.469504	4.7441	1.05729e-05	4.55029e-05	3.12948	NA	NA	NA	NA	NA	NA	NA	NA	NA	NA	NA	NA	FALSE	FALSE	FALSE	chr14	25045677	-		OpenSea	25045677	25045677	210	CTSG
cg16290689	2.15226	-0.244152	4.74378	1.05856e-05	4.55502e-05	3.12834	NA	NA	NA	NA	NA	NA	-2.19932	-0.244152	-3.40993	0.00111619	0.00356479	-1.0278	FALSE	TRUE	FALSE	chr13	31506685	-		OpenSea	31506685	31506685	59	TEX26-AS1
cg09292234	-2.1855	1.16568	-4.74375	1.05867e-05	4.55526e-05	3.12824	-3.45404	1.16568	-6.12497	5.66616e-08	6.75599e-06	8.15388	NA	NA	NA	NA	NA	NA	TRUE	FALSE	FALSE	chr11	47598769	-	chr11:47600129-47600927	N_Shore	47598769	47598769	1571	KBTBD4
cg04776357	-3.43009	0.537418	-4.74371	1.05882e-05	4.55568e-05	3.1281	NA	NA	NA	NA	NA	NA	4.00395	0.537418	3.71082	0.000427955	0.00178978	-0.156485	FALSE	TRUE	FALSE	chr12	41221689	+		OpenSea	41221689	41221689	50	CNTN1
cg08801479	-2.6649	0.453109	-4.74268	1.06289e-05	4.56931e-05	3.12446	NA	NA	NA	NA	NA	NA	3.48302	0.453109	4.23829	7.19804e-05	0.000526246	1.47971	FALSE	TRUE	FALSE	chr6	32165200	-	chr6:32163292-32164383	S_Shore	32165200	32165200	170	NOTCH4
cg08681689	-1.61964	-1.60555	-4.74081	1.07036e-05	4.59776e-05	3.11781	NA	NA	NA	NA	NA	NA	NA	NA	NA	NA	NA	NA	FALSE	FALSE	FALSE	chr3	184034132	+	chr3:184032166-184033242	S_Shore	184034132	184034132	935	EIF4G1
cg22804839	2.72256	1.447	4.73987	1.07413e-05	4.60981e-05	3.11448	NA	NA	NA	NA	NA	NA	NA	NA	NA	NA	NA	NA	FALSE	FALSE	FALSE	chr6	150689918	+		OpenSea	150689918	150689918	109	IYD
cg22960633	3.13692	2.08645	4.73987	1.07417e-05	4.60981e-05	3.11445	NA	NA	NA	NA	NA	NA	-2.43417	2.08645	-2.47926	0.0157446	0.0265643	-3.37679	FALSE	TRUE	FALSE	chr16	23725663	-	chr16:23724270-23724775	S_Shore	23725663	23725663	841	ERN2
cg10182869	3.24782	-0.162008	4.7394	1.07604e-05	4.61504e-05	3.11279	NA	NA	NA	NA	NA	NA	-2.98153	-0.162008	-2.92565	0.00471771	0.010418	-2.32051	FALSE	TRUE	FALSE	chr7	19813525	-	chr7:19812569-19813005	S_Shore	19813525	19813525	308	TMEM196
cg10178693	-2.14454	-3.51264	-4.73936	1.07621e-05	4.61551e-05	3.11264	NA	NA	NA	NA	NA	NA	2.00429	-3.51264	3.11724	0.00270985	0.00686251	-1.82628	FALSE	TRUE	FALSE	chr10	32636790	-	chr10:32635217-32636655	S_Shore	32636790	32636790	643	EPC1
cg13877906	-2.37109	1.96904	-4.73892	1.07796e-05	4.62181e-05	3.1111	NA	NA	NA	NA	NA	NA	NA	NA	NA	NA	NA	NA	FALSE	FALSE	FALSE	chr17	61906173	+	chr17:61904726-61905184	S_Shore	61906173	61906173	1128	PSMC5
cg23153556	-2.05697	0.657943	-4.73862	1.07917e-05	4.62576e-05	3.11003	NA	NA	NA	NA	NA	NA	NA	NA	NA	NA	NA	NA	FALSE	FALSE	FALSE	chr11	64900163	-	chr11:64901526-64902107	N_Shore	64900163	64900163	1839	SYVN1
cg02650507	-2.86126	-0.691735	-4.73775	1.08269e-05	4.63865e-05	3.10694	NA	NA	NA	NA	NA	NA	NA	NA	NA	NA	NA	NA	FALSE	FALSE	FALSE	chr12	39301280	-	chr12:39300469-39300680	S_Shore	39301280	39301280	1859	CPNE8
cg07387038	2.56681	-1.20973	4.73737	1.08425e-05	4.64306e-05	3.10558	NA	NA	NA	NA	NA	NA	-2.9661	-1.20973	-3.7577	0.000367103	0.00160963	-0.0164352	FALSE	TRUE	FALSE	chr12	66233746	+		OpenSea	66233746	66233746	1446	HMGA2
cg20061533	-2.72073	-0.351832	-4.73675	1.08677e-05	4.65292e-05	3.10337	NA	NA	NA	NA	NA	NA	NA	NA	NA	NA	NA	NA	FALSE	FALSE	FALSE	chr13	27827871	+	chr13:27825351-27826049	S_Shore	27827871	27827871	1329	SNORD102
cg25589118	-3.18538	1.03492	-4.73648	1.08785e-05	4.65583e-05	3.10243	NA	NA	NA	NA	NA	NA	NA	NA	NA	NA	NA	NA	FALSE	FALSE	FALSE	chr3	178256022	+		OpenSea	178256022	178256022	1797	KCNMB2
cg19009764	2.41626	1.39747	4.73606	1.08957e-05	4.66047e-05	3.10093	1.40452	1.39747	2.21654	0.0301145	0.0434045	-4.00588	NA	NA	NA	NA	NA	NA	TRUE	FALSE	FALSE	chr19	51588819	-		OpenSea	51588819	51588819	1316	KLK14
cg11002874	-2.50279	1.19228	-4.73522	1.09298e-05	4.67283e-05	3.09796	NA	NA	NA	NA	NA	NA	NA	NA	NA	NA	NA	NA	FALSE	FALSE	FALSE	chr7	150493585	-	chr7:150496809-150498206	N_Shelf	150493585	150493585	197	TMEM176B
cg21087260	-2.79771	-0.443954	-4.73515	1.09327e-05	4.67339e-05	3.09771	-2.66526	-0.443954	-3.57466	0.000662564	0.00240656	-0.60585	NA	NA	NA	NA	NA	NA	TRUE	FALSE	FALSE	chr4	155532075	-		OpenSea	155532075	155532075	1826	FGG
[truncated: 21,225 more rows]
