# Supplementary material for: Integrative and comparative genomic analyses identify clinically relevant pulmonary carcinoid groups and unveil the supra-carcinoids
Source: Nat Commun. 2019 Aug 20;10:3407. doi: 10.1038/s41467-019-11276-9 (PMC6702229; doi:10.1038/s41467-019-11276-9)
Supplement: Supplementary file 21 — Supplementary Data 18 [file 41467_2019_11276_MOESM21_ESM.xlsx]

## Sheet: S18_software_summary
Supplementary Data 18: Software summary
Analysis	Software	Availability	Supporting elements involved
Whole-exome data pre-processing	nextflow pipeline	https://github.com/IARCbioinfo/alignment-nf
RNAseq data pre-processing	nextflow pipeline	https://github.com/IARCbioinfo/RNAseq-nf
EPIC 850K methylation array pre-processing	R script	https://github.com/IARCbioinfo/Methylation_analysis_scripts	Fig. S33
Unsupervised continuous molecular analysis	MOFA	https://github.com/bioFAM/MOFA; https://github.com/IARCbioinfo/integration_analysis_scripts/blob/master/integration_MOFA.R	Fig. 1A, Fig. 4A, Fig. S2-S4, Fig. S13, Fig. S17
Unsupervised discrete molecular analysis	Consensus clustering	https://github.com/IARCbioinfo/integration_analysis_scripts/blob/master/integration_unsupervised.R	Fig. 1A, Fig. 2A, Fig. 4A, Fig. S5, Fig. S18
Machine Learning	Random Forest	Supplementary information file S1, ML_functions.r file	Fig. 1A-C, Fig. 4A, Fig. S31C
SNV Gene set enrichment analysis	R script	Supplementary information file S1, Hallmarks_of_cancer_GSEA.R file	Fig. 2B, Fig. 5C
Differential Expression analysis	R script RNAseq_supervised.R	https://github.com/IARCbioinfo/RNAseq_analysis_scripts/blob/master/RNAseq_supervised.R	Fig. 2D, Fig. 5A, Fig. S31D-F
Differential Methylation analysis	R script	Supplementary information file S1, File DMP.R	Fig. 2D
Immune contexture quantification	quanTIseq	https://icbi.i-med.ac.at/software/quantiseq/doc/index.html	Fig. 2F, Fig. S8, Fig. S15, Fig. S19, Fig. S32
Somatic variant calling	Needlestack	https://github.com/IARCbioinfo/needlestack	Fig. 3A, Fig. S16
Fusion transcript detection	TRUP	https://github.com/ruping/TRUP	Fig. 3B
Somatic structural variant calling	crisscross	https://github.com/anso-sertier/crisscross	Fig. 3C
Copy number variant calling	WGInR	https://github.com/aviari/wginr
RNAseq FPKM quantification	nextflow pipeline	https://github.com/IARCbioinfo/RNAseq-transcript-nf	Fig. 4B, D, Fig. 5B, Fig. S20, Fig. S24, Fig. S27, Fig. S31B
