# Supplementary material for: Integrative and comparative genomic analyses identify clinically relevant pulmonary carcinoid groups and unveil the supra-carcinoids
Source: Nat Commun. 2019 Aug 20;10:3407. doi: 10.1038/s41467-019-11276-9 (PMC6702229; doi:10.1038/s41467-019-11276-9)
Supplement: Supplementary file 22 — Supplementary Software 1 [file 41467_2019_11276_MOESM22_ESM.zip]

Archive with 3 entries (3 files):
- DMP.R
- Hallmarks_of_cancer_GSEA.R
- ML_functions.r
